# Supplementary material for: Multi-Omics Analysis of Small RNA, Transcriptome, and Degradome in T. turgidum—Regulatory Networks of Grain Development and Abiotic Stress Response
Source: Int J Mol Sci. 2020 Oct 21;21(20):7772. doi: 10.3390/ijms21207772 (PMC7589925; doi:10.3390/ijms21207772)
Supplement: Supplementary file 1 [file ijms-21-07772-s001.zip]

Archive with 28 entries (25 files):
- Supplementary files Proof Part 1 out of 3/
- Supplementary files Proof Part 1 out of 3/Figure S1.jpg
- Supplementary files Proof Part 1 out of 3/Figure S10.jpg
- Supplementary files Proof Part 1 out of 3/Figure S2.jpg
- Supplementary files Proof Part 1 out of 3/Figure S3.jpg
- Supplementary files Proof Part 1 out of 3/Figure S4.jpg
- Supplementary files Proof Part 1 out of 3/Figure S5.jpg
- Supplementary files Proof Part 1 out of 3/Figure S6.jpg
- Supplementary files Proof Part 1 out of 3/Figure S7.jpg
- Supplementary files Proof Part 1 out of 3/Figure S8.jpg
- Supplementary files Proof Part 1 out of 3/Figure S9.jpg
- Supplementary files Proof Part 2 out of 3/
- Supplementary files Proof Part 2 out of 3/Methods S1.docx
- Supplementary files Proof Part 2 out of 3/Table S1.xlsx
- Supplementary files Proof Part 2 out of 3/Table S2.xlsx
- Supplementary files Proof Part 2 out of 3/Table S3.xlsx
- Supplementary files Proof Part 2 out of 3/Table S4.xlsx
- Supplementary files Proof Part 2 out of 3/Table S5.xlsx
- Supplementary files Proof Part 2 out of 3/Table S6.xlsx
- Supplementary files Proof Part 2 out of 3/Table S7.xlsx
- Supplementary files Proof Part 2 out of 3/Table S8.xlsx
- Supplementary files Proof Part 3 out of 3/
- Supplementary files Proof Part 3 out of 3/Table S10.xlsx
- Supplementary files Proof Part 3 out of 3/Table S11.xlsx
- Supplementary files Proof Part 3 out of 3/Table S12.xlsx
- Supplementary files Proof Part 3 out of 3/Table S13.xlsx
- Supplementary files Proof Part 3 out of 3/Table S14.xlsx
- Supplementary files Proof Part 3 out of 3/Table S9.xlsx
