# Supplementary material for: Multi-Omics Analysis of Small RNA, Transcriptome, and Degradome in T. turgidum—Regulatory Networks of Grain Development and Abiotic Stress Response
Source: Int J Mol Sci. 2020 Oct 21;21(20):7772. doi: 10.3390/ijms21207772 (PMC7589925; doi:10.3390/ijms21207772)
Supplement: Supplementary file 1 [file ijms-21-07772-s001.zip › Supplementary files Proof Part 2 out of 3/Table S1.xlsx]

## Sheet: sRNA libraries
Table S1. Summary of the samples and abbreviation used for the sRNA sequencing, transcriptome sequencing and degradome sequencing.
Library Name	Genotype	Treatment	Tissue Type	Timepoint (DPA, days post anthesis)	Biological Group	Biological replicate	Reads type	Total Reads Count	3ADT & length filter	Junk reads filer	Rfam filter	mRNA filter	Repeats filter	Clean sRNA reads
DG1	DBA Aurora (Stress-tolerant)	Control group (CG)	Developing grains	5DPA	TG5_CG	1	Total	12565393	4495590	46866	174257	195068	4431	7656424
							Unique	4378892	826370	32996	1747	2898	50	3514903
DG2	DBA Aurora (Stress-tolerant)	Control group (CG)	Developing grains	5DPA	TG5_CG	2	Total	10079973	3518715	36229	157904	155255	2974	6218512
							Unique	3761666	701349	26544	1510	2360	44	3029921
DG3	DBA Aurora (Stress-tolerant)	Control group (CG)	Developing grains	5DPA	TG5_CG	3	Total	10784075	3544123	41915	158770	175257	2936	6869605
							Unique	4252475	767965	30785	1553	2641	56	3449549
DG4	DBA Aurora (Stress-tolerant)	Water-deficit stress (WS)	Developing grains	5DPA	TG5_WS	1	Total	7992334	2706760	30681	94332	104009	1538	5058685
							Unique	3240591	592798	23076	935	1610	39	2622174
DG5	DBA Aurora (Stress-tolerant)	Water-deficit stress (WS)	Developing grains	5DPA	TG5_WS	2	Total	8741748	3082535	31761	107902	114988	2027	5406307
							Unique	3355958	640951	23354	1079	1784	40	2688785
DG6	DBA Aurora (Stress-tolerant)	Water-deficit stress (WS)	Developing grains	5DPA	TG5_WS	3	Total	9634991	3291853	34822	147508	148937	2708	6015401
							Unique	3598215	644941	25430	1414	2236	39	2924209
DG7	DBA Aurora (Stress-tolerant)	Heat stress (HS)	Developing grains	5DPA	TG5_HS	1	Total	14144832	4990572	48199	238516	236161	4399	8637877
							Unique	4912972	937493	33356	2171	3174	56	3936809
DG8	DBA Aurora (Stress-tolerant)	Heat stress (HS)	Developing grains	5DPA	TG5_HS	2	Total	11075159	3869188	37749	169152	166002	3202	6838148
							Unique	4114530	782788	26990	1598	2395	48	3300777
DG9	DBA Aurora (Stress-tolerant)	Heat stress (HS)	Developing grains	5DPA	TG5_HS	3	Total	10422283	4044281	32478	162331	148513	3096	6039739
							Unique	3748734	776738	23459	1520	2198	43	2944836
DG10	DBA Aurora (Stress-tolerant)	Water-deficit plus heat stress (WH)	Developing grains	5DPA	TG5_WH	1	Total	9834918	3929824	32593	172861	157843	3121	5545183
							Unique	3473974	684231	24161	1579	2142	47	2761879
DG11	DBA Aurora (Stress-tolerant)	Water-deficit plus heat stress (WH)	Developing grains	5DPA	TG5_WH	2	Total	11386181	4383437	38553	213157	200170	3766	6556882
							Unique	3888214	741167	27445	1835	2630	56	3115168
DG12	DBA Aurora (Stress-tolerant)	Water-deficit plus heat stress (WH)	Developing grains	5DPA	TG5_WH	3	Total	9631761	3867226	36319	175040	156994	3571	5400795
							Unique	3426863	678892	26505	1613	2212	55	2717659
DG13	DBA Aurora (Stress-tolerant)	Control group (CG)	Developing grains	15DPA	TG15_CG	1	Total	10484984	3727604	50255	209015	189895	4999	6309647
							Unique	4149262	653004	37750	1866	2640	51	3454014
DG14	DBA Aurora (Stress-tolerant)	Control group (CG)	Developing grains	15DPA	TG15_CG	2	Total	8266865	3215698	38111	144507	136811	3818	4732346
							Unique	3252858	537987	29528	1360	1946	41	2682042
DG15	DBA Aurora (Stress-tolerant)	Control group (CG)	Developing grains	15DPA	TG15_CG	3	Total	6464531	2353963	28998	128372	106435	3627	3846749
							Unique	2678337	424690	22748	1223	1623	39	2228049
DG16	DBA Aurora (Stress-tolerant)	Water-deficit stress (WS)	Developing grains	15DPA	TG15_WS	1	Total	9004919	3225804	41840	182080	165805	4973	5389334
							Unique	3776870	584421	32804	1644	2362	48	3155646
DG17	DBA Aurora (Stress-tolerant)	Water-deficit stress (WS)	Developing grains	15DPA	TG15_WS	2	Total	81027662	30288346	398431	2116595	2189961	45145	46058515
							Unique	24539683	3759162	265906	8904	17511	156	20488390
DG18	DBA Aurora (Stress-tolerant)	Water-deficit stress (WS)	Developing grains	15DPA	TG15_WS	3	Total	9075459	3336392	43439	190958	159878	4854	5345346
							Unique	3777093	629850	34272	1775	2404	51	3108801
DG19	DBA Aurora (Stress-tolerant)	Heat stress (HS)	Developing grains	15DPA	TG15_HS	1	Total	9701436	5279744	30600	236879	164108	7683	3988987
							Unique	3372643	823375	25104	1973	2265	58	2519948
DG20	DBA Aurora (Stress-tolerant)	Heat stress (HS)	Developing grains	15DPA	TG15_HS	2	Total	10431580	4816206	39985	240756	229590	12482	5098860
							Unique	3353691	538997	29740	1754	2427	49	2780776
DG21	DBA Aurora (Stress-tolerant)	Heat stress (HS)	Developing grains	15DPA	TG15_HS	3	Total	10789567	4263036	51200	297848	221920	9002	5952743
							Unique	4252192	678378	38798	2295	2809	54	3529932
DG22	DBA Aurora (Stress-tolerant)	Water-deficit plus heat stress (WH)	Developing grains	15DPA	TG15_WH	1	Total	5540778	2592835	22146	102341	86069	2639	2738437
							Unique	2101867	379441	17896	1059	1336	41	1702135
DG23	DBA Aurora (Stress-tolerant)	Water-deficit plus heat stress (WH)	Developing grains	15DPA	TG15_WH	2	Total	5374417	2305488	24613	96498	75644	2449	2872490
							Unique	2219885	419323	19590	1027	1219	37	1778721
DG24	DBA Aurora (Stress-tolerant)	Water-deficit plus heat stress (WH)	Developing grains	15DPA	TG15_WH	3	Total	6004874	3276947	21167	90746	68406	2423	2547930
							Unique	2145971	550204	17049	954	1109	40	1576645
DG25	DBA Aurora (Stress-tolerant)	Control group (CG)	Developing grains	25DPA	TG25_CG	1	Total	9990001	4492965	40942	201918	221996	12374	5023216
							Unique	3539880	489724	31618	1613	2251	58	3014658
DG26	DBA Aurora (Stress-tolerant)	Control group (CG)	Developing grains	25DPA	TG25_CG	2	Total	12137005	6929296	31470	890654	279348	30386	3992472
							Unique	2811546	603980	23021	4691	2586	90	2177327
DG27	DBA Aurora (Stress-tolerant)	Control group (CG)	Developing grains	25DPA	TG25_CG	3	Total	10413783	5282476	36853	477875	234333	18967	4370679
							Unique	3091087	511901	28242	3153	2358	68	2545451
DG28	DBA Aurora (Stress-tolerant)	Water-deficit stress (WS)	Developing grains	25DPA	TG25_WS	1	Total	10035457	5203452	39569	157929	188055	12510	4437380
							Unique	3287406	537817	30693	1380	1887	52	2715613
DG29	DBA Aurora (Stress-tolerant)	Water-deficit stress (WS)	Developing grains	25DPA	TG25_WS	2	Total	10266976	5549851	37740	413853	220013	22486	4028161
							Unique	2912862	566165	28467	2578	2122	62	2313528
DG30	DBA Aurora (Stress-tolerant)	Water-deficit stress (WS)	Developing grains	25DPA	TG25_WS	3	Total	11633000	5449838	52269	210173	227321	14681	5684663
							Unique	3923987	485930	39601	1696	2402	52	3394363
DG31	DBA Aurora (Stress-tolerant)	Heat stress (HS)	Developing grains	25DPA	TG25_HS	1	Total	10445713	8481558	10442	105048	160533	19998	1669238
							Unique	1105879	245302	7912	648	990	38	850999
DG32	DBA Aurora (Stress-tolerant)	Heat stress (HS)	Developing grains	25DPA	TG25_HS	2	Total	9297155	7865579	5135	66661	193428	23295	1143405
							Unique	650770	189113	3548	364	659	29	457062
DG33	DBA Aurora (Stress-tolerant)	Heat stress (HS)	Developing grains	25DPA	TG25_HS	3	Total	10797940	6275666	36871	183761	183455	12551	4109610
							Unique	2962449	486690	28795	1479	2016	49	2443453
DG34	DBA Aurora (Stress-tolerant)	Water-deficit plus heat stress (WH)	Developing grains	25DPA	TG25_WH	1	Total	12662175	9916157	19078	121779	123739	10474	2474035
							Unique	1788091	311767	14703	934	1197	43	1459476
DG35	DBA Aurora (Stress-tolerant)	Water-deficit plus heat stress (WH)	Developing grains	25DPA	TG25_WH	2	Total	11626191	8430947	22799	111559	158988	13754	2890436
							Unique	1969083	291710	17214	762	1268	41	1658101
DG36	DBA Aurora (Stress-tolerant)	Water-deficit plus heat stress (WH)	Developing grains	25DPA	TG25_WH	3	Total	12312103	8323164	6588	1690682	412310	135549	1760266
							Unique	995306	523116	3206	5113	1948	124	461950
DG37	DBA Aurora (Stress-tolerant)	Control group (CG)	Developing grains	35DPA	TG35_CG	1	Total	10065421	6621695	27629	217255	147523	9291	3046841
							Unique	2352294	448840	22214	1894	1747	51	1877603
DG38	DBA Aurora (Stress-tolerant)	Control group (CG)	Developing grains	35DPA	TG35_CG	2	Total	9983171	7191982	19861	171885	151957	10600	2440492
							Unique	1813563	370970	15779	1255	1446	48	1424103
DG39	DBA Aurora (Stress-tolerant)	Control group (CG)	Developing grains	35DPA	TG35_CG	3	Total	9837756	8964541	4536	54658	58304	5996	750800
							Unique	570816	146798	3706	417	465	26	419411
DG40	DBA Aurora (Stress-tolerant)	Water-deficit stress (WS)	Developing grains	35DPA	TG35_WS	1	Total	10668645	8809485	11344	144047	124772	16836	1565716
							Unique	1122953	262101	9056	991	1181	46	849613
DG41	DBA Aurora (Stress-tolerant)	Water-deficit stress (WS)	Developing grains	35DPA	TG35_WS	2	Total	5894818	5222057	2996	42757	72100	6527	548963
							Unique	425924	139697	2533	330	358	25	282985
DG42	DBA Aurora (Stress-tolerant)	Water-deficit stress (WS)	Developing grains	35DPA	TG35_WS	3	Total	9280180	8383648	3906	58919	91124	11923	731504
							Unique	517274	158604	3143	418	482	28	354605
DG43	DBA Aurora (Stress-tolerant)	Heat stress (HS)	Developing grains	35DPA	TG35_HS	1	Total	9603147	8193465	5817	94156	137175	13251	1161396
							Unique	762721	257082	4657	709	828	31	499431
DG44	DBA Aurora (Stress-tolerant)	Heat stress (HS)	Developing grains	35DPA	TG35_HS	2	Total	10074616	9239139	3933	63562	75763	8920	684686
							Unique	535071	183634	3286	514	545	30	347074
DG45	DBA Aurora (Stress-tolerant)	Heat stress (HS)	Developing grains	35DPA	TG35_HS	3	Total	9119037	7420650	3795	129199	225980	14584	1326966
							Unique	599267	213610	2882	908	1088	34	380767
DG46	DBA Aurora (Stress-tolerant)	Water-deficit plus heat stress (WH)	Developing grains	35DPA	TG35_WH	1	Total	10385195	7883862	10552	194930	262372	17966	2019719
							Unique	1258670	396454	8210	1458	1553	51	850979
DG47	DBA Aurora (Stress-tolerant)	Water-deficit plus heat stress (WH)	Developing grains	35DPA	TG35_WH	2	Total	10197892	7084621	21744	245283	214253	10062	2629372
							Unique	2048052	515078	17372	2220	2169	56	1511222
DG48	DBA Aurora (Stress-tolerant)	Water-deficit plus heat stress (WH)	Developing grains	35DPA	TG35_WH	3	Total	9288654	7923375	5457	114762	120737	12828	1113963
							Unique	766936	253501	4428	888	981	37	507124
DG49	DBA Aurora (Stress-tolerant)	Control group (CG)	Developing grains	45DPA	TG45_CG	1	Total	11541336	7839172	20466	519518	304342	17923	2852515
							Unique	2192074	734936	15983	4181	2899	77	1434123
DG50	DBA Aurora (Stress-tolerant)	Control group (CG)	Developing grains	45DPA	TG45_CG	2	Total	8450504	6386664	8637	279881	180869	17408	1580646
							Unique	1200962	487929	6926	2004	1487	47	702617
DG51	DBA Aurora (Stress-tolerant)	Control group (CG)	Developing grains	45DPA	TG45_CG	3	Total	5766935	4247205	4800	85464	136160	5734	1289819
							Unique	732993	291222	3840	724	843	34	436347
DG52	DBA Aurora (Stress-tolerant)	Water-deficit stress (WS)	Developing grains	45DPA	TG45_WS	1	Total	8954152	6709639	3487	139011	266769	10947	1826168
							Unique	602833	248228	2589	967	1177	29	349865
DG53	DBA Aurora (Stress-tolerant)	Water-deficit stress (WS)	Developing grains	45DPA	TG45_WS	2	Total	8708622	6007838	4648	171054	299949	14232	2212838
							Unique	655249	256104	3139	1165	1321	34	393508
DG54	DBA Aurora (Stress-tolerant)	Water-deficit stress (WS)	Developing grains	45DPA	TG45_WS	3	Total	9679262	7914754	6155	152643	175403	12490	1419905
							Unique	805628	293533	4807	1155	1087	36	505034
DG55	DBA Aurora (Stress-tolerant)	Heat stress (HS)	Developing grains	45DPA	TG45_HS	1	Total	14592238	11082364	9963	519703	547089	33629	2408790
							Unique	1513997	722565	7325	3681	3339	70	777114
DG56	DBA Aurora (Stress-tolerant)	Heat stress (HS)	Developing grains	45DPA	TG45_HS	2	Total	10696375	8250082	2895	224142	421733	25200	1775162
							Unique	786030	473960	2179	1739	1958	44	306185
DG57	DBA Aurora (Stress-tolerant)	Heat stress (HS)	Developing grains	45DPA	TG45_HS	3	Total	10883049	8207723	6341	365027	415771	28638	1865615
							Unique	1087236	536497	4671	2900	2637	61	540546
DG58	DBA Aurora (Stress-tolerant)	Water-deficit plus heat stress (WH)	Developing grains	45DPA	TG45_WH	1	Total	10375832	7982383	6279	331266	363587	32677	1665239
							Unique	985841	434524	4642	2800	2536	61	541349
DG59	DBA Aurora (Stress-tolerant)	Water-deficit plus heat stress (WH)	Developing grains	45DPA	TG45_WH	2	Total	12853543	10072245	3607	255235	474628	42261	2008931
							Unique	822258	463615	2594	1952	2104	53	351985
DG60	DBA Aurora (Stress-tolerant)	Water-deficit plus heat stress (WH)	Developing grains	45DPA	TG45_WH	3	Total	11310179	8639599	8061	475013	382312	36109	1779614
							Unique	1138802	490297	5684	3642	2913	77	636310
DG61	L6 (Stres-sensitive)	Control group (CG)	Developing grains	5DPA	SG5_CG	1	Total	12384378	4783359	37156	247585	209626	4792	7109031
							Unique	4073796	796261	26085	2025	3096	51	3246362
DG62	L6 (Stres-sensitive)	Control group (CG)	Developing grains	5DPA	SG5_CG	2	Total	10165305	4056244	29034	205013	173600	4874	5702836
							Unique	3362043	657457	20694	1750	2620	50	2679551
DG63	L6 (Stres-sensitive)	Control group (CG)	Developing grains	5DPA	SG5_CG	3	Total	10373468	4135765	30104	218170	176102	5172	5814672
							Unique	3477014	701888	21754	1849	2656	53	2748899
DG64	L6 (Stres-sensitive)	Water-deficit stress (WS)	Developing grains	5DPA	SG5_WS	1	Total	9661112	3284730	31242	199813	154516	4005	5993177
							Unique	3570619	641061	22933	1637	2409	48	2902607
DG65	L6 (Stres-sensitive)	Water-deficit stress (WS)	Developing grains	5DPA	SG5_WS	2	Total	10548166	4350976	30298	224589	168935	4742	5777226
							Unique	3500255	682092	22068	1746	2467	54	2791910
DG66	L6 (Stres-sensitive)	Water-deficit stress (WS)	Developing grains	5DPA	SG5_WS	3	Total	9100290	3530314	27628	187900	141284	4065	5215360
							Unique	3272981	622599	20611	1520	2183	52	2626085
DG67	L6 (Stres-sensitive)	Heat stress (HS)	Developing grains	5DPA	SG5_HS	1	Total	9905899	3918880	30378	244790	189626	5639	5523993
							Unique	3397992	659067	22383	2112	2748	57	2711712
DG68	L6 (Stres-sensitive)	Heat stress (HS)	Developing grains	5DPA	SG5_HS	2	Total	10779505	4510424	31539	272750	214571	6311	5752935
							Unique	3451358	683997	22655	2183	2964	61	2739593
DG69	L6 (Stres-sensitive)	Heat stress (HS)	Developing grains	5DPA	SG5_HS	3	Total	9419569	3800088	28412	239342	179641	5834	5173480
							Unique	3216847	641268	20804	2056	2654	60	2550094
DG70	L6 (Stres-sensitive)	Water-deficit plus heat stress (WH)	Developing grains	5DPA	SG5_WH	1	Total	9894238	4402018	29250	246540	214843	5307	5006513
							Unique	3276059	727673	21600	2282	2912	68	2521631
DG71	L6 (Stres-sensitive)	Water-deficit plus heat stress (WH)	Developing grains	5DPA	SG5_WH	2	Total	10489481	4497614	30839	276010	221131	6083	5466697
							Unique	3397194	721512	22624	2351	2990	63	2647746
DG72	L6 (Stres-sensitive)	Water-deficit plus heat stress (WH)	Developing grains	5DPA	SG5_WH	3	Total	9279837	3905462	27335	240743	201558	5600	4907087
							Unique	3008252	601968	20317	2146	2774	58	2381078
DG73	L6 (Stres-sensitive)	Control group (CG)	Developing grains	15DPA	SG15_CG	1	Total	8955431	4072709	32398	209754	157015	5011	4483614
							Unique	3488648	715871	26649	1916	2403	57	2741835
DG74	L6 (Stres-sensitive)	Control group (CG)	Developing grains	15DPA	SG15_CG	2	Total	8760603	4017321	32894	202239	162335	6081	4343335
							Unique	3122832	579573	25935	1822	2348	55	2513156
DG75	L6 (Stres-sensitive)	Control group (CG)	Developing grains	15DPA	SG15_CG	3	Total	10772185	5576255	36339	251610	197646	8311	4707290
							Unique	3401771	717647	28606	2159	2665	60	2650710
DG76	L6 (Stres-sensitive)	Water-deficit stress (WS)	Developing grains	15DPA	SG15_WS	1	Total	10638575	4917465	37848	221515	174774	4476	5287258
							Unique	3802201	868689	29831	1851	2641	50	2899204
DG77	L6 (Stres-sensitive)	Water-deficit stress (WS)	Developing grains	15DPA	SG15_WS	2	Total	11155512	4401172	42195	293469	230923	6482	6187993
							Unique	4102437	763571	33004	2273	3247	57	3300371
DG78	L6 (Stres-sensitive)	Water-deficit stress (WS)	Developing grains	15DPA	SG15_WS	3	Total	11778051	5004209	42321	295438	235915	7045	6200905
							Unique	4053393	786635	32636	2369	3275	63	3228511
DG79	L6 (Stres-sensitive)	Heat stress (HS)	Developing grains	15DPA	SG15_HS	1	Total	11658697	4821121	45131	286544	235443	5937	6271679
							Unique	4429908	770115	36468	2444	3253	59	3617661
DG80	L6 (Stres-sensitive)	Heat stress (HS)	Developing grains	15DPA	SG15_HS	2	Total	3085195	1899317	7397	53429	28449	1714	1096326
							Unique	1013605	299902	6348	635	550	34	706161
DG81	L6 (Stres-sensitive)	Heat stress (HS)	Developing grains	15DPA	SG15_HS	3	Total	10367946	4479492	37754	311423	216736	9810	5318840
							Unique	3779899	747533	30111	2447	2972	57	2996854
DG82	L6 (Stres-sensitive)	Water-deficit plus heat stress (WH)	Developing grains	15DPA	SG15_WH	1	Total	12721015	5707294	46157	416250	319047	16075	6225478
							Unique	4189040	798841	35189	2902	3685	68	3348448
DG83	L6 (Stres-sensitive)	Water-deficit plus heat stress (WH)	Developing grains	15DPA	SG15_WH	2	Total	12690397	5647974	45824	421375	315004	15642	6253881
							Unique	4275141	809800	35544	2974	3746	67	3423110
DG84	L6 (Stres-sensitive)	Water-deficit plus heat stress (WH)	Developing grains	15DPA	SG15_WH	3	Total	12532514	5678251	45816	417114	309804	16207	6073963
							Unique	4168464	829589	35466	2912	3586	66	3296947
DG85	L6 (Stres-sensitive)	Control group (CG)	Developing grains	25DPA	SG25_CG	1	Total	10807763	5641675	37176	322344	232771	12374	4572182
							Unique	3307642	602019	29259	2412	2718	56	2671259
DG86	L6 (Stres-sensitive)	Control group (CG)	Developing grains	25DPA	SG25_CG	2	Total	10275310	5567579	37635	236245	170756	8465	4261478
							Unique	3256737	610483	30129	2026	2303	56	2611817
DG87	L6 (Stres-sensitive)	Control group (CG)	Developing grains	25DPA	SG25_CG	3	Total	9805529	5424392	33979	278975	192797	10703	3876623
							Unique	2941812	576441	27124	2195	2417	57	2333662
DG88	L6 (Stres-sensitive)	Water-deficit stress (WS)	Developing grains	25DPA	SG25_WS	1	Total	10520295	4740769	47342	225513	189414	8808	5314064
							Unique	4071478	577777	38388	1961	2397	55	3450970
DG89	L6 (Stres-sensitive)	Water-deficit stress (WS)	Developing grains	25DPA	SG25_WS	2	Total	6176402	2898661	30171	122833	91106	5186	3031072
							Unique	2500399	378051	25628	1153	1332	42	2094232
DG90	L6 (Stres-sensitive)	Water-deficit stress (WS)	Developing grains	25DPA	SG25_WS	3	Total	10237352	5625614	35454	249562	172542	12470	4147305
							Unique	3213992	540105	28631	2072	2128	55	2641069
DG91	L6 (Stres-sensitive)	Heat stress (HS)	Developing grains	25DPA	SG25_HS	1	Total	10577369	8442046	18631	136762	112938	12244	1858322
							Unique	1542945	366387	15201	1177	1359	51	1158810
DG92	L6 (Stres-sensitive)	Heat stress (HS)	Developing grains	25DPA	SG25_HS	2	Total	9752775	7673380	12558	165620	146846	20316	1736790
							Unique	1353391	354436	10309	1249	1470	47	985917
DG93	L6 (Stres-sensitive)	Heat stress (HS)	Developing grains	25DPA	SG25_HS	3	Total	8932214	6741607	15111	165509	136382	19942	1856772
							Unique	1473898	358607	12543	1315	1490	59	1099925
DG94	L6 (Stres-sensitive)	Water-deficit plus heat stress (WH)	Developing grains	25DPA	SG25_WH	1	Total	10450109	6343906	35367	216462	197148	9023	3656017
							Unique	2944697	588516	28713	2130	2460	60	2322898
DG95	L6 (Stres-sensitive)	Water-deficit plus heat stress (WH)	Developing grains	25DPA	SG25_WH	2	Total	10528238	5670026	45734	219509	204684	7498	4387704
							Unique	3486312	612125	37459	2204	2611	55	2831937
DG96	L6 (Stres-sensitive)	Water-deficit plus heat stress (WH)	Developing grains	25DPA	SG25_WH	3	Total	10049214	6380635	31469	234410	202442	12863	3193889
							Unique	2507572	550740	25158	2144	2427	60	1927123
DG97	L6 (Stres-sensitive)	Control group (CG)	Developing grains	35DPA	SG35_CG	1	Total	13307848	12856919	3134	38157	28618	741	380818
							Unique	375406	144289	2674	374	358	17	227702
DG98	L6 (Stres-sensitive)	Control group (CG)	Developing grains	35DPA	SG35_CG	2	Total	11834142	11226409	2402	69157	84232	2436	450067
							Unique	359904	144564	1870	499	561	23	212395
DG99	L6 (Stres-sensitive)	Control group (CG)	Developing grains	35DPA	SG35_CG	3	Total	10615566	8584421	12678	195572	130517	11083	1685070
							Unique	1385451	411484	10374	1534	1589	60	960466
DG100	L6 (Stres-sensitive)	Water-deficit stress (WS)	Developing grains	35DPA	SG35_WS	1	Total	11815236	9159830	18328	262946	141491	8698	2235784
							Unique	1958632	635553	15124	2117	1801	57	1304054
DG101	L6 (Stres-sensitive)	Water-deficit stress (WS)	Developing grains	35DPA	SG35_WS	2	Total	11124022	8392393	20018	294660	159244	9699	2260800
							Unique	1868012	544715	16211	2253	1887	59	1302970
DG102	L6 (Stres-sensitive)	Water-deficit stress (WS)	Developing grains	35DPA	SG35_WS	3	Total	11614452	10228783	2987	182351	158317	13251	1032958
							Unique	584755	268857	2357	1122	1091	35	311326
DG103	L6 (Stres-sensitive)	Heat stress (HS)	Developing grains	35DPA	SG35_HS	1	Total	13139183	10417167	17170	313720	215826	9996	2181731
							Unique	1844641	665910	13701	2767	2494	66	1159809
DG104	L6 (Stres-sensitive)	Heat stress (HS)	Developing grains	35DPA	SG35_HS	2	Total	10996569	9286618	9151	208628	150969	9887	1341170
							Unique	1125697	422240	7365	1774	1665	53	692664
DG105	L6 (Stres-sensitive)	Heat stress (HS)	Developing grains	35DPA	SG35_HS	3	Total	9879890	8739453	4612	137168	111018	9037	883650
							Unique	717714	300896	3830	1235	1169	44	410576
DG106	L6 (Stres-sensitive)	Water-deficit plus heat stress (WH)	Developing grains	35DPA	SG35_WH	1	Total	10846238	8590033	14573	278731	163007	10434	1798590
							Unique	1477839	486229	11720	2357	1938	57	975624
DG107	L6 (Stres-sensitive)	Water-deficit plus heat stress (WH)	Developing grains	35DPA	SG35_WH	2	Total	11577246	10020765	6939	194758	134219	16575	1208327
							Unique	931724	346280	5574	1577	1379	53	576920
DG108	L6 (Stres-sensitive)	Water-deficit plus heat stress (WH)	Developing grains	35DPA	SG35_WH	3	Total	10916922	8407746	16447	297808	182323	14737	2006774
							Unique	1566008	471131	12875	2420	2032	57	1077579
DG109	L6 (Stres-sensitive)	Control group (CG)	Developing grains	45DPA	SG45_CG	1	Total	13259026	10190826	4484	147401	300065	9682	2608389
							Unique	769155	386369	3274	1098	1390	32	377014
DG110	L6 (Stres-sensitive)	Control group (CG)	Developing grains	45DPA	SG45_CG	2	Total	9940337	7341418	11439	282049	270888	9761	2030666
							Unique	1355530	457646	9192	2257	2193	50	884257
DG111	L6 (Stres-sensitive)	Control group (CG)	Developing grains	45DPA	SG45_CG	3	Total	10187486	7371969	5316	294877	399947	21762	2097942
							Unique	831888	362179	3806	1888	1989	42	462020
DG112	L6 (Stres-sensitive)	Water-deficit stress (WS)	Developing grains	45DPA	SG45_WS	1	Total	10056447	8207886	1282	92539	214249	8785	1532756
							Unique	522716	360378	1005	739	899	30	159678
DG113	L6 (Stres-sensitive)	Water-deficit stress (WS)	Developing grains	45DPA	SG45_WS	2	Total	11595521	9160714	3850	371226	384347	21770	1659311
							Unique	805070	389745	2887	2279	2152	52	408003
DG114	L6 (Stres-sensitive)	Water-deficit stress (WS)	Developing grains	45DPA	SG45_WS	3	Did not generate enough sequencing reads due to low sRNA population in nearly matured grains
DG115	L6 (Stres-sensitive)	Heat stress (HS)	Developing grains	45DPA	SG45_HS	1	Total	9746331	7790929	3030	117993	316279	24149	1494929
							Unique	648501	366977	2289	1058	1332	32	276831
DG116	L6 (Stres-sensitive)	Heat stress (HS)	Developing grains	45DPA	SG45_HS	2	Total	12599822	10383316	3952	306027	444572	42759	1423457
							Unique	655507	296287	2706	1903	2034	47	352565
DG117	L6 (Stres-sensitive)	Heat stress (HS)	Developing grains	45DPA	SG45_HS	3	Total	11015585	9261048	5137	145770	223201	18910	1363107
							Unique	798710	359047	4024	1297	1423	42	432899
DG118	L6 (Stres-sensitive)	Water-deficit plus heat stress (WH)	Developing grains	45DPA	SG45_WH	1	Total	11753089	9533420	1487	172741	302577	21327	1725413
							Unique	378124	205612	1005	1175	1283	48	169034
DG119	L6 (Stres-sensitive)	Water-deficit plus heat stress (WH)	Developing grains	45DPA	SG45_WH	2	Total	9605690	7899721	1188	189070	381821	31152	1106515
							Unique	304432	168330	725	1220	1372	41	132774
DG120	L6 (Stres-sensitive)	Water-deficit plus heat stress (WH)	Developing grains	45DPA	SG45_WH	3	Did not generate enough sequencing reads due to low sRNA population in nearly matured grains

## Sheet: Transcriptome libraries
Table S1 continued. Summary of the samples and abbreviation used for the sRNA sequencing, transcriptome sequencing and degradome sequencing.
Library Name	Genotype	Treatment	Tissue Type	Timepoint (DPA, days post anthesis)	Biological replicate	Valid reads	Mapped reads	PE Mapped reads	Non-splice reads	Splice reads
TG5_CG	DBA Aurora (Stress-tolerant)	Control group (CG)	Developing grains	5DPA	Equally pooled from three replicates	85786798	75638419	70310982	44560189	26235017
TG5_WS	DBA Aurora (Stress-tolerant)	Water-deficit stress (WS)	Developing grains	5DPA	Equally pooled from three replicates	85955750	75723679	70358738	44158638	26569494
TG5_HS	DBA Aurora (Stress-tolerant)	Heat stress (HS)	Developing grains	5DPA	Equally pooled from three replicates	81496316	73066938	67754730	43445682	25146537
TG5_WH	DBA Aurora (Stress-tolerant)	Water-deficit plus heat stress (WH)	Developing grains	5DPA	Equally pooled from three replicates	79237282	69502008	64860586	41518816	22872634
SG5_CG	L6 (Stres-sensitive)	Control group (CG)	Developing grains	5DPA	Equally pooled from three replicates	82977218	73952509	69025152	43218524	26215480
SG5_WS	L6 (Stres-sensitive)	Water-deficit stress (WS)	Developing grains	5DPA	Equally pooled from three replicates	84932628	76343255	71121762	44820478	27098689
SG5_HS	L6 (Stres-sensitive)	Heat stress (HS)	Developing grains	5DPA	Equally pooled from three replicates	89417706	78028871	72546902	47912217	24595445
SG5_WH	L6 (Stres-sensitive)	Water-deficit plus heat stress (WH)	Developing grains	5DPA	Equally pooled from three replicates	87247904	75161404	69478792	46146466	22653628
Total						677051602	597417083	555457644	355781010	201386924
Description of the terms
Valid reads: Number of reads after removing low-quality reads from the raw data.
Mapped reads: Number of reads that can be mapped to the reference genome.
PE Mapped reads: Number of pair-end reads of which both can be mapped to the genome.
Non-splice reads: Reads that can be mapped to the genome from end-to-end (no splicing).
Splice reads: Reads that cannot be mapped to the genome from end-to-end (splicing occurred)

## Sheet: Degradome libraries
Table S1 continued. Summary of the samples and abbreviation used for the sRNA sequencing, transcriptome sequencing and degradome sequencing.
Library Name	Genotype	Treatment	Tissue Type	Timepoint (DPA, days post anthesis)	Biological replicate	Raw Reads	Reads <15nt after removing 3' adaptor	Mappable Reads	Mapped Reads	Number of Transcript (matched to the input)
TG5_CG	DBA Aurora (Stress-tolerant)	Control group (CG)	Developing grains	5DPA	Equally pooled from three replicates	77622181	210130	77412051	33664332	153373
TG5_WS	DBA Aurora (Stress-tolerant)	Water-deficit stress (WS)	Developing grains	5DPA	Equally pooled from three replicates	50716335	155033	50561302	22577037	148745
TG5_HS	DBA Aurora (Stress-tolerant)	Heat stress (HS)	Developing grains	5DPA	Equally pooled from three replicates	47538118	153789	47384329	25539575	146541
TG5_WH	DBA Aurora (Stress-tolerant)	Water-deficit plus heat stress (WH)	Developing grains	5DPA	Equally pooled from three replicates	58373794	134657	58239137	14921359	144872
SG5_CG	L6 (Stres-sensitive)	Control group (CG)	Developing grains	5DPA	Equally pooled from three replicates	52626210	139523	52486687	25618217	148875
SG5_WS	L6 (Stres-sensitive)	Water-deficit stress (WS)	Developing grains	5DPA	Equally pooled from three replicates	62799228	218571	62580657	30709957	154448
SG5_HS	L6 (Stres-sensitive)	Heat stress (HS)	Developing grains	5DPA	Equally pooled from three replicates	79958098	99945	79858153	17255970	149463
SG5_WH	L6 (Stres-sensitive)	Water-deficit plus heat stress (WH)	Developing grains	5DPA	Equally pooled from three replicates	60737210	142156	60595054	28052622	149674
