# Supplementary material for: Multi-Omics Analysis of Small RNA, Transcriptome, and Degradome in T. turgidum—Regulatory Networks of Grain Development and Abiotic Stress Response
Source: Int J Mol Sci. 2020 Oct 21;21(20):7772. doi: 10.3390/ijms21207772 (PMC7589925; doi:10.3390/ijms21207772)
Supplement: Supplementary file 1 [file ijms-21-07772-s001.zip › Supplementary files Proof Part 2 out of 3/Table S2.xlsx]

## Sheet: miRNA entries
Table S2. Details of the 690 durum wheat MIR-miRNAs identified from sRNA sequencing.
Pre-miRNA index number within each group	miRNA index number within each group	MIR-miR entry index number within each group	miR_name	miR_seq	Length	GenomeID	Pre-miRNA_seq	Type	Sequence in miRBase	Group	DG1 (norm reads count)	DG2 (norm reads count)	DG3 (norm reads count)	DG4 (norm reads count)	DG5 (norm reads count)	DG6 (norm reads count)	DG7 (norm reads count)	DG8 (norm reads count)	DG9 (norm reads count)	DG10 (norm reads count)	DG11 (norm reads count)	DG12 (norm reads count)	DG13 (norm reads count)	DG14 (norm reads count)	DG15 (norm reads count)	DG16 (norm reads count)	DG17 (norm reads count)	DG18 (norm reads count)	DG19 (norm reads count)	DG20 (norm reads count)	DG21 (norm reads count)	DG22 (norm reads count)	DG23 (norm reads count)	DG24 (norm reads count)	DG25 (norm reads count)	DG26 (norm reads count)	DG27 (norm reads count)	DG28 (norm reads count)	DG29 (norm reads count)	DG30 (norm reads count)	DG31 (norm reads count)	DG32 (norm reads count)	DG33 (norm reads count)	DG34 (norm reads count)	DG35 (norm reads count)	DG36 (norm reads count)	DG37 (norm reads count)	DG38 (norm reads count)	DG39 (norm reads count)
1	1	1-1	ttu-miR160	TGCCTGGCTCCCTGTATGCCA	21	LT934124.1	tgatatgatgTGCCTGGCTCCCTGTATGCCActcatccagagcaacaccttttgcaataaggttgcctgcgatggatggcgtgcacggatccaagcatatcgaaccc	5'	Yes	G1	77.0742	67.0935	75.0957	126.896	56.2186	105.301	100.939	68.7356	44.4794	44.4864	104.869	104.616	93.6875	113.991	64.9063	137.206	100.769	97.1299	87.3097	93.0717	103.178	60.5592	122.732	41.1214	39.7307	86.9849	85.0832	45.0088	45.4748	98.6459	0	0	47.6925	0	0	0	58.8644	22.5331	0
2	2	2-2	bdi-miR156b-5p	TGACAGAAGAGAGTGAGCAC	20	LT934122.1	agctcctggtgtggagaggccctcgagagatTGACAGAAGAGAGTGAGCACacggcgtgatgccggcataacatgtatgccgtcttcgccgcgtGCTCACTCCTCTTTCTGTCAGCctctttctctcaggagttta	5'	Yes	G1	89.1706	118.967	141.408	187.416	152.844	115.938	184.881	148.58	136.583	150.265	152.163	168.687	101.096	85.4627	81.3904	100.776	107.819	84.628	113.369	122.137	93.6819	129.087	140.979	134.489	62.4766	43.0532	43.6796	75.3273	67.4754	83.4489	117.239	114.162	99.4225	127.905	113.759	44.0982	122.123	118.274	129.294
2	3	2-3	zma-miR156d-3p_1ss8TC	GCTCACTCCTCTTTCTGTCAGC	22	LT934122.1	agctcctggtgtggagaggccctcgagagatTGACAGAAGAGAGTGAGCACacggcgtgatgccggcataacatgtatgccgtcttcgccgcgtGCTCACTCCTCTTTCTGTCAGCctctttctctcaggagttta	3'	Diff	G1	19.2686	0	0	0	0	0	24.9746	0	0	0	0	0	0	0	0	0	7.21954	0	0	0	0	0	0	0	0	0	0	0	0	0	0	0	0	0	0	0	0	0	0
3	4	3-4	bdi-miR156b-5p	TGACAGAAGAGAGTGAGCAC	20	LT934115.1	ctttggaggtcTGACAGAAGAGAGTGAGCACacgcggtggtttcctagcatgcgagcgccatgctgggagctgcgcgtGCTCACCCTCTCTCTGTCAGCcattcaccatgc	5'	Yes	G1	89.1706	118.967	141.408	187.416	152.844	115.938	184.881	148.58	136.583	150.265	152.163	168.687	101.096	85.4627	81.3904	100.776	107.819	84.628	113.369	122.137	93.6819	129.087	140.979	134.489	62.4766	43.0532	43.6796	75.3273	67.4754	83.4489	117.239	114.162	99.4225	127.905	113.759	44.0982	122.123	118.274	129.294
4	5	4-5	zma-miR156a-5p	TGACAGAAGAGAGTGAGCAC	20	LT934116.1	gaggtggaggcTGACAGAAGAGAGTGAGCACacatggtgcctttcttgcatggtgaattaatgggagagagttcatgcttgaagctatgtgtgctcacttctctctctgtcagccattataactctctctc	5'	Yes	G1	89.1706	118.967	141.408	187.416	152.844	115.938	184.881	148.58	136.583	150.265	152.163	168.687	101.096	85.4627	81.3904	100.776	107.819	84.628	113.369	122.137	93.6819	129.087	140.979	134.489	62.4766	43.0532	43.6796	75.3273	67.4754	83.4489	117.239	114.162	99.4225	127.905	113.759	44.0982	122.123	118.274	129.294
5	6	5-6	osa-miR156a	TGACAGAAGAGAGTGAGCAC	20	LT934113.1	gcgcgcgcggTGACAGAAGAGAGTGAGCACacggccgggcgggacggcacccgccggatggtgccgtcgcggccgcgtgctcactgctctatctgtcaccagctgcttct	5'	Yes	G1	89.1706	118.967	141.408	187.416	152.844	115.938	184.881	148.58	136.583	150.265	152.163	168.687	101.096	85.4627	81.3904	100.776	107.819	84.628	113.369	122.137	93.6819	129.087	140.979	134.489	62.4766	43.0532	43.6796	75.3273	67.4754	83.4489	117.239	114.162	99.4225	127.905	113.759	44.0982	122.123	118.274	129.294
6	7	6-7	sbi-miR156a	TGACAGAAGAGAGTGAGCAC	20	LT934121.1	gTGACAGAAGAGAGTGAGCACacggccggtcgttacggcaccgcccgggtgtgccgtcgcggccgcgtgctcactgctcttcctgtcatcc	5'	Yes	G1	89.1706	118.967	141.408	187.416	152.844	115.938	184.881	148.58	136.583	150.265	152.163	168.687	101.096	85.4627	81.3904	100.776	107.819	84.628	113.369	122.137	93.6819	129.087	140.979	134.489	62.4766	43.0532	43.6796	75.3273	67.4754	83.4489	117.239	114.162	99.4225	127.905	113.759	44.0982	122.123	118.274	129.294
7	8	7-8	bdi-miR156b-5p	TGACAGAAGAGAGTGAGCAC	20	LT934115.1	gtggaagtTGACAGAAGAGAGTGAGCACccatggtgtttccttagcatcaaggggcatgccagggagctatgcgtgctcactgctctatctgtcagcca	5'	Yes	G1	89.1706	118.967	141.408	187.416	152.844	115.938	184.881	148.58	136.583	150.265	152.163	168.687	101.096	85.4627	81.3904	100.776	107.819	84.628	113.369	122.137	93.6819	129.087	140.979	134.489	62.4766	43.0532	43.6796	75.3273	67.4754	83.4489	117.239	114.162	99.4225	127.905	113.759	44.0982	122.123	118.274	129.294
8	9	8-9	sbi-miR156a	TGACAGAAGAGAGTGAGCAC	20	LT934115.1	TGACAGAAGAGAGTGAGCACacatggtgcctttcttgcatggtgaattaatgggggaagttcatgcttgaagctatgtgtgctcacttctctctct	5'	Yes	G1	89.1706	118.967	141.408	187.416	152.844	115.938	184.881	148.58	136.583	150.265	152.163	168.687	101.096	85.4627	81.3904	100.776	107.819	84.628	113.369	122.137	93.6819	129.087	140.979	134.489	62.4766	43.0532	43.6796	75.3273	67.4754	83.4489	117.239	114.162	99.4225	127.905	113.759	44.0982	122.123	118.274	129.294
9	10	9-10	sbi-miR156a	TGACAGAAGAGAGTGAGCAC	20	LT934121.1	TGACAGAAGAGAGTGAGCACacggcgtgatgccggcataacatgtatgccgtcttcgccgcgtgctcactcctctttctgtca	5'	Yes	G1	89.1706	118.967	141.408	187.416	152.844	115.938	184.881	148.58	136.583	150.265	152.163	168.687	101.096	85.4627	81.3904	100.776	107.819	84.628	113.369	122.137	93.6819	129.087	140.979	134.489	62.4766	43.0532	43.6796	75.3273	67.4754	83.4489	117.239	114.162	99.4225	127.905	113.759	44.0982	122.123	118.274	129.294
10	11	10-11	ata-miR156a-5p	TGACAGAAGAGAGTGAGCAC	20	LT934119.1	tgcgaatggcTGACAGAAGAGAGTGAGCACacagcggcagactacgtctggtaaagaggacggatggatgcgaggagagatatagacgcagctgctgttgcgtGCTCACCCTCTCTCTGTCAGCtctctctcc	5'	Yes	G1	89.1706	118.967	141.408	187.416	152.844	115.938	184.881	148.58	136.583	150.265	152.163	168.687	101.096	85.4627	81.3904	100.776	107.819	84.628	113.369	122.137	93.6819	129.087	140.979	134.489	62.4766	43.0532	43.6796	75.3273	67.4754	83.4489	117.239	114.162	99.4225	127.905	113.759	44.0982	122.123	118.274	129.294
11	12	11-12	tae-MIR159a-p5	GAGCTCCTATCATTCCAATG	20	LT934115.1	tttggttttgaggtgGAGCTCCTATCATTCCAATGaagggtctaccgaagggtttgtgcagctgcttgttcatggttcccactatcctatctccatagaaaacgaggagataggcttgtggtttgcatgaccgaggagccgcttcgatccctcgctgaccgctgTTTGGATTGAAGGGAGCTCTGcatcttgatct	5'	New	G1	0	0	0	0	0	0	0	0	0	0	0	0	0	0	0	0	6.2027	0	0	0	0	0	0	0	0	0	0	0	0	0	0	0	0	0	0	0	0	0	0
11	13	11-13	tae-miR159a	TTTGGATTGAAGGGAGCTCTG	21	LT934115.1	tttggttttgaggtgGAGCTCCTATCATTCCAATGaagggtctaccgaagggtttgtgcagctgcttgttcatggttcccactatcctatctccatagaaaacgaggagataggcttgtggtttgcatgaccgaggagccgcttcgatccctcgctgaccgctgTTTGGATTGAAGGGAGCTCTGcatcttgatct	3'	Yes	G1	1954.79	2666.97	4641.44	4011.88	3002.42	2505.35	4675.45	3590.5	3530.05	3142.01	3134.77	4071.31	1541.2	1445.36	1333.89	1345.33	1163.97	1221.34	2719.44	1283.26	2582.54	3021.58	2471.93	1750.34	1109.76	1424.38	1336.12	1482.48	954.972	2190.18	746.473	492.759	1507.99	1990.63	1845.32	1506.35	2291.11	1371.81	825.346
12	14	12-14	zma-miR160b-3p	GCGTGCAAGGAGCCAAGCATG	21	LT934123.1	cgatcagctcgtcgtgcgtgcgtgcctggctccctgtatgccactcatgtagcccaacccgcggcgtgattggatgctgtgggtgGCGTGCAAGGAGCCAAGCATGc	3'	Yes	G1	0	0	0	0	0	0	0	0	0	0	0	0	0	0	0	0	0.813469	0	0	0	0	0	0	0	0	0	0	0	0	0	0	0	0	0	0	0	0	0	0
13	15	13-15	ata-miR160c-3p	GCGTGCAAGGAGCCAAGCATG	21	LT934124.1	cgtgcttgtgtgcctggctccctgtatgccactcatgtagcccaacccgcggcgtgattggatgctgtgggtgGCGTGCAAGGAGCCAAGCATGcgtacataca	3'	Yes	G1	0	0	0	0	0	0	0	0	0	0	0	0	0	0	0	0	0.813469	0	0	0	0	0	0	0	0	0	0	0	0	0	0	0	0	0	0	0	0	0	0
14	16	14-16	osa-miR160a-3p	GCGTGCAAGGAGCCAAGCATG	21	LT934121.1	tgtgcctggctccctgtatgccacacatgtagcccaacccatggatgtggttgcctgctgggtgGCGTGCAAGGGGCCAAGCATGc	3'	Yes	G1	0	0	0	0	0	0	0	0	0	0	0	0	0	0	0	0	0.813469	0	0	0	0	0	0	0	0	0	0	0	0	0	0	0	0	0	0	0	0	0	0
15	17	15-17	ata-miR164b-5p	TGGAGAAGCAGGGCACGTGCA	21	LT934113.1	aggaccgcgcTGGAGAAGCAGGGCACGTGCAtgcatgcgagcgcgctcgatctcctcctacctccgtcggtgggatcagagctgctacccctgcactgcactgCACGTGTTCTTCTCCTCCATCacggtctttc	5'	Yes	G1	249.688	266.277	291.16	480.905	341.118	328.896	467.927	352.01	352.016	326.869	357.79	584.73	265.026	273.911	211.718	220.213	213.027	234.17	131.963	119.63	139.496	194.161	228.754	230.936	76.8799	59.8021	66.0445	83.2194	46.1064	115.49	69.6036	0	85.5437	62.5527	80.1697	0	43.995	42.3622	0
16	18	16-18	ata-miR164a-5p_R-1	TGGAGAAGCAGGGCACGTGC	20	LT934121.1	cgaacggtgcTGGAGAAGCAGGGCACGTGCtcgatccatggacccaaagcggttgcagcacgtgcgctccttctccagcatggcttctc	5'	Diff	G1	70.9725	46.1268	55.3336	90.4544	62.6603	65.6424	93.3079	69.5688	58.8566	64.3993	91.5037	114.58	57.3942	50.9087	33.557	46.0324	54.4008	39.429	27.9619	29.3787	25.153	46.7474	47.2489	56.6165	17.284	17.7924	17.5944	22.0356	12.0003	26.8301	20.1749	0	22.7107	23.4296	16.559	0	11.3437	11.7172	0
17	19	17-19	tae-miR164	TGGAGAAGCAGGGCACGTGCA	21	LT934111.1	ggTGGAGAAGCAGGGCACGTGCAtccatttccagctcggcattcccggcgtccggccggccggctgccgcggccttgcctggctgggtagtgcgtcgctcgatccggccgtgcgccggcggccggcccttgcatgCATGTGCCTTTCTTCTCCACC	5'	Yes	G1	249.688	266.277	291.16	480.905	341.118	328.896	467.927	352.01	352.016	326.869	357.79	584.73	265.026	273.911	211.718	220.213	213.027	234.17	131.963	119.63	139.496	194.161	228.754	230.936	76.8799	59.8021	66.0445	83.2194	46.1064	115.49	69.6036	0	85.5437	62.5527	80.1697	0	43.995	42.3622	0
17	20	17-20	tae-MIR164-p3	CATGTGCCTTTCTTCTCCACC	21	LT934111.1	ggTGGAGAAGCAGGGCACGTGCAtccatttccagctcggcattcccggcgtccggccggccggctgccgcggccttgcctggctgggtagtgcgtcgctcgatccggccgtgcgccggcggccggcccttgcatgCATGTGCCTTTCTTCTCCACC	3'	New	G1	24.0857	30.7512	0	54.6631	0	34.1887	45.7868	33.7429	31.0008	25.4208	31.8721	62.2715	0	0	0	23.1647	16.3711	23.0804	0	0	0	0	0	0	0	0	0	0	0	12.1038	0	0	0	0	0	0	0	0	0
18	21	18-21	ata-miR166a-3p_L+1R-1	TTCGGACCAGGCTTCATTCCC	21	LT934120.1	catggttgtcgagggGAATGACGCCGGGTCCGAAAGagagacgcgcgcatggtgtgcgtgtggcgcgtTTCGGACCAGGCTTCATTCCCcatgactccat	3'	Diff	G1	2460.03	3390.55	3715.15	4579.66	3698.86	3523.6	4260.25	4137.15	3576.33	3286.06	3847.01	3325.71	1977.85	1793.98	1670.78	2214.9	1937.23	1898.84	1711.24	911.621	1589.64	1918.64	1765.5	1809.05	497.587	637.478	595.779	526.392	499.355	724.26	422.329	463.054	652.996	676.033	677.101	357.797	595.619	412.806	339.276
19	22	19-22	ata-miR166c-3p	TCGGACCAGGCTTCATTCCTT	21	LT934121.1	cggtttgtggggaacgttggctggctcgaggcatccttgccgacggcgcgggtagaggcgTCGGACCAGGCTTCATTCCTTtcaaaccgcc	3'	Yes	G1	192.926	246.01	274.363	322.122	285.485	229.406	387.367	357.738	344.716	245.311	254.462	200.514	122.385	56.1656	87.4248	142.775	141.162	87.7535	119.195	60.8139	84.3138	90.8388	88.1596	76.8792	64.4781	63.756	46.0867	72.4361	36.9483	65.9656	0	0	67.1859	75.5937	59.9758	0	41.389	26.1384	0
20	23	20-23	ata-miR166d-5p	GGAATGTTGTCTGGCTCGGGG	21	LT934123.1	cgttttgaggGGAATGTTGTCTGGCTCGGGGctctctttctttctctctctctgtcctcctcccctcgatcccttgatcggatcgagaggaaggtcgaagatccgatgaggggggagcagagagtagacgtgcgtagatcTCGGACCAGGCTTCATTCCCCccaaagacaa	5'	Yes	G1	58.7691	69.8891	69.8258	72.2334	52.7049	68.3775	43.7056	37.4921	36.3923	44.4864	54.491	72.235	75.9629	54.2288	45.037	91.7678	88.9732	55.7775	26.5353	41.6002	35.4195	49.4035	38.0296	0	41.0775	37.5617	41.7538	40.086	29.3692	63.5449	50.4374	0	27.2529	0	24.2327	0	22.0741	30.645	0
20	24	20-24	ata-miR166a-3p	TCGGACCAGGCTTCATTCCCC	21	LT934123.1	cgttttgaggGGAATGTTGTCTGGCTCGGGGctctctttctttctctctctctgtcctcctcccctcgatcccttgatcggatcgagaggaaggtcgaagatccgatgaggggggagcagagagtagacgtgcgtagatcTCGGACCAGGCTTCATTCCCCccaaagacaa	3'	Yes	G1	1680.62	2392.54	2817.95	3574.25	2634.22	2377.6	3073.96	2999.27	2468.38	2336.59	2725.32	2264.61	1412.35	1350.19	1273.4	1689.24	1432.62	1440.12	1306.36	749.45	1243.15	1330.58	1201.97	1202.95	471.998	557.412	521.726	468.725	463.354	641.955	422.329	463.054	603.79	621.659	650.445	357.797	553.31	365.937	339.276
21	25	21-25	ata-miR166a-5p	GGAATGTTGTCTGGTTCAAGG	21	LT934111.1	gcttctgggtGGAATGTTGTCTGGTTCAAGGtctcgctctggtttgaggatggaaaactttcatttctctcagcttcctgcgatcTCGGACCAGGCTTCATTCCCCtcagagatag	5'	Yes	G1	84.7816	125.8	151.509	142.514	119.464	90.2583	125.914	109.977	98.3939	77.5334	89.4474	90.9164	81.8711	49.802	84.7755	83.7492	100.87	81.743	27.3913	33.8443	38.4994	36.6542	41.4869	39.3336	19.5286	20.7578	0	16.8783	22.7374	21.1816	0	0	0	0	0	0	0	0	0
21	26	21-26	ata-miR166a-3p	TCGGACCAGGCTTCATTCCCC	21	LT934111.1	gcttctgggtGGAATGTTGTCTGGTTCAAGGtctcgctctggtttgaggatggaaaactttcatttctctcagcttcctgcgatcTCGGACCAGGCTTCATTCCCCtcagagatag	3'	Yes	G1	1680.62	2392.54	2817.95	3574.25	2634.22	2377.6	3073.96	2999.27	2468.38	2336.59	2725.32	2264.61	1412.35	1350.19	1273.4	1689.24	1432.62	1440.12	1306.36	749.45	1243.15	1330.58	1201.97	1202.95	471.998	557.412	521.726	468.725	463.354	641.955	422.329	463.054	603.79	621.659	650.445	357.797	553.31	365.937	339.276
22	27	22-27	ata-miR167b-5p	TGAAGCTGCCAGCATGATCTGA	22	LT934118.1	agaTGAAGCTGCCAGCATGATCTGAaagctatgctgcgtgttgatcttgatggtcatctccatcaagattgaagaacatggctgcaatcAGGTCATGTGGCAGCTTCATTttctaatgg	5'	Yes	G1	1561.96	2323.81	2266.92	3415.47	2645.79	2263.86	3376.08	2658.61	2618.89	2611.67	2923.58	1974.84	1926.22	1878.83	1959.88	2820.82	1881.27	1945.56	1698.54	2317.16	2170.02	2209.35	2964.44	3007.97	1793.27	1655.6	1823.51	2454.5	1754.49	2217.46	3672.85	4033.81	3058.88	2987.94	3337.85	3486.26	2588.96	2143.05	2150.86
22	28	22-28	ata-miR167d-3p	AGGTCATGTGGCAGCTTCATT	21	LT934118.1	agaTGAAGCTGCCAGCATGATCTGAaagctatgctgcgtgttgatcttgatggtcatctccatcaagattgaagaacatggctgcaatcAGGTCATGTGGCAGCTTCATTttctaatgg	3'	Yes	G1	194.612	211.065	177.858	292.838	325.014	142.225	271.599	256.196	164.439	233.871	231.33	117.07	68.3666	40.9483	45.037	44.5475	61.2136	40.3906	39.375	25.3832	37.7294	62.1528	89.8882	85.8187	20.8754	23.7232	25.2098	16.8783	31.264	22.392	0	0	30.281	0	0	0	0	0	0
23	29	23-29	ata-miR167a-5p_R-2	TGAAGCTGCCAGCATGATC	19	LT934119.1	agggaacgagTGAAGCTGCCAGCATGATCtagctccgagtgatcaaacaagaaacgctcgtggattcgagctcttgtggtcatgccttgctaggtcatgctgcggcagcctcacttcttcccgcc	5'	Diff	G1	91.0439	123.704	114.181	220.605	151.087	121.94	225.639	199.125	138.156	144.899	165.358	159.623	70.1953	62.7136	75.9447	88.0555	69.2635	72.9275	54.6399	55.2319	57.7491	74.6365	106.598	95.0561	37.037	42.1745	40.3095	48.994	35.6851	57.0895	36.3149	0	65.2302	62.9947	57.3506	0	72.5074	37.5552	0
24	30	24-30	ata-miR167b-5p	TGAAGCTGCCAGCATGATCTGA	22	LT934119.1	cacaagctggTGAAGCTGCCAGCATGATCTGAtgacctaactcatggatcagaatccatgtcaatcAGGTCATGCTGGAGTTTCATCtgctggtcgg	5'	Yes	G1	1561.96	2323.81	2266.92	3415.47	2645.79	2263.86	3376.08	2658.61	2618.89	2611.67	2923.58	1974.84	1926.22	1878.83	1959.88	2820.82	1881.27	1945.56	1698.54	2317.16	2170.02	2209.35	2964.44	3007.97	1793.27	1655.6	1823.51	2454.5	1754.49	2217.46	3672.85	4033.81	3058.88	2987.94	3337.85	3486.26	2588.96	2143.05	2150.86
24	31	24-31	ata-miR167b-3p	AGGTCATGCTGGAGTTTCATC	21	LT934119.1	cacaagctggTGAAGCTGCCAGCATGATCTGAtgacctaactcatggatcagaatccatgtcaatcAGGTCATGCTGGAGTTTCATCtgctggtcgg	3'	Yes	G1	295.772	373.208	449.256	490.015	370.691	340.52	520.304	393.667	420.533	467.743	428.731	367.402	389.943	285.531	286.117	375.09	385.584	366.401	386.902	284.856	369.595	404.79	388.939	425.518	140.741	208.566	164.652	135.026	186.636	179.741	74.6473	0	227.864	216.171	169.629	189.422	234.538	113.567	75.8268
25	32	25-32	tae-miR167c-5p	TGAAGCTGCCAGCATGATCTGC	22	LT934122.1	cctttgctggtgtgagagacTGAAGCTGCCAGCATGATCTGCtcgtcgagcatgcgagccgaaaacgcgttcggtcgcgcggggttatatatcttggaattttggctccatcAGATCATGCTGCAGCTTCATTctctcacggccaccaacaga	5'	Yes	G1	538.315	659.753	985.685	1227.97	891.591	685.028	1185.08	847.739	777.042	870.98	964.473	526.402	527.239	478.284	467.7	779.209	490.666	685.278	416.718	443.736	553.814	612.498	642.038	698.022	248.822	278.665	277.046	252.94	233.927	275.714	207.802	131.053	358.577	322.931	246.971	302.173	315.783	157.431	126.864
25	33	25-33	tae-MIR167c-p3	AGATCATGCTGCAGCTTCATT	21	LT934122.1	cctttgctggtgtgagagacTGAAGCTGCCAGCATGATCTGCtcgtcgagcatgcgagccgaaaacgcgttcggtcgcgcggggttatatatcttggaattttggctccatcAGATCATGCTGCAGCTTCATTctctcacggccaccaacaga	3'	New	G1	41.9091	58.7068	52.04	65.4005	69.3948	38.2914	107.183	79.9832	46.5012	65.4585	62.716	57.9125	35.4493	27.6678	24.5054	26.283	25.3701	18.7528	16.2636	12.3391	8.85487	23.9049	19.0148	21.4547	7.40741	0	8.27198	0	0	9.68303	0	0	13.6264	0	0	0	0	0	0
26	34	26-34	ata-miR167a-5p_R-2	TGAAGCTGCCAGCATGATC	19	LT934119.1	tgtgaatgagTGAAGCTGCCAGCATGATCtatctttgattcgcttctgcgtgtgaatccttgttaGATCATGACTGACAGCCTCATTtcttcccag	5'	Diff	G1	91.0439	123.704	114.181	220.605	151.087	121.94	225.639	199.125	138.156	144.899	165.358	159.623	70.1953	62.7136	75.9447	88.0555	69.2635	72.9275	54.6399	55.2319	57.7491	74.6365	106.598	95.0561	37.037	42.1745	40.3095	48.994	35.6851	57.0895	36.3149	0	65.2302	62.9947	57.3506	0	72.5074	37.5552	0
26	35	26-35	ata-miR167c-3p	GATCATGACTGACAGCCTCATT	22	LT934119.1	tgtgaatgagTGAAGCTGCCAGCATGATCtatctttgattcgcttctgcgtgtgaatccttgttaGATCATGACTGACAGCCTCATTtcttcccag	3'	Yes	G1	64.5496	65.6957	44.7939	83.9469	47.4344	0	93.6548	78.7335	78.176	47.0285	107.954	66.0078	0	0	26.4924	0	23.8957	0	0	0	0	0	0	0	16.1616	0	0	0	0	0	0	0	0	0	0	0	0	0	0
27	36	27-36	ata-miR167f-5p	TGAAGCTGCCAGCATGATCTGC	22	LT934121.1	tgtgagagacTGAAGCTGCCAGCATGATCTGCtcgtccagcatgcgagccgaaaacgcgttccatcgcgcggggttgtatatttggaattttggctccatcAGATCATGCTGCAGCTTCATTttctcacgg	5'	Yes	G1	538.315	659.753	985.685	1227.97	891.591	685.028	1185.08	847.739	777.042	870.98	964.473	526.402	527.239	478.284	467.7	779.209	490.666	685.278	416.718	443.736	553.814	612.498	642.038	698.022	248.822	278.665	277.046	252.94	233.927	275.714	207.802	131.053	358.577	322.931	246.971	302.173	315.783	157.431	126.864
27	37	27-37	ata-miR167f-3p_L-1R+1	AGATCATGCTGCAGCTTCATT	21	LT934121.1	tgtgagagacTGAAGCTGCCAGCATGATCTGCtcgtccagcatgcgagccgaaaacgcgttccatcgcgcggggttgtatatttggaattttggctccatcAGATCATGCTGCAGCTTCATTttctcacgg	3'	Diff	G1	41.9091	58.7068	52.04	65.4005	69.3948	38.2914	107.183	79.9832	46.5012	65.4585	62.716	57.9125	35.4493	27.6678	24.5054	26.283	25.3701	18.7528	16.2636	12.3391	8.85487	23.9049	19.0148	21.4547	7.40741	0	8.27198	0	0	9.68303	0	0	13.6264	0	0	0	0	0	0
28	38	28-38	osa-MIR168a-p5	CGGGCTCGCTTGGTGCAGATC	21	LT934122.1	cctccccgtcgccgccgcctCGGGCTCGCTTGGTGCAGATCgggaccctccgcccgccccgacgggccggatCCCGCCTTGCACCAAGTGAATcggagccggcgcagcgac	5'	New	G1	0	0	0	0	0	0	0	0	0	0	0	0	0	0	0	0	5.49092	0	0	0	0	0	0	0	0	0	0	0	0	0	0	0	0	0	0	0	0	0	0
28	39	28-39	osa-miR168a-3p_L-3	CCCGCCTTGCACCAAGTGAAT	21	LT934122.1	cctccccgtcgccgccgcctCGGGCTCGCTTGGTGCAGATCgggaccctccgcccgccccgacgggccggatCCCGCCTTGCACCAAGTGAATcggagccggcgcagcgac	3'	Diff	G1	451.848	574.488	621.845	726.238	477.858	563.43	552.563	502.395	420.533	401.649	420.506	657.587	246.457	200.315	201.342	186.208	240.482	250.037	133.532	62.7529	128.588	100.401	136.561	130.516	42.4243	67.2156	68.5393	47.1186	54.0014	76.859	0	0	52.2347	45.091	41.1955	0	105.772	44.1649	0
29	40	29-40	ata-miR169d-5p	CAGCCAAGGATGACTTGCCGG	21	LT934114.1	gaacgggatgCAGCCAAGGATGACTTGCCGGctcctggtgttgggagttcgttgagccttaagagttagccggcaagttgtccttggctacacctagttctc	5'	Yes	G1	0	0	0	0	0	0	0	0	0	0	0	0	0	0	0	0	0	0	0	0	0	0	0	0	0	0	0	0	0	0	0	0	0	0	0	0	0	0	0
30	41	30-41	ata-MIR169g-p5_1ss24CT	CCAAGGATGACTTGCCGATCGAAT	24	LT934115.1	gactatggtgcagCCAAGGATGACTTGCCGATCGAATaatgatacatcatcgtcatatacattgatcgatcggcgagttgttcttggctacgtcttagct	5'	New	G1	30.8297	0	0	0	0	0	0	0	0	0	0	0	0	0	0	0	6.71112	0	0	0	0	0	0	0	0	0	0	0	0	0	0	0	0	0	0	0	0	0	0
31	42	31-42	bdi-miR171c-5p	CGGTATTGGTGCGGTTCAATC	21	LT934113.1	cctgcgaggggagtgaacgCGGTATTGGTGCGGTTCAATCagagagctggtgccccaggagacaaggggttccgcccttcgaTTGAGCCGTGCCAATATCACGcggtttctcttgactcgcatcctcct	5'	Yes	G1	0	0	0	0	0	0	0	0	0	0	0	0	0	0	0	0	3.86398	0	0	0	0	0	0	0	0	0	0	0	0	0	0	0	0	0	0	0	0	0	0
31	43	31-43	tae-miR171b	TTGAGCCGTGCCAATATCACG	21	LT934113.1	cctgcgaggggagtgaacgCGGTATTGGTGCGGTTCAATCagagagctggtgccccaggagacaaggggttccgcccttcgaTTGAGCCGTGCCAATATCACGcggtttctcttgactcgcatcctcct	3'	Yes	G1	48.1714	52.8361	89.0608	74.9665	55.1645	47.5907	77.8375	61.2372	45.0186	50.079	43.1815	86.682	42.8768	0	0	23.1647	33.759	44.2374	24.8233	16.217	39.2694	46.2162	0	0	0	0	0	0	0	21.3027	0	0	0	0	0	0	22.0741	0	0
32	44	32-44	bdi-miR171a	TGATTGAGCCGCGCCAATATC	21	LT934122.1	gaggtaggaagccgaccggaggaagggcttcccaagggggggaagctggTGATTGAGCCGCGCCAATATCtcacgcgcgccagtggaattaccggcctcagctgcctttgccgccgcagc	5'	Yes	G1	64.5496	59.1261	85.7671	104.25	85.0306	87.2496	134.03	119.35	108.368	86.9391	80.7083	111.591	18.8219	0	0	9.35497	18.2522	0	0	0	10.3948	0	0	0	0	0	0	0	0	2.5418	0	0	17.4116	0	0	0	0	0	0
33	45	33-45	ata-miR171b-3p	TGATTGAGCCGTGCCAATATC	21	LT934118.1	ggagagtccgatgttggcatggctcaatcaattcgagtgggcagcgatcgaggcgtgatatgattgtttaactcgatcTGATTGAGCCGTGCCAATATCgcaagctcct	3'	Yes	G1	10.5977	9.50491	11.3302	12.4944	14.7574	14.7695	15.401	14.9969	9.97417	9.40569	9.25318	23.165	4.05135	0	0	0	3.35556	0	0	0	0	0	0	0	0	0	0	0	0	2.5418	0	0	0	0	0	0	0	0	0
34	46	34-46	osa-miR171a	TGATTGAGCCGCGCCAATATC	21	LT934123.1	ggagcgatattggtgaggttcaatccgatgctaggttttacaactgtggtaagaccagtatcTGATTGAGCCGTGCCAATATCtctccctc	3'	Yes	G1	64.5496	59.1261	85.7671	104.25	85.0306	87.2496	134.03	119.35	108.368	86.9391	80.7083	111.591	18.8219	0	0	9.35497	18.2522	0	0	0	10.3948	0	0	0	0	0	0	0	0	2.5418	0	0	17.4116	0	0	0	0	0	0
35	47	35-47	ata-miR171d-5p	TGTTGGCTCGACTCACTCAGA	21	LT934118.1	gtcactatgaTGTTGGCTCGACTCACTCAGAccacgccggccggccggccggagccatccgcggcggtggttcTGATTGAGCCGTGCCAATATCttagtg	5'	Yes	G1	15.8966	23.7623	19.762	22.4509	19.3251	18.4619	20.2919	29.9937	30.3269	12.7104	17.4782	20.5496	13.0825	18.8141	14.5708	20.0464	27.2004	15.8677	20.1155	28.5561	26.1796	0	0	0	10.7744	11.8616	0	10.9006	0	10.8934	24.2099	0	19.6826	0	30.2908	0	0	0	0
35	48	35-48	ata-miR171b-3p	TGATTGAGCCGTGCCAATATC	21	LT934118.1	gtcactatgaTGTTGGCTCGACTCACTCAGAccacgccggccggccggccggagccatccgcggcggtggttcTGATTGAGCCGTGCCAATATCttagtg	3'	Yes	G1	10.5977	9.50491	11.3302	12.4944	14.7574	14.7695	15.401	14.9969	9.97417	9.40569	9.25318	23.165	4.05135	0	0	0	3.35556	0	0	0	0	0	0	0	0	0	0	0	0	2.5418	0	0	0	0	0	0	0	0	0
36	49	36-49	tae-MIR171a-p5	TGTTGGCTCGACTCACTCAGA	21	LT934119.1	tggaatggtcactatgaTGTTGGCTCGACTCACTCAGAccacgcctgccggccggccgtagccatgcatctgcatgcggtggtggctcTGATTGAGCCGTGCCAATATCtcagtgctctttcatgcatgc	5'	New	G1	15.8966	23.7623	19.762	22.4509	19.3251	18.4619	20.2919	29.9937	30.3269	12.7104	17.4782	20.5496	13.0825	18.8141	14.5708	20.0464	27.2004	15.8677	20.1155	28.5561	26.1796	0	0	0	10.7744	11.8616	0	10.9006	0	10.8934	24.2099	0	19.6826	0	30.2908	0	0	0	0
36	50	36-50	tae-miR171a	TGATTGAGCCGTGCCAATATC	21	LT934119.1	tggaatggtcactatgaTGTTGGCTCGACTCACTCAGAccacgcctgccggccggccgtagccatgcatctgcatgcggtggtggctcTGATTGAGCCGTGCCAATATCtcagtgctctttcatgcatgc	3'	Yes	G1	10.5977	9.50491	11.3302	12.4944	14.7574	14.7695	15.401	14.9969	9.97417	9.40569	9.25318	23.165	4.05135	0	0	0	3.35556	0	0	0	0	0	0	0	0	0	0	0	0	2.5418	0	0	0	0	0	0	0	0	0
37	51	37-51	ata-miR172c-3p	GGAATCTTGATGATGCTGCAT	21	LT934115.1	gatttctggtgtggcatcatcaagattcacacaatgtatggcatgcatgcgatgctctcatccttccccatccatacatgcatgtgaactggagttccgttcatgcatgggagatggatagattgatgagctttgctagctagccagcgtactatgtgtgGGAATCTTGATGATGCTGCATcggcgatcaa	3'	Yes	G1	96.3428	139.778	139.652	167.894	115.951	116.242	182.107	138.721	103.785	133.459	144.967	170.624	21.9448	0	31.7908	22.2737	26.3361	19.2336	0	0	0	0	0	0	0	0	0	0	0	0	0	0	0	0	0	0	0	0	0
38	52	38-52	ata-miR172b-3p	AGAATCTTGATGATGCTGCAT	21	LT934122.1	tcttgcaggtGCAGCACCACCAAGATTCACAtcgcatccgtcgtaaaattaaatttatgcgacgcgccagatgatgAGAATCTTGATGATGCTGCATcagcaggcac	3'	Yes	G1	118.502	191.496	118.572	156.18	122.978	190.089	168.579	147.469	141.525	122.02	79.1661	148.206	36.2934	42.055	37.0893	26.7285	32.132	28.8505	0	0	18.4797	0	0	0	0	0	0	0	0	0	0	0	0	0	0	0	0	0	0
39	53	39-53	tae-miR319_L-1R+1	TGGACTGAAGGGAGCTCCCTC	21	LT934118.1	agtttgagggagctcacttcagtccactcatgggaggtagcggggattgaacgagctgccgactcattcactcgagcacacagtagatatgagactggtccagggcttaccagtatgttacaatatttactgtgcgaatgagcgaatgcagcgggagattgttctctctttcctcctccatgctTGGACTGAAGGGAGCTCCCTCatctct	3'	Diff	G1	0	0	0	0	0	0	0	0	0	0	0	0	45.5777	42.055	35.7647	50.7841	29.9967	38.4673	82.1738	98.0073	108.568	41.4352	57.0445	42.9093	88.2155	137.397	121.322	62.5904	65.3701	128.3	169.47	125.811	140.049	192.3	210.824	225.502	165.556	86.5271	69.994
40	54	40-54	osa-miR319a-3p.2-3p_R+1	TTGGACTGAAGGGTGCTCCCT	21	LT934115.1	tctgtgtgagagagctctcttcagtccactctcagatggttgtagggtttaattagctgccgattcattcattcacctaccaagaaccaaggcggagcgcatgtcttggtagccgactggatgacgcgggagctaatatttagctcgacgttgtttgtggTTGGACTGAAGGGTGCTCCCTtgctcgcagt	3'	Diff	G1	1533.78	1880.02	2848.36	2719.49	2090.63	1958.33	3508.93	2943.13	3079.86	2095.94	2022.33	1992.69	1154.64	962.839	1092.81	1178.73	851.702	1082.85	1402.09	595.8	1285.11	1203.22	1170.28	1104.92	600	624.71	556.192	675.132	453.801	1006.43	482.181	256.864	909.943	785.113	913.571	766.707	803.867	443.451	454.961
41	55	41-55	ata-miR390-5p	AAGCTCAGGAGGGATAGCGCC	21	LT934120.1	acaatccttgAAGCTCAGGAGGGATAGCGCCtaggtttattgcaaccaacaagagagaccggccggcccgccggctggctcttggtggttcatcgatctgttcgtccgaagcgctatctatcctgagctccacggtttgtt	5'	Yes	G1	0	0	0	0	0	0	0	0	0	0	0	0	0	0	0	0	6.2027	0	0	0	0	0	0	0	0	0	0	0	0	0	0	0	0	0	0	0	0	0	0
42	56	42-56	ata-miR393-5p	TTCCAAAGGGATCGCATTGAT	21	LT934114.1	tagtggaggaTTCCAAAGGGATCGCATTGATcgatctctccgtcgccggcgtgcaaggtcgatggaTCAGTGCAATCCCTCTGGAATtctccgct	5'	Yes	G1	39.5005	96.4469	146.239	193.273	82.571	120.344	293.452	244.949	233.18	99.1411	137.77	43.5901	39.6695	26.5611	35.7647	32.9651	44.2324	28.8505	17.9755	0	16.9397	38.2479	38.0296	59.0003	0	0	19.6952	15.4718	20.8426	0	0	0	0	0	0	0	0	0	0
42	57	42-57	ata-miR393-3p_L+1R-1_1ss15TC	TCAGTGCAATCCCTCTGGAAT	21	LT934114.1	tagtggaggaTTCCAAAGGGATCGCATTGATcgatctctccgtcgccggcgtgcaaggtcgatggaTCAGTGCAATCCCTCTGGAATtctccgct	3'	Diff	G1	89.5988	128.596	138.334	206.939	117.708	113.507	285.127	212.455	262.833	169.048	153.192	90.9164	33.7613	37.6282	27.817	25.8375	30.6068	38.4673	0	0	18.4797	0	39.7583	0	0	0	0	0	0	0	0	0	0	0	0	0	0	0	0
43	58	43-58	bdi-miR394	TTGGCATTCTGTCCACCTCC	20	LT934122.1	tagtcatgtgggcttgccaaaggggcgcttaccgagagctctTTGGCATTCTGTCCACCTCCttgtgaatcttgcgggggagatctcacgatctgtcgtgcttgcaggttgcttggaggtgggcatactgccaatggagctgtgtaggcctccctttgtaaaacccatatggc	5'	Yes	G1	45.2811	71.2868	81.683	111.278	80.8142	86.1556	213.325	136.221	132.09	57.1968	92.5318	41.0992	26.165	44.2684	30.4662	24.0556	18.0997	33.6589	56.4945	16.9221	31.5695	0	36.301	0	0	0	0	15.4718	0	18.7609	0	0	19.6826	0	0	0	51.5063	22.5331	0
44	59	44-59	bdi-miR395a	TGAAGTGTTTGGGGGAACTC	20	LT934113.1	ccatgggttccctgcaagcacttcatgaggcgttgttccaaatgccactgTGAAGTGTTTGGGGGAACTCttggt	3'	Yes	G1	0	0	0	0	0	0	0	0	0	0	0	0	0	0	0	2.00464	1.50831	0	0	0	0	2.92171	0	0	0	0	0	0	0	0	4.03499	0	4.79449	0	0	0	0	0	0
45	60	45-60	ata-miR395a-3p	TGAAGTGTTTGGGGGAACTC	20	LT934114.1	ctcgtcgggagttcccttcaagcacttcaggaagcatctctttcagggcaattcTGAAGTGTTTGGGGGAACTCttgttgtcgc	3'	Yes	G1	0	0	0	0	0	0	0	0	0	0	0	0	0	0	0	2.00464	1.50831	0	0	0	0	2.92171	0	0	0	0	0	0	0	0	4.03499	0	4.79449	0	0	0	0	0	0
46	61	46-61	ata-miR395a-3p	TGAAGTGTTTGGGGGAACTC	20	LT934114.1	ctcgtcgggagttcccttcaagcacttcaggaagcatcttttgtagggcatttaTGAAGTGTTTGTGGGAACTCttgttgtcac	3'	Yes	G1	0	0	0	0	0	0	0	0	0	0	0	0	0	0	0	2.00464	1.50831	0	0	0	0	2.92171	0	0	0	0	0	0	0	0	4.03499	0	4.79449	0	0	0	0	0	0
47	62	47-62	tae-miR395a_L-1	TGAAGTGTTTGGGGGAACTC	20	LT934114.1	cttaccgtgggttccttgcaagcacttcacgagcattatttcaaatgccactgTGAAGTGTTTGGGGGAACTCttg	3'	Diff	G1	0	0	0	0	0	0	0	0	0	0	0	0	0	0	0	2.00464	1.50831	0	0	0	0	2.92171	0	0	0	0	0	0	0	0	4.03499	0	4.79449	0	0	0	0	0	0
48	63	48-63	ata-miR395a-3p	TGAAGTGTTTGGGGGAACTC	20	LT934113.1	cttactgcgggttccctgcaagcacttcaagaagcattatttcaaacgccattgcgaagtattggaggaactcttggtgatgccaagctccaagaactaagaaggtgatcaatacgaagcatgtttggtcttaccgtgggttccctacgagcactccacgaggcattattacaaataccactgTGAAGTGTTCGGGGGAACTCttgatgatgc	3'	Yes	G1	0	0	0	0	0	0	0	0	0	0	0	0	0	0	0	2.00464	1.50831	0	0	0	0	2.92171	0	0	0	0	0	0	0	0	4.03499	0	4.79449	0	0	0	0	0	0
49	64	49-64	osa-miR395b_L-1	TGAAGTGTTTGGGGGAACTC	20	LT934114.1	gagttcccttcaagcactttacgtagcactttttcaaggtattatgTGAAGTGTTTGGGGGAACTC	3'	Diff	G1	0	0	0	0	0	0	0	0	0	0	0	0	0	0	0	2.00464	1.50831	0	0	0	0	2.92171	0	0	0	0	0	0	0	0	4.03499	0	4.79449	0	0	0	0	0	0
50	65	50-65	ata-miR395a-3p	TGAAGTGTTTGGGGGAACTC	20	LT934113.1	gtattactaggagttcccttcaagcactttacgaagtactttttaaaggtattatgTGAAGTGTTTGGGGGAACTCttggtgcaaccaagcacttagcagatattgcaagtcataaaccacacgagatgtactgcaaatcacgtttaccatattactgggagttcctttcaaacactttatggatcaactttccgagtgctcacgtgacgtgtttgggggaactctcggtgtaac	5'	Yes	G1	0	0	0	0	0	0	0	0	0	0	0	0	0	0	0	2.00464	1.50831	0	0	0	0	2.92171	0	0	0	0	0	0	0	0	4.03499	0	4.79449	0	0	0	0	0	0
51	66	51-66	ata-miR395a-3p	TGAAGTGTTTGGGGGAACTC	20	LT934113.1	gtcacctggagttctcctcaaatcacttcagttgctagcttatgcctaattgttgcattggcactgctttaaagtgtgcattgcagggataagcgaggcgtgcatagTGAAGTTTTTGGGGGAACTCtgggtggcaa	3'	Yes	G1	0	0	0	0	0	0	0	0	0	0	0	0	0	0	0	2.00464	1.50831	0	0	0	0	2.92171	0	0	0	0	0	0	0	0	4.03499	0	4.79449	0	0	0	0	0	0
52	67	52-67	zma-miR395a-3p_L-1	TGAAGTGTTTGGGGGAACTC	20	LT934114.1	gttccatgcaagcacttcacgagcattctttcaaatgccattgTGAAGTGTTTGGGGGAACTCt	3'	Diff	G1	0	0	0	0	0	0	0	0	0	0	0	0	0	0	0	2.00464	1.50831	0	0	0	0	2.92171	0	0	0	0	0	0	0	0	4.03499	0	4.79449	0	0	0	0	0	0
53	68	53-68	bdi-miR395e-5p	GTTCTCCTCAAATCACTTCAGT	22	LT934113.1	gttggttgtcacctggaGTTCTTCTCAAATCACTTCAGTagctagctcacactaccccattgttgcattgccactgttttaaaagtgtgaattgcggggatatagagctttgcatagTGAAGTGTTTGGGGGAACTCtgggtggcaaccagc	5'	Yes	G1	0	0	0	0	0	0	0	0	0	0	0	0	0	0	0	0	2.74546	0	0	0	0	0	0	0	0	0	0	0	0	0	0	0	0	0	0	0	0	0	0
53	69	53-69	bdi-miR395a	TGAAGTGTTTGGGGGAACTC	20	LT934113.1	gttggttgtcacctggaGTTCTTCTCAAATCACTTCAGTagctagctcacactaccccattgttgcattgccactgttttaaaagtgtgaattgcggggatatagagctttgcatagTGAAGTGTTTGGGGGAACTCtgggtggcaaccagc	3'	Yes	G1	0	0	0	0	0	0	0	0	0	0	0	0	0	0	0	2.00464	1.50831	0	0	0	0	2.92171	0	0	0	0	0	0	0	0	4.03499	0	4.79449	0	0	0	0	0	0
54	70	54-70	bdi-miR395a	TGAAGTGTTTGGGGGAACTC	20	LT934113.1	gtttggtagtaccgtgagttccctgcaagcacttcatgaggcactatttcaaacgccaccgTGAAGTGTTTGGGGGAACTCttggtgccaccaagc	3'	Yes	G1	0	0	0	0	0	0	0	0	0	0	0	0	0	0	0	2.00464	1.50831	0	0	0	0	2.92171	0	0	0	0	0	0	0	0	4.03499	0	4.79449	0	0	0	0	0	0
55	71	55-71	bdi-miR395a	TGAAGTGTTTGGGGGAACTC	20	LT934114.1	tggtattaccatgaattccctgcaggcacttcatgaggcactatttcaaatgctaccgTGAAGTGTTTGGGGGAACTCttggtgccacca	3'	Yes	G1	0	0	0	0	0	0	0	0	0	0	0	0	0	0	0	2.00464	1.50831	0	0	0	0	2.92171	0	0	0	0	0	0	0	0	4.03499	0	4.79449	0	0	0	0	0	0
56	72	56-72	ata-miR396e-5p	TTCCACAGCTTTCTTGAACTG	21	LT934123.1	ctttgctgtcTTCCACAGCTTTCTTGAACTGcatctgcaattggtggatgctagcttctaccggcaagatctgcaGTTCAATAAAGCTGTGGGAAAttgcagagag	5'	Yes	G1	535.184	741.523	1237.76	1285.56	804.628	776.084	1350.71	1048.53	932.046	792.493	800.4	638.906	188.219	163.793	152.331	115.823	125.427	131.75	62.0584	18.3323	48.1243	154.585	100.26	60.7882	0	22.7347	0	0	0	0	0	0	0	0	0	0	0	0	0
56	73	56-73	ata-miR396e-3p	GTTCAATAAAGCTGTGGGAAA	21	LT934123.1	ctttgctgtcTTCCACAGCTTTCTTGAACTGcatctgcaattggtggatgctagcttctaccggcaagatctgcaGTTCAATAAAGCTGTGGGAAAttgcagagag	3'	Yes	G1	137.77	155.154	181.811	222.557	147.574	173.679	150.888	151.218	78.176	111.851	118.235	89.671	64.1464	69.7228	34.4401	21.3828	70.1617	28.8505	0	0	21.5597	0	0	0	0	0	0	16.8783	0	0	0	0	0	0	0	0	0	0	0
57	74	57-74	ata-miR396c-5p	TTCCACAGCTTTCTTGAACTT	21	LT934121.1	tgccatgcctTTCCACAGCTTTCTTGAACTTctcttgcgctctccttaattaccccccactctctctgtctctccctttctctccgttggtagagagagacatgaatggggagggacaggagcaggagcagcaagaagagGGTCAAGAAAGCTGTGGGAAGaaatggcata	5'	Yes	G1	732.687	1035.06	1017.74	1389.03	1008.42	869.078	2001.09	2059.57	1697.63	1147.11	1173.61	541.762	259.118	268.931	264.924	238.774	155.729	219.263	74.898	57.8173	68.914	216.738	205.706	187.728	0	25.7001	18.9074	33.0534	29.3692	33.8906	0	0	28.7669	0	0	0	0	0	0
57	75	57-75	ata-miR396c-3p	GGTCAAGAAAGCTGTGGGAAG	21	LT934121.1	tgccatgcctTTCCACAGCTTTCTTGAACTTctcttgcgctctccttaattaccccccactctctctgtctctccctttctctccgttggtagagagagacatgaatggggagggacaggagcaggagcagcaagaagagGGTCAAGAAAGCTGTGGGAAGaaatggcata	3'	Yes	G1	0	0	0	0	0	0	41.6243	39.9916	41.7837	0	0	0	0	0	0	0	0	0	0	0	0	0	0	0	0	0	0	0	0	0	0	0	0	0	0	0	0	0	0
58	76	58-76	tae-MIR397-p5	TTGAGTGCAGCGTTGATGAAC	21	LT934121.1	cgcaaaggtgccaTTGAGTGCAGCGTTGATGAACcgtcctactcctccgaggccggagcggtTCACCGGCGCTGCACACAATGacggctctgc	5'	New	G1	111.758	131.391	148.874	220.605	216.09	139.49	180.025	186.211	168.483	152.525	186.092	175.606	151.082	209.168	141.734	261.048	204.689	185.605	129.253	88.1361	146.298	117.931	103.717	151.971	90.9091	113.674	103.203	118.148	106.108	126.485	119.032	104.842	211.21	151.187	122.375	0	112.21	138.804	125.406
58	77	58-77	tae-miR397-5p	TCACCGGCGCTGCACACAATG	21	LT934121.1	cgcaaaggtgccaTTGAGTGCAGCGTTGATGAACcgtcctactcctccgaggccggagcggtTCACCGGCGCTGCACACAATGacggctctgc	3'	Yes	G1	0	0	0	0	0	0	23.934	0	0	0	26.7314	0	0	0	0	0	17.3879	0	0	0	0	0	0	0	0	0	0	0	0	0	0	0	15.8975	0	0	0	0	0	0
59	78	59-78	ata-miR398g-5p_L+1R-1_1ss9GA	GGGGTCGAACTGGGAACACAT	21	LT934116.1	atacgcgaggaaattcctgcGGGGTCGAACTGGGAACACATgggatacgaaccgcttgattgacgagcgactcttatcaactcaTGTGTTCTCAGGTCGCCCCCGctggagcctcctcgc	5'	Diff	G1	0	0	0	0	0	0	0	0	0	0	0	0	0	0	0	0	2.74546	0	0	0	0	0	0	0	0	0	0	0	0	0	0	0	0	0	0	0	0	0	0
60	79	60-79	bdi-MIR399a-p5	GTGCAGTTCTCCTCTGGCATG	21	LT934124.1	agtgttcagggtgagaatcacaGTGCAGTTCTCCTCTGGCATGgatgccaatgtagcaggtcctggacaatggcctatgctatcaccgtcccTGCCAAAGGAGAATTGCCCTGccattcagtataaaccctg	5'	New	G1	0	0	0	0	0	0	0	0	0	0	0	0	0	0	0	0	2.64378	0	0	0	0	0	0	0	0	0	0	0	0	0	0	0	0	0	0	0	0	0	0
60	80	60-80	bdi-miR399a_1ss16AG	TGCCAAAGGAGAATTGCCCTG	21	LT934124.1	agtgttcagggtgagaatcacaGTGCAGTTCTCCTCTGGCATGgatgccaatgtagcaggtcctggacaatggcctatgctatcaccgtcccTGCCAAAGGAGAATTGCCCTGccattcagtataaaccctg	3'	Diff	G1	24.0857	34.4786	56.6511	89.1529	60.3178	87.0673	95.0422	69.5688	50.7694	69.9072	80.537	62.6867	30.6665	29.5123	31.7908	25.8375	34.2674	35.9028	14.5516	7.05089	12.5765	65.8714	74.9069	62.5761	29.8541	45.4694	39.653	22.27	30.6324	17.5505	0	0	11.3554	46.8592	22.6172	93.2076	16.5556	10.5154	0
61	81	61-81	ata-miR399a-3p	TGCCAAAGGAGAATTGCCCTG	21	LT934112.1	gtgtgaatcccagggcgcttctccattggcacggtggcatgcatgcatgtagccaggtgagttgaagaagctccatgcacggaagctacctagctagccatgctgtgcgTGCCAAAGGAGAATTGCCCTGcgattcacct	3'	Yes	G1	24.0857	34.4786	56.6511	89.1529	60.3178	87.0673	95.0422	69.5688	50.7694	69.9072	80.537	62.6867	30.6665	29.5123	31.7908	25.8375	34.2674	35.9028	14.5516	7.05089	12.5765	65.8714	74.9069	62.5761	29.8541	45.4694	39.653	22.27	30.6324	17.5505	0	0	11.3554	46.8592	22.6172	93.2076	16.5556	10.5154	0
62	82	62-82	ata-miR399a-3p	TGCCAAAGGAGAATTGCCCTG	21	LT934117.1	gtgtgaatcccaGGGCGCTTCTCCTTTGGCACGgaggcatgcatgtactgatggtaggagttggccaggtgaagaagctccaggccgatcagtgcgtgcagctagccagccgcgtcgtgcgTGCCAAAGGAGAATTGCCCTGcgattcacct	3'	Yes	G1	24.0857	34.4786	56.6511	89.1529	60.3178	87.0673	95.0422	69.5688	50.7694	69.9072	80.537	62.6867	30.6665	29.5123	31.7908	25.8375	34.2674	35.9028	14.5516	7.05089	12.5765	65.8714	74.9069	62.5761	29.8541	45.4694	39.653	22.27	30.6324	17.5505	0	0	11.3554	46.8592	22.6172	93.2076	16.5556	10.5154	0
63	83	63-83	ata-miR408-5p_1ss20GA	CAGGGATGGAGCAGAGCAAAG	21	LT934123.1	aggggagaggagaCAGGGATGGAGCAGAGCAAGGgatggggcaagcaacaaacttcacttccttccactgatcaccacctgattatgacaagagcgagagagttgtgagagatgagaggttccgactgttgttgttgctccctcccTGCACTGCCTCTTCCCTGGCtcccctccc	5'	Diff	G1	0	0	0	0	0	0	0	0	0	0	0	0	0	0	0	0	2.33872	0	0	0	0	0	0	0	0	0	0	0	0	0	0	0	0	0	0	0	0	0	0
63	84	63-84	ata-miR408-3p	TGCACTGCCTCTTCCCTGCC	20	LT934123.1	aggggagaggagaCAGGGATGGAGCAGAGCAAGGgatggggcaagcaacaaacttcacttccttccactgatcaccacctgattatgacaagagcgagagagttgtgagagatgagaggttccgactgttgttgttgctccctcccTGCACTGCCTCTTCCCTGGCtcccctccc	3'	Yes	G1	0	0	0	0	0	0	0	0	0	0	0	0	0	0	0	0	0	0	0	0	0	0	0	0	0	0	0	0	0	0	0	0	0	0	0	0	0	0	0
64	85	64-85	ata-miR528-5p	TGGAAGGGGCATGCAGAGGAG	21	LT934118.1	gcagcagcggTGGAAGGGGCATGCAGAGGAGcggccatggcccgtgggagctttgcttgccttgtctctcgctctctCCTCTGCCTGCCTCTTCCATTcctgcggcta	5'	Yes	G1	0	0	0	0	0	0	0	0	0	0	0	0	0	0	0	0	0	0	0	0	0	0	0	0	0	0	0	0	0	0	0	0	0	0	0	0	0	0	0
65	86	65-86	tae-MIR530-p5	TGCATTTGCACCTGCACCTAG	21	LT934113.1	gttatgggatagagcTGCATTTGCACCTGCACCTAGagaggaagaaaggtcgagggcttggaacttggccatgcatgcgattgcgatgcatgcaacgttctccttgaccctctcgctcttcctgtaggtgcagtggcatatgcaactctatcacaggca	5'	New	G1	0	0	0	0	0	0	20.8122	0	0	0	0	0	0	0	0	0	7.93133	0	0	0	0	0	0	0	0	0	0	0	0	0	0	0	0	0	0	0	0	0	0
66	87	66-87	tae-MIR1118-p5_1ss16AG	AGGAAGCACTACATTGTGGAATGG	24	LT934115.1	gaagcacgtggatagAGGAAGCACTACATTATGGAATGGagggagtatgttgtaggcaatgattgtttgccttgaagattttatagatcctgctctggtctttctgattttgtctgttccttttttttatgtttggttcg	5'	New	G1	0	0	0	0	0	0	0	0	0	0	0	0	0	22.1342	0	0	92.7355	0	0	14.1018	21.5597	0	0	0	0	0	0	43.6023	0	38.1269	0	0	15.8975	0	0	0	0	0	0
67	88	67-88	tae-MIR1120c-p5	TCTGTCCCATAATATAAGAAC	21	LT934115.1	cTCTGTCCCATAATATAAGAACgtttttgacactagtgtagtgttaAAAACGTTCTTATATTTTGGGacagagg	5'	New	G1	226.405	204.076	217.382	97.6126	210.82	181.884	105.101	84.9822	103.785	134.73	142.91	79.7076	106.348	146.086	80.8017	147.898	342.42	111.555	54.7825	81.0852	209.437	101.994	101.989	135.88	84.1751	58.3194	93.7491	82.985	102.318	85.3317	0	0	177.901	94.1606	75.1213	0	86.4571	64.8953	0
67	89	67-89	tae-MIR1120c-p3_2ss7TA17TG	AAAACGATCTTATATTGTGGG	21	LT934115.1	cTCTGTCCCATAATATAAGAACgtttttgacactagtgtagtgttaAAAACGTTCTTATATTTTGGGacagagg	3'	New	G1	23.1223	30.7512	57.9686	0	38.6503	30.0861	29.137	34.9927	28.3051	0	0	34.8721	19.4127	35.4148	0	0	65.6114	20.1953	19.6875	16.9221	16.9397	0	0	0	0	0	0	0	0	32.6802	0	0	0	0	0	0	20.2346	0	0
68	90	68-90	tae-MIR1120b-p5	TCTGTCCCAAAATATAAGAAC	21	LT934124.1	taaatactcccTCTGTCCCAAAATATAAGAACatttttgacactattgtaatgttaaaaatgtTCTTATATTGTGGGACAGAGGgagtagttt	5'	New	G1	86.7085	109.027	34.2542	39.0451	59.7322	46.4967	53.071	38.7419	93.0024	57.1968	70.9411	66.0078	67.5226	69.7228	56.9586	49.8931	119.326	55.7775	45.3668	49.3562	50.0493	33.4669	44.9441	50.0609	43.0977	25.7001	61.449	39.3827	44.5275	33.8906	0	0	74.1884	0	26.6559	0	29.4322	18.9278	0
68	91	68-91	tae-miR1120b-3p_L-1R+1	TCTTATATTGTGGGACAGAGG	21	LT934124.1	taaatactcccTCTGTCCCAAAATATAAGAACatttttgacactattgtaatgttaaaaatgtTCTTATATTGTGGGACAGAGGgagtagttt	3'	Diff	G1	104.05	115.55	104.08	58.5676	92.5264	123.991	79.4331	89.9811	75.4802	86.4307	94.5881	88.4256	63.0211	68.6161	45.037	47.8143	147.772	54.1747	0	0	19.2497	0	34.5724	0	5.16274	0	0	14.0653	0	34.2941	0	0	17.4116	0	0	0	0	20.7304	0
69	92	69-92	hvu-miR1120_L-4R+1_1ss10TC	TCTTACATTATGGGACGGAGG	21	LT934123.1	tactccctccgtcccataatataagagtgtttttgacactacactagtgtaaaaaacatTCTTATATTATGGGACGGAGG	3'	Diff	G1	71.2936	71.5198	167.977	139.586	98.6753	23.4763	106.489	88.1065	78.176	50.8416	65.2863	80.3303	53.3147	51.4621	43.7124	63.4059	78.4235	46.4813	9.84374	7.05089	10.7798	0	0	0	5.16274	0	0	0	0	4.0346	0	0	0	0	0	0	0	0	0
70	93	70-93	tae-MIR1121-p5_2ss16TA21TC	TCTGTAAAGAAATATAAGAGC	21	LT934113.1	tatatatgtactcccTCTGTAAAGAAATATTAGAGTgtttagatcacttaagtAGTGATCTAAACGCTCTTATATTTctttacggagggagtactgta	5'	New	G1	132.953	136.983	60.6035	78.0901	94.8688	102.566	44.7462	56.2382	80.8717	68.6361	67.8567	89.671	102.972	127.272	99.3463	95.3316	116.835	96.1682	81.3178	70.5089	96.2486	78.0895	95.0741	75.0913	78.7879	91.9273	75.6295	49.9317	62.5279	75.6487	78.6823	0	115.068	111.401	76.3329	0	47.8273	49.5728	0
70	94	70-94	tae-MIR1121-p3_1ss12CT	AGTGATCTAAATGCTCTTATATTT	24	LT934113.1	tatatatgtactcccTCTGTAAAGAAATATTAGAGTgtttagatcacttaagtAGTGATCTAAACGCTCTTATATTTctttacggagggagtactgta	3'	New	G1	38.5371	0	0	0	0	0	0	0	0	0	0	24.9086	70.0546	101.817	41.0631	53.4569	184.352	95.2065	0	39.485	54.6692	0	38.0296	0	35.6902	55.3541	44.905	45.7121	104.213	87.1473	0	0	49.2066	0	0	0	48.7471	20.7304	0
71	95	71-95	tae-MIR1122a-p5_1ss3GT	AATACAAGAATTTTGGGACGG	21	LT934120.1	ataagtactccctctgttcctaaatactccctccgtcccaaaaattttggcttagatttgtctaaatacgtatgtatcaagtcatgttttagtattagatacatccgtatctagactaatctAAGACAAGAATTTTGGGACGGagggagtataagtctttttagagattccactacaaactACATACGGATGTATATAGACATATtttagagtgtagattcactcattttacttcgtatgtagtccatagtggaatctctaagaaggcatatatttaggaacagagggtgtacca	5'	New	G1	103.087	27.9556	43.4764	0	0	0	27.0558	0	0	61.0099	30.8439	29.8903	313.98	249.01	186.771	327.869	906.645	369.286	119.837	406.131	307.225	119.525	245.464	135.88	305.051	297.528	422.265	356.554	430.116	525.304	258.239	0	308.109	248	374.395	0	68.9817	101.85	0
71	96	71-96	tae-MIR1122a-p3_2ss15AG23AG	ACATACGGATGTATGTAGACATGT	24	LT934120.1	ataagtactccctctgttcctaaatactccctccgtcccaaaaattttggcttagatttgtctaaatacgtatgtatcaagtcatgttttagtattagatacatccgtatctagactaatctAAGACAAGAATTTTGGGACGGagggagtataagtctttttagagattccactacaaactACATACGGATGTATATAGACATATtttagagtgtagattcactcattttacttcgtatgtagtccatagtggaatctctaagaaggcatatatttaggaacagagggtgtacca	3'	New	G1	73.2205	29.3534	0	0	0	34.1887	0	0	0	26.6918	0	24.9086	186.531	251.223	165.577	202.245	758.458	239.459	118.981	336.68	282.586	63.7465	162.49	125.152	257.913	308.401	333.243	210.979	350.535	295.332	58.5073	0	300.16	232.086	227.787	0	309.958	104.554	0
72	97	72-97	tae-MIR1122b-p5_1ss10TG	TAAGTCTTTGTAGAGATT	18	LT934116.1	tatactccctccgttcctaaatgTAAGTCTTTTTAGAGATTtcactacaaactacatacggacgtatatggacatattttagagtgtagattcactcattttgatccgtatctagtccatagtgaaatctctaaaaAGACTTATATTTAGGAACGGAgggagta	5'	New	G1	0	0	0	0	0	0	0	0	0	0	0	0	0	0	0	0	91.617	0	0	9.5187	0	0	0	0	0	0	0	0	0	0	0	0	8.70578	0	0	0	13.7963	0	0
72	98	72-98	tae-miR1122b-3p_1ss11GT	AGACTTATATTTAGGAACGGA	21	LT934116.1	tatactccctccgttcctaaatgTAAGTCTTTTTAGAGATTtcactacaaactacatacggacgtatatggacatattttagagtgtagattcactcattttgatccgtatctagtccatagtgaaatctctaaaaAGACTTATATTTAGGAACGGAgggagta	3'	Diff	G1	38.5371	69.8891	64.5559	48.8063	50.9481	64.2748	98.8578	27.4942	41.7837	27.9629	42.1534	38.6083	210.164	223.556	108.619	216.501	607.662	216.378	77.038	131.852	250.246	35.0606	129.646	46.4851	111.111	21.7462	29.1489	129.4	113.687	159.165	0	0	156.704	0	61.7933	0	0	0	0
73	99	73-99	tae-MIR1123-p5_1ss6AG	TGATGGATGACATGTGGCATT	21	LT934120.1	aaaaaaattatatgagaccaggtctcatataaatcaggtgagacccgcccTGATGAATGACATGTGGCATTcacaaatcacaaagcatctaatctctccccccctgatttcaggtggggggtggggtggatgcTTTGTGATTTGTGAATGACACgtgtcatccatcaggatgggtctcacctgctaatccgtgagacctggtctcatagaattttttt	5'	New	G1	0	0	0	0	0	0	0	0	0	0	0	0	0	0	0	0	7.42291	0	0	0	0	0	0	0	0	0	0	0	0	0	0	0	0	0	0	0	0	0	0
73	100	73-100	tae-MIR1123-p3_2ss14AG18AC	TTTGTGATTTGTGGATGCCAC	21	LT934120.1	aaaaaaattatatgagaccaggtctcatataaatcaggtgagacccgcccTGATGAATGACATGTGGCATTcacaaatcacaaagcatctaatctctccccccctgatttcaggtggggggtggggtggatgcTTTGTGATTTGTGAATGACACgtgtcatccatcaggatgggtctcacctgctaatccgtgagacctggtctcatagaattttttt	3'	New	G1	36.6102	27.9556	0	0	0	0	0	0	0	0	0	0	100.44	92.9637	70.2047	105.132	388.025	114.44	79.6059	219.988	214.827	89.2451	36.301	41.1214	82.8283	152.224	166.227	128.697	158.215	171.269	0	0	175.63	131.294	89.6609	0	198.667	40.5596	0
74	101	74-101	tae-miR1125_L-4R+1_1ss14AG	AACGAGACCGACTGCGGCGGG	21	LT934112.1	tttggccgtaaatttaaccAACGAGACCAACTGCGGCGGGaacaaaaattatactgctgaattatatcaaaaatacgaattcagtggcataggttttgctcccgccacattcgGTCTTGTTGGTTAAATTTACGGTCaaa	5'	Diff	G1	0	0	0	0	0	0	0	0	0	0	0	0	0	0	0	0	26.3361	0	0	0	0	0	0	0	0	0	0	0	0	0	0	0	0	0	0	0	0	0	0
74	102	74-102	tae-MIR1125-p3_2ss5TC20CT	GTCTCGTTGGTTAAATTTATGGTC	24	LT934112.1	tttggccgtaaatttaaccAACGAGACCAACTGCGGCGGGaacaaaaattatactgctgaattatatcaaaaatacgaattcagtggcataggttttgctcccgccacattcgGTCTTGTTGGTTAAATTTACGGTCaaa	3'	New	G1	0	0	0	0	0	0	0	0	0	0	0	0	0	0	0	0	8.03301	0	0	0	0	0	0	0	0	0	0	0	0	0	0	0	0	0	0	0	0	0	0
75	103	75-103	tae-MIR1127a-p5_1ss17CT	TCCGTTCGGAATTACTTGTCC	21	LT934118.1	acattagatgtactcaactactcctTCCGTTCGGAATTACTCGTCCaagaaataaatgtatctaaatgcattttagttgtagatacatccatttttatcatttttgTGACAAGTAATTCCGAACGGAGGGagtatattctaatgttggatc	5'	New	G1	0	0	0	0	0	0	0	0	0	0	0	0	0	0	0	0	31.9795	0	0	0	0	0	0	0	0	0	0	0	0	0	0	0	0	0	0	0	0	0	0
75	104	75-104	tae-MIR1127a-p3_1ss1TA	AGACAAGTAATTCCGAACGGAGGG	24	LT934118.1	acattagatgtactcaactactcctTCCGTTCGGAATTACTCGTCCaagaaataaatgtatctaaatgcattttagttgtagatacatccatttttatcatttttgTGACAAGTAATTCCGAACGGAGGGagtatattctaatgttggatc	3'	New	G1	119.465	122.306	134.382	139.586	123.857	155.901	42.665	13.7471	13.4786	76.2624	66.8285	79.7076	251.099	205.295	130.475	294.013	715.277	288.024	107.425	125.153	190.957	104.385	116.682	125.152	124.916	75.6176	135.109	154.718	105.634	177.32	106.927	230.653	108.254	75.5937	147.213	0	55.1854	109.511	0
76	105	76-105	tae-miR1127b-3p_1ss12TC	ACAAGTATTTCCGGACGGAGG	21	LT934114.1	tctgtctggaaatagttgtcctagaaatggatgtatctagacttattttagctatagatacatccattttatgcatttataagACAAGTATTTCTGGACGGAGGgagtat	3'	Diff	G1	382.481	455.677	523.035	368.976	397.044	449.924	365.254	298.687	358.531	378.77	431.815	424.692	618.675	607.584	475.538	710.086	1163.97	747.227	392.894	484.396	539.762	500.41	608.474	659.731	406.061	366.721	403.357	510.569	453.801	510.78	431.744	429.854	440.588	427.038	554.928	396.884	225.34	329.884	128.322
77	106	77-106	tae-miR1130b-3p_1ss6TC	TCTTACATTATGGGACGGAGG	21	LT934116.1	attgtactccctccatcccacaatataagacgtttttgcaaactacttgaacatcttgtataaaacagcttgccaaaacaTCTTATATTATGGGACGGAGGgagcact	3'	Diff	G1	71.2936	71.5198	167.977	139.586	98.6753	23.4763	106.489	88.1065	78.176	50.8416	65.2863	80.3303	53.3147	51.4621	43.7124	63.4059	78.4235	46.4813	9.84374	7.05089	10.7798	0	0	0	5.16274	0	0	0	0	4.0346	0	0	0	0	0	0	0	0	0
78	107	78-107	tae-MIR1133-p5	AAATGGATGTATCTAGCACTAACT	24	LT934112.1	acttcttagtgatagtggtcaattacatcatatactccctcagtccgaaaaagcatgtctcaagcttattcctcAAATGGATGTATCTAGCACTAACTtgatcctacatacatccatTTGAGGGACAAGCTTTTTCGGatggagggagtagtaattttgatatacacactgaagttgcta	5'	New	G1	54.9154	39.1379	43.4764	0	43.9208	41.0265	0	47.49	31.0008	49.5705	35.9846	29.8903	177.247	163.793	140.409	179.972	281.104	205.8	140.38	256.652	247.166	140.242	164.219	202.031	253.199	259.966	308.821	246.845	342.956	292.912	104.91	131.053	272.529	220.15	193.861	216.482	181.192	124.383	0
78	108	78-108	tae-MIR1133-p3_1ss11CA	TTGAGGGACAAGCTTTTTCGG	21	LT934112.1	acttcttagtgatagtggtcaattacatcatatactccctcagtccgaaaaagcatgtctcaagcttattcctcAAATGGATGTATCTAGCACTAACTtgatcctacatacatccatTTGAGGGACAAGCTTTTTCGGatggagggagtagtaattttgatatacacactgaagttgcta	3'	New	G1	0	0	0	0	0	0	0	0	0	0	0	0	0	0	0	0	10.6768	0	0	0	0	0	0	0	0	0	0	0	0	0	0	0	0	0	0	0	0	0	0
79	109	79-109	tae-MIR1135-p5_1ss16TA	ATTACTTGTCTCGGAAATGGA	21	LT934111.1	ctactccctccattcggaATTACTTGTCTCGGATATGGAtgtatctagaACTAAAATACGTCTAGATACATCTatttctgcgacaagtaattccgaacggagggagtag	5'	New	G1	308.297	232.032	205.525	122.992	145.817	258.467	249.746	217.454	138.83	285.984	323.861	300.149	375.594	349.721	304.662	400.927	1017.8	498.151	234.538	347.609	390.384	334.669	407.954	343.275	373.064	481.383	479.775	317.875	507.802	560.405	86.7523	0	542.029	405.819	472.537	0	420.328	255.075	0
79	110	79-110	tae-MIR1135-p3	ACTAAAATACGTCTAGATACATCT	24	LT934111.1	ctactccctccattcggaATTACTTGTCTCGGATATGGAtgtatctagaACTAAAATACGTCTAGATACATCTatttctgcgacaagtaattccgaacggagggagtag	3'	New	G1	491.348	463.365	324.097	214.748	301.296	374.709	182.107	186.211	160.395	374.957	268.342	291.431	1101.46	1144.89	788.81	1013.01	2109.97	1207.39	499.463	1130.61	1031.4	719.539	1051.87	783.095	723.569	977.098	1041.88	692.714	1198.93	1121.42	157.365	230.653	1009.11	545.07	547.052	225.502	537.137	335.743	0
80	111	80-111	tae-MIR1136-p5	ATGGATGTATCTAGATGTATTTT	23	LT934121.1	tactccctccgttccgaattacttgtcgcaggtATGGATGTATCTAGATGTATTTTagttctaaATACATCCATTTCTGCGACGAGtaatttgaaacggagggagta	5'	New	G1	429.689	349.445	279.303	230.366	245.956	324.109	199.797	187.461	156.352	273.274	275.539	401.029	416.952	436.044	422.553	428.547	839.551	421.217	294.456	406.836	375.754	304.39	402.768	343.275	360.269	413.178	433.294	284.118	481.275	481.126	423.674	587.118	466.327	453.562	385.299	333.743	385.378	359.628	180.818
80	112	80-112	tae-MIR1136-p3_2ss16CT20GA	ATACATCCATTTCTGTGACAAG	22	LT934121.1	tactccctccgttccgaattacttgtcgcaggtATGGATGTATCTAGATGTATTTTagttctaaATACATCCATTTCTGCGACGAGtaatttgaaacggagggagta	3'	New	G1	58.7691	27.9556	0	26.3554	0	41.0265	0	0	0	26.6918	20.5626	34.8721	125.339	148.299	75.5032	72.1669	221.772	107.708	81.3178	155.825	137.443	129.087	129.646	123.364	41.7509	119.604	107.93	14.7685	119.371	98.6459	0	0	86.3007	0	0	0	80.9385	0	0
81	113	81-113	tae-MIR1137a-p5_2ss14GA21CT	TCCGTTCCAAAATAGATGACT	21	LT934123.1	cacgatgacgacgattacatagccttgtactcccTCCGTTCCAAAATGGATGACCcaagtttgtactaaagttagtacaaagttgagtCATCTATTCTGGAACGGAGGGAGTagtagtaatacaacgttgctagtgataaggaaaatc	5'	New	G1	857.45	951.889	833.957	974.174	952.202	867.026	760.685	643.615	613.277	890.999	769.042	839.42	475.19	453.752	296.714	354.598	498.555	415.447	156.644	92.3666	187.107	213.551	316.337	243.153	30.303	94.8927	52.7831	37.9762	60.6331	49.6255	0	0	59.0479	34.4813	24.2327	0	109.451	26.1384	0
81	114	81-114	tae-MIR1137a-p3_1ss9CT	CATCTATTTTGGAACGGAGGGAGT	24	LT934123.1	cacgatgacgacgattacatagccttgtactcccTCCGTTCCAAAATGGATGACCcaagtttgtactaaagttagtacaaagttgagtCATCTATTCTGGAACGGAGGGAGTagtagtaatacaacgttgctagtgataaggaaaatc	3'	New	G1	316.004	350.843	474.288	447.066	346.096	337.785	293.452	179.962	214.31	259.292	249.836	311.358	385.723	338.654	173.525	474.876	755.51	411.6	129.253	131.146	254.096	210.363	259.293	261.032	92.9293	84.0195	84.2954	127.994	83.3705	202.738	58.5073	0	149.134	62.3316	86.026	0	65.3027	39.6582	0
82	115	82-115	tae-MIR1138-p5_2ss13AT17CT	TAAGCTGATGTCTACTTTGTTTGT	24	LT934111.1	atcttgtataggtctgtctaggacacatctaaatgtgacataactatgtcacatcTAAGCTGATGTCCACTCTGTTTGTggtctattttttttatcctagtttttttatttcttattgctacattatatatttgtaggagcttagatgtgacatccttaaaaacATCTAGATGTGAATTAAACAAACTgatctt	5'	New	G1	0	0	0	0	0	0	0	0	0	0	0	0	0	0	0	17.819	33.3522	0	0	19.0374	17.7097	0	0	0	18.8552	0	18.9074	0	21.79	13.9194	0	0	18.1686	0	0	0	0	0	0
82	116	82-116	tae-MIR1138-p3_1ss17AG	ATCTAGATGTGAATTAGACAAACT	24	LT934111.1	atcttgtataggtctgtctaggacacatctaaatgtgacataactatgtcacatcTAAGCTGATGTCCACTCTGTTTGTggtctattttttttatcctagtttttttatttcttattgctacattatatatttgtaggagcttagatgtgacatccttaaaaacATCTAGATGTGAATTAAACAAACTgatctt	3'	New	G1	0	0	0	0	0	0	0	0	0	0	0	0	0	0	0	0	54.5024	0	0	0	0	0	0	0	0	0	0	0	0	0	0	0	0	0	0	0	0	0	0
83	117	83-117	tae-MIR1139-p5_2ss4CG24CT	ATAGACTAGTAACATACACATATT	24	LT934122.1	gccacagtggagagtaacATACACTAGTAACATACACATATCcctagaactatataactaccttcatagtgggtagcaacataagtgtggtatcatgcaaagcttcATTTATTAGGTTATAGACTCATAttgcattgggacatgtgatgttatagtaactagctaagttactcaaactacctctctcctcgatgttactattgaagttactcccact	5'	New	G1	0	0	0	0	0	0	0	0	0	0	0	0	0	0	0	0	2.33872	0	0	0	0	0	0	0	0	0	0	0	0	0	0	0	0	0	0	0	0	0	0
83	118	83-118	tae-MIR1139-p3_1ss23AT	ATTTATTAGGTTATAGACTCATT	23	LT934122.1	gccacagtggagagtaacATACACTAGTAACATACACATATCcctagaactatataactaccttcatagtgggtagcaacataagtgtggtatcatgcaaagcttcATTTATTAGGTTATAGACTCATAttgcattgggacatgtgatgttatagtaactagctaagttactcaaactacctctctcctcgatgttactattgaagttactcccact	3'	New	G1	0	0	0	0	0	0	0	0	0	0	0	0	0	0	0	0	118.055	0	0	0	0	0	0	0	0	0	0	0	0	0	0	0	0	0	0	0	0	0	0
84	119	84-119	ata-miR1432-5p_L+1R-2	ATCAGGAGAGATGACACCGA	20	LT934114.1	ggtcctgtgATCAGGAGAGATGACACCGAcaccgatcagatgggtcggcttaaccaggccgtgcatccgtctgttcggagtTGGTGTCACCTCGCCTGAACAtagggctc	5'	Diff	G1	32.7565	39.1379	0	0	0	31.4536	60.3553	27.4942	0	26.6918	0	0	0	0	0	0	14.9475	0	0	0	0	0	0	0	0	0	0	0	0	0	0	0	0	0	0	0	0	0	0
85	120	85-120	tae-miR1847-5p	ACCTGCAGTTGGGCCAATGAC	21	LT934119.1	ccgtaactgtACCTGCAGTTGGGCCAATGACatgtgggcctaacagacggctggcccACATGCCATTGATCCAACTGTaggtgcagttacggc	5'	Yes	G1	0	0	0	0	0	0	0	0	0	0	0	0	0	0	0	0	27.5563	0	0	0	0	0	0	0	0	0	0	0	0	0	0	0	0	0	0	0	0	0	0
85	121	85-121	tae-MIR1847-p3_2ss13TC21TC	ACATGCCATTGACCCAACTGC	21	LT934119.1	ccgtaactgtACCTGCAGTTGGGCCAATGACatgtgggcctaacagacggctggcccACATGCCATTGATCCAACTGTaggtgcagttacggc	3'	New	G1	0	0	0	0	0	0	0	0	0	0	0	0	0	0	0	0	9.965	0	0	0	0	0	0	0	0	0	0	0	0	0	0	0	0	0	0	0	0	0	0
86	122	86-122	tae-MIR2275-p5	AGTGTTGGATGGGACCAAATC	21	LT934124.1	aattttggcagatgaatttgAGTGTTGGATGGGACCAAATCttaccgccgggtgtggcaagatttggtttcctccaatatcttatgttcatatgtcagacactgagtgttagctacaacaagtgatagttggatggacacctgggcctgtctcaagaaccaaacctcgcaagctgaatgtgagatttggatggaaccaaatcttcagctatagtggcacaagaTTTGGTTTCCTCCAATATCTCGtcttcaactgtccctgatga	5'	New	G1	0	0	0	0	0	0	0	0	0	0	0	0	0	0	0	0	1.83031	0	0	0	0	0	0	0	0	0	0	0	0	0	0	0	0	0	0	0	0	0	0
86	123	86-123	tae-miR2275-3p	TTTGGTTTCCTCCAATATCTCG	22	LT934124.1	aattttggcagatgaatttgAGTGTTGGATGGGACCAAATCttaccgccgggtgtggcaagatttggtttcctccaatatcttatgttcatatgtcagacactgagtgttagctacaacaagtgatagttggatggacacctgggcctgtctcaagaaccaaacctcgcaagctgaatgtgagatttggatggaaccaaatcttcagctatagtggcacaagaTTTGGTTTCCTCCAATATCTCGtcttcaactgtccctgatga	3'	Yes	G1	0	0	0	0	0	0	0	0	0	0	0	0	0	0	0	0	2.33872	0	0	0	0	0	0	0	0	0	0	0	0	0	0	0	0	0	0	0	0	0	0
87	124	87-124	bdi-MIR2275a-p5	AGTGTTGGATGGGACCAAATC	21	LT934123.1	gagaattttggcagatgaatttgAGTGTTGGATGGGACCAAATCttaccgccgggtgtggcaagatttggtttcctccaatatcttatgttcatatgtcaga	5'	New	G1	0	0	0	0	0	0	0	0	0	0	0	0	0	0	0	0	1.83031	0	0	0	0	0	0	0	0	0	0	0	0	0	0	0	0	0	0	0	0	0	0
88	125	88-125	ata-miR2275a-3p	TTTGTTTTTCTCCAATATCTCA	22	LT934111.1	gcactgaaagtgagtgttggaggaaagcaaactgggaaatccatctcaaagtgctgaggtttccagTTTGTTTTTCTCCAATATCTCAttttcggtag	3'	Yes	G1	0	0	0	0	0	0	0	0	0	0	0	0	0	0	0	0	3.05051	0	0	0	0	0	0	0	0	0	0	0	0	0	0	0	0	0	0	0	0	0	0
89	126	89-126	tae-MIR5049-p5_1ss5AC	TCTTCGATTTGTCTAGATAC	20	LT934124.1	acggaaggatgtacttcctccaatccgtattacttaTCTTAGATTTGTCTAGATACatacatttatacaaatttaagacgaataatatggatcggagggagtacctgataataa	5'	New	G1	23.1223	0	0	0	0	0	0	0	0	0	0	0	40.5135	0	0	0	61.8067	40.3906	21.3994	25.3832	33.8795	0	0	0	15.4882	23.7232	22.8464	0	31.264	23.905	0	0	17.4116	0	0	0	18.3951	0	0
90	127	90-127	hvu-MIR5050-p5	TTTTGCCGGTTGAACGACCTCA	22	LT934123.1	gtTTTTGCCGGTTGAACGACCTCAccatgtcgaccgcctcttcctcgacaagtgccagggagatctgctcgtgCCATGATGAGGTCGTTCAACCagcaaaacggcggc	5'	New	G1	0	0	0	0	0	0	61.3959	0	0	0	0	0	0	0	0	0	28.7765	0	0	0	0	0	0	0	0	0	0	0	0	0	0	0	0	0	0	0	0	0	0
91	128	91-128	tae-miR5062-5p	TGAACCTTAGGGAACAGCCGCAT	23	LT934120.1	cgtagcttctTGAACCTTAGGGAACAGCCGCATaacaccattaacttgaaaaccacttaccttatcccaaaactgctcctaccacaatataaggggtaaggaatggtttttggtttgtgaggtcatGCGGATTTTTCACCAAGGTTCAAGtggttatc	5'	Yes	G1	451.848	601.046	653.464	753.57	511.238	466.334	507.817	378.671	359.879	447.406	334.143	343.739	271.778	265.611	200.017	235.211	309.932	326.972	124.973	40.8951	156.308	143.43	167.676	223.486	32.9966	51.4002	44.1172	28.8338	43.5801	35.7062	0	0	39.3652	0	0	0	64.3829	22.5331	0
91	129	91-129	ata-miR5062a-3p_2ss2TC18AG	GCGGATTTTTCACCAAGGTTCAAG	24	LT934120.1	cgtagcttctTGAACCTTAGGGAACAGCCGCATaacaccattaacttgaaaaccacttaccttatcccaaaactgctcctaccacaatataaggggtaaggaatggtttttggtttgtgaggtcatGCGGATTTTTCACCAAGGTTCAAGtggttatc	3'	Diff	G1	85.745	120.209	100.128	115.183	133.519	147.695	60.3553	48.7398	51.2187	55.9257	37.0127	59.7807	68.3666	42.055	50.3355	58.8026	88.2614	58.6626	25.6793	0	26.9496	0	46.6727	0	0	0	0	14.7685	0	22.392	0	0	18.1686	0	0	0	23.9137	0	0
92	130	92-130	bdi-MIR5067-p5_2ss12GA20GA	GCTGATTTAGTACAACTTTATACT	24	LT934124.1	tactccctccgttccatattacttgtcGCTGATTTAGTACAACTTTGTACTaaatcagcgacaagtaatatggaacggagggagta	5'	New	G1	0	0	0	0	0	0	0	0	0	0	0	0	0	0	0	0	6.60944	0	0	0	0	0	0	0	0	0	0	0	0	0	0	0	0	0	0	0	0	0	0
93	131	93-131	ata-miR5168-3p	TCGGACCAGGCTTCAATCCCT	21	LT934119.1	agttaggttaaggGGGTTGTTGTCTGGTTCAAGGtctccacatacataatatacatggagagcatgatatggattgtatgatttggtgaccTCGGACCAGGCTTCAATCCCTttaaccagca	3'	Yes	G1	1379.15	2014.2	2769.32	2995.73	2231.61	1708.75	3297.43	3160.59	2942.72	2116.28	2249.81	1413.56	636.4	621.142	756.357	833.706	514.036	641.682	440.186	310.239	440.433	539.056	611.931	549.776	213.131	168.78	138.457	268.295	158.925	194.114	177.54	131.053	245.654	241.038	273.829	0	132.675	66.698	134.155
94	132	94-132	tae-MIR5175-p5_1ss1AT	TTTACTCGTCGTGGTTTTAGT	21	LT934113.1	actccctctgttccaaATTACTCGTCGTGGTTTTAGTccaaatttgaactaaaaccatGACGAGTAATTTGGAACGGAGggagta	5'	New	G1	72.2571	44.729	54.0162	74.1856	91.3552	110.771	65.5583	44.9906	72.7845	33.047	43.1815	70.9895	65.8345	40.9483	34.4401	40.9837	108.7	42.314	27.3913	16.217	16.1698	0	0	35.7578	20.8754	20.7578	20.483	21.8011	20.8426	21.1816	0	0	47.6925	0	0	0	62.5434	37.8556	0
94	133	94-133	tae-MIR5175-p3_1ss19GA	GACGAGTAATTTGGAACGAAG	21	LT934113.1	actccctctgttccaaATTACTCGTCGTGGTTTTAGTccaaatttgaactaaaaccatGACGAGTAATTTGGAACGGAGggagta	3'	New	G1	0	0	0	0	0	0	0	0	0	0	0	0	0	0	0	23.1647	84.1263	25.0037	0	0	16.9397	0	0	0	0	0	0	0	0	0	0	0	0	0	0	0	0	0	0
95	134	95-134	bdi-miR5200a-3p	TGTAGATACTCCCTAAGGCTT	21	LT934124.1	aaagcagtcGAGCCTTAGTGAATATCTACAccagtaagtttttttcttcatgccagaaatacttaacagTGTAGATACTCCCTAAGGCTTggtggtatt	3'	Yes	G1	0	0	0	0	0	0	7.28426	0	10.3336	0	0	0	0	0	0	0	3.49114	0	0	0	0	0	0	0	0	0	0	0	0	0	0	0	0	0	0	0	0	0	0
96	135	96-135	tae-miR5200	TGTAGATACTCCCTAAGGCTT	21	LT934124.1	actaattAAGCCTTAGTGAATATCTACActagtaagtttttcttcatgtttgaaatgcttagcatTGTAGATACTCCCTAAGGCTTgggtggt	3'	Yes	G1	0	0	0	0	0	0	7.28426	0	10.3336	0	0	0	0	0	0	0	3.49114	0	0	0	0	0	0	0	0	0	0	0	0	0	0	0	0	0	0	0	0	0	0
97	136	97-136	ata-miR5200-3p	TGTAGATACTCCCTAAGGCTT	21	LT934123.1	ttaagcactaAAGCCTTAGTGAATATCTACActagtaagtttttcttcatgttggaaatgcttagcatTGTAGATACTCCCTAAGGCTTgggtggtatt	3'	Yes	G1	0	0	0	0	0	0	7.28426	0	10.3336	0	0	0	0	0	0	0	3.49114	0	0	0	0	0	0	0	0	0	0	0	0	0	0	0	0	0	0	0	0	0	0
98	137	98-137	tae-MIR5384-p5	TTCGCCGGTCGCGCGTTCCCCT	22	LT934111.1	tgccgaccccTTCGCCGGTCGCGCGTTCCCCTtgcggTGAGCGCGCCGCCGTCGAATGgatcggtg	5'	New	G1	250.491	185.905	255.589	214.748	179.197	213.338	240.381	169.964	215.658	136.001	165.529	252.822	140.953	83.0033	50.3355	148.788	227.263	151.946	22.2554	19.7425	0	39.8416	39.7583	0	30.9764	23.7232	22.0586	23.2077	0	41.7581	0	0	0	0	0	0	24.8334	0	0
98	138	98-138	tae-miR5384-3p_1ss12CT	TGAGCGCGCCGTCGTCGAATG	21	LT934111.1	tgccgaccccTTCGCCGGTCGCGCGTTCCCCTtgcggTGAGCGCGCCGCCGTCGAATGgatcggtg	3'	Diff	G1	0	0	0	0	0	0	0	0	0	0	0	0	0	0	0	0	4.77913	0	0	0	0	0	0	0	0	0	0	0	0	0	0	0	0	0	0	0	0	0	0
99	139	99-139	hvu-MIR6191-p5_2ss17TC19AG	TAGATTTGTCTAGATACGGAT	21	LT934120.1	attcttgtctTAGATTTGTCTAGATATGGATgtatcaagtcttgatacatccgtatctagacaaatctaagacaagaatt	5'	New	G1	0	0	13.1747	0	0	0	0	0	0	0	10.2813	0	0	0	0	0	101.158	20.1953	0	0	36.9595	0	0	0	0	0	21.2708	0	23.6848	49.3229	0	0	0	0	0	0	0	0	0
100	140	100-140	tae-miR6197-5p	TCTGTAAACAAATGTAGGACG	21	LT934111.1	aagtactcccTCTGTAAACAAATGTAGGACGtttttgcagtttaaattaaactgctaaaacatcttacatttgtgtacagagggaatatat	5'	Yes	G1	0	0	39.524	0	0	0	0	0	0	0	0	0	0	0	0	0	26.7428	0	0	15.512	0	0	0	0	0	0	0	0	0	0	0	0	0	0	0	0	0	0	0
101	141	101-141	tae-miR7757-5p_1ss2TC	ACAAAACCTTCAGCTATCCATC	22	LT934115.1	tgcattatatATAAAACCTTCAGCTATCCATCtccatatcagtccgtctctcttaattttgtaatcttttggaaatatgcttaaatatcctcgaacataagaacgagccacacatgctgcaccaatactgtgaaaagtagcatagaatgagtaaaagaggctcttgacttttagattatgcaagagctttgatctacaagtcaacccttttttactaactactagtagctttgatctgccttcttatctataggattagttattatgtttaactatgtttttagaagattaagcaagcttattcgatatgtaaaTGGATAGTTTGAGGTTTTATTTataatgat	5'	Diff	G1	3334.42	4710.52	5741.52	9605.08	6080.39	4559.41	9578.8	6742.34	6407.73	5896.35	6028.96	6303.12	2520.28	2507.81	2699.57	2550.79	1868.03	2546.53	2102.28	1735.93	2523.25	2873.37	3637.02	3050.14	1934.01	1834.59	1976.61	1923.42	1630.46	2749.38	958.31	697.202	1960.69	2503.88	2740.71	1840.1	3407.7	2397.52	1350.3
101	142	101-142	tae-MIR7757-p3_1ss19AG	TGGATAGTTTGAGGTTTTGTTT	22	LT934115.1	tgcattatatATAAAACCTTCAGCTATCCATCtccatatcagtccgtctctcttaattttgtaatcttttggaaatatgcttaaatatcctcgaacataagaacgagccacacatgctgcaccaatactgtgaaaagtagcatagaatgagtaaaagaggctcttgacttttagattatgcaagagctttgatctacaagtcaacccttttttactaactactagtagctttgatctgccttcttatctataggattagttattatgtttaactatgtttttagaagattaagcaagcttattcgatatgtaaaTGGATAGTTTGAGGTTTTATTTataatgat	3'	New	G1	410.42	519.975	523.035	511.49	585.025	504.626	602.512	501.145	483.882	455.032	440.04	298.903	508.107	392.882	409.307	422.31	540.245	346.205	279.049	272.164	407.324	245.424	338.809	200.244	562.963	751.234	624.731	590.741	869.706	837.582	294.554	314.527	587.451	554.354	499.193	523.165	525.181	413.708	221.648
102	143	102-143	tae-miR9652-5p	CCTGTTTGTCATTAAGTTTCTT	22	LT934114.1	agatgtgtttgtcgCCTGTTTGTCATTAAGTTTCTTagtgcctttgccatcctagtgaaaggtcaaaaggtactTAGAAGCTTAATGAGAACATGtgactaacgtactt	5'	Yes	G1	665.728	875.011	945.942	1233.82	869.631	719.331	833.527	678.608	450.186	781.689	818.393	509.381	472.658	348.614	227.834	400.036	480.964	414.485	146.372	90.9564	209.437	353.793	376.839	203.819	19.5286	102.8	107.93	33.7566	98.5288	70.202	0	0	62.076	0	31.5025	0	78.1792	0	0
102	144	102-144	tae-MIR9652-p3	TAGAAGCTTAATGAGAACATG	21	LT934114.1	agatgtgtttgtcgCCTGTTTGTCATTAAGTTTCTTagtgcctttgccatcctagtgaaaggtcaaaaggtactTAGAAGCTTAATGAGAACATGtgactaacgtactt	3'	New	G1	173.417	205.474	271.398	242.079	237.172	206.5	186.269	173.714	145.569	186.843	224.133	161.906	174.715	168.22	76.8278	106.914	187.606	61.5476	34.2391	52.1766	40.8094	55.7782	58.7731	67.9398	17.5084	39.5386	19.6952	23.9109	28.4218	36.9165	0	0	32.552	34.4813	49.677	0	29.4322	27.0397	0
103	145	103-145	tae-miR9653b_L+3R-1	CCATGGCCAAGGTCTCTTGAGGC	23	LT934112.1	ccacggCCATGGCCAAGGTTTCTTGAGGCttGCCCTTGAAGACTTTGGCCatgtccatgg	5'	Diff	G1	19.2686	0	63.2384	39.0451	0	35.5563	186.269	146.219	83.5674	88.9728	93.5599	38.6083	17.7247	0	26.4924	0	75.3476	0	23.1114	98.0073	45.4293	44.6225	60.5017	114.425	0	19.7693	21.2708	0	0	14.5245	0	0	56.7768	0	0	342.763	47.8273	26.1384	0
103	146	103-146	tae-MIR9653b-p3_1ss2GC	GCCCTTGAAGACTTTGGCC	19	LT934112.1	ccacggCCATGGCCAAGGTTTCTTGAGGCttGCCCTTGAAGACTTTGGCCatgtccatgg	3'	New	G1	0	0	0	0	0	0	84.2893	62.4869	74.1324	0	22.6189	0	0	0	0	0	12.6088	0	0	0	0	0	0	0	0	0	0	0	0	0	0	0	0	0	0	0	0	0	0
104	147	104-147	tae-MIR9654b-p5_1ss20AG	AGCCTTGAGGAATAGGGTAGACTG	24	LT934112.1	atgctcacatgcacgttggtttgcttcaAGCCTTGAGGAATAGGGTAGACTGcacggagctatgtgcagtgcagtttacactATTCCGAAAGGCTTGAAGCGAATtaactagcattgtgcctctt	5'	New	G1	142.587	149.563	150.85	98.5888	100.139	144.96	250.266	136.846	150.96	152.525	187.634	141.979	90.3114	105.138	145.708	96.2225	155.017	45.6799	50.0747	101.533	113.188	90.0419	152.983	81.3489	39.7307	31.1367	44.905	38.6795	52.1066	61.1241	0	0	46.9355	22.5455	70.8805	0	18.855	12.6185	0
104	148	104-148	tae-miR9654b-3p_L+1_1ss20GT	ATTCCGAAAGGCTTGAAGCTAAT	23	LT934112.1	atgctcacatgcacgttggtttgcttcaAGCCTTGAGGAATAGGGTAGACTGcacggagctatgtgcagtgcagtttacactATTCCGAAAGGCTTGAAGCGAATtaactagcattgtgcctctt	3'	Diff	G1	4375.89	4818.15	4294.94	3910.36	3457.44	3446.22	4340.38	3518.01	3149.95	3668.22	3747.54	3392.55	1845.9	1784.02	1124.6	1069.14	2250.46	1555.04	475.923	467.474	719.939	905.2	1101.13	956.52	124.579	288.632	284.399	109.006	268.112	237.839	0	0	286.912	129.968	72.698	0	234.538	52.2768	0
105	149	105-149	tae-MIR9654a-p5_1ss8TA	AGCCTTGAGGAATAGGGTAGACTG	24	LT934116.1	tgcacgttggttcgcttcaAGCCTTGTGGAATAGGGTAGACTGcatggagctatgtgcagtgcagtttacaCTATTCTGAAAGGCTTGAAGCGAAttaactagcat	5'	New	G1	142.587	149.563	150.85	98.5888	100.139	144.96	250.266	136.846	150.96	152.525	187.634	141.979	90.3114	105.138	145.708	96.2225	155.017	45.6799	50.0747	101.533	113.188	90.0419	152.983	81.3489	39.7307	31.1367	44.905	38.6795	52.1066	61.1241	0	0	46.9355	22.5455	70.8805	0	18.855	12.6185	0
105	150	105-150	tae-miR9654a-3p_L+3R-1_1ss14CT	CTATTCTGAAAGGTTTGAAGCGAA	24	LT934116.1	tgcacgttggttcgcttcaAGCCTTGTGGAATAGGGTAGACTGcatggagctatgtgcagtgcagtttacaCTATTCTGAAAGGCTTGAAGCGAAttaactagcat	3'	Diff	G1	417.164	394.174	312.24	296.742	339.068	380.179	245.584	247.448	215.658	282.171	305.355	336.266	211.852	258.97	180.148	130.97	267.936	158.677	24.8233	132.557	99.3285	36.6542	53.5872	35.7578	49.8317	52.3887	58.2978	49.2284	100.424	53.2567	0	0	69.6462	84.8771	116.317	0	21.1544	23.4344	0
106	151	106-151	tae-MIR9655-p5	TCGGCTACTTCCTTTCCCTTGC	22	LT934122.1	cgggtgatccgtctcaggcgTCGGCTACTTCCTTTCCCTTGCcagtgcgccatgccggcgggtgcacccctcttgcacaggCAAGGGAAGGAAGTAGCCAACgtcttgggcggatctagcat	5'	New	G1	868.048	1016.19	905.1	1323.63	1148.97	1037.97	1265.38	1004.79	859.935	880.831	1098.04	1886.83	465.906	511.301	382.815	498.041	349.893	428.91	266.209	218.577	295.676	465.349	525.5	472.003	126.599	77.1003	148.108	68.9198	82.4232	131.931	46.4024	0	115.825	90.1819	71.4864	0	137.044	56.7834	64.1611
106	152	106-152	tae-miR9655-3p	CAAGGGAAGGAAGTAGCCAAC	21	LT934122.1	cgggtgatccgtctcaggcgTCGGCTACTTCCTTTCCCTTGCcagtgcgccatgccggcgggtgcacccctcttgcacaggCAAGGGAAGGAAGTAGCCAACgtcttgggcggatctagcat	3'	Yes	G1	508.69	670.935	845.814	966.365	744.896	758.99	610.837	458.654	366.618	536.379	565.472	406.01	430.456	529.008	347.05	402.709	382.229	291.39	267.065	270.754	277.966	441.444	342.267	364.729	195.96	252.059	263.916	232.077	219.795	199.107	250.169	283.075	265.715	291.765	221.729	333.743	193.149	213.614	122.489
107	153	107-153	tae-MIR9658-p5	CCGATTCTCCCAGAATTTTGAG	22	LT934122.1	tctggtaacaatagattgggattcaggcgcagttcttttgaCCGATTCTCCCAGAATTTTGAGaatcgcacctcctaaaccaaataggtttaagattgtgagaacggtctgattctcATCGTTCTGGGTGAATAGGCCaaaaaaaccag	5'	New	G1	0	0	0	0	0	0	0	0	0	0	0	0	0	0	0	0	56.2311	0	0	0	0	0	0	0	0	0	0	0	0	0	0	0	0	0	0	0	0	0	0
107	154	107-154	tae-miR9658-3p	ATCGTTCTGGGTGAATAGGCC	21	LT934122.1	tctggtaacaatagattgggattcaggcgcagttcttttgaCCGATTCTCCCAGAATTTTGAGaatcgcacctcctaaaccaaataggtttaagattgtgagaacggtctgattctcATCGTTCTGGGTGAATAGGCCaaaaaaaccag	3'	Yes	G1	1924.93	1983.45	1978.84	1938.59	1756.83	1568.58	1236.24	1405.96	1142.99	1563.38	1565.84	1313.93	1435.7	1637.93	1300.77	1781.01	1429.98	1751.22	769.524	1631.58	925.526	1174.53	1012.97	1217.55	726.6	830.311	802.776	434.616	817.6	695.968	683.931	456.065	1053.02	1045.05	690.631	333.743	591.403	324.477	189.567
108	155	108-155	tae-MIR9659-p5	TGCTGGGAAAACTATTGAACT	21	LT934122.1	tccaggcctagttggggtggaTGCTGGGAAAACTATTGAACTagataagttacaactcatctcgaagtaacttgtctggTCCAATGGTTGTTCACGGCATCcacaaagggcctggctatcc	5'	New	G1	249.528	248.805	209.477	173.75	161.628	106.669	119.67	144.97	67.3931	160.151	153.192	190.551	147.706	110.671	84.7755	70.385	130.46	83.6663	0	15.512	0	0	0	0	18.8552	0	15.7562	18.9881	19.8952	16.9453	0	0	21.1967	0	0	0	0	0	0
108	156	108-156	tae-miR9659-3p	TCCAATGGTTGTTCACGGCATC	22	LT934122.1	tccaggcctagttggggtggaTGCTGGGAAAACTATTGAACTagataagttacaactcatctcgaagtaacttgtctggTCCAATGGTTGTTCACGGCATCcacaaagggcctggctatcc	3'	Yes	G1	1151.3	1378.21	1360.94	1292.39	980.311	1017.46	807.512	731.097	520.274	992.682	859.518	962.718	959.664	855.488	780.2	841.947	1362.46	1029.96	383.478	308.124	559.012	626.309	962.841	779.519	323.906	456.671	446.687	253.175	378.957	360.088	117.015	125.811	311.894	319.615	347.739	541.205	286.964	237.949	142.904
109	157	109-157	tae-miR9660-5p	TTGCGAGCAACGGATGAATC	20	LT934122.1	gctctttctcTTGCGAGCAACGGATGAATCagcctcgttatccaatccagaggtggCTGATTTCTCCTTTGCTCGAGTAGagaaagag	5'	Yes	G1	0	0	0	0	0	0	0	0	0	0	0	0	0	0	0	20.4918	26.3361	0	0	0	0	0	0	0	0	0	0	0	0	0	0	0	0	0	0	0	0	0	0
109	158	109-158	tae-MIR9660-p3	CTGATTTCTCCTTTGCTCGAGTAG	24	LT934122.1	gctctttctcTTGCGAGCAACGGATGAATCagcctcgttatccaatccagaggtggCTGATTTCTCCTTTGCTCGAGTAGagaaagag	3'	New	G1	0	0	0	0	0	0	0	0	0	0	0	0	0	0	0	0	5.18587	0	0	0	0	0	0	0	0	0	0	0	0	0	0	0	0	0	0	0	0	0	0
110	159	110-159	tae-miR9661-5p_1ss14GA	TGAAGTAGAGCAGAGACCTCA	21	LT934117.1	ttggggaagaTGAAGTAGAGCAGGGACCTCAcgctcaagaagcggtgAGGTGCCTGACCTACTTCATCttcaccaac	5'	Diff	G1	0	0	0	0	0	0	0	0	0	0	0	0	0	0	0	0	2.94883	0	0	0	0	0	0	0	0	0	0	0	0	0	0	0	0	0	0	0	0	0	0
111	160	111-160	tae-MIR9662b-p5_1ss9CG	GCGGCTCTGTGGTGTTCAAGC	21	LT934121.1	tcggggagcccgGCGGCTCTCTGGTGTTCAAGCaggaacctcatgctaccggcagcatgcggcgcttgcTTGAACATCCCAGAGCCACCGgcgtgccaaa	5'	New	G1	1874.83	2386.01	2163.28	2649.21	2456.05	2056.79	1586.93	1407.21	1358.64	1643.45	1752.96	1322.65	1623.07	1439.83	1521.99	1648.26	1676.36	1540.61	842.282	878.54	855.457	650.214	750.221	686.549	1040.4	971.661	972.942	682.165	772.125	945.911	1014.8	1425.86	719.93	892.536	857.836	766.707	776.274	690.414	732.02
111	161	111-161	tae-miR9662a-3p	TTGAACATCCCAGAGCCACCG	21	LT934121.1	tcggggagcccgGCGGCTCTCTGGTGTTCAAGCaggaacctcatgctaccggcagcatgcggcgcttgcTTGAACATCCCAGAGCCACCGgcgtgccaaa	3'	Yes	G1	8638.09	11154.3	14324.8	13386.6	12087	10200.6	12407.2	9414.28	10512	10789.9	11558.3	11256.2	7060.33	6491.97	6185.96	7578.41	5895.42	6609.64	4447.66	5577.25	4389.71	9088.66	7538.51	6790.4	5863.3	4088.29	4798.54	4500.18	4217.79	5161.05	3272.38	2222.66	3821.46	4226.62	3717.29	2543.66	6630.52	5717.1	5418.7
112	162	112-162	tae-MIR9664-p5	ACGGCATAGAGGCACTGCAAA	21	LT934112.1	ggtctgatggttaacgaaaccACGGCATAGAGGCACTGCAAAcatccgagatgagcaaactaagcttgtccgtagtTTGCAGTCCTCGATGTCGTAGttttgtttttccatctattgt	5'	New	G1	0	0	0	0	0	0	0	0	0	0	0	0	0	0	0	0	2.54209	0	0	0	0	0	0	0	0	0	0	0	0	0	0	0	0	0	0	0	22.0741	0	0
112	163	112-163	tae-miR9664-3p	TTGCAGTCCTCGATGTCGTAG	21	LT934112.1	ggtctgatggttaacgaaaccACGGCATAGAGGCACTGCAAAcatccgagatgagcaaactaagcttgtccgtagtTTGCAGTCCTCGATGTCGTAGttttgtttttccatctattgt	3'	Yes	G1	553.007	793.94	939.354	646.196	669.352	733.006	540.076	589.876	535.101	988.869	1188.52	738.54	630.492	550.035	531.172	506.95	579.394	428.91	628.287	322.931	565.942	756.99	675.89	686.549	446.465	663.26	637.336	522.524	512.539	480.52	1020.85	461.307	2438.37	1281.11	1034.73	279.623	1724.54	870.679	676.608
113	164	113-164	tae-MIR9665-p5_1ss24TC	GTTTGACTTTGCACTGCTAGCGGC	24	LT934113.1	taataatttgGTTTGACTTTGCACTGCTAGCGGCggcactgccgcactgcccggtcagtgtaagctcattacactgtccgggcagtgcggccgtgcacTGCTAGCAGTGTAAACTCAAATCAtatcattac	5'	New	G1	1403.71	1780.77	1807.57	1565.71	1570.61	1256.78	1175.89	1310.98	962.373	974.887	1060	672.532	1100.62	764.737	752.383	1102.1	1354.63	1047.27	255.081	169.221	324.935	546.626	769.236	754.489	131.987	84.0195	109.505	90.7209	180.005	182.162	0	0	175.63	91.5082	82.3911	0	203.266	78.4152	0
113	165	113-165	tae-miR9665-3p_L+1	TGCTAGCAGTGTAAACTCAAATCA	24	LT934113.1	taataatttgGTTTGACTTTGCACTGCTAGCGGCggcactgccgcactgcccggtcagtgtaagctcattacactgtccgggcagtgcggccgtgcacTGCTAGCAGTGTAAACTCAAATCAtatcattac	3'	Diff	G1	567.459	658.355	461.114	292.838	527.049	593.516	191.472	157.467	279.007	184.301	152.163	171.869	437.209	426.084	382.815	291.34	411.31	318.317	53.0706	73.3292	80.8488	103.588	229.906	177.001	28.2828	0	40.966	37.2729	73.8966	85.9369	0	0	29.5239	0	0	0	0	0	0
114	166	114-166	tae-MIR9666c-p5	ATTCGGATTCGCCATCATACG	21	LT934117.1	ATTCGGATTCGCCATCATACGtccaaccgtgcatttgatatgcatatatatgcatcacgagccaCGGTTGGCTGTATGATGGCGAtaccgatt	5'	New	G1	71.2936	60.1046	75.0957	56.6153	69.102	69.745	42.665	39.575	29.2037	55.0784	52.7774	79.2924	147.987	133.912	141.293	120.872	141.035	148.099	83.0298	145.953	89.5753	189.115	114.665	109.061	55.6678	81.3836	68.2767	27.8961	37.5799	57.2913	131.81	110.085	179.162	170.638	140.146	150.335	74.8068	35.1516	29.1642
114	167	114-167	tae-MIR9666c-p3	CGGTTGGCTGTATGATGGCGA	21	LT934117.1	ATTCGGATTCGCCATCATACGtccaaccgtgcatttgatatgcatatatatgcatcacgagccaCGGTTGGCTGTATGATGGCGAtaccgatt	3'	New	G1	0	0	0	0	0	0	0	0	0	0	0	0	0	0	0	0	10.0667	0	0	0	0	0	0	0	0	0	0	0	0	0	0	0	0	0	0	0	0	0	0
115	168	115-168	tae-MIR9666a-p5	ATTCGGATTCGCCATCATACG	21	LT934115.1	tcATTCGGATTCGCCATCATACGcccaaccgtgcatttgatatgcatatatatgcatcacgagccaCGGTAGGGCTGTATGATGGCGAtaccgattgg	5'	New	G1	71.2936	60.1046	75.0957	56.6153	69.102	69.745	42.665	39.575	29.2037	55.0784	52.7774	79.2924	147.987	133.912	141.293	120.872	141.035	148.099	83.0298	145.953	89.5753	189.115	114.665	109.061	55.6678	81.3836	68.2767	27.8961	37.5799	57.2913	131.81	110.085	179.162	170.638	140.146	150.335	74.8068	35.1516	29.1642
115	169	115-169	tae-miR9666a-3p	CGGTAGGGCTGTATGATGGCGA	22	LT934115.1	tcATTCGGATTCGCCATCATACGcccaaccgtgcatttgatatgcatatatatgcatcacgagccaCGGTAGGGCTGTATGATGGCGAtaccgattgg	3'	Yes	G1	243.747	311.705	346.494	392.403	409.342	257.099	208.122	151.218	204.875	263.105	294.046	254.068	1040.69	1073.51	751.058	1245.55	1600.65	1104.97	984.374	1486.33	1385.98	1182.5	1244.61	1190.73	1234.34	773.968	902.04	1147.73	1073.4	1025.19	2423.01	3968.29	1105.26	1572.88	1997.98	1154.57	461.717	546.202	597.865
116	170	116-170	tae-MIR9666b-p5	ATTCGGATTCGCCATCATACG	21	LT934111.1	tcATTCGGATTCGCCATCATACGtccaaccgtgcatttgatatgcatatatatgcatcacgagccaCGGTTGGGCTGTATGATGGCGAtaccgattgg	5'	New	G1	71.2936	60.1046	75.0957	56.6153	69.102	69.745	42.665	39.575	29.2037	55.0784	52.7774	79.2924	147.987	133.912	141.293	120.872	141.035	148.099	83.0298	145.953	89.5753	189.115	114.665	109.061	55.6678	81.3836	68.2767	27.8961	37.5799	57.2913	131.81	110.085	179.162	170.638	140.146	150.335	74.8068	35.1516	29.1642
116	171	116-171	tae-miR9666b-3p	CGGTTGGGCTGTATGATGGCGA	22	LT934111.1	tcATTCGGATTCGCCATCATACGtccaaccgtgcatttgatatgcatatatatgcatcacgagccaCGGTTGGGCTGTATGATGGCGAtaccgattgg	3'	Yes	G1	212.917	336.865	322.78	378.737	342.582	250.262	318.426	199.958	243.963	274.545	341.34	337.512	245.613	236.836	196.043	276.194	347.097	258.692	190.027	196.015	203.277	235.862	264.479	241.365	108.418	104.777	74.8417	129.4	124.108	135.562	385.341	492.759	196.826	168.428	219.306	0	49.6668	73.9085	99.1581
117	172	117-172	tae-miR9667-5p	AAATATGGCAAACAATGAATG	21	LT934124.1	aaaatctAAATATGGCAAACAATGAATGagaatccaaagatagggttatctttggattttcatttattgttttccatctttgggatttcat	5'	Yes	G1	0	0	0	0	0	0	0	0	0	0	0	0	0	0	0	0	5.5926	0	0	0	0	0	0	0	0	0	0	0	0	0	0	0	0	0	0	0	0	0	0
118	173	118-173	tae-MIR9670-p5	TTCTTCAAGTACTCCACTTTT	21	LT934121.1	cctgaacgtcTTCTTCAAGTACTCCACTTTTtttttcttgcggagaaaaAGGTGGAATACTTGAAGAAGAttttcaggt	5'	New	G1	2136.88	2534.18	2818.06	3898.65	2962.02	2275.6	4148.91	2870.65	2718.64	2694.6	2683.42	2967.86	1163.08	988.293	723.241	1168.03	1017.24	1190.56	821.738	358.185	752.279	782.488	959.384	911.823	76.7677	204.612	177.257	147.685	209.374	188.819	102.892	0	448.915	173.733	164.782	288.643	580.366	96.4416	113.74
118	174	118-174	tae-miR9670-3p	AGGTGGAATACTTGAAGAAGA	21	LT934121.1	cctgaacgtcTTCTTCAAGTACTCCACTTTTtttttcttgcggagaaaaAGGTGGAATACTTGAAGAAGAttttcaggt	3'	Yes	G1	702.339	707.277	471.653	427.543	514.751	689.245	466.193	479.899	493.317	565.613	656.976	859.347	766.381	1061.34	680.854	602.282	655.148	634.71	316.712	614.132	467.383	476.505	608.474	597.155	346.128	192.751	215.859	413.519	237.796	420.607	552.793	251.622	557.17	328.899	608.24	387.864	287.884	252.371	233.313
119	175	119-175	tae-MIR9672b-p5	TGCTTAATGACAGTCGTGGTG	21	LT934120.1	gtgaaggcgaTGCTTAATGACAGTCGTGGTGtcctaggcgaagacgatgcttaatggccagcatagacatagtcgcctggctcttcTAAGATACCACGACTGTCATTaagcatcatcttcac	5'	New	G1	632.972	699.59	935.402	1129.38	931.12	851.299	1238.32	1151.63	1190.16	987.598	1006.03	846.27	482.786	323.713	349.037	286.44	304.543	284.658	222.554	95.8921	228.302	634.278	450.305	451.442	23.2323	16.3097	52.7831	72.4361	40.7379	87.4499	0	0	105.226	17.9038	38.1664	0	14.2562	0	0
119	176	119-176	tae-MIR9672b-p3_1ss3GA	TAAGATACCACGACTGTCATT	21	LT934120.1	gtgaaggcgaTGCTTAATGACAGTCGTGGTGtcctaggcgaagacgatgcttaatggccagcatagacatagtcgcctggctcttcTAAGATACCACGACTGTCATTaagcatcatcttcac	3'	New	G1	2271.28	2965.39	3054.55	4456.02	2833.77	2361.76	6657.81	5137.67	6039.09	3837.27	3465.32	2416.76	1132.27	949.558	1263.02	1114.58	699.939	935.236	818.314	559.135	709.545	1545.85	1763.19	1691.34	448.485	428.994	471.503	449.385	292.744	461.759	219.907	104.842	498.5	440.3	315.025	369.824	342.149	235.245	110.824
120	177	120-177	tae-MIR9672a-p5	TGCTTAATGACAGTCGTGGTG	21	LT934119.1	tctgtttgaagtgaagatgaTGCTTAATGACAGTCGTGGTGtcttagaagagccaggcgactatgtctacgctggccattaagcatcgtctttgcctaggacaCCACGACTGTCATTAAGCATCgccttcaccccaaacagagcc	5'	New	G1	632.972	699.59	935.402	1129.38	931.12	851.299	1238.32	1151.63	1190.16	987.598	1006.03	846.27	482.786	323.713	349.037	286.44	304.543	284.658	222.554	95.8921	228.302	634.278	450.305	451.442	23.2323	16.3097	52.7831	72.4361	40.7379	87.4499	0	0	105.226	17.9038	38.1664	0	14.2562	0	0
120	178	120-178	tae-miR9672a-3p	CCACGACTGTCATTAAGCATC	21	LT934119.1	tctgtttgaagtgaagatgaTGCTTAATGACAGTCGTGGTGtcttagaagagccaggcgactatgtctacgctggccattaagcatcgtctttgcctaggacaCCACGACTGTCATTAAGCATCgccttcaccccaaacagagcc	3'	Yes	G1	71.7754	69.1902	69.167	112.255	52.7049	80.6854	94.6954	91.2309	116.59	67.3651	72.4833	81.5757	28.2751	28.7745	39.0762	19.6009	31.2677	25.4846	17.9755	16.217	12.7048	35.0606	17.2862	25.0304	9.42761	0	8.27198	8.43915	0	10.2882	0	0	7.94875	0	0	0	0	0	0
121	179	121-179	tae-miR9673-5p	TAAGAAGCAAATAGCACATG	20	LT934124.1	cgcctcgaggTAAGAAGCAAATAGCACATGcaggaggtaagaaagaagcaagcgaatgcgTGTGCTCTTTCCTTCTTACCCtcgagccgg	5'	Yes	G1	0	0	0	0	0	0	0	0	0	0	0	0	0	0	0	0	5.18587	0	0	0	0	0	0	0	0	0	0	0	0	0	0	0	0	0	0	0	0	0	0
121	180	121-180	tae-MIR9673-p3	TGTGCTCTTTCCTTCTTACCC	21	LT934124.1	cgcctcgaggTAAGAAGCAAATAGCACATGcaggaggtaagaaagaagcaagcgaatgcgTGTGCTCTTTCCTTCTTACCCtcgagccgg	3'	New	G1	20.232	32.149	0	0	0	0	33.2995	0	29.6529	25.4208	22.6189	32.3812	0	0	26.4924	24.0556	32.6405	25.0037	0	28.9086	16.9397	0	0	0	0	0	0	0	19.8952	15.1297	0	0	0	0	0	0	0	0	0
122	181	122-181	tae-MIR9674a-p5_1ss21AT	ATAGCATCATCCATCCTACCT	21	LT934119.1	aatttgtccATAGCATCATCCATCCTACCAttcaatggtggctgatgctgcccaacggtgggtaggtggctagtgctatggatagctt	5'	New	G1	1022.2	1297.14	1607.31	1653.56	1196.4	1201.39	1862.17	1554.67	1178.03	1446.44	1364.84	1936.02	698.436	602.604	553.69	709.195	570.14	645.769	549.109	269.696	567.097	615.154	675.026	784.883	202.694	216.474	291.489	228.56	268.586	433.921	110.962	0	341.796	229.433	221.123	0	498.968	206.854	61.2447
123	182	123-182	ata-miR9674c-5p_L+1R-1_1ss9TG	TTGAATTTGTCCATAGCATCA	21	LT934119.1	atcctctggTTGAATTTTTCCATAGCATCAgcaccggccattcaactctggtggtagtagttgctgccttttggcgctgGTGCTATTGATAAATTCAACCggatggtt	5'	Diff	G1	65.5131	63.599	32.278	38.0689	65.0027	59.4884	36.9416	36.8673	51.2187	45.7574	41.1253	115.202	30.3851	32.648	24.5054	25.392	31.827	32.6972	26.9633	22.9154	23.0997	39.0447	44.9441	29.5002	14.1414	25.7001	27.9672	15.1202	28.8955	38.4295	0	0	22.7107	27.8503	22.4152	0	39.0896	19.8291	0
123	183	123-183	ata-miR9674c-3p_L-1R+1	GTGCTATGGATAAATTCAACC	21	LT934119.1	atcctctggTTGAATTTTTCCATAGCATCAgcaccggccattcaactctggtggtagtagttgctgccttttggcgctgGTGCTATTGATAAATTCAACCggatggtt	3'	Diff	G1	69.3668	39.1379	55.3336	113.231	49.1913	31.4536	106.142	92.4806	55.2623	47.0285	63.7441	89.671	39.6695	30.9879	0	24.9466	38.4364	27.8888	0	20.4476	19.2497	0	0	0	0	0	0	0	0	0	0	0	0	0	0	0	18.3951	0	0
124	184	124-184	tae-miR9674b-5p	ATAGCATCATCCATCCTACCC	21	LT934118.1	gaacttgtccATAGCATCATCCATCCTACCCttcaacggtggttgccgattccccacggtgggTAAGATGGCTGATGCTATGAAtaacttca	5'	Yes	G1	1952.87	2903.19	2960.35	3609.72	2849.58	2456.8	3768.56	3369.29	2722.68	2769.6	3104.44	4078.16	1420.93	1185.84	1117.98	1440.66	1091.57	1395.88	1150.86	620.125	1058.35	1278.12	1447.72	1503.61	365.657	358.813	378.148	379.762	326.377	697.178	252.187	178.232	618.867	534.461	433.159	441.984	920.216	379.007	309.14
124	185	124-185	ata-miR9674a-3p_L-1R+1_1ss2TC	CAAGATGGCTGATGCTATGGA	21	LT934118.1	gaacttgtccATAGCATCATCCATCCTACCCttcaacggtggttgccgattccccacggtgggTAAGATGGCTGATGCTATGAAtaacttca	3'	Diff	G1	0	0	0	0	0	0	0	0	0	0	0	0	0	0	0	0	2.03367	0	0	0	0	0	0	0	0	0	0	0	0	0	0	0	0	0	0	0	0	0	0
125	186	125-186	ata-MIR9674b-p5	GTAGGATGGCCGGTGCTATGG	21	LT934118.1	ggcggctgctgctgccccacggtggGTAGGATGGCCGGTGCTATGGatagcttcaacccgatgttcgtgacacgcccccgtccgtcgtgagtcaagcagggagccaatcctctggcTGAATTTGTCCATAGCATCAGc	5'	New	G1	99.233	139.778	223.969	132.753	103.653	108.036	109.264	92.4806	95.6981	153.796	134.685	143.225	119.009	121.738	127.163	113.151	177.336	116.363	126.685	131.146	148.608	68.5275	84.7024	92.9702	263.3	171.004	159.925	209.572	161.057	151.297	363.149	843.982	166.545	241.369	289.58	198.442	126.926	167.646	201.233
125	187	125-187	ata-miR9674b-3p	TGAATTTGTCCATAGCATCAG	21	LT934118.1	ggcggctgctgctgccccacggtggGTAGGATGGCCGGTGCTATGGatagcttcaacccgatgttcgtgacacgcccccgtccgtcgtgagtcaagcagggagccaatcctctggcTGAATTTGTCCATAGCATCAGc	3'	Yes	G1	828.548	906.461	949.235	871.681	922.336	949.763	863.185	814.204	811.412	728.306	807.083	1588.55	564.657	442.131	386.126	293.568	444.866	446.22	410.441	187.906	424.264	579.296	489.199	320.926	159.596	236.243	218.617	184.607	215.532	411.831	82.7173	0	277.071	275.851	263.53	324.723	304.899	170.35	61.2447
126	188	126-188	tae-miR9676-5p	TGGATGTCATCGTGGCCGTACA	22	LT934116.1	cttcacaccgTGGATGTCATCGTGGCCGTACAtgaatcgtcccccacatccagctctgttcaatttcaggcaaagtggacgtttcattgTACGGCCTGATGACATCCACGgcgtggct	5'	Yes	G1	35.6468	40.5357	34.2542	54.6631	36.8934	36.9238	80.1269	47.49	43.1316	36.8602	28.7877	29.8903	0	0	0	0	14.6424	0	0	0	0	0	0	0	0	0	0	0	0	0	0	0	0	0	0	0	0	0	0
126	189	126-189	tae-MIR9676-p3	TACGGCCTGATGACATCCACG	21	LT934116.1	cttcacaccgTGGATGTCATCGTGGCCGTACAtgaatcgtcccccacatccagctctgttcaatttcaggcaaagtggacgtttcattgTACGGCCTGATGACATCCACGgcgtggct	3'	New	G1	24.0857	0	27.6668	56.6153	38.6503	30.0861	60.3553	41.2414	60.6538	45.7574	45.2378	46.0809	0	0	0	0	8.84648	0	0	0	0	0	0	0	0	0	0	0	0	0	0	0	0	0	0	0	0	0	0
127	190	127-190	tae-miR9678-3p	TCTGGCGAGGGACATACACTGT	22	LT934124.1	taggatcaTCTGGCGAGGGACATACACTGTacaagtgaatcgcggcgcgccgtgcggcctgtacAGTTTATGTCCCCGGCAGACGatctacga	5'	Yes	G1	0	0	0	0	0	0	0	0	0	0	0	0	296.255	208.062	223.86	265.503	251.87	213.493	537.554	325.046	574.412	116.337	210.892	196.668	748.822	583.194	598.734	787.654	601.594	931.992	980.502	765.35	1012.14	957.52	968.095	514.145	1215	919.35	784.516
127	191	127-191	tae-MIR9678-p3_1ss16CT	AGTTTATGTCCCCGGTAGACG	21	LT934124.1	taggatcaTCTGGCGAGGGACATACACTGTacaagtgaatcgcggcgcgccgtgcggcctgtacAGTTTATGTCCCCGGCAGACGatctacga	3'	New	G1	0	0	0	0	0	0	0	0	0	0	0	0	0	0	0	0	2.54209	0	0	0	0	0	0	0	0	0	0	0	0	0	0	0	0	0	0	0	0	0	0
128	192	128-192	ata-MIR9772a-p5	CGTTGAGATGAGATTACCCCA	21	LT934119.1	cagcggcCGTTGAGATGAGATTACCCCAtaccctatagcggcagcttgactccgtgcacgcgtagggggCAATCTCACCTCAACAGCCGCtc	5'	New	G1	445.104	413.044	505.908	389.474	307.445	373.341	439.137	369.922	332.922	305.05	324.889	688.723	180.201	187.588	157.63	162.598	211.044	184.643	135.244	137.492	151.303	264.548	220.399	229.744	122.559	114.168	117.383	141.707	121.74	243.286	78.6823	55.0423	83.2726	200.92	225.364	90.2009	268.569	219.472	170.61
128	193	128-193	ata-MIR9772a-p3_2ss1CT19TC	TAATCTCACCTCAACAGCCGC	21	LT934119.1	cagcggcCGTTGAGATGAGATTACCCCAtaccctatagcggcagcttgactccgtgcacgcgtagggggCAATCTCACCTCAACAGCCGCtc	3'	New	G1	0	0	0	0	0	0	0	0	0	0	0	0	0	0	0	0	2.33872	0	0	0	0	0	0	0	0	0	0	0	0	0	0	0	0	0	0	0	0	0	0
129	194	129-194	tae-MIR9772-p5	CGTTGAGATGAGATTACCCCA	21	LT934120.1	tagcggcCGTTGAGATGAGATTACCCCAtaccctatagcggcagctcgactccgcacacgcgtagggggcaatctcacctcaacagct	5'	New	G1	445.104	413.044	505.908	389.474	307.445	373.341	439.137	369.922	332.922	305.05	324.889	688.723	180.201	187.588	157.63	162.598	211.044	184.643	135.244	137.492	151.303	264.548	220.399	229.744	122.559	114.168	117.383	141.707	121.74	243.286	78.6823	55.0423	83.2726	200.92	225.364	90.2009	268.569	219.472	170.61
130	195	130-195	tae-miR9773	TTTGTTTTTATGTTATTTTGTGAA	24	LT934117.1	ttgttgttcagaaataggaaagcagaatgaaatccagtcttagtcaaatatttcatatctcttcttatccatttaaacatatggatttagagtagagcatatggatcaatctatttataattataagaatcgaatgtgTTTGTTTTTATGTTATTTTGTGAAgaa	3'	Yes	G1	1633.01	2195.91	2313.47	2172.86	2343.61	2003.46	2730.56	2305.77	2135.01	1808.69	1692.3	1944.12	809.427	804.579	617.272	542.588	653.419	668.369	235.394	203.066	362.665	678.9	1064.83	852.823	119.192	188.797	173.318	174.409	269.059	187.609	0	0	193.798	106.096	50.8886	0	160.957	79.3165	0
131	196	131-196	tae-MIR9774-p5	CCCAATATCTTGCTAGAACA	20	LT934115.1	aagacagaaataCCCAATATCTTGCTAGAACAAGATATTGGGTATTTCTGTCTt	5'	New	G1	0	0	0	0	0	0	0	0	0	0	0	0	0	0	0	0	0	0	0	0	0	0	0	0	0	0	0	0	0	0	0	0	0	0	0	640.426	0	0	0
131	197	131-197	tae-miR9774_L+1R+1	ACAAGATATTGGGTATTTCTGTCT	24	LT934115.1	aagacagaaataCCCAATATCTTGCTAGAACAAGATATTGGGTATTTCTGTCTt	3'	Diff	G1	566.495	554.919	650.829	363.119	435.694	384.281	1133.22	1128.51	1118.72	350.807	478.081	432.164	317.356	292.172	295.39	125.624	428.495	156.754	19.6875	16.9221	103.948	105.182	516.857	350.426	0	0	0	0	0	51.4411	0	0	0	0	0	216.482	0	19.8291	0
132	198	132-198	tae-miR9776_L-1R+1_1ss18AG	TGGACGAGGATGTGCAGCTGC	21	LT934120.1	tagctagagctTGGACGAGGATGTGCAACTGCggtacggtaggaccttcagctacgaccggcagctgcacatccatgtccaagctcta	5'	Diff	G1	144.514	197.087	155.461	169.846	131.762	131.285	210.203	199.958	223.745	105.496	130.573	140.734	126.605	79.6832	129.813	107.805	129.545	124.057	123.261	98.0073	146.298	122.712	112.36	148.395	66.6667	52.3887	51.9953	55.5578	36.9483	66.5708	147.277	220.169	110.526	96.813	107.835	0	110.371	117.172	212.898
133	199	133-199	tae-miR9778	TGCATCATCTCGAACTCGTCG	21	LT934123.1	ccTGCATCATCTCGAACTCGTCGgtgcgatagcgtgcagcgtgacatggtgttcatcaccggcgagttccagatgatgcaggccttc	5'	Yes	G1	0	0	0	0	0	0	0	0	0	0	0	0	80.183	63.0825	64.9063	101.568	45.2492	80.7813	218.274	246.781	251.016	87.6514	91.6169	57.2124	189.899	257.989	212.708	177.926	180.952	315.909	373.236	199.201	489.795	579.552	622.779	369.824	514.144	173.054	259.561
134	200	134-200	tae-MIR9779-p3	TACCTATGATGAGTTGCGAACTG	23	LT934121.1	ttgtctcatttcatatctgtgtttaagaccaatgatctatattttatgctgtttttaaattgttctTACCTATGATGAGTTGCGAACTGtattgcctacattgtttgaacaatctgtgagaacgtatgcaacgtctgaggatgaacaa	3'	New	G1	0	0	0	0	0	0	0	0	0	0	0	0	0	0	0	0	2.33872	0	0	0	0	0	0	0	0	0	0	0	0	0	0	0	0	0	0	207.462	0	0	0
135	201	135-201	tae-MIR9781-p5_1ss1TC	CTAGATTTCTACACGGATGTAGTT	24	LT934117.1	aatatgtgttatatgtcatgaaaagtatattaTTAGATTTCTACACGGATGTAGTTtctaaatatatattttttgtcacatataatacatatt	5'	New	G1	0	0	0	0	0	0	0	0	0	0	0	0	0	0	0	0	7.82964	0	0	0	0	0	0	0	0	0	0	0	0	0	0	0	0	0	0	0	0	0	0
136	202	136-202	tae-MIR9782-p3_1ss6TA	AATATATGACTTGTATTAGGTTGG	24	LT934116.1	aggttgtcaattttatcaccctaatataaactatataacacaaaaattatatcttttgaaaatagaacatatgaagtttatattggtatattttttgtAATATATGACTTGTATTAGGTTGGtcaaattgacgacct	3'	New	G1	0	0	0	0	0	0	0	0	0	0	0	0	0	0	0	0	17.7946	0	0	0	0	0	0	0	0	0	0	0	0	0	0	0	0	0	0	0	0	0	0
137	203	137-203	tae-MIR9783-p5_2ss2TC22GA	ACCGGTGCTTATTTGTAGAGGATA	24	LT934115.1	agtttttctctaagcACCGGTGCTTATTTGTAGAGGATAaacgcttaattaAGCGTCTGTCCTGTAGAAATAAGCaccggtgcttaagaagaact	5'	New	G1	0	0	0	0	0	0	0	0	0	0	0	0	0	0	0	0	2.03367	0	0	0	0	0	0	0	0	0	0	0	0	0	0	0	0	0	0	0	0	0	0
137	204	137-204	tae-MIR9783-p3_2ss13AG22AG	AGCGTCTGTCCTGTAGAAATAGGC	24	LT934115.1	agtttttctctaagcACCGGTGCTTATTTGTAGAGGATAaacgcttaattaAGCGTCTGTCCTGTAGAAATAAGCaccggtgcttaagaagaact	3'	New	G1	0	0	0	0	0	0	0	0	0	0	0	0	0	0	0	0	2.03367	0	0	0	0	0	0	0	0	0	0	0	0	0	0	0	0	0	0	0	0	0	0
1	1	1-1	mtr-miR156j	TGACAGAAGAGGGTGAGCAC	20	LT934113.1	cgcggTGACAGAAGAGAGTGAGCACacggccgggcgggacggcacccgccggatggtgccgtcgcggccgcgtgctcactgctctatctgtcaccagc	5'	Yes	G2	0	0	0	0	0	0	0	0	0	0	0	0	0	0	0	0	2.44041	0	0	0	0	0	0	0	0	0	0	0	0	0	0	0	0	0	0	0	0	0	0
2	2	2-2	sbi-miR156a_R+1	TGACAGAAGAGAGTGAGCACG	21	LT934114.1	cgcgcacggTGACAGAAGAGAGTGAGCACAcggccggcaggacggcccccgccggatggtgccgtcgcggccgcgtgctcactgctctatctgtcaccggctgc	5'	Diff	G2	0	0	32.9367	0	0	0	0	0	0	0	0	0	0	0	0	0	2.64378	0	0	0	0	0	0	0	0	0	0	0	0	0	0	0	0	0	0	0	0	0	0
3	3	3-3	gma-miR156a_R+1	TGACAGAAGAGAGTGAGCACT	21	LT934116.1	ccatgatcggcggcagagggaggggagctgggctttggaggtcTGACAGAAGAGAGTGAGCACAcgcggtggtttcctagcatgcgagcgccatgcttggagctgcgcgtgctcaccctctctctgtcagccatttaccatgcccatctctcttctatctgctgctaatcaatt	5'	Diff	G2	0	0	0	0	0	0	0	0	0	0	0	0	0	0	0	0	3.66061	0	0	0	0	0	0	0	0	0	0	0	0	0	0	0	0	0	0	0	0	0	0
4	4	4-4	ath-miR156g	CGACAGAAGAGAGTGAGCAC	20	LT934120.1	gatggtgtgaatggcTGACAGAAGAGAGTGAGCACacagcggcagactacgtctggtaaagaggacggatggatgcgaagagatatagacgcagctgctgttgcgtgctcaccctctctctgtcagctctctctccccc	5'	Yes	G2	0	0	0	0	0	0	0	0	0	0	0	0	0	0	0	0	3.25388	0	0	0	0	0	0	0	0	0	0	0	0	0	0	0	0	0	0	0	0	0	0
5	5	5-5	bdi-miR156h-3p	GCTCACTGCTCTTCCTGTCATC	22	LT934121.1	gctgcttagctcggcaaggaccggtacgggcgctgggcggtgacagaagagagtgagcacacggccggtcgttacggcaccgcccgggtgtgccgtcgcggccgcgtGCTCACTGCTCTTCCTGTCATCcactctcccgcttcccttccggccttcgccgtggctggctgc	3'	Yes	G2	0	32.149	32.9367	0	0	0	46.8274	51.2393	55.2623	34.3181	52.4347	0	32.9172	35.4148	30.4662	32.9651	25.9293	45.199	49.6467	34.5493	49.2793	0	76.0593	59.0003	0	0	0	0	0	0	0	0	28.0099	0	0	0	27.5927	0	0
6	6	6-6	csi-miR160c-5p_R-1	TGCCTGGCTCCCTGTATGCT	20	LT934122.1	gctgTGCCTGGCTCCCTGTATGCCacacatgtagcccaacccatggatgtggttgcctgctgtgggtggcgtgcaaggggccaagcatgca	5'	Diff	G2	0	0	0	0	0	0	0	0	0	0	0	0	0	0	0	0	8.23638	0	0	0	0	0	0	0	0	0	0	0	0	0	0	0	0	0	0	0	0	0	0
7	7	7-7	osa-miR164e_R-1	TGGAGAAGCAGGGCACGTGA	20	LT934111.1	gttggtgaggaggtccctgtTGGAGAAGCAGGGCACGTGCaaattatgatcgtagcacgcttcgtgcttgtatagtacgtgcatgcatggatcgtcgtgcacgcgctccccttctccaccatggccttctcacctag	5'	Diff	G2	0	0	0	0	0	0	0	0	0	0	0	0	0	0	0	0	5.08418	0	0	0	0	0	0	0	0	0	0	0	0	0	0	0	0	0	0	0	0	0	0
8	8	8-8	csi-MIR166k-p5	GGAATGTTGTCTGGTTCAAGA	21	LT934112.1	atatgaagctattttgcttctgggtGGAATGTTGTCTGGTTCAAGGtctcgctctggtttgaggatggaaaactttcatttctctcagcttcctgcgatcTCGGACCAGGCTTCATTCCCCtcagagatagcttcaacc	5'	New	G2	0	0	0	0	0	0	0	0	0	0	0	0	0	0	0	0	7.72796	0	0	0	0	0	0	0	0	0	0	0	0	0	0	0	0	0	0	0	0	0	0
8	9	8-9	gma-miR166h-3p_L-2R+2	TCGGACCAGGCTTCATTCCCG	21	LT934112.1	atatgaagctattttgcttctgggtGGAATGTTGTCTGGTTCAAGGtctcgctctggtttgaggatggaaaactttcatttctctcagcttcctgcgatcTCGGACCAGGCTTCATTCCCCtcagagatagcttcaacc	3'	Diff	G2	64.5496	136.983	360.986	154.228	108.923	73.8477	187.31	134.972	145.569	83.8886	128.516	119.561	39.6695	0	29.1416	70.385	47.9947	43.2757	0	0	17.7097	106.775	0	0	18.1818	0	0	0	0	0	0	0	0	0	0	0	0	0	0
9	10	9-10	csi-miR166b-3p_L-2R+4	TCGGACCAGGCTTCATTCCCCTT	23	LT934111.1	atatgaagctattttgcttctgggtggaatgttgtctggttcaaggtctcgctctggtttgaggatggaaaactttcatttctctcagcttcctgcgatcTCGGACCAGGCTTCATTCCCCTCagagatagcttcaacc	3'	Diff	G2	0	0	0	0	0	0	0	0	0	0	0	0	0	0	0	0	2.54209	0	0	0	0	0	0	0	0	0	0	0	0	0	0	0	0	0	0	0	0	0	0
10	11	10-11	zma-MIR166a-p3_2ss17CT18CA	TTCTTCTTCCTCTTCCTACCT	21	LT934117.1	ttcgagaggagaggcagaggaaggaggaggaaggaggaagaagagggttttgctacgtggcatggaattcatggcatagttggttctTTCTTCTTCCTCTTCCTACCTctgcctcttgctcttcct	3'	New	G2	36.6102	72.6846	59.286	91.7559	52.7049	64.2748	77.005	64.9864	67.3931	45.7574	51.4066	68.4987	0	0	0	0	5.99934	0	0	0	0	0	0	0	0	0	0	0	0	0	0	0	0	0	0	0	0	0	0
11	12	11-12	osa-miR166g-3p	TCGGACCAGGCTTCATTCCTC	21	LT934119.1	cgaggggaatgacgccgggtccgaaagagagacgcatggcgtgcgtgtggcgcgttTCGGACCAGGCTTCATTCCCCatg	3'	Yes	G2	44.3177	81.0713	43.4764	89.8036	50.9481	75.2152	115.508	93.7304	103.785	73.7203	85.3349	56.0444	25.321	22.1342	26.4924	30.2923	28.3697	24.042	23.1114	16.217	26.1796	0	0	0	0	0	0	0	0	0	0	0	0	0	0	0	0	0	0
12	13	12-13	osa-miR167a-5p_R+3_1ss21AG	TGAAGCTGCCAGCATGATCTGACT	24	LT934119.1	agggcggtagttagttcgagtgcccaagagaaagcgTGAAGCTGCCAGCATGATCTAACTcttgaagctgtggttagatcgtgctgtgacagtttcactctttccctgttgggcacatgacagagagcgacaccgcaat	5'	Diff	G2	0	0	0	0	0	0	0	0	0	0	0	0	0	0	0	0	3.25388	0	0	0	0	0	0	0	0	0	0	0	0	0	0	0	0	0	0	0	0	0	0
13	14	13-14	osa-miR167d-5p_R+1_1	TGAAGCTGCCAGCATGATCTGG	22	LT934119.1	gactgcccaagggaacgagTGAAGCTGCCAGCATGATCTAGctccgagtgatcaaacaagaaacgctcgtggattcgagctcttgtggtcatgccttgctaggtcatgctgcggcagcctcacttcttcccgccgttgggcacaa	5'	Diff	G2	149.331	222.247	660.051	458.779	325.014	248.894	500.533	362.424	347.748	287.255	335.171	220.441	145.173	127.272	129.813	229.865	152.627	209.647	106.141	83.2005	143.988	433.476	243.735	230.638	181.818	55.3541	57.5099	158.234	49.2644	68.3864	46.4024	0	115.825	58.353	41.1955	0	150.84	81.1191	0
14	15	14-15	osa-miR167d-5p_R+2_1	TGAAGCTGCCAGCATGATCTGAC	23	LT934120.1	caaggtgcaccacgagctggTGAAGCTGCCAGCATGATCTGATgacctaactcatggatcagagtccatgtcaatcaggtcatgctggagtttcatctgctggtcggagcaccacg	5'	Diff	G2	0	0	0	0	0	0	0	0	0	0	0	0	0	0	0	0	13.0155	0	0	17.6272	19.2497	0	0	0	0	0	0	14.0653	0	0	0	0	0	0	0	0	26.6729	0	0
15	16	15-16	osa-miR167a-5p_R+1	TGAAGCTGCCAGCATGATCTAA	22	LT934120.1	agggtgggtggtagttcgagtgcccaagagaaagcgTGAAGCTGCCAGCATGATCTAActcttgaagctggccgcgtggtgctggttagatcgtgctgtgacagtttcactctttccctgttgggcacatgacagagagcgacaccgcaag	5'	Diff	G2	0	0	0	0	0	0	0	0	0	0	0	0	0	0	0	0	3.05051	0	0	0	0	0	0	0	0	0	0	0	0	0	0	0	0	0	0	0	0	0	0
16	17	16-17	osa-miR167d-5p_R+1_2	TGAAGCTGCCAGCATGATCTGT	22	LT934121.1	acgcctttgctggtgtgagagacTGAAGCTGCCAGCATGATCTGCtcgtccagcatgcgagccgaaaacgcgttccatcgcgcggggttgtatatttggaattttggctccatcagatcatgctgcagcttcattttctcacggccaccaacggata	5'	Diff	G2	149.331	222.247	660.051	458.779	325.014	248.894	500.533	362.424	347.748	287.255	335.171	220.441	145.173	127.272	129.813	229.865	152.627	209.647	106.141	83.2005	143.988	433.476	243.735	230.638	181.818	55.3541	57.5099	158.234	49.2644	68.3864	46.4024	0	115.825	58.353	41.1955	0	150.84	81.1191	0
17	18	17-18	vvi-miR167c	TGAAGCTGCCAGCATGATCTC	21	LT934122.1	ggtgtgagagacTGAAGCTGCCAGCATGATCTGctcgtcgagcatgcgagccgaaaacgcgttcggtcgcgcggggttatatatcttggaattttggctccatcagatcatgctgcagcttcattctctcacggc	5'	Yes	G2	0	0	0	0	0	0	0	0	0	0	0	0	0	0	0	0	2.54209	0	0	0	0	0	0	0	0	0	0	0	0	0	0	0	0	0	0	0	0	0	0
18	19	18-19	ppe-MIR169a-p3	CGGCAAGTTGTCTTTGGCTAC	21	LT934113.1	tgctgggttgccatacgctaagaggcagagaacgggatgcagccaaggatgacttgccggctcctggtgctgggagttcgttgagctttagagttagcCGGCAAGTTGTCTTTGGCTACacttagttctcttcttctggtgtttggccctcaagc	3'	New	G2	0	0	0	0	0	0	39.5431	0	32.3487	0	27.7595	0	0	0	0	0	8.84648	0	0	0	0	0	0	0	0	0	0	0	0	0	58.5073	0	24.9818	61.0054	78.7562	0	101.173	91.935	58.3283
19	20	19-20	bdi-MIR169c-p3	TGGCTACACCTAGTTCTCTTC	21	LT934114.1	gctgccatacgctacgaggcagagaacgggatgcagccaaggatgacttgccggctcctggtgttgggagttcgttgagccttaagagttagccggcaagttgtcctTGGCTACACCTAGTTCTCTTCttctggtgtttggccct	3'	New	G2	0	0	0	0	0	0	0	0	0	0	0	0	0	0	0	0	0	0	0	0	0	0	0	0	0	0	0	0	0	0	0	0	0	0	0	0	0	0	0
20	21	20-21	bdi-MIR169a-p3	GATCGGCGAGTTGTTCTTGGC	21	LT934115.1	gattcgcttggccgtcgcctagcatcaggctcggggactatggtgcagccaaggatgacttgccgatcgaataatgatacatcatcgtcatatacattgatcGATCGGCGAGTTGTTCTTGGCtacgtcttagctcctgctcctcatgtcaggccggcctgcggttg	3'	New	G2	26.976	0	46.1114	0	45.6776	0	58.2741	54.9885	67.3931	29.2339	35.9846	0	0	0	0	0	5.49092	0	0	0	0	0	0	0	0	0	0	0	0	0	0	0	0	0	0	0	0	0	0
21	22	21-22	osa-miR171e-5p_2ss2GA21AG	TATTGGCTCGGCTCACTCAGG	21	LT934111.1	caaatgaaatcgcagctgcggTATTGGCTCGGCTCACTCAGGtcatcgtgttgcagaagcatatgcttctcggtataatctgattgagccgcgccaatatctcagtgccatttcatcag	5'	Diff	G2	65.5131	69.8891	84.3179	119.087	68.5164	108.036	129.035	112.476	126.699	82.6176	65.8004	87.1801	25.321	0	0	20.4918	16.5744	0	0	0	0	0	0	0	0	0	0	14.0653	0	0	0	0	0	0	0	0	0	0	0
22	23	22-23	zma-miR171b-3p_R+1	TTGAGCCGTGCCAATATCACA	21	LT934114.1	cgcggtattggtgcggttcaatcagagagctggtgcccccggaggcaagaggttccgctcttcgaTTGAGCCGTGCCAATATCACG	3'	Diff	G2	0	0	0	0	0	0	0	0	0	0	0	0	0	0	0	0	4.06735	0	0	0	0	0	0	0	0	0	0	0	0	0	0	0	0	0	0	0	0	0	0
23	24	23-24	osa-MIR393a-p3_1ss20GA_2	ATCATGCGATCCTTTTGGAAG	21	LT934115.1	cttggggaagcatccaaagggatcgcattgatccttccatccatggtgttgatggctgtcatcaatcaaccggctcgacagATCATGCGATCCTTTTGGAAGcttcctctag	3'	New	G2	48.1714	48.9223	64.5559	70.2811	50.9481	61.5397	58.2741	54.9885	51.2187	76.2624	86.363	166.888	24.4769	0	0	0	21.3536	25.0037	0	0	0	0	0	0	0	0	0	0	0	0	0	0	0	0	0	0	0	0	0
24	25	24-25	osa-MIR393a-p3_1ss20GA_1	ATCATGCGATCCTTTTGGAA	20	LT934116.1	cttggggaagcatccaaagggatcgcattgatccttccatccatggtgctggtggcggtcatcaatcgaccggctcgacggATCATGCGATCCTTTTGGAAgcttcctctag	3'	New	G2	48.1714	48.9223	64.5559	70.2811	50.9481	61.5397	58.2741	54.9885	51.2187	76.2624	86.363	166.888	24.4769	0	0	0	21.3536	25.0037	0	0	0	0	0	0	0	0	0	0	0	0	0	0	0	0	0	0	0	0	0
25	26	25-26	gma-miR395h_L-1	TGAAGTGTTTGGGAGAACTC	20	LT934114.1	ttggtaggttgtcagctggagttctcctcaaaccacttcagtagctagctagcttaactatgtctcagtgcattgacacttttgtaagtgtgcgcagtgagcttgacagccgtgcatagTGAAGTGTTTGGGAGAACTCtgggtggcaatctacaaa	3'	Diff	G2	0	0	0	0	0	0	0	0	0	0	0	0	0	0	0	0	4.27071	0	0	0	0	0	0	0	0	0	0	0	0	0	0	0	0	0	0	0	0	0	0
26	27	26-27	osa-miR396e-5p_1ss19CT	TCCACAGGCTTTCTTGAATTG	21	LT934114.1	aaagatgcgcgggcatgctcTCCACAGGCTTTCTTGAACTGtgaactcgcggggattgtggcgctgctgccttctcttcggccgCCTCCGCCTGTTGATGGTTCaagaaagcccatggaaaccatgcccgcctcctgtgtctgg	5'	Diff	G2	152.222	232.032	235.827	378.737	295.148	169.576	730.507	382.42	324.835	191.927	332.086	204.251	48.9539	23.2409	37.0893	25.8375	85.2109	32.6972	23.1114	0	21.5597	0	0	44.6972	0	0	0	0	0	0	0	0	0	0	0	0	0	0	0
26	28	26-28	tae-MIR396-p3_1ss1TC	CCTCCGCCTGTTGATGGTTC	20	LT934114.1	aaagatgcgcgggcatgctcTCCACAGGCTTTCTTGAACTGtgaactcgcggggattgtggcgctgctgccttctcttcggccgCCTCCGCCTGTTGATGGTTCaagaaagcccatggaaaccatgcccgcctcctgtgtctgg	3'	New	G2	0	0	0	0	0	0	0	0	0	0	0	0	0	0	0	0	3.66061	0	0	0	0	0	0	0	0	0	0	0	0	0	0	0	0	0	0	0	0	0	0
27	29	27-29	gma-miR396a-5p_R-1_1ss20TG	TTCCACAGCTTTCTTGAACG	20	LT934121.1	ggcccggtccaattgcatggccctctctgtgatcTTCCACAGCTTTCTTGAACTgcatgcgcgcatggatctgcttcgctagatcgcttcggcttgctagctgcacgatcgagaggccggccgcgcaGTTCAATAAAGCTGTGGGAAGtctcagtgagaggccaattgttcgg	5'	Diff	G2	0	0	57.9686	0	0	0	21.8528	29.9937	0	0	0	0	0	0	0	0	0	0	0	0	0	0	0	0	0	0	0	0	0	0	0	0	0	0	0	0	0	0	0
27	30	27-30	gma-miR396a-3p_L+1	GTTCAATAAAGCTGTGGGAAG	21	LT934121.1	ggcccggtccaattgcatggccctctctgtgatcTTCCACAGCTTTCTTGAACTgcatgcgcgcatggatctgcttcgctagatcgcttcggcttgctagctgcacgatcgagaggccggccgcgcaGTTCAATAAAGCTGTGGGAAGtctcagtgagaggccaattgttcgg	3'	Diff	G2	0	0	0	0	0	0	0	0	0	0	0	0	0	0	0	0	4.06735	0	0	0	0	0	0	0	0	0	0	0	0	0	0	0	0	0	0	0	0	0	0
28	31	28-31	osa-miR396e-5p_R-1	TCCACAGGCTTTCTTGAACT	20	LT934121.1	ctcTCCACAGGCTTTCTTGAACTgtcaacacgcgcgctccggccagccatggctttcctttgccgcccaactcgatcgcatatgctcttgcatgtctcgatctctgcctgccttgTTGATGGTTCAAGAAAGTCCTTggaaa	5'	Diff	G2	394.042	605.239	501.955	810.185	627.188	638.646	924.06	772.338	727.845	613.912	644.638	404.765	253.21	214.702	200.017	148.788	199.198	155.792	142.948	86.7259	117.038	196.02	216.077	141.243	36.3636	84.0195	46.4806	49.9317	41.6853	57.493	0	0	82.5156	68.9627	35.1374	0	57.0249	36.9543	0
28	32	28-32	bdi-MIR396a-p3	TTGATGGTTCAAGAAAGTCCTT	22	LT934121.1	ctcTCCACAGGCTTTCTTGAACTgtcaacacgcgcgctccggccagccatggctttcctttgccgcccaactcgatcgcatatgctcttgcatgtctcgatctctgcctgccttgTTGATGGTTCAAGAAAGTCCTTggaaa	3'	New	G2	0	0	0	0	0	0	43.7056	0	0	0	0	0	0	0	0	0	2.03367	0	0	0	0	0	0	0	0	0	0	0	0	0	0	0	0	0	0	0	0	0	0
29	33	29-33	osa-miR396e-5p_1ss20TC	TCCACAGGCTTTCTTGAACCG	21	LT934113.1	tgcgcgggcatgctcTCCACAGGCTTTCTTGAACTGtgaactcgcgggcggattgtggcgctcccgccttctcttcggccgcctccgcctgttgatggttcaagaaagcccatggaaaccatgcccgcctc	5'	Diff	G2	22.1588	65.6957	2077.65	91.7559	59.7322	54.702	140.482	144.97	57.958	69.9072	100.757	44.8355	20.2568	0	0	0	39.6566	47.1224	0	0	0	280.485	0	0	0	0	0	0	0	0	0	0	0	0	0	0	0	0	0
30	34	30-34	mdm-miR396a_R-1	TTCCACAGCTTTCTTGAACA	20	LT934124.1	gccctctttgctgtcTTCCACAGCTTTCTTGAACTgcatctgcaattggttgatgctagcttctgccggcaagatctgcagttcaataaagctgtgggaaattgcagagagaga	5'	Diff	G2	0	0	0	0	0	0	23.934	0	0	0	0	0	0	0	0	0	2.03367	0	0	0	0	0	0	0	0	0	0	0	0	0	0	0	0	0	0	0	0	0	0
31	35	31-35	hvu-MIR397b-p5	TGCAGCGCCGGTGAACCGCTC	21	LT934121.1	gccgtcattgtgTGCAGCGCCGGTGAACCGCTCcggcctcggaggagtaggACGGTTCATCAACGCTGCACTcaatggcacc	5'	New	G2	0	27.9556	0	0	0	0	28.0964	0	0	0	21.5908	0	0	0	0	0	10.9818	0	0	0	0	0	0	0	0	0	0	0	0	0	0	0	0	0	0	0	0	0	0
31	36	31-36	hvu-MIR397b-p3	ACGGTTCATCAACGCTGCACT	21	LT934121.1	gccgtcattgtgTGCAGCGCCGGTGAACCGCTCcggcctcggaggagtaggACGGTTCATCAACGCTGCACTcaatggcacc	3'	New	G2	0	0	0	0	0	0	0	0	0	0	0	0	0	0	0	0	3.7623	0	0	0	0	0	0	0	0	0	0	0	0	0	0	0	0	0	0	0	0	0	0
32	37	32-37	mdm-miR397a_1ss21AT	TTGAGTGCAGCGTTGATGAAT	21	LT934122.1	ggaagagacgcaaaggtgccaTTGAGTGCAGCGTTGATGAACcgtccggcctcctccgaggccggagcggttcaccggcgctgcacacaatgacgcctctgctttctctggc	5'	Diff	G2	0	0	0	0	0	0	0	0	0	0	0	0	0	0	0	0	13.4222	0	0	0	0	0	0	0	0	0	0	0	0	0	0	0	0	0	0	0	0	0	0
33	38	33-38	osa-miR398a	TGTGTTCTCAGGTCACCCCTT	21	LT934120.1	cgacgccccgattgattgctggatgtgctaaatgaagggaagccgatccagaggagtgcctctgagaacacaagcgcgggttcctttgtcaggtgctttggatcgcctgcaatTGTGTTCTCAGGTCACCCCTTtggtcgcttcccttgattgattcggcgaccagtctgggcggtg	3'	Yes	G2	0	27.9556	0	0	0	0	46.8274	66.2361	62.0016	44.4864	28.7877	32.3812	0	0	0	0	11.4903	0	0	0	0	0	0	0	0	0	0	0	0	0	0	0	0	0	0	0	0	0	0
34	39	34-39	zma-miR399e-5p_L+1_2ss7TC14CA	AGGGCTCCTCTTTATTGGCAGG	22	LT934113.1	taattaagcagtccagtttcAGGGCTCCTCTTTATTGGCAGGgagcgtgtgaggccatgtagccccattcagcgctcTGCCAAAGGAGAGTTGCCCTGtaactgggaatagcttaaggt	5'	Diff	G2	0	0	0	0	0	0	0	0	0	0	0	0	0	0	0	0	4.67745	0	0	0	0	0	0	0	0	0	0	0	0	0	0	0	0	0	0	0	0	0	0
34	40	34-40	osa-miR399d	TGCCAAAGGAGAGTTGCCCTG	21	LT934113.1	taattaagcagtccagtttcAGGGCTCCTCTTTATTGGCAGGgagcgtgtgaggccatgtagccccattcagcgctcTGCCAAAGGAGAGTTGCCCTGtaactgggaatagcttaaggt	3'	Yes	G2	55.8788	53.1157	0	121.04	121.221	157.268	57.2335	78.7335	53.9144	58.4678	71.9692	47.3264	86.9353	60.8691	58.2832	44.5475	72.9072	30.7738	0	0	0	0	0	0	21.5488	93.9042	66.1758	58.3708	76.7388	42.9684	0	0	0	0	0	0	0	0	0
35	41	35-41	csi-miR399f-3p	CGCCAAAGGAGAATTGCCCTG	21	LT934111.1	cagggcgcttctcctttggcacggcggccggcatgtgttggtgatagaggcaggagctatagcgaggtgagtcgaagaaggtccatgcacggaagctacctagctagccttgttgtgcgCGCCAAAGGAGAATTGCCCTGcga	3'	Yes	G2	0	0	0	0	0	0	0	0	0	0	20.5626	0	0	0	0	0	7.11786	0	0	0	0	0	0	0	0	0	0	0	0	0	0	0	0	0	0	0	0	0	0
36	42	36-42	osa-MIR437-p3_1ss11AT	AGTTTGACTTTGGACAAAACT	21	LT934112.1	tttgggtttgtcctaagtcaaacctttttaagttggaccaagtttatacatctactacctatgtatatgatgttgtagatattagcaaattttcttttaaagtaggtcaaactttaagaAGTTTGACTTTGGACAAAACTagaact	3'	New	G2	0	0	0	0	0	0	0	0	0	0	0	0	0	0	0	0	2.94883	0	0	0	0	0	0	0	0	0	0	0	0	0	0	0	0	0	0	0	0	0	0
37	43	37-43	far-MIR437-p3_2ss3AT19TG	CATTTATTTTGGAACGGAGGGAGT	24	LT934118.1	taatactctctccgttataaaatagatgacccaacttagtaccaactttatattaaagttagtataaagttgagtCATTTATTTTGGAACGGAGGGAGTacct	3'	New	G2	0	0	0	0	0	0	0	0	0	0	0	0	0	0	0	0	3.66061	0	0	0	0	0	0	0	0	0	0	0	0	0	0	0	0	0	0	0	0	0	0
38	44	38-44	osa-MIR437-p5_2ss18TA19AG	TTTGACCAAGTTTGTAGAGA	20	LT934119.1	taaacTTTGACCAAGTTTGTAGAGAaaatcatatacatctagaataccaaatacgtgtgcttagatacatcacaacacatactttcatattatatacatttggtattgtagatataaatagttttctctataaacttggtcaaagt	5'	New	G2	0	0	0	0	0	0	0	0	0	0	0	0	0	0	0	0	4.47408	0	0	0	0	0	0	0	0	0	0	0	0	0	0	0	0	0	0	0	0	0	0
39	45	39-45	far-MIR437-p3_2ss4TG19TG	CAAGTATTTTGGAACGGAGGGAGT	24	LT934123.1	taatactccctcttccaaaatacttgttgtgatactaaaaccacgtCAAGTATTTTGGAACGGAGGGAGTacct	3'	New	G2	0	0	0	0	0	0	0	0	0	0	0	0	0	0	0	0	2.94883	0	0	0	0	0	0	0	0	0	0	0	0	0	0	0	0	0	0	0	0	0	0
40	46	40-46	tae-miR531_L-3_1ss13CA	TCGCCGGAGAAGCGTGCA	18	LT934115.1	ggcgacgcggtggcttcgcTCGCCGGAGAAGCGTGCAacggaccaagttccgcgcgctcctccgtcgagcatagctgccggcgtcgag	5'	Diff	G2	0	0	0	0	0	0	0	0	0	0	0	0	0	0	0	0	2.23704	0	0	0	0	0	0	0	0	0	0	0	0	0	0	0	0	0	0	0	0	0	0
41	47	41-47	tae-miR531_L-2_1ss13CG	CTCGCCGGAGGAGCGTGCA	19	LT934115.1	ctggccatggcggcgcggcggctgcgCTCGCCGGAGGAGCGTGCAgcaggatgaatcccgcgcgctcccccgtcgaacgtggccccgacgtccgtgctcatggcgca	5'	Diff	G2	0	0	0	0	0	0	0	0	0	0	0	0	0	0	0	0	2.13536	0	0	0	0	0	0	0	0	0	0	0	0	0	0	0	0	0	0	0	0	0	0
42	48	42-48	bdi-miR531_L-4R+1_1ss5CT	TTCGCCGGAGCAGCGTGCTGT	21	LT934116.1	ggtccatggcggcgtggtggctttgTTCGCCGGAGCAGCGTGCTGTgaattgaatcccgcgcgctcctccatcgagcatggcggcccacgtcgcgcgcatggcat	5'	Diff	G2	0	0	0	0	0	0	0	0	0	0	0	0	0	0	0	0	9.15153	0	0	0	0	0	0	0	0	0	0	0	0	0	0	0	0	0	0	0	0	0	0
43	49	43-49	tae-miR531_L-2_1ss13CT	CTCGCCGGAGTAGCGTGCA	19	LT934117.1	atgctggtgtccatggcggctcggcggctccgCTCGCCGGAGTAGCGTGCAacggagggatcccgcgcgctgctccatcgagcgtggccacccgtgcagctacacgacgtttattgccagatg	5'	Diff	G2	0	0	0	0	0	0	37.4619	36.2424	0	0	0	0	0	0	0	0	3.25388	0	0	0	0	0	0	0	0	0	0	0	0	0	0	0	0	0	0	0	0	0	0
44	50	44-50	tae-miR531_L-2R-1_1ss13CT	CTCGCCGGAGTAGCGTGC	18	LT934117.1	ccatggcggctcggcggctccgCTCGCCGGAGTAGCGTGCaacggagggatcccgcgcgctgctccatcgagcgtggccacccgtgcagctacac	5'	Diff	G2	0	0	0	0	0	0	0	0	0	0	0	0	0	0	0	0	0	0	0	0	0	0	0	0	0	0	0	0	0	0	0	0	0	0	0	0	0	0	0
45	51	45-51	tae-miR531_L-2R+2	CTCGCCGGAGCAGCGTGCAAC	21	LT934119.1	ccatggcggttcggcggctccgCTCGCCGGAGCAGCGTGCAACggagggatcccgcgcgctgctccgtcgagcgtggccacccgtgcagctacac	5'	Diff	G2	0	0	0	0	0	0	0	0	0	0	0	0	0	0	0	0	0	0	0	0	0	0	0	0	0	0	0	0	0	0	0	0	0	0	0	0	0	0	0
46	52	46-52	tae-miR531_L-2R-1_1ss13CG	CTCGCCGGAGGAGCGTGC	18	LT934123.1	ggcgcgccggccatggcggcgcggcggctgcgCTCGCCGGAGGAGCGTGCagcaggatgaatcccgcgcgctcccccgtcgagcgtggccccagcgtccgtgcacatggcgcatc	5'	Diff	G2	32.7565	46.1268	43.4764	46.8541	42.1639	38.2914	36.4213	48.7398	32.3487	31.776	32.9002	28.6449	23.6329	24.3476	0	24.0556	18.8115	0	19.6875	15.512	17.7097	35.0606	0	42.9093	0	20.7578	0	0	0	17.5505	0	0	17.4116	0	0	0	0	0	0
47	53	47-53	tae-miR531_L-2R+1	CTCGCCGGAGCAGCGTGCAC	20	LT934123.1	gcgacgcggcagcatcgCTCGCCGGAGCAGCGTGCACaaggactttgtcccgcgcgctcctccgtcgagcgtagctccggtgac	5'	Diff	G2	0	0	0	0	0	0	0	0	0	0	0	0	0	0	0	0	2.03367	0	0	0	0	0	0	0	0	0	0	0	0	0	0	0	0	0	0	0	0	0	0
48	54	48-54	osa-MIR812q-p3_1ss20TG	ACTTATTTTGGGACGGAGGGA	21	LT934112.1	ccttgtactccctccttcccaaaataagtgtctcaactttgtactagctctaatacaaatttgtactaaactgaagacACTTATTTTGGGACGGAGGGAgtatattt	3'	New	G2	0	0	0	0	0	0	0	0	0	0	0	0	0	0	0	0	2.64378	0	0	0	0	0	0	0	0	0	0	0	0	0	0	0	0	0	0	0	0	0	0
49	55	49-55	osa-MIR812q-p3_1ss21TG_2	CACTTATTTTGGGACGGAGGGAGT	24	LT934115.1	aagacaatactccctccgtaccaaaataagtgactcaactttacactaactttgtactaaagctagtacaaagttgagtCACTTATTTTGGGACGGAGGGAGTatgtgat	3'	New	G2	0	0	0	0	0	0	0	0	0	0	0	0	16.8806	0	0	0	11.6936	0	0	0	0	0	0	0	0	0	0	14.0653	0	18.1557	0	0	0	0	0	0	0	0	0
50	56	50-56	osa-MIR812q-p3_2ss21TG24TC	CACTTATTTTGGGACGGAGGGAGC	24	LT934118.1	atactcgctccatctcaaaataagtgtcttaactttgtactagctttagtacaaagttgtggtaaagttgagaCACTTATTTTGGGACGGAGGGAGCat	3'	New	G2	0	0	0	0	0	0	0	0	0	0	0	0	0	0	0	0	3.55893	0	0	0	0	0	0	0	0	0	0	0	0	0	0	0	0	0	0	0	0	0	0
51	57	51-57	osa-MIR812q-p3_2ss11GA21TG	CACTTATTTTAGGACGGAGGGAGT	24	LT934122.1	tattatatactactccctccgtcccaaaataagtgactcaaatcttactcaactttgtactaatattaatacaaagttgagtcatttttgagtCACTTATTTTAGGACGGAGGGAGTaatatgtatgc	3'	New	G2	0	0	0	0	0	0	0	0	0	0	0	0	0	0	0	0	9.65995	0	0	0	0	0	0	0	0	0	0	0	0	0	0	0	0	0	0	0	0	0	0
52	58	52-58	osa-MIR812q-p3_1ss21TA	CACTTATTTTGGGACGGAGGAAGT	24	LT934122.1	cctaaggtaatactccttccgttccaaaataaatgtctcaactttattaactttagtacaaagttgtactaatcttaactgcttgagaCACTTATTTTGGGACGGAGGAAGTatcattttgag	3'	New	G2	0	0	0	0	0	0	0	0	0	0	0	0	0	0	0	0	3.35556	0	0	0	0	0	0	0	0	0	0	0	0	0	0	0	0	0	0	0	0	0	0
53	59	53-59	osa-MIR812q-p3_1ss21TG_1	CACTTATTTTGGGACGGAGGG	21	LT934123.1	actactccctccgcccaaaataagtactaaagttagtgtaaagttgagtCACTTATTTTGGGACGGAGGGagttct	3'	New	G2	0	0	0	0	0	0	0	0	0	0	0	0	16.8806	0	0	0	11.6936	0	0	0	0	0	0	0	0	0	0	14.0653	0	18.1557	0	0	0	0	0	0	0	0	0
54	60	54-60	osa-MIR818b-p5_2ss9AG21AT	TCCGTCCCGTAATATAAGAGT	21	LT934118.1	gaagtactcccTCCGTCCCGTAATATAAGAGTtttttgacaccaatgtaatatgaaaaaacgtcttacattatgggacggagggagtactta	5'	New	G2	0	0	0	0	0	0	0	0	0	0	0	0	0	0	0	0	4.88082	0	0	0	0	0	0	0	0	0	0	0	0	0	0	0	0	0	0	0	0	0	0
55	61	55-61	osa-MIR818d-p3_1ss19GA	CTTATATTATGGGACGGAAGGAGT	24	LT934121.1	aaatactccctctgtcacacaacataagatcgtttctcaagctaacatggcttgaaaaacgatCTTATATTATGGGACGGAAGGAGTagta	3'	New	G2	0	0	0	0	0	0	0	0	0	0	0	0	0	0	0	0	2.64378	0	0	0	0	0	0	0	0	0	0	0	0	0	0	0	0	0	0	0	0	0	0
56	62	56-62	osa-MIR818d-p3_1ss21GA	CTTATATTATGGGACGGAGGAAGT	24	LT934121.1	tgcgctgggtgatacatactccctctgtcccaaaatataagaacgtttttaacaccacactagtgtcaaaaacgttCTTATATTATGGGACGGAGGAAGTacatgatacacctagctct	3'	New	G2	0	0	0	0	0	0	0	0	0	0	0	0	0	0	0	0	3.55893	0	0	0	0	0	0	0	0	0	0	0	0	0	0	0	0	0	0	0	0	0	0
57	63	57-63	osa-MIR818b-p5_1ss21AT	TCCGTCCCATAATATAAGAGT	21	LT934122.1	ctactcctTCCGTCCCATAATATAAGAGTgtttttgacactgtaaaggacgctcttgtattatgagacggaggatgtcaaaaacgccttttatattatgggatggagggagtag	5'	New	G2	0	0	0	0	0	0	0	0	0	0	0	0	0	0	0	0	3.55893	0	0	0	0	0	0	0	0	0	0	0	0	0	0	0	0	0	0	0	0	0	0
58	64	58-64	osa-MIR818d-p3_2ss5TC20GA	CTTACATTATGGGACGGAGAGAGT	24	LT934124.1	aactactccctccgtcccataatgtaagacgtttttgggctctagtgcagtgtcaaaaaacgtCTTACATTATGGGACGGAGAGAGTacta	3'	New	G2	0	0	0	0	0	0	0	0	0	0	0	0	0	0	0	0	2.44041	0	0	0	0	0	0	0	0	0	0	0	0	0	0	0	0	0	0	0	0	0	0
59	65	59-65	osa-MIR818d-p3_2ss17GA21GA	CTTATATTATGGGACGAAGGAAGT	24	LT934124.1	cacctattccccctgtcccataatataagagtgtttttgacactatgttCTTATATTATGGGACGAAGGAAGTagttc	3'	New	G2	0	0	0	0	0	0	0	0	0	0	0	0	0	0	0	0	8.84648	0	0	0	0	0	0	0	0	0	0	0	0	0	0	0	0	0	0	0	0	0	0
60	66	60-66	osa-MIR818d-p3_1ss5TC	CTTACATTATGGGACGGAGGGAGT	24	LT934124.1	ttgtactccttccgtcccataatgtaagatggtttttgactctagtgtagtatcaaaaaatgtCTTACATTATGGGACGGAGGGAGTattc	3'	New	G2	0	0	0	0	0	0	0	0	0	0	0	0	0	0	0	0	14.5408	0	0	14.8069	0	0	0	0	0	0	18.1196	16.8783	0	13.3142	0	0	0	0	25.4443	0	0	25.2371	0
61	67	61-67	bdi-miR827-5p_1ss6TC	TTTTGCTGGTTGTCATCTAACC	22	LT934113.1	tgTTTTGCTGGTTGTCATCTAACCatcgttcagtctgccgtctgtaagcttggtgcatggatggatgcctgggtctgggtgcatggcgattgcgccgacagacagacggtggtgatggTTAGATGACCATCAGCAAACAt	5'	Diff	G2	64.5496	68.4913	61.921	99.5649	82.571	94.3609	43.7056	62.4869	41.7837	99.1411	74.0255	114.58	83.5592	86.3235	63.5817	92.6587	107.886	119.249	44.5108	52.8816	56.9792	167.335	108.903	98.3339	49.1583	91.9273	133.927	46.4154	108.95	85.3317	56.4898	0	146.106	125.989	105.412	0	207.865	73.0072	0
61	68	61-68	osa-miR827	TTAGATGACCATCAGCAAACA	21	LT934113.1	tgTTTTGCTGGTTGTCATCTAACCatcgttcagtctgccgtctgtaagcttggtgcatggatggatgcctgggtctgggtgcatggcgattgcgccgacagacagacggtggtgatggTTAGATGACCATCAGCAAACAt	3'	Yes	G2	156.075	146.767	158.096	417.782	268.795	188.722	370.457	253.697	172.526	302.507	322.833	630.188	108.036	89.6436	94.0479	132.751	116.326	150.984	131.821	85.3157	120.888	121.118	165.948	166.274	71.3805	81.0541	98.4759	93.534	58.7383	249.943	102.892	0	246.79	277.177	232.634	261.583	301.68	125.284	113.74
62	69	62-69	bdi-miR827-5p	TTTTGTTGGTTGTCATCTAACC	22	LT934114.1	cagctctgaacttgTTTTGTTGGTTGTCATCTAACCatcgttcgatctgccacctggtgcatggtggatgcctgggtgcatggcgattgcgccaacacgcagacggtgatgatggTTAGATGACCATCAGCAAACatgttcatgagaca	5'	Yes	G2	0	0	0	0	0	56.0695	0	0	0	0	24.6752	34.8721	31.2292	0	0	20.4918	21.862	22.1187	23.9674	15.512	32.3395	0	0	0	0	0	0	0	0	0	0	0	0	0	0	0	22.9939	0	0
62	70	62-70	osa-miR827_R-1	TTAGATGACCATCAGCAAAC	20	LT934114.1	cagctctgaacttgTTTTGTTGGTTGTCATCTAACCatcgttcgatctgccacctggtgcatggtggatgcctgggtgcatggcgattgcgccaacacgcagacggtgatgatggTTAGATGACCATCAGCAAACatgttcatgagaca	3'	Diff	G2	0	0	89.5878	52.7108	43.9208	30.0861	88.4517	41.2414	35.0444	72.4493	78.138	148.206	0	0	0	30.2923	24.4041	37.5056	28.2473	19.0374	26.1796	0	0	41.1214	23.569	22.7347	29.1489	17.5816	0	41.7581	0	0	57.5338	66.3103	93.2958	0	38.6297	20.7304	0
63	71	63-71	tae-MIR1117-p3_2ss13CT17GC	TTAGTACCGGTTTGTGCCACGAAC	24	LT934111.1	ataggaggggtctttagtaccagttggagccaccaaccggtactaaaggccaattttcgccaggccaaggggcgggaaatgacccctTTAGTACCGGTTTGTGCCACGAACcggtactaaagacccccccccc	3'	New	G2	0	0	0	0	0	0	0	0	0	0	0	0	0	0	0	0	2.64378	0	0	0	0	0	0	0	0	0	0	0	0	0	0	0	0	0	0	0	0	0	0
64	72	64-72	tae-MIR1117-p5_1ss16GT	CGTGGCACGAACCGGTACTAAAGG	24	LT934122.1	tggctcaggtggacgaagggtttatgtacgttgacctttagtaccagttCGTGGCACGAACCGGTACTAAAGGtgctggaggggccccagactgacaacaccctgccaccaccatctttagtaccggttcgtggcacgaaccggtactaaaggttcgtcacaaaccggtactaatgagaac	5'	New	G2	0	0	0	0	0	0	0	0	0	0	0	0	0	0	0	0	3.96566	0	0	0	0	0	0	0	0	0	0	0	0	0	0	0	0	0	0	0	0	0	0
65	73	65-73	tae-MIR1117-p5_2ss8CT19TG	CGTGGCATGAACCGGGACGAAAGG	24	LT934122.1	accaccattggacccgattCGTGGCATGAACCGGGACGAAAGGtaacctttagtcccggttcgtgccactaaccgggaccaatgtgttgc	5'	New	G2	0	0	0	0	0	0	0	0	0	0	0	0	0	0	0	0	4.77913	0	0	0	0	0	0	0	0	0	0	0	0	0	0	0	0	0	0	0	0	0	0
66	74	66-74	tae-MIR1120a-p3_1ss15AG	ATTCTTATATTATGGGACGGAGGG	24	LT934112.1	atactagtactccctgtgtcccattatataagaacgtttttgacactacactagtgtcaataacATTCTTATATTATGGGACGGAGGGagtatgaagaaa	3'	New	G2	0	0	0	0	0	0	0	0	0	0	0	0	0	0	0	0	2.03367	0	0	0	0	0	0	0	0	0	0	0	0	0	0	0	0	0	0	0	0	0	0
67	75	67-75	tae-MIR1120a-p5_1ss7CT	TCCGTCTCATAATATAAGAAC	21	LT934112.1	aactactcccTCCGTCTCATAATATAAGAACgtttttgagtgtcaaaaacgttcttatattatgggacgaagggagtaata	5'	New	G2	0	0	0	0	0	0	0	0	0	0	0	0	0	0	0	0	4.57576	0	0	0	0	0	0	0	0	0	0	0	0	0	0	0	0	0	0	0	0	0	0
68	76	68-76	tae-MIR1120a-p5_2ss8CT23AG	CTCCGTCTCATAATATAAGAACGT	24	LT934112.1	agtctccCTCCGTCTCATAATATAAGAACGTtttttatactacactaatgtcaaaaatgttcttatattgtgggacagagggagtat	5'	New	G2	0	0	0	0	0	0	0	0	0	0	0	0	0	0	0	0	3.86398	0	0	0	0	0	0	0	0	0	0	0	0	0	0	0	0	0	0	0	0	0	0
69	77	69-77	tae-MIR1120a-p5_1ss20AG	TCCGTCCCATAATATAAGAGC	21	LT934114.1	tactactgccTCCGTCCCATAATATAAGAGCatttttgacacttacataagtgtcaaaaacactcttatattatgggacggagggagtgttg	5'	New	G2	30.8297	36.3423	0	40.9973	0	47.8642	27.0558	34.9927	32.3487	31.776	24.6752	29.8903	18.5687	35.4148	0	20.4918	25.9293	28.8505	19.6875	0	15.3998	0	0	0	0	0	0	0	0	0	0	0	17.4116	0	0	0	0	0	0
70	78	70-78	tae-MIR1120a-p5_2ss9AG20AG	TCCGTCCCGTAATATAAGAGC	21	LT934114.1	atcatatactcccTCCGTCCCGTAATATAAGAGCgtttttttacactagtgtagtgtcaaaaatgctctttcattacggggcgaaggaagtatatcac	5'	New	G2	0	0	0	0	0	0	0	0	0	0	0	0	0	0	0	0	2.54209	0	0	0	0	0	0	0	0	0	0	0	0	0	0	0	0	0	0	0	0	0	0
71	79	71-79	tae-MIR1120a-p5_2ss10AG23AG	CTCCGTCCCGTAATATAAGAACGT	24	LT934115.1	acttacattaatagctactccCTCCGTCCCGTAATATAAGAACGTtttgtacagtacaccagtgttcaaaacactcttgtattatgggaagagggattggttcattttgtagca	5'	New	G2	0	0	0	0	0	0	0	0	0	0	0	0	0	0	0	0	2.84714	0	0	0	0	0	0	0	0	0	0	0	0	0	0	0	0	0	0	0	0	0	0
72	80	72-80	tae-MIR1120a-p5_2	TCCGTCCCATAATATAAGAAC	21	LT934116.1	ttcgtactcccTCCGTCCCATAATATAAGAACgtttttgacactagtgtagtgccaaaacactagtgtcaaaaacgttcttatattatgggacacagggagtactag	5'	New	G2	95.3793	103.436	92.2227	81.9946	79.0574	116.242	49.9492	58.7377	99.7417	64.823	89.4474	87.1801	73.4308	85.2168	96.6971	53.4569	69.4499	94.2448	64.1983	57.8173	83.1588	76.4958	101.989	89.3944	37.037	59.3079	41.7538	44.3056	38.8431	52.6515	0	0	75.7024	67.6365	58.1584	0	0	0	0
73	81	73-81	tae-MIR1120a-p5_2ss4GA20AG	TCCATCCCATAATATAAGAGC	21	LT934116.1	ataatgctcccTCCATCCCATAATATAAGAGCgttattgacactactagtgtaaaaaacactcttatattatgggacggagagggtataaa	5'	New	G2	0	0	0	0	0	0	0	0	0	0	0	0	0	0	0	0	2.54209	0	0	0	0	0	0	0	0	0	0	0	0	0	0	0	0	0	0	0	0	0	0
74	82	74-82	tae-MIR1120a-p5_1ss20AT	TCCGTCCCATAATATAAGATC	21	LT934120.1	aagatatactcccTCCGTCCCATAATATAAGATCatttttcaagctatgttagcttgagaaacgatcttatactgtgggacagagggagtaatatatt	5'	New	G2	0	0	0	0	0	0	0	0	0	0	0	0	0	0	0	0	2.64378	0	0	0	0	0	0	0	0	0	0	0	0	0	0	0	0	0	0	0	0	0	0
75	83	75-83	tae-MIR1120a-p5_2ss9CT24AG	CCTCCGTCTCATAATATAAGAACG	24	LT934120.1	tattattactcCCTCCGTCTCATAATATAAGAACGttttttaaactacactaatgttaaaacgtttttatattatgagacagagagagtagtacgg	5'	New	G2	0	0	0	0	0	0	0	0	0	0	0	0	0	0	0	0	3.35556	0	0	0	0	0	0	0	0	0	0	0	0	0	0	0	0	0	0	0	0	0	0
76	84	76-84	tae-MIR1120a-p5_1ss8CT	CTCCGTCTCATAATATAAGAAC	22	LT934120.1	cactattccCTCCGTCTCATAATATAAGAACgtttttgatactaatgtagtgttaaaaacgtttttatattttgggacagagggagtatta	5'	New	G2	0	0	0	0	0	0	0	0	0	0	0	0	0	0	0	0	4.9825	0	0	0	0	0	0	0	0	0	0	0	0	0	0	0	0	0	0	0	18.3951	0	0
77	85	77-85	tae-MIR1120a-p5_2ss12AC20AG	TCCGTCCCATACTATAAGAGC	21	LT934121.1	atatactcccTCCGTCCCATACTATAAGAGCgtttttgacactggcgctcttatattatgggacagagggagtactt	5'	New	G2	0	0	0	0	0	0	0	0	0	0	0	0	0	0	0	0	9.76163	0	0	0	0	0	0	0	0	0	0	0	0	0	0	0	0	0	0	0	0	0	0
78	86	78-86	tae-MIR1120a-p5_1	CCCTCCGTCCCATAATATAAGAAC	24	LT934122.1	ttcgtactCCCTCCGTCCCATAATATAAGAACgtttttgacactacctagtgtagtgtaaaaaacgttcttatataatgggacacagggagtactag	5'	New	G2	95.3793	103.436	92.2227	81.9946	79.0574	116.242	49.9492	58.7377	99.7417	64.823	89.4474	87.1801	73.4308	85.2168	96.6971	53.4569	69.4499	94.2448	64.1983	57.8173	83.1588	76.4958	101.989	89.3944	37.037	59.3079	41.7538	44.3056	38.8431	52.6515	0	0	75.7024	67.6365	58.1584	0	0	0	0
79	87	79-87	tae-MIR1120a-p5_1ss21CT	TCCGTCCCATAATATAAGAAT	21	LT934122.1	ttcgtactcccTCCGTCCCATAATATAAGAATgtttttgacactagtgtagtgccaaaaacgttcttatattatgggacacagggagtactag	5'	New	G2	0	0	0	0	0	0	0	0	0	0	0	0	0	0	0	0	2.03367	0	0	0	0	0	0	0	0	0	0	0	0	0	0	0	0	0	0	0	0	0	0
80	88	80-88	tae-MIR1120a-p5_2ss2CT20AG	TTCGTCCCATAATATAAGAGC	21	LT934122.1	tatgatgtattcccTTCGTCCCATAATATAAGAGCgttttttacactagtgtagtgtgaaaaatgctcttatactattggatggagggagtaccattgaa	5'	New	G2	0	0	0	0	0	0	0	0	0	0	0	0	0	0	0	0	2.13536	0	0	0	0	0	0	0	0	0	0	0	0	0	0	0	0	0	0	0	0	0	0
81	89	81-89	tae-MIR1120a-p5_1ss10TC	TCCGTCCCACAATATAAGAAC	21	LT934122.1	taaatactcccTCCGTCCCACAATATAAGAACatttttcaagttaacatagcttgaaaaacgtttttatattatgaaacagagggagtatatc	5'	New	G2	0	0	0	0	0	0	0	0	0	0	0	0	0	0	0	0	5.49092	0	0	0	0	0	0	0	0	0	0	0	0	0	0	0	0	0	0	0	0	0	0
82	90	82-90	tae-MIR1120a-p5_1ss8CA	TCCGTCCAATAATATAAGAAC	21	LT934124.1	agaagtgctcccTCCGTCCAATAATATAAGAACattttttacagtacgctagtgtaaaaatgctcttatattatgggacggagggagtactaga	5'	New	G2	0	0	0	0	0	0	0	0	0	0	0	0	0	0	0	0	4.06735	0	0	0	0	0	0	0	0	0	0	0	0	0	0	0	0	0	0	0	0	0	0
83	91	83-91	tae-MIR1120a-p5_1ss2CT	CTTCCGTCCCATAATATAAGAAC	23	LT934124.1	ctactgcgatctactcCTTCCGTCCCATAATATAAGAACgtttttgacactagtgtggtgttaaaaatgttcttatattttgggacagagggagtaggtctctaggac	5'	New	G2	0	0	0	0	0	0	0	0	0	0	0	0	0	0	0	0	2.03367	0	0	0	0	0	0	0	0	0	0	0	0	0	0	0	0	0	0	0	0	0	0
84	92	84-92	tae-MIR1120a-p5_2ss3CT23AG	CTTCGTCCCATAATATAAGAACGT	24	LT934124.1	tcatactccCTTCGTCCCATAATATAAGAACGTttttgacactagtgtagtgccaaaaacattcttatattatgggacagagggagtagta	5'	New	G2	0	0	0	0	0	0	0	0	0	0	0	0	0	0	0	0	2.94883	0	0	0	0	0	0	0	0	0	0	0	0	0	0	0	0	0	0	0	0	0	0
85	93	85-93	bdi-MIR1122-p3_2ss12GA20TC	CATCCGTATTTAGACAAATCT	21	LT934112.1	agtactccctccgtcccaaaattcttgtcttagatttgtctagatacggatgtatctaatactaaaacgtgacttgataCATCCGTATTTAGACAAATCTaagacaagaattttgggacggagggagtaca	3'	New	G2	0	0	0	0	0	0	0	0	0	0	0	0	0	0	0	0	8.03301	0	0	0	0	0	0	0	0	0	0	0	0	0	0	0	0	0	0	0	0	0	0
86	94	86-94	far-MIR1122-p3_2ss16TG18TG	TGAGACACTTATTTTGGGACG	21	LT934113.1	tcagatcgaggtaatgccctactccatgtttgtcttagaactactccctccatcccaaaataagtgtctcaattttgtactaactttagtacacagttttactaagctTGAGACACTTATTTTGGGACGgagggagtagtattttgtatttacaagggggttgaccgctagatcatc	3'	New	G2	0	0	0	0	0	0	0	0	0	0	0	0	0	0	0	0	3.66061	0	0	0	0	0	0	0	0	0	0	0	0	0	0	0	0	0	0	0	0	0	0
87	95	87-95	tae-MIR1122c-p3_2ss11AT17AG	AAAAACGTCTTATATTGTGGG	21	LT934114.1	ttctactccctccgtcccataatgtatcatgtttttccaagctatgttagcttgcAAAAACGTCTTATATTGTGGGacaaaaggagtacta	3'	New	G2	0	0	0	0	0	0	0	0	0	0	0	0	0	0	0	0	2.74546	0	0	0	0	0	0	0	0	0	0	0	0	0	0	0	0	0	0	0	0	0	0
88	96	88-96	far-MIR1122-p3_2ss21TG23TG	AAAGTTGAGACACTTATTTTGGGA	24	LT934115.1	accagattgatatactcccttcatcccaaaataattgttttaactttactacAAAGTTGAGACACTTATTTTGGGAccgagagagtattaatctaca	3'	New	G2	0	0	0	0	0	0	0	0	0	0	0	0	27.009	32.0946	0	28.5104	25.3192	24.042	19.6875	0	26.1796	0	0	0	0	0	0	17.5816	0	0	0	0	0	0	0	0	0	0	0
89	97	89-97	far-MIR1122-p3_2ss17TG19TG	TTGAGACACTTATTTTGGGACGGA	24	LT934120.1	gatactccctccgtcccaaaataagtgtcttgagcttagtacaaatttgtactagacctagtacaaagTTGAGACACTTATTTTGGGACGGAgggagtata	3'	New	G2	0	0	0	0	0	0	0	0	0	0	0	0	0	0	0	0	2.74546	0	0	0	0	0	0	0	0	0	0	0	0	0	0	0	0	0	0	0	0	0	0
90	98	90-98	far-MIR1122-p3_2ss18TG20TG	GTTGAGACACTTATTTTGGGACGG	24	LT934120.1	tattactgcctccatcccaaaataagtgtctcaactttgtactaattttagtataaagttatattagaGTTGAGACACTTATTTTGGGACGGggggagtacta	3'	New	G2	0	0	0	0	0	0	0	0	0	0	0	0	0	0	0	0	2.13536	0	0	0	0	0	0	0	0	0	0	0	0	0	0	0	0	0	0	0	0	0	0
91	99	91-99	tae-miR1122c-3p	TCTAATATTATGGGACGGAGG	21	LT934120.1	atactagtactccctgtgtcccataatataagaacgtttttggcactacactagtgtcagaaacgtTCTAATATTATGGGACGGAGGgagtatgaagaaa	3'	Yes	G2	0	0	0	0	0	0	0	0	0	0	0	0	0	0	0	0	2.54209	0	0	0	0	0	0	0	0	0	0	0	0	0	0	0	0	0	0	0	0	0	0
92	100	92-100	tae-MIR1122c-p3	ATATTATGGGACGGAGGGAGT	21	LT934120.1	agcactccctgtgtcccataatataagaacgtttttggcactacactagtgtcaaaaacattcttATATTATGGGACGGAGGGAGTacg	3'	New	G2	0	0	0	0	0	0	0	0	0	0	0	0	0	0	0	0	4.06735	0	0	0	0	0	0	0	0	0	0	0	0	0	0	0	0	0	0	0	0	0	0
93	101	93-101	bdi-MIR1122-p3_2ss11GA19TC	ATCCGTATTTAGACAAATCT	20	LT934122.1	tttatactccctctgtcccaaaattcttgttagataagtccagatacggatgtatctaataccaaaacgtgacttgatacATCCGTATTTAGACAAATCTaagacaagaattttgcgacggagggagtatttc	3'	New	G2	0	0	0	0	0	0	0	0	0	0	0	0	0	0	0	0	3.96566	0	0	0	0	0	0	0	0	0	0	0	0	0	0	0	0	0	0	0	0	0	0
94	102	94-102	tae-MIR1127b-p5_2ss19CA21AC	TGTCCGGAAATACTTGTCATC	21	LT934118.1	aactggttaaatactccctcTGTCCGGAAATACTTGTCATCaaaatggataaaaaggtatgtatctaaacgtattttagttttagatacatctctttttatccattttgatgacaagtattttcagacggagggagtagttgtcaaactatgg	5'	New	G2	0	0	0	0	0	0	0	0	0	0	0	0	0	0	0	22.2737	12.8121	0	0	0	0	0	0	0	0	0	18.9074	14.0653	0	0	0	0	0	0	0	0	0	0	0
95	103	95-103	tae-MIR1127b-p3_1ss5TC	TTTCCGGACGGAGGGAGTATT	21	LT934120.1	tggaatctagttagctgtgtgatactccctccgtccggaaatacttgtcctagaaatggataaaattgatgtatctataactaaaataagtctagatacaatcatttcgaggacaagtaTTTCCGGACGGAGGGAGTATTatgaatatttatcacttctaatcagattttcctac	3'	New	G2	0	0	0	0	0	0	0	0	0	0	0	0	0	0	0	0	2.13536	0	0	0	0	0	0	0	0	0	0	0	0	0	0	0	0	0	0	0	0	0	0
96	104	96-104	tae-MIR1128-p5_1ss14AG	CTCCCTCCGTCCGGAAATACTTGT	24	LT934119.1	aaataCTCCCTCCGTCCGGAAATACTTGTcatcaaaatggataaaaggaaacgtatctagacgtattttagttttagatacatctctttttatccattttgatgacAAGTATTTTCGGACGGAGGGAGTagaa	5'	New	G2	0	0	0	0	0	0	0	0	0	0	0	0	0	0	0	0	5.89765	0	0	0	0	0	0	0	0	0	0	0	0	0	0	0	0	0	0	0	0	0	0
96	105	96-105	tae-MIR9668-p3_1ss22AG_1	AAGTATTTTCGGACGGAGGGAGT	23	LT934119.1	aaataCTCCCTCCGTCCGGAAATACTTGTcatcaaaatggataaaaggaaacgtatctagacgtattttagttttagatacatctctttttatccattttgatgacAAGTATTTTCGGACGGAGGGAGTagaa	3'	New	G2	0	0	0	0	0	0	0	0	0	0	0	0	0	0	0	0	8.84648	0	0	0	0	0	0	0	0	0	0	0	0	0	0	0	0	0	0	0	0	0	0
97	106	97-106	tae-MIR1128-p3_1ss11CG_3	TTGATGACAAGTATTTCCGGACGG	24	LT934111.1	tggtactccctccgtccgaaaatacttgtcatcaaaatggacaaaagggatgtatataaaactaaaatacatctagatacatccccttttattcattTTGATGACAAGTATTTCCGGACGGagggagtaaga	3'	New	G2	0	0	0	0	0	0	0	0	0	0	0	0	0	0	0	0	8.64311	0	0	0	0	0	0	0	0	0	0	0	0	0	0	0	0	0	0	0	0	0	0
98	107	98-107	tae-MIR1128-p3_1ss15CG_1	CATTTTGATGACAAGTATTTCCGG	24	LT934111.1	ttctactccctccgtccgaaaatactagtcatcaaaatggataaaaagagatgtatctaaaactaaaatacgtctagatacatttccttttatcCATTTTGATGACAAGTATTTCCGGacagagggagtattt	3'	New	G2	0	0	0	0	0	0	0	0	0	0	0	0	0	0	0	0	6.91449	0	0	0	0	0	0	0	0	0	0	0	0	0	0	0	0	0	0	0	0	0	0
99	108	99-108	tae-MIR1128-p3_2ss8CG24GC	ATGACAAGTATTTCCGGACGGAGC	24	LT934111.1	aactactccctccgtccgaaaatacttgtcatcaaaatggacaaaaagaatgtatctagaactaaaatacatctagatacatttttttattcattttgATGACAAGTATTTCCGGACGGAGCgagtataa	3'	New	G2	0	0	0	0	0	0	0	0	0	0	0	0	0	0	0	0	4.47408	0	0	0	0	0	0	0	0	0	0	0	0	0	0	0	0	0	0	0	0	0	0
100	109	100-109	tae-MIR1128-p3_1ss11CG_1	TTGATGACAAGTATTTCCGG	20	LT934112.1	atatactcctctatccgaaaatacttgtcatcaaaatggataaaaagagatgtatctagaactaaaatacatctagatacattcccttttatccattTTGATGACAAGTATTTCCGGatggagggagtactt	3'	New	G2	0	0	0	0	0	0	0	0	0	0	0	0	0	0	0	0	8.64311	0	0	0	0	0	0	0	0	0	0	0	0	0	0	0	0	0	0	0	0	0	0
101	110	101-110	tae-MIR1128-p5_2ss13CT20AG	AATACTTGTCATTAAAATGGA	21	LT934112.1	gtcgctgcctactccctccgttcggaAATACTTGTCATTAAAATGGAtaaaaggggatgtatctagatgtattttagtttgagatacatctctttttatttattttgatgacaagtattttcggacggagggagtaggttgctagctag	5'	New	G2	0	0	0	0	0	0	0	0	0	0	0	0	0	0	0	0	2.33872	0	0	0	0	0	0	0	0	0	0	0	0	0	0	0	0	0	0	0	0	0	0
102	111	102-111	tae-MIR1128-p3_2ss8CA19CT	ATGACAAATATTTCCGGATGGAGG	24	LT934112.1	acacacgtactccctccatccgaaaatacttgtcatcaaaatggacaaaagaggatgtatctaaaactaaaatacatctaaatacatccccttttattcattttgATGACAAATATTTCCGGATGGAGGgagtacatgatt	3'	New	G2	0	0	0	0	0	0	0	0	0	0	0	0	0	0	0	0	2.23704	0	0	0	0	0	0	0	0	0	0	0	0	0	0	0	0	0	0	0	0	0	0
103	112	103-112	tae-MIR1128-p3_1ss14CG_2	ATTTTGATGACAAGTATTTCCGGA	24	LT934112.1	cctaaatactccctccgtccgaaaatacttgtcatcaaaaggataaaaagagatgtatctaaaactaaaatacgtctagatacatttccttttatccATTTTGATGACAAGTATTTCCGGAcggagggagtatttttc	3'	New	G2	25.0491	30.7512	27.6668	0	0	0	0	0	0	0	35.9846	0	42.2016	22.1342	34.4401	32.9651	38.8432	35.5822	25.6793	14.8069	26.9496	0	0	0	24.9158	20.7578	22.8464	34.4599	39.7905	27.2335	52.4549	0	23.4677	53.0482	102.989	0	0	0	0
104	113	104-113	tae-MIR1128-p3_3	CAACTATTTCCGGACGGAGGGAGT	24	LT934112.1	tagtactccctccgtccggaaatagttgtcatcaaaatggataaaaggggatgtatctagacgtattttagttctagatacatttcttttcatccattttgatggCAACTATTTCCGGACGGAGGGAGTagat	3'	New	G2	0	0	0	0	0	0	0	0	0	0	0	0	0	0	0	0	8.84648	0	0	0	0	0	0	0	0	0	0	0	0	0	0	0	0	0	0	0	0	0	0
105	114	105-114	tae-MIR1128-p3_1ss11CG_2	TTGATGACAAGTATTTCCGGA	21	LT934112.1	acacacgtactccctccatccgaaaatacttgtcatcaaaatggacaaaaaaggatgtatctaaaactaaaacacatctaaatagatccccttttattcattTTGATGACAAGTATTTCCGGAcggagggagtacatgatt	3'	New	G2	0	0	0	0	0	0	0	0	0	0	0	0	0	0	0	0	8.64311	0	0	0	0	0	0	0	0	0	0	0	0	0	0	0	0	0	0	0	0	0	0
106	115	106-115	tae-MIR1128-p3_2ss12CG18CT	TTTGATGACAAGTATTTTCGGACG	24	LT934112.1	cacgtactccctccgtccggaaatacttgtcatcaaaattgataaaaaatgatgtatctaaatgtattttagttttagatacatatttttttattcatTTTGATGACAAGTATTTTCGGACGgagggagtacatg	3'	New	G2	0	0	0	0	0	0	0	0	0	0	0	0	0	0	0	0	4.3724	0	0	0	0	0	0	0	0	0	0	0	0	0	0	0	0	0	0	0	0	0	0
107	116	107-116	tae-MIR1128-p5_1ss15AG	ACTCCCTCCGTCCGGAAATACTTG	24	LT934112.1	atgaaatagtACTCCCTCCGTCCGGAAATACTTGtcatcaaaatgaatagaaggggatgtatctagatatatattagttgtagatacatccctttttatccattttgatgacaagtattttcggatggagggagtatgcatttgaa	5'	New	G2	0	0	0	0	0	0	0	0	0	0	0	0	0	0	0	0	2.64378	0	0	0	0	0	0	0	0	0	0	0	0	0	0	0	0	0	0	0	0	0	0
108	117	108-117	tae-MIR1128-p5_3	CTCCGTCCGAAAATACTTGTCATC	24	LT934113.1	ttctactccCTCCGTCCGAAAATACTTGTCATCaaaatggataaaaagagatgtatctaaaactaaaatacgtctagatacatttccttttatccattttgatgacaagtatttctggacggagggagtattt	5'	New	G2	0	0	0	0	0	0	0	0	0	0	0	0	0	0	0	0	3.86398	0	0	0	0	0	0	0	0	0	0	0	0	0	0	0	0	0	0	0	0	0	0
109	118	109-118	tae-MIR1128-p5_1ss21AG	AAATACTTGTCATCAAAATGGATA	24	LT934113.1	aaatactccctccgtccagAAATACTTGTCATCAAAATGGATAaaaggaaatgtatctagatgtattttagttttagatacatctctttttatccattttgatgacaagtattttcggacggagggagtagaa	5'	New	G2	0	0	0	0	0	0	0	0	0	0	0	0	0	0	0	0	10.6768	0	0	0	0	0	0	0	0	0	0	0	0	0	0	0	0	0	0	0	0	0	0
110	119	110-119	tae-MIR1128-p5_1ss13AG	TCCCTCCGTCCGGAAATACTTGTC	24	LT934113.1	tcattggaatatacTCCCTCCGTCCGGAAATACTTGTCggagaaatgcataaaagtggatgtatctaaaactaaattatgtctagatacatctattcctccgacaagtatttccggacggagggagtacaagccaagtt	5'	New	G2	0	0	0	0	0	0	0	0	0	0	0	0	0	0	0	0	4.3724	0	0	0	0	0	0	0	0	0	0	0	0	0	0	0	0	0	0	0	0	0	0
111	120	111-120	tae-MIR1128-p5_1	CGTCCGAAAATACTTGTCATC	21	LT934113.1	cattatactccatcCGTCCGAAAATACTTGTCATCaaaatggacaaaaagggatgtatctaaaactaaaatacatctagatacatcccttttatccattttgatgacaagtatttccggacggagggagtatatat	5'	New	G2	0	0	0	0	0	0	0	0	0	0	0	0	0	0	0	0	3.86398	0	0	0	0	0	0	0	0	0	0	0	0	0	0	0	0	0	0	0	0	0	0
112	121	112-121	tae-MIR1128-p5_1ss20AG_1	AATACTTGTCATCAAAATGGA	21	LT934114.1	cagaAATACTTGTCATCAAAATGGAtaaaaggacatgtatctagatgtattttaattctagatacatccctttttatccactttgatggaaagtattttcg	5'	New	G2	0	0	0	0	0	0	0	0	0	0	0	0	0	0	0	0	3.66061	0	0	0	0	0	0	0	0	0	0	0	0	0	0	0	0	0	0	0	0	0	0
113	122	113-122	tae-MIR1128-p3_1ss6CA	GACAAATATTTCCGGACGGAGGGA	24	LT934114.1	atgtaatacaatgtactccctccgctgaaaatacttgtcattaaaatggataaaaagggacgtatttagaactaaaatacgtttagatacatctccttttattcattttgatGACAAATATTTCCGGACGGAGGGAgtattaattattgaac	3'	New	G2	0	0	0	0	0	0	0	0	0	0	0	0	0	0	0	0	3.55893	0	0	0	0	0	0	0	0	0	0	0	0	0	0	0	0	0	0	0	0	0	0
114	123	114-123	tae-MIR1128-p5_1ss10AG_2	CTCCGTCCGGAAATACTTGTCATC	24	LT934114.1	aaatactccCTCCGTCCGGAAATACTTGTCATCaaaatggataaaaggggatgtatctagacgtattttagttctaaatacatctctttttctccattttgaagacaagtattttcagacggaaggagtacat	5'	New	G2	0	0	0	0	0	0	0	0	0	0	0	0	0	0	0	0	9.04985	0	0	0	0	0	0	0	0	0	0	0	0	0	0	0	0	0	0	0	0	0	0
115	124	115-124	tae-MIR1128-p5_2ss10AG18AG	ATCAAAATGGATAAAAAGGG	20	LT934114.1	gaagagaatgcttgtcATCAAAATGGATAAAAAGGGacatatttagaactaaaatacgtctacatacatctccttttatccattttgatgacaagtagtacttcttacc	5'	New	G2	0	0	0	0	0	0	0	0	0	0	0	0	0	0	0	0	6.2027	0	0	0	0	0	0	0	0	0	0	0	0	0	0	0	0	0	0	0	0	0	0
116	125	116-125	tae-MIR1128-p5_1ss11AG_2	CCTCCGTCCGGAAATACTTGTCAT	24	LT934115.1	atgtactcCCTCCGTCCGGAAATACTTGTCATcaaaatggataaaaggagatgtatctagacgtattttagttctagatacatcccttttcatccattttgatgacaagtattttcggacggagggagtagga	5'	New	G2	0	0	0	0	0	0	0	0	0	0	0	0	0	0	0	0	2.74546	0	0	0	0	0	0	0	0	0	0	0	0	0	0	0	0	0	0	0	0	0	0
117	126	117-126	tae-MIR1128-p3_2ss10CG17CT	TGATGACAAGTATTTCTGGACGGA	24	LT934115.1	ttctactcccttcgtccgaaaatacttgtcatcaaaatggataaaaagagatatatctaaaactaaaatacatctagatacatttccttttatccatttTGATGACAAGTATTTCTGGACGGAgggagtattt	3'	New	G2	0	0	0	0	0	0	0	0	0	0	0	0	0	0	0	0	2.03367	0	0	0	0	0	0	0	0	0	0	0	0	0	0	0	0	0	0	0	0	0	0
118	127	118-127	tae-MIR1128-p5_1ss8CT	CTCCGTCTGAAAATACTTGTCATC	24	LT934115.1	ttctactccCTCCGTCTGAAAATACTTGTCATCaaaatggataaaaagagatgtatctaaaactaaaatacgtctagatacatttccttttatccattttgatgacaagtatttccggacggagggagtattt	5'	New	G2	0	0	0	0	0	0	0	0	0	0	0	0	0	0	0	0	3.05051	0	0	0	0	0	0	0	0	0	0	0	0	0	0	0	0	0	0	0	0	0	0
119	128	119-128	tae-MIR1128-p3_2	ATTTCCGGACGGAGGGAGTA	20	LT934115.1	ttctactccctccgtccgaaaatacttgtcatcaaaatggataaaaaggggtgtatctagaactaaaatacatctagatacatccccttttattcattttgatgacaagtATTTCCGGACGGAGGGAGTAtgt	3'	New	G2	0	0	0	0	0	0	0	0	0	0	0	0	0	0	0	0	8.84648	0	0	0	0	0	0	0	0	0	0	0	0	0	0	0	0	0	0	0	0	0	0
120	129	120-129	tae-MIR1128-p3_2ss14CG17TA	ATTTTGATGACAAGTAATTCCGGA	24	LT934115.1	aagctacttcatggagtcgaatcttgtactccctccgtccgaaaatacttgtcattgaaatggatgtatctagatgtattttagttctagacacatccATTTTGATGACAAGTAATTCCGGAcggagggggtacttggttcaaacaagaaatgaagtggggt	3'	New	G2	0	0	0	0	0	0	0	0	0	0	0	0	0	0	0	0	2.33872	0	0	0	0	0	0	0	0	0	0	0	0	0	0	0	0	0	0	0	0	0	0
121	130	121-130	tae-MIR1128-p5_1ss5CT	CGTCTGAAAATACTTGTCATC	21	LT934116.1	tactccttcCGTCTGAAAATACTTGTCATCaaagtggacaaaaagggattatctaaaactaaaatacatctacatacatccccttttattcattttgatgacaagtattttcggacggagggaata	5'	New	G2	0	0	0	0	0	0	0	0	0	0	0	0	0	0	0	0	10.5751	0	0	0	0	0	0	0	0	0	0	0	0	0	0	0	0	0	0	0	0	0	0
122	131	122-131	tae-MIR1128-p3_2ss8CG20GA	ATGACAAGTATTTCCGGACAGAGG	24	LT934116.1	aagatgtactccctccgtccgaaaatacttgtcatcgaaatggataaaaagggacgtatctagaactaaaatacgtctagatacatctccttttatccattttgATGACAAGTATTTCCGGACAGAGGgagtatgtact	3'	New	G2	0	0	0	0	0	0	0	0	0	0	0	0	0	0	0	0	15.4559	25.0037	0	24.6781	0	0	0	0	0	0	0	0	0	12.709	0	0	0	0	0	0	0	0	0
123	132	123-132	tae-MIR1128-p3_1ss7CG_1	TGACAAGTATTTCCGGACGG	20	LT934116.1	ttctactccctccgtccgaaaatacttgtcatcaaaatggataaaaatagatgtatctaaaactaaaatacgtctagatacatttccttttatccattttgaTGACAAGTATTTCCGGACGGagggagtattt	3'	New	G2	0	0	0	0	0	0	0	0	0	0	0	0	0	0	0	0	7.42291	0	0	0	0	0	0	0	0	0	0	0	0	0	0	0	0	0	0	0	0	0	0
124	133	124-133	tae-MIR1128-p3_1ss5CA_2	ACAAATATTTCCGGACGGAGG	21	LT934116.1	caagtaatgaagtactccctccgtctggaaatacttgtcatcaagatgaataaaaggggatgtatctagacgtattttagttctagatacatcctcttttatccattttgatgACAAATATTTCCGGACGGAGGtagtaaataggagtactcaatacaaa	3'	New	G2	21.1954	0	30.3018	0	0	36.9238	26.0152	0	28.3051	54.6547	45.2378	59.7807	77.6509	120.632	86.1002	120.278	109.818	145.214	147.228	131.146	138.598	183.271	153.847	125.152	58.5859	75.1234	49.6319	63.2937	72.9492	57.493	66.5773	0	171.087	233.412	201.131	577.286	157.278	88.3297	90.4089
125	134	125-134	tae-MIR1128-p3_1ss7CG_2	TGACAAGTATTTCCGGACGGAGGG	24	LT934116.1	ttctactccctcgtccgaaaatacttgtcatcaaaatggataaaaatagatgtatctgaaactaaaatacgtctagatacatttccttttatccattttgaTGACAAGTATTTCCGGACGGAGGGagtattt	3'	New	G2	0	0	0	0	0	0	0	0	0	0	0	0	0	0	0	0	7.42291	0	0	0	0	0	0	0	0	0	0	0	0	0	0	0	0	0	0	0	0	0	0
126	135	126-135	tae-MIR1128-p3_1ss3CA	AAATATTTCCGGACGGAGGGAGT	23	LT934116.1	cttctagagtactccctccgtccggaaatacttgtcggagaaatgcataaaaacggatgtatctaaaactaaaatacgtatagatacatccatttctccgacAAATATTTCCGGACGGAGGGAGTatatttagtgt	3'	New	G2	0	0	0	0	0	0	0	0	0	0	0	0	0	0	0	0	3.15219	0	0	0	0	0	0	0	0	0	0	0	0	0	0	0	0	0	0	0	0	0	0
127	136	127-136	tae-MIR1128-p3_1ss17CT	TTGATGACAACTATTTTCGGA	21	LT934116.1	gcaaagtaatactacctccgtccggaaatacttgtcatcaaaatggataaaagggatgtatctagacgtattttagttctagatacatatttttttatccattTTGATGACAACTATTTTCGGAcggagggagtacgtacttatt	3'	New	G2	0	0	0	0	0	0	0	0	0	0	0	0	0	0	0	0	2.74546	0	0	0	0	0	0	0	0	0	0	0	0	0	0	0	0	0	0	0	0	0	0
128	137	128-137	tae-MIR1128-p3_1ss4CA_1	CAAATATTTCCGGACGGAGGG	21	LT934116.1	cgacgactagctagtactccctccgtccgaaaatacttgtcatcaaaatgaacaaaaaagaatgtatctaaaattaaaatacatctagatacatccctttttatttattttgatgaCAAATATTTCCGGACGGAGGGggtacttggtacgtgc	3'	New	G2	0	0	0	0	0	0	0	0	0	0	0	0	0	0	0	0	2.44041	0	0	0	0	0	0	0	0	0	0	0	0	0	0	0	0	0	0	0	0	0	0
129	138	129-138	tae-MIR1128-p3_2ss14CG20CT	ATTTTGATGACAAGTATTTTCGGA	24	LT934117.1	aaatactccctccgtctggaaatacttgtcatcaaaatggataaaaggaaatgtatctagacatattttagttttagatacatctctttttatccATTTTGATGACAAGTATTTTCGGAcagagggagtagaa	3'	New	G2	0	0	0	0	0	0	0	0	0	0	0	0	0	0	0	0	6.50775	0	0	0	0	0	0	0	0	0	0	0	0	0	0	0	0	0	0	0	0	0	0
130	139	130-139	tae-MIR1128-p3_2ss15CG21CT	CATTTTGATGACAAGTATTTTCGG	24	LT934117.1	cgaaactactccctccgtccgaaaatacttgtcatcaaaatggataaaaggggatgtatctagacgtattttagttctagatacatccttttttgtcCATTTTGATGACAAGTATTTTCGGacggagggagtagttttc	3'	New	G2	0	0	0	0	0	0	0	0	0	0	0	0	0	0	0	0	2.44041	0	0	0	0	0	0	0	0	0	0	0	0	0	0	0	0	0	0	0	0	0	0
131	140	131-140	tae-MIR1128-p3_2ss8CG21GA	ATGACAAGTATTTCCGGACGAAGG	24	LT934118.1	ttcttactccctccgtccggaaatacttgtcatcaaaatggatgaaaagagatgtatccagaactaaaatacgtctagatacatccctttttatctattttgATGACAAGTATTTCCGGACGAAGGgagtagatg	3'	New	G2	0	0	0	0	0	0	0	0	0	0	0	0	0	0	0	25.8375	13.3206	0	0	25.3832	0	0	0	0	0	0	0	0	0	14.5245	0	0	0	0	0	0	0	0	0
132	141	132-141	tae-MIR1128-p5_2	CTCCGTCCGAAAATACTTGTC	21	LT934118.1	tactactccCTCCGTCCGAAAATACTTGTCattgaaatggatgtatctagatgtattttagtctagacacatccattttgatgacaagtaattcaggacagagggagtatta	5'	New	G2	0	0	0	0	0	0	0	0	0	0	0	0	0	0	0	0	3.86398	0	0	0	0	0	0	0	0	0	0	0	0	0	0	0	0	0	0	0	0	0	0
133	142	133-142	tae-MIR1128-p3_2ss11CT20GA	TTGATGACAATTATTTCCGAACGG	24	LT934118.1	gaatactccctccgtccgaaaatagttgtcatcaaaatggataaaagggaatgtatctagacgtattttagttctagatacatctctttttatccattTTGATGACAATTATTTCCGAACGGagggagtaaga	3'	New	G2	0	0	0	0	0	0	0	0	0	0	0	0	0	0	0	0	4.27071	0	0	0	0	0	0	0	0	0	0	0	0	0	0	0	0	0	0	0	0	0	0
134	143	134-143	tae-MIR1128-p3_1ss8CG	ATGACAAGTATTTCCGGACGGAG	23	LT934118.1	ttctactccctccatccgaaaatacttgtcatcaaaatggataaaaatagatgtatctataactaaaatacgtctagatacatttccttttatccattttgATGACAAGTATTTCCGGACGGAGggagtattt	3'	New	G2	0	0	0	0	0	0	0	0	0	0	0	0	0	0	0	0	2.74546	0	0	0	0	0	0	0	0	0	0	0	0	0	0	0	0	0	0	0	0	0	0
135	144	135-144	tae-MIR1128-p3_2ss8CG24GT	ATGACAAGTATTTCCGGACGGAGT	24	LT934118.1	ttagtacttcctccgtccgaaaatacttgtcatcaaaatggacaaaaagggatgtatctaaaactaaaataagtctagatacattctcttttattcattttgATGACAAGTATTTCCGGACGGAGTgagtataag	3'	New	G2	0	0	0	0	0	0	0	0	0	0	0	0	0	0	0	0	2.94883	0	0	0	0	0	0	0	0	0	0	0	0	0	0	0	0	0	0	0	0	0	0
136	145	136-145	tae-MIR1128-p3_1ss9CG	GATGACAAGTATTTCCGGACGGAG	24	LT934119.1	aggtgctatttaatacttcctccgtccggaaatacttgtcatcaaaatggatagaaagatttctatccattttGATGACAAGTATTTCCGGACGGAGggagtacatacattagatatgcaaca	3'	New	G2	0	0	0	0	0	0	0	0	0	0	0	0	0	0	0	0	7.42291	0	0	0	0	0	0	0	0	0	0	0	0	0	0	0	0	0	0	0	0	0	0
137	146	137-146	tae-MIR1128-p5_1ss20AG_2	AATACTTGTCATCAAAATGGATA	23	LT934119.1	ttctactccctccgtccgaaAATACTTGTCATCAAAATGGATAaaaagagatgtatctaaaactaaaatacgtctagatacatttccttttatccattttgatgacaagtatttccggacggagggagtattt	5'	New	G2	0	0	0	0	0	0	0	0	0	0	0	0	0	0	0	0	3.66061	0	0	0	0	0	0	0	0	0	0	0	0	0	0	0	0	0	0	0	0	0	0
138	147	138-147	tae-MIR1128-p5_1ss7AG_1	CGTCCGGAAATACTTGTCATC	21	LT934119.1	acactatactactccctcCGTCCGGAAATACTTGTCATCaaaatgaataaaacgggatgtatgtagacatatcttagttctagatacattcccttttatttattttgatgacaagtattttcggacggagggagtactaaagaac	5'	New	G2	20.232	0	0	0	0	0	0	0	0	0	0	0	0	0	0	0	9.25321	0	0	0	0	0	0	0	0	0	0	0	0	12.1038	0	0	0	0	0	0	0	0	0
139	148	139-148	tae-MIR1128-p3_1ss10CG_1	TGATGACAAGTATTTCCGGACGG	23	LT934120.1	ttctactccctccgtccgaaaatacttgtcatcaaaatggatgaaaatagatgtatctaaaactaaaatacatctagatacatttccttttatccatttTGATGACAAGTATTTCCGGACGGagggagtattt	3'	New	G2	0	0	0	0	0	0	0	0	0	0	0	0	0	0	0	0	7.42291	0	0	0	0	0	0	0	0	0	0	0	0	0	0	0	0	0	0	0	0	0	0
140	149	140-149	tae-MIR1128-p3_1ss2AG	CGACTATTTCCGGACGGAGGGAGT	24	LT934120.1	gtagtacttcctccgtcttaaaatacttgtcgaaggaatggatgtatctagatgtattttaattctagatacatccatttttatgcatttatcggaCGACTATTTCCGGACGGAGGGAGTacgtg	3'	New	G2	0	0	0	0	0	0	0	0	0	0	0	0	0	0	0	0	3.45724	0	0	0	0	0	0	0	0	0	0	0	0	0	0	0	0	0	0	0	0	0	0
141	150	141-150	tae-MIR1128-p3_2ss8CG24GA	ATGACAAGTATTTCCGGACGGAGA	24	LT934120.1	tccctccgtccgaaaattcttgtcatcaaaatggataaaaagagatgtatctcgaactaaaatatgtctacatacatccccttttattcattttgATGACAAGTATTTCCGGACGGAGAgt	3'	New	G2	0	0	0	0	0	0	0	0	0	0	0	0	0	0	0	0	14.4391	0	0	0	0	0	0	0	0	0	0	0	0	0	0	0	0	0	0	0	0	0	0
142	151	142-151	tae-MIR1128-p3_1ss14CA	ATTTTGATGACAAATATTTCCGGA	24	LT934121.1	ttctactcccttagtctgaaaatatttgtcatcaaaatggataaaaagagttgtatctaaaactaaaatacgtttagatacatcccttttgttcATTTTGATGACAAATATTTCCGGAcggagggagtatat	3'	New	G2	0	0	0	0	0	0	0	0	0	0	0	0	0	0	0	0	2.44041	0	0	0	0	0	0	0	0	0	0	0	0	0	0	0	0	0	0	0	0	0	0
143	152	143-152	tae-MIR1128-p3_1ss10CT	CAACTATTTTCGGACGGAGGGAGT	24	LT934121.1	taaattctactccctccgtccggaaatacttgtcatcaaaatggattaaaggagatgtatctagacgtattttagttctagatacattcctttccatccattttgatgaCAACTATTTTCGGACGGAGGGAGTacaatcta	3'	New	G2	0	0	0	0	0	0	0	0	0	0	0	0	0	0	0	20.4918	15.761	0	0	16.9221	18.4797	0	0	0	0	0	0	0	0	0	46.4024	157.264	0	0	0	0	0	0	0
144	153	144-153	tae-MIR1128-p5_1ss3CT	CTTCGTCCGAAAATACTTGTCATC	24	LT934121.1	gtagtactccCTTCGTCCGAAAATACTTGTCATCaaaatagataaaaagggatgtatctagaactaatatacatctaaatacatccccttttattcattttagtgacaagtatttccggacggagggagtacata	5'	New	G2	0	0	0	0	0	0	0	0	0	0	0	0	0	0	0	0	2.23704	0	0	0	0	0	0	0	0	0	0	0	0	0	0	0	0	0	0	0	0	0	0
145	154	145-154	tae-MIR1128-p5_1ss7AG_2	CGTCCGGAAATACTTGTCATCAAA	24	LT934121.1	acttatactccctcCGTCCGGAAATACTTGTCATCAAAatggataaaaggggatgtatctagacgtattttagttcgagatgcatctccttttatccattttgatgacaagtatttttggacggagggagtatacgc	5'	New	G2	20.232	0	0	0	0	0	0	0	0	0	0	0	0	0	0	0	9.25321	0	0	0	0	0	0	0	0	0	0	0	0	12.1038	0	0	0	0	0	0	0	0	0
146	155	146-155	tae-MIR1128-p3_1ss21GA	CAACTATTTCCGGACGGAGGAAGT	24	LT934122.1	tctcttaagttagtactccctccgttccaaaatacttgtcggagaaacggatgtatctagatgcaatttagttttacatacatccattttcattcatttgtccgaCAACTATTTCCGGACGGAGGAAGTacaaagttgagtca	3'	New	G2	0	0	0	0	0	0	0	0	0	0	0	0	0	0	0	0	4.47408	0	0	0	0	0	0	0	0	0	0	0	0	0	0	0	0	0	0	0	0	0	0
147	156	147-156	tae-MIR1128-p5_2ss8CT18TC	CTCCGTCTGAAAATACTCGTC	21	LT934122.1	actccCTCCGTCTGAAAATACTCGTCggaagaattaatgtatctggatgtattttagttctagatacatttatttttaggcatttctccgacaagtatttccgaacggagggagt	5'	New	G2	0	0	0	0	0	0	0	0	0	0	0	0	0	0	0	0	3.66061	0	0	0	0	0	0	0	0	0	0	0	0	0	0	0	0	0	0	0	0	0	0
148	157	148-157	tae-MIR1128-p3_1	ATTTCCGGACGGAGGGAGT	19	LT934122.1	aaatagtactccctccatccggaattacttgtcatcaaaatggatgtgtctagaactaaaatacatctagatacatccatttgaatgacaagtATTTCCGGACGGAGGGAGTagtagaa	3'	New	G2	0	0	0	0	0	0	0	0	0	0	0	0	0	0	0	0	8.84648	0	0	0	0	0	0	0	0	0	0	0	0	0	0	0	0	0	0	0	0	0	0
149	158	149-158	tae-MIR1128-p5_1ss10AG_1	CTCCGTCCGGAAATACTTGTC	21	LT934122.1	ggtgatcttttttcatactactccCTCCGTCCGGAAATACTTGTCatcaaattgaataaaagggggtatatctagatgtattttagttttagatacatctctttttgtccattttgatgacaagtattttcggacggagggagtacttgtgtagaagtatctta	5'	New	G2	0	0	0	0	0	0	0	0	0	0	0	0	0	0	0	0	9.04985	0	0	0	0	0	0	0	0	0	0	0	0	0	0	0	0	0	0	0	0	0	0
150	159	150-159	tae-MIR1128-p3_2ss4CA24TC	CAAATATTTCCGGACGGAGGGAGC	24	LT934122.1	gtactccctcgttcgaaaatacttgtcatcaaaatggataaaaaggtatgtatctagaactaatatacgtctagatacatccccttttattgattttgaggaCAAGTATTTCCGGACGGAGGGAGCat	3'	New	G2	0	0	0	0	0	0	0	0	0	0	0	0	0	0	0	0	4.88082	0	0	0	0	0	0	0	0	0	0	0	0	0	0	0	0	0	0	0	0	0	0
151	160	151-160	tae-MIR1128-p3_1ss13CG_1	TTTTGATGACAAGTATTTCCG	21	LT934123.1	cattatactccctccgtccgaaaatacttgtcatcaaaatggacaaaaagggacgtatataaaactaaaatacatctagatacatcccttttatccaTTTTGATGACAAGTATTTCCGgacggagggagtatatat	3'	New	G2	0	0	0	0	0	0	0	0	0	0	0	0	0	0	0	0	2.54209	0	0	0	0	0	0	0	0	0	0	0	0	0	0	0	0	0	0	0	0	0	0
152	161	152-161	tae-MIR1128-p5_1ss11AG_1	CCTCCGTCCGGAAATACTTGT	21	LT934123.1	gctcgttatatatactcCCTCCGTCCGGAAATACTTGTcatcaaaatggataaaagggatgtatctagatgtattttagttttagatacatccctttttatccattttgatgacaagtattttcggacggagggagtatagtgttatgtta	5'	New	G2	0	0	0	0	0	0	0	0	0	0	0	0	0	0	0	0	2.74546	0	0	0	0	0	0	0	0	0	0	0	0	0	0	0	0	0	0	0	0	0	0
153	162	153-162	tae-MIR1128-p5_1ss9AG	TCCGTCCGGAAATACTTGTCA	21	LT934123.1	aaatactcccTCCGTCCGGAAATACTTGTCAtcaaaatggataaaaggaaatgtatctagacatattttagttttagatacatctctttttatccattttgatgacaagtattttcggacggagggagtagaa	5'	New	G2	0	0	0	0	0	0	35.3807	0	0	0	0	0	19.4127	0	0	0	10.3717	0	0	0	0	0	0	0	0	0	0	0	0	0	0	0	0	0	0	0	0	0	0
154	163	154-163	tae-MIR1128-p5_1ss7CT	TCCGTCTGAAAATACTTGTC	20	LT934123.1	ttttgagcaagtactcccTCCGTCTGAAAATACTTGTCttcaaagtggacaaaaagggatgtatctataactaaaatacatctagatacatcctcttttattcattttgatgacaagtatttccggacggagggagtaactcatta	5'	New	G2	0	0	0	0	0	0	0	0	0	0	0	0	0	0	0	0	5.38923	0	0	16.217	0	0	0	0	0	0	0	0	0	0	0	0	15.1405	35.8075	0	0	0	0	0
155	164	155-164	tae-MIR1128-p3_4	CTATTTCCGGACGGAGGGAGT	21	LT934123.1	ttctactccctctgtccgaaaatacttgtcatcaaaatggataaaaagagatgtatctaaaactaaaatatgtctagatacatttccttttatccattttgatgacaaCTATTTCCGGACGGAGGGAGTattt	3'	New	G2	0	0	0	0	0	0	0	0	0	0	0	0	0	0	0	0	8.84648	0	0	0	0	0	0	0	0	0	0	0	0	0	0	0	0	0	0	0	0	0	0
156	165	156-165	tae-MIR1128-p5_1ss22AG	AAAATACTTGTCATCAAAATGGAT	24	LT934123.1	atatactccctccgcacaAAAATACTTGTCATCAAAATGGATaaaaaaagatgtatctaaaactaaaatacatctagatacatccccttttattcattttgatgacaagtatttctggacggagggactagga	5'	New	G2	0	0	0	0	0	0	0	0	0	0	0	0	0	0	0	0	2.13536	0	0	0	0	0	0	0	0	0	0	0	0	0	0	0	0	0	0	0	0	0	0
157	166	157-166	tae-MIR1128-p3_1ss13CG_2	TTTTGATGACAAGTATTTCCGGA	23	LT934124.1	aaatactccctccgtccgaaaatacttgtcatcaaaatggacaaaaagggatgtatctagaactaaaatatatctagatacattcccttttattcaTTTTGATGACAAGTATTTCCGGAcggaggagtacta	3'	New	G2	0	0	0	0	0	0	0	0	0	0	0	0	0	0	0	0	2.54209	0	0	0	0	0	0	0	0	0	0	0	0	0	0	0	0	0	0	0	0	0	0
158	167	158-167	tae-MIR1128-p3_1ss14CG_1	ATTTTGATGACAAGTATTTCCGG	23	LT934124.1	ttctactccctccgtccgaaaatacttgtcatcaaaatggacgaaaagagatgtatctagaactaaaatacgtcgaaatacattcccttttatctATTTTGATGACAAGTATTTCCGGacggagggagtacct	3'	New	G2	25.0491	30.7512	27.6668	0	0	0	0	0	0	0	35.9846	0	42.2016	22.1342	34.4401	32.9651	38.8432	35.5822	25.6793	14.8069	26.9496	0	0	0	24.9158	20.7578	22.8464	34.4599	39.7905	27.2335	52.4549	0	23.4677	53.0482	102.989	0	0	0	0
159	168	159-168	tae-MIR1128-p5_1ss2AT	ATAAAAGGGGATGTATCTAGA	21	LT934124.1	atctagcaaagtggtccatatactccctccatctggaaatacttgtcaccaaaatgaATAAAAGGGGATGTATCTAGAtgtattttagttctacatacatccctttttgttcattttgatgacaagtatttttggacggagggagtatatcttacacctgctattt	5'	New	G2	0	0	0	0	0	0	0	0	0	0	0	0	0	0	0	0	3.25388	0	0	0	0	0	0	0	0	0	0	0	0	0	0	0	0	0	0	0	0	0	0
160	169	160-169	tae-MIR1128-p3_1ss4CA_2	CAAATATTTCCGGACGGAGGGAGT	24	LT934124.1	caatactcccttcctccgaaaatacttgtcatcaaaatgggcaaaagggatgtatgtagaactaagatacatctaaatacatccccttttattcattttgatgaCAAATATTTCCGGACGGAGGGAGTacta	3'	New	G2	0	0	0	0	0	0	0	0	0	0	0	0	0	0	0	0	2.44041	0	0	0	0	0	0	0	0	0	0	0	0	0	0	0	0	0	0	0	0	0	0
161	170	161-170	tae-MIR1128-p3_1ss15CG_2	CATTTTGATGACAAGTATTTCCGGA	25	LT934124.1	ttctactccctccgtccgaaaatacttgtcatcaaaatggataaaaagagatgtatctaaaactaaaatacgtctagatacatttagttttatcCATTTTGATGACAAGTATTTCCGGAcggagggagtattt	3'	New	G2	0	0	0	0	0	0	0	0	0	0	0	0	0	0	0	0	6.91449	0	0	0	0	0	0	0	0	0	0	0	0	0	0	0	0	0	0	0	0	0	0
162	171	162-171	tae-MIR1128-p3_2ss10CG22GA	TGATGACAAGTATTTCCGGACAGA	24	LT934124.1	ttctactccctccgtccaaaaatacttgtcatcaaaatggataaaaatagatgtatctaaaactaaaatacgtctagatacatttccttttatccatttTGATGACAAGTATTTCCGGACAGAgggagtattt	3'	New	G2	0	0	0	0	0	0	0	0	0	0	0	0	0	0	0	0	2.44041	0	0	0	0	0	0	0	0	0	0	0	0	0	0	0	0	0	0	0	0	0	0
163	172	163-172	tae-MIR1128-p3_1ss24TC	CAACTATTTCCGGACGGAGGGAGC	24	LT934124.1	atactcgctccgtccgaaaatacttgtcatcaaaatggataagaagtgatgtatctaaaactaaaatacgtctagatacatctccttttattcattttgatgaCAAGTATTTCCGGACGGAGGGAGCac	3'	New	G2	0	0	0	0	0	0	0	0	0	0	0	0	0	0	0	0	2.33872	0	0	0	0	0	0	0	0	0	0	0	0	0	0	0	0	0	0	0	0	0	0
164	173	164-173	tae-MIR1128-p3_1ss10CG_2	TGATGACAAGTATTTCCGGACGGA	24	LT934124.1	ttctactccctccatccgaaaatacttgtcatcaaaatggataaaaagagatgtatctaaaactaaaatacgtctagatacatttccttttatccatttTGATGACAAGTATTTCCGGACGGAgggagtattt	3'	New	G2	0	0	0	0	0	0	0	0	0	0	0	0	0	0	0	0	7.42291	0	0	0	0	0	0	0	0	0	0	0	0	0	0	0	0	0	0	0	0	0	0
165	174	165-174	tae-MIR1130a-p3_1ss1CA	AAAAAACGTCTTACATTATGGGA	23	LT934124.1	cgtactccctccgtctcataatgtaagacattttttaacactacactagtgtgAAAAAACGTCTTACATTATGGGAcggagggagtagt	3'	New	G2	0	0	0	0	0	0	0	0	0	0	0	0	0	0	0	0	2.33872	0	0	0	0	0	0	0	0	0	0	0	0	0	0	0	0	0	0	0	0	0	0
166	175	166-175	tae-MIR1131-p3_2ss21GA23TC	CACGAACCGGTACTAATGAGAGCG	24	LT934122.1	tgacaacatcctgccaccactctcattagtaccggttcgtggcacgaaccggtgctaaaggttagcCACGAACCGGTACTAATGAGAGCGgcccggctagccgttggaa	3'	New	G2	0	0	0	0	0	0	0	0	0	0	0	0	0	0	0	0	8.23638	0	0	0	0	0	0	0	14.1414	0	0	0	0	13.3142	0	0	0	0	0	0	0	0	0
167	176	167-176	tae-MIR1137b-p3_2ss8TC18AG	GTTGGGTCATCTATTTTGGAACGG	24	LT934113.1	aaacatgtactccctccgttccaaaatagatgactcaactttatactaactttatactaaagttagtacaaaGTTGGGTCATCTATTTTGGAACGGagggagtagtatggta	3'	New	G2	0	0	0	0	0	0	0	0	0	0	0	0	0	0	0	0	13.5239	0	0	0	0	0	0	0	0	0	0	0	0	0	0	0	0	0	0	0	0	0	0
168	177	168-177	tae-MIR1137b-p3_2ss1TC19AG_2	CATCTATTTTAGAACGGAGGGAGT	24	LT934113.1	acctactccctccgttccaaaatagatgacccaactttatactaactttagtataaagttgggtCATCTATTTTAGAACGGAGGGAGTatta	3'	New	G2	23.1223	33.5468	0	42.9496	0	0	0	0	0	0	0	0	29.5411	50.9087	0	27.6194	35.7926	45.199	0	0	21.5597	0	36.301	0	0	0	0	14.0653	0	16.9453	0	0	19.6826	0	0	0	0	0	0
169	178	169-178	tae-MIR1137b-p3_2ss6TC24AT	TGGGTCATCTATTTTAGAACGGAT	24	LT934114.1	accagcaacaggtccacatagaatgtactccctccgttccaaaatagatgactcaattttatactaaagttagtataaagtTGGGTCATCTATTTTAGAACGGATggatacatctcatcccatctgtgagctcaa	3'	New	G2	0	0	0	0	0	0	0	0	0	0	0	0	0	0	0	0	2.54209	0	0	0	0	0	0	0	0	0	0	0	0	0	0	0	0	0	0	0	0	0	0
170	179	170-179	tae-MIR1137b-p3_2ss7TC17AG_1	TTGGGTCATCTATTTTGGAAC	21	LT934114.1	tttgtttatgaactactccctccgttctaaaatagatgacccaactttatactaactttagtacaaaaTTGGGTCATCTATTTTGGAACggagggagtacataataaacttt	3'	New	G2	34.6834	54.5135	47.4288	80.0424	68.5164	60.1722	96.7766	79.9832	59.3059	83.8886	79.1661	69.7441	37.1374	37.6282	0	37.4199	30.2	24.042	30.8152	18.3323	40.8094	33.4669	43.2155	46.4851	18.8552	0	0	17.5816	0	17.5505	0	0	15.1405	0	0	0	20.2346	0	0
171	180	171-180	tae-MIR1137b-p3_1ss18AG	ATCTATTTTAGAACGGAGGGA	21	LT934118.1	atgtactccctccgttccaaaatagatgacccaattttgtactaaagttagtataaagttgggtcATCTATTTTAGAACGGAGGGAgtagtt	3'	New	G2	0	0	0	0	0	0	0	0	0	0	0	0	0	0	0	0	10.0667	0	0	0	0	0	0	0	0	0	0	0	0	0	0	0	0	0	0	0	0	0	0
172	181	172-181	tae-MIR1137b-p3_2ss9TG18AG_2	ATCTATTTGAGAACGGAGGG	20	LT934120.1	gcagctgcgtcatgagcacagagcgaactattcttttgccttttactccctccgttccaaaatagatgacccaactttgtactaaagttagtacaaagttggatcATCTATTTGAGAACGGAGGGagtactaaagaataccgtgtgcacgtgacattaagcagcata	3'	New	G2	33.72	46.1268	84.3179	44.9018	36.8934	45.1291	37.4619	26.2445	32.3487	78.8045	52.4347	87.1801	27.009	40.9483	0	18.7099	35.691	23.0804	0	16.217	0	0	0	0	0	0	0	15.4718	0	0	0	0	0	0	0	0	0	0	0
173	182	173-182	tae-MIR1137b-p3_2ss9TG18AG_1	ATCTATTTGAGAACGGAGG	19	LT934121.1	tactccctccgttccaaaatagatgacccaactttgtactaaagttagtacaaagttggatcATCTATTTGAGAACGGAGGgaata	3'	New	G2	33.72	46.1268	84.3179	44.9018	36.8934	45.1291	37.4619	26.2445	32.3487	78.8045	52.4347	87.1801	27.009	40.9483	0	18.7099	35.691	23.0804	0	16.217	0	0	0	0	0	0	0	15.4718	0	0	0	0	0	0	0	0	0	0	0
174	183	174-183	tae-MIR1137b-p3_1ss4TC	GGTCATCTATTTTAGAACGGA	21	LT934122.1	atgtactctctccgttccaaaatagatgacccaattttgtactgaagttagtataaagttgGGTCATCTATTTTAGAACGGAgggagtagtt	3'	New	G2	0	0	0	0	0	0	0	0	0	0	0	0	0	0	0	0	5.79597	0	0	0	0	0	0	0	0	0	0	0	0	0	0	0	0	0	0	0	0	0	0
175	184	175-184	tae-MIR1137b-p3_2ss7TC17AG_2	TTGGGTCATCTATTTTGGAACGG	23	LT934122.1	taatactccccccgttccaaaatagatgactcaactttgtactaacttcagtacaaagttagtacaaagTTGGGTCATCTATTTTGGAACGGagcgagtaatt	3'	New	G2	34.6834	54.5135	47.4288	80.0424	68.5164	60.1722	96.7766	79.9832	59.3059	83.8886	79.1661	69.7441	37.1374	37.6282	0	37.4199	30.2	24.042	30.8152	18.3323	40.8094	33.4669	43.2155	46.4851	18.8552	0	0	17.5816	0	17.5505	0	0	15.1405	0	0	0	20.2346	0	0
176	185	176-185	tae-MIR1137b-p3_2ss1TC19AG_1	CATCTATTTTAGAACGGAGGG	21	LT934122.1	agatactccctccgttccaaaatagatgacccaattttgtactaactttgtactaaagttagtacaaagttgagtCATCTATTTTAGAACGGAGGGagtagta	3'	New	G2	23.1223	33.5468	0	42.9496	0	0	0	0	0	0	0	0	29.5411	50.9087	0	27.6194	35.7926	45.199	0	0	21.5597	0	36.301	0	0	0	0	14.0653	0	16.9453	0	0	19.6826	0	0	0	0	0	0
177	186	177-186	tae-MIR1137b-p3_2ss7TC17AG_3	TTGGGTCATCTATTTTGGAACGGA	24	LT934123.1	ctgttatttctactccctccgttccaatatagatgactcaactttgtactaactttaatacaaagttagtacaaagTTGGGTCATCTATTTTGGAACGGAgggagtagatgtgaata	3'	New	G2	34.6834	54.5135	47.4288	80.0424	68.5164	60.1722	96.7766	79.9832	59.3059	83.8886	79.1661	69.7441	37.1374	37.6282	0	37.4199	30.2	24.042	30.8152	18.3323	40.8094	33.4669	43.2155	46.4851	18.8552	0	0	17.5816	0	17.5505	0	0	15.1405	0	0	0	20.2346	0	0
178	187	178-187	tae-MIR1137b-p3_2ss9TG18AG_3	ATCTATTTGAGAACGGAGGGA	21	LT934124.1	aaagtttattatgtactccctccgttccaaaatagatgacccaattttgtactaaagttagtgtaaagttgggtcATCTATTTGAGAACGGAGGGAgtagttcataaacaaa	3'	New	G2	33.72	46.1268	84.3179	44.9018	36.8934	45.1291	37.4619	26.2445	32.3487	78.8045	52.4347	87.1801	27.009	40.9483	0	18.7099	35.691	23.0804	0	16.217	0	0	0	0	0	0	0	15.4718	0	0	0	0	0	0	0	0	0	0	0
179	188	179-188	sbi-miR1432	CTCAGGAGAGATGACACCGAC	21	LT934113.1	tgtgggttagggccctgtgCTCAGGAGAGATGACACCGACgccgatcagatgggtcggcttaaccaggcgtctgttcggagttggtgtcacctcgcctgaacatagggctcactagccctgt	5'	Yes	G2	0	0	0	0	0	0	0	0	0	0	0	0	0	0	0	0	3.05051	0	0	0	0	0	0	0	0	0	0	0	0	0	0	0	0	0	0	0	0	0	0
180	189	180-189	osa-miR1432-5p_L-1R+1	TCAGGAGAGATGACACCGACA	21	LT934114.1	ttagggtcctgtgaTCAGGAGAGATGACACCGACAccgatcagatgggtcggcttaaccaggccgtgcatccgtctgttcggagttggtgtcacctcgcctgaacatagggctcact	5'	Diff	G2	0	0	0	0	0	0	0	0	0	0	0	0	0	0	0	0	2.13536	0	0	0	0	0	0	0	0	0	0	0	0	0	0	0	0	0	0	0	0	0	0
181	190	181-190	bdi-miR1878-3p_1ss14AG	ATTTGTAGTGTTCGGATTGAGTTT	24	LT934120.1	tccaacaatattacactcataatcagatcttacaaaccacttttgcaaacttagtcttggcactataaatttaaaatgtgcatgtgaaaatatgctcattataaATTTGTAGTGTTCGGATTGAGTTTataatagtcgttctaagatttgtttgtgaacatagtaatattgttaaa	3'	Diff	G2	473.043	634.593	596.813	956.604	722.057	504.626	837.69	711.101	713.019	508.416	480.137	493.19	347.741	291.065	255.651	329.651	412.632	242.344	190.883	122.685	237.926	229.487	299.051	293.214	201.347	192.751	235.554	194.101	285.165	201.528	161.4	0	190.77	159.145	167.205	0	210.624	163.14	99.1581
182	191	182-191	hvu-miR5049f_L+1R+2_2ss15CT20GA	CAATTAATATGGATTGGAGAGAGT	24	LT934112.1	gaagtaaatgtcatactcactctgattcatattcattgacgtgcacttagtataattttgtactaaaatcatactaagtgtgcgtCAATTAATATGGATTGGAGAGAGTtgtaggtttgctaa	3'	Diff	G2	0	0	0	0	0	0	0	0	0	0	0	0	0	0	0	0	2.03367	0	0	0	0	0	0	0	0	0	0	0	0	0	0	0	0	0	0	0	0	0	0
183	192	183-192	hvu-miR5049d_L-1R+4_1ss6TA	ACAAATATTTAGGAACGGAGGGAG	24	LT934113.1	ttatactccctccgttcctaaatatttgtcttcaaaaagtgactacatacggagcaaaatgagtgaatctacactctaaaatatgcctataagACAAATATTTAGGAACGGAGGGAGtagtt	3'	Diff	G2	0	0	0	0	0	0	0	0	0	0	0	0	0	0	0	0	2.33872	0	0	0	0	0	0	0	0	0	0	0	0	0	0	0	0	0	0	0	0	0	0
184	193	184-193	hvu-miR5049c_R+1_1ss6AC	AGACACTTATTTTGGGACGGAGGG	24	LT934123.1	aaatactccctccgtcccaaaataagtgtctcaactttgtactagagttagtacaaagttgtactaagcttgAGACACTTATTTTGGGACGGAGGGagtagtt	3'	Diff	G2	0	0	0	0	0	0	0	0	0	0	0	0	0	0	0	0	3.45724	0	0	0	0	0	0	0	0	0	0	0	0	0	0	0	0	0	0	0	0	0	0
185	194	185-194	bdi-miR5062a_1ss22CA	TGAACCTTGGGGAAAAGCCGCAT	23	LT934119.1	atagcttctTGAACCTTGGGGAAAAGCCGCATaacaccattaacttgaaaaccatgtatttcctatcccaaaactgctcctagcacaaggggtaaaagatggtttttagttgtgtggtcATGCGGATTTTTCACCAAGATTcaagtggttatctg	5'	Diff	G2	0	0	0	0	0	0	0	0	0	0	0	0	0	0	0	0	0	0	0	0	0	0	0	0	0	0	0	0	0	0	0	0	0	0	0	0	0	0	0
185	195	185-195	ata-miR5062b-5p_L+2R-4	ATGCGGATTTTTCACCAAGATT	22	LT934119.1	atagcttctTGAACCTTGGGGAAAAGCCGCATaacaccattaacttgaaaaccatgtatttcctatcccaaaactgctcctagcacaaggggtaaaagatggtttttagttgtgtggtcATGCGGATTTTTCACCAAGATTcaagtggttatctg	3'	Diff	G2	30.8297	0	0	0	36.8934	0	21.8528	0	0	27.9629	20.5626	32.3812	26.165	0	0	27.6194	60.6035	28.8505	18.8315	21.8577	25.4096	0	38.0296	41.1214	16.835	24.7116	16.544	16.175	0	0	0	0	25.7388	0	0	0	0	0	0
186	196	186-196	bdi-MIR5064-p5	TTGTCCATAGCATCAGCCAGC	21	LT934116.1	ccctctggttgaatTTGTCCATAGCATCAGCCAGCcatcttgcgcatttttgcacgatgggaatgatggctggtgctatggataaattcaacccgatgg	5'	New	G2	0	0	0	0	0	0	22.8934	0	0	0	20.5626	37.3629	18.5687	0	0	0	13.6256	0	0	0	0	0	0	0	0	0	0	0	0	12.1038	0	0	0	37.1337	25.4443	0	0	0	0
187	197	187-197	bdi-MIR5070-p3_2ss7TG18TA	CATTTGGTTGAACTAAGAAGG	21	LT934115.1	aactagttatacatattttgaaccttgagggggtaccctcctaccctccttagttcaactaattgaactaaattttcagaattcacatcacttctgaaattttagttCATTTGGTTGAACTAAGAAGGgtcggagggtaccccataggttccaaatttgcatccctacaa	3'	New	G2	0	0	0	0	0	0	0	0	0	0	0	0	0	0	0	0	3.55893	0	0	0	0	0	0	0	0	0	0	0	0	0	0	0	0	0	0	0	0	0	0
188	198	188-198	bdi-MIR5164-p5_1ss13CG	TGTCTAGATACGGATGTACCT	21	LT934113.1	caagtactccctccgtcttaaaattcttgtcttagattTGTCTAGATACGGATGTACCTaatactaaaacgtgacttgatacatccgtacttagacaaatctaagacaagaattttgggacagagggagtacaag	5'	New	G2	0	0	0	0	0	0	0	0	0	0	0	0	0	0	0	0	2.33872	0	0	0	0	0	0	0	0	0	0	0	0	0	0	0	0	0	0	0	0	0	0
189	199	189-199	bdi-MIR5164-p5_2ss13CG19CT	TGTCTAGATACGGATGTATCT	21	LT934115.1	caggttgattttaagtactctctccgatccatattactacttgttttagattTGTCTAGATACGGATGTATCTagacacgatttgtctagatacggatgtatctagacactacgtgtctagatacatccgtatctagacaaatctaagacaagtagtaatatggattggagggagtatcgagaagtaaacaac	5'	New	G2	0	0	0	0	0	0	0	0	0	0	0	0	0	0	0	0	2.74546	0	0	0	0	0	0	0	0	0	0	0	0	0	0	0	0	0	0	0	0	0	0
190	200	190-200	bdi-MIR5164-p5_2ss15CG21CT	TTTGTCTAGATACGGATGTATCT	23	LT934116.1	tactccctctgtcccaaatttcttgtcttagaTTTGTCTAGATACGGATGTATCTaatactaaaatgtgacttgatacctccgtatctagacaaatctaagacaagaattttgggacagagggacta	5'	New	G2	0	0	0	0	0	0	0	0	0	0	0	0	0	0	0	0	4.9825	0	0	0	0	0	0	0	0	0	0	0	0	0	0	0	0	0	0	0	0	0	0
191	201	191-201	bdi-MIR5164-p5_1ss15CG	TTTGTCTAGATACGGATGTACCT	23	LT934117.1	tactatataatattacctccgtcccaaattaattgtcttagaTTTGTCTAGATACGGATGTACCTaacactaaaacgtgtctagatacatccatatctagacaaatctaagacaactaattcggaatggagggagtatatacta	5'	New	G2	0	0	0	0	0	0	0	0	0	0	0	0	0	0	0	0	6.71112	0	0	0	0	0	0	0	0	0	0	0	0	0	0	0	0	0	0	0	0	0	0
192	202	192-202	bdi-MIR5164-p5_2ss15CG18GT	TTTGTCTAGATACGGATT	18	LT934118.1	ctccctccgtcccaaaattcttgtcttagaTTTGTCTAGATACGGATTtatctagtcacgtcatagtgttatatacatccgtacctagacaaatctaagacaagaattttgggacggaggtaa	5'	New	G2	0	0	0	0	0	0	0	0	0	0	0	0	0	0	0	0	2.94883	0	0	0	0	0	0	0	0	0	0	0	0	0	0	0	0	0	0	0	0	0	0
193	203	193-203	bdi-MIR5164-p5_2ss14CG20CT_2	TTGTCTAGATACGGATGTATCT	22	LT934121.1	aactactccctctgtcccaaatttcttgtcttagatTTGTCTAGATACGGATGTATCTaatactaaaatgtgacttgatacatccgtatctagacaaatctaagacaagaattttgggacggagggagtactt	5'	New	G2	0	0	0	0	0	0	0	0	0	0	0	0	0	0	0	0	2.33872	0	0	0	0	0	0	0	0	0	0	0	0	0	0	0	0	0	0	0	0	0	0
194	204	194-204	bdi-MIR5164-p5_2ss14CG20CT_1	TTGTCTAGATACGGATGTATC	21	LT934124.1	ataaagtactccctccgtcccaaaattcttgtcttagatTTGTCTAGATACGGATGTATCaagtcacattttagtattagatacatctgtatctagacaaatctaagacaagaaatttgggatagagggagtagttgaa	5'	New	G2	0	0	0	0	0	0	0	0	0	0	0	0	0	0	0	0	2.33872	0	0	0	0	0	0	0	0	0	0	0	0	0	0	0	0	0	0	0	0	0	0
195	205	195-205	bdi-miR5169a_2ss19AG20CA	TTTGACCAAGTTTGTAGAGAA	21	LT934117.1	ataaacTTTGACCAAGTTTGTAGAGAAaatcatatacatctagaataccaaatacgtgtgcttagatacatcacaacacatactttcatattatatacatttggtattgtagatataaatagttttctctataaacttggtcaaagtt	5'	Diff	G2	24.0857	34.9445	0	0	0	32.8212	27.0558	28.744	26.9572	30.505	25.7033	36.1175	27.8531	36.5215	0	26.7285	33.6573	21.157	17.1195	19.0374	26.9496	39.8416	0	0	0	25.7001	28.3611	14.0653	20.8426	18.7609	0	0	29.5239	0	0	0	23.9137	0	0
196	206	196-206	gma-MIR6300-p5	CGTTGTAGTATAGTGGTA	18	LT934111.1	acaggaacatccaagtCGTTGTAGTATAGTGGTAagtattcccgcctgtcacgcgggtgacccgggttcgatccccggcaacggcgcattttatttttggccgtcctggtccgctagactgctactctgctatcgagagctctctgttccgcg	5'	New	G2	0	0	39.524	0	0	0	0	0	0	0	0	0	0	0	0	0	2.54209	0	0	0	0	0	0	0	0	0	0	0	0	0	0	0	0	0	0	0	0	0	0
197	207	197-207	gma-miR6300	GTCGTTGTAGTATAGTGG	18	LT934111.1	cgtttatacactttgagttttaacaatgtaacctgattacgtaaatttcgctaattaataaaagcgccattaaaGTCGTTGTAGTATAGTGG	3'	Yes	G2	61.6594	48.9223	67.1908	72.2334	43.9208	45.1291	67.6396	53.7387	53.9144	189.385	135.713	216.705	44.7337	29.8812	39.7385	31.1832	27.963	26.9271	26.5353	0	18.4797	33.4669	0	0	0	32.6194	0	0	25.5796	12.1038	0	0	0	0	0	0	20.2346	0	0
198	208	198-208	gma-miR6300_R+1_2	GTCGTTGTAGTATAGTGGT	19	LT934112.1	gttatacttcccattcgattataagacaagccaGTCGTTGTAGTATAGTGGTaagtattcc	3'	Diff	G2	86.7085	131.391	105.397	78.0901	86.0847	72.4801	112.386	116.226	94.3503	231.329	153.192	216.705	51.4859	45.3752	54.3093	34.747	42.8088	52.8925	25.6793	0	25.4096	35.0606	58.7731	66.1519	0	22.7347	0	14.0653	0	0	0	0	21.9537	0	0	0	85.5373	27.0397	0
199	209	199-209	tae-MIR9652-p5_2ss3CT18TC	ACTTGTTTGTCATTAAGCTTCT	22	LT934114.1	gcagcctctatcaagatttgtttgccACTTGTTTGTCATTAAGCTTCTgagtctctttgccatcctatagcggtgaaaggtcaaagttactctgaagcttaatgcgaacatgtgaccaatgcattttggaccggaggcgtc	5'	New	G2	0	0	0	0	0	0	0	0	0	0	0	0	0	0	0	0	7.93133	0	0	0	0	0	0	0	0	0	0	0	0	0	0	0	0	0	0	0	0	0	0
200	210	200-210	tae-MIR9657c-p5_2ss10AC18TC	TCGCCGGAGCAGCATGTCGTG	21	LT934119.1	ccggccatggcggcgcagcggctgcgcTCGCCGGAGCAGCATGTCGTGgacgacgtccggcgtgctccttcgtcgagtgtggctgctagcgtccgcatacatggcgcg	5'	New	G2	0	0	0	0	0	0	0	0	0	0	0	0	0	0	0	0	2.33872	0	0	0	0	0	0	0	0	0	0	0	0	0	0	0	0	0	0	0	0	0	0
201	211	201-211	tae-MIR9668-p3_1ss19CT	ATGACAAGTATTTTCGGATGGAGG	24	LT934111.1	actttatttcttgtttgaaccaagtactccctccatccggaattaattgtcatcaaaatggatgtgtctagaactaaaatacatctagatacatccatttcaATGACAAGTATTTTCGGATGGAGGgagtagaagattcgactccatgaagtagctt	3'	New	G2	0	0	0	0	0	0	0	0	0	0	0	0	0	0	0	0	2.03367	0	0	0	0	0	0	0	0	0	0	0	0	0	0	0	0	0	0	0	0	0	0
202	212	202-212	tae-MIR9668-p3_1ss23AG_2	CAAGTATTTTCGGACGGAGGGAGT	24	LT934111.1	aatatgatactcccttcgtccggaaatacttgtcatcaaaatgaataaaaggggatgtatctagatgtattttagttctagatacatccctttttgtccattttgatgaCAAGTATTTTCGGACGGAGGGAGTacatgct	3'	New	G2	63.5862	89.458	75.0957	60.5198	96.6257	65.6424	39.5431	46.2403	40.4358	62.2809	60.6597	59.7807	112.256	118.418	103.32	163.044	161.88	150.984	75.326	126.916	146.298	124.306	174.591	171.637	104.377	95.8811	87.4466	135.026	96.634	163.401	449.901	1855.71	131.722	156.492	290.792	0	57.0249	75.7112	84.5761
203	213	203-213	tae-MIR9668-p3_1	AAGTATTTTCGGACGGAGGG	20	LT934111.1	tttgcatctactccctccgtccgaaaatacttgtcatcaaaatgaattaaaagggttgtatctagatgtattttaattttagatatatccatttttatccattttgatgacAAGTATTTTCGGACGGAGGGagcataacagatgccct	3'	New	G2	0	0	0	0	0	0	0	0	0	0	0	0	0	0	0	0	2.84714	0	0	0	0	0	0	0	0	0	0	0	0	0	0	0	0	0	0	0	0	0	0
204	214	204-214	tae-MIR9668-p5_2ss14CG19TG_2	AATACTTGTCGGAGAAATGGATGT	24	LT934112.1	ataataatcccaccgtccggaAATACTTGTCGGAGAAATGGATGTatctagaactaaaatacgactagatacatccatttctacgacgaatatttctggacaaagggagtataaa	5'	New	G2	0	0	0	0	0	0	0	0	0	0	0	0	0	0	0	0	7.93133	0	0	0	0	0	0	0	0	0	0	0	0	0	0	0	0	0	0	0	0	0	0
205	215	205-215	tae-MIR9668-p3_1ss1TC	CGACAAGTATTTTCGGACGGAGGG	24	LT934112.1	tgttactccctccgtccggaaatacttgtcggagaaatggatgaaaatgggtgtatctaaaactaaattgcgtctagatacatgcattcctcCGACAAGTATTTTCGGACGGAGGGagtagat	3'	New	G2	0	0	0	0	0	0	0	0	0	0	0	0	0	0	0	0	6.10102	0	0	0	0	0	0	0	0	0	0	0	0	0	0	0	0	0	0	0	0	0	0
206	216	206-216	tae-MIR9668-p3_1ss22AG_2	AAGTATTTTCGGACGGAGGGAGTA	24	LT934112.1	aaataatactccctccgtccggaattacttgtcatcaaaatggatgtgtgtaaaactaaaatacatctagatacatccatttcaatgacAAGTATTTTCGGACGGAGGGAGTAgtagaa	3'	New	G2	0	0	0	0	0	0	0	0	0	0	0	0	0	0	0	0	8.84648	0	0	0	0	0	0	0	0	0	0	0	0	0	0	0	0	0	0	0	0	0	0
207	217	207-217	tae-MIR9668-p3_2ss23AG24TG	CAAGTATTTTCGGACGGAGGGAGG	24	LT934112.1	atactccctccgtccggaattacttgtcatcaaaatggatgtgtctagaactaaaatacatctagatacatccatttcaatgaCAAGTATTTTCGGACGGAGGGAGGag	3'	New	G2	0	0	0	0	0	0	0	0	0	0	0	0	0	0	0	0	7.93133	0	0	0	0	33.4669	0	0	0	0	0	0	0	0	0	0	0	0	0	0	0	0	0
208	218	208-218	tae-MIR9668-p3_5	ACAAGTATTTTCGGACGGAGG	21	LT934112.1	aatgtactccttccgttccgaaatacttaacggagagatggataaaattggatgtatctataacttaaatacgtctagatacatccatttctttgACAAGTATTTTCGGACGGAGGgagtattta	3'	New	G2	0	0	0	0	0	0	0	0	0	0	0	0	0	0	0	0	2.84714	0	0	0	0	0	0	0	0	0	0	0	0	0	0	0	0	0	0	0	0	0	0
209	219	209-219	tae-MIR9668-p3_1ss24AG_2	ACAAGTATTTTCGGACGGAGGGAGT	25	LT934112.1	aacgagtactccctccgtccggaaatacttgtcatcaaaatgaataaaaggggatgtatctagatgtattttagttctagatatattttttttgtccattttgatgACAAGTATTTTCGGACGGAGGGAGTacttttt	3'	New	G2	0	0	0	0	0	0	0	0	0	0	0	0	0	0	0	0	2.33872	0	0	0	0	0	0	0	0	0	0	0	0	0	0	0	0	0	0	0	0	0	0
210	220	210-220	tae-MIR9668-p3_1ss24AG_1	ACAAGTATTTTCGGACGGAGGGAG	24	LT934113.1	aaatgctccctccatccggaaatacttgtcatcaaaatggataaaaggaaatgtatctagatgtattttagttttagatacatctctttttatccattttgatgACAAGTATTTTCGGACGGAGGGAGtagaa	3'	New	G2	0	0	0	0	0	0	0	0	0	0	0	0	0	0	0	0	2.33872	0	0	0	0	0	0	0	0	0	0	0	0	0	0	0	0	0	0	0	0	0	0
211	221	211-221	tae-MIR9668-p3_1ss24GA	ATGACAAGTATTTTCGGACGGAGA	24	LT934113.1	atagtactccctccgtccggaaaaacttgtcgtcaaaatgaataaaaggggatgtatctagacgtattttaattctagatacatctctttctatccattttgATGACAAGTATTTTCGGACGGAGAgagtacaag	3'	New	G2	0	0	0	0	0	0	0	0	0	0	0	0	0	0	0	0	5.18587	0	0	0	0	0	0	0	0	0	0	0	0	0	0	0	0	0	0	0	0	0	0
212	222	212-222	tae-MIR9668-p3_1ss18GT	ACAAGTATTTTCGGACGT	18	LT934113.1	ccagctactccctccgtccggaaatacttgtcatcaaaatggataaaagatgatgtatctagatgtattttagttctagatacacccccttttatccattttgatgACAAGTATTTTCGGACGTaggaagtagtaga	3'	New	G2	0	0	0	0	0	0	0	0	0	0	0	0	0	0	0	0	5.08418	0	0	0	0	0	0	0	0	0	0	0	0	0	0	0	21.1967	0	0	0	0	0	0
213	223	213-223	tae-MIR9668-p5_2ss13CG18TG	ATACTTGTCGGAGAAATGGAT	21	LT934114.1	tccggaaATACTTGTCGGAGAAATGGATgaaaatgggtgtatctaaaactaaattgcgtctagatacatccattcctccgacaagtattttcaga	5'	New	G2	0	0	0	0	0	0	0	0	0	0	0	0	0	0	0	0	2.03367	0	0	0	0	0	0	0	0	0	0	0	0	0	0	0	0	0	0	0	0	0	0
214	224	214-224	tae-MIR9668-p5_1ss3TC_1	TCCGTCCGGAAATACTTGTC	20	LT934114.1	tctgatcttctgacttcaagtgatactccatgtactcccTCCGTCCGGAAATACTTGTCatcaaaatggattaaaatggatgtatctataactaaaatacatctagataatccatttcaatgacaagtatttccggacggagggagtactagtaacctctcatctttgaagttctagatt	5'	New	G2	0	0	0	0	0	0	0	0	0	0	0	0	0	0	0	0	3.15219	0	0	0	0	0	0	0	0	0	0	0	0	0	0	0	0	0	0	0	0	0	0
215	225	215-225	tae-MIR9668-p3_8	CAAGTATTTTCGGACGGAGGG	21	LT934114.1	gttggtactccctccgtccggaaatacttgtcatcaaaatgaataaaaaaggatgtatttagatgtattttagttctaaatacatccctttttgtccattttgatgaCAAGTATTTTCGGACGGAGGGagtacttgg	3'	New	G2	0	0	0	0	0	0	0	0	0	0	0	0	0	0	0	0	2.84714	0	0	0	0	0	0	0	0	0	0	0	0	0	0	0	0	0	0	0	0	0	0
216	226	216-226	tae-MIR9668-p3_13	TGACAAGTATTTTCGGACGGA	21	LT934114.1	gacaaatactccctccgtccggaaatacttgtcatcaaaatggataaaaggaaatgtatctagacgtattttagttttagatacatatctttttatccattttgaTGACAAGTATTTTCGGACGGAgggagtatttagg	3'	New	G2	0	0	0	0	0	0	0	0	0	0	0	0	0	0	0	0	2.84714	0	0	0	0	0	0	0	0	0	0	0	0	0	0	0	0	0	0	0	0	0	0
217	227	217-227	tae-MIR9668-p3_1ss15TC	AATGACAAGTATTTCCGGACGGAG	24	LT934114.1	acctgtctgcaaataatccttaacaactactccctccgtccggaaatacttgtcatcagaatggatgaaaatagatgtatctagaactaaaatacatctagatacatctatttcAATGACAAGTATTTCCGGACGGAGggagtataatttagtttcagtacatac	3'	New	G2	0	0	0	0	0	0	0	0	0	0	0	0	0	0	0	0	4.3724	0	0	0	0	0	0	0	0	0	0	0	0	0	0	0	0	0	0	0	0	0	0
218	228	218-228	tae-MIR9668-p3_1ss14TC_2	ATGACAAGTATTTCCGGACGGA	22	LT934114.1	actttatttcttgtttgaaccaagtactccctccgttcggaattacttgtcatcaaaatggatgtgtctagaactaaaatacatctagagacatccatttcaATGACAAGTATTTCCGGACGGAgggagtacaagattcgactccatgaagtagctt	3'	New	G2	0	0	0	0	0	0	0	0	0	0	0	0	0	0	0	0	2.74546	0	0	0	0	0	0	0	0	0	0	0	0	0	0	0	0	0	0	0	0	0	0
219	229	219-229	tae-MIR9668-p3_1ss21AG_2	AGTATTTTCGGACGGAGGGAGTA	23	LT934114.1	tactcctactacttactactccctccgtccaaaaatacttgtcatcaaaatggataaaaagagatgtatctagaactaaaatatctctagatacatccccttctgtacattttgatgacaAGTATTTTCGGACGGAGGGAGTAtatagtacaagtatcgaggattc	3'	New	G2	0	0	0	0	0	0	0	0	0	0	0	0	0	0	0	0	3.55893	0	0	0	0	0	0	0	0	0	0	0	0	0	0	0	0	0	0	0	0	0	0
220	230	220-230	tae-MIR9668-p3_11	GACAAGTATTTTCGGACGGAGGGA	24	LT934114.1	cttactgaatactccctccgtccggaaatacttgtcatcaaaatgaataaaagaggatgtatctagacgtattttagttctagatacatccctttctatccattttgatGACAAGTATTTTCGGACGGAGGGAgtaacagttac	3'	New	G2	0	0	0	0	0	0	0	0	0	0	0	0	0	0	0	0	2.84714	0	0	0	0	0	0	0	0	0	0	0	0	0	0	0	0	0	0	0	0	0	0
221	231	221-231	tae-MIR9668-p3_10	GACAAGTATTTTCGGACGGAGGG	23	LT934114.1	taacatatactccctccgtccgaaaatacttgtcatcaaaatgaataaaaggggatgtatctagatgtattttagttgtagatacatcccttcttgtccattttgatGACAAGTATTTTCGGACGGAGGGagtatgtggta	3'	New	G2	0	0	0	0	0	0	0	0	0	0	0	0	0	0	0	0	2.84714	0	0	0	0	0	0	0	0	0	0	0	0	0	0	0	0	0	0	0	0	0	0
222	232	222-232	tae-MIR9668-p3_2ss2AG23AG	CGAGTATTTTCGGACGGAGGGAGT	24	LT934114.1	atagcatatcgaacttagcctttgtaatatactccttccgtccaaaaatacttgttaaagatattgataaaaatggatgtatgtaaaactaaaacacgtctagatacatctatttcttcgaCGAGTATTTTCGGACGGAGGGAGTactcgcaaaacgattagtttgacttgtact	3'	New	G2	0	0	0	0	0	0	0	0	0	0	0	0	0	0	0	0	9.55826	0	0	0	0	0	0	0	0	0	0	0	0	0	0	0	0	0	0	0	0	0	0
223	233	223-233	tae-MIR9668-p5_1ss3TC_2	TCCGTCCGGAAATACTTGTCG	21	LT934114.1	actaatacatactcccTCCGTCCGGAAATACTTGTCGgagaaatgctgaaaaatgaatgtatctagaattaaaatacatctagatacgtccattccttcgacgagtatttccggacggagggagtactgtatttta	5'	New	G2	0	0	0	0	0	0	0	0	0	0	0	0	0	0	0	0	3.15219	0	0	0	0	0	0	0	0	0	0	0	0	0	0	0	0	0	0	0	0	0	0
224	234	224-234	tae-MIR9668-p3_2ss17GA24AG	ACAAGTATTTTCGGACAGAGGGAG	24	LT934115.1	atctactccttccgtctataaatattcgtcatcaaaatagataaaaaagaatatatgtaaacatattttgACAAGTATTTTCGGACAGAGGGAGtaaat	3'	New	G2	0	0	0	0	0	0	0	0	0	0	0	0	0	0	0	0	2.74546	0	0	0	0	0	0	0	0	0	0	0	0	0	0	0	0	0	0	0	0	0	0
225	235	225-235	tae-MIR9668-p3_4	ACAAGTATTTTCGGACGGA	19	LT934116.1	taatactctctccgtccgaaaatacttgtcctaaaaaatgataaaatggatgtatctataattaagataagtctagatacatctatttttaggACAAGTATTTTCGGACGGAaggagtatat	3'	New	G2	0	0	0	0	0	0	0	0	0	0	0	0	0	0	0	0	2.84714	0	0	0	0	0	0	0	0	0	0	0	0	0	0	0	0	0	0	0	0	0	0
226	236	226-236	tae-MIR9668-p3_2ss20GA22AG	AAGTATTTTCGGACGGAGGAAGT	23	LT934116.1	aactgtccaaaacacatactccctccgtccgaaaatacttgtcatcaaaatggatgaaaagggatgcatctagaactaaaatacatctagatacatccctttttattctttttgatgacAAGTATTTTCGGACGGAGGAAGTacttggcaatc	3'	New	G2	0	0	0	0	0	0	0	0	0	0	0	0	0	0	0	0	2.23704	0	0	0	0	0	0	0	0	0	0	0	0	0	0	0	0	0	0	0	0	0	0
227	237	227-237	tae-MIR9668-p3_2	AAGTATTTTCGGACGGAGGGA	21	LT934116.1	ttctactccctccgtccgaaaatacttgtcatcaaaatggataaaaggaaatgtatctagacgtattttagctttagatacatctctttttatccattttgatgacAAGTATTTTCGGACGGAGGGAgtattt	3'	New	G2	0	0	0	0	0	0	0	0	0	0	0	0	0	0	0	0	2.84714	0	0	0	0	0	0	0	0	0	0	0	0	0	0	0	0	0	0	0	0	0	0
228	238	228-238	tae-MIR9668-p3_2ss12GA23AG	CAAGTATTTTCAGACGGAGGGAGT	24	LT934116.1	ttatactccctccgtccgaaaatacttgtcatcaaaatagataaaaggagatgtatctagacgtattttagttctagatacatccctttttatccattttgatgaCAAGTATTTTCAGACGGAGGGAGTacat	3'	New	G2	0	0	0	0	0	0	0	0	0	0	0	0	0	0	0	0	10.5751	0	0	0	16.9397	0	0	0	0	0	0	0	0	0	0	0	0	0	0	0	0	0	0
229	239	229-239	tae-MIR9668-p3_2ss13TC17GA	ATGACAAGTATTCTCGAACGGAGG	24	LT934116.1	tattattactccctccgtccggaaatacttgtcatcaaaatggataaaggaggatgtatctagatgtattttagttctagatacatctctttttattcattttgATGACAAGTATTCTCGAACGGAGGgagtattattt	3'	New	G2	0	0	0	0	0	0	0	0	0	0	0	0	0	0	0	0	3.15219	0	0	0	0	0	0	0	0	0	0	0	0	0	0	0	0	0	0	0	0	0	0
230	240	230-240	tae-MIR9668-p3_9	CAAGTATTTTCGGACGGAGGGA	22	LT934116.1	taatactcccttcgtccggaattacttgtcatcaaaatggatgtgtctagaactaaaatacatctagatacatccattttaatgaCAAGTATTTTCGGACGGAGGGAgtagta	3'	New	G2	0	0	0	0	0	0	0	0	0	0	0	0	0	0	0	0	2.84714	0	0	0	0	0	0	0	0	0	0	0	0	0	0	0	0	0	0	0	0	0	0
231	241	231-241	tae-miR9668-5p_R+3_2ss1CT17TC	TCAATGACAAGTATTTCCGGACGG	24	LT934116.1	aacatatactccctccgtccgaaattacttgtcattaaaatggatgaaaatggatgtatctaattTCAATGACAAGTATTTCCGGACGGagggagtatattct	3'	Diff	G2	0	0	0	0	0	0	0	0	0	0	0	0	0	0	0	0	2.74546	0	0	0	0	0	0	0	0	0	0	0	0	0	0	0	0	0	0	0	0	0	0
232	242	232-242	tae-MIR9668-p3_2ss21GA23AG	CAAGTATTTTCGGACGGAGGAAGT	24	LT934117.1	ctcgtataaatgtgtactccctccgtccggaaatacttatcatcaaaatggataaaaggagatgtatctaggcgtattttagttctagatacatcactttttattcattttgatgaCAAGTATTTTCGGACGGAGGAAGTaaatcatttactacatg	3'	New	G2	0	0	0	0	0	0	0	0	0	0	0	0	0	0	0	27.6194	17.7946	0	0	16.217	19.2497	0	0	0	0	0	0	0	0	18.7609	0	0	0	0	0	0	0	0	0
233	243	233-243	tae-MIR9668-p3_1ss20GA	ATGACAAGTATTTTCGGACAGAGG	24	LT934117.1	caagtactccctctgtccggaattacttgtcatcaaaatggatgtgtctagaactaaaatacatctagatacatccatttcaATGACAAGTATTTTCGGACAGAGGgagtacaag	3'	New	G2	0	0	0	0	0	0	0	0	0	0	0	0	0	0	0	0	3.05051	0	0	0	0	0	0	0	0	0	0	0	0	0	0	0	0	0	0	0	0	0	0
234	244	234-244	tae-MIR9668-p3_14	TGACAAGTATTTTCGGACGGAGGG	24	LT934117.1	atggtactccctccgtccggaaatacttgtcatcaaaatgaataaaaggggatgtatctagatgtattttagttttagatacatcatttttttgttcattttgaTGACAAGTATTTTCGGACGGAGGGagtacaaa	3'	New	G2	0	0	0	0	0	0	0	0	0	0	0	0	0	0	0	0	2.84714	0	0	0	0	0	0	0	0	0	0	0	0	0	0	0	0	0	0	0	0	0	0
235	245	235-245	tae-MIR9668-p3_2ss17GA23AG	CAAGTATTTTCGGACGAAGGGAGT	24	LT934117.1	tgggctccttatatatactccctctgtccggaaatacttgtcatcaaaatggataaaagggatgtatctagatgtattttagttttagatacatccctttttgtccattttgatgaCAAGTATTTTCGGACGAAGGGAGTataatgttatgttagaaggagcaat	3'	New	G2	0	0	0	0	0	0	0	0	0	0	0	0	0	0	0	19.6009	19.3199	0	17.1195	28.9086	26.9496	0	0	0	29.6296	24.7116	0	24.6142	34.1061	30.2595	161.4	786.318	34.8231	55.7006	110.259	0	20.2346	27.0397	0
236	246	236-246	tae-MIR9668-p3_1ss17CT	GACAAGTATTTTCGGATGGAGGGA	24	LT934118.1	tggtactccctccgtccgaaaatacttgtcatcaaaatgaataaaaggggatgtatctagatgtattttagttctagatacatcccttcttgtccattttgatGACAAGTATTTTCGGATGGAGGGAgtagat	3'	New	G2	0	0	0	0	0	0	0	0	0	0	0	0	0	0	0	0	2.23704	0	0	0	0	0	0	0	0	0	0	0	0	0	0	0	0	0	0	0	0	0	0
237	247	237-247	tae-MIR9668-p3_1ss15GA	GACAAGTATTTTCGAACGGAGGGA	24	LT934118.1	atctactccctccgtccggaaatacttgtcatcaaaatgaataaaagagaatgtatctagatgtattttagttctaagatacatctctttttatctattttgatGACAAGTATTTTCGAACGGAGGGAgtatat	3'	New	G2	0	0	0	0	0	0	0	0	0	0	0	0	0	0	0	0	2.64378	0	0	0	0	0	0	0	0	0	0	0	0	0	0	0	0	0	0	0	0	0	0
238	248	238-248	tae-MIR9668-p3_1ss21AG_1	AGTATTTTCGGACGGAGGGAGT	22	LT934119.1	gcagcttttttatactccctccatccaaaaaatacttgtcatcaaaatgaatagaaaaacatgtatctagaactaaaatacatctagatacatctctttttatccattttgatgacaAGTATTTTCGGACGGAGGGAGTtgtatagtata	3'	New	G2	0	0	0	0	0	0	0	0	0	0	0	0	0	0	0	0	3.55893	0	0	0	0	0	0	0	0	0	0	0	0	0	0	0	0	0	0	0	0	0	0
239	249	239-249	tae-MIR9668-p3_1ss1AG	GATGACAAGTATTTTCGGACGGAG	24	LT934120.1	attgttaagcatttactccctccgtccgaaaatatttgtcatcaaaatggataaaaagagatgtatctagaactaaaatacgtctagatgcatctttttttatcaattttGATGACAAGTATTTTCGGACGGAGggagtatttgataagaactta	3'	New	G2	0	0	0	0	0	0	0	0	0	0	0	0	0	0	0	0	5.69429	0	0	0	0	0	0	0	0	0	0	0	0	0	0	0	0	0	0	0	0	0	0
240	250	240-250	tae-MIR9668-p3_1ss18CT	TGACAAGTATTTTCGGATGGA	21	LT934120.1	aaatactccctccgtccgaaaatacttgtcatcaaaatggataaaaggaaatgtagctagacgtattttagttttagatacatctatttttatccattttgaTGACAAGTATTTTCGGATGGAgggagtagaa	3'	New	G2	0	0	0	0	0	0	0	0	0	0	0	0	0	0	0	0	2.64378	0	0	0	0	0	0	0	0	0	0	0	0	0	0	0	0	0	0	0	0	0	0
241	251	241-251	tae-MIR9668-p3_1ss23AG_1	CAAGTATTTTCGGACGGAGGGAG	23	LT934120.1	ttataccccgtccgtccgaaaatacttgtcatcaaaatgaacaaaaagagatgtatctagaactaaaatacgtctagatacatctccttttattcattttgatgaCAAGTATTTTCGGACGGAGGGAGtagaa	3'	New	G2	63.5862	89.458	75.0957	60.5198	96.6257	65.6424	39.5431	46.2403	40.4358	62.2809	60.6597	59.7807	112.256	118.418	103.32	163.044	161.88	150.984	75.326	126.916	146.298	124.306	174.591	171.637	104.377	95.8811	87.4466	135.026	96.634	163.401	449.901	1855.71	131.722	156.492	290.792	0	57.0249	75.7112	84.5761
242	252	242-252	tae-MIR9668-p3_3	ACAAGTATTTTCGGACGG	18	LT934120.1	tcatactccctccgttcgaaaatacttgtcatcaaaatggatgaaaattgatgtatctagaactaaaatacatctagatacatctatttcaatgACAAGTATTTTCGGACGGaggaagtacct	3'	New	G2	0	0	0	0	0	0	0	0	0	0	0	0	0	0	0	0	2.84714	0	0	0	0	0	0	0	0	0	0	0	0	0	0	0	0	0	0	0	0	0	0
243	253	243-253	tae-MIR9668-p5_2ss23AG24TA	CAAGTATTTTCGGACGGAGGGAGA	24	LT934120.1	tccctccgtccggagtacttgtcatggaaatggataaaaggaatgtatctagacgtactttagttctagatacatctctttttattcattttgatgaCAAGTATTTTCGGACGGAGGGAGAtactccctccgtccgaaaatacttgtcatcaaaatgaataaaaagggatgtatctagatgtattttagttctagatacatccttttttatccattttgatgacaagtattttcagacggag	5'	New	G2	0	0	0	0	0	0	0	0	0	0	0	0	0	0	0	0	2.84714	0	0	0	0	0	0	0	0	0	0	0	0	0	0	0	0	0	0	0	0	0	0
244	254	244-254	tae-MIR9668-p5_2ss15CG20TG	AAATACTTGTCGGAGAAATGG	21	LT934120.1	aagatgtatatagtactccctccatccggAAATACTTGTCGGAGAAATGGatgaaaatggatgtatctaaaactaaattgcatctagatacatctattcctccgacaagtatttttggacggagggagtaagtacgtagc	5'	New	G2	0	0	0	0	0	0	0	0	0	0	0	0	0	0	0	0	2.03367	0	0	0	0	0	0	0	0	0	0	0	0	0	0	0	0	0	0	0	0	0	0
245	255	245-255	tae-MIR9668-p3_12	TGACAAGTATTTTCGGACGG	20	LT934120.1	atttggatactccctccgtccggaaatacttgtcatcaaaatgaatagaaggggatgtatctagatgtattttagttctacatacatcattttttgtccattttgaTGACAAGTATTTTCGGACGGagggagtactacac	3'	New	G2	0	0	0	0	0	0	0	0	0	0	0	0	0	0	0	0	2.84714	0	0	0	0	0	0	0	0	0	0	0	0	0	0	0	0	0	0	0	0	0	0
246	256	246-256	tae-MIR9668-p3_2ss6AT23AG	CAAGTTTTTTCGGACGGAGGGAGT	24	LT934120.1	aaatgattatatgttaccccctccgtccgaaaatatttatcattaaaatggataaaaagggatgtatctagaactaaaatacatctagatacatccccttttattcattttgatgaCAAGTTTTTTCGGACGGAGGGAGTataaagtatatttaaca	3'	New	G2	0	0	0	0	0	0	0	0	0	0	0	0	0	0	0	0	11.5919	0	0	0	0	0	0	0	0	0	0	15.4718	0	15.1297	50.4374	131.053	0	0	0	0	0	0	0
247	257	247-257	tae-MIR9668-p3_1ss10TC	CAAGTATTTCCGGACGGAGGGAAT	24	LT934120.1	ctccctccgtccggaaatacttgtcgagaaatggataaaaatgtatgtatctaaaactaaaacactttttcaaCAAGTATTTCCGGACGGAGGGAAT	3'	New	G2	0	0	0	0	0	0	0	0	0	0	0	0	0	0	0	0	6.60944	0	0	0	0	0	0	0	0	0	0	0	0	0	0	0	0	0	0	0	0	0	0
248	258	248-258	tae-MIR9668-p3_1ss2TG	AGGACAAGTATTTTCGGACGGAGG	24	LT934121.1	ccctccatccagaatacttgtcggagaaatggatgtatctagaactattttagttttagatacatccatttttatcaattctAGGACAAGTATTTTCGGACGGAGGa	3'	New	G2	0	0	0	0	0	0	0	0	0	0	0	0	0	0	0	0	4.67745	0	0	0	0	0	0	0	0	0	0	0	0	0	0	0	0	0	0	0	0	0	0
249	259	249-259	tae-MIR9668-p3_2ss14TC19CT	ATGACAAGTATTTCCGGATGGAGG	24	LT934122.1	agttaattactccctccgtccaaaaatacttgtcatcaaaatgaacaaaaaaggatgtatctagaactaaaatacgtctagatacatcaccttttatccattttgATGACAAGTATTTCCGGATGGAGGgagtacttgaca	3'	New	G2	0	0	0	0	0	0	0	0	0	0	0	0	0	0	0	0	14.8458	0	0	0	0	0	0	0	0	0	0	0	0	0	0	0	0	0	0	0	0	0	0
250	260	250-260	tae-MIR9668-p5_2ss5TC19TC	CCTCCGTCCGGAAATACTCGTCGG	24	LT934122.1	ttactcCCTCCGTCCGGAAATACTCGTCGGagagacggatgtatctagacgtatttttattctagatgcatccattgtcatcaatttctacgacaagtatttccggacggagggagtat	5'	New	G2	0	0	0	0	0	0	0	0	0	0	0	0	0	0	0	0	3.15219	0	0	0	0	0	0	0	0	0	0	0	0	0	0	0	0	0	0	0	0	0	0
251	261	251-261	tae-MIR9668-p3_1ss8GC	ATGACAACTATTTTCGGACGGAGG	24	LT934122.1	atgatactccctccgtccggaaatacttgtcatcaaaatgaataaaaggggatgtatctagatgtattttagttctagatacatccctttttatcaattttgATGACAACTATTTTCGGACGGAGGgagtatgag	3'	New	G2	0	0	0	0	0	0	0	0	0	0	0	0	0	0	0	0	2.03367	0	0	0	0	0	0	0	0	0	0	0	0	0	0	0	0	0	0	0	0	0	0
252	262	252-262	tae-MIR9668-p3_2ss3GA22AG	AAATATTTTCGGACGGAGGGAGT	23	LT934122.1	tttctcttgattgtgtttcatgtagtgctccctccgtccggaaatacttatcgaagaaatgaatgaaaatgattgtatctaggactaaattgcgtctagatacatccattcatccgacAAATATTTTCGGACGGAGGGAGTatcaagttgggagtca	3'	New	G2	0	0	0	0	0	0	0	0	0	0	0	0	0	0	0	0	2.64378	0	0	0	0	0	0	0	0	0	0	0	0	0	0	0	0	0	0	0	0	0	0
253	263	253-263	tae-MIR9668-p3_2ss14TC21GA	ATGACAAGTATTTCCGGACGA	21	LT934122.1	atgtactccctccgtccgaaaatacttgtcatcaaaatggacaaaaaaggatgtatctagaactaaaatacatctagatacatccccttttatttattttgATGACAAGTATTTCCGGACGAagggagtaact	3'	New	G2	0	0	0	0	0	0	0	0	0	0	0	0	0	0	0	0	3.66061	0	0	0	0	0	0	0	0	0	0	0	0	0	0	0	0	0	0	0	0	0	0
254	264	254-264	tae-MIR9668-p3_1ss15CT_2	ATGACAAGTATTTTTGGACGGAGG	24	LT934122.1	aaatactccctccgtccggaaatacttgtcatcaaaatggataaaaggaaatgtatctagacgtattttagttttagacacatctctttttatccattttgATGACAAGTATTTTTGGACGGAGGgagtagaa	3'	New	G2	0	0	0	0	0	0	0	0	0	0	0	0	0	0	0	0	2.84714	0	0	0	0	0	0	0	0	0	0	0	0	0	0	0	0	0	0	0	0	0	0
255	265	255-265	tae-MIR9668-p3_1ss14TC_1	ATGACAAGTATTTCCGGACG	20	LT934122.1	tggttaatatggtactccctccgtccgaaaatacttgtcatcaaaatggataaaaaggagatgtatctaaaactaaaataggtctagatacatctccttttatccattttgATGACAAGTATTTCCGGACGgagggagtatttattaggaa	3'	New	G2	0	0	0	0	0	0	0	0	0	0	0	0	0	0	0	0	2.74546	0	0	0	0	0	0	0	0	0	0	0	0	0	0	0	0	0	0	0	0	0	0
256	266	256-266	tae-MIR9668-p3_1ss15CT_1	ATGACAAGTATTTTTGGACGG	21	LT934122.1	ttgtactccctccgtcaaaaaatacttatcatcaaaatggataaaaggagatgtatctagacgtattttagttctagatacatctatttttatccattttgATGACAAGTATTTTTGGACGGagggagtaata	3'	New	G2	0	0	0	0	0	0	0	0	0	0	0	0	0	0	0	0	2.84714	0	0	0	0	0	0	0	0	0	0	0	0	0	0	0	0	0	0	0	0	0	0
257	267	257-267	tae-MIR9668-p3_1ss7AT	ACAAGTTTTTTCGGACGGAGG	21	LT934123.1	acttcctccgtccgaaaaaacttatcccttaaatagatgtatctagcagaataaatttagtACAAGTTTTTTCGGACGGAGGgtaa	3'	New	G2	0	0	0	0	0	0	0	0	0	0	0	0	0	0	0	0	2.54209	0	0	0	0	0	0	0	0	0	0	0	0	0	0	0	0	0	0	0	0	0	0
258	268	258-268	tae-MIR9668-p3_2ss7TA23AG	CAAGTAATTTCGGACGGAGGGAGT	24	LT934123.1	gtcgaatcttttactccctccgtccgaaaatacttgtcattgaaatggatgtatctagatgaattttagttctagacacatccattttgatgaCAAGTAATTTCGGACGGAGGGAGTacttggttcaaa	3'	New	G2	0	0	0	0	0	0	0	0	0	0	0	0	0	0	0	0	2.13536	0	0	0	0	0	0	0	0	0	0	0	0	0	0	0	0	0	0	0	0	0	0
259	269	259-269	tae-MIR9668-p5_2ss14CG19TG_1	AATACTTGTCGGAGAAATGGA	21	LT934123.1	atcgtatttcctctgttcgaaAATACTTGTCGGAGAAATGGAtaaaaatggatataactagacctaaaatacgtctagatacatccatttttccgacaagtatttctggacggagggagtactta	5'	New	G2	0	0	0	0	0	0	0	0	0	0	0	0	0	0	0	0	7.93133	0	0	0	0	0	0	0	0	0	0	0	0	0	0	0	0	0	0	0	0	0	0
260	270	260-270	tae-MIR9668-p3_7	ATGACAAGTATTTTCGGACGG	21	LT934123.1	aaatactccctccgtccggaaatacttgtcatcaaaatggataaaaggaaatgtatctagacgtattttagttttagatacatctctttttatccattttgATGACAAGTATTTTCGGACGGagggagtagaa	3'	New	G2	0	0	0	0	0	0	0	0	0	0	0	0	0	0	0	0	2.84714	0	0	0	0	0	0	0	0	0	0	0	0	0	0	0	0	0	0	0	0	0	0
261	271	261-271	tae-MIR9668-p3_1ss17GA_1	ATGACAAGTATTTTCGAACGGAGG	24	LT934123.1	actactcccttcgtccgaaaatacttgtcatcaaaatggataaaaggggatgtatctagacgtattttagttctagatacatatctttttattcattttaATGACAAGTATTTTCGAACGGAGGgagtact	3'	New	G2	0	0	0	0	0	0	0	0	0	0	0	0	0	0	0	0	4.88082	0	0	0	0	0	0	0	0	0	0	0	0	0	0	0	0	0	0	0	0	0	0
262	272	262-272	tae-MIR9668-p3_1ss18GA	ACAAGTATTTTCGGACGAAGG	21	LT934123.1	ttctactccctccgtccgaaaatacttgtcatcaaaatggataaaaagagatgtatctaaaaataaaatatgtctatatacatttccttttatccattttgatgACAAGTATTTTCGGACGAAGGgagtattt	3'	New	G2	0	0	0	0	0	0	0	0	0	0	0	0	0	0	0	0	5.49092	0	0	0	0	0	0	0	0	0	0	0	0	0	0	0	0	0	0	0	0	0	0
263	273	263-273	tae-MIR9668-p3_2ss13GA23AG	CAAGTATTTTCGAACGGAGGGAGT	24	LT934123.1	actccgcggtacaattttatactccctccgtccgaaaacacttgtcatcaaaatggacaaaaaaggatgtatctagaactaaaatacatccagatacattcctttttattcattttgatgaCAAGTATTTTCGAACGGAGGGAGTataagatagatcagaggggaga	3'	New	G2	0	0	0	0	0	0	0	0	0	0	0	0	0	0	0	0	8.03301	0	0	0	0	0	0	0	0	0	0	0	0	0	0	0	0	0	0	0	0	0	0
264	274	264-274	tae-MIR9668-p3_2ss22AG23AG	CAAGTATTTTCGGACGGAGGGGGT	24	LT934124.1	aaatactccctccgtccagaaatacttgtcatcaaaatggataaaaggaaatgtatctaggcatattttagttttaaatacatctctttttatccattttgatgaCAAGTATTTTCGGACGGAGGGGGTagaa	3'	New	G2	0	0	0	0	0	0	0	0	0	0	0	0	0	0	0	0	3.45724	0	0	0	0	0	0	0	0	0	0	0	0	0	0	0	0	0	0	0	0	0	0
265	275	265-275	tae-MIR9668-p3_2ss4GA23AG	CAAATATTTTCGGACGGAGGGAGT	24	LT934124.1	atgtactatacaaggagtactccctccgtccggaaatacttgtcatcaaaatgaataaaaggagatgtatctagatgaattttaactctagatacatccctttttattcattttgatgaCAAATATTTTCGGACGGAGGGAGTaatgtgtatgtatgtaaa	3'	New	G2	0	0	0	0	0	0	0	0	0	0	0	0	0	0	0	0	12.3037	0	0	14.1018	0	0	0	0	0	0	0	0	0	0	0	0	0	0	26.6559	0	0	0	0
266	276	266-276	tae-MIR9668-p3_6	ACAAGTATTTTCGGACGGAGGG	22	LT934124.1	aaaatatttgaattctactcccttcatccggaaatacttgtcgcagagatggatgtatcgagacgtatttaagttctagatacatctatttttatccatttctcccACAAGTATTTTCGGACGGAGGGagtagaatgcaatatgat	3'	New	G2	0	0	0	0	0	0	0	0	0	0	0	0	0	0	0	0	2.84714	0	0	0	0	0	0	0	0	0	0	0	0	0	0	0	0	0	0	0	0	0	0
267	277	267-277	tae-MIR9668-p3_2ss1CT23AG	TAAGTATTTTCGGACGGAGGGAGT	24	LT934124.1	cactactccctccgtcctaaaatacttgtccgagaaatggatgtatctagatgtattttagttctagatacattcatttatatccatttatacgaTAAGTATTTTCGGACGGAGGGAGTacct	3'	New	G2	0	0	0	0	0	0	0	0	0	0	0	0	0	0	0	0	2.03367	0	0	0	0	0	0	0	0	0	0	0	0	0	0	0	0	0	0	0	0	0	0
268	278	268-278	tae-MIR9668-p3_1ss17GA_2	CAAGTATTTTCGGACGAAGGG	21	LT934124.1	ttgtattccctccgtccgaaaatacttgtcatcaaaatgaataaaagaggatgtatctagatgtattttagttttagatacatctctttttattcattttgatgaCAAGTATTTTCGGACGAAGGGagtagca	3'	New	G2	0	0	0	0	0	0	0	0	0	0	0	0	0	0	0	0	4.88082	0	0	0	0	0	0	0	0	0	0	0	0	0	0	0	0	0	0	0	0	0	0
269	279	269-279	tae-MIR9674a-p5_2ss4GA21AT	TAGAATGGCTGGTGCTATGGT	21	LT934121.1	tcctctggttgaacctgtccatagcatcatccatcctacccttcaacggcggccgctgatgccccacggcgggTAGGATGGCTGGTGCTATGGTtagcttcaacccgatggttaggaagtctcttttatcgtcgccgctgcccaaatcaaggcgcgcagaagcagggagccaatcctccggtTGAATTTGTCCATAGCATCAGCC	5'	New	G2	0	0	0	0	0	0	0	0	0	0	0	0	0	0	0	0	7.93133	0	0	0	0	0	0	0	0	0	0	0	0	0	0	0	0	0	0	0	0	0	0
269	280	269-280	bdi-miR5064_R+2_1ss1CT	TGAATTTGTCCATAGCATCAGCC	23	LT934121.1	tcctctggttgaacctgtccatagcatcatccatcctacccttcaacggcggccgctgatgccccacggcgggTAGGATGGCTGGTGCTATGGTtagcttcaacccgatggttaggaagtctcttttatcgtcgccgctgcccaaatcaaggcgcgcagaagcagggagccaatcctccggtTGAATTTGTCCATAGCATCAGCC	3'	Diff	G2	0	0	0	0	0	0	0	0	0	0	0	0	0	0	0	0	2.23704	0	0	0	0	0	0	0	0	0	0	0	0	0	0	0	0	0	0	0	0	0	0
270	281	270-281	tae-MIR9674a-p3_1ss20GT	GTAGGATGGCTGGTGCTATTG	21	LT934118.1	aatttgtccatagcatcatccattctaccattcaacggtggctgcgctgcccgcagtggGTAGGATGGCTGGTGCTATGGatagcct	3'	New	G2	102.123	145.369	137.017	191.321	159.872	143.593	126.954	94.9801	113.22	161.422	143.938	125.788	108.88	98.4973	83.4509	114.041	101.989	86.5514	101.005	74.7394	104.718	43.0289	62.2303	67.9398	68.0135	82.0426	89.8101	75.9524	61.5805	104.698	60.5248	0	99.1701	107.423	81.1794	180.402	96.5744	54.0794	0
271	282	271-282	tae-MIR9674a-p3_1ss4GA	TAGAATGGCTGGTGCTATGGA	21	LT934118.1	gggagccaatcctctggtttgacttgtccatagcatcatccatcctgccattctgctgaggtagctgctgcccttttgcacgatgggTAGAATGGCTGGTGCTATGGAtgaattcgaccagatggctagc	3'	New	G2	156.075	192.894	279.303	269.411	175.683	196.927	232.056	161.216	204.875	195.74	242.639	163.151	115.632	112.885	91.3986	136.315	125.986	106.747	60.7744	79.675	60.0591	60.5592	112.36	66.1519	45.7913	48.4348	39.3904	86.5013	44.5275	75.6487	48.4199	0	71.9173	61.0054	65.4282	0	97.4941	53.1781	0
272	283	272-283	ata-MIR9674c-p3_2ss18CT19GT	CTATGGATAAATTCAACTT	19	LT934118.1	aatcctctggctgaatttgtccatagcatcagccatcctgcaattcaactctgttgcctttttgcacgacgatggctggtgCTATGGATAAATTCAACTCgatggttg	3'	New	G2	0	0	0	0	0	0	0	0	0	0	0	0	0	0	0	0	4.3724	0	0	0	0	0	0	0	0	0	0	0	0	0	0	0	0	0	0	0	0	0	0
273	284	273-284	ata-MIR9674c-p3_2ss10AG18AG	GTGCTATGGGTAAATTCGACC	21	LT934119.1	gcggggagccaatcctctggttgaacttgtccatagcatcatccatcttgctgttctaccgaggtagccgctgcccttttgcgcgatgtgtacaatggctgGTGCTATGGGTAAATTCGACCagatggttggcatcccaat	3'	New	G2	0	0	0	0	0	0	0	0	0	0	0	0	0	0	0	0	4.3724	0	0	0	0	0	0	0	0	0	0	0	0	0	0	0	0	0	0	0	0	0	0
274	285	274-285	ata-miR9674a-3p_2ss4AG13AG	GTAGGATGGCTGGTGCTATGG	21	LT934122.1	tctggttgaacttgtccatagcatcatccatcctaccctacccttcaacggcggttgccgacgccccacggcggGTAGGATGGCTGGTGCTATGGgtagcttcaccccg	3'	Diff	G2	57.8057	68.4913	125.159	99.5649	80.8142	79.3179	120.711	71.2351	68.7409	88.9728	121.319	93.4073	82.7151	75.2564	74.1786	98.0044	102.7	104.823	75.326	82.4954	106.258	94.0261	57.0445	37.5457	203.367	89.9503	64.6002	196.914	83.3705	183.978	201.749	366.949	129.451	151.187	173.264	0	91.9756	104.554	119.573
275	286	275-286	tae-MIR9783-p5_1ss13GC	TGCTTATTTGTACAGGGTAGACGC	24	LT934119.1	aaggccttgtacaatgcaaggtgcttaggggagttgcttatagaaataaaccaggcttttcttaagcacatgTGCTTATTTGTACAGGGTAGACGCataactaggcgtctctcctgtagaaataggcatcggtgcttcagaaaaaccctgtttatttttctaagcaccaccctaagcatctaacattgtacaaggttta	5'	New	G2	0	0	0	0	0	0	0	0	0	0	0	0	0	0	0	0	2.74546	0	0	0	0	0	0	0	0	0	0	0	0	0	0	0	0	0	0	0	0	0	0
276	287	276-287	ata-miR9863a-3p_R-3_1ss9TC	TGAGAAGGCAGATCATAAT	19	LT934111.1	gagatatgtttagatataataaacaagtctttagaTGAGAAGGCAGATCATAATagctgagcgaaatgtaagtgataccgttgctcaatTGTTATGATCTGCTTCTCATCtgaagactagtttattacatataagcatattct	5'	Diff	G2	61.6594	111.823	126.477	150.323	87.8415	113.507	81.1675	93.7304	87.611	61.0099	80.1942	85.9347	52.33	70.8295	46.3616	78.4035	136.663	56.7392	49.6467	35.9595	48.5093	44.6225	79.5165	91.1823	39.7307	84.0195	46.4806	57.6676	55.8962	81.7006	0	0	52.2347	57.0268	44.8304	0	82.778	46.8688	0
276	288	276-288	ata-miR9863a-5p	TGTTATGATCTGCTTCTCATC	21	LT934111.1	gagatatgtttagatataataaacaagtctttagaTGAGAAGGCAGATCATAATagctgagcgaaatgtaagtgataccgttgctcaatTGTTATGATCTGCTTCTCATCtgaagactagtttattacatataagcatattct	3'	Yes	G2	1054.95	1281.77	1405.74	1413.43	1282.49	1256.78	1045.81	1034.78	947.546	1104.53	1175.15	792.094	1031.41	1049.16	847.755	972.025	1103.67	1054.96	577.785	778.418	722.249	863.765	886.782	784.883	513.131	695.88	634.185	536.59	724.755	481.731	223.942	0	715.388	620.664	445.881	0	518.742	285.72	116.657
277	289	277-289	ata-miR9863a-3p	TGAGAAGGTAGATCATAATAGC	22	LT934112.1	actgagaaatatgtttagatataatagacaagtcttttgaTGAGAAGGTAGATCATAATAGCtgagcgaaatgaatgtgatacagttgctcaattgttatgatctgcttctcaTTTGAAGACTAGTTTATTACatataagcatattcttgaa	5'	Yes	G2	1799.68	2159.57	1997.28	2399.32	2236.45	2058.16	2003.17	1742.13	1723.91	2125.18	1860.92	2447.27	2187.73	2372.79	1826.65	2098.19	2548.7	1952.21	1535.62	1476.46	1955.77	1917.18	2577.37	2104.35	1466.67	1618.12	1529.13	2133.7	2072.89	2098.19	2257.58	2018.22	2243.06	2048.99	2634.09	2381.3	2025.3	2383.1	2245.64
277	290	277-290	ata-MIR9863a-p3_1	TCTGAAGACTAGTTTATTAC	20	LT934112.1	actgagaaatatgtttagatataatagacaagtcttttgaTGAGAAGGTAGATCATAATAGCtgagcgaaatgaatgtgatacagttgctcaattgttatgatctgcttctcaTTTGAAGACTAGTTTATTACatataagcatattcttgaa	3'	New	G2	1154.19	982.64	762.814	755.522	931.12	980.533	772.132	667.36	508.144	790.587	757.733	613.997	1087.96	1193.03	993.463	1088.74	983.484	1165.56	582.065	1179.61	656.8	1013.57	746.764	758.065	651.179	1226.69	998.94	673.023	1049.71	1091.16	619.371	1074.63	977.318	885.905	774.234	523.165	1035.65	594.874	559.952
1	1	1-1	stu-miR156f-5p_L-1R+1	TGACAGAAGAGAGTGAGCAT	20	LT934113.1	atatagatatacatagctagtagcatggctgctTGACAGAAGAGAGGGAGCATgcttaggtaggtttatctgatc	3'	Diff	G3	77.0742	116.016	73.7782	115.183	89.5984	76.5828	133.198	113.726	113.22	119.478	100.757	120.807	60.7703	43.1617	42.3878	79.2945	75.551	77.8962	60.7744	49.3562	52.3592	68.5275	112.36	98.3339	56.5657	43.4925	37.027	56.9643	84.3179	67.176	82.7173	0	121.881	83.5509	76.3329	0	87.3768	67.5993	0
2	2	2-2	bdi-miR156h-3p_L+1	TGCTCACTGCTCTTCCTGTCATC	23	LT934122.1	gccgcgcggcgcggctgcttagctcggcaaggaccggtacgggcgccgggcggtgacagaagagagtgagcacacggccggtcgttacggcaccgcccgggtgtgccgtcgcggccgcgTGCTCACTGCTCTTCCTGTCATCcactctcccgcttcccttccggccttcgccgtggctggctgcccgcgctagcaca	3'	Diff	G3	25.0491	0	42.159	0	0	46.4967	48.9086	34.9927	60.6538	44.4864	43.1815	38.6083	18.5687	28.7745	39.7385	43.6565	24.7091	31.7355	38.519	28.9086	48.5093	33.4669	65.6876	39.3336	0	0	0	14.7685	18.9479	0	0	0	30.281	0	0	0	26.6729	0	0
3	3	3-3	osa-miR159f_R+1_2ss1CT21AT	TTTGGATTGAAGGGAGCTCTTC	22	LT934115.1	gTTTGGATTGAAGGGAGCTCTGCatcttgatctactgtcacttagttttatctgccgtctattgcacgctagctgctgcaaatctggaaaatgctccatagtccagat	5'	Diff	G3	0	0	0	0	0	0	0	0	0	0	0	0	0	0	0	0	2.33872	0	0	0	0	0	0	0	0	0	0	0	0	0	0	0	0	27.8503	0	0	25.7532	27.941	0
4	4	4-4	bdi-miR159a-5p_R+1	AGCTCCCTTCGATCCAATCC	20	LT934115.1	cgacgaagggcaagcagatggaagtagaatggcgaaaaggaagAGCTCCCTTCGATCCAATCC	3'	Diff	G3	0	0	0	0	0	0	22.8934	0	28.3051	0	31.8721	48.5718	0	0	0	0	7.62627	0	0	0	0	0	0	0	0	0	0	0	0	0	0	0	0	0	0	0	0	0	0
5	5	5-5	hvu-miR159a_1ss21GA	TTTGGATTGAAGGGAGCTCTA	21	LT934116.1	ccgcttcgatccctcgctgaccgctgTTTGGATTGAAGGGAGCTCTG	3'	Diff	G3	114.648	136.983	131.747	236.223	161.628	161.371	322.589	281.191	238.571	177.946	191.232	235.386	80.183	67.5094	62.257	90.8768	70.1617	65.3944	133.532	26.0883	121.658	132.274	112.36	66.1519	65.3199	81.0541	59.8734	73.1393	47.3696	104.093	0	0	121.881	68.9627	73.9096	0	156.358	54.9807	0
6	6	6-6	osa-miR159f_R-1	CTTGGATTGAAGGGAGCTCT	20	LT934116.1	CTTGGATTGAAGGGAGCTCTctctctctatctctctctn	5'	Diff	G3	261.089	342.456	517.765	544.679	365.421	332.314	641.015	497.396	436.707	516.042	433.871	525.572	199.192	180.394	164.253	175.517	130.765	135.597	180.611	119.865	152.458	304.39	221.263	185.94	82.1549	100.823	74.0539	113.225	67.2649	172.479	56.4898	0	74.1884	94.1606	70.2747	0	63.4632	45.0662	75.8268
7	7	7-7	sbi-miR159b_R-1	CTTGGATTGAAGGGAGCTCC	20	LT934116.1	CTTGGAGTGAAGGGAGCTCCatc	5'	Diff	G3	64.5496	67.0935	89.5878	109.326	87.8415	67.0099	117.589	108.727	103.785	109.309	93.5599	109.598	39.6695	46.4819	0	32.9651	21.7603	35.5822	37.663	0	19.2497	44.6225	46.6727	0	0	0	18.9074	0	0	14.5245	0	0	0	0	0	0	0	0	0
8	8	8-8	osa-miR159f_L-1_1ss21AC	TTGGATTGAAGGGAGCTCTC	20	LT934123.1	cTTGGATTGAAGGGAGCTCTCtctctctctctcatct	5'	Diff	G3	90.5622	72.6846	137.017	72.2334	68.5164	88.8907	156.091	113.726	64.6973	91.5149	118.235	153.188	70.8987	36.5215	47.6862	43.6565	53.2822	50.9691	55.6385	47.2409	65.449	108.369	95.0741	114.425	49.1583	66.2272	55.9343	81.5785	49.2644	90.7784	62.5423	0	22.7107	70.2889	65.4282	0	56.1051	54.0794	0
9	9	9-9	osa-miR166m	TCGGACCAGGCTTCATTCCCT	21	LT934121.1	cctatgcctggattaggttaaggggtatgttgtctggctcggtgcccccggtcgagattgatagtcgtcgactctccgacgggagacgtcgattgatcggggacgTCGGACCAGGCTTCATTCCCTttaaccgtgcggcattca	3'	Yes	G3	1069.4	1390.79	1052.66	1874.16	1314.11	1109.08	1984.44	1694.64	1566.21	1337.13	1253.29	1016.27	628.804	552.249	645.089	1023.7	745.341	747.227	596.616	262.998	555.932	482.88	675.89	663.307	324.579	336.078	302.518	231.373	279.481	361.298	209.819	193.959	467.084	318.289	285.945	0	340.31	164.041	110.824
10	10	10-10	osa-miR166m_L+1R-1_1ss21CT	TTCGGACCAGGCTTCATTCCT	21	LT934122.1	catggcggtttgtggggaacgttggctggctcgaggcatccttgccgacggcgcgggtagaggcGTCGGACCAGGCTTCATTCCTttcaaaccgccgcg	3'	Diff	G3	145.478	160.745	108.032	175.703	166.899	136.755	184.188	189.96	204.875	189.385	135.713	120.807	82.7151	63.0825	43.7124	108.696	81.652	77.8962	35.951	21.1527	47.7393	68.5275	91.6169	87.6065	14.8148	0	17.3318	16.175	0	21.1816	0	0	17.4116	0	0	0	0	0	0
11	11	11-11	osa-miR167d-5p_R+2_2	TGAAGCTGCCAGCATGATCTGAG	23	LT934118.1	nnagaTGAAGCTGCCAGCATGATCTGAAagctatgctgcgtgttgatcttgatggtcatctccatcaagattgaagaacatggctgcaatcaggtcatgtggcagcttcattttc	5'	Diff	G3	0	0	0	0	0	0	0	0	0	0	0	0	0	0	0	0	13.0155	0	0	17.6272	19.2497	0	0	0	0	0	0	14.0653	0	0	0	0	0	0	0	0	26.6729	0	0
12	12	12-12	osa-miR396d	TCCACAGGCTTTCTTGAACGG	21	LT934113.1	ggggcctgctgctgcagctgctgggagtgggagacgagctgcgttTCCACAGGCTTTCTTGAACGGttgcggccgcggtgcatg	3'	Yes	G3	0	0	5619	52.7108	0	50.5993	60.3553	64.9864	56.6102	45.7574	35.9846	49.8172	0	0	0	0	17.8963	1000.15	0	0	0	1579.32	0	0	257.913	0	0	53.448	0	0	0	0	0	0	0	0	0	0	0
13	13	13-13	osa-miR396d_2ss20GT21GA	TCCACAGGCTTTCTTGAACTA	21	LT934117.1	tggcgttcttccttgtttggtttTCCACAGGCTTTCTTGAACGAtg	3'	Diff	G3	550.117	803.724	728.56	1112.78	820.44	775.4	1334.06	1193.5	919.241	887.186	783.436	672.532	260.806	237.943	206.64	173.735	230.11	248.114	154.932	39.485	137.828	160.96	238.55	216.335	30.9764	66.2272	55.1465	29.537	48.317	41.7581	0	0	53.7487	0	0	0	58.8644	0	0
14	14	14-14	osa-miR396d_R-1_1ss20GC	TCCACAGGCTTTCTTGAACC	20	LT934121.1	TCCACAGGCTTTCTTGAACG	3'	Diff	G3	72.2571	120.209	106.715	214.748	142.303	106.669	158.173	163.716	130.743	127.104	103.841	77.2167	37.9814	38.7349	47.6862	28.5104	33.3522	38.4673	36.807	0	26.9496	33.4669	34.5724	0	0	0	15.7562	0	0	0	0	0	0	0	0	0	0	0	0
15	15	15-15	osa-miR396d_R-1_1ss20GA	TCCACAGGCTTTCTTGAACA	20	LT934122.1	gaggccgaggaggaaggcggcggcgggggcgtggccaaggacattTCCACAGGCTTTCTTGAACGgttcttgccgcggtgcatgtgcttctcgcagt	3'	Diff	G3	27.9394	41.9334	31.6192	46.8541	0	28.7185	40.5837	33.7429	31.0008	38.1312	24.6752	0	0	0	0	0	9.04985	0	0	0	0	0	0	0	0	0	0	0	0	0	0	0	0	0	0	0	0	0	0
16	16	16-16	osa-miR396e-5p	TCCACAGGCTTTCTTGAACTG	21	LT934122.1	tgctcTCCACAGGCTTTCTTGAACTGtcaacacgcccgcgccagccaaacatggcctgccgctgccgaattcgcttgctattgcatgcgtgtttcgatcgatctcatacgatccgatggatctttgccttgccttgttgatggttca	5'	Yes	G3	5325.83	7975.74	5417.43	13786.8	9950.69	8601.89	13881.7	10350.3	10123.8	8781.61	9079.43	7411.56	3743.28	2738	2667.78	2005.53	2467.56	1648.32	2148.5	781.943	1827.95	1313.18	3002.61	2617.47	232.997	718.614	570.373	445.869	600.647	625.766	300.607	120.569	638.928	529.156	419.225	712.587	666.823	363.233	195.4
17	17	17-17	osa-miR396d_R-1	TCCACAGGCTTTCTTGAACG	20	LT934123.1	ggaggagctcatcggtTCCACAGGCTTTCTTGAACGg	3'	Diff	G3	21.1954	54.5135	220.017	64.4243	0	46.4967	80.1269	79.9832	64.6973	55.9257	47.294	48.5718	0	0	0	0	10.6768	20.1953	0	0	0	58.9655	0	0	0	0	0	0	0	0	0	0	0	0	0	0	0	0	0
18	18	18-18	mtr-MIR398a-p5_1ss11AC	CAGAGGAGTGCCACTGAGAACA	22	LT934119.1	gcccgccgacgccccgatagattgctggatgtgctaatgaagagaagccgatcCAGAGGAGTGCCACTGAGAACAcaagcgcgggctcctttgtcaggtgcttcggatcgcatgcgaTTGTGTTCTCAGGTCACCCCTttgggttgcttcccttgattgattcggcgaccagtctgggcggtgttt	5'	New	G3	0	0	0	0	0	0	0	0	0	0	0	0	0	0	0	0	4.27071	0	0	0	0	0	0	0	0	0	0	0	0	0	0	0	0	0	0	0	0	0	0
18	19	18-19	osa-miR398a_L+1R-1	TTGTGTTCTCAGGTCACCCCT	21	LT934119.1	gcccgccgacgccccgatagattgctggatgtgctaatgaagagaagccgatcCAGAGGAGTGCCACTGAGAACAcaagcgcgggctcctttgtcaggtgcttcggatcgcatgcgaTTGTGTTCTCAGGTCACCCCTttgggttgcttcccttgattgattcggcgaccagtctgggcggtgttt	3'	Diff	G3	32.7565	0	30.3018	0	0	0	101.98	59.9874	52.5666	26.6918	37.0127	0	0	0	0	0	17.2862	0	19.6875	0	0	0	0	0	0	0	0	0	0	0	0	0	15.8975	0	0	0	0	0	0
19	20	19-20	tae-miR408_L-1	TGCACTGCCTCTTCCCTGGC	20	LT934123.1	ccTGCACTGCCTCTTCCCTGGCtcccctcccctcccatctatctccctcttcctctcttgcagtcttgctattttctgtccctgttatcggcagctcccgttattctgtttattcttcagttttgcagg	5'	Diff	G3	44.3177	44.729	52.6987	50.7586	36.8934	36.9238	28.0964	37.4921	26.9572	36.8602	48.3222	43.5901	22.7889	0	0	31.1832	25.8277	45.199	30.8152	17.6272	37.7294	70.1211	0	0	0	0	0	17.5816	0	16.9453	0	0	27.2529	0	0	0	121.408	71.2046	90.4089
20	21	20-21	osa-MIR444b-p5_2	CAAGTTGTGCAGTTGTTGTCT	21	LT934113.1	attttcttgCAAGTTGTGCAGTTGTTGTCTCAAGCTTGCTGCCtccctttgccagaacta	5'	New	G3	0	0	0	0	0	0	0	0	0	0	0	0	0	0	0	0	9.04985	0	0	0	0	0	0	0	0	0	0	0	0	0	0	0	0	0	0	0	0	0	0
20	22	20-22	osa-miR444b.1	TGTTGTCTCAAGCTTGCTGCC	21	LT934113.1	attttcttgCAAGTTGTGCAGTTGTTGTCTCAAGCTTGCTGCCtccctttgccagaacta	3'	Yes	G3	52.0251	81.0713	93.5402	148.371	147.574	117.609	177.944	166.215	105.133	86.4307	91.5037	46.0809	47.2658	32.0946	29.1416	38.3108	28.8782	32.6972	19.6875	15.512	23.8696	0	0	0	16.835	0	16.544	0	0	0	0	0	20.4396	0	0	0	56.1051	47.7702	0
21	23	21-23	osa-MIR444b-p5_1	AAGTTGTGCAGTTGTTGTCTC	21	LT934114.1	attttcttgcAAGTTGTGCAGTTGTTGTCTCAAGCTTGCTGCCtccctttgccagaacta	5'	New	G3	0	0	0	0	0	0	0	0	0	0	0	0	0	0	0	0	9.04985	0	0	0	0	0	0	0	0	0	0	0	0	0	0	0	0	0	0	0	0	0	0
21	24	21-24	osa-miR444b.1_1ss21CT	TGTTGTCTCAAGCTTGCTGCT	21	LT934114.1	attttcttgcAAGTTGTGCAGTTGTTGTCTCAAGCTTGCTGCCtccctttgccagaacta	3'	Diff	G3	0	0	31.6192	40.9973	36.8934	0	59.3147	44.9906	43.1316	25.4208	0	0	0	0	0	0	10.27	0	0	0	0	0	0	0	0	0	0	0	0	0	0	0	0	0	0	0	24.8334	0	0
22	25	22-25	hvu-MIR444b-p5	CAAGTTGTGCAGTTGCTGTC	20	LT934124.1	CAAGTTGTGCAGTTGCTGTCTCAAGCTTgctgact	5'	New	G3	0	0	0	0	0	0	0	0	0	0	0	0	0	0	0	0	2.74546	0	0	0	0	0	0	0	0	0	0	0	0	0	0	0	0	0	0	0	0	0	0
22	26	22-26	hvu-miR444b	TGCAGTTGCTGTCTCAAGCTT	21	LT934124.1	CAAGTTGTGCAGTTGCTGTCTCAAGCTTgctgact	3'	Yes	G3	0	0	0	0	0	0	24.9746	0	0	0	23.647	0	0	0	0	0	4.27071	0	0	0	0	0	0	0	0	0	0	0	0	0	0	0	0	0	0	0	0	0	0
23	27	23-27	osa-MIR444c-p3_1ss21CT	CGGCAAGCTAGAGACAGCAAT	21	LT934113.1	cttttgtgctagtttctgcaagtggaggCGGCAAGCTAGAGACAGCAACtgcataatt	3'	New	G3	0	0	0	0	0	0	0	28.744	0	0	0	0	0	0	0	0	33.1489	0	0	0	0	0	0	0	0	0	0	0	0	14.5245	0	0	0	0	0	0	0	0	0
24	28	24-28	osa-MIR444c-p3	CGGCAAGCTAGAGACAGCAAC	21	LT934114.1	cttttgtgctagtttccgcaagtggaggCGGCAAGCTAGAGACAGCAACtgcat	3'	New	G3	75.1473	102.038	65.8734	103.469	119.464	86.1556	98.8578	71.2351	53.9144	57.1968	71.9692	61.0261	88.6234	44.2684	51.6601	90.8768	80.025	57.7009	44.5108	43.7155	38.4994	57.3718	39.7583	0	51.8519	46.4579	40.1782	52.7447	42.6327	69.5968	52.4549	0	42.3933	29.1765	56.9468	0	55.1854	36.0529	0
25	29	25-29	osa-miR444a-3p.2	TGCAGTTGCTGCCTCAAGCTT	21	LT934122.1	atacttgtggctttcttgcaagtcgTGCAGTTGCTGCCTCAAGCTTgctgcctccctttgccaaagctatcagaaa	5'	Yes	G3	0	0	0	0	0	0	30.1776	0	40.4358	0	0	32.3812	0	0	0	0	8.13469	0	0	0	0	0	0	0	0	0	0	0	0	0	0	0	0	0	0	0	0	0	0
26	30	26-30	tae-MIR531-p5_2ss11CG20AG	CTCGCCGGAGGAGCGTGCAGC	21	LT934122.1	nnnggcggctgcgCTCGCCGGAGGAGCGTGCAGCaggatgaatcccgcgcgctcccccgtcgaacgtggccccggc	5'	New	G3	336.236	479.439	511.177	755.522	534.076	480.01	519.264	453.655	469.056	460.116	493.503	438.392	259.962	222.449	245.054	287.777	284.002	243.305	156.644	148.774	179.407	216.738	247.193	282.486	130.64	79.0772	100.052	84.3915	75.7914	121.643	161.4	141.537	190.013	251.979	186.592	225.502	105.772	117.172	96.2417
27	31	27-31	bdi-miR827-5p_1ss22CT	TTTTGTTGGTTGTCATCTAACT	22	LT934119.1	ttgagctgatttgTTTTGTTGGTTGTCATCTAGCT	3'	Diff	G3	0	0	0	0	0	0	0	0	0	0	0	0	0	0	0	0	3.35556	0	0	0	0	0	0	0	0	0	0	0	0	0	0	0	0	0	0	0	0	0	0
28	32	28-32	tae-MIR1127b-p5_1ss3TC	TCCGTCCGGAAATACTTGTCC	21	LT934124.1	TCCGTCCGGAAATACTTGTCCtagaaatggatgtatctagacttattttatttatagatacatacaatttatccattcttagaacaaatatttcccgc	5'	New	G3	0	0	0	0	0	0	0	0	0	0	0	0	0	0	0	0	9.15153	0	0	18.3323	0	0	0	0	0	0	0	0	0	0	0	0	0	0	0	0	0	0	0
29	33	29-33	tae-MIR1128-p5_1ss1GA	ATATCTAGAACTAAAATACATCT	23	LT934112.1	tcatactccctccgtccgaaaatagttgtcatcaaaatggacaaaaagggatATATCTAGAACTAAAATACATCTagatacatccccttttattcattttgatgacaagtatttccggacagagggagtacca	5'	New	G3	29.8663	0	0	0	0	0	0	0	0	0	0	0	45.5777	49.802	54.3093	37.4199	43.0122	52.8925	35.0951	76.8547	62.3691	66.9338	84.7024	53.6367	55.2189	65.2387	72.4783	26.724	78.6336	55.0722	0	0	76.4594	58.353	48.4653	0	57.9446	30.645	0
30	34	30-34	tae-MIR1128-p3_1ss5CA_3	ACAAATATTTCCGGACGGAGGGAG	24	LT934112.1	tgttccggaaatacttgtcatcaaaatgaatagaataaaatgggatgtatctagatttatattagttgtagatacatcttttattatccatccgttttgatgACAAATATTTCCGGACGGAGGGAG	3'	New	G3	21.1954	0	30.3018	0	0	36.9238	26.0152	0	28.3051	54.6547	45.2378	59.7807	77.6509	120.632	86.1002	120.278	109.818	145.214	147.228	131.146	138.598	183.271	153.847	125.152	58.5859	75.1234	49.6319	63.2937	72.9492	57.493	66.5773	0	171.087	233.412	201.131	577.286	157.278	88.3297	90.4089
31	35	31-35	tae-MIR1128-p3_1ss5CA_1	ACAAATATTTCCGGACGGAG	20	LT934119.1	tccctccgttcgaaaatactcgtcggcgaaatggataaaaatagatgcatctagaaataaaatacatctacatacatccatttctccgACAAATATTTCCGGACGGAGaaa	3'	New	G3	21.1954	0	30.3018	0	0	36.9238	26.0152	0	28.3051	54.6547	45.2378	59.7807	77.6509	120.632	86.1002	120.278	109.818	145.214	147.228	131.146	138.598	183.271	153.847	125.152	58.5859	75.1234	49.6319	63.2937	72.9492	57.493	66.5773	0	171.087	233.412	201.131	577.286	157.278	88.3297	90.4089
32	36	32-36	tae-MIR1128-p5_1ss19CT_3	TCTAGAACTAAAATACATTT	20	LT934120.1	cacatatactccctccgttcggaattacttgtctcggaaatgggtgtaTCTAGAACTAAAATACATTTagatacattcatttctacgacaactaattccgaacggagggagtatgtacg	5'	New	G3	0	0	0	0	0	0	0	0	0	0	0	0	0	0	0	0	7.01617	0	0	14.8069	0	0	0	0	19.5286	0	20.483	0	23.6848	22.9972	0	0	18.1686	31.8289	29.0792	0	57.0249	19.8291	0
33	37	33-37	tae-MIR1128-p5_1ss19CT_1	GTATCTAGAACTAAAATATATCT	23	LT934122.1	tgatgtactccctctgttccaaattactcgtcgctgaaatggatGTATCTAGAACTAAAATATATCTagatacatccatacgtgcgacaagtaattcagaacggagggaatacataa	5'	New	G3	0	0	0	0	0	0	0	0	0	0	0	0	0	0	0	0	7.01617	0	0	14.8069	0	0	0	0	19.5286	0	20.483	0	23.6848	22.9972	0	0	18.1686	31.8289	29.0792	0	57.0249	19.8291	0
34	38	34-38	tae-MIR1128-p5_1ss19CT_2	TCTAGAACTAAAATACATT	19	LT934124.1	atgggtaaaaatggatgtaTCTAGAACTAAAATACATTtatatacatccatttctccgac	5'	New	G3	0	0	0	0	0	0	0	0	0	0	0	0	0	0	0	0	7.01617	0	0	14.8069	0	0	0	0	19.5286	0	20.483	0	23.6848	22.9972	0	0	18.1686	31.8289	29.0792	0	57.0249	19.8291	0
35	39	35-39	tae-MIR5048-p5	TTAGACCTAGACATGCAAGT	20	LT934123.1	acTTAGACCTAGACATGCAAGTATATTTCTaggcga	5'	New	G3	1217.77	1425.74	1376.75	1798.02	1709.4	1264.98	1805.46	1474.69	1579.69	1494.74	1492.85	1281.55	1270.27	1157.62	972.269	864.221	1124.01	868.399	861.113	756.56	816.958	795.238	1101.13	992.278	719.192	655.352	654.668	802.423	766.441	839.398	1014.8	1698.45	1316.46	1250.61	1467.29	920.049	1083.47	826.514	752.435
35	40	35-40	tae-MIR5048-p3	ACCTAGACATGCAAGTATATTTCT	24	LT934123.1	acTTAGACCTAGACATGCAAGTATATTTCTaggcga	3'	New	G3	0	0	0	0	0	0	0	0	0	0	0	0	0	0	0	0	3.86398	0	0	0	0	0	0	0	0	0	0	0	0	0	0	0	0	0	0	0	0	0	0
36	41	36-41	tae-MIR5048-p5_1ss20TC	TTAGACCTAGACATGCAAGC	20	LT934124.1	tgatcaaggaatttgtgaggtttacattatcttcgcaagagttgtattgttcacTTAGACCTAGACATGCAAGTATATTTCTAGGCgaaaatataatgttaaaaattgcggatttttggctctcaagttgcttggagg	5'	New	G3	175.344	205.474	293.795	234.27	300.418	173.679	354.848	267.444	273.616	207.179	244.695	194.287	170.494	133.912	80.8017	105.132	240.38	129.827	90.7336	47.2409	108.568	95.6197	146.933	126.94	55.8923	32.6194	59.0856	52.0415	50.2118	69.5968	0	0	182.443	50.3958	46.0421	0	107.611	38.7569	0
36	42	36-42	hvu-MIR5048b-p3_1ss24AC	AGACATGCAAGTATATTTCTAGGC	24	LT934124.1	tgatcaaggaatttgtgaggtttacattatcttcgcaagagttgtattgttcacTTAGACCTAGACATGCAAGTATATTTCTAGGCgaaaatataatgttaaaaattgcggatttttggctctcaagttgcttggagg	3'	New	G3	0	0	0	0	0	0	0	0	0	0	0	0	0	0	0	0	4.9825	0	0	0	0	0	0	0	0	0	0	0	0	0	0	0	0	0	0	0	0	0	0
37	43	37-43	tae-MIR5048-p3_2ss18TG21GA	AATATATTTGCAGGTTTGAGA	21	LT934117.1	gagagaccaaaatctgcaatttttggcaccatgttgtcatcaagcAATATATTTGCAGGTTTGAGGtctaatt	3'	New	G3	75.1473	113.22	65.8734	58.5676	49.1913	57.4371	111.345	59.9874	110.525	76.2624	88.4193	66.0078	71.7427	38.7349	67.5555	60.5845	98.023	39.429	22.2554	19.0374	40.0394	0	34.5724	0	14.1414	0	0	0	0	16.9453	0	0	35.5801	0	0	0	0	0	0
38	44	38-44	tae-miR5048-5p	TTTGCAGGTTTTAGGTCTAAGT	22	LT934123.1	ggcagaccaaaatccgtaatttttggcaccatgttttcgtctagcaatataTTTGCAGGTTTTAGGTCTAAGTgaagg	3'	Yes	G3	2069.44	2781.58	2845.73	3410.59	3176.35	2394.58	2847.11	2885.65	2401.89	2664.1	2238.24	1946.61	2061.13	1967.73	1678.29	1887.03	2208.26	1995.49	931.303	1029.43	1365.19	1309.99	1998.28	1961.31	924.579	984.511	1005.24	827.037	1277.09	1070.58	730.333	429.854	2025.04	1314.27	1095.32	559.245	1627.05	641.742	335.388
39	45	39-45	hvu-miR5048a_L+2R-2	TATATTTGCAGGTTTTAGGTCT	22	LT934124.1	ctagcaaTATATTTGCAGGTTTTAGGTCTaagtgaaggatatcgatctctgtgaatatattgtaaa	5'	Diff	G3	1502.95	2058.93	2292.39	2381.75	2113.47	1720.38	2144.69	2009.58	1630.91	1952.32	1689.22	1482.06	1652.61	1632.4	1495.49	1418.39	1597.35	1627.17	745.556	910.975	1100.31	1169.75	1484.88	1487.52	691.583	914.33	906.766	744.755	1030.76	1063.32	562.881	340.738	1894.83	1217.46	1109.86	856.908	2552.32	1210.48	370.385
40	46	40-46	osa-miR5071_R-1_1ss15GA	TCAAGCATCATATCATGGAC	20	LT934116.1	TCAAGCATCATATCATGGACaccataagacttttctgtcttgataatgatgtctacaggttggaccctacttttgtttatgagctcat	5'	Diff	G3	86.7085	95.0491	85.6354	87.8514	128.249	121.712	104.061	103.728	84.9153	87.7017	112.066	80.953	85.2472	88.5369	75.5032	64.1483	62.9422	65.3944	43.6548	41.6002	56.9792	70.1211	63.9589	64.364	20.202	34.5963	27.5733	30.2403	39.7905	32.075	0	0	35.5801	46.4172	0	0	27.5927	27.0397	0
41	47	41-47	osa-miR5071_2ss15GA21AT	TCAAGCATCATATCATGGACT	21	LT934122.1	ataatgagcTCAAGCATCATATCATGGACTttacaagcacgagccttcccatcatagccaacttccaccggttggaccatgcttttgtttattagctcataaa	5'	Diff	G3	0	27.9556	0	0	0	0	30.1776	24.9948	0	0	21.5908	0	0	0	0	0	10.3717	0	0	0	0	0	0	0	0	0	0	0	0	0	0	0	0	0	0	0	0	0	0
42	48	42-48	osa-miR5071_1ss15GA	TCAAGCATCATATCATGGACA	21	LT934122.1	TCAAGCATCATATCATGGACAccataaa	5'	Diff	G3	491.348	629.002	599.448	847.278	804.628	638.646	588.984	627.368	482.534	519.855	540.797	488.209	348.585	350.827	264.924	245.902	291.832	282.734	183.179	121.275	207.127	215.144	321.523	221.698	92.9293	122.57	94.5369	96.347	160.109	139.194	42.3674	0	123.395	96.813	77.5445	0	127.846	57.6847	0
43	49	43-49	osa-miR5071_2ss15GA21AG	TCAAGCATCATATCATGGACG	21	LT934124.1	TCAAGCATCATATCATGGACAccataaa	5'	Diff	G3	55.8788	72.6846	293.795	119.087	72.0301	77.9503	94.6954	92.4806	84.9153	63.552	82.2505	80.953	21.9448	0	0	0	27.658	32.6972	0	0	0	58.9655	0	0	0	0	0	0	0	0	0	0	0	0	0	0	27.5927	0	0
44	50	44-50	osa-miR5077_L-1_1ss5GA	TTCACGTCGGGTTCACCA	18	LT934114.1	TTCACGTCGGGTGCACCAggggcgtgcacgggcgcgcatcgggcaagtcgggcgcggccggctcggtggcgtgggtgtatgtaggtgtgtgtg	5'	Diff	G3	29.8663	32.149	36.8891	39.0451	0	0	67.6396	41.2414	33.6965	36.8602	32.9002	0	19.4127	0	0	27.6194	17.4896	24.042	37.663	32.4341	23.8696	0	0	35.7578	14.1414	85.9965	40.1782	20.3946	28.4218	13.3142	0	0	0	0	0	225.502	28.5124	24.3357	0
45	51	45-51	osa-MIR5339-p3_1	ATATTCTTTATCTGTTAAC	19	LT934121.1	caaatggagaatctggtaagaATATTCTTTATCTGTTAACaac	3'	New	G3	0	0	0	0	0	0	0	0	0	0	0	0	0	0	0	0	9.965	0	0	0	0	0	0	0	0	0	0	0	0	0	0	0	0	0	0	0	0	0	0
46	52	46-52	osa-MIR5339-p3_1ss3GA	TGAGAATATTCTTTATCTGTT	21	LT934123.1	gttttggatgcagtcaaatggagaattttaTGAGAATATTCTTTATCTGTTaacaacag	3'	New	G3	388.261	417.937	370.208	402.164	437.451	428.043	360.051	316.184	295.182	380.041	324.889	335.021	415.264	453.752	357.647	287.777	376.84	430.833	255.937	154.414	294.906	345.825	402.768	337.911	131.313	249.093	256.825	92.8307	215.058	168.243	0	0	158.975	72.9413	59.37	0	544.495	170.35	0
47	53	47-53	osa-MIR5339-p3_2	ATTCTTTATCTGTTAACAAC	20	LT934124.1	caaatggagaatcttatgagaatATTCTTTATCTGTTAACAAC	3'	New	G3	0	0	0	0	0	0	0	0	0	0	0	0	0	0	0	0	9.965	0	0	0	0	0	0	0	0	0	0	0	0	0	0	0	0	0	0	0	0	0	0
48	54	48-54	gma-MIR5368-p5_2ss1TC21TC	CCCTGGGATTGGCTTTGGGCC	21	LT934112.1	aagctttacttttCCCTGGGATTGGCTTTGGGCCtttcctgcgcagcttaggtggaaggcgaagaaggcccccttccggggggggcccgagccatcagtgaGATACCACTCTGGAAGAGCTCG	5'	New	G3	0	0	0	0	0	0	0	0	0	0	0	0	0	0	0	0	2.13536	0	0	0	0	0	0	0	0	0	0	0	0	0	0	0	0	0	0	0	0	0	0
48	55	48-55	gma-MIR5368-p3_2ss15CA21AC	GATACCACTCTGGAAGAGCTCG	22	LT934112.1	aagctttacttttCCCTGGGATTGGCTTTGGGCCtttcctgcgcagcttaggtggaaggcgaagaaggcccccttccggggggggcccgagccatcagtgaGATACCACTCTGGAAGAGCTCG	3'	New	G3	0	0	0	0	0	0	0	0	0	0	0	0	0	0	0	0	0	0	0	0	0	0	0	0	0	0	0	0	0	0	0	0	0	0	0	180.402	0	0	0
49	56	49-56	gma-miR6300_L-1R+8_2	TCGTTGTAGTATAGTGGTAAGTATT	25	LT934111.1	cacccacttgagccctatgattttatagTCGTTGTAGTATAGTGGTAAGTATT	3'	Diff	G3	49.1348	44.729	30.3018	0	43.9208	45.1291	57.2335	59.9874	40.4358	0	28.7877	46.0809	65.8345	61.9758	45.037	19.6009	48.2997	35.5822	0	21.8577	0	33.4669	0	0	26.936	180.889	59.8734	0	65.3701	21.1816	0	0	18.1686	0	24.2327	3283.31	20.2346	0	0
50	57	50-57	gma-miR6300_L-1R+8_1	TCGTTGTAGTATAGTGGTAAGTATC	25	LT934115.1	tcaaccaagTCGTTGTAGTATAGTGGTAAGTATTcccgcctgtcacgcgggtgacccgggttcgatccccggcaacggcgattttttttacgtagttctggacattggtatattttttttgaggggaaaagaggctggacattggtatt	5'	Diff	G3	49.1348	44.729	30.3018	0	43.9208	45.1291	57.2335	59.9874	40.4358	0	28.7877	46.0809	65.8345	61.9758	45.037	19.6009	48.2997	35.5822	0	21.8577	0	33.4669	0	0	26.936	180.889	59.8734	0	65.3701	21.1816	0	0	18.1686	0	24.2327	3283.31	20.2346	0	0
51	58	51-58	gma-miR6300_R+5_2	GTCGTTGTAGTATAGTGGTAAGT	23	LT934116.1	ggaatcattatgctacctagcaaagtctattgatataaactggagtaaattctacagtactgttgctactacgtaattttaagctaatataaactaaattatatatttgcacgtcagaGTCGTTGTAGTATAGTGGTAAGT	3'	Diff	G3	25.0491	44.729	38.2066	54.6631	47.4344	43.7616	40.5837	54.9885	32.3487	40.6733	25.7033	0	23.6329	23.2409	0	22.2737	26.5394	0	0	0	34.6495	0	36.301	0	17.5084	128.5	49.6319	0	48.317	0	0	0	25.7388	0	0	920.049	37.71	0	0
52	59	52-59	gma-miR6300_R+5_1	GTCGTTGTAGTATAGTGGTAAGC	23	LT934116.1	taagGTCGTTGTAGTATAGTGGTAAGAagccactccagggtcatgtccatttttttgtgttgaccataccgacactgcatatttcgcggctaaa	5'	Diff	G3	25.0491	44.729	38.2066	54.6631	47.4344	43.7616	40.5837	54.9885	32.3487	40.6733	25.7033	0	23.6329	23.2409	0	22.2737	26.5394	0	0	0	34.6495	0	36.301	0	17.5084	128.5	49.6319	0	48.317	0	0	0	25.7388	0	0	920.049	37.71	0	0
53	60	53-60	gma-miR6300_R+1_1	GTCGTTGTAGTATAGTGGC	19	LT934123.1	ggaacatgcaaccaccgtgatgtggagcacgcacaaaaactgaaccacagaaatggacaacgttttatgggtagtcagcgcatctaagtaagctaagttgagacgtgttagcatcggaGTCGTTGTAGTATAGTGGC	3'	Diff	G3	86.7085	131.391	105.397	78.0901	86.0847	72.4801	112.386	116.226	94.3503	231.329	153.192	216.705	51.4859	45.3752	54.3093	34.747	42.8088	52.8925	25.6793	0	25.4096	35.0606	58.7731	66.1519	0	22.7347	0	14.0653	0	0	0	0	21.9537	0	0	0	85.5373	27.0397	0
54	61	54-61	ptc-MIR6478-p5_2ss6CT19GA	CCGACTTTAGCTCAGTTGA	19	LT934115.1	aatCCGACTTTAGCTCAGTTGGTaga	5'	New	G3	42.3908	46.1268	94.8577	46.8541	36.8934	49.2318	55.1523	42.4911	47.1751	49.5705	30.8439	46.0809	41.3576	0	0	38.3108	32.4371	88.4747	36.807	0	28.4896	116.337	39.7583	0	28.9562	119.604	33.8757	0	32.2113	17.5505	0	0	0	0	0	387.864	47.8273	0	0
54	62	54-62	ptc-MIR6478-p3_2ss6CT20TC	CCGACTTTAGCTCAGTTGGC	20	LT934115.1	aatCCGACTTTAGCTCAGTTGGTaga	3'	New	G3	151.258	110.425	151.509	126.896	121.221	139.49	121.751	157.467	132.09	156.338	215.908	180.587	97.0637	96.2839	94.0479	121.169	128.528	134.635	181.467	82.4954	187.107	165.741	63.9589	100.122	103.704	1398.68	604.248	49.9317	409.274	81.7006	274.379	529.454	128.694	209.54	116.317	30659.3	193.149	85.6257	72.9104
55	63	55-63	ptc-MIR6478-p5_1ss6CT_2	CCGACTTTAGCTCAGTTGGT	20	LT934115.1	caagCCGACTTTAGCTCAGTTGGTAGAgc	5'	New	G3	603.106	610.83	602.083	400.212	521.779	540.182	510.939	537.387	508.144	672.38	643.61	682.496	552.841	485.846	536.47	486.458	515.028	609.706	738.708	776.303	743.809	624.716	418.326	491.669	980.472	7976.91	2953.49	584.411	2305.01	695.968	2802.3	7905.12	883.447	1552.99	1535.14	217375	974.021	877.889	1280.31
55	64	55-64	ptc-miR6478_R+2_2ss6CT21GA	CCGACTTTAGCTCAGTTGGTAGA	23	LT934115.1	caagCCGACTTTAGCTCAGTTGGTAGAgc	3'	Diff	G3	293.845	308.91	242.414	269.411	353.123	426.675	224.771	242.449	276.312	348.265	259.089	308.867	544.401	645.213	765.629	555.061	630.947	689.526	921.032	1587.15	1499.94	656.589	762.321	661.519	2986.53	22050.7	11315.3	2205.43	14557.6	1954.76	15129.2	43803.2	2086.36	4353.93	6516.16	1.61969e+06	1694.19	3481.81	6596.93
56	65	56-65	ptc-MIR6478-p5	CCGACCTTAGCTCAGTTGG	19	LT934117.1	caagCCGACCTTAGCTCAGTTGGTAGAGC	5'	New	G3	163.783	150.96	197.62	193.273	144.06	180.517	167.538	159.966	203.527	218.619	207.683	196.778	105.504	123.952	92.7232	81.9673	90.8035	108.67	124.973	52.1766	80.8488	90.8388	67.4162	92.9702	14.8148	249.093	73.2661	0	53.054	24.8128	0	0	37.0942	26.5241	0	811.808	65.3027	18.0265	0
56	66	56-66	ptc-miR6478_R+4_1ss21GA	CCGACCTTAGCTCAGTTGGTAGAGT	25	LT934117.1	caagCCGACCTTAGCTCAGTTGGTAGAGC	3'	Diff	G3	0	0	0	0	0	0	0	0	0	0	0	0	0	0	0	0	10.27	0	0	0	0	0	0	0	0	59.3079	0	0	0	0	0	0	0	0	0	2038.54	0	0	0
57	67	57-67	ptc-MIR6478-p5_1ss6CT_1	CCGACTTTAGCTCAGTTGG	19	LT934120.1	caagCCGACTTTAGCTCAGTTGGTAGAGC	5'	New	G3	603.106	610.83	602.083	400.212	521.779	540.182	510.939	537.387	508.144	672.38	643.61	682.496	552.841	485.846	536.47	486.458	515.028	609.706	738.708	776.303	743.809	624.716	418.326	491.669	980.472	7976.91	2953.49	584.411	2305.01	695.968	2802.3	7905.12	883.447	1552.99	1535.14	217375	974.021	877.889	1280.31
57	68	57-68	ptc-miR6478_R+4_2ss6CT21GA	CCGACTTTAGCTCAGTTGGTAGAGC	25	LT934120.1	caagCCGACTTTAGCTCAGTTGGTAGAGC	3'	Diff	G3	184.978	213.861	166.001	156.18	210.82	243.424	160.254	169.964	140.178	226.245	152.163	210.478	239.705	289.958	223.86	181.754	269.157	261.577	331.263	392.734	572.872	223.113	283.494	252.092	242.424	570.344	402.57	152.608	428.221	185.793	135.172	0	283.884	250.653	175.687	7261.17	164.636	85.6257	0
58	69	58-69	ptc-miR6478_R-1_1ss20TG	CCGACCTTAGCTCAGTTGGG	20	LT934115.1	aaCCGACCTTAGCTCAGTTGGTagagcggaggactgtagtgttgcagatcaatccttaggtcgctggttcgaatccggcaggtcggac	5'	Diff	G3	62.6228	65.6957	188.398	83.9469	50.9481	68.3775	68.6802	53.7387	67.3931	96.599	72.9973	68.4987	33.7613	0	0	31.1832	41.792	81.743	44.5108	0	38.4994	98.8071	0	0	16.1616	223.393	47.2685	0	47.3696	0	0	0	0	0	0	5836	0	0	0
59	70	59-70	ptc-miR6478	CCGACCTTAGCTCAGTTGGTG	21	LT934115.1	CCGACCTTAGCTCAGTTGGTGgagcggaggactgtagtatttgcagatcaatccttaggtcactggttcgaatccggtaggtcggaaatcctttttctgttgttgatttttttatttatatattcttcaccaattcttgc	5'	Yes	G3	55.8788	53.1157	113.302	72.2334	52.7049	83.4205	71.802	47.49	60.6538	44.4864	56.5472	47.3264	58.2382	27.6678	34.4401	34.747	57.553	78.8579	71.0461	21.1527	80.0788	87.6514	34.5724	0	82.1549	432.948	193.801	0	243.48	0	0	0	18.9256	0	0	11112.7	84.6175	0	0
60	71	60-71	ptc-miR6478_R+1_2ss6CT21GA	CCGACTTTAGCTCAGTTGGTAG	22	LT934116.1	caatCCGACTTTAGCTCAGTTGGTAGagcggaggactgtagtttgtgcagattaatccttaggtcgctggttcgaatccggcaagtcggactt	5'	Diff	G3	1145.52	965.867	948.577	718.429	975.041	1341.57	816.878	729.847	824.891	922.775	867.743	921.619	1479.59	1512.87	1965.73	1153.78	1536.24	1710.83	2364.21	3166.55	3299.4	1898.05	1761.46	1414.22	3245.79	24974.6	10199	2203.32	10401.4	2432.26	7204.47	12429.1	3006.9	4743.84	4495.16	766356	3124.41	2837.37	2770.6
61	72	61-72	ptc-miR6478_R-1	CCGACCTTAGCTCAGTTGGT	20	LT934116.1	ttgagtctaacgcaaaCCGACCTTAGCTCAGTTGGTaaagcggaggactgta	3'	Diff	G3	570.349	623.41	500.638	581.771	556.915	600.354	542.157	531.139	594.407	748.642	570.613	551.726	458.309	492.486	453.019	419.637	432.766	498.151	582.921	365.236	525.902	325.107	314.609	386.184	173.064	2778.58	1041.48	156.828	979.604	214.237	193.679	293.559	330.062	283.808	147.819	43954.9	304.439	144.212	113.74
62	73	62-73	ptc-miR6478_1ss21GA	CCGACCTTAGCTCAGTTGGTA	21	LT934117.1	caatCCGACCTTAGCTCAGTTGGTAgagcggaggactgtagtctttgcagataaatccttaggtcactggttcgaatccggtaggtcggaact	5'	Diff	G3	1437.43	1325.1	1011.82	1104.98	1228.02	1646.53	982.334	1021.04	987.982	1135.04	1061.03	957.736	1563.15	1635.72	1867.71	1399.68	1528.2	2050.31	2416.42	2441.72	2950.6	1383.3	1548.84	1339.13	1680.14	31228.6	12055	1308.07	15941.8	1517.81	4034.99	8308.76	2399.01	3429.57	2331.18	1.21777e+06	3089.46	1499.8	1347.38
63	74	63-74	ptc-miR6478_2ss5CT21GA	CCGATCTTAGCTCAGTTGGTA	21	LT934120.1	CCGATCTTAGCTCAGTTGGTAgagcggaggactgtagtatgttgcagctaaatccttaggtcactggttcgaatccggtaggtcggattatccttttttgttctatatatatattttgcttct	5'	Diff	G3	95.3793	41.9334	32.9367	0	0	0	0	0	0	0	0	0	27.009	44.2684	74.1786	0	40.6735	20.1953	20.5435	22.5628	0	0	0	0	64.6465	934.1	409.66	48.5251	586.436	41.7581	205.784	440.338	37.8512	119.358	130.856	21467.8	170.155	68.5006	64.1611
64	75	64-75	ptc-miR6478_R-1_1ss20TC	CCGACCTTAGCTCAGTTGGC	20	LT934122.1	aaaCCGACCTTAGCTCAGTTGGTagagcggaggactgtagtgttgcagaaaaatccttaggtcgctggttcgaatccggcaggtcggaat	5'	Diff	G3	142.587	132.789	126.477	199.13	128.249	150.43	139.442	137.471	126.699	176.675	161.417	161.906	101.284	77.4698	80.8017	103.35	99.1416	142.329	160.924	59.9325	143.988	62.1528	60.5017	66.1519	49.1583	652.387	260.764	25.3175	279.481	50.2307	0	0	71.1603	38.4599	54.5235	12817.5	76.3397	18.0265	0
65	76	65-76	ptc-miR6478_R+1_1ss21GA	CCGACCTTAGCTCAGTTGGTAG	22	LT934123.1	agaCCGACCTTAGCTCAGTTGGTAGagcggaggactgtagtgttgcagatcaatccttaggtcgctggttcgaatccggcaggtcggaaa	5'	Diff	G3	122.355	109.027	144.921	162.037	158.115	185.987	127.995	134.972	121.308	137.272	139.826	113.334	200.88	175.967	164.253	182.645	157	225.995	257.649	249.601	352.655	215.144	145.204	189.516	110.438	1468.86	534.921	108.302	634.753	141.614	256.222	534.696	211.21	212.193	159.936	40202.5	130.605	107.258	78.7432
66	77	66-77	bdi-miR7731-5p_2ss8TC21AC	TTCCAAACTCCTGAGCAAACCTAT	24	LT934119.1	tgaTTCCAAACTCCTGAGCAAACCTATcctctgcatacttgttgctgggaacc	5'	Diff	G3	239.893	378.799	326.732	458.779	382.989	347.358	407.919	301.187	349.096	455.032	410.224	333.775	213.54	251.223	186.771	306.486	180.895	224.072	103.573	80.3801	130.128	111.556	181.505	146.607	53.1987	63.2618	75.6295	92.1274	89.0549	88.9628	163.417	188.716	127.937	90.1819	136.915	0	99.3336	97.343	78.7432
67	78	67-78	bdi-miR7731-5p_R-3_2ss8TC21AC	TTCCAAACTCCTGAGCAAACC	21	LT934120.1	TTCCAAACTCCTGAGCAAACCtatcctctgcatacttgttgctgggaacc	5'	Diff	G3	0	0	0	0	0	0	0	0	26.9572	27.9629	22.6189	0	20.2568	0	0	32.9651	34.5724	0	20.5435	47.946	26.1796	0	0	0	30.9764	19.7693	28.3611	30.9436	37.8957	29.6543	143.242	241.138	101.441	119.358	107.835	0	87.3768	90.1324	93.3253
68	79	68-79	bdi-MIR7757-p5_2ss12AG18AG	ATCATGCTTCTGTTTATGAGC	21	LT934115.1	ATCATGCTTCTGTTTATGAGCtcattgaagtaacTCTCTCCAAGCTCAAATGGGCC	5'	New	G3	0	0	0	0	0	0	0	0	0	0	0	0	0	0	0	0	35.3859	0	0	0	0	0	0	0	0	0	0	0	0	0	0	0	0	0	0	0	20.2346	0	0
68	80	68-80	bdi-MIR7757-p3_2ss8GA18AG	TCTCTCCAAGCTCAAATGGGCC	22	LT934115.1	ATCATGCTTCTGTTTATGAGCtcattgaagtaacTCTCTCCAAGCTCAAATGGGCC	3'	New	G3	34.6834	44.729	60.6035	85.8991	56.2186	57.4371	44.7462	24.9948	32.3487	41.9443	34.9565	104.616	35.4493	26.5611	0	27.6194	25.5226	30.7738	0	0	0	0	0	0	0	0	0	0	0	0	0	0	0	0	0	0	0	0	0
69	81	69-81	tae-MIR7757-p5_1ss3TC	AGCATGTTTTTAGAAGATT	19	LT934115.1	agttattgtatctaAGCATGTTTTTAGAAGATTAGAAGATTAAGcaagctcattcgatatgt	5'	New	G3	0	0	0	0	0	0	0	0	0	0	0	0	0	0	0	0	13.7273	0	0	0	0	0	0	0	0	0	0	0	0	0	0	0	0	0	0	0	0	0	0
69	82	69-82	bdi-MIR7757-p3_2ss1CT19TA	TAGAAGATTAGAAGATTAAG	20	LT934115.1	agttattgtatctaAGCATGTTTTTAGAAGATTAGAAGATTAAGcaagctcattcgatatgt	3'	New	G3	27.9394	29.3534	35.5716	0	35.1366	0	45.7868	0	0	0	26.7314	38.6083	0	0	0	0	12.7105	0	0	0	0	0	0	0	0	0	0	0	0	13.3142	0	0	0	0	0	0	0	0	0
70	83	70-83	bdi-MIR7757-p5_2ss6AG22CT	TTTATGAGCTCATTGAAGTAAT	22	LT934116.1	tggatcatgcttctgTTTATGAGCTCATTGAAGTAACtctctcgtagctcaaatgggccaatttctcgtttgcgtggcaCACAAAACCTTCAGCTATCCAt	5'	New	G3	237.003	359.23	349.129	486.111	351.366	263.937	436.015	289.939	322.139	291.068	302.271	230.405	194.971	205.848	148.357	191.554	199.198	218.302	183.179	129.031	166.318	129.087	131.375	137.667	164.983	204.612	186.71	201.836	125.056	211.211	92.8047	0	195.312	262.589	232.634	0	321.915	129.791	96.2417
70	84	70-84	bdi-MIR7757-p3_1ss18CT	CACAAAACCTTCAGCTATCCA	21	LT934116.1	tggatcatgcttctgTTTATGAGCTCATTGAAGTAACtctctcgtagctcaaatgggccaatttctcgtttgcgtggcaCACAAAACCTTCAGCTATCCAt	3'	New	G3	33.72	39.1379	36.8891	70.2811	54.4617	46.4967	60.3553	67.4859	63.3495	48.2995	48.3222	46.0809	0	0	0	26.7285	9.965	0	0	0	0	0	0	0	0	0	0	0	0	0	0	0	0	0	0	0	0	0	0
71	85	71-85	bdi-MIR7757-p5_1ss6AG	TTTATGAGCTCATTGAAGTAAC	22	LT934116.1	aTTTATGAGCTCATTGAAGTAACcctctcatagctcaaatgggtcaattttcgtttacgtcatacac	5'	New	G3	2462.52	3973.89	4135.53	5321.84	4808.45	4047.95	3900.2	2956.88	3620.36	3494.09	3521.35	2732.47	2326.15	2164.73	2176.35	2167.68	1917.75	2327.27	1749.62	1233.2	1801	1834.31	2357.84	2100.77	1123.91	1390.77	1256.55	1675.88	1213.61	1628.56	649.633	214.927	1601.11	1440.26	1227.38	2128.74	2808.93	1700.8	1140.32
72	86	72-86	bdi-MIR7757-p3_1ss4AG	TAGGAGCATGATTCAACCAAT	21	LT934116.1	ggtggtagaattgctcaatgagatcgtgaaTAGGAGCATGATTCAACCAATtg	3'	New	G3	125.246	169.132	180.493	208.891	186.224	144.96	301.776	242.449	229.136	184.301	192.261	125.788	70.8987	81.8966	82.1263	58.8026	76.3644	56.7392	45.3668	31.729	49.2793	66.9338	86.431	64.364	20.8754	34.5963	24.422	23.2077	20.8426	21.1816	0	0	39.3652	31.8289	27.8676	0	45.068	24.3357	0
73	87	73-87	gra-MIR8645-p5_2ss12TG17AG_3	TGAACCAATTTGAACTGTGA	20	LT934111.1	gcaagtaTGAACCAATTTGAACTGTGAaactgcgaatggctcattaaatcagttatagtttgtttgatggtacgtgctact	5'	New	G3	146.441	160.745	142.286	163.989	203.792	194.192	143.604	97.4796	88.9588	209.722	157.304	184.324	279.375	196.995	197.368	201.354	264.479	243.305	380.054	167.106	379.604	213.551	212.62	210.971	143.434	423.063	288.338	146.279	412.116	159.77	153.33	220.169	161.246	157.818	121.163	6873.31	197.748	133.396	102.075
74	88	74-88	gra-MIR8645-p5_2ss12TG17AG_1	TGAACCAATTTGAACTGT	18	LT934111.1	gcaagtaTGAACCAATTTGAACTGTgaaactgcgaatggctcattaaatcagttatagtttgtttgatggtacgtgctact	5'	New	G3	146.441	160.745	142.286	163.989	203.792	194.192	143.604	97.4796	88.9588	209.722	157.304	184.324	279.375	196.995	197.368	201.354	264.479	243.305	380.054	167.106	379.604	213.551	212.62	210.971	143.434	423.063	288.338	146.279	412.116	159.77	153.33	220.169	161.246	157.818	121.163	6873.31	197.748	133.396	102.075
75	89	75-89	gra-MIR8645-p5_2ss12TG17AG_2	TGAACCAATTTGAACTGTG	19	LT934111.1	gcaagtaTGAACCAATTTGAACTGTGaaactgcgaatggctcattaaatcaattatagtttgtttgatggtacgtgctact	5'	New	G3	146.441	160.745	142.286	163.989	203.792	194.192	143.604	97.4796	88.9588	209.722	157.304	184.324	279.375	196.995	197.368	201.354	264.479	243.305	380.054	167.106	379.604	213.551	212.62	210.971	143.434	423.063	288.338	146.279	412.116	159.77	153.33	220.169	161.246	157.818	121.163	6873.31	197.748	133.396	102.075
76	90	76-90	gra-MIR8645-p5_2ss12TG17AG_4	TGAACCAATTTGAACTGTGAA	21	LT934111.1	gcaagtaTGAACCAATTTGAACTGTGAAactgcgaatggctcattaaatcagttatagcttgtttgatggtacatgctact	5'	New	G3	146.441	160.745	142.286	163.989	203.792	194.192	143.604	97.4796	88.9588	209.722	157.304	184.324	279.375	196.995	197.368	201.354	264.479	243.305	380.054	167.106	379.604	213.551	212.62	210.971	143.434	423.063	288.338	146.279	412.116	159.77	153.33	220.169	161.246	157.818	121.163	6873.31	197.748	133.396	102.075
77	91	77-91	gra-MIR8678-p5_2ss11GA17CG	AACCAATTTGAACTGTGA	18	LT934111.1	gcaagtatgAACCAATTTGAACTGTGAaactgcgaatggctcattaaatcagttatagtttgtttgatggtacgtgctact	5'	New	G3	27.9394	46.1268	36.8891	74.1856	75.5437	73.8477	61.3959	28.744	35.0444	58.4678	64.7723	58.5352	65.8345	44.2684	55.6339	60.5845	79.5166	65.3944	166.06	54.9969	88.5487	74.9021	48.4014	0	26.2626	82.0426	69.3271	40.7892	80.5284	55.6774	52.4549	0	37.0942	47.7434	43.6188	432.964	48.7471	45.9675	0
78	92	78-92	bdi-miR9483a_R-1_2ss19AC20GA	TTGAACTGTTTCCTCTGACATTC	23	LT934119.1	acaggaaacagttcaatgtctaacgaactgaaagttttttttcctgaccatggcatttctagtcaataggaatacgctatgcgttggaagacaaacttctttccagcatctagtagatgTTGAACTGTTTCCTCTGACATTCc	3'	Diff	G3	458.591	525.566	462.431	720.381	665.839	552.49	410	333.68	419.185	503.332	495.559	477	370.53	319.84	283.468	337.67	377.348	296.198	127.541	140.313	197.117	216.738	302.508	205.607	100.337	88.9619	107.93	186.365	157.267	137.983	0	0	158.218	104.77	106.624	189.422	179.352	126.185	72.9104
79	93	79-93	bdi-miR9483a_1ss20GA	TTGAACTGTTTCCTCTGAAATTCC	24	LT934120.1	tcacaggaaacagttcaatgtctaccaagctgggggaaaaatcttgaccatggcatttctagtcaataggaatacgccatgtgttggaagacaaatttccttccagaatctagtagatgTTGAACTGTTTCCTCTGAAATTCCt	3'	Diff	G3	1643.61	2120.43	1852.36	2436.41	2364.69	1948.76	1314.29	1280.98	1196.9	1840.47	1755.02	1473.34	2158.19	2187.97	1871.68	2069.67	2702.65	2203.21	1268.56	1077.38	1663.18	1513.98	2311.16	2072.16	786.532	993.408	924.098	1128.03	1401.19	902.942	740.42	288.317	1441.37	984.044	951.132	685.527	1424.7	905.83	854.51
80	94	80-94	tae-MIR9668-p5_1ss14TC	ATGACAAGTATTTCCGGACGG	21	LT934116.1	ttgATGACAAGTATTTCCGGACGGagggagtacattttaggcttcactatcttaggcactggataggtccatatgcttgctcggggttttcattta	5'	New	G3	27.9394	0	57.9686	0	0	0	32.2589	24.9948	0	30.505	47.294	0	18.5687	0	0	23.1647	27.0479	33.6589	20.5435	25.3832	15.3998	36.6542	0	0	0	0	0	0	0	0	0	0	26.4958	0	0	0	0	0	0
81	95	81-95	tae-miR9775	TGTGCGCAATAAGATTTTGCTA	22	LT934115.1	TGTGCGCAATAAGATTTTGCTAtgctttcaccgttgatgcccactggttggatcatgcttctgTTTATGAGCTCATTGAAGTAACTctctcgtagctcaaatgggccaatt	5'	Yes	G3	0	0	0	0	0	0	0	0	0	0	0	0	0	0	0	0	4.77913	0	0	0	0	0	0	0	0	0	0	0	0	0	0	0	0	0	0	0	0	0	0
81	96	81-96	bdi-MIR7757-p3_1ss6AG	TTTATGAGCTCATTGAAGTAACT	23	LT934115.1	TGTGCGCAATAAGATTTTGCTAtgctttcaccgttgatgcccactggttggatcatgcttctgTTTATGAGCTCATTGAAGTAACTctctcgtagctcaaatgggccaatt	3'	New	G3	149.331	132.789	96.1751	115.183	110.68	116.242	210.203	56.2382	76.8281	71.1782	120.291	51.0627	113.944	47.5886	31.7908	73.0578	139.307	45.199	18.8315	23.2679	21.5597	0	0	0	51.8519	45.4694	70.9027	30.9436	65.3701	64.1501	0	0	52.2347	61.0054	30.2908	0	197.748	78.4152	0
82	97	82-97	ata-MIR9863a-p5_1ss5CT	TGATTTGCTTCTCATCTGAAG	21	LT934111.1	aattgttaTGATTTGCTTCTCATCTGAAGACTAGTTTATTACAtata	5'	New	G3	221.588	191.496	227.922	249.888	209.063	257.099	220.609	201.208	152.308	247.853	223.104	206.741	199.192	195.888	169.551	173.735	160.762	233.689	126.685	130.441	125.508	189.646	172.862	180.577	55.8923	135.42	125.261	65.4034	110.845	142.825	0	0	109.768	96.813	56.9468	0	154.519	58.586	0
82	98	82-98	ata-MIR9863a-p3_2	TCTGAAGACTAGTTTATTACA	21	LT934111.1	aattgttaTGATTTGCTTCTCATCTGAAGACTAGTTTATTACAtata	3'	New	G3	1154.19	982.64	762.814	755.522	931.12	980.533	772.132	667.36	508.144	790.587	757.733	613.997	1087.96	1193.03	993.463	1088.74	983.484	1165.56	582.065	1179.61	656.8	1013.57	746.764	758.065	651.179	1226.69	998.94	673.023	1049.71	1091.16	619.371	1074.63	977.318	885.905	774.234	523.165	1035.65	594.874	559.952
83	99	83-99	ata-miR9863a-3p_1ss9TC	TGAGAAGGCAGATCATAATAGC	22	LT934112.1	caactataatgattcttccacttcaagagccattgggccgctgagaaatatgtttagatataataaacaagtctttagaTGAGAAGGCAGATCATAATAGCta	3'	Diff	G3	1540.52	1814.32	1902.42	2489.12	2006.3	1671.15	2222.74	1694.64	1628.22	1930.71	1795.12	2114.74	1379.15	1639.04	1193.48	1323.06	1213.49	1218.45	871.385	753.74	1177.31	1402.42	1994.83	1761.07	775.084	937.065	986.335	1161.79	1164.35	1226.11	459.989	335.496	1006.08	916.408	802.101	784.748	1331.81	1017.59	449.128
84	100	84-100	ata-MIR9863a-p5_1ss20CT	TCTGAAGACTAGTTTATTAT	20	LT934112.1	cgattgttatgatttgcttctcaTCTGAAGACTAGTTTATTATatataagcatatttttggaagtttgagagagatcataaacaagcg	5'	New	G3	19.2686	0	0	0	0	0	20.8122	0	0	0	0	0	16.8806	0	0	23.1647	56.9429	0	0	37.3697	0	0	0	0	25.5892	19.7693	28.3611	0	35.0535	19.3661	0	0	46.9355	0	0	0	22.0741	0	0
85	101	85-101	ata-miR9863a-3p_1ss21GA	TGAGAAGGTAGATCATAATAAC	22	LT934122.1	ttcatgatcgaatagtcttctgggtatatgctcagatgcagcagacaagaccttagaTGACAAGGTAGATCATAATAAC	3'	Diff	G3	0	0	0	39.0451	0	0	26.0152	28.744	28.3051	0	0	28.6449	0	0	0	0	16.6761	0	0	0	0	0	0	0	0	0	0	0	0	0	0	0	0	0	0	0	0	0	0
86	102	86-102	ata-miR9863a-3p_2ss9TC22CA	TGAGAAGGCAGATCATAATAGA	22	LT934123.1	gggacccacggtagggccacttttgaagatgatcctggacaacaattacTGAGAAGGCAGATCATAATAAAatggcacaatggagggtgca	3'	Diff	G3	34.6834	33.5468	0	62.4721	35.1366	32.8212	49.9492	24.9948	59.3059	30.505	45.2378	33.6266	24.4769	26.5611	0	32.0742	30.4034	19.2336	18.8315	0	26.1796	0	55.3158	0	16.835	0	16.544	0	30.3166	21.1816	0	0	24.2248	0	0	0	28.5124	0	0
87	103	87-103	ata-miR9863a-3p_1ss22CT	TGAGAAGGTAGATCATAATAGT	22	LT934124.1	TGAGAAGGTAGATCATAATAATttttttgaaccaaa	5'	Diff	G3	351.651	472.45	277.986	427.543	393.53	355.563	391.269	356.175	369.314	348.265	297.13	398.538	357.026	406.163	369.568	442.802	451.069	371.209	291.032	294.727	317.235	315.545	487.471	452.336	395.96	468.533	461.655	473.999	605.384	602.769	387.359	508.486	654.826	558.332	662.763	432.964	583.125	511.051	347.053
1	1	1-1	lus-miR159b_R+1_1ss21CT	TTTGGATTGAAGGGAGCTCTTT	22			3'	Diff	G4	0	0	15.1509	0	0	0	22.8934	0	0	0	0	0	0	0	0	0	18.2014	0	0	0	17.7097	0	0	0	15.4882	30.6424	22.0586	18.2848	19.8952	50.2307	0	0	18.1686	26.5241	31.5025	0	62.5434	52.2768	0
2	2	2-2	cpa-miR159a_1ss20TC	TTTGGATTGAAGGGAGCTCCA	21			3'	Diff	G4	0	0	15.1509	0	0	0	0	0	0	0	0	0	0	0	0	0	0	0	0	0	0	0	0	0	0	0	0	0	0	0	0	0	0	0	0	0	0	0	0
3	3	3-3	csi-miR160c-5p_R+2	TGCCTGGCTCCCTGTATGCTTTT	23			5'	Diff	G4	0	0	0	0	0	0	0	0	0	0	0	0	0	0	0	0	10.9818	0	0	0	0	0	0	0	0	0	0	0	0	0	0	0	0	0	0	0	0	0	0
4	4	4-4	osa-miR167d-5p_R+1_1ss20TG	TGAAGCTGCCAGCATGATCGGG	22			5'	Diff	G4	0	0	104.958	0	0	0	0	0	0	0	0	0	0	0	0	0	2.13536	22.7598	0	0	0	63.7465	0	0	26.936	0	0	0	0	0	0	0	0	0	0	0	0	0	0
5	5	5-5	zma-miR167e-5p_R+1_1ss20TG	TGAAGCTGCCAGCATGATCGGG	22			5'	Diff	G4	0	0	104.958	0	0	0	0	0	0	0	0	0	0	0	0	0	2.13536	22.7598	0	0	0	63.7465	0	0	26.936	0	0	0	0	0	0	0	0	0	0	0	0	0	0
6	6	6-6	zma-miR319b-5p	AGAGCGTCCTTCAGTCCACTC	21			5'	Yes	G4	19.2686	0	32.9367	0	0	0	60.3553	62.4869	33.6965	0	0	0	0	0	0	0	14.3374	0	0	0	0	0	0	0	0	0	0	0	0	0	0	0	0	0	0	0	0	0	0
7	7	7-7	osa-miR5339	CAGATAGAGAATCTTCTCAGA	21			5'	Yes	G4	0	0	0	0	0	0	0	0	0	0	0	0	0	0	0	0	11.9987	0	0	0	0	0	0	0	0	0	0	0	0	0	0	0	0	0	0	0	0	0	0
8	8	8-8	tae-miR9657b-3p_1ss14CT	CGTGCTTCCTCGTTGAACGGT	21			3'	Diff	G4	0	0	0	0	0	0	0	0	0	0	0	0	0	0	0	0	2.23704	0	0	0	0	0	0	0	0	0	0	0	0	0	0	0	0	0	0	0	0	0	0
9	9	9-9	tae-miR9675-3p_R+1	TTTATGATCACTCTCGTTTTGT	22			3'	Diff	G4	0	0	0	0	0	0	0	0	0	0	0	0	0	0	0	0	7.42291	0	0	0	0	0	0	0	0	0	0	0	0	0	0	0	0	0	0	0	0	0	0
1	1	1-1	PC-5p-130102_38	TTGCAGTTTTCTGAGTTTGTA	21	LT934117.1	atgtaggtgatgttttctgaacatcctcataacttatTTGCAGTTTTCTGAGTTTGTAacaacttgttatgaatgttctaacgactttgaccattatttggaaacttcataacaagttgATACAAACTCAAGAAAATGCAAATaaggtatcaggatgttcataaaacatcacctacatttg	5'	New	G5	0	0	0	0	0	0	0	0	0	0	0	0	0	0	0	0	9.65995	0	0	0	0	0	0	0	0	0	0	0	0	0	0	0	0	0	0	0	0	0	0
1	2	1-2	PC-3p-36205_581	ATACAAACTCAAGAAAATGCAAAT	24	LT934117.1	atgtaggtgatgttttctgaacatcctcataacttatTTGCAGTTTTCTGAGTTTGTAacaacttgttatgaatgttctaacgactttgaccattatttggaaacttcataacaagttgATACAAACTCAAGAAAATGCAAATaaggtatcaggatgttcataaaacatcacctacatttg	3'	New	G5	43.3542	0	43.4764	64.4243	52.7049	34.1887	50.9898	31.2435	40.4358	50.8416	33.9283	38.6083	22.7889	0	0	0	18.3031	0	0	0	0	0	0	0	0	0	0	0	0	0	0	0	0	0	0	0	0	0	0
2	3	2-3	PC-5p-1553_22722	AGTTGAAGATGAGATATTGAA	21	LT934116.1	tcttcaggaacAGTTGAAGATGAGATATTGAAcgaagattttatttctttttgtccaATATCTCATTTTCAACTATCCCtgatga	5'	New	G5	40.464	58.7068	56.6511	54.6631	65.0027	46.4967	54.1116	43.7408	47.1751	68.6361	49.3503	61.0261	50.6419	57.549	37.0893	25.8375	57.858	38.4673	0	55.702	22.3297	54.1845	36.301	37.5457	43.0977	41.5155	46.4806	38.6795	44.5275	38.7321	78.6823	178.232	46.9355	84.8771	122.375	189.422	66.2224	78.4152	116.657
2	4	2-4	PC-3p-174275_25	ATATCTCATTTTCAACTATCCC	22	LT934116.1	tcttcaggaacAGTTGAAGATGAGATATTGAAcgaagattttatttctttttgtccaATATCTCATTTTCAACTATCCCtgatga	3'	New	G5	0	0	0	0	0	0	0	0	0	0	0	0	0	0	0	0	2.54209	0	0	0	0	0	0	0	0	0	0	0	0	0	0	0	0	0	0	0	0	0	0
3	5	3-5	PC-5p-33254_677	GCGCTACCGCCGCTGCCCGGACAG	24	LT934114.1	atcctagcagataagatagttactaaaaatatgaattgactttgcaccgcccgggcaGCGCTACCGCCGCTGCCCGGACAGtgttacactgtCCGGACAGCTGTGGTAGTGTTACCtgagcattgtaaactcaaatcatatatttactatctatcttatttttaatagttt	5'	New	G5	23.1223	0	40.8415	48.8063	0	34.1887	36.4213	34.9927	0	0	24.6752	29.8903	0	0	0	0	8.74479	0	0	0	0	0	0	0	0	0	0	0	0	0	0	0	0	0	0	0	0	0	0
3	6	3-6	PC-3p-108072_52	CCGGACAGCTGTGGTAGTGTTACG	24	LT934114.1	atcctagcagataagatagttactaaaaatatgaattgactttgcaccgcccgggcaGCGCTACCGCCGCTGCCCGGACAGtgttacactgtCCGGACAGCTGTGGTAGTGTTACCtgagcattgtaaactcaaatcatatatttactatctatcttatttttaatagttt	3'	New	G5	0	0	39.524	0	0	0	0	0	0	0	0	0	0	0	0	0	9.76163	0	0	0	0	0	0	0	0	0	0	0	0	0	0	0	0	0	0	0	0	0	0
4	7	4-7	PC-5p-26777_963	AGCACTACCGTCGCTGCCCGGACA	24	LT934124.1	gcagataagatagttactaaaactaaggtttgactttgcactgcccgagcAGCACTACCGTCGCTGCCCGGACAgtgttacactatCCGGACAGCTGTGGTAGTGTTACTtgagcattgtaaactcagatcatatatttactatctatcttattttt	5'	New	G5	76.1108	97.8447	100.128	58.5676	61.4891	72.4801	75.9644	54.9885	55.2623	82.6176	104.869	56.0444	0	0	0	0	43.4189	0	0	0	0	0	0	0	0	0	0	0	0	0	0	0	0	0	0	0	0	0	0
4	8	4-8	PC-3p-16840_1845	CCGGACAGCTGTGGTAGTGTTACT	24	LT934124.1	gcagataagatagttactaaaactaaggtttgactttgcactgcccgagcAGCACTACCGTCGCTGCCCGGACAgtgttacactatCCGGACAGCTGTGGTAGTGTTACTtgagcattgtaaactcagatcatatatttactatctatcttattttt	3'	New	G5	74.1839	104.834	92.2227	103.469	101.896	84.7881	82.2081	61.2372	79.5238	86.4307	86.363	97.1436	44.7337	39.8416	0	23.1647	37.3179	0	0	19.7425	22.3297	0	0	0	0	0	0	0	0	0	0	0	0	0	0	0	0	0	0
5	9	5-9	PC-5p-17652_1733	ATTCTAACATGGTATCAGATTCCT	24	LT934124.1	aatgtgttgtctttgatttggtctcttttgcacttgtgtgttatatatttgggcctattgtctcgcaatgaagatgtacgtgtcgtcttttatcaATTCTAACATGGTATCAGATTCCTagcccgggctagGAGTCTGATACCATGTGAGAGTTGatgaggacgacagatatgttacattgcatgatagtatgtttgagtatagagcgcacagaacagcagagtccaagcaagcactt	5'	New	G5	68.4034	142.574	172.588	193.273	128.249	88.8907	119.67	112.476	70.0888	104.225	78.138	159.415	31.2292	48.6953	35.7647	37.4199	42.8088	26.9271	18.8315	0	16.1698	0	0	0	0	0	0	0	0	0	0	0	0	0	0	0	0	0	0
5	10	5-10	PC-3p-82678_93	GAGTCTGATACCATGTGAGAGTTG	24	LT934124.1	aatgtgttgtctttgatttggtctcttttgcacttgtgtgttatatatttgggcctattgtctcgcaatgaagatgtacgtgtcgtcttttatcaATTCTAACATGGTATCAGATTCCTagcccgggctagGAGTCTGATACCATGTGAGAGTTGatgaggacgacagatatgttacattgcatgatagtatgtttgagtatagagcgcacagaacagcagagtccaagcaagcactt	3'	New	G5	0	0	0	0	0	0	0	0	0	0	0	0	0	0	0	0	13.1172	0	0	0	0	0	0	0	0	0	0	0	0	0	0	0	0	0	0	0	0	0	0
6	11	6-11	PC-5p-12757_2611	TTTGCGCAGAAGGGAGAAATC	21	LT934122.1	ttctctttcTTTGCGCAGAAGGGAGAAATCtgcctctgcctcgctgttggctgATTTCTCTCCTCTTTGTGAAGagaaagaaag	5'	New	G5	0	0	0	0	0	0	0	0	0	0	0	0	0	0	0	0	0	0	0	0	0	0	0	0	0	0	0	0	0	0	0	0	0	0	0	0	0	0	0
6	12	6-12	PC-3p-9028_3917	ATTTCTCTCCTCTTTGTGAAG	21	LT934122.1	ttctctttcTTTGCGCAGAAGGGAGAAATCtgcctctgcctcgctgttggctgATTTCTCTCCTCTTTGTGAAGagaaagaaag	3'	New	G5	0	0	0	0	0	0	0	0	0	0	0	0	0	0	0	0	0	0	0	0	0	0	0	0	0	0	0	0	0	0	0	0	0	0	0	0	0	0	0
7	13	7-13	PC-5p-13197_2506	GCTCTGCCGCAGCTGCCCGGACAG	24	LT934113.1	accctatcagataagatagatagtaataatgtgatttgagtttgcattgcccgggcaGCTCTGCCGCAGCTGCCCGGACAGtgttacactGTTTGGGCAGCTGCGGTAGTGCTGctagtgcattgtaattcagatcacatcattattatgtatcatatttttgatagttt	5'	New	G5	163.783	169.132	173.906	87.8514	103.653	101.199	154.01	129.973	102.437	101.683	85.3349	104.616	68.3666	71.9362	51.6601	41.8746	49.7233	37.5056	0	0	18.4797	35.0606	51.8586	44.6972	0	0	0	0	0	0	0	0	0	0	0	0	0	0	0
7	14	7-14	PC-3p-34663_629	GTTTGGGCAGCTGCGGTAGTGCTG	24	LT934113.1	accctatcagataagatagatagtaataatgtgatttgagtttgcattgcccgggcaGCTCTGCCGCAGCTGCCCGGACAGtgttacactGTTTGGGCAGCTGCGGTAGTGCTGctagtgcattgtaattcagatcacatcattattatgtatcatatttttgatagttt	3'	New	G5	44.3177	57.309	68.5083	40.9973	56.2186	41.0265	47.868	47.49	32.3487	0	25.7033	37.3629	19.4127	0	0	0	9.65995	0	0	0	0	0	0	0	0	0	0	0	0	0	0	0	0	0	0	0	0	0	0
8	15	8-15	PC-5p-1715_20676	TGTTGCATGACAAGTTGAGC	20	LT934115.1	acccgagtccagttcaggtTGTTGCATGACAAGTTGAGCacacctgagtccggttctgagcacatcttctacctccagacttcaacaacctgaactcaggtgtgCTCAACTTGTCTGCAACAACcttaacctgtgctcgatc	5'	New	G5	188.832	269.772	275.351	367.024	391.773	321.374	342.36	282.441	219.701	183.03	230.301	204.251	176.403	147.193	117.891	116.714	144.086	110.593	52.2146	46.5359	87.0087	152.992	131.375	148.395	20.202	42.504	49.6319	21.0979	53.054	53.8618	0	0	21.9537	51.722	0	0	20.2346	0	0
8	16	8-16	PC-3p-10681_3239	CTCAACTTGTCTGCAACAAC	20	LT934115.1	acccgagtccagttcaggtTGTTGCATGACAAGTTGAGCacacctgagtccggttctgagcacatcttctacctccagacttcaacaacctgaactcaggtgtgCTCAACTTGTCTGCAACAACcttaacctgtgctcgatc	3'	New	G5	0	0	0	0	0	0	0	0	0	0	0	0	0	0	0	0	13.829	0	0	0	0	0	0	0	0	0	0	0	0	0	0	0	0	0	0	0	0	0	0
9	17	9-17	PC-5p-5606_6502	TCAACCAAGGTCCTCGGAATG	21	LT934116.1	gtgggacaacaggcTCAACCAAGGTCCTCGGAATGaaacaaagactccatgggtgatccactgcatggttttttttttTTCGAGGACCTTGGTTGAGCCtgttgtccatg	5'	New	G5	19.2686	44.729	0	42.9496	49.1913	30.0861	33.2995	28.744	41.7837	36.8602	33.9283	27.3995	0	0	0	24.9466	18.4047	0	0	18.3323	17.7097	0	0	0	0	0	0	0	0	18.7609	0	0	0	0	39.9839	0	0	0	0
9	18	9-18	PC-3p-1840_19246	TTCGAGGACCTTGGTTGAGCC	21	LT934116.1	gtgggacaacaggcTCAACCAAGGTCCTCGGAATGaaacaaagactccatgggtgatccactgcatggttttttttttTTCGAGGACCTTGGTTGAGCCtgttgtccatg	3'	New	G5	32.7565	57.309	54.0162	42.9496	43.9208	43.7616	79.0863	67.4859	48.523	64.823	45.2378	58.5352	55.7061	34.308	27.817	46.3294	77.5846	41.3523	29.9592	46.5359	25.4096	0	0	39.3336	42.4243	0	0	20.3946	25.5796	15.7349	50.4374	0	27.2529	39.7862	49.677	0	0	18.0265	0
10	19	10-19	PC-5p-97699_65	AGCTCTGCCGCAGTTGCCCGGACA	24	LT934113.1	tatataggcagattcatgcaccctagcagataagatagatagtaataatgtgatttgactttgcattgcccgggcAGCTCTGCCGCAGTTGCCCGGACAgaacactGTCCGGGCAGCTGCGGTAGTGCTGctagtgcattgtaaattcagatcacatcattattacatatcttatttttgataatttagcattttatgcaaagtttgtttattaa	5'	New	G5	0	0	0	0	0	0	0	0	0	0	0	0	0	0	0	0	8.94816	0	0	0	0	0	0	0	0	0	0	0	0	0	0	0	0	0	0	0	0	0	0
10	20	10-20	PC-3p-72106_130	GTCCGGGCAGCTGCGGTAGTGCGG	24	LT934113.1	tatataggcagattcatgcaccctagcagataagatagatagtaataatgtgatttgactttgcattgcccgggcAGCTCTGCCGCAGTTGCCCGGACAgaacactGTCCGGGCAGCTGCGGTAGTGCTGctagtgcattgtaaattcagatcacatcattattacatatcttatttttgataatttagcattttatgcaaagtttgtttattaa	3'	New	G5	0	0	83.0005	0	0	0	0	0	0	0	0	0	0	0	0	0	0	28.8505	0	0	0	0	0	0	0	0	0	0	0	0	0	0	0	0	0	0	0	0	0
11	21	11-21	PC-5p-175320_24	CTTAGATTTGTCTAGATACGGAGG	24	LT934111.1	ctcgtactccctccgttccgaattacttgtCTTAGATTTGTCTAGATACGGAGGtatctagcactaaaatgagtctagATATATCCGTATCTAGACAAATTcaagacaagtaattcaaaacggagggagtacatt	5'	New	G5	0	0	0	0	0	0	0	0	0	0	0	0	0	0	0	0	2.44041	0	0	0	0	0	0	0	0	0	0	0	0	0	0	0	0	0	0	0	0	0	0
11	22	11-22	PC-3p-70884_135	ATATATCCGTATCTAGACAAATT	23	LT934111.1	ctcgtactccctccgttccgaattacttgtCTTAGATTTGTCTAGATACGGAGGtatctagcactaaaatgagtctagATATATCCGTATCTAGACAAATTcaagacaagtaattcaaaacggagggagtacatt	3'	New	G5	0	0	0	0	0	0	0	0	0	0	0	0	0	0	0	0	11.4903	0	0	15.512	0	0	0	0	0	0	0	0	0	0	0	0	0	0	0	0	0	0	0
12	23	12-23	PC-5p-201154_21	TGGCTCTACATAACTGCCTGGC	22	LT934124.1	catgcatggtcatatcttatattgtgataTGGCTCTACATAACTGCCTGGCagtacactgtcaggcagtgaactGCCCGGGCAGTTAGGTAAAGTCACAtcacagtattaaatatgtttattttgtctt	5'	New	G5	0	0	0	0	0	0	0	0	0	0	0	0	0	0	0	0	2.13536	0	0	0	0	0	0	0	0	0	0	0	0	0	0	0	0	0	0	0	0	0	0
12	24	12-24	PC-3p-74742_119	GCCCGGGCAGTTAGGTAAAGTCACA	25	LT934124.1	catgcatggtcatatcttatattgtgataTGGCTCTACATAACTGCCTGGCagtacactgtcaggcagtgaactGCCCGGGCAGTTAGGTAAAGTCACAtcacagtattaaatatgtttattttgtctt	3'	New	G5	0	0	28.9843	0	0	0	0	0	0	0	0	0	0	0	0	0	9.86332	0	0	0	0	0	0	0	0	0	0	0	0	0	0	0	0	0	0	0	0	0	0
13	25	13-25	PC-5p-183088_23	AACTTGTTTTGTGGTGATACT	21	LT934119.1	atggacaaatagcctgtggcAACTTGTTTTGTGGTGATACTtgtgctcttaggaagcagtatgagtgcaggtgtgttctagctttcttaaatatatttttaaatatgatgttgactacaagTATCACCATAAAACAAGCTGCcacggactgttaccaatt	5'	New	G5	0	0	0	0	0	0	0	0	0	0	0	0	0	0	0	0	2.33872	0	0	0	0	0	0	0	0	0	0	0	0	0	0	0	0	0	0	0	0	0	0
13	26	13-26	PC-3p-111889_49	TATCACCATAAAACAAGCTGC	21	LT934119.1	atggacaaatagcctgtggcAACTTGTTTTGTGGTGATACTtgtgctcttaggaagcagtatgagtgcaggtgtgttctagctttcttaaatatatttttaaatatgatgttgactacaagTATCACCATAAAACAAGCTGCcacggactgttaccaatt	3'	New	G5	0	0	0	0	0	0	0	0	0	0	0	26.154	0	0	0	0	2.84714	0	0	0	0	0	0	0	0	0	0	0	0	0	0	0	0	0	0	0	0	0	0
14	27	14-27	PC-5p-22341_1260	AGCTCTGCCGCAGCTGCCCGGACA	24	LT934117.1	aatagataagaaagatagtaataatgtgatttgactttgcactgcccgggcAGCTCTGCCGCAGCTGCCCGGACAgtgttacactGTCCGGGCAGCTGCGGTAGTGCTGctagtgcattgtaaactcagatcacatcattattatgtatcttatttttg	5'	New	G5	61.6594	67.0935	75.0957	89.8036	72.0301	27.351	80.1269	67.4859	63.3495	52.1126	70.9411	38.6083	23.6329	28.7745	26.4924	32.9651	22.9805	20.1953	0	0	0	0	0	0	0	0	0	0	0	0	0	0	0	0	0	0	0	0	0
14	28	14-28	PC-3p-14466_2233	GTCCGGGCAGCTGCGGTAGTGCTG	24	LT934117.1	aatagataagaaagatagtaataatgtgatttgactttgcactgcccgggcAGCTCTGCCGCAGCTGCCCGGACAgtgttacactGTCCGGGCAGCTGCGGTAGTGCTGctagtgcattgtaaactcagatcacatcattattatgtatcttatttttg	3'	New	G5	96.3428	166.336	57.9686	52.7108	105.41	92.9934	108.223	83.7324	121.308	39.4022	57.5754	41.0992	27.8531	0	0	56.1298	64.9759	26.9271	0	0	0	0	0	0	0	0	0	0	0	0	0	0	0	0	0	0	0	0	0
15	29	15-29	PC-5p-163975_26	TTCTCATTTTCACCACTAACCAGC	24	LT934120.1	acaaacttagaacttcaaatattttgcaacggcagaagtacTTCTCATTTTCACCACTAACCAGCagtgcatttcccttcaacgcaccctactcttattttgcaactgaaaggaaattcaCTGCTGGTTAGGGTGAAAATGAGAtgtacttcctccgtgccaaaatagcaaggttcaccagagttaga	5'	New	G5	0	0	0	0	0	0	0	0	0	0	0	0	0	0	0	0	7.21954	0	0	0	0	0	0	0	0	0	0	0	0	0	0	0	0	0	0	0	0	0	0
15	30	15-30	PC-3p-87734_82	CTGCTGGTTAGGGTGAAAATGAGA	24	LT934120.1	acaaacttagaacttcaaatattttgcaacggcagaagtacTTCTCATTTTCACCACTAACCAGCagtgcatttcccttcaacgcaccctactcttattttgcaactgaaaggaaattcaCTGCTGGTTAGGGTGAAAATGAGAtgtacttcctccgtgccaaaatagcaaggttcaccagagttaga	3'	New	G5	0	0	0	0	0	0	0	0	0	0	0	0	0	0	0	0	10.4734	0	0	0	0	0	0	0	0	0	0	0	0	0	0	0	0	0	0	0	0	0	0
16	31	16-31	PC-5p-199658_21	AATCCAACTTTTGTCTTGACTAGT	24	LT934111.1	atgtgcgcacaaagtcgttccacgtaAATCCAACTTCTGTCTTGACTAGTataaaaaggacaaaaatgtggtgctaaaaagtaaaaagtcttccttgagatattttctgtctttttacaCTAGTCAAGACAGAAGTTGGATTTacgtggaacgactttgtgcgcacatagc	5'	New	G5	0	0	0	0	0	0	0	0	0	0	0	0	0	0	0	0	2.13536	0	0	0	0	0	0	0	0	0	0	0	0	0	0	0	0	0	0	0	0	0	0
16	32	16-32	PC-3p-31527_743	CTAGTCAAGACAAAAGTTGGATTT	24	LT934111.1	atgtgcgcacaaagtcgttccacgtaAATCCAACTTCTGTCTTGACTAGTataaaaaggacaaaaatgtggtgctaaaaagtaaaaagtcttccttgagatattttctgtctttttacaCTAGTCAAGACAGAAGTTGGATTTacgtggaacgactttgtgcgcacatagc	3'	New	G5	51.0617	47.5246	31.6192	0	35.1366	0	46.8274	29.9937	40.4358	25.4208	25.7033	46.0809	0	0	0	0	11.3886	0	0	0	0	0	0	0	0	0	0	0	0	0	0	0	0	0	0	0	0	0	0
17	33	17-33	PC-3p-208785_20	AATATGGGTTCAAGATTCTAG	21	LT934116.1	ttcttttgaccgattctctcacaatcttgagaatagatccttcTCCCAGAATCTTGAATCCATGtttttacaatcctaagctctttacatcctaactaactaggattgaaaaaAATATGGGTTCAAGATTCTAGgagaagttggaggaggcttgattcttaagattctaggagaatcggccaaaa	3'	New	G5	0	0	0	0	0	0	0	0	0	0	0	0	0	0	0	0	2.03367	0	0	0	0	0	0	0	0	0	0	0	0	0	0	0	0	0	0	0	0	0	0
18	34	18-34	PC-5p-6630_5467	AGAAAGCAATGTCAGAGGAGT	21	LT934124.1	agctgaatcggtcctcataccagtagcttccaactgcgacaacattagtaagggcaagtgcattattgatctggttattactcaagAGAAAGCAATGTCAGAGGAGTtttaggaacagtctgaagagaagctgattatttatatttgaggagagtttatattcagactgctgttgaagcTCATCTGGCATTGCTTTCTCTtgaagtgtagtctcattattaatgcact	5'	New	G5	0	0	0	0	0	0	0	32.4932	0	0	0	0	0	0	0	18.7099	40.8768	0	0	14.8069	0	0	0	0	16.1616	0	0	14.0653	0	15.1297	0	0	0	0	0	0	0	0	0
18	35	18-35	PC-3p-91231_75	TCATCTGGCATTGCTTTCTCC	21	LT934124.1	agctgaatcggtcctcataccagtagcttccaactgcgacaacattagtaagggcaagtgcattattgatctggttattactcaagAGAAAGCAATGTCAGAGGAGTtttaggaacagtctgaagagaagctgattatttatatttgaggagagtttatattcagactgctgttgaagcTCATCTGGCATTGCTTTCTCTtgaagtgtagtctcattattaatgcact	3'	New	G5	0	0	0	0	0	0	0	0	0	0	0	0	0	0	0	0	2.94883	0	0	0	0	0	0	0	0	0	0	0	0	0	0	0	0	0	0	0	0	0	0
19	36	19-36	PC-5p-97996_64	AGCGCTACCGCCGCTGCCCGGACG	24	LT934114.1	accagataagatagttactaaaaatatggattgacttcgcactgcccgggcAGCGCTACCGCCGCTGCCCGGACAgtgttacactgTCCGGACAGCTATGGTAGTGTTACctgagcattgtaaactcaaatcatatatttactatctatcttatttttg	5'	New	G5	0	0	52.6987	0	0	0	0	0	0	0	0	0	0	0	0	0	0	0	0	0	0	0	0	0	0	0	0	0	0	0	0	0	0	0	0	0	0	0	0
19	37	19-37	PC-3p-38463_519	TCCGGACAGCTATGGTAGTGTTAC	24	LT934114.1	accagataagatagttactaaaaatatggattgacttcgcactgcccgggcAGCGCTACCGCCGCTGCCCGGACAgtgttacactgTCCGGACAGCTATGGTAGTGTTACctgagcattgtaaactcaaatcatatatttactatctatcttatttttg	3'	New	G5	0	0	0	0	0	0	0	0	0	0	0	0	0	0	0	0	0	0	0	0	0	0	0	0	0	0	0	0	0	0	0	0	0	0	0	0	0	0	0
20	38	20-38	PC-5p-187175_23	TACGGAATTTACTTGTTGCT	20	LT934124.1	caaattagtactacctccgTACGGAATTTACTTGTTGCTcaaatggttgtatctaggcgtatttcactgctagatacatccgttTGAGCGACAAGTAATTCCGGAcggagggagtactagtctt	5'	New	G5	0	0	0	0	0	0	0	0	0	0	0	0	0	0	0	0	2.33872	0	0	0	0	0	0	0	0	0	0	0	0	0	0	0	0	0	0	0	0	0	0
20	39	20-39	PC-3p-134068_36	TGAGCGACAAGTAATTCCGGA	21	LT934124.1	caaattagtactacctccgTACGGAATTTACTTGTTGCTcaaatggttgtatctaggcgtatttcactgctagatacatccgttTGAGCGACAAGTAATTCCGGAcggagggagtactagtctt	3'	New	G5	0	0	0	0	0	0	0	0	0	0	0	0	0	0	0	0	3.66061	0	0	0	0	0	0	0	0	0	0	0	0	0	0	0	0	0	0	0	0	0	0
21	40	21-40	PC-5p-44341_394	GCGAAGGATTTGCAGATACTC	21	LT934124.1	aaagcaaagattgcgaagagcGCGAAGGATTTGCAGATACTCcgtaaaatcactttatggAGTCTCTGCCAATTCTTCGTGttcttaacgtctttgcagt	5'	New	G5	0	0	28.9843	0	0	0	0	0	0	0	0	0	0	0	0	0	5.89765	0	0	0	0	0	0	0	0	0	0	0	0	0	0	0	0	0	0	0	0	0	0
21	41	21-41	PC-3p-1552_22728	AGTCTCTGCCAATTCTTCGTG	21	LT934124.1	aaagcaaagattgcgaagagcGCGAAGGATTTGCAGATACTCcgtaaaatcactttatggAGTCTCTGCCAATTCTTCGTGttcttaacgtctttgcagt	3'	New	G5	46.2445	67.0935	88.2703	74.1856	100.139	69.745	165.457	97.4796	93.0024	71.1782	113.094	52.3081	35.4493	32.0946	38.4139	30.2923	31.9287	0	0	14.1018	0	0	0	0	0	0	0	0	0	0	0	0	0	0	0	0	0	0	0
22	42	22-42	PC-5p-48379_328	TATTTGGAGGATATGCAAGATGAG	24	LT934117.1	caagcgtgggtcttccttgcactcTATTTGGAGGATATGCAAGATGAGtatgatttatcatctgtattCATCGTGTATATTCTTCAAGTGGAgagcatggatgactgatgtatt	5'	New	G5	0	27.9556	34.2542	0	0	0	24.9746	0	0	0	0	0	0	0	0	0	21.9637	0	0	0	0	0	0	0	23.569	0	0	16.175	0	0	0	0	0	0	0	0	0	0	0
22	43	22-43	PC-3p-15375_2071	CATCGTGTATATTCTTCAAGTGGA	24	LT934117.1	caagcgtgggtcttccttgcactcTATTTGGAGGATATGCAAGATGAGtatgatttatcatctgtattCATCGTGTATATTCTTCAAGTGGAgagcatggatgactgatgtatt	3'	New	G5	130.063	121.607	123.842	54.6631	65.0027	53.3344	62.4365	76.234	57.958	0	26.7314	42.3446	75.1188	98.4973	70.2047	44.5475	54.9092	32.6972	0	17.6272	0	76.4958	62.2303	69.7277	19.5286	25.7001	34.6635	0	0	0	0	0	0	0	0	0	0	0	0
23	44	23-44	PC-3p-1076_33015	AAGCATCATCTTCACTTCAAA	21	LT934119.1	gggctctgtttggggtgaaggcgatgcttaatgacagtcgtggtgtcctaggcaaagacgatgcttaatggccagcgtagacatagtcgcctggctcttctaagacaccacgactgtcattAAGCATCATCTTCACTTCAAAcagagccgag	3'	New	G5	221.588	198.485	184.445	361.167	196.765	272.142	413.122	424.911	346.4	242.769	209.739	310.112	70.0546	75.2564	55.6339	41.8746	54.4008	39.429	39.375	21.8577	30.7995	113.15	81.2451	109.061	0	0	0	0	0	32.075	0	0	0	0	0	0	0	0	0
24	45	24-45	PC-5p-6883_5246	ATAATTTGGTCTCATTCACTTTG	23	LT934124.1	tacctagaactcatctagatgagatATAATTTGGTCTCATTCACTTTGaaaacaagaacaaatacaacccacgtcagcacacacgcatcttatagcatcacatccaatggctatgaaagatgaatgagaccaaattatatctcgtctagacgcgttctagcaa	5'	New	G5	0	0	0	0	0	0	0	0	0	0	0	0	19.4127	0	0	24.9466	28.9798	29.8121	20.5435	51.4715	43.8894	0	43.2155	0	19.5286	32.6194	34.6635	14.7685	48.317	35.7062	0	0	38.6082	51.722	38.7723	0	28.5124	0	0
25	46	25-46	PC-5p-15321_2080	TGAATCTTGGGAAAAAGCTGCA	22	LT934111.1	ctctTGAATCTTGGGAAAAAGCTGCAtaactccaataaattggaaacctcattttctatcccaaaattgcttgcaaacacaatttctggggtaaaatatatggtttgaagttatgaggttatgcagatttttcaccaatattcaa	5'	New	G5	25.0491	96.4469	67.1908	91.7559	49.1913	112.139	40.5837	33.7429	0	30.505	67.8567	62.2715	149.394	136.125	86.1002	73.0578	180.387	135.597	25.6793	52.1766	55.4392	38.2479	44.9441	0	41.0775	75.1234	70.9027	19.6914	71.0544	53.2567	0	0	32.552	0	0	0	47.8273	0	0
26	47	26-47	PC-5p-499_74272	TAATTCATGATCTGGCATGA	20	LT934114.1	agttacTAATTCATGATCTGGCATGTacagaatgaaaacttcattctcaattctacgagaatttttatgatccagattatggatgaa	5'	New	G5	64.5496	33.5468	36.8891	0	0	46.4967	26.0152	28.744	0	0	0	0	21.1008	26.5611	37.0893	0	17.4896	0	0	0	0	0	0	0	0	0	0	0	0	0	0	0	0	0	0	0	0	0	0
27	48	27-48	PC-3p-11446_2984	TTATCATTTAGAGGAAGGAG	20	LT934111.1	tcgctcctaccgattgaatggtccggtgaagtgttcggatcgcggcgacgggggcggttcgccgcccccgacgtcgcgagaagtccattgaaccTTATCATTTAGAGGAAGGAGaagtcg	3'	New	G5	47.2079	0	86.9529	0	0	0	55.1523	0	0	0	0	32.3812	27.009	0	0	0	72.9072	46.1607	92.4455	65.5732	113.958	0	39.7583	0	29.6296	30.6424	68.5393	52.0415	90.9497	42.9684	44.3849	0	37.8512	0	0	739.647	0	0	0
28	49	28-49	PC-3p-864_40563	TTCCGAGAGCTGCTTAGACGT	21	LT934122.1	tgaggtccgctccaatttttaaatcatttgaacatctgagcagctctcggcaaaaaagacaaatcggatcagaacagtgcatgaacagtaaacctttttacagaccccaaatttgtcttttTTCCGAGAGCTGCTTAGACGTccaaatgatttgaaaattggagcggacctcacgc	3'	New	G5	341.053	339.661	359.669	210.843	265.281	313.169	119.67	118.725	103.785	280.9	266.286	181.833	603.483	620.865	658.335	828.583	836.348	828.97	410.013	752.33	479.703	654.995	687.991	729.459	763.637	627.675	758.659	673.726	803.389	492.624	919.977	398.401	813.801	697.584	703.959	378.844	390.896	337.095	367.468
29	50	29-50	PC-3p-4242_8557	AAACGATCTTATATTGTGGGA	21	LT934118.1	tgacccataatataagatcatttttcaagcttaaaAAACGATCTTATATTGTGGGAcg	3'	New	G5	86.7085	89.458	44.7939	62.4721	56.2186	105.301	37.4619	52.489	78.176	74.9913	43.1815	79.7076	62.4584	109.564	74.1786	50.7841	66.6028	55.7775	66.7662	27.4985	60.0591	81.2768	60.5017	67.9398	0	0	24.422	14.7685	0	13.3142	0	0	34.0661	0	0	0	23.9137	0	0
30	51	30-51	PC-5p-7509_4754	TCTATGAAGAAATATAAGAAC	21	LT934112.1	tactcccTCTATGAAGAAATATAAGAACgtttagatcactactttagtgatctaaatgctcttatatttctttatggagggaata	5'	New	G5	67.4399	85.2647	26.3494	0	50.9481	56.0695	24.9746	42.4911	36.3923	44.4864	31.8721	47.3264	42.2016	77.4698	68.8801	32.9651	54.2991	56.7392	33.3831	45.8308	46.9693	43.0289	48.4014	50.0609	38.3838	66.2272	46.4806	54.8545	39.7905	39.3373	0	0	46.1785	66.3103	35.1374	0	0	32.4477	0
31	52	31-52	PC-5p-4956_7387	TGAGACGAGATCTCCCCATAC	21	LT934117.1	tttggcggccgtTGAGACGAGATCTCCCCATACcacatagcggcagctcggctccgtgcacgcgtatggggagatcttgcctcaacagccgctccg	5'	New	G5	155.112	171.927	191.033	132.753	196.765	211.97	115.508	118.725	114.568	136.001	145.995	120.807	149.394	110.671	108.619	122.06	155.983	150.984	98.4374	51.4715	93.9386	89.2451	114.089	112.637	30.9764	50.4117	48.0563	43.6023	35.0535	38.7321	0	0	43.1504	0	25.4443	0	49.6668	33.349	0
32	53	32-53	PC-3p-4559_8000	TTTGCCGTCTGTAAACATAAACGC	24	LT934112.1	aagtctttgccgtctgcgtttatatttatagacggcaaagtcgggacTTTGCCGTCTGTAAACATAAACGCagacggcaaagagaa	3'	New	G5	0	0	0	0	0	0	0	0	0	0	0	0	0	0	0	0	11.0835	0	0	30.3188	22.3297	0	0	0	14.8148	0	0	22.5044	19.8952	30.2595	40.3499	0	24.2248	30.5027	43.6188	0	0	18.0265	0
33	54	33-54	PC-5p-11378_3005	ATAAATCTGGTTTTCTGAAGCACC	24	LT934117.1	gtacaatgctaggtgcttatggaggtgcttagaaaaATAAATCTGGTTTTCTGAAGCACCaatgcctatttctagaggagagacgcctaattaagtgtctatcctgtataaataagcaccggtgcttaagaaaagtctggtttatttcttcaagcacctcccctaaacaccttgcattg	5'	New	G5	0	0	0	0	0	0	0	0	0	0	0	0	35.4493	43.1617	37.0893	31.1832	47.7913	36.5439	17.9755	56.4071	29.2596	35.0606	48.4014	0	54.5455	51.4002	57.5099	40.7892	62.5279	33.8906	0	0	57.5338	88.8557	88.4492	0	31.2717	44.1649	0
34	55	34-55	PC-5p-7084_5089	TCATCTTGAGGAAGGACTGCA	21	LT934123.1	aaatccgcattggTCATCTTGAGGAAGGACTGCAtcatctgaaacgatagcgcacagcgtgacctggtgttctcaccagcaagtttcagaggatgcactccttcctcaaggtgacctatggggaggg	5'	New	G5	0	0	0	0	0	0	0	0	0	0	0	0	27.8531	0	26.4924	21.3828	15.3542	0	77.038	54.9969	79.3088	0	0	0	70.7071	77.1003	89.0222	57.6676	54.9488	87.7524	78.6823	110.085	123.395	225.455	191.438	180.402	302.6	225.331	104.991
35	56	35-56	PC-5p-8481_4197	ATCCGATCCTACATGGCATGTGAG	24	LT934115.1	ctctaaacacccgcctcctgaaaaggatcctgcttccctatccgaatctaccttttctattATCCGATCCTACATGGCATGTGAGgcatcatccatgagctatgcaagcttcaggatgatgcctcacatgccatgtaagatcggataacagaaaaagtatgttcagatgaggaagtaggatcctcttcaggaggcgggtgttta	5'	New	G5	0	0	0	0	0	0	0	0	0	0	0	0	34.6053	27.6678	34.4401	40.9837	32.7421	50.0075	35.0951	40.8951	49.2793	0	55.3158	50.0609	44.4445	59.3079	49.6319	45.0088	44.5275	50.8359	44.3849	0	60.5619	43.7648	67.8515	0	29.4322	35.1516	0
36	57	36-57	PC-3p-6779_5327	TTGAATTTCCTCTATAAGC	19	LT934112.1	tgtgctcctctgaaaatgaaaatagatgcccttatatagggaatttaggctaaattcatacgaatttctcttgaaatttgttatgaatttaatTTGAATTTCCTCTATAAGCgcatctatgctcatttccgagtagcttt	3'	New	G5	139.697	118.811	93.5402	119.087	126.492	108.036	176.903	158.717	156.352	174.132	164.501	282.713	59.0822	42.055	29.1416	51.675	57.1462	38.4673	47.0788	30.3188	47.7393	81.2768	93.3455	60.7882	0	0	0	0	0	13.9194	0	0	0	0	0	0	0	0	0
37	58	37-58	PC-5p-638_57225	TCTGTAAACTAATATAAGAGC	21	LT934119.1	taatagtactcccTCTGTAAACTAATATAAGAGCgtttattagtgatctaaacgctcttatattagtttacagagggagtactattt	5'	New	G5	217.735	198.485	130.429	117.135	193.251	162.738	118.629	144.97	159.048	115.665	161.417	161.906	184.843	201.421	158.954	138.097	156.491	224.072	137.812	158.645	153.998	162.554	171.133	155.546	90.2357	149.258	121.322	80.172	108.003	121.643	127.102	0	180.929	189.647	164.782	189.422	234.538	130.692	78.7432
38	59	38-59	PC-5p-6382_5701	ATTGTGACGGTGAACCCACGGAGT	24	LT934115.1	aatttatggaaagaagcgtATTGTGACGGTGAACCCACGGAGTcaatccgtgctttattgatctttccctaataataaagcacggattgactccgtgggttcaccgtcacaatacgcttcttttcctaataa	5'	New	G5	19.2686	27.9556	0	0	0	0	0	0	0	0	0	0	33.7613	42.055	0	34.747	38.2331	29.8121	22.2554	19.0374	23.8696	0	0	0	13.468	0	0	19.6914	23.6848	33.8906	0	0	0	0	0	0	0	0	0
39	60	39-60	PC-5p-3643_9982	GATGGTGCTCAGTTTAATTTCACT	24	LT934120.1	gcttcagctagagaacaagagttcaGATGGTGCTCAGTTTAATTTCACTgctcaaggaccatggacatattttatattatgtcccaaattttttgtgtccaccttgagcagtgaaactaaactgcgcaacatttgaagcttgttctctacctgaaat	5'	New	G5	145.478	145.369	101.445	138.61	117.708	123.079	67.6396	67.4859	59.3059	146.17	76.0817	119.561	173.871	149.406	133.786	205.809	197.368	211.57	89.0216	66.9834	129.358	140.242	242.007	205.607	43.0977	55.3541	63.0246	56.9643	72.9492	75.6487	0	0	81.0016	26.5241	35.1374	0	68.9817	36.9543	0
40	61	40-61	PC-3p-8543_4168	CTCCGATACCATGTAGAAGTGCAT	24	LT934120.1	agcatagacgtgagggggagtgttggagtataatgtccggctctctccctcagatcggtcttttggttgcattggctagagcatgcacttctacatggtatcagaactcaagacctcttggCTCCGATACCATGTAGAAGTGCATgctctagccaatgcaaccaaaagaccgatcttaggaagagactaggcagcacattatacgtcaacactccccctcacgtgtggctccc	3'	New	G5	20.232	0	0	0	0	0	0	0	0	0	0	0	57.3942	61.9758	75.5032	84.6402	68.5348	70.2028	36.807	117.045	71.6089	94.0261	89.8882	59.0003	70.7071	110.708	100.052	79.4687	130.74	87.1473	50.4374	0	106.74	104.77	82.3911	0	65.3027	31.5463	0
41	62	41-62	PC-5p-4738_7708	TTCCGATTTACTCGTCGTGGT	21	LT934112.1	agtggtctattgaagaaaaatcaaaggggacaaaagataatactccctccaTTCCGATTTACTCGTCGTGGTtttagtttaaatttgaactaaaaccacgacgagtaaatcggaacggacggagtagtatttctaaaggtatttttctggagatccga	5'	New	G5	0	0	0	0	0	0	0	0	0	0	0	0	0	0	0	0	9.04985	0	0	0	0	0	0	0	14.1414	0	0	0	0	0	0	0	15.1405	0	0	0	0	0	0
42	63	42-63	PC-5p-2748_13198	TCCGTCTGATAATATAAGATC	21	LT934119.1	atatactcctTCCGTCTTATAATATAAGATCattttgcaagctaaaacagcttgcaaaacgatcttatattatggagcggagggagtaatt	5'	New	G5	0	0	0	0	0	0	0	0	0	0	0	0	0	0	0	0	4.06735	0	0	0	0	0	0	0	0	0	0	0	0	0	0	0	0	0	0	0	0	0	0
43	64	43-64	PC-5p-8291_4307	TCCGATTTACTCGTCGTGGTT	21	LT934122.1	tcttactccctccgtTCCGATTTACTCGTCGTGGTTttagttcaaaaaccacgacgagtaaattggaacggaaggagtacat	5'	New	G5	0	0	0	0	0	0	0	0	0	0	0	0	0	0	0	0	4.67745	0	0	0	0	0	0	0	0	0	0	0	0	0	0	0	0	0	0	0	0	0	0
44	65	44-65	PC-3p-1786_19849	TTGGATCATCTATTTGAGAAC	21	LT934121.1	tactccctccgttccaaaatagatgacccaactttgtactaaagttagtacaaagTTGGATCATCTATTTGAGAACggagggaata	3'	New	G5	722.571	877.807	721.972	929.272	887.199	858.821	600.431	506.144	646.973	779.147	814.28	752.24	480.254	474.779	320.557	305.596	393.923	360.631	224.266	119.865	235.617	248.611	221.263	252.092	59.9327	135.42	118.171	84.3915	79.581	91.3836	98.8572	0	109.768	90.1819	104.2	0	58.8644	39.6582	0
45	66	45-66	PC-3p-1537_22938	TTGAATTTCCTCTATAAGCGCATC	24	LT934112.1	attgagctcctctgaaaatgaaaatagatgcccttatatagggaatttagcctaaattcatacgaatttctcttgaaatttgttatgaatttaagTTGAATTTCCTCTATAAGCGCATCtatgctcatttctgagtagcttttt	3'	New	G5	1062.66	1195.1	1118.53	1290.44	1252.62	957.285	1117.61	968.547	761.542	889.728	937.656	1419.79	355.337	332.013	284.793	254.811	323.252	295.236	128.397	99.4175	156.308	235.862	440.798	361.154	37.037	61.2848	63.8124	52.0415	80.5284	93.1992	0	0	46.9355	43.7648	47.2537	0	44.1483	0	0
46	67	46-67	PC-5p-7747_4615	TTGGACATTTGAGTAGCTCTC	21	LT934118.1	taatttggtgcgtgaggtgcactcaaaatttcagagcatTTGGACATTTGAGTAGCTCTCagcaaaaaagacaaattgagtcagaatagtatacgaaagacccgaaatttgtcttttttgcctacagctactcaaatgaccaaatgatttgaaatttggaccgggcatcacgcaccaaa	5'	New	G5	0	0	0	0	0	0	0	0	0	0	0	31.1358	17.7247	0	0	0	15.4559	0	17.9755	18.3323	0	0	0	0	0	24.7116	0	0	0	0	0	0	0	0	0	0	0	0	0
47	68	47-68	PC-5p-6352_5735	TGAATTTGAACATAGCATCAG	21	LT934119.1	ctctggtTGAATTTGAACATAGCATCAGcatcggccgttcaactgcgggcggtggtagtggttgctgcctttcggcgctggtgctatggatagattcaaccgaat	5'	New	G5	195.576	148.165	147.556	158.132	163.385	191.457	120.711	109.977	95.6981	122.02	107.954	173.115	166.274	142.766	71.5294	114.041	145.001	128.865	107.853	75.4445	114.728	203.989	98.5313	0	24.9158	40.5271	98.4759	32.3501	119.371	85.3317	0	0	82.5156	0	0	0	60.7039	0	0
48	69	48-69	PC-5p-1947_18258	TTCTGATTTACTCGTCGTGGC	21	LT934114.1	acatactccctccgTTCTGATTTACTCGTCGTGGTtttagttcaaatttaaactaaaaccacgacgagtaaatcggaacagagggagtactt	5'	New	G5	0	0	0	0	0	0	0	0	0	0	0	0	0	0	0	0	0	0	0	0	0	0	0	0	0	0	0	0	0	0	0	0	0	0	0	0	0	0	0
49	70	49-70	PC-5p-1011_35482	TACCCTCGCCGGAGCAGCGTG	21	LT934120.1	ggcggcgcggtggcTACCCTCGCCGGAGCAGCGTGcaacggaccgagtcccgcgcgctcctctggcgagcgtagctccagcgtcacg	5'	New	G5	209.064	272.567	152.826	384.594	260.011	257.099	321.548	308.685	250.702	283.442	303.299	332.53	173.027	180.394	157.63	171.953	147.95	57.7009	118.125	136.082	106.258	47.8099	191.877	223.486	0	107.743	74.8417	33.0534	44.5275	63.5449	0	0	87.0578	104.77	69.0631	0	99.3336	49.5728	0
50	71	50-71	PC-3p-4563_7994	ATTGAACTAAGGAGGGGTGGA	21	LT934114.1	aatgggcaaccttcaaccctctttagttcaatcaagtggattaaatttccaaaattacagatttagttcatttgATTGAACTAAGGAGGGGTGGAgggcaccctcc	3'	New	G5	0	0	0	0	0	0	28.0964	0	0	38.1312	28.7877	38.6083	0	0	0	0	16.066	0	0	0	0	0	0	0	0	0	0	0	0	0	0	0	0	0	0	0	0	0	0
51	72	51-72	PC-5p-6432_5640	ACCGAAACCGACTGCGGCAGGAGC	24	LT934124.1	acttcccgaggttcaactttgaccaaaaatttgagcACCGAAACCGACTGCGGCAGGAGCaaaaattatacaattgaaaacttgttttgaatacaaatttaatggtataatttttgctccggccgcagtcggtctcgttggttaaatttatgattaaagttgaagcacgggaacc	5'	New	G5	199.429	142.574	125.159	122.992	163.385	176.414	171.7	146.219	114.568	87.7017	114.123	100.88	113.1	79.6832	131.137	73.9488	131.274	112.517	17.1195	96.5971	30.7995	54.1845	65.6876	48.273	19.5286	19.7693	0	0	0	0	0	0	0	0	0	0	0	0	0
52	73	52-73	PC-5p-6979_5168	AGACCGATCTGATGGAAGAGACT	23	LT934123.1	catgtagaagtgcatgctctagccaatgcaaccaaaAGACCGATCTGATGGAAGAGACTaggcagcacattatacgtcaacagtctctttcattagatcggtattttggttggattggcttgagcatgcacttctacatt	5'	New	G5	0	0	0	0	0	0	0	0	0	0	0	0	0	0	0	0	25.8277	0	0	84.6106	25.4096	0	0	0	78.7879	68.2041	55.1465	23.2077	69.1597	73.8331	0	0	40.8793	82.2247	59.37	0	41.389	25.2371	0
53	74	53-74	PC-5p-4165_8736	AGTCCCTGATCTTGATCGTACACA	24	LT934112.1	tccgtgAGTCCCTGATCTTGATCGTACACAtttgcgtgcatgattagtgtacgattaaatcgggggcgtcacaat	5'	New	G5	22.1588	0	27.6668	0	0	0	22.8934	0	26.9572	31.776	0	0	60.7703	70.8295	67.5555	65.9302	56.2311	56.7392	44.5108	124.801	87.7787	46.2162	76.0593	50.0609	138.721	98.8465	128.413	106.896	127.898	78.6746	60.5248	0	104.469	157.818	132.068	0	67.1422	52.2768	0
54	75	54-75	PC-5p-6347_5741	ATAAAAGAGGATGTATCTAGACGT	24	LT934118.1	ccactggaacgaattatcaactactccctccgtccgaaaatactagtcatcaaaatgaATAAAAGAGGATGTATCTAGACGTatattactcctagatacatccctttttatccattctgatgacaagtattttcggacggagggagtacttaggtagttccatacggaat	5'	New	G5	0	0	0	0	0	0	0	0	0	0	0	0	38.8255	35.4148	29.1416	38.3108	32.4371	28.8505	17.9755	50.7664	31.5695	0	0	0	60.6061	33.6078	52.7831	52.0415	65.3701	49.0203	0	0	48.4495	26.5241	54.5235	0	0	27.0397	0
55	76	55-76	PC-5p-6404_5677	TTCTTGTCTTGGATTCGTCTA	21	LT934114.1	tgatacttcctctgtcccaaaaTTCTTGTCTTGGATTCGTCTAgatatggatgtatctaatattaaaacatgacttgatacatccgtatttagacaaatttaagacaagaattttgagacggtgggagtaaaa	5'	New	G5	0	0	0	0	0	0	0	0	0	0	0	0	0	26.5611	26.4924	22.2737	18.4047	30.7738	20.5435	40.8951	22.3297	35.0606	34.5724	0	0	23.7232	19.6952	0	26.527	22.392	0	0	37.8512	0	35.1374	0	34.031	0	0
56	77	56-77	PC-5p-1148_30697	ATATATTTGATTTGACTTTACAC	23	LT934116.1	taactaataataatgtcatgATATATTTGATTTGACTTTACACaactgtcgttctatgacaggtgtgtgaggtcaaatcagatatataatgacattactactagctg	5'	New	G5	2548.27	3385.43	3483.38	3092.37	3397.71	2531.33	2685.81	2312.02	2086.49	2596.73	2422.28	2455.99	1076.14	1007.11	668.932	604.954	697.448	693.373	202.867	235.5	299.526	546.626	757.136	564.973	107.744	141.351	165.44	109.709	254.849	144.64	0	0	122.638	45.091	71.4864	0	124.167	46.8688	0
57	78	57-78	PC-3p-2633_13702	AAGTGTCTCTCCTGTAGAAATAGG	24	LT934119.1	ttaggccttgtacaatggaaaatgcttagggaaggtgcttagagaaataaaccagactttccttaagcaccggtgcttatttgtacaggatagacgcttaataactAAGTGTCTCTCCTGTAGAAATAGGcaccggtgcttcagaaaaactcggtttattaagcacctcccattgtacaaggccggg	3'	New	G5	30.8297	0	26.3494	0	36.8934	30.0861	23.934	0	26.9572	0	23.647	0	53.174	76.3631	74.1786	49.0022	62.4338	74.0495	47.9347	167.106	102.408	78.0895	79.5165	71.5155	153.535	133.443	125.261	144.169	156.32	164.611	209.819	314.527	149.134	229.433	267.771	225.502	80.0188	93.7377	69.994
58	79	58-79	PC-3p-1015_35321	GGGAAAAGAAGGAGTAACGAC	21	LT934119.1	tcccgactgttgtcgtgggggtcgtttctccttctttttcttgtgctagacttctgttatgcactaGGGAAAAGAAGGAGTAACGACcatcaccgatggtcgcaa	3'	New	G5	0	0	0	0	0	0	0	0	0	0	0	0	0	0	0	0	3.86398	0	0	0	0	0	0	0	0	0	0	0	0	0	0	0	0	0	0	0	0	0	0
59	80	59-80	PC-3p-5230_6978	CGATTTGTCTTTTTTGCTGAGAGC	24	LT934117.1	caaatttgatacgtgaggttcgactaaattttcaaatcaattggacaactgagaaaccctcggcaaaaaagacaaattcggggtctgtaaaacaatttactgttcatgtactgttttgaccCGATTTGTCTTTTTTGCTGAGAGCtactcaaatattcaaatgagctaaaatggggagcgaacctcacgcaataaattgtc	3'	New	G5	26.0125	0	0	0	0	0	0	0	0	0	0	0	48.1098	57.549	62.257	58.8026	49.0115	53.8542	40.2309	164.286	69.299	55.7782	74.3307	57.2124	201.347	155.189	173.318	192.694	295.586	154.323	397.446	477.033	180.929	320.942	371.971	387.864	82.778	118.073	157.486
60	81	60-81	PC-3p-4914_7442	TTAGGAACATGTGTGCTCTCTTGT	24	LT934114.1	agttttcatataactttccaacgcagtttcttttgttgaacgcaaaaaatcatcatttatgatgatacaagagagcacacgtcttcctaaacaagagatcataaactaacatcacttgtTTAGGAACATGTGTGCTCTCTTGTatcatcataaatgatgattttttgtgttcaacaaaacaaactacgttggaaagttatatgaaaactaat	3'	New	G5	349.724	350.843	272.716	370.928	379.475	356.93	375.66	232.451	363.923	326.657	232.358	276.486	140.953	137.232	117.891	113.151	146.526	115.402	0	63.458	24.6396	35.0606	70.8734	85.8187	27.6094	37.5617	22.0586	27.4273	45.4748	48.4151	0	0	22.7107	0	0	0	21.1544	0	0
61	82	61-82	PC-3p-8589_4140	GACGGCACCGCGGCCGTGGACGCC	24	LT934112.1	gccctcgttgctggcgctgctcgagtgaggcgcgggcgaggtaggatgtgaggctcgacctgtcggcatccacggctggggcaccgtcgcgctcgtccatgcttggtgtggatgagcgcGACGGCACCGCGGCCGTGGACGCCgacagctcgagcctcgcatcgtatctcgctcgcgcctccctcgagcagcgccggccacgagggcgtccggcgtcctcatctgttgccatcgtgagcgaccaccagctttacaacatcg	3'	New	G5	188.832	307.512	230.557	298.695	254.74	232.483	251.827	253.697	210.266	313.947	231.33	209.232	119.009	126.165	112.593	124.733	201.13	110.593	46.2228	43.0104	60.8291	70.1211	122.732	76.8792	18.8552	20.7578	22.0586	15.4718	0	12.709	0	0	0	0	0	0	24.8334	0	0
62	83	62-83	PC-3p-8439_4221	CAAGATATTGGGTATTTCTGTCTTT	25	LT934114.1	aaaggacaaaaatacctaatatcttgttctagCAAGATATTGGGTATTTCTGTCTTTt	3'	New	G5	37.5737	36.3423	36.8891	42.9496	52.7049	0	80.1269	67.4859	71.4366	25.4208	49.3503	31.1358	18.5687	0	0	0	21.5569	22.1187	0	0	0	0	0	0	0	0	0	0	0	0	0	0	0	0	0	0	0	0	0
63	84	63-84	PC-5p-2146_16620	AGATAAGGTAGTAATAATGTCATA	24	LT934116.1	tttgagtgatttattAGATAAGGTAGTAATAATGTCATAtgactttaactaaagttaactaacattattactatcttattttttaatatcaactcgtc	5'	New	G5	672.472	821.895	538.844	587.628	767.735	648.218	665.989	546.136	489.274	645.688	588.091	513.117	352.805	405.056	280.819	186.208	232.347	197.145	77.038	103.648	105.488	224.706	490.928	362.941	82.8283	78.0888	85.0832	74.5459	125.056	62.9397	0	0	59.8049	55.7006	38.7723	0	68.9817	35.1516	0
[truncated: 79 more columns]

## Sheet: miRNA families
Table S2 continued. Details of the 690 durum wheat MIR-miRNAs identified from sRNA sequencing.
MIR family Accession in miRBase	MIR family ID	miRNA family members
MIPF0000004	MIR166	osa-miR166g-3p,osa-miR166m,osa-miR166m_L+1R-1_1ss21CT,zma-MIR166a-p3_2ss17CT18CA,csi-miR166b-3p_L-2R+4,gma-miR166h-3p_L-2R+2,ata-miR166a-5p,ata-miR166a-3p,ata-miR166a-3p_L+1R-1,ata-miR5168-3p,ata-miR166d-5p,ata-miR166c-3p
MIPF0000008	MIR156	osa-miR156a,ath-miR156g,zma-miR156d-3p_1ss8TC,zma-miR156a-5p,sbi-miR156a,sbi-miR156a_R+1,bdi-miR156b-5p,mtr-miR156j,gma-miR156a_R+1,bdi-miR156h-3p,bdi-miR156h-3p_L+1,stu-miR156f-5p_L-1R+1,ata-miR156a-5p
MIPF0000010	MIR159	osa-miR159f_R+1_2ss1CT21AT,osa-miR159f_R-1,osa-miR159f_L-1_1ss21AC,osa-miR319a-3p.2-3p_R+1,zma-miR319b-5p,sbi-miR159b_R-1,tae-MIR159a-p5,tae-miR159a,hvu-miR159a_1ss21GA,tae-miR319_L-1R+1,bdi-miR159a-5p_R+1,lus-miR159b_R+1_1ss21CT,cpa-miR159a_1ss20TC
MIPF0000015	MIR399	osa-miR399d,zma-miR399e-5p_L+1_2ss7TC14CA,bdi-MIR399a-p5,bdi-miR399a_1ss16AG,ata-miR399a-3p
MIPF0000016	MIR395	osa-miR395b_L-1,zma-miR395a-3p_L-1,tae-miR395a_L-1,bdi-miR395e-5p,bdi-miR395a,gma-miR395h_L-1,ata-miR395a-3p
MIPF0000023	MIR167_1	osa-miR167a-5p_R+3_1ss21AG,osa-miR167a-5p_R+1,osa-miR167d-5p_R+1_1,osa-miR167d-5p_R+1_1ss20TG,osa-miR167d-5p_R+2_1,osa-miR167d-5p_R+1_2,osa-miR167d-5p_R+2_2,zma-miR167e-5p_R+1_1ss20TG,vvi-miR167c,tae-miR167c-5p,tae-MIR167c-p3,ata-miR167a-5p_R-2,ata-miR167c-3p,ata-miR167b-5p,ata-miR167b-3p,ata-miR167f-5p,ata-miR167f-3p_L-1R+1,ata-miR167d-3p
MIPF0000030	MIR171_1	osa-miR171a,osa-miR171e-5p_2ss2GA21AG,zma-miR171b-3p_R+1,tae-MIR171a-p5,tae-miR171a,bdi-miR171a,bdi-miR171c-5p,tae-miR171b,ata-miR171d-5p,ata-miR171b-3p
MIPF0000032	MIR160	osa-miR160a-3p_1ss19TA,zma-miR160b-3p,ttu-miR160,ata-miR160c-3p
MIPF0000035	MIR172	ata-miR172b-3p,ata-miR172c-3p
MIPF0000037	MIR169_2	bdi-MIR169a-p3,bdi-MIR169c-p3,ppe-MIR169a-p3,ata-MIR169g-p5_1ss24CT,ata-miR169d-5p
MIPF0000045	MIR164	osa-miR164e_R-1,tae-miR164,tae-MIR164-p3,ata-miR164a-5p_R-1,ata-miR164b-5p
MIPF0000047	MIR396	osa-miR396e-5p,gma-miR396a-5p_R-1_1ss20TG,gma-miR396a-3p_L+1,osa-miR396e-5p_1ss19CT,osa-miR396e-5p_R-1,osa-miR396e-5p_1ss20TC,bdi-MIR396a-p3,mdm-miR396a_R-1,ata-miR396e-5p,ata-miR396e-3p,ata-miR396c-5p,ata-miR396c-3p
MIPF0000081	MIR168	osa-MIR168a-p5,osa-miR168a-3p_L-3
MIPF0000083	MIR393	osa-MIR393a-p3_1ss20GA_2,osa-MIR393a-p3_1ss20GA_1,ata-miR393-5p,ata-miR393-3p_L+1R-1_1ss15TC
MIPF0000100	MIR394	bdi-miR394
MIPF0000101	MIR390	ata-miR390-5p
MIPF0000102	MIR408	tae-miR408_L-1,ata-miR408-5p_1ss20GA,ata-miR408-3p
MIPF0000107	MIR398	osa-miR398a,osa-miR398a_L+1R-1,mtr-MIR398a-p5_1ss11AC,ata-miR398g-5p_L+1R-1_1ss9GA
MIPF0000120	MIR397	mdm-miR397a_1ss21AT,tae-MIR397-p5,tae-miR397-5p,hvu-MIR397b-p5,hvu-MIR397b-p3
MIPF0000344	MIR818	osa-MIR818b-p5_2ss9AG21AT,osa-MIR818b-p5_1ss21AT,osa-MIR818d-p3_1ss19GA,osa-MIR818d-p3_1ss21GA,osa-MIR818d-p3_2ss5TC20GA,osa-MIR818d-p3_2ss17GA21GA,osa-MIR818d-p3_1ss5TCss1CAss21TA,tae-miR1130b-3p_1ss6TC
MIPF0000345	MIR812	osa-MIR812q-p3_1ss20TG,osa-MIR812q-p3_1ss21TG_2,osa-MIR812q-p3_2ss21TG24TC,osa-MIR812q-p3_2ss11GA21TG,osa-MIR812q-p3_1ss21TA,osa-MIR812q-p3_1ss21TG_1
MIPF0000382	MIR1122	tae-MIR1122a-p5_1ss3GT,tae-MIR1122a-p3_2ss15AG23AG,tae-MIR1127a-p5_1ss17CT,tae-MIR1127a-p3_1ss1TA,tae-MIR1128-p5_1ss14AG,tae-MIR1128-p3_1ss11CG_3,tae-MIR1128-p3_1ss15CG_1,tae-MIR1128-p3_2ss8CG24GC,tae-MIR1128-p3_1ss11CG_1,tae-MIR1128-p5_2ss13CT20AG,tae-MIR1128-p3_2ss8CA19CT,tae-MIR1128-p3_1ss14CG_2,tae-MIR1128-p3_3,tae-MIR1128-p3_1ss11CG_2,tae-MIR1128-p3_2ss12CG18CT,tae-MIR1128-p5_1ss15AG,tae-MIR…
MIPF0000402	MIR444	osa-miR444a-3p.2,osa-MIR444b-p5_2,osa-MIR444b-p5_1,osa-miR444b.1,osa-miR444b.1_1ss21CT,osa-MIR444c-p3_1ss21CT,osa-MIR444c-p3,hvu-MIR444b-p5,hvu-miR444b
MIPF0000443	MIR1120	tae-MIR1120a-p3_1ss15AG,tae-MIR1120a-p5_1ss7CT,tae-MIR1120a-p5_2ss8CT23AG,tae-MIR1120a-p5_1ss20AG,tae-MIR1120a-p5_2ss9AG20AG,tae-MIR1120a-p5_2ss10AG23AG,tae-MIR1120a-p5_2,tae-MIR1120a-p5_2ss4GA20AG,tae-MIR1120a-p5_1ss20AT,tae-MIR1120a-p5_2ss9CT24AG,tae-MIR1120a-p5_1ss8CT,tae-MIR1120a-p5_2ss12AC20AG,tae-MIR1120a-p5_1,tae-MIR1120a-p5_1ss21CT,tae-MIR1120a-p5_2ss2CT20AG,tae-MIR1120a-p5_1ss10TC,tae-MI…
MIPF0000521	MIR530	tae-MIR530-p5
MIPF0000726	MIR827	osa-miR827,osa-miR827_R-1,bdi-miR827-5p_1ss6TC,bdi-miR827-5p,bdi-miR827-5p_1ss22CT
MIPF0000746	MIR437	osa-MIR437-p3_1ss11AT,osa-MIR437-p5_2ss18TA19AG,far-MIR437-p3_2ss3AT19TG,far-MIR437-p3_2ss4TG19TG
MIPF0000797	MIR2275	bdi-MIR2275a-p5,tae-MIR2275-p5,tae-miR2275-3p,ata-miR2275a-3p
MIPF0000810	MIR1139	tae-MIR1139-p5_2ss4CG24CT,tae-MIR1139-p3_1ss23AT
MIPF0000868	MIR528	ata-miR528-5p
MIPF0000882	MIR396_2	osa-miR396d,osa-miR396d_R-1_1ss20GC,osa-miR396d_R-1_1ss20GA,osa-miR396d_R-1,osa-miR396d_2ss20GT21GA
MIPF0001063	MIR1432	sbi-miR1432,ata-miR1432-5p_L+1R-2
MIPF0001200	MIR5067	bdi-MIR5067-p5_2ss12GA20GA,hvu-miR5049c_R+1_1ss6AC,hvu-miR5049d_L-1R+4_1ss6TA,hvu-miR5049f_L+1R+2_2ss15CT20GA,tae-MIR5175-p5_1ss1AT,tae-MIR5175-p3_1ss19GA,tae-MIR5049-p5_1ss5AC
MIPF0001218	MIR1878	bdi-miR1878-3p_1ss14AG
MIPF0001453	MIR5048	hvu-MIR5048b-p3_1ss24AC,hvu-miR5048a_L+2R-2
MIPF0001872	MIR5169	bdi-miR5169a_2ss19AG20CA
MIPF0001904	MIR5200	ata-miR5200-3p,bdi-miR5200a-3p,tae-miR5200
MIPF0001917	MIR9674	ata-miR9674a-3p_L-1R+1_1ss2TC,ata-miR9674a-3p_2ss4AG13AG,ata-MIR9674b-p5,ata-miR9674b-3p,tae-MIR9674a-p5_1ss21AT,tae-MIR9674a-p5_2ss4GA21AT,tae-MIR9674a-p3_1ss20GT,tae-MIR9674a-p3_1ss4GA,tae-miR9674b-5p
MIPF0001922	MIR5062	ata-miR5062a-3p_2ss2TC18AG,ata-miR5062b-5p_L+2R-4,tae-miR5062-5p
MIPF0001930	MIR9666	tae-MIR9666a-p5,tae-miR9666a-3p,tae-MIR9666b-p5,tae-miR9666b-3p,tae-MIR9666c-p5,tae-MIR9666c-p3
MIPF0001934	MIR9772	ata-MIR9772a-p5,ata-MIR9772a-p3_2ss1CT19TC,tae-MIR9772-p5
MIPF0001942	MIR9672	tae-MIR9672a-p5,tae-miR9672a-3p,tae-MIR9672b-p5,tae-MIR9672b-p3_1ss3GA
MIPF0001947	MIR9783	tae-MIR9783-p5_2ss2TC22GA,tae-MIR9783-p3_2ss13AG22AG,tae-MIR9783-p5_1ss13GC
MIPF0001955	MIR9657	tae-miR9657b-3p_1ss14CT,tae-MIR9657c-p5_2ss10AC18TC
MIPF0001980	MIR9654	tae-MIR9654a-p5_1ss8TA,tae-miR9654a-3p_L+3R-1_1ss14CT,tae-MIR9654b-p5_1ss20AG,tae-miR9654b-3p_L+1_1ss20GT
MIPF0001990	MIR9776	tae-miR9776_L-1R+1_1ss18AG
MIPF0001996	MIR9483	bdi-miR9483a_R-1_2ss19AC20GA,bdi-miR9483a_1ss20GA
MIPF0001998	MIR9863	ata-MIR9863a-p3_1,ata-MIR9863a-p5_1ss5CT,ata-MIR9863a-p3_2,ata-MIR9863a-p5_1ss20CT,ata-miR9863a-3p_R-3_1ss9TC,ata-miR9863a-5p,ata-miR9863a-3p,ata-miR9863a-3p_1ss9TC,ata-miR9863a-3p_1ss21GA,ata-miR9863a-3p_2ss9TC22CA,ata-miR9863a-3p_1ss22CT
MIPF0002013	MIR5070	bdi-MIR5070-p3_2ss7TG18TA
MIPF0002014	MIR5050	hvu-MIR5050-p5
MIPF0002033	MIR7757	bdi-MIR7757-p5_2ss12AG18AG,bdi-MIR7757-p3_2ss8GA18AG,bdi-MIR7757-p3_2ss1CT19TA,bdi-MIR7757-p5_2ss6AG22CT,bdi-MIR7757-p3_1ss18CT,bdi-MIR7757-p5_1ss6AG,bdi-MIR7757-p3_1ss4AG,bdi-MIR7757-p3_1ss6AG,tae-miR7757-5p_1ss2TC,tae-MIR7757-p3_1ss19AG,tae-MIR7757-p5_1ss3TC
MIPF0002119	MIR9662	tae-miR9662a-3p,tae-MIR9662b-p5_1ss9CG

## Sheet: Description of the terms
Table S2 continued. Details of the 690 durum wheat MIR-miRNAs identified from sRNA sequencing.
Term	Description
Pre-miRNA index number within each group	Index number of the pre-miRNA (MIRNA) within each group
miRNA index number within each group	Index number of the mature miRNA product within each group
MIR-miR entry index number within each group	The combination of MIR index and miRNA index with in each group. MIR-miRNA entries with the same pre-miRNA index number within each group share the same pre-miRNA. As one pre-miRNA can potentially produce multiple mature miRNA products, each unique mature miRNA is labelled with its own miRNA index number within each group.
miR_seq	Sequencing reads that are identified as miRNAs
miR_name	The miR_name is composed of the aligned miR name from miRBase, a underscore, and a matching annotation: such as
	L-n means the miRNA_seq is n base less than aligned rep_miRSeq in the left side;
	R-n means the miRNA_seq is n base less than aligned rep_miRSeq in the right side;
	L+n means the miRNA_seq is n base more than aligned rep_miRSeq in the left side;
	R+n means the miRNA_seq is n base more than aligned rep_miRSeq in the right side;
	2ss5TC13TA means 2 substitution (ss), which are T->C at position 5 and T->A at position 13
	New discovered 5p/3p sequence has been annotated as p3/p5 with the MIR name where it is originated from. This is to be differentiated from currently existing 5p/3p miRNA sequences in the miRBase (represented as 5p/3p in the miR_names)
Length	Length of the miR_seq
Genome ID	ID of the aligned Reference genome information
Pre-miRNA_seq	Sequence of the pre-miRNA
Type	Whether the sequenced is aligned to the 5' or 3' end
Sequence alignment in miRBase	Yes, the mature miRNA identified has perfect match to the miRBase miRNA sequence. New, the mature miRNA identified has not been previously reported in miRBase. This is the case for all newly-discoved 5p or 3p sequence (labled with p3 or p5). Diff, the mature miRNA identified has been reported in miRBase, but there is sequence mismatch between the sequencing reads and the miRBase miRNA sequence.
Group	G1 to G4 represent conserved miRNAs and G5 represents novel miRNAs.
	G1: Reads can be mapped to the miRNAs/pre-miRNAs of selected species in miRbase, and the pre-miRNAs can be further mapped to the durum wheat genome & EST.
	G2: Reads can be mapped to the miRNAs/pre-miRNAs of selected species in miRBase, but the mapped pre-miRNAs cannot be further mapped to the durum wheat genome, but the reads can be mapped to the genome. The extended genome sequences from the matched genome loci can form secondary hairpins.
	G3: Reads can be mapped to the miRNAs/pre-miRNAs of selected species in miRBase, but the mapped pre-miRNAs cannot be further mapped to the durum wheat genome, but the reads can be mapped to the genome. The extended genome sequences from the matched genome loci cannot form secondary hairpins.
	G4: Reads can be mapped to the miRNAs/pre-miRNAs of selected species in miRBase. Either the mapped pre-miRNAs or reads can be mapped to the durum wheat genome.
	G5: Reads cannot be mapped to the miRBase, but can be mapped to the durum wheat genome and secondary hairpins can be formed from extended genome locations.
Reads count	Normalised reads count in each library
