# Supplementary material for: Multi-Omics Analysis of Small RNA, Transcriptome, and Degradome in T. turgidum—Regulatory Networks of Grain Development and Abiotic Stress Response
Source: Int J Mol Sci. 2020 Oct 21;21(20):7772. doi: 10.3390/ijms21207772 (PMC7589925; doi:10.3390/ijms21207772)
Supplement: Supplementary file 1 [file ijms-21-07772-s001.zip › Supplementary files Proof Part 2 out of 3/Table S3.xlsx]

## Sheet: DBA Aurora - 5DPA
Table S3. List of miRNAs with stress-responsive expression patterns across four treatment groups in DBA Aurora and L6.
Index	miRNA name	miRNA sequence	P-value (ANOVA)	TG5_CG (mean)	TG5_WS (mean)	TG5_HS (mean)	TG5_WH (mean)	Log2FC(WS/CG)	Log2FC(HS/CG)	Log2FC(WH/CG)	Regulation pattern (Down, down-regulated under all stresses; Up, up-regulated under all stresses)
1	tae-miR9774_L+1R+1	ACAAGATATTGGGTATTTCTGTCT	1.501e-07	590.748	394.365	1126.82	420.351	-0.583012	0.931643	-0.490949
2	tae-MIR1127a-p3_1ss1TA	AGACAAGTAATTCCGAACGGAGGG	1.34368e-05	125.384	139.781	23.2969	74.2662	0.156814	-2.42815	-0.755579
3	PC-3p-15375_2071	CATCGTGTATATTCTTCAAGTGGA	5.71273e-05	125.171	57.6667	65.5429	23.0254	-1.11808	-0.933385	-2.4426	Down
4	ata-miR5062a-3p_2ss2TC18AG	GCGGATTTTTCACCAAGGTTCAAG	0.000208139	102.027	132.132	53.4379	50.9064	0.37303	-0.933018	-1.00304
5	gma-miR6300	GTCGTTGTAGTATAGTGG	0.000334526	59.2575	53.7611	58.4309	180.601	-0.140436	-0.0202663	1.60774
6	PC-3p-864_40563	TTCCGAGAGCTGCTTAGACGT	0.000485106	346.794	263.098	114.06	243.006	-0.398481	-1.60429	-0.513087	Down
7	osa-miR398a	TGTGTTCTCAGGTCACCCCTT	0.000507879	9.31854	0	58.355	35.2184	-inf	2.64668	1.91815
8	PC-5p-13197_2506	GCTCTGCCGCAGCTGCCCGGACAG	0.000994408	168.94	97.5677	128.807	97.2114	-0.792036	-0.391302	-0.797313	Down
9	tae-miR9658-3p	ATCGTTCTGGGTGAATAGGCC	0.00112313	1962.41	1754.67	1261.73	1481.05	-0.161427	-0.637222	-0.406002	Down
10	gma-miR6300_R+1_2	GTCGTTGTAGTATAGTGGT	0.00153039	107.832	78.885	107.654	200.409	-0.450969	-0.00239092	0.894153
11	gma-miR6300_R+1_1	GTCGTTGTAGTATAGTGGC	0.00153039	107.832	78.885	107.654	200.409	-0.450969	-0.00239092	0.894153
12	PC-3p-1786_19849	TTGGATCATCTATTTGAGAAC	0.00209711	774.117	891.764	584.516	781.889	0.204112	-0.405308	0.0144133
13	bdi-miR9483a_R-1_2ss19AC20GA	TTGAACTGTTTCCTCTGACATTC	0.00226695	482.196	646.237	387.622	491.964	0.422442	-0.314971	0.0289316
14	ptc-MIR6478-p5_1ss6CT_2	CCGACTTTAGCTCAGTTGGT	0.00228625	605.34	487.391	518.823	666.162	-0.312666	-0.222501	0.138128
15	ptc-MIR6478-p5_1ss6CT_1	CCGACTTTAGCTCAGTTGG	0.00228625	605.34	487.391	518.823	666.162	-0.312666	-0.222501	0.138128
16	bdi-miR9483a_1ss20GA	TTGAACTGTTTCCTCTGAAATTCC	0.00245177	1872.13	2249.95	1264.06	1689.61	0.265212	-0.566622	-0.147993
17	osa-miR399d	TGCCAAAGGAGAGTTGCCCTG	0.0025379	36.3315	133.176	63.2938	59.2545	1.87405	0.800844	0.705703	Up
18	tae-miR9665-3p_L+1	TGCTAGCAGTGTAAACTCAAATCA	0.00282263	562.309	471.134	209.315	169.445	-0.255225	-1.42568	-1.73055	Down
19	tae-miR9659-3p	TCCAATGGTTGTTCACGGCATC	0.00319902	1296.82	1096.72	686.294	938.306	-0.24178	-0.918076	-0.466845	Down
20	tae-MIR9662b-p5_1ss9CG	GCGGCTCTGTGGTGTTCAAGC	0.00336529	2141.37	2387.35	1450.93	1573.02	0.156873	-0.561564	-0.444999
21	hvu-miR159a_1ss21GA	TTTGGATTGAAGGGAGCTCTA	0.00412074	127.792	186.407	280.784	201.521	0.544656	1.13566	0.657131	Up
22	tae-MIR9672b-p3_1ss3GA	TAAGATACCACGACTGTCATT	0.00433596	2763.74	3217.18	5944.86	3239.78	0.219175	1.10502	0.229274	Up
23	bdi-MIR7757-p3_1ss18CT	CACAAAACCTTCAGCTATCCA	0.00449504	36.5823	57.0798	63.7302	47.5675	0.641835	0.800831	0.378831	Up
24	ata-miR396c-5p	TTCCACAGCTTTCTTGAACTT	0.00450764	928.496	1088.84	1919.43	954.162	0.229827	1.04771	0.0393396	Up
25	tae-miR9776_L-1R+1_1ss18AG	TGGACGAGGATGTGCAGCTGC	0.00526152	165.687	144.298	211.302	125.601	-0.199417	0.350842	-0.399618
26	bdi-miR827-5p_1ss6TC	TTTTGCTGGTTGTCATCTAACC	0.00538737	64.9873	92.1656	49.3254	95.9154	0.504071	-0.397827	0.561604
27	gra-MIR8678-p5_2ss11GA17CG	AACCAATTTGAACTGTGA	0.00584724	36.9851	74.5257	41.7281	60.5918	1.01079	0.174075	0.712178	Up
28	tae-MIR1137a-p5_2ss14GA21CT	TCCGTTCCAAAATAGATGACT	0.00626242	881.099	931.134	672.526	833.154	0.0796852	-0.389715	-0.0807211
29	tae-MIR9659-p5	TGCTGGGAAAACTATTGAACT	0.00643728	235.937	147.349	110.678	167.964	-0.67916	-1.09204	-0.490244	Down
30	tae-MIR9665-p5_1ss24TC	GTTTGACTTTGCACTGCTAGCGGC	0.00663388	1664.02	1464.36	1149.75	902.474	-0.184397	-0.533356	-0.882713	Down
31	ata-miR166c-3p	TCGGACCAGGCTTCATTCCTT	0.00754155	237.766	279.004	363.273	233.429	0.230744	0.611511	-0.0265586
32	osa-MIR5339-p3_1ss3GA	TGAGAATATTCTTTATCTGTT	0.00785467	392.135	422.553	323.805	346.65	0.107779	-0.276225	-0.177871
33	osa-miR398a_L+1R-1	TTGTGTTCTCAGGTCACCCCT	0.00900135	21.0194	0	71.5112	21.2349	-inf	1.76645	0.0147106
34	ata-miR393-5p	TTCCAAAGGGATCGCATTGAT	0.0093969	94.0621	132.063	257.193	93.5003	0.489538	1.45117	-0.00864348
35	gra-MIR8645-p5_2ss12TG17AG_3	TGAACCAATTTGAACTGTGA	0.0103496	149.824	187.325	110.014	183.783	0.32227	-0.445581	0.294734
36	gra-MIR8645-p5_2ss12TG17AG_1	TGAACCAATTTGAACTGT	0.0103496	149.824	187.325	110.014	183.783	0.32227	-0.445581	0.294734
37	gra-MIR8645-p5_2ss12TG17AG_2	TGAACCAATTTGAACTGTG	0.0103496	149.824	187.325	110.014	183.783	0.32227	-0.445581	0.294734
38	gra-MIR8645-p5_2ss12TG17AG_4	TGAACCAATTTGAACTGTGAA	0.0103496	149.824	187.325	110.014	183.783	0.32227	-0.445581	0.294734
39	bdi-miR394	TTGGCATTCTGTCCACCTCC	0.0116354	66.0836	92.7494	160.546	63.6093	0.489045	1.28062	-0.0550562
40	tae-miR9654a-3p_L+3R-1_1ss14CT	CTATTCTGAAAGGTTTGAAGCGAA	0.012102	374.526	338.663	236.23	307.931	-0.145215	-0.664875	-0.282461	Down
41	tae-MIR1135-p3	ACTAAAATACGTCTAGATACATCT	0.0122777	426.27	296.918	176.238	311.577	-0.521705	-1.27424	-0.45218	Down
42	bdi-miR171a	TGATTGAGCCGCGCCAATATC	0.0126163	69.8143	92.1768	120.583	93.0793	0.400882	0.788429	0.414938	Up
43	osa-miR171a	TGATTGAGCCGCGCCAATATC	0.0126163	69.8143	92.1768	120.583	93.0793	0.400882	0.788429	0.414938	Up
44	tae-MIR9672b-p5	TGCTTAATGACAGTCGTGGTG	0.0127736	755.988	970.599	1193.37	946.631	0.360513	0.65861	0.32444	Up
45	tae-MIR9672a-p5	TGCTTAATGACAGTCGTGGTG	0.0127736	755.988	970.599	1193.37	946.631	0.360513	0.65861	0.32444	Up
46	PC-3p-1076_33015	AAGCATCATCTTCACTTCAAA	0.01289	201.506	276.691	394.811	254.207	0.457453	0.970337	0.335177	Up
47	ata-miR393-3p_L+1R-1_1ss15TC	TCAGTGCAATCCCTCTGGAAT	0.0138502	118.843	146.051	253.472	137.719	0.297416	1.09277	0.212669	Up
48	tae-MIR1120c-p5	TCTGTCCCATAATATAAGAAC	0.0142333	215.955	163.439	97.9563	119.116	-0.401977	-1.14052	-0.858361	Down
49	tae-miR9653b_L+3R-1	CCATGGCCAAGGTCTCTTGAGGC	0.0145262	27.5023	24.8671	138.685	73.7137	-0.145315	2.33419	1.42238
50	osa-miR444b.1	TGTTGTCTCAAGCTTGCTGCC	0.0148773	75.5455	137.851	149.764	74.6718	0.867696	0.987274	-0.0167835
51	tae-MIR9666c-p5	ATTCGGATTCGCCATCATACG	0.0152426	68.8313	65.1541	37.1479	62.3827	-0.0792084	-0.889785	-0.141918	Down
52	tae-MIR9666a-p5	ATTCGGATTCGCCATCATACG	0.0152426	68.8313	65.1541	37.1479	62.3827	-0.0792084	-0.889785	-0.141918	Down
53	tae-MIR9666b-p5	ATTCGGATTCGCCATCATACG	0.0152426	68.8313	65.1541	37.1479	62.3827	-0.0792084	-0.889785	-0.141918	Down
54	PC-5p-1715_20676	TGTTGCATGACAAGTTGAGC	0.0152508	244.651	360.057	281.501	205.861	0.557497	0.202411	-0.24906
55	ptc-miR6478_R+1_1ss21GA	CCGACCTTAGCTCAGTTGGTAG	0.0177417	125.435	168.713	128.091	130.144	0.427635	0.0302383	0.0531751	Up
56	osa-miR171e-5p_2ss2GA21AG	TATTGGCTCGGCTCACTCAGG	0.0191993	73.24	98.5467	122.737	78.5327	0.428176	0.744866	0.100661	Up
57	osa-miR5071_1ss15GA	TCAAGCATCATATCATGGACA	0.019278	573.266	763.517	566.296	516.287	0.413456	-0.0176485	-0.151031
58	tae-MIR9676-p3	TACGGCCTGATGACATCCACG	0.0226198	17.2508	41.7839	54.0835	45.692	1.27628	1.64852	1.40528	Up
59	PC-5p-3643_9982	GATGGTGCTCAGTTTAATTTCACT	0.0250544	130.764	126.466	64.8104	113.938	-0.0482189	-1.01267	-0.198722	Down
60	bdi-MIR7757-p3_1ss4AG	TAGGAGCATGATTCAACCAAT	0.0268724	158.29	180.025	257.787	167.45	0.185627	0.703611	0.0811591	Up
61	tae-MIR9668-p3_1ss23AG_2	CAAGTATTTTCGGACGGAGGGAGT	0.0272388	76.0466	74.2626	42.0731	60.9071	-0.0342479	-0.853986	-0.320273	Down
62	tae-MIR9668-p3_1ss23AG_1	CAAGTATTTTCGGACGGAGGGAG	0.0272388	76.0466	74.2626	42.0731	60.9071	-0.0342479	-0.853986	-0.320273	Down
63	tae-miR9666a-3p	CGGTAGGGCTGTATGATGGCGA	0.0288315	300.649	352.948	188.072	270.406	0.231376	-0.676797	-0.152951
64	ata-miR166d-5p	GGAATGTTGTCTGGCTCGGGG	0.0298075	66.1613	64.4386	39.1967	57.0708	-0.0380631	-0.755257	-0.213236	Down
65	PC-5p-4956_7387	TGAGACGAGATCTCCCCATAC	0.030394	172.691	180.496	116.267	134.268	0.0637784	-0.570748	-0.363079
66	bdi-miR156h-3p	GCTCACTGCTCTTCCTGTCATC	0.0316109	21.6952	0	51.1097	28.9176	-inf	1.23622	0.41457
67	osa-miR319a-3p.2-3p_R+1	TTGGACTGAAGGGTGCTCCCT	0.0347465	2087.39	2256.15	3177.31	2036.99	0.112165	0.606108	-0.0352589
68	tae-MIR1136-p5	ATGGATGTATCTAGATGTATTTT	0.0351345	352.812	266.81	181.203	316.614	-0.403086	-0.961293	-0.156177	Down
69	tae-miR9655-3p	CAAGGGAAGGAAGTAGCCAAC	0.0352046	675.146	823.417	478.703	502.62	0.286423	-0.496069	-0.425731
70	tae-MIR1137b-p3_2ss7TC17AG_1	TTGGGTCATCTATTTTGGAAC	0.0352617	45.5419	69.577	78.6886	77.5996	0.611416	0.78896	0.768855	Up
71	tae-MIR1137b-p3_2ss7TC17AG_2	TTGGGTCATCTATTTTGGAACGG	0.0352617	45.5419	69.577	78.6886	77.5996	0.611416	0.78896	0.768855	Up
72	tae-MIR1137b-p3_2ss7TC17AG_3	TTGGGTCATCTATTTTGGAACGGA	0.0352617	45.5419	69.577	78.6886	77.5996	0.611416	0.78896	0.768855	Up
73	osa-miR396e-5p_R-1	TCCACAGGCTTTCTTGAACT	0.0358109	500.412	692.006	808.081	554.438	0.467668	0.691384	0.147911	Up
74	osa-miR396e-5p	TCCACAGGCTTTCTTGAACTG	0.0375344	6239.66	10779.8	11451.9	8424.2	0.788789	0.876052	0.433071	Up
75	tae-MIR1137a-p3_1ss9CT	CATCTATTTTGGAACGGAGGGAGT	0.0384025	380.379	376.982	229.241	273.495	-0.0129401	-0.730569	-0.47592	Down
76	PC-3p-8439_4221	CAAGATATTGGGTATTTCTGTCTTT	0.0389743	36.935	31.8848	73.0165	35.3023	-0.21212	0.983232	-0.065228
77	osa-miR396d_2ss20GT21GA	TCCACAGGCTTTCTTGAACTA	0.0416848	694.134	902.875	1148.93	781.051	0.379312	0.72701	0.170204	Up
78	PC-3p-6779_5327	TTGAATTTCCTCTATAAGC	0.0419353	117.35	117.872	163.991	207.115	0.00640735	0.482802	0.819623	Up
79	tae-MIR1128-p3_1ss5CA_2	ACAAATATTTCCGGACGGAGG	0.0445573	17.1657	12.3079	18.1068	53.2244	-0.479941	0.0769986	1.63256
80	tae-MIR1128-p3_1ss5CA_3	ACAAATATTTCCGGACGGAGGGAG	0.0445573	17.1657	12.3079	18.1068	53.2244	-0.479941	0.0769986	1.63256
81	tae-MIR1128-p3_1ss5CA_1	ACAAATATTTCCGGACGGAG	0.0445573	17.1657	12.3079	18.1068	53.2244	-0.479941	0.0769986	1.63256
82	sbi-miR159b_R-1	CTTGGATTGAAGGGAGCTCC	0.0468838	73.7436	88.0592	110.034	104.156	0.255955	0.577356	0.498152	Up
83	osa-miR166g-3p	TCGGACCAGGCTTCATTCCTC	0.0477612	56.2885	71.989	104.341	71.6999	0.354937	0.890396	0.349131	Up
84	tae-MIR1122a-p5_1ss3GT	AATACAAGAATTTTGGGACGG	0.04781	58.1729	0	9.01861	40.5814	-inf	-2.68937	-0.51953	Down
85	tae-miR9654b-3p_L+1_1ss20GT	ATTCCGAAAGGCTTGAAGCTAAT	0.0486838	4496.33	3604.68	3669.45	3602.77	-0.318878	-0.293184	-0.31964	Down

## Sheet: DBA Aurora - 15DPA
Table S3 continued. List of miRNAs with stress-responsive expression patterns across four treatment groups in DBA Aurora and L6.
Index	miRNA name	miRNA sequence	P-value (ANOVA)	TG15_CG (mean)	TG15_WS (mean)	TG15_HS (mean)	TG15_WH (mean)	Log2FC(WS/CG)	Log2FC(HS/CG)	Log2FC(WH/CG)	Regulation pattern (Down, down-regulated under all stresses; Up, up-regulated under all stresses)
1	tae-MIR9662b-p5_1ss9CG	GCGGCTCTGTGGTGTTCAAGC	1.81e-07	1528.3	1621.74	858.76	695.662	0.0856198	-0.831598	-1.13547
2	bdi-miR399a_1ss16AG	TGCCAAAGGAGAATTGCCCTG	3.0691e-06	30.6565	32.0026	11.393	67.7848	0.0619929	-1.42805	1.14477
3	ata-miR399a-3p	TGCCAAAGGAGAATTGCCCTG	3.0691e-06	30.6565	32.0026	11.393	67.7848	0.0619929	-1.42805	1.14477
4	tae-miR9778	TGCATCATCTCGAACTCGTCG	1.41816e-05	69.3906	75.8662	238.691	78.8269	0.128717	1.78233	0.183948	Up
5	osa-miR166g-3p	TCGGACCAGGCTTCATTCCTC	2.20942e-05	24.6492	27.568	21.836	0	0.161456	-0.17483	-inf
6	hvu-miR1120_L-4R+1_1ss10TC	TCTTACATTATGGGACGGAGG	3.9927e-05	49.4964	62.7702	9.22482	0	0.342757	-2.42373	-inf
7	tae-miR1130b-3p_1ss6TC	TCTTACATTATGGGACGGAGG	3.9927e-05	49.4964	62.7702	9.22482	0	0.342757	-2.42373	-inf
8	ata-miR396c-5p	TTCCACAGCTTTCTTGAACTT	4.43446e-05	264.324	204.589	67.2098	203.391	-0.369581	-1.97557	-0.378054	Down
9	tae-miR9665-3p_L+1	TGCTAGCAGTGTAAACTCAAATCA	7.38065e-05	415.369	340.322	69.0829	170.165	-0.287491	-2.58799	-1.28746	Down
10	ata-miR172b-3p	AGAATCTTGATGATGCTGCAT	9.58729e-05	38.4792	29.237	6.15991	0	-0.396285	-2.6431	-inf	Down
11	PC-3p-15375_2071	CATCGTGTATATTCTTCAAGTGGA	0.000168414	81.2736	44.0513	5.87574	69.4846	-0.883604	-3.78995	-0.226094	Down
12	osa-miR444b.1	TGTTGTCTCAAGCTTGCTGCC	0.000225822	36.1673	33.2954	19.6897	0	-0.119365	-0.877247	-inf	Down
13	ata-miR171d-5p	TGTTGGCTCGACTCACTCAGA	0.000244644	15.4891	21.0382	24.9504	0	0.441753	0.687807	-inf
14	tae-MIR171a-p5	TGTTGGCTCGACTCACTCAGA	0.000244644	15.4891	21.0382	24.9504	0	0.441753	0.687807	-inf
15	tae-miR319_L-1R+1	TGGACTGAAGGGAGCTCCCTC	0.000287392	41.1325	39.7494	96.2498	47.1297	-0.0493466	1.22651	0.196358
16	tae-MIR9672b-p3_1ss3GA	TAAGATACCACGACTGTCATT	0.000357925	1114.95	916.584	695.665	1666.8	-0.28264	-0.680515	0.580098
17	PC-5p-7084_5089	TCATCTTGAGGAAGGACTGCA	0.000368858	18.1151	12.2457	70.4479	0	-0.564924	1.95936	-inf
18	PC-3p-1076_33015	AAGCATCATCTTCACTTCAAA	0.000402576	66.9817	45.2348	30.6774	101.152	-0.566334	-1.12659	0.594689
19	PC-5p-13197_2506	GCTCTGCCGCAGCTGCCCGGACAG	0.000413163	63.9876	43.0345	6.15991	43.8721	-0.572299	-3.37681	-0.544488	Down
20	tae-MIR9659-p5	TGCTGGGAAAACTATTGAACT	0.000415476	114.384	94.8371	5.17065	0	-0.270362	-4.4674	-inf	Down
21	tae-MIR1128-p3_1ss14CG_2	ATTTTGATGACAAGTATTTCCGGA	0.000422897	32.9253	35.7968	22.4786	0	0.120636	-0.550644	-inf
22	tae-MIR1128-p3_1ss14CG_1	ATTTTGATGACAAGTATTTCCGG	0.000422897	32.9253	35.7968	22.4786	0	0.120636	-0.550644	-inf
23	tae-MIR9665-p5_1ss24TC	GTTTGACTTTGCACTGCTAGCGGC	0.000427766	872.579	1168	249.746	690.117	0.420684	-1.80483	-0.338445
24	osa-miR5071_R-1_1ss15GA	TCAAGCATCATATCATGGAC	0.000464806	83.0958	64.1616	47.4114	66.148	-0.373064	-0.809541	-0.329077	Down
25	ata-miR164b-5p	TGGAGAAGCAGGGCACGTGCA	0.000616663	250.218	222.47	130.363	217.95	-0.169578	-0.940651	-0.199189	Down
26	tae-miR164	TGGAGAAGCAGGGCACGTGCA	0.000616663	250.218	222.47	130.363	217.95	-0.169578	-0.940651	-0.199189	Down
27	osa-miR159f_L-1_1ss21AC	TTGGATTGAAGGGAGCTCTC	0.0007933	51.7021	49.3026	56.1095	105.956	-0.0685592	0.118021	1.03517
28	PC-5p-17652_1733	ATTCTAACATGGTATCAGATTCCT	0.000825371	38.5631	35.7186	11.6671	0	-0.110544	-1.72477	-inf	Down
29	ata-miR166a-5p	GGAATGTTGTCTGGTTCAAGG	0.000935815	72.1495	88.7875	33.245	39.1582	0.299366	-1.11785	-0.881675
30	PC-5p-1148_30697	ATATATTTGATTTGACTTTACAC	0.00154129	917.393	665.258	245.964	622.912	-0.463625	-1.89909	-0.558513	Down
31	tae-MIR5384-p5	TTCGCCGGTCGCGCGTTCCCCT	0.00154276	91.4307	175.999	13.9993	26.5333	0.944817	-2.70732	-1.78488
32	hvu-miR5048a_L+2R-2	TATATTTGCAGGTTTTAGGTCT	0.00173693	1593.5	1547.64	918.948	1380.72	-0.0421358	-0.794146	-0.206782	Down
33	ata-MIR9772a-p5	CGTTGAGATGAGATTACCCCA	0.0017581	175.139	186.095	141.346	238.23	0.087538	-0.309267	0.443854
34	tae-MIR9772-p5	CGTTGAGATGAGATTACCCCA	0.0017581	175.139	186.095	141.346	238.23	0.087538	-0.309267	0.443854
35	PC-3p-4914_7442	TTAGGAACATGTGTGCTCTCTTGT	0.00178652	132.025	125.026	29.3659	63.9175	-0.0785865	-2.1686	-1.04653	Down
36	ptc-miR6478_1ss21GA	CCGACCTTAGCTCAGTTGGTA	0.00186123	1688.86	1659.4	2602.91	1423.76	-0.02539	0.624079	-0.246346
37	tae-miR9773	TTTGTTTTTATGTTATTTTGTGAA	0.0018827	743.759	621.459	267.041	865.518	-0.259177	-1.47777	0.218728
38	tae-MIR531-p5_2ss11CG20AG	CTCGCCGGAGGAGCGTGCAGC	0.00246432	242.488	271.695	161.608	248.806	0.164072	-0.585414	0.0371042
39	osa-miR168a-3p_L-3	CCCGCCTTGCACCAAGTGAAT	0.00262192	216.038	225.576	108.291	122.493	0.0623275	-0.99637	-0.818591
40	ptc-miR6478_R+1_2ss6CT21GA	CCGACTTTAGCTCAGTTGGTAG	0.00275175	1652.73	1466.95	2943.39	1691.25	-0.172034	0.832625	0.0332334
41	bdi-miR9483a_R-1_2ss19AC20GA	TTGAACTGTTTCCTCTGACATTC	0.00322592	324.613	337.072	154.99	241.618	0.0543376	-1.06654	-0.425991
42	PC-5p-6347_5741	ATAAAAGAGGATGTATCTAGACGT	0.00356008	34.4606	33.1995	33.4371	0	-0.0537887	-0.0434963	-inf	Down
43	PC-5p-1715_20676	TGTTGCATGACAAGTTGAGC	0.00371696	147.162	123.798	61.9197	144.254	-0.24942	-1.24893	-0.0287964	Down
44	tae-MIR1137a-p5_2ss14GA21CT	TCCGTTCCAAAATAGATGACT	0.00375381	408.552	422.866	145.373	257.68	0.0496824	-1.49076	-0.664937
45	ata-miR396e-5p	TTCCACAGCTTTCTTGAACTG	0.00388652	168.114	124.334	42.8383	105.211	-0.435229	-1.97247	-0.676156	Down
46	tae-MIR9655-p5	TCGGCTACTTCCTTTCCCTTGC	0.00454066	453.34	425.615	260.154	487.617	-0.0910462	-0.801228	0.105156
47	tae-MIR9672b-p5	TGCTTAATGACAGTCGTGGTG	0.00483577	385.179	291.88	182.249	512.008	-0.400152	-1.07961	0.410639
48	tae-MIR9672a-p5	TGCTTAATGACAGTCGTGGTG	0.00483577	385.179	291.88	182.249	512.008	-0.400152	-1.07961	0.410639
49	bdi-miR156b-5p	TGACAGAAGAGAGTGAGCAC	0.00519652	89.3165	97.7409	109.729	134.851	0.130037	0.296953	0.594373	Up
50	zma-miR156a-5p	TGACAGAAGAGAGTGAGCAC	0.00519652	89.3165	97.7409	109.729	134.851	0.130037	0.296953	0.594373	Up
51	osa-miR156a	TGACAGAAGAGAGTGAGCAC	0.00519652	89.3165	97.7409	109.729	134.851	0.130037	0.296953	0.594373	Up
52	sbi-miR156a	TGACAGAAGAGAGTGAGCAC	0.00519652	89.3165	97.7409	109.729	134.851	0.130037	0.296953	0.594373	Up
53	ata-miR156a-5p	TGACAGAAGAGAGTGAGCAC	0.00519652	89.3165	97.7409	109.729	134.851	0.130037	0.296953	0.594373	Up
54	ata-miR9863a-5p	TGTTATGATCTGCTTCTCATC	0.00524286	976.108	1043.55	692.817	845.143	0.0963936	-0.494566	-0.207845
55	ptc-MIR6478-p5_1ss6CT_2	CCGACTTTAGCTCAGTTGGT	0.00528566	525.052	537.064	752.94	511.57	0.0326327	0.520073	-0.0375288
56	ptc-MIR6478-p5_1ss6CT_1	CCGACTTTAGCTCAGTTGG	0.00528566	525.052	537.064	752.94	511.57	0.0326327	0.520073	-0.0375288
57	ptc-miR6478_R+2_2ss6CT21GA	CCGACTTTAGCTCAGTTGGTAGA	0.00567922	651.747	625.178	1336.04	693.476	-0.0600458	1.03558	0.0895338
58	PC-3p-1786_19849	TTGGATCATCTATTTGAGAAC	0.00573281	425.197	353.383	193.249	240.656	-0.266899	-1.13767	-0.821161	Down
59	tae-miR9678-3p	TCTGGCGAGGGACATACACTGT	0.00603842	242.726	243.622	479.004	174.632	0.00531837	0.98071	-0.475007
60	tae-MIR167c-p3	AGATCATGCTGCAGCTTCATT	0.00730704	29.2075	23.4686	12.4858	21.4581	-0.315607	-1.22605	-0.444815	Down
61	ata-miR167f-3p_L-1R+1	AGATCATGCTGCAGCTTCATT	0.00730704	29.2075	23.4686	12.4858	21.4581	-0.315607	-1.22605	-0.444815	Down
62	PC-5p-2146_16620	AGATAAGGTAGTAATAATGTCATA	0.00745149	346.227	205.233	95.3915	359.525	-0.754452	-1.85979	0.0543756
63	PC-3p-1537_22938	TTGAATTTCCTCTATAAGCGCATC	0.00748781	324.048	291.1	128.041	345.938	-0.154692	-1.33961	0.094306
64	tae-miR5062-5p	TGAACCTTAGGGAACAGCCGCAT	0.00755345	245.802	290.705	107.392	178.197	0.242057	-1.19461	-0.464022
65	tae-miR9654a-3p_L+3R-1_1ss14CT	CTATTCTGAAAGGTTTGAAGCGAA	0.00804764	216.99	185.861	85.5695	41.9997	-0.223404	-1.34246	-2.36918	Down
66	stu-miR156f-5p_L-1R+1	TGACAGAAGAGAGTGAGCAT	0.00888275	48.7733	77.5806	54.1633	93.0739	0.669604	0.151224	0.932286	Up
67	bdi-MIR7757-p3_1ss4AG	TAGGAGCATGATTCAACCAAT	0.0092506	78.3072	63.9688	42.125	72.5763	-0.291777	-0.894468	-0.109647	Down
68	PC-3p-1552_22728	AGTCTCTGCCAATTCTTCGTG	0.0093321	35.3193	20.7403	4.70059	0	-0.768019	-2.90954	-inf	Down
69	gma-miR6300_L-1R+8_2	TCGTTGTAGTATAGTGGTAAGTATT	0.0100685	57.6158	34.4943	7.28592	11.1556	-0.740107	-2.98328	-2.36869	Down
70	gma-miR6300_L-1R+8_1	TCGTTGTAGTATAGTGGTAAGTATC	0.0100685	57.6158	34.4943	7.28592	11.1556	-0.740107	-2.98328	-2.36869	Down
71	tae-miR5048-5p	TTTGCAGGTTTTAGGTCTAAGT	0.0103481	1902.38	2030.26	1108.64	1756.53	0.0938577	-0.779016	-0.11508
72	tae-miR9659-3p	TCCAATGGTTGTTCACGGCATC	0.0106031	865.117	1078.12	416.871	789.557	0.317553	-1.05329	-0.131853
73	PC-5p-3643_9982	GATGGTGCTCAGTTTAATTTCACT	0.0109947	152.354	204.916	95.1211	195.952	0.4276	-0.679594	0.363071
74	osa-miR166m_L+1R-1_1ss21CT	TTCGGACCAGGCTTCATTCCT	0.0116208	63.17	89.4147	34.9477	82.5836	0.501272	-0.854044	0.386616
75	bdi-miR827-5p_1ss6TC	TTTTGCTGGTTGTCATCTAACC	0.01196	77.8214	106.598	51.4572	124.857	0.453939	-0.596794	0.682039
76	ata-miR396e-3p	GTTCAATAAAGCTGTGGGAAA	0.0121353	56.1031	40.1317	7.18656	0	-0.48334	-2.96471	-inf	Down
77	PC-5p-15321_2080	TGAATCTTGGGAAAAAGCTGCA	0.0132067	123.873	129.681	44.4317	27.7307	0.0660997	-1.4792	-2.15931
78	ata-miR167d-3p	AGGTCATGTGGCAGCTTCATT	0.0133931	51.4506	48.7172	34.1625	79.2866	-0.0787571	-0.590774	0.623888
79	tae-miR9662a-3p	TTGAACATCCCAGAGCCACCG	0.0138462	6579.42	6694.49	4804.87	7805.86	0.0250136	-0.453463	0.246597
80	ata-miR393-5p	TTCCAAAGGGATCGCATTGAT	0.0139038	33.9984	35.3493	11.6384	45.0926	0.056215	-1.54657	0.407424
81	ata-miR9863a-3p_1ss9TC	TGAGAAGGCAGATCATAATAGC	0.0141516	1403.89	1251.67	934.146	1719.44	-0.165578	-0.58771	0.29251
82	ata-miR167a-5p_R-2	TGAAGCTGCCAGCATGATC	0.0142674	69.6179	76.7488	55.8737	92.0969	0.140687	-0.31729	0.403695
83	bdi-miR7731-5p_2ss8TC21AC	TTCCAAACTCCTGAGCAAACCTAT	0.0151689	217.178	237.151	104.694	146.556	0.126928	-1.0527	-0.567426
84	tae-miR9666b-3p	CGGTTGGGCTGTATGATGGCGA	0.0162023	226.164	293.995	196.44	247.235	0.378418	-0.203286	0.128513
85	osa-miR396e-5p_R-1	TCCACAGGCTTTCTTGAACT	0.0172191	222.643	167.926	115.571	184.447	-0.406903	-0.945955	-0.271525	Down
86	PC-3p-11446_2984	TTATCATTTAGAGGAAGGAG	0.0173583	9.00301	39.6893	90.659	13.2528	2.14027	3.33197	0.557813	Up
87	tae-MIR1137a-p3_1ss9CT	CATCTATTTTGGAACGGAGGGAGT	0.01782	299.3	547.328	171.498	243.563	0.870813	-0.803399	-0.297301
88	PC-3p-8589_4140	GACGGCACCGCGGCCGTGGACGCC	0.0187182	119.255	145.486	50.0208	89.9108	0.286821	-1.25346	-0.407488
89	tae-MIR9674a-p3_1ss20GT	GTAGGATGGCTGGTGCTATTG	0.0190025	96.9428	100.861	93.4877	57.733	0.0571563	-0.0523565	-0.747737
90	ata-miR5062a-3p_2ss2TC18AG	GCGGATTTTTCACCAAGGTTCAAG	0.0202774	53.5857	68.5755	17.543	15.5576	0.355846	-1.61095	-1.78423
91	tae-MIR9674a-p3_1ss4GA	TAGAATGGCTGGTGCTATGGA	0.0206249	106.639	123.016	66.8362	79.6904	0.206117	-0.674028	-0.42025
92	tae-miR9654b-3p_L+1_1ss20GT	ATTCCGAAAGGCTTGAAGCTAAT	0.0207814	1584.84	1624.88	554.446	987.617	0.0359973	-1.51522	-0.682312
93	tae-miR9652-5p	CCTGTTTGTCATTAAGTTTCTT	0.0208796	349.702	431.828	148.922	311.484	0.304331	-1.23157	-0.166969
94	bdi-MIR7757-p5_2ss6AG22CT	TTTATGAGCTCATTGAAGTAAT	0.0211116	183.059	203.018	159.509	132.71	0.1493	-0.198668	-0.464034
95	osa-miR167d-5p_R+1_1	TGAAGCTGCCAGCATGATCTGG	0.0221495	134.086	197.38	111.11	302.616	0.557815	-0.271171	1.17433
96	osa-miR167d-5p_R+1_2	TGAAGCTGCCAGCATGATCTGT	0.0221495	134.086	197.38	111.11	302.616	0.557815	-0.271171	1.17433
97	ata-MIR9863a-p5_1ss5CT	TGATTTGCTTCTCATCTGAAG	0.0223553	188.21	189.395	127.545	181.028	0.0090553	-0.561341	-0.0561301
98	gma-miR6300_R+1_2	GTCGTTGTAGTATAGTGGT	0.0227953	50.3901	43.4828	17.0296	53.3285	-0.212697	-1.56509	0.0817655
99	gma-miR6300_R+1_1	GTCGTTGTAGTATAGTGGC	0.0227953	50.3901	43.4828	17.0296	53.3285	-0.212697	-1.56509	0.0817655
100	osa-miR5071_1ss15GA	TCAAGCATCATATCATGGACA	0.0229945	321.445	273.49	170.527	252.789	-0.233088	-0.914573	-0.346642	Down
101	tae-MIR397-p5	TTGAGTGCAGCGTTGATGAAC	0.0237597	167.328	217.114	121.229	124.54	0.375773	-0.464947	-0.426075
102	tae-miR7757-5p_1ss2TC	ACAAAACCTTCAGCTATCCATC	0.0258441	2575.89	2321.78	2120.49	3186.84	-0.149835	-0.280673	0.307059
103	bdi-miR9483a_1ss20GA	TTGAACTGTTTCCTCTGAAATTCC	0.0261446	2072.61	2325.18	1336.37	1965.77	0.16589	-0.633132	-0.0763577
104	ata-miR164a-5p_R-1	TGGAGAAGCAGGGCACGTGC	0.0262647	47.2866	46.6207	27.4979	50.2043	-0.0204616	-0.782113	0.0863784
105	ptc-miR6478_R+1_1ss21GA	CCGACCTTAGCTCAGTTGGTAG	0.0278074	180.366	188.546	286.635	183.288	0.0639892	0.668285	0.0231834	Up
106	PC-3p-6779_5327	TTGAATTTCCTCTATAAGC	0.0284395	43.4263	49.0962	41.7123	78.4702	0.177042	-0.0580961	0.853576
107	ptc-miR6478_R+4_2ss6CT21GA	CCGACTTTAGCTCAGTTGGTAGAGC	0.0289233	251.175	237.496	432.29	252.9	-0.0807879	0.783308	0.00987402
108	ata-miR5168-3p	TCGGACCAGGCTTCAATCCCT	0.0296483	671.299	663.141	396.953	566.921	-0.0176401	-0.757989	-0.243808	Down
109	PC-3p-864_40563	TTCCGAGAGCTGCTTAGACGT	0.0313415	627.561	831.3	547.349	690.815	0.405614	-0.197296	0.138544
110	PC-5p-6382_5701	ATTGTGACGGTGAACCCACGGAGT	0.0325663	25.2721	34.2641	21.7208	0	0.439151	-0.218467	-inf
111	osa-miR396d_2ss20GT21GA	TCCACAGGCTTTCTTGAACTA	0.0337142	235.13	217.32	110.748	205.281	-0.113638	-1.08617	-0.195854	Down
112	osa-MIR5339-p3_1ss3GA	TGAGAATATTCTTTATCTGTT	0.0340093	408.887	365.15	235.086	362.168	-0.163215	-0.798516	-0.175044	Down
113	PC-5p-4956_7387	TGAGACGAGATCTCCCCATAC	0.034277	122.894	143.009	81.2825	105.324	0.218685	-0.596404	-0.22259
114	ata-MIR9674b-p5	GTAGGATGGCCGGTGCTATGG	0.0343198	122.637	135.617	135.48	82.0667	0.145145	0.143686	-0.579522
115	tae-MIR5048-p3_2ss18TG21GA	AATATATTTGCAGGTTTGAGA	0.0359516	59.3444	66.0122	27.1107	11.5241	0.153621	-1.13025	-2.36445
116	ata-miR166d-5p	GGAATGTTGTCTGGCTCGGGG	0.0380448	58.4096	78.8395	34.5183	29.1444	0.432714	-0.758842	-1.00299
117	bdi-MIR7757-p5_1ss6AG	TTTATGAGCTCATTGAAGTAAC	0.0408721	2222.41	2137.57	1594.61	2097.64	-0.056154	-0.478923	-0.0833588	Down
118	tae-miR1127b-3p_1ss12TC	ACAAGTATTTCCGGACGGAGG	0.0420856	567.266	873.762	472.351	589.538	0.623215	-0.264167	0.0555607
119	tae-miR1120b-3p_L-1R+1	TCTTATATTGTGGGACAGAGG	0.0421245	58.8914	83.2536	6.41657	11.5241	0.499456	-3.19818	-2.3534
120	ptc-miR6478_2ss5CT21GA	CCGATCTTAGCTCAGTTGGTA	0.0426241	48.4854	20.2896	14.3688	0	-1.25681	-1.75461	-inf	Down
121	bdi-MIR7757-p3_1ss6AG	TTTATGAGCTCATTGAAGTAACT	0.0426548	64.4412	85.8545	21.2197	0	0.413909	-1.60258	-inf
122	tae-miR9670-3p	AGGTGGAATACTTGAAGAAGA	0.0427368	836.19	630.713	466.076	560.711	-0.406847	-0.843267	-0.576573	Down
123	tae-MIR1128-p3_1ss5CA_2	ACAAATATTTCCGGACGGAGG	0.0427919	94.7942	125.103	138.991	154.09	0.400251	0.552119	0.700904	Up
124	tae-MIR1128-p3_1ss5CA_3	ACAAATATTTCCGGACGGAGGGAG	0.0427919	94.7942	125.103	138.991	154.09	0.400251	0.552119	0.700904	Up
125	tae-MIR1128-p3_1ss5CA_1	ACAAATATTTCCGGACGGAG	0.0427919	94.7942	125.103	138.991	154.09	0.400251	0.552119	0.700904	Up

## Sheet: DBA Aurora - 25DPA
Table S3 continued. List of miRNAs with stress-responsive expression patterns across four treatment groups in DBA Aurora and L6.
Index	miRNA name	miRNA sequence	P-value (ANOVA)	TG25_CG (mean)	TG25_WS (mean)	TG25_HS (mean)	TG25_WH (mean)	Log2FC(WS/CG)	Log2FC(HS/CG)	Log2FC(WH/CG)	Regulation pattern (Down, down-regulated under all stresses; Up, up-regulated under all stresses)
1	PC-5p-7084_5089	TCATCTTGAGGAAGGACTGCA	0.000122062	78.9432	66.7896	104.054	199.098	-0.241192	0.398444	1.33459
2	ata-miR167b-5p	TGAAGCTGCCAGCATGATCTGA	0.000385534	1757.46	2142.15	3588.51	3270.68	0.285571	1.0299	0.896102	Up
3	tae-MIR9666c-p5	ATTCGGATTCGCCATCATACG	0.000521141	68.4427	40.9224	140.352	153.706	-0.742005	1.03608	1.16721
4	tae-MIR9666a-p5	ATTCGGATTCGCCATCATACG	0.000521141	68.4427	40.9224	140.352	153.706	-0.742005	1.03608	1.16721
5	tae-MIR9666b-p5	ATTCGGATTCGCCATCATACG	0.000521141	68.4427	40.9224	140.352	153.706	-0.742005	1.03608	1.16721
6	tae-MIR531-p5_2ss11CG20AG	CTCGCCGGAGGAGCGTGCAGC	0.00138934	103.256	93.942	164.317	221.358	-0.136386	0.67025	1.10015
7	ata-miR9863a-3p	TGAGAAGGTAGATCATAATAGC	0.00172011	1537.97	2101.6	2172.95	2354.79	0.450455	0.498626	0.61457	Up
8	tae-miR319_L-1R+1	TGGACTGAAGGGAGCTCCCTC	0.00240847	115.645	85.4202	145.11	209.542	-0.437052	0.327446	0.857539
9	PC-3p-4914_7442	TTAGGAACATGTGTGCTCTCTTGT	0.0027657	29.0766	40.4391	7.57024	0	0.475893	-1.94145	-inf
10	tae-MIR1121-p3_1ss12CT	AGTGATCTAAATGCTCTTATATTT	0.00861371	45.3164	79.0242	16.4022	0	0.80226	-1.46615	-inf
11	PC-5p-15321_2080	TGAATCTTGGGAAAAAGCTGCA	0.00975052	62.3678	48.0008	10.8507	0	-0.377743	-2.52302	-inf	Down
12	tae-miR9665-3p_L+1	TGCTAGCAGTGTAAACTCAAATCA	0.0110599	23.0829	65.7021	9.84131	0	1.50911	-1.2299	-inf
13	tae-miR5062-5p	TGAACCTTAGGGAACAGCCGCAT	0.0114078	42.838	36.04	13.1217	0	-0.249293	-1.70693	-inf	Down
14	tae-MIR5048-p5	TTAGACCTAGACATGCAAGT	0.0171556	676.404	802.754	1343.24	1212.65	0.247072	0.989757	0.842205	Up
15	ttu-miR160	TGCCTGGCTCCCTGTATGCCA	0.0193642	70.5996	63.0432	15.8975	0	-0.16332	-2.15086	-inf	Down
16	tae-miR9778	TGCATCATCTCGAACTCGTCG	0.0276157	220.199	224.929	354.077	524.052	0.0306614	0.685257	1.2509	Up
17	tae-MIR7757-p3_1ss19AG	TGGATAGTTTGAGGTTTTGTTT	0.0309436	646.309	766.01	398.844	525.571	0.245138	-0.6964	-0.29834
18	bdi-miR7731-5p_R-3_2ss8TC21AC	TTCCAAACTCCTGAGCAAACC	0.0319678	26.3689	32.8312	161.94	75.7313	0.316227	2.61855	1.52205	Up
19	tae-miR9666b-3p	CGGTTGGGCTGTATGATGGCGA	0.0324031	96.0122	129.69	358.309	129.245	0.433782	1.89992	0.428814	Up
20	ata-miR9863a-3p_1ss9TC	TGAGAAGGCAGATCATAATAGC	0.0347906	899.495	1184.08	600.523	834.419	0.396583	-0.582895	-0.108343
21	ata-miR396c-5p	TTCCACAGCTTTCTTGAACTT	0.0348619	14.8692	32.1044	9.58897	0	1.11045	-0.632875	-inf
22	PC-5p-2146_16620	AGATAAGGTAGTAATAATGTCATA	0.0377211	82.0001	87.5138	19.935	31.491	0.0938849	-2.04032	-1.38069
23	osa-miR396d_2ss20GT21GA	TCCACAGGCTTTCTTGAACTA	0.0400087	50.7834	39.8707	17.9162	0	-0.349027	-1.50309	-inf	Down
24	tae-miR9776_L-1R+1_1ss18AG	TGGACGAGGATGTGCAGCTGC	0.0418099	57.0169	53.0256	159.324	68.2161	-0.104699	1.4825	0.258723
25	osa-MIR5339-p3_1ss3GA	TGAGAATATTCTTTATCTGTT	0.0430884	212.411	158.71	52.9917	44.1038	-0.420458	-2.00302	-2.26788	Down
26	ata-miR167d-3p	AGGTCATGTGGCAGCTTCATT	0.044744	23.2695	23.5114	10.0937	0	0.014923	-1.20499	-inf
27	tae-MIR1128-p3_1ss5CA_2	ACAAATATTTCCGGACGGAGG	0.0449441	61.1137	64.5786	79.2216	337.276	0.0795608	0.374398	2.46436	Up
28	tae-MIR1128-p3_1ss5CA_3	ACAAATATTTCCGGACGGAGGGAG	0.0449441	61.1137	64.5786	79.2216	337.276	0.0795608	0.374398	2.46436	Up
29	tae-MIR1128-p3_1ss5CA_1	ACAAATATTTCCGGACGGAG	0.0449441	61.1137	64.5786	79.2216	337.276	0.0795608	0.374398	2.46436	Up
30	PC-5p-1148_30697	ATATATTTGATTTGACTTTACAC	0.0466462	138.178	169.733	40.8793	38.8591	0.296735	-1.75709	-1.8302

## Sheet: DBA Aurora - 35DPA
Table S3 continued. List of miRNAs with stress-responsive expression patterns across four treatment groups in DBA Aurora and L6.
Index	miRNA name	miRNA sequence	P-value (ANOVA)	TG35_CG (mean)	TG35_WS (mean)	TG35_HS (mean)	TG35_WH (mean)	Log2FC(WS/CG)	Log2FC(HS/CG)	Log2FC(WH/CG)	Regulation pattern (Down, down-regulated under all stresses; Up, up-regulated under all stresses)
1	PC-3p-864_40563	TTCCGAGAGCTGCTTAGACGT	4.2045e-06	365.153	414.821	127.038	23.6271	0.183987	-1.52324	-3.94999
2	tae-MIR9668-p3_1ss23AG_2	CAAGTATTTTCGGACGGAGGGAGT	4.19523e-05	72.4374	161.355	68.9775	21.2333	1.15543	-0.0706093	-1.7704
3	tae-MIR9668-p3_1ss23AG_1	CAAGTATTTTCGGACGGAGGGAG	4.19523e-05	72.4374	161.355	68.9775	21.2333	1.15543	-0.0706093	-1.7704
4	bdi-miR7731-5p_2ss8TC21AC	TTCCAAACTCCTGAGCAAACCTAT	0.000530403	91.8066	105.306	14.3989	23.8509	0.197922	-2.67264	-1.94456
5	tae-MIR5048-p5	TTAGACCTAGACATGCAAGT	0.00178589	887.474	790.561	849.807	1923.48	-0.166828	-0.0625688	1.11594
6	ata-MIR9772a-p5	CGTTGAGATGAGATTACCCCA	0.014033	219.55	76.3394	135.651	386.483	-1.52405	-0.694656	0.815854
7	tae-MIR9772-p5	CGTTGAGATGAGATTACCCCA	0.014033	219.55	76.3394	135.651	386.483	-1.52405	-0.694656	0.815854
8	osa-miR159f_R-1	CTTGGATTGAAGGGAGCTCT	0.0142712	61.4521	0	83.4822	24.2396	-inf	0.442008	-1.34209
9	tae-MIR9666c-p5	ATTCGGATTCGCCATCATACG	0.0163342	46.3742	44.8363	28.5222	2.37644	-0.0486565	-0.701237	-4.28645	Down
10	tae-MIR9666a-p5	ATTCGGATTCGCCATCATACG	0.0163342	46.3742	44.8363	28.5222	2.37644	-0.0486565	-0.701237	-4.28645	Down
11	tae-MIR9666b-p5	ATTCGGATTCGCCATCATACG	0.0163342	46.3742	44.8363	28.5222	2.37644	-0.0486565	-0.701237	-4.28645	Down
12	tae-MIR7757-p3_1ss19AG	TGGATAGTTTGAGGTTTTGTTT	0.0175051	386.845	227.053	97.8172	116.423	-0.768728	-1.9836	-1.73238	Down
13	tae-miR9678-3p	TCTGGCGAGGGACATACACTGT	0.017844	972.955	716.515	599.98	1275.28	-0.441376	-0.697458	0.390373
14	tae-miR1127b-3p_1ss12TC	ACAAGTATTTCCGGACGGAGG	0.027102	227.849	174.094	41.0932	72.1511	-0.388215	-2.47111	-1.65898	Down
15	tae-MIR9655-p5	TCGGCTACTTCCTTTCCCTTGC	0.0276065	85.9961	22.1819	0	6.41638	-1.95489	-inf	-3.74444	Down
16	tae-MIR531-p5_2ss11CG20AG	CTCGCCGGAGGAGCGTGCAGC	0.0400235	106.395	126.425	343.135	228.682	0.248853	1.68934	1.10391	Up
17	tae-miR408_L-1	TGCACTGCCTCTTCCCTGGC	0.049716	94.3404	129.421	63.3249	224.91	0.456124	-0.575103	1.2534

## Sheet: DBA Aurora - 45DPA
Table S3 continued. List of miRNAs with stress-responsive expression patterns across four treatment groups in DBA Aurora and L6.
Index	miRNA name	miRNA sequence	P-value (ANOVA)	TG45_CG (mean)	TG45_WS (mean)	TG45_HS (mean)	TG45_WH (mean)	Log2FC(WS/CG)	Log2FC(HS/CG)	Log2FC(WH/CG)	Regulation pattern (Down, down-regulated under all stresses; Up, up-regulated under all stresses)
1	bdi-miR7731-5p_R-3_2ss8TC21AC	TTCCAAACTCCTGAGCAAACC	0.00059388	21.2939	144.416	9.17683	12.7408	2.76172	-1.21437	-0.740986
2	PC-5p-638_57225	TCTGTAAACTAATATAAGAGC	0.000612583	200.695	243.114	81.7342	67.539	0.276628	-1.29599	-1.57121
3	ata-MIR9674b-p5	GTAGGATGGCCGGTGCTATGG	0.00118353	126.518	198.212	36.6755	55.6813	0.647705	-1.78645	-1.18408
4	bdi-MIR7757-p5_1ss6AG	TTTATGAGCTCATTGAAGTAAC	0.0012724	909.553	1353.14	375.482	531.742	0.573085	-1.27641	-0.774432
5	tae-miR9666a-3p	CGGTAGGGCTGTATGATGGCGA	0.00228467	47.0963	589.664	21.7525	23.5135	3.64621	-1.11443	-1.00212
6	tae-miR9662a-3p	TTGAACATCCCAGAGCCACCG	0.00268473	6012.89	2398.89	2729.05	2844.2	-1.32569	-1.13966	-1.08004	Down
7	ata-miR9863a-3p_1ss22CT	TGAGAAGGTAGATCATAATAGT	0.00328845	471.144	336.704	691.088	743.587	-0.484688	0.552702	0.658335
8	tae-MIR397-p5	TTGAGTGCAGCGTTGATGAAC	0.00372577	161.864	310.091	101.614	151.052	0.937906	-0.671682	-0.0997351
9	bdi-miR1878-3p_1ss14AG	ATTTGTAGTGTTCGGATTGAGTTT	0.00424043	163.296	131.588	37.1341	37.6502	-0.311458	-2.13667	-2.11676	Down
10	bdi-miR9483a_1ss20GA	TTGAACTGTTTCCTCTGAAATTCC	0.00485984	671.093	2386.68	241.503	239.469	1.83042	-1.47447	-1.48667
11	tae-miR9664-3p	TTGCAGTCCTCGATGTCGTAG	0.00590506	588.411	93.7568	371.09	803.844	-2.64983	-0.665053	0.450092
12	PC-3p-11446_2984	TTATCATTTAGAGGAAGGAG	0.00651033	5.74928	59.241	372.351	326.386	3.36514	6.01714	5.82705	Up
13	tae-miR7757-5p_1ss2TC	ACAAAACCTTCAGCTATCCATC	0.00746298	1973.24	475.623	2102.37	2722.83	-2.05268	0.0914473	0.464541
14	gra-MIR8678-p5_2ss11GA17CG	AACCAATTTGAACTGTGA	0.00822563	36.5268	20.2353	90.7568	122.303	-0.852082	1.31305	1.74343
15	tae-miR9678-3p	TCTGGCGAGGGACATACACTGT	0.0087551	1564.74	946.488	1195.99	1259.84	-0.725267	-0.38772	-0.312679	Down
16	ata-miR167b-3p	AGGTCATGCTGGAGTTTCATC	0.00897341	104.749	117.277	15.6346	38.7958	0.162989	-2.74412	-1.43296
17	tae-MIR9668-p3_1ss23AG_2	CAAGTATTTTCGGACGGAGGGAGT	0.00945222	8.91138	72.5368	20.3941	27.8348	3.02499	1.19443	1.64317	Up
18	tae-MIR9668-p3_1ss23AG_1	CAAGTATTTTCGGACGGAGGGAG	0.00945222	8.91138	72.5368	20.3941	27.8348	3.02499	1.19443	1.64317	Up
19	gra-MIR8645-p5_2ss12TG17AG_3	TGAACCAATTTGAACTGTGA	0.0105342	232.988	293.588	428.512	545.571	0.333536	0.879079	1.22751	Up
20	gra-MIR8645-p5_2ss12TG17AG_1	TGAACCAATTTGAACTGT	0.0105342	232.988	293.588	428.512	545.571	0.333536	0.879079	1.22751	Up
21	gra-MIR8645-p5_2ss12TG17AG_2	TGAACCAATTTGAACTGTG	0.0105342	232.988	293.588	428.512	545.571	0.333536	0.879079	1.22751	Up
22	gra-MIR8645-p5_2ss12TG17AG_4	TGAACCAATTTGAACTGTGAA	0.0105342	232.988	293.588	428.512	545.571	0.333536	0.879079	1.22751	Up
23	tae-MIR9662b-p5_1ss9CG	GCGGCTCTGTGGTGTTCAAGC	0.0123228	815.588	1468.47	357.241	316.75	0.848405	-1.19094	-1.36449
24	osa-miR167d-5p_R+1_1	TGAAGCTGCCAGCATGATCTGG	0.0129714	171.59	0	13.5953	18.4034	-inf	-3.65779	-3.22093	Down
25	osa-miR167d-5p_R+1_2	TGAAGCTGCCAGCATGATCTGT	0.0129714	171.59	0	13.5953	18.4034	-inf	-3.65779	-3.22093	Down
26	ata-MIR9772a-p5	CGTTGAGATGAGATTACCCCA	0.0181467	283.918	58.0078	241.312	192.015	-2.29116	-0.234576	-0.564256	Down
27	tae-MIR9772-p5	CGTTGAGATGAGATTACCCCA	0.0181467	283.918	58.0078	241.312	192.015	-2.29116	-0.234576	-0.564256	Down
28	tae-miR1120b-3p_L-1R+1	TCTTATATTGTGGGACAGAGG	0.0185631	23.3034	126.182	6.79765	0	2.43689	-1.77744	-inf
29	gma-miR6300_L-1R+8_2	TCGTTGTAGTATAGTGGTAAGTATT	0.0210633	9.19884	0	43.0309	81.7145	-inf	2.22585	3.15107
30	gma-miR6300_L-1R+8_1	TCGTTGTAGTATAGTGGTAAGTATC	0.0210633	9.19884	0	43.0309	81.7145	-inf	2.22585	3.15107
31	osa-miR319a-3p.2-3p_R+1	TTGGACTGAAGGGTGCTCCCT	0.0212346	680.438	765.341	284.288	322.105	0.169639	-1.25911	-1.07893
32	PC-3p-2633_13702	AAGTGTCTCTCCTGTAGAAATAGG	0.0219039	23.3115	128.729	12.2358	11.184	2.46522	-0.929939	-1.05961
33	osa-miR5077_L-1_1ss5GA	TTCACGTCGGGTTCACCA	0.0264359	30.4936	51.652	224.662	276.204	0.760316	2.88118	3.17915	Up
34	ptc-miR6478_R+1_2ss6CT21GA	CCGACTTTAGCTCAGTTGGTAG	0.031305	5760.54	2485.33	6077.13	9801.1	-1.21277	0.0771863	0.76674
35	tae-MIR5048-p5	TTAGACCTAGACATGCAAGT	0.0328846	1140.1	749.494	1625.87	1661.78	-0.605167	0.512058	0.543572
36	tae-miR319_L-1R+1	TGGACTGAAGGGAGCTCCCTC	0.033206	182.712	404.973	92.8528	124.566	1.14825	-0.976556	-0.552661
37	ptc-miR6478_R+1_1ss21GA	CCGACCTTAGCTCAGTTGGTAG	0.0336059	129.74	26.3059	176.075	283.891	-2.30216	0.440574	1.12972
38	ata-miR166a-3p	TCGGACCAGGCTTCATTCCCC	0.0354362	466.575	339.682	226.909	308.257	-0.457924	-1.04	-0.597975	Down
39	ata-miR166a-3p_L+1R-1	TTCGGACCAGGCTTCATTCCC	0.0379383	494.466	339.682	217.052	314.817	-0.541686	-1.18783	-0.651361	Down
40	tae-MIR9672b-p3_1ss3GA	TAAGATACCACGACTGTCATT	0.0398337	157.838	20.9098	30.353	49.9054	-2.9162	-2.37854	-1.66118	Down
41	ptc-miR6478_R+4_2ss6CT21GA	CCGACTTTAGCTCAGTTGGTAGAGC	0.0428454	177.555	110.477	224.505	320.182	-0.684521	0.338479	0.850623
42	tae-miR9776_L-1R+1_1ss18AG	TGGACGAGGATGTGCAGCTGC	0.0476464	203.801	281.422	82.2994	85.9815	0.465571	-1.30821	-1.24507

## Sheet: L6 - 5DPA
Table S3 continued. List of miRNAs with stress-responsive expression patterns across four treatment groups in DBA Aurora and L6.
Index	miRNA name	miRNA sequence	P-value (ANOVA)	SG5_CG (mean)	SG5_WS (mean)	SG5_HS (mean)	SG5_WH (mean)	Log2FC(WS/CG)	Log2FC(HS/CG)	Log2FC(WH/CG)	Regulation pattern (Down, down-regulated under all stresses; Up, up-regulated under all stresses)
1	tae-MIR9662b-p5_1ss9CG	GCGGCTCTGTGGTGTTCAAGC	1.7e-08	1578.36	1755.69	817.283	1009.22	0.153612	-0.949521	-0.645191
2	tae-MIR9665-p5_1ss24TC	GTTTGACTTTGCACTGCTAGCGGC	1.597e-07	275.604	659.178	534.511	1147.07	1.25807	0.955624	2.05728	Up
3	tae-miR9776_L-1R+1_1ss18AG	TGGACGAGGATGTGCAGCTGC	5.581e-07	173.153	77.0473	325.094	145.761	-1.16823	0.908808	-0.248447
4	tae-miR9659-3p	TCCAATGGTTGTTCACGGCATC	8.95e-07	555.373	645.769	190.89	226.743	0.217563	-1.54071	-1.2924
5	tae-miR9666a-3p	CGGTAGGGCTGTATGATGGCGA	9.866e-07	18.4862	43.1135	60.4558	168.059	1.22169	1.70943	3.18445	Up
6	PC-3p-16840_1845	CCGGACAGCTGTGGTAGTGTTACT	1.07002e-05	0	41.7273	25.752	43.787	inf	inf	inf	Up
7	PC-5p-2146_16620	AGATAAGGTAGTAATAATGTCATA	1.41095e-05	190.425	464.475	121.539	311.682	1.28638	-0.647808	0.710851
8	ata-miR164b-5p	TGGAGAAGCAGGGCACGTGCA	1.58299e-05	242.468	187.642	282.021	393.807	-0.36981	0.218007	0.699696
9	tae-miR164	TGGAGAAGCAGGGCACGTGCA	1.58299e-05	242.468	187.642	282.021	393.807	-0.36981	0.218007	0.699696
10	tae-MIR9659-p5	TGCTGGGAAAACTATTGAACT	1.96403e-05	81.1876	122.462	7.17637	18.3981	0.593006	-3.49993	-2.1417
11	tae-miR9658-3p	ATCGTTCTGGGTGAATAGGCC	6.9167e-05	1309.1	1607.57	827.529	1343.87	0.296305	-0.661697	0.0378161
12	tae-miR9664-3p	TTGCAGTCCTCGATGTCGTAG	9.36868e-05	320.627	400.508	257.085	645.146	0.320934	-0.318648	1.00873
13	ata-miR166a-3p_L+1R-1	TTCGGACCAGGCTTCATTCCC	9.41311e-05	1859.06	2134.34	2390	3141.62	0.199215	0.362434	0.756933	Up
14	ptc-miR6478_R+2_2ss6CT21GA	CCGACTTTAGCTCAGTTGGTAGA	0.000112303	511.929	486.925	754.611	594.433	-0.0722453	0.55979	0.21557
15	tae-MIR9666c-p5	ATTCGGATTCGCCATCATACG	0.000140691	9.28606	21.42	15.8698	39.2861	1.20582	0.773146	2.08088	Up
16	tae-MIR9666a-p5	ATTCGGATTCGCCATCATACG	0.000140691	9.28606	21.42	15.8698	39.2861	1.20582	0.773146	2.08088	Up
17	tae-MIR9666b-p5	ATTCGGATTCGCCATCATACG	0.000140691	9.28606	21.42	15.8698	39.2861	1.20582	0.773146	2.08088	Up
18	osa-MIR444c-p3	CGGCAAGCTAGAGACAGCAAC	0.000157897	87.8857	58.2562	42.9877	39.6165	-0.593219	-1.03171	-1.14953	Down
19	bdi-miR9483a_1ss20GA	TTGAACTGTTTCCTCTGAAATTCC	0.000199383	1335.73	1133.1	1527.77	2105.76	-0.237358	0.193796	0.656706
20	PC-3p-6779_5327	TTGAATTTCCTCTATAAGC	0.000223661	77.6943	98.9053	111.19	188.473	0.348238	0.517141	1.27848	Up
21	ata-miR5168-3p	TCGGACCAGGCTTCAATCCCT	0.000231237	1254.41	1653.75	1699.48	1977.8	0.398737	0.438088	0.656891	Up
22	tae-MIR9672b-p3_1ss3GA	TAAGATACCACGACTGTCATT	0.000243284	2131.33	2112.37	3199.12	2532.41	-0.0128905	0.585921	0.248756
23	tae-miR9666b-3p	CGGTTGGGCTGTATGATGGCGA	0.00026803	44.0196	78.7194	48.9549	158.725	0.838571	0.153305	1.85031	Up
24	tae-MIR9655-p5	TCGGCTACTTCCTTTCCCTTGC	0.000336791	465.808	736.192	282.983	479.162	0.660346	-0.719021	0.0407777
25	tae-miR9774_L+1R+1	ACAAGATATTGGGTATTTCTGTCT	0.000362156	32.7471	337.967	287.11	41.0755	3.36745	3.13217	0.326912	Up
26	tae-MIR9672b-p5	TGCTTAATGACAGTCGTGGTG	0.000380649	539.631	543.636	992.332	947.414	0.0106666	0.878849	0.812021	Up
27	tae-MIR9672a-p5	TGCTTAATGACAGTCGTGGTG	0.000380649	539.631	543.636	992.332	947.414	0.0106666	0.878849	0.812021	Up
28	PC-3p-1076_33015	AAGCATCATCTTCACTTCAAA	0.000386735	119.181	132.227	216.753	297.257	0.149856	0.862889	1.31855	Up
29	osa-miR827	TTAGATGACCATCAGCAAACA	0.00038738	56.2981	142.133	80.6229	104.807	1.33608	0.518104	0.896577	Up
30	bdi-miR171a	TGATTGAGCCGCGCCAATATC	0.000448459	46.4427	57.7127	49.3488	34.3897	0.313437	0.0875642	-0.433473
31	osa-miR171a	TGATTGAGCCGCGCCAATATC	0.000448459	46.4427	57.7127	49.3488	34.3897	0.313437	0.0875642	-0.433473
32	osa-miR444b.1	TGTTGTCTCAAGCTTGCTGCC	0.000463125	93.9175	53.4546	53.3361	52.2297	-0.81308	-0.816283	-0.846523	Down
33	bdi-miR7731-5p_2ss8TC21AC	TTCCAAACTCCTGAGCAAACCTAT	0.000468204	188.564	216.869	161.723	322.087	0.201769	-0.221531	0.772393
34	ata-miR9863a-5p	TGTTATGATCTGCTTCTCATC	0.000475683	670.685	787.501	607.987	880.616	0.231647	-0.141594	0.392878
35	tae-MIR5384-p5	TTCGCCGGTCGCGCGTTCCCCT	0.000495245	102.251	147.247	54.0914	59.4612	0.526124	-0.918642	-0.782094
36	tae-miR9655-3p	CAAGGGAAGGAAGTAGCCAAC	0.000500741	318.941	567.495	200.773	342.111	0.831319	-0.667721	0.101174
37	hvu-miR5048a_L+2R-2	TATATTTGCAGGTTTTAGGTCT	0.000579365	1320.99	1442.86	1363.61	1873.2	0.127304	0.0458083	0.503878	Up
38	bdi-miR1878-3p_1ss14AG	ATTTGTAGTGTTCGGATTGAGTTT	0.000616273	392.897	459.397	342.086	642.302	0.225591	-0.199793	0.7091
39	ata-miR166c-3p	TCGGACCAGGCTTCATTCCTT	0.000643461	150.945	223.502	188.473	285.007	0.566266	0.320333	0.916974	Up
40	tae-MIR397-p5	TTGAGTGCAGCGTTGATGAAC	0.000796357	186.924	141.778	137.821	243.979	-0.398812	-0.439656	0.384309
41	tae-MIR1135-p5_1ss16TA	ATTACTTGTCTCGGAAATGGA	0.000877942	232.158	208.776	231.453	392.181	-0.153152	-0.00439114	0.756408
42	tae-miR9654b-3p_L+1_1ss20GT	ATTCCGAAAGGCTTGAAGCTAAT	0.000889704	1491.14	1537.22	828.143	1279.83	0.0439117	-0.848463	-0.22046
43	bdi-miR827-5p_1ss6TC	TTTTGCTGGTTGTCATCTAACC	0.000913592	13.937	46.533	32.6528	46.2891	1.73934	1.22829	1.73176	Up
44	osa-miR168a-3p_L-3	CCCGCCTTGCACCAAGTGAAT	0.000956424	331.988	364.378	199.199	201.368	0.134303	-0.736924	-0.721297
45	PC-3p-4914_7442	TTAGGAACATGTGTGCTCTCTTGT	0.000989109	293.476	413.406	206.353	300.109	0.494317	-0.508123	0.032246
46	ata-miR167b-3p	AGGTCATGCTGGAGTTTCATC	0.0011136	195.801	216.346	268.245	312.78	0.143953	0.454165	0.675763	Up
47	PC-5p-499_74272	TAATTCATGATCTGGCATGA	0.00111902	58.0768	49.457	26.9983	8.97163	-0.231787	-1.10509	-2.69452	Down
48	PC-3p-1537_22938	TTGAATTTCCTCTATAAGCGCATC	0.00125943	278.638	364.535	163.051	281.092	0.387667	-0.773065	0.0126516
49	osa-miR396d_2ss20GT21GA	TCCACAGGCTTTCTTGAACTA	0.00126363	317	353.463	446.311	527.301	0.157077	0.493568	0.734145	Up
50	osa-miR396e-5p_R-1	TCCACAGGCTTTCTTGAACT	0.0014057	396.073	516.669	580.106	673.16	0.383474	0.550549	0.765182	Up
51	ata-MIR9863a-p3_1	TCTGAAGACTAGTTTATTAC	0.00159089	550.652	620.435	456.646	685.409	0.172141	-0.270065	0.315825
52	ata-MIR9863a-p3_2	TCTGAAGACTAGTTTATTACA	0.00159089	550.652	620.435	456.646	685.409	0.172141	-0.270065	0.315825
53	tae-MIR9674a-p3_1ss20GT	GTAGGATGGCTGGTGCTATTG	0.00170805	55.9362	80.5595	42.5005	40.4863	0.526272	-0.396301	-0.466348
54	tae-miR9672a-3p	CCACGACTGTCATTAAGCATC	0.00175415	33.9073	70.022	58.5879	33.8183	1.04621	0.789008	-0.00378832
55	ata-miR166a-5p	GGAATGTTGTCTGGTTCAAGG	0.00181894	44.1355	60.4906	25.4302	33.6875	0.454772	-0.795399	-0.389727
56	tae-MIR1122a-p3_2ss15AG23AG	ACATACGGATGTATGTAGACATGT	0.00188101	14.0902	0	24.7444	30.2783	-inf	0.812413	1.10359
57	ata-miR164a-5p_R-1	TGGAGAAGCAGGGCACGTGC	0.00191964	64.163	53.2843	65.8099	98.7899	-0.268031	0.0365643	0.622622
58	ptc-miR6478_R+1_1ss21GA	CCGACCTTAGCTCAGTTGGTAG	0.00192062	133.584	120.841	190.926	178.543	-0.144626	0.515271	0.41853
59	gma-miR6300	GTCGTTGTAGTATAGTGG	0.0021211	58.7047	46.9213	55.4246	96.0228	-0.323233	-0.0829479	0.709901
60	PC-3p-38463_519	TCCGGACAGCTATGGTAGTGTTAC	0.00217214	22.5578	0	7.09129	59.4276	-inf	-1.66951	1.39751
61	bdi-miR156b-5p	TGACAGAAGAGAGTGAGCAC	0.00226611	48.3253	46.8048	64.1098	71.5712	-0.0461209	0.407767	0.566601
62	zma-miR156a-5p	TGACAGAAGAGAGTGAGCAC	0.00226611	48.3253	46.8048	64.1098	71.5712	-0.0461209	0.407767	0.566601
63	osa-miR156a	TGACAGAAGAGAGTGAGCAC	0.00226611	48.3253	46.8048	64.1098	71.5712	-0.0461209	0.407767	0.566601
64	sbi-miR156a	TGACAGAAGAGAGTGAGCAC	0.00226611	48.3253	46.8048	64.1098	71.5712	-0.0461209	0.407767	0.566601
65	ata-miR156a-5p	TGACAGAAGAGAGTGAGCAC	0.00226611	48.3253	46.8048	64.1098	71.5712	-0.0461209	0.407767	0.566601
66	ata-miR166a-3p	TCGGACCAGGCTTCATTCCCC	0.00230045	1142.82	1424.69	1204.08	1902.64	0.318055	0.0753357	0.735407	Up
67	tae-MIR9652-p3	TAGAAGCTTAATGAGAACATG	0.0024071	86.9563	122.189	43.38	71.2151	0.490755	-1.00326	-0.288107
68	PC-5p-1148_30697	ATATATTTGATTTGACTTTACAC	0.00274876	819.733	1016.3	544.884	850.925	0.310107	-0.589205	0.0538786
69	tae-miR5048-5p	TTTGCAGGTTTTAGGTCTAAGT	0.00277434	1840.35	2257.02	1843.77	2472.23	0.294436	0.00267707	0.425831	Up
70	bdi-miR394	TTGGCATTCTGTCCACCTCC	0.0031594	56.9996	40.4024	93.0913	67.6606	-0.496511	0.707695	0.247365
71	osa-miR319a-3p.2-3p_R+1	TTGGACTGAAGGGTGCTCCCT	0.00329605	1568.26	1630.48	2474.19	2178.44	0.0561301	0.657786	0.474128	Up
72	tae-MIR5048-p5	TTAGACCTAGACATGCAAGT	0.00353183	921.007	1073.65	1160.5	1240.94	0.22124	0.333457	0.430154	Up
73	ata-miR9674a-3p_2ss4AG13AG	GTAGGATGGCTGGTGCTATGG	0.00379738	62.0869	99.4754	58.1212	70.314	0.680049	-0.0952256	0.179522
74	osa-MIR393a-p3_1ss20GA_2	ATCATGCGATCCTTTTGGAAG	0.00412641	25.4362	15.5382	42.2705	51.5591	-0.711063	0.732771	1.01935
75	osa-MIR393a-p3_1ss20GA_1	ATCATGCGATCCTTTTGGAA	0.00412641	25.4362	15.5382	42.2705	51.5591	-0.711063	0.732771	1.01935
76	ata-miR5062a-3p_2ss2TC18AG	GCGGATTTTTCACCAAGGTTCAAG	0.00453805	62.3519	61.0987	31.422	34.4426	-0.0292927	-0.988659	-0.856238	Down
77	osa-miR171e-5p_2ss2GA21AG	TATTGGCTCGGCTCACTCAGG	0.004599	53.0134	82.705	42.9384	49.1699	0.641616	-0.304091	-0.108583
78	bdi-miR156h-3p	GCTCACTGCTCTTCCTGTCATC	0.00475233	33.7353	0	41.9665	22.3719	-inf	0.314979	-0.592574
79	ptc-miR6478_R+1_2ss6CT21GA	CCGACTTTAGCTCAGTTGGTAG	0.00486341	1302.37	1340.12	1788.96	1807.96	0.0412259	0.457988	0.473227	Up
80	tae-miR9674b-5p	ATAGCATCATCCATCCTACCC	0.00546766	1302.78	1666.42	1357.55	1875.82	0.355164	0.0594174	0.525933	Up
81	ata-miR9863a-3p_1ss22CT	TGAGAAGGTAGATCATAATAGT	0.005598	236.161	328.725	309.883	298.915	0.477114	0.391954	0.339969	Up
82	bdi-miR399a_1ss16AG	TGCCAAAGGAGAATTGCCCTG	0.00576401	12.3234	29.5597	29.4907	58.8676	1.26223	1.25885	2.25607	Up
83	ata-miR399a-3p	TGCCAAAGGAGAATTGCCCTG	0.00576401	12.3234	29.5597	29.4907	58.8676	1.26223	1.25885	2.25607	Up
84	PC-5p-6432_5640	ACCGAAACCGACTGCGGCAGGAGC	0.00597708	185.323	167.911	123.065	83.1829	-0.142349	-0.590625	-1.15568	Down
85	tae-MIR1135-p3	ACTAAAATACGTCTAGATACATCT	0.0063264	202.203	173.006	229.867	347.531	-0.224982	0.184993	0.781334
86	tae-MIR1121-p5_2ss16TA21TC	TCTGTAAAGAAATATAAGAGC	0.00644284	76.1557	74.8554	85.2717	46.3786	-0.0248455	0.163116	-0.715494
87	PC-3p-4242_8557	AAACGATCTTATATTGTGGGA	0.00650564	49.0805	40.1748	66.9909	36.3097	-0.288858	0.448814	-0.434797
88	tae-MIR9674a-p5_1ss21AT	ATAGCATCATCCATCCTACCT	0.00675134	650.254	813.241	660.794	917.94	0.32268	0.0231976	0.497397	Up
89	ata-miR171b-3p	TGATTGAGCCGTGCCAATATC	0.00712244	5.64261	8.14096	8.20523	5.26962	0.528836	0.540182	-0.0986644
90	tae-miR171a	TGATTGAGCCGTGCCAATATC	0.00712244	5.64261	8.14096	8.20523	5.26962	0.528836	0.540182	-0.0986644
91	ptc-MIR6478-p5_1ss6CT_2	CCGACTTTAGCTCAGTTGGT	0.00735316	637.312	746.857	897.893	872.337	0.228831	0.494544	0.452886	Up
92	ptc-MIR6478-p5_1ss6CT_1	CCGACTTTAGCTCAGTTGG	0.00735316	637.312	746.857	897.893	872.337	0.228831	0.494544	0.452886	Up
93	osa-miR166m	TCGGACCAGGCTTCATTCCCT	0.00773168	581.926	788.253	683.983	941.304	0.437823	0.233126	0.693826	Up
94	ata-miR167a-5p_R-2	TGAAGCTGCCAGCATGATC	0.00787079	89.765	111.468	105.706	125.95	0.312401	0.235838	0.488622	Up
95	tae-miR9652-5p	CCTGTTTGTCATTAAGTTTCTT	0.00792095	270.452	285.68	177.315	399.168	0.0790293	-0.609057	0.561626
96	ata-miR167b-5p	TGAAGCTGCCAGCATGATCTGA	0.0079913	1599.22	1921.14	1869.33	2341.73	0.264597	0.225156	0.550211	Up
97	tae-MIR1122a-p5_1ss3GT	AATACAAGAATTTTGGGACGG	0.00815936	6.54762	5.46675	11.1167	41.6288	-0.260288	0.763691	2.66854
98	bdi-miR9483a_R-1_2ss19AC20GA	TTGAACTGTTTCCTCTGACATTC	0.00903658	455.351	518.69	421.497	488.608	0.187892	-0.111456	0.101699
99	gra-MIR8645-p5_2ss12TG17AG_3	TGAACCAATTTGAACTGTGA	0.00926187	186.911	194.76	258.117	254.479	0.0593457	0.465672	0.445192	Up
100	gra-MIR8645-p5_2ss12TG17AG_1	TGAACCAATTTGAACTGT	0.00926187	186.911	194.76	258.117	254.479	0.0593457	0.465672	0.445192	Up
101	gra-MIR8645-p5_2ss12TG17AG_2	TGAACCAATTTGAACTGTG	0.00926187	186.911	194.76	258.117	254.479	0.0593457	0.465672	0.445192	Up
102	gra-MIR8645-p5_2ss12TG17AG_4	TGAACCAATTTGAACTGTGAA	0.00926187	186.911	194.76	258.117	254.479	0.0593457	0.465672	0.445192	Up
103	PC-5p-3643_9982	GATGGTGCTCAGTTTAATTTCACT	0.00932624	77.6517	56.152	83.0875	112.694	-0.46768	0.097614	0.537318
104	ata-miR9863a-3p	TGAGAAGGTAGATCATAATAGC	0.0105257	1117.06	1304.36	1404.44	1486.86	0.223639	0.330286	0.412565	Up
105	ptc-miR6478_R+4_2ss6CT21GA	CCGACTTTAGCTCAGTTGGTAGAGC	0.0107889	187.982	204.12	286.22	262.293	0.118824	0.606536	0.480588	Up
106	osa-miR5077_L-1_1ss5GA	TTCACGTCGGGTTCACCA	0.0111495	43.4804	57.3302	35.5713	45.7196	0.39893	-0.289652	0.0724475
107	ata-MIR9674b-p5	GTAGGATGGCCGGTGCTATGG	0.0119328	115.681	114.856	69.1239	71.7177	-0.0103273	-0.742897	-0.689752	Down
108	tae-MIR9676-p3	TACGGCCTGATGACATCCACG	0.0126453	32.6555	16.5564	48.5214	58.2733	-0.979935	0.571297	0.835511
109	ata-MIR9772a-p5	CGTTGAGATGAGATTACCCCA	0.0133117	397.776	288.834	432.368	427.347	-0.461714	0.120301	0.10345
110	tae-MIR9772-p5	CGTTGAGATGAGATTACCCCA	0.0133117	397.776	288.834	432.368	427.347	-0.461714	0.120301	0.10345
111	tae-miR408_L-1	TGCACTGCCTCTTCCCTGGC	0.0142674	69.9876	56.4299	29.2773	62.7981	-0.310641	-1.25731	-0.156379	Down
112	ptc-miR6478_1ss21GA	CCGACCTTAGCTCAGTTGGTA	0.0151724	1300.41	1226.37	1534.62	1487.71	-0.0845764	0.238914	0.194125
113	osa-miR166m_L+1R-1_1ss21CT	TTCGGACCAGGCTTCATTCCT	0.0166543	99.5176	112.646	187.916	176.466	0.178775	0.917063	0.826367	Up
114	tae-MIR1137a-p5_2ss14GA21CT	TCCGTTCCAAAATAGATGACT	0.0167625	513.595	474.28	421.062	605.162	-0.114891	-0.286599	0.236691
115	PC-5p-1553_22722	AGTTGAAGATGAGATATTGAA	0.0168441	49.7002	52.6744	34.3751	46.8186	0.0838482	-0.531887	-0.0861694
116	PC-3p-8589_4140	GACGGCACCGCGGCCGTGGACGCC	0.017172	127.448	154.218	101.92	168.052	0.275065	-0.32247	0.399004
117	ata-miR167d-3p	AGGTCATGTGGCAGCTTCATT	0.0179982	119.506	188.262	91.0193	111.331	0.655655	-0.392845	-0.102239
118	tae-miR9676-5p	TGGATGTCATCGTGGCCGTACA	0.0203954	13.8349	0	50.2719	34.8214	-inf	1.86144	1.33166
119	tae-miR1127b-3p_1ss12TC	ACAAGTATTTCCGGACGGAGG	0.020837	298.389	282.973	336.594	425.087	-0.0765287	0.173816	0.510566
120	ata-miR393-5p	TTCCAAAGGGATCGCATTGAT	0.0220095	68.2263	94.1031	88.1385	65.7501	0.463915	0.369444	-0.0533344
121	tae-miR167c-5p	TGAAGCTGCCAGCATGATCTGC	0.0223413	451.763	573.946	456.38	603.927	0.345349	0.0146678	0.418807	Up
122	ata-miR167f-5p	TGAAGCTGCCAGCATGATCTGC	0.0223413	451.763	573.946	456.38	603.927	0.345349	0.0146678	0.418807	Up
123	PC-5p-13197_2506	GCTCTGCCGCAGCTGCCCGGACAG	0.0230134	47.9957	69.1181	34.0021	41.6153	0.526159	-0.497282	-0.20579
124	tae-MIR1120c-p5	TCTGTCCCATAATATAAGAAC	0.0236743	138.823	67.4779	192.983	107.799	-1.04076	0.475225	-0.364906
125	tae-miR9662a-3p	TTGAACATCCCAGAGCCACCG	0.0283751	5142.07	6451.48	4799.18	6539.61	0.327282	-0.0995603	0.346857
126	lus-miR159b_R+1_1ss21CT	TTTGGATTGAAGGGAGCTCTTT	0.0297152	7.72146	0	15.638	31.194	-inf	1.01811	2.01432
127	ata-MIR9863a-p5_1ss5CT	TGATTTGCTTCTCATCTGAAG	0.0308617	125.659	155.141	105.825	125.932	0.304062	-0.247835	0.00313085
128	ata-miR396e-5p	TTCCACAGCTTTCTTGAACTG	0.0373389	330.574	457.176	321.25	473.001	0.467777	-0.0412756	0.51687
129	tae-miR9670-3p	AGGTGGAATACTTGAAGAAGA	0.0379379	433.872	499.173	491.12	540.894	0.202272	0.178805	0.318078	Up
130	ata-miR396e-3p	GTTCAATAAAGCTGTGGGAAA	0.039069	50.9636	74.736	12.9493	63.253	0.552337	-1.97659	0.311667
131	tae-miR171b	TTGAGCCGTGCCAATATCACG	0.0403995	33.5776	26.979	36.462	53.6684	-0.315665	0.118893	0.676573
132	ptc-miR6478_R-1_1ss20TC	CCGACCTTAGCTCAGTTGGC	0.0436328	110.602	88.8537	152	135.101	-0.315879	0.458692	0.288656
133	tae-MIR5175-p5_1ss1AT	TTTACTCGTCGTGGTTTTAGT	0.0438466	35.5301	60.0771	14.5581	41.1409	0.757773	-1.28722	0.211531
134	PC-5p-4165_8736	AGTCCCTGATCTTGATCGTACACA	0.044094	7.81973	0	32.4185	23.5384	-inf	2.05163	1.58983
135	ata-miR9674c-5p_L+1R-1_1ss9TG	TTGAATTTGTCCATAGCATCA	0.0453721	19.2564	19.6402	27.4617	19.0035	0.0284695	0.512084	-0.0190752
136	tae-MIR9668-p3_1ss23AG_2	CAAGTATTTTCGGACGGAGGGAGT	0.0462977	35.5819	40.1855	41.3949	58.578	0.175533	0.218309	0.719214	Up
137	tae-MIR9668-p3_1ss23AG_1	CAAGTATTTTCGGACGGAGGGAG	0.0462977	35.5819	40.1855	41.3949	58.578	0.175533	0.218309	0.719214	Up
138	osa-miR396e-5p	TCCACAGGCTTTCTTGAACTG	0.0470046	3982.1	4106.1	5202.12	5281.51	0.04424	0.38557	0.407421	Up
139	tae-MIR7757-p3_1ss19AG	TGGATAGTTTGAGGTTTTGTTT	0.0477994	372.506	415.938	346.126	473.78	0.159104	-0.105968	0.346951

## Sheet: L6 - 15DPA
Table S3 continued. List of miRNAs with stress-responsive expression patterns across four treatment groups in DBA Aurora and L6.
Index	miRNA name	miRNA sequence	P-value (ANOVA)	SG15_CG (mean)	SG15_WS (mean)	SG15_HS (mean)	SG15_WH (mean)	Log2FC(WS/CG)	Log2FC(HS/CG)	Log2FC(WH/CG)	Regulation pattern (Down, down-regulated under all stresses; Up, up-regulated under all stresses)
1	tae-miR9655-3p	CAAGGGAAGGAAGTAGCCAAC	3.81135e-05	297.205	435.705	395.549	640.966	0.551892	0.412398	1.10879	Up
2	ata-miR167b-5p	TGAAGCTGCCAGCATGATCTGA	4.77255e-05	1244.08	1208.36	1754.59	2075.15	-0.0420194	0.496063	0.738139
3	tae-MIR9672b-p3_1ss3GA	TAAGATACCACGACTGTCATT	9.17683e-05	287.715	589.701	652.493	883.885	1.03534	1.18132	1.61922	Up
4	tae-MIR9662b-p5_1ss9CG	GCGGCTCTGTGGTGTTCAAGC	9.65097e-05	875.339	1335.08	872.179	799.118	0.609017	-0.00521777	-0.131434
5	PC-3p-864_40563	TTCCGAGAGCTGCTTAGACGT	0.000512932	926.902	536.086	578.826	961.461	-0.789952	-0.679288	0.0528109
6	ptc-miR6478_R+2_2ss6CT21GA	CCGACTTTAGCTCAGTTGGTAGA	0.000578626	986.645	576.489	937.967	1867.63	-0.775238	-0.0729949	0.920605
7	osa-miR159f_R-1	CTTGGATTGAAGGGAGCTCT	0.00092749	90.5764	96.0996	165.025	167.75	0.0853962	0.865482	0.889104	Up
8	tae-miR9678-3p	TCTGGCGAGGGACATACACTGT	0.00117745	238.061	26.3178	136.218	162.511	-3.17722	-0.805419	-0.550797	Down
9	tae-miR9670-3p	AGGTGGAATACTTGAAGAAGA	0.00118879	596.015	534.922	473.206	984.413	-0.156018	-0.332879	0.723917
10	tae-MIR9672b-p5	TGCTTAATGACAGTCGTGGTG	0.00142926	26.7663	166.532	117.39	116.247	2.63731	2.13282	2.11871	Up
11	tae-MIR9672a-p5	TGCTTAATGACAGTCGTGGTG	0.00142926	26.7663	166.532	117.39	116.247	2.63731	2.13282	2.11871	Up
12	tae-MIR9665-p5_1ss24TC	GTTTGACTTTGCACTGCTAGCGGC	0.00164354	374.309	977.582	895.128	448.513	1.38499	1.25787	0.260923	Up
13	bdi-miR171a	TGATTGAGCCGCGCCAATATC	0.00265307	0	13.8875	2.42895	1.89667	inf	inf	inf	Up
14	osa-miR171a	TGATTGAGCCGCGCCAATATC	0.00265307	0	13.8875	2.42895	1.89667	inf	inf	inf	Up
15	gma-miR6300_R+1_2	GTCGTTGTAGTATAGTGGT	0.00298177	64.5669	51.0767	18.9432	24.15	-0.338129	-1.76911	-1.41877	Down
16	gma-miR6300_R+1_1	GTCGTTGTAGTATAGTGGC	0.00298177	64.5669	51.0767	18.9432	24.15	-0.338129	-1.76911	-1.41877	Down
17	tae-miR1120b-3p_L-1R+1	TCTTATATTGTGGGACAGAGG	0.00474365	46.95	39.7176	15.2913	28.934	-0.241345	-1.61841	-0.698361	Down
18	tae-miR9665-3p_L+1	TGCTAGCAGTGTAAACTCAAATCA	0.00496193	112.29	176.369	278.905	97.1683	0.651368	1.31255	-0.208672
19	PC-5p-6432_5640	ACCGAAACCGACTGCGGCAGGAGC	0.00498383	50.9551	96.7612	32.4147	84.6381	0.925201	-0.652581	0.73208
20	osa-MIR5339-p3_1ss3GA	TGAGAATATTCTTTATCTGTT	0.00498825	372.199	185.345	295.707	351.506	-1.00586	-0.331906	-0.0825267	Down
21	tae-MIR5384-p5	TTCGCCGGTCGCGCGTTCCCCT	0.00511439	195.143	127.597	44.5406	50.4287	-0.61294	-2.13134	-1.95222	Down
22	PC-3p-4914_7442	TTAGGAACATGTGTGCTCTCTTGT	0.00533696	87.5807	193.08	118.705	150.351	1.14052	0.438694	0.77965	Up
23	tae-miR7757-5p_1ss2TC	ACAAAACCTTCAGCTATCCATC	0.00544637	1963.91	1843.92	2199.77	2449.14	-0.0909513	0.163626	0.318548
24	bdi-miR9483a_R-1_2ss19AC20GA	TTGAACTGTTTCCTCTGACATTC	0.00545899	287.867	432.712	370.323	279.512	0.588002	0.363381	-0.0424926
25	ptc-miR6478_R+4_2ss6CT21GA	CCGACTTTAGCTCAGTTGGTAGAGC	0.0054694	268.274	218.975	316.778	457.628	-0.29294	0.239765	0.770468
26	ata-miR396e-5p	TTCCACAGCTTTCTTGAACTG	0.00558616	103.063	185.036	150.607	68.5297	0.844274	0.547254	-0.588731
27	tae-MIR1128-p3_1ss5CA_2	ACAAATATTTCCGGACGGAGG	0.00587425	138.388	35.449	149.979	103.457	-1.9649	0.116048	-0.419688
28	tae-MIR1128-p3_1ss5CA_3	ACAAATATTTCCGGACGGAGGGAG	0.00587425	138.388	35.449	149.979	103.457	-1.9649	0.116048	-0.419688
29	tae-MIR1128-p3_1ss5CA_1	ACAAATATTTCCGGACGGAG	0.00587425	138.388	35.449	149.979	103.457	-1.9649	0.116048	-0.419688
30	tae-miR408_L-1	TGCACTGCCTCTTCCCTGGC	0.00665585	138.299	93.4578	54.9516	188.494	-0.565403	-1.33156	0.446725
31	tae-miR9773	TTTGTTTTTATGTTATTTTGTGAA	0.00783373	541.113	767.1	698.407	463.567	0.503483	0.368137	-0.223152
32	tae-MIR9674a-p3_1ss20GT	GTAGGATGGCTGGTGCTATTG	0.00825343	49.7134	58.1524	19.2805	39.0907	0.226203	-1.36649	-0.346809
33	tae-miR9659-3p	TCCAATGGTTGTTCACGGCATC	0.00878002	813.816	489.089	546.334	469.386	-0.734607	-0.574921	-0.793929	Down
34	tae-miR5048-5p	TTTGCAGGTTTTAGGTCTAAGT	0.00900763	1976.85	2310.88	2006.94	1457.72	0.225239	0.0217917	-0.439492
35	ptc-miR6478_R+1_2ss6CT21GA	CCGACTTTAGCTCAGTTGGTAG	0.00934842	2121.3	1436.5	2346.85	3520.91	-0.562391	0.145775	0.730996
36	ata-miR396c-5p	TTCCACAGCTTTCTTGAACTT	0.0105681	132.196	284.905	225.788	136.372	1.1078	0.77229	0.0448661	Up
37	PC-5p-8481_4197	ATCCGATCCTACATGGCATGTGAG	0.0111803	13.4048	0	4.85789	26.8849	-inf	-1.46434	1.00405
38	far-MIR1122-p3_2ss21TG23TG	AAAGTTGAGACACTTATTTTGGGA	0.011568	0	24.0764	12.6804	4.18279	inf	inf	inf	Up
39	PC-3p-8589_4140	GACGGCACCGCGGCCGTGGACGCC	0.0115971	80.1942	145.548	51.8917	87.2752	0.859919	-0.627995	0.122073
40	osa-miR396e-5p	TCCACAGGCTTTCTTGAACTG	0.0120751	1914.3	2973.7	2627.94	1493	0.635441	0.457116	-0.358599
41	ata-MIR9863a-p5_1ss20CT	TCTGAAGACTAGTTTATTAT	0.0146876	22.305	5.84646	5.67866	28.9931	-1.93173	-1.97375	0.378341
42	tae-miR9666a-3p	CGGTAGGGCTGTATGATGGCGA	0.0156908	157.785	272.838	463.41	339.657	0.790086	1.55433	1.10612	Up
43	PC-3p-1786_19849	TTGGATCATCTATTTGAGAAC	0.0170602	219.376	233.404	191.541	135.765	0.0894243	-0.195755	-0.692298
44	ata-miR9674a-3p_2ss4AG13AG	GTAGGATGGCTGGTGCTATGG	0.0186581	56.2717	62.8622	105.648	53.7026	0.159782	0.908781	-0.0674183
45	PC-5p-3643_9982	GATGGTGCTCAGTTTAATTTCACT	0.0187577	162.065	155.845	116.562	145.397	-0.0564606	-0.475472	-0.156578	Down
46	ata-miR393-5p	TTCCAAAGGGATCGCATTGAT	0.0196623	0	19.2105	14.3043	20.6624	inf	inf	inf	Up
47	PC-3p-1537_22938	TTGAATTTCCTCTATAAGCGCATC	0.0199284	129.492	163.85	226.001	143.528	0.339518	0.80347	0.148478	Up
48	tae-MIR1136-p3_2ss16CT20GA	ATACATCCATTTCTGTGACAAG	0.0200655	220.361	126.813	82.3955	155.583	-0.797161	-1.41923	-0.502186	Down
49	tae-miR319_L-1R+1	TGGACTGAAGGGAGCTCCCTC	0.0200845	51.9242	11.8554	31.7662	64.9575	-2.13087	-0.708915	0.323089
50	tae-MIR1137b-p3_2ss9TG18AG_2	ATCTATTTGAGAACGGAGGG	0.0207564	6.84399	34.6615	6.17245	4.38197	2.34042	-0.148994	-0.64326
51	tae-MIR1137b-p3_2ss9TG18AG_1	ATCTATTTGAGAACGGAGG	0.0207564	6.84399	34.6615	6.17245	4.38197	2.34042	-0.148994	-0.64326
52	tae-MIR1137b-p3_2ss9TG18AG_3	ATCTATTTGAGAACGGAGGGA	0.0207564	6.84399	34.6615	6.17245	4.38197	2.34042	-0.148994	-0.64326
53	ata-miR9863a-3p_1ss22CT	TGAGAAGGTAGATCATAATAGT	0.0216813	401.539	315.182	369.077	419.652	-0.349356	-0.121618	0.0636529
54	gma-miR6300	GTCGTTGTAGTATAGTGG	0.021815	34.534	37.0139	13.122	19.9195	0.100049	-1.39603	-0.793836
55	PC-5p-6352_5735	TGAATTTGAACATAGCATCAG	0.0218922	45.1447	64.8606	37.9229	93.5018	0.522784	-0.25149	1.05044
56	tae-MIR9666c-p5	ATTCGGATTCGCCATCATACG	0.0224201	83.7895	120.015	172.018	148.496	0.518376	1.03772	0.825579	Up
57	tae-MIR9666a-p5	ATTCGGATTCGCCATCATACG	0.0224201	83.7895	120.015	172.018	148.496	0.518376	1.03772	0.825579	Up
58	tae-MIR9666b-p5	ATTCGGATTCGCCATCATACG	0.0224201	83.7895	120.015	172.018	148.496	0.518376	1.03772	0.825579	Up
59	tae-miR9672a-3p	CCACGACTGTCATTAAGCATC	0.0224973	0	14.6453	11.6797	15.6921	inf	inf	inf	Up
60	osa-miR396e-5p_1ss19CT	TCCACAGGCTTTCTTGAATTG	0.022992	13.3458	45.4595	15.6171	0	1.7682	0.22674	-inf
61	PC-3p-8543_4168	CTCCGATACCATGTAGAAGTGCAT	0.0235621	60.2667	31.3974	27.308	72.1106	-0.940714	-1.14203	0.25885
62	PC-3p-11446_2984	TTATCATTTAGAGGAAGGAG	0.0295915	31.8724	35.3944	24.8512	77.4068	0.151216	-0.358991	1.28015
63	osa-miR168a-3p_L-3	CCCGCCTTGCACCAAGTGAAT	0.029758	213.07	274.864	198.045	109.088	0.367392	-0.105496	-0.965835
64	tae-MIR9670-p5	TTCTTCAAGTACTCCACTTTT	0.0314938	949.294	1245.72	992.41	593.707	0.392058	0.0640814	-0.677103
65	tae-MIR1137a-p5_2ss14GA21CT	TCCGTTCCAAAATAGATGACT	0.0316812	397.347	486.842	374.635	260.767	0.293056	-0.0849119	-0.60764
66	tae-MIR9654b-p5_1ss20AG	AGCCTTGAGGAATAGGGTAGACTG	0.0318271	85.0785	66.8688	30.1813	89.4982	-0.347463	-1.49514	0.0730638
67	tae-MIR9654a-p5_1ss8TA	AGCCTTGAGGAATAGGGTAGACTG	0.0318271	85.0785	66.8688	30.1813	89.4982	-0.347463	-1.49514	0.0730638
68	PC-3p-1076_33015	AAGCATCATCTTCACTTCAAA	0.0325747	0	28.8158	17.9295	20.2765	inf	inf	inf	Up
69	tae-MIR1136-p5	ATGGATGTATCTAGATGTATTTT	0.0332494	405.148	320.727	286.535	394.062	-0.3371	-0.499736	-0.0400258	Down
70	ata-miR393-3p_L+1R-1_1ss15TC	TCAGTGCAATCCCTCTGGAAT	0.0336653	0	18.0591	11.2772	3.98361	inf	inf	inf	Up
71	tae-MIR1121-p5_2ss16TA21TC	TCTGTAAAGAAATATAAGAGC	0.0338771	95.3385	56.2479	38.78	99.9386	-0.76126	-1.29774	0.0679835
72	osa-miR5071_1ss15GA	TCAAGCATCATATCATGGACA	0.0345378	240.057	301.969	286.538	111.326	0.331022	0.255345	-1.10859
73	tae-MIR1135-p5_1ss16TA	ATTACTTGTCTCGGAAATGGA	0.0363932	564.015	427.984	238.291	478.78	-0.398178	-1.24301	-0.236371	Down
74	tae-miR5062-5p	TGAACCTTAGGGAACAGCCGCAT	0.038751	179.227	201.444	192.98	76.9853	0.168594	0.106663	-1.21913
75	tae-MIR9659-p5	TGCTGGGAAAACTATTGAACT	0.0396438	45.3038	39.4108	23.4377	18.1454	-0.20104	-0.950799	-1.32003	Down
76	osa-miR444b.1	TGTTGTCTCAAGCTTGCTGCC	0.0397008	0	26.8672	18.5398	18.9377	inf	inf	inf	Up
77	tae-MIR1135-p3	ACTAAAATACGTCTAGATACATCT	0.0414523	813.796	631.877	438.88	869.766	-0.365024	-0.890841	0.09596
78	PC-5p-11378_3005	ATAAATCTGGTTTTCTGAAGCACC	0.0427237	49.7191	16.1997	17.9277	58.7439	-1.61783	-1.47161	0.240639
79	tae-MIR1120c-p5	TCTGTCCCATAATATAAGAAC	0.0437835	145.876	151.147	58.5058	105.283	0.0512106	-1.31809	-0.470473
80	osa-miR159f_L-1_1ss21AC	TTGGATTGAAGGGAGCTCTC	0.0487703	43.2649	28.6378	54.8891	95.7563	-0.595275	0.343323	1.14617
81	tae-MIR7757-p3_1ss19AG	TGGATAGTTTGAGGTTTTGTTT	0.0491147	313.595	275.292	347.939	266.346	-0.187937	0.149934	-0.235601

## Sheet: L6 - 25DPA
Table S3 continued. List of miRNAs with stress-responsive expression patterns across four treatment groups in DBA Aurora and L6.
Index	miRNA name	miRNA sequence	P-value (ANOVA)	SG25_CG (mean)	SG25_WS (mean)	SG25_HS (mean)	SG25_WH (mean)	Log2FC(WS/CG)	Log2FC(HS/CG)	Log2FC(WH/CG)	Regulation pattern (Down, down-regulated under all stresses; Up, up-regulated under all stresses)
1	bdi-miR7731-5p_R-3_2ss8TC21AC	TTCCAAACTCCTGAGCAAACC	1.4319e-06	43.5397	32.0891	198.892	89.2927	-0.440246	2.19158	1.03621
2	PC-3p-4914_7442	TTAGGAACATGTGTGCTCTCTTGT	3.0742e-06	97.2686	51.3023	75.2613	36.4076	-0.922951	-0.370066	-1.41773	Down
3	tae-miR9666b-3p	CGGTTGGGCTGTATGATGGCGA	3.903e-06	46.5757	196.137	151.853	274.542	2.07421	1.70502	2.55938	Up
4	tae-miR9670-3p	AGGTGGAATACTTGAAGAAGA	7.6235e-06	389.386	340.902	711.916	674.027	-0.191841	0.870507	0.791608
5	ata-miR9863a-3p	TGAGAAGGTAGATCATAATAGC	8.9793e-06	1940.36	2284.84	3176.41	2589.65	0.235768	0.711073	0.41643	Up
6	tae-miR9664-3p	TTGCAGTCCTCGATGTCGTAG	2.31333e-05	353.303	2134.11	226.949	343.556	2.59466	-0.638539	-0.040361
7	tae-miR9659-3p	TCCAATGGTTGTTCACGGCATC	3.09919e-05	396.164	230.446	84.1313	251.427	-0.781671	-2.23538	-0.655957	Down
8	ata-miR9863a-3p_1ss9TC	TGAGAAGGCAGATCATAATAGC	4.33314e-05	1138.94	1276.11	919.984	874.104	0.164061	-0.308013	-0.381816
9	tae-MIR5048-p5	TTAGACCTAGACATGCAAGT	7.01641e-05	917.907	988.897	1591.2	1161.71	0.107473	0.793695	0.339834	Up
10	tae-MIR9674a-p5_1ss21AT	ATAGCATCATCCATCCTACCT	8.55311e-05	310.964	267.374	180.593	524.447	-0.217887	-0.784004	0.75405
11	PC-5p-7084_5089	TCATCTTGAGGAAGGACTGCA	9.14763e-05	0	31.2427	37.6324	45.8116	inf	inf	inf	Up
12	tae-miR9674b-5p	ATAGCATCATCCATCCTACCC	0.000132001	545.639	444.329	385.41	1075.76	-0.296319	-0.501553	0.979334
13	tae-miR171b	TTGAGCCGTGCCAATATCACG	0.000142832	4.55775	4.57471	0	48.3505	0.00535856	-inf	3.40714
14	ata-miR9674b-3p	TGAATTTGTCCATAGCATCAG	0.000220893	261.492	267.005	499.654	874.65	0.0300991	0.93416	1.74194	Up
15	tae-MIR9674a-p3_1ss20GT	GTAGGATGGCTGGTGCTATTG	0.000363077	72.4428	87.7742	10.4555	44.4225	0.276954	-2.79257	-0.705552
16	tae-miR7757-5p_1ss2TC	ACAAAACCTTCAGCTATCCATC	0.000411787	1862.04	1488.89	1561.6	3307.28	-0.322643	-0.253859	0.828763
17	tae-MIR1133-p5	AAATGGATGTATCTAGCACTAACT	0.000445037	137.936	172.374	64.0686	53.1633	0.321548	-1.10631	-1.37549
18	PC-5p-4956_7387	TGAGACGAGATCTCCCCATAC	0.000471137	45.6104	47.8708	0	40.3667	0.0697828	-inf	-0.176196
19	tae-MIR1123-p3_2ss14AG18AC	TTTGTGATTTGTGGATGCCAC	0.000559951	137.596	190.727	0	77.6554	0.471063	-inf	-0.825284
20	tae-MIR9662b-p5_1ss9CG	GCGGCTCTGTGGTGTTCAAGC	0.000732134	963.075	1023.95	592.891	337.061	0.0884233	-0.699882	-1.51464
21	tae-MIR1128-p3_1ss5CA_2	ACAAATATTTCCGGACGGAGG	0.00075346	102.097	72.5175	49.6912	96.4246	-0.493538	-1.03888	-0.0824672	Down
22	tae-MIR1128-p3_1ss5CA_3	ACAAATATTTCCGGACGGAGGGAG	0.00075346	102.097	72.5175	49.6912	96.4246	-0.493538	-1.03888	-0.0824672	Down
23	tae-MIR1128-p3_1ss5CA_1	ACAAATATTTCCGGACGGAG	0.00075346	102.097	72.5175	49.6912	96.4246	-0.493538	-1.03888	-0.0824672	Down
24	gma-miR6300_R+1_2	GTCGTTGTAGTATAGTGGT	0.000819576	20.4191	22.2078	0	23.2946	0.121149	-inf	0.190073
25	gma-miR6300_R+1_1	GTCGTTGTAGTATAGTGGC	0.000819576	20.4191	22.2078	0	23.2946	0.121149	-inf	0.190073
26	tae-MIR1137a-p3_1ss9CT	CATCTATTTTGGAACGGAGGGAGT	0.000863879	172.54	164.77	114.278	285.939	-0.0664816	-0.594385	0.728776
27	bdi-MIR7757-p5_1ss6AG	TTTATGAGCTCATTGAAGTAAC	0.000923578	1452.96	1174.1	842.358	1827.93	-0.307444	-0.78649	0.331214
28	ptc-miR6478_1ss21GA	CCGACCTTAGCTCAGTTGGTA	0.00100442	1859.22	2097.79	4295.26	1979.83	0.174173	1.20805	0.0906743	Up
29	tae-MIR1136-p3_2ss16CT20GA	ATACATCCATTTCTGTGACAAG	0.00102019	86.0974	167.608	18.8726	138.658	0.96105	-2.18967	0.687492
30	tae-miR9665-3p_L+1	TGCTAGCAGTGTAAACTCAAATCA	0.00102426	115.228	22.6223	16.7492	104.803	-2.34867	-2.78233	-0.136811	Down
31	tae-MIR9672b-p3_1ss3GA	TAAGATACCACGACTGTCATT	0.00112377	672.51	203.919	145.562	431.84	-1.72156	-2.20792	-0.639061	Down
32	tae-miR9658-3p	ATCGTTCTGGGTGAATAGGCC	0.00118794	483.314	566.365	282.852	255.025	0.228769	-0.772915	-0.922321
33	PC-5p-6352_5735	TGAATTTGAACATAGCATCAG	0.00164653	50.6573	78.5974	17.6081	132.831	0.633712	-1.52453	1.39075
34	bdi-miR9483a_1ss20GA	TTGAACTGTTTCCTCTGAAATTCC	0.00181175	1831.14	1324.04	1309.6	1949.65	-0.467788	-0.483608	0.090477
35	PC-5p-4165_8736	AGTCCCTGATCTTGATCGTACACA	0.00191061	40.5438	44.3073	0	4.74714	0.128064	-inf	-3.09435
36	PC-5p-15321_2080	TGAATCTTGGGAAAAAGCTGCA	0.0019603	26.3048	41.5083	0	4.52108	0.658075	-inf	-2.54058
37	tae-MIR9665-p5_1ss24TC	GTTTGACTTTGCACTGCTAGCGGC	0.00209957	380.125	204.271	100.892	684.697	-0.89599	-1.91366	0.848993
38	osa-MIR444c-p3	CGGCAAGCTAGAGACAGCAAC	0.00211163	47.4196	59.7215	40.4302	6.93689	0.332767	-0.230049	-2.77312
39	ttu-miR160	TGCCTGGCTCCCTGTATGCCA	0.00212372	42.655	42.1259	0	84.4097	-0.0180059	-inf	0.984695
40	tae-MIR9672b-p5	TGCTTAATGACAGTCGTGGTG	0.00256269	89.0551	24.6942	12.025	67.7711	-1.85053	-2.88866	-0.394027	Down
41	tae-MIR9672a-p5	TGCTTAATGACAGTCGTGGTG	0.00256269	89.0551	24.6942	12.025	67.7711	-1.85053	-2.88866	-0.394027	Down
42	ptc-miR6478_R+2_2ss6CT21GA	CCGACTTTAGCTCAGTTGGTAGA	0.00262868	1582.13	1666.16	7011.57	1292.14	0.0746527	2.14787	-0.292106
43	tae-miR9776_L-1R+1_1ss18AG	TGGACGAGGATGTGCAGCTGC	0.00300058	105.827	70.5821	133.78	170.974	-0.584329	0.338156	0.692073
44	tae-miR9678-3p	TCTGGCGAGGGACATACACTGT	0.00301608	976.004	720.584	595.814	917.461	-0.43772	-0.712024	-0.0892396	Down
45	PC-3p-4242_8557	AAACGATCTTATATTGTGGGA	0.00322916	22.8765	20.7702	0	54.9079	-0.139354	-inf	1.26315
46	tae-MIR9666c-p5	ATTCGGATTCGCCATCATACG	0.00325347	31.9237	111.43	62.1626	108.953	1.80344	0.961417	1.77101	Up
47	tae-MIR9666a-p5	ATTCGGATTCGCCATCATACG	0.00325347	31.9237	111.43	62.1626	108.953	1.80344	0.961417	1.77101	Up
48	tae-MIR9666b-p5	ATTCGGATTCGCCATCATACG	0.00325347	31.9237	111.43	62.1626	108.953	1.80344	0.961417	1.77101	Up
49	ptc-miR6478_R+1_2ss6CT21GA	CCGACTTTAGCTCAGTTGGTAG	0.0035282	2247.78	2547.39	5451.98	2262.22	0.180518	1.27828	0.00923967	Up
50	bdi-miR399a_1ss16AG	TGCCAAAGGAGAATTGCCCTG	0.00361402	1.86713	15.6172	0	6.3677	3.06424	-inf	1.76995
51	ata-miR399a-3p	TGCCAAAGGAGAATTGCCCTG	0.00361402	1.86713	15.6172	0	6.3677	3.06424	-inf	1.76995
52	ptc-miR6478_R+1_1ss21GA	CCGACCTTAGCTCAGTTGGTAG	0.00363558	163.131	146.901	268.278	214.783	-0.151188	0.717699	0.396851
53	ata-miR9674c-5p_L+1R-1_1ss9TG	TTGAATTTGTCCATAGCATCA	0.00376797	24.8176	24.1975	40.6154	58.1477	-0.0365053	0.710666	1.22836
54	bdi-miR5169a_2ss19AG20CA	TTTGACCAAGTTTGTAGAGAA	0.00412012	16.8088	13.1844	0	27.571	-0.350392	-inf	0.713931
55	tae-miR9666a-3p	CGGTAGGGCTGTATGATGGCGA	0.00422901	275.612	652.857	464.74	587.748	1.24413	0.753781	1.09256	Up
56	bdi-miR9483a_R-1_2ss19AC20GA	TTGAACTGTTTCCTCTGACATTC	0.00423366	257.193	140.752	166.833	214.413	-0.869694	-0.624448	-0.262457	Down
57	tae-MIR9668-p5_1ss14TC	ATGACAAGTATTTCCGGACGG	0.00471527	4.55775	3.97801	0	24.7554	-0.196275	-inf	2.44135
58	ata-miR164b-5p	TGGAGAAGCAGGGCACGTGCA	0.00490989	71.4773	70.0692	70.9874	130.453	-0.0287037	-0.00992187	0.867974
59	tae-miR164	TGGAGAAGCAGGGCACGTGCA	0.00490989	71.4773	70.0692	70.9874	130.453	-0.0287037	-0.00992187	0.867974
60	PC-5p-1148_30697	ATATATTTGATTTGACTTTACAC	0.0054968	138.436	134.352	18.467	130.603	-0.0431964	-2.90619	-0.0840238	Down
61	osa-MIR818d-p3_1ss5TC	CTTACATTATGGGACGGAGGGAGT	0.00561797	3.96326	10.5571	0	28.9335	1.41346	-inf	2.86798
62	ata-miR9674a-3p_2ss4AG13AG	GTAGGATGGCTGGTGCTATGG	0.00565885	117.276	112.506	291.114	69.9812	-0.0599057	1.31167	-0.744874
63	ptc-MIR6478-p5_1ss6CT_2	CCGACTTTAGCTCAGTTGGT	0.00567689	725.089	719.311	1600.05	707.598	-0.0115436	1.14188	-0.0352286
64	ptc-MIR6478-p5_1ss6CT_1	CCGACTTTAGCTCAGTTGG	0.00567689	725.089	719.311	1600.05	707.598	-0.0115436	1.14188	-0.0352286
65	bdi-MIR7757-p3_1ss6AG	TTTATGAGCTCATTGAAGTAACT	0.00578812	47.2255	60.8014	0	72.9888	0.364538	-inf	0.628109
66	ata-MIR9674b-p5	GTAGGATGGCCGGTGCTATGG	0.00583223	111.031	140.358	245.574	179.57	0.338152	1.1452	0.693581	Up
67	ata-miR166a-3p	TCGGACCAGGCTTCATTCCCC	0.00657621	416.905	442.125	235.51	734.503	0.0847356	-0.823933	0.817048
68	tae-MIR531-p5_2ss11CG20AG	CTCGCCGGAGGAGCGTGCAGC	0.00658396	183.614	150.059	160.431	245.188	-0.291148	-0.194725	0.417212
69	ptc-MIR6478-p5	CCGACCTTAGCTCAGTTGG	0.00665529	60.6658	51.123	35.011	127.161	-0.24691	-0.793074	1.0677
70	tae-MIR1135-p3	ACTAAAATACGTCTAGATACATCT	0.00694408	423.709	612.182	255.042	457.128	0.530888	-0.732339	0.109527
71	tae-MIR1121-p3_1ss12CT	AGTGATCTAAATGCTCTTATATTT	0.00699757	39.5396	43.8793	0	18.9968	0.150241	-inf	-1.05754
72	tae-miR9655-3p	CAAGGGAAGGAAGTAGCCAAC	0.00707533	72.8202	204.241	56.1021	91.0255	1.48786	-0.376283	0.321933
73	bdi-miR7731-5p_2ss8TC21AC	TTCCAAACTCCTGAGCAAACCTAT	0.00761179	104.872	64.3871	73.8876	165.633	-0.703792	-0.505232	0.659358
74	PC-5p-1947_18258	TTCTGATTTACTCGTCGTGGC	0.00897895	22.949	10.9965	0	23.1563	-1.06139	-inf	0.0129726
75	tae-miR9654b-3p_L+1_1ss20GT	ATTCCGAAAGGCTTGAAGCTAAT	0.00906908	222.926	264.256	46.0137	600.475	0.245367	-2.27643	1.42954
76	PC-3p-1537_22938	TTGAATTTCCTCTATAAGCGCATC	0.00913922	23.3992	46.9469	24.4497	79.2538	1.00457	0.0633583	1.76002	Up
77	osa-miR166m	TCGGACCAGGCTTCATTCCCT	0.00939113	352.88	366.116	148.804	507.834	0.0531222	-1.24576	0.52518
78	ata-miR167a-5p_R-2	TGAAGCTGCCAGCATGATC	0.00984304	31.0301	39.5609	47.1154	60.0108	0.350407	0.602534	0.951555	Up
79	PC-5p-6883_5246	ATAATTTGGTCTCATTCACTTTG	0.0100296	23.8678	35.8948	0	12.4854	0.588707	-inf	-0.934825
80	PC-5p-6347_5741	ATAAAAGAGGATGTATCTAGACGT	0.0110598	42.8703	42.8008	35.9681	13.0458	-0.00233949	-0.253262	-1.71639	Down
81	tae-miR1122b-3p_1ss11GT	AGACTTATATTTAGGAACGGA	0.0115254	19.508	52.933	34.1655	101.855	1.4401	0.808471	2.38438	Up
82	bdi-MIR7757-p5_2ss6AG22CT	TTTATGAGCTCATTGAAGTAAT	0.0117407	171.35	150.535	109.453	230.883	-0.186848	-0.646642	0.430214
83	tae-MIR5384-p5	TTCGCCGGTCGCGCGTTCCCCT	0.0118992	48.3263	42.1417	0	29.6711	-0.197558	-inf	-0.70375
84	tae-MIR1137a-p5_2ss14GA21CT	TCCGTTCCAAAATAGATGACT	0.0129099	134.01	118.242	24.0501	181.557	-0.180598	-2.47823	0.438081
85	tae-MIR1120b-p5	TCTGTCCCAAAATATAAGAAC	0.0129473	19.4868	15.1668	40.1158	10.5741	-0.361575	1.04168	-0.881955
86	PC-5p-2146_16620	AGATAAGGTAGTAATAATGTCATA	0.0131186	44.0269	37.0711	0	17.5721	-0.248089	-inf	-1.3251
87	PC-3p-1786_19849	TTGGATCATCTATTTGAGAAC	0.0144269	84.7973	111.295	70.8858	160.058	0.392295	-0.258523	0.916504
88	ata-miR166a-3p_L+1R-1	TTCGGACCAGGCTTCATTCCC	0.0148405	616.146	515.728	287.944	860.216	-0.256662	-1.09749	0.481426
89	PC-5p-3643_9982	GATGGTGCTCAGTTTAATTTCACT	0.0150081	99.0897	81.1637	34.8598	101.655	-0.287902	-1.50717	0.0368707
90	tae-MIR1122a-p3_2ss15AG23AG	ACATACGGATGTATGTAGACATGT	0.0151077	251.185	338.762	176.209	343.966	0.431524	-0.511461	0.453516
91	PC-3p-2633_13702	AAGTGTCTCTCCTGTAGAAATAGG	0.0161382	84.2746	104.782	151.376	54.644	0.314217	0.844966	-0.625035
92	osa-miR5077_L-1_1ss5GA	TTCACGTCGGGTTCACCA	0.0161689	29.643	15.0226	38.5449	43.2638	-0.980558	0.378849	0.545471
93	ata-miR167b-3p	AGGTCATGCTGGAGTTTCATC	0.0168017	187.866	248.585	158.874	372.83	0.404037	-0.241822	0.988816
94	bdi-miR827-5p_1ss6TC	TTTTGCTGGTTGTCATCTAACC	0.0169094	28.1243	55.8394	54.7289	63.8368	0.989466	0.960486	1.18257	Up
95	tae-MIR9668-p3_1ss23AG_2	CAAGTATTTTCGGACGGAGGGAGT	0.0176655	91.6377	107.43	149.055	146.696	0.229389	0.701832	0.678817	Up
96	tae-MIR9668-p3_1ss23AG_1	CAAGTATTTTCGGACGGAGGGAG	0.0176655	91.6377	107.43	149.055	146.696	0.229389	0.701832	0.678817	Up
97	tae-MIR1137b-p3_2ss1TC19AG_2	CATCTATTTTAGAACGGAGGGAGT	0.0180457	20.504	10.756	0	25.1233	-0.930762	-inf	0.293121
98	tae-MIR1137b-p3_2ss1TC19AG_1	CATCTATTTTAGAACGGAGGG	0.0180457	20.504	10.756	0	25.1233	-0.930762	-inf	0.293121
99	tae-MIR5048-p5_1ss20TC	TTAGACCTAGACATGCAAGC	0.0182404	103.89	135.951	135.792	215.721	0.38803	0.386342	1.0541	Up
100	tae-MIR397-p5	TTGAGTGCAGCGTTGATGAAC	0.0182622	47.6711	111.954	64.0892	85.9735	1.23171	0.426966	0.850778	Up
101	ata-miR9863a-3p_1ss22CT	TGAGAAGGTAGATCATAATAGT	0.0192415	524.934	614.501	758.388	577.729	0.227279	0.530799	0.138257	Up
102	ata-miR396c-5p	TTCCACAGCTTTCTTGAACTT	0.01986	37.6911	23.7199	0	15.5066	-0.668125	-inf	-1.28134
103	ata-MIR9863a-p3_1	TCTGAAGACTAGTTTATTAC	0.0203491	579.623	806.61	521.939	600.184	0.476757	-0.151234	0.0502897
104	ata-MIR9863a-p3_2	TCTGAAGACTAGTTTATTACA	0.0203491	579.623	806.61	521.939	600.184	0.476757	-0.151234	0.0502897
105	tae-MIR167c-p3	AGATCATGCTGCAGCTTCATT	0.0207599	8.79527	10.0231	0	6.10397	0.188536	-inf	-0.52698
106	ata-miR167f-3p_L-1R+1	AGATCATGCTGCAGCTTCATT	0.0207599	8.79527	10.0231	0	6.10397	0.188536	-inf	-0.52698
107	osa-miR827	TTAGATGACCATCAGCAAACA	0.0207651	28.0812	56.6557	61.7964	96.9508	1.01262	1.13792	1.78765	Up
108	osa-miR319a-3p.2-3p_R+1	TTGGACTGAAGGGTGCTCCCT	0.0210335	819.078	775.534	566.373	1529.94	-0.0788108	-0.532247	0.901403
109	osa-miR396e-5p	TCCACAGGCTTTCTTGAACTG	0.0212024	1028.75	931.455	488.6	1785.42	-0.14333	-1.07416	0.795379
110	tae-MIR9652-p3	TAGAAGCTTAATGAGAACATG	0.02122	33.6023	39.4497	9.01878	27.4211	0.231453	-1.89756	-0.293273
111	osa-MIR5339-p3_1ss3GA	TGAGAATATTCTTTATCTGTT	0.0214523	215.809	224.727	69.6378	289.557	0.0584149	-1.63181	0.42409
112	lus-miR159b_R+1_1ss21CT	TTTGGATTGAAGGGAGCTCTTT	0.0218157	9.21434	27.3693	0	37.7665	1.57061	-inf	2.03515
113	hvu-miR159a_1ss21GA	TTTGGATTGAAGGGAGCTCTA	0.0240333	53.1252	77.4774	15.0313	137.672	0.544378	-1.82143	1.37377
114	ata-miR5062b-5p_L+2R-4	ATGCGGATTTTTCACCAAGATT	0.0254422	28.3522	16.6007	0	18.9702	-0.772217	-inf	-0.579725
115	PC-3p-5230_6978	CGATTTGTCTTTTTTGCTGAGAGC	0.0259312	47.9141	63.447	83.316	21.4276	0.405102	0.798144	-1.16098
116	PC-5p-1553_22722	AGTTGAAGATGAGATATTGAA	0.0273928	25.1267	29.5656	42.5761	27.0223	0.234702	0.760825	0.10493	Up
117	tae-miR5062-5p	TGAACCTTAGGGAACAGCCGCAT	0.0279702	60.7944	65.6233	0	85.5946	0.11027	-inf	0.493582
118	tae-MIR1121-p5_2ss16TA21TC	TCTGTAAAGAAATATAAGAGC	0.028184	111.599	145.543	224.785	182.573	0.383124	1.01023	0.710157	Up
119	PC-5p-6979_5168	AGACCGATCTGATGGAAGAGACT	0.0298373	25.3936	43.7411	28.3996	0	0.784528	0.16141	-inf
120	tae-MIR7757-p3_1ss19AG	TGGATAGTTTGAGGTTTTGTTT	0.0303733	349.867	713.632	334.903	473.789	1.02837	-0.0630632	0.437438
121	tae-MIR1120c-p5	TCTGTCCCATAATATAAGAAC	0.0310521	124.715	94.7353	56.812	84.9674	-0.396656	-1.13436	-0.553649	Down
122	tae-MIR9670-p5	TTCTTCAAGTACTCCACTTTT	0.0312119	325.635	364.605	256.675	821.091	0.163077	-0.343311	1.33429
123	osa-miR159f_R-1	CTTGGATTGAAGGGAGCTCT	0.0316258	60.8832	60.3141	8.58932	100.284	-0.013548	-2.82543	0.719976
124	tae-MIR9654b-p5_1ss20AG	AGCCTTGAGGAATAGGGTAGACTG	0.0317663	18.7406	26.3876	0	15.5842	0.493693	-inf	-0.26608
125	tae-MIR9654a-p5_1ss8TA	AGCCTTGAGGAATAGGGTAGACTG	0.0317663	18.7406	26.3876	0	15.5842	0.493693	-inf	-0.26608
126	tae-miR159a	TTTGGATTGAAGGGAGCTCTG	0.0318306	1037.48	1327.96	702.859	2194.28	0.356133	-0.561771	1.08067
127	osa-miR159f_L-1_1ss21AC	TTGGATTGAAGGGAGCTCTC	0.0331327	48.0287	51.9669	10.9783	42.2957	0.113695	-2.12924	-0.183385
128	osa-miR166m_L+1R-1_1ss21CT	TTCGGACCAGGCTTCATTCCT	0.0343451	46.817	13.5275	0	26.5425	-1.79113	-inf	-0.818728
129	ata-miR9863a-3p_R-3_1ss9TC	TGAGAAGGCAGATCATAAT	0.0347837	64.3422	67.3212	62.8762	36.6222	0.0652965	-0.0332511	-0.813047
130	tae-miR1127b-3p_1ss12TC	ACAAGTATTTCCGGACGGAGG	0.0352352	463.837	510.94	346.727	443.402	0.139537	-0.419816	-0.0650029
131	PC-5p-1011_35482	TACCCTCGCCGGAGCAGCGTG	0.0381893	78.1534	89.4899	40.0133	119.036	0.195416	-0.965827	0.607023
132	tae-miR531_L-2R-1_1ss13CG	CTCGCCGGAGGAGCGTGC	0.0400717	21.3225	18.6859	0	30.5559	-0.190426	-inf	0.519077
133	tae-miR9778	TGCATCATCTCGAACTCGTCG	0.0414682	27.4462	96.7704	117.34	135.048	1.81796	2.09602	2.2988	Up
134	PC-3p-11446_2984	TTATCATTTAGAGGAAGGAG	0.044599	36.8968	38.2169	114.479	96.3714	0.0507144	1.63352	1.38511	Up
135	tae-MIR5049-p5_1ss5AC	TCTTCGATTTGTCTAGATAC	0.0475774	26.5123	45.5274	10.3072	18.9046	0.780075	-1.36301	-0.487924
136	ptc-MIR6478-p5_2ss6CT19GA	CCGACTTTAGCTCAGTTGA	0.0485494	37.8576	34.7721	9.87772	44.8798	-0.122653	-1.93833	0.245486
137	ata-miR9863a-3p_2ss9TC22CA	TGAGAAGGCAGATCATAATAGA	0.049819	20.3541	15.6211	0	20.1236	-0.381818	-inf	-0.0164323

## Sheet: L6 - 35DPA
Table S3 continued. List of miRNAs with stress-responsive expression patterns across four treatment groups in DBA Aurora and L6.
Index	miRNA name	miRNA sequence	P-value (ANOVA)	SG35_CG (mean)	SG35_WS (mean)	SG35_HS (mean)	SG35_WH (mean)	Log2FC(WS/CG)	Log2FC(HS/CG)	Log2FC(WH/CG)	Regulation pattern (Down, down-regulated under all stresses; Up, up-regulated under all stresses)
1	gma-miR6300_L-1R+8_2	TCGTTGTAGTATAGTGGTAAGTATT	1.26952e-05	22.9843	44.2709	30.6643	291.224	0.945714	0.415914	3.66341	Up
2	gma-miR6300_L-1R+8_1	TCGTTGTAGTATAGTGGTAAGTATC	1.26952e-05	22.9843	44.2709	30.6643	291.224	0.945714	0.415914	3.66341	Up
3	tae-MIR397-p5	TTGAGTGCAGCGTTGATGAAC	7.9025e-05	17.5762	247.694	59.7158	68.3482	3.81687	1.76449	1.95928	Up
4	tae-miR9666b-3p	CGGTTGGGCTGTATGATGGCGA	0.000404312	7.09808	16.2172	21.6681	197.875	1.19202	1.61007	4.80102	Up
5	tae-miR9678-3p	TCTGGCGAGGGACATACACTGT	0.000647367	277.177	2404.89	541.005	494.824	3.11709	0.964832	0.836107	Up
6	tae-MIR9665-p5_1ss24TC	GTTTGACTTTGCACTGCTAGCGGC	0.000960773	25.3503	237.244	195.302	317.22	3.2263	2.94563	3.64541	Up
7	ptc-miR6478_R+4_2ss6CT21GA	CCGACTTTAGCTCAGTTGGTAGAGC	0.00114506	83.695	685.807	125.251	255.876	3.03459	0.581611	1.61223	Up
8	ptc-MIR6478-p5	CCGACCTTAGCTCAGTTGG	0.00121924	10.4781	197.056	35.1782	23.5955	4.23315	1.7473	1.17113	Up
9	tae-miR408_L-1	TGCACTGCCTCTTCCCTGGC	0.00204454	7.77409	366.698	41.3157	28.802	5.55977	2.40995	1.88942	Up
10	tae-MIR9655-p5	TCGGCTACTTCCTTTCCCTTGC	0.00216865	12.1681	33.5547	117.047	49.4685	1.46341	3.26591	2.0234	Up
11	tae-miR319_L-1R+1	TGGACTGAAGGGAGCTCCCTC	0.00222	16.2242	104.543	67.425	47.5433	2.68787	2.05514	1.5511	Up
12	ttu-miR160	TGCCTGGCTCCCTGTATGCCA	0.00290387	0	15.0457	67.3351	39.3017	inf	inf	inf	Up
13	tae-MIR9653b-p3_1ss2GC	GCCCTTGAAGACTTTGGCC	0.00497384	0	10.0438	116.619	24.7173	inf	inf	inf	Up
14	ata-miR166c-3p	TCGGACCAGGCTTCATTCCTT	0.00708587	0	12.8778	58.0349	31.9655	inf	inf	inf	Up
15	ata-miR9674a-3p_2ss4AG13AG	GTAGGATGGCTGGTGCTATGG	0.0094029	43.2645	121.048	285.932	62.3337	1.48433	2.72442	0.52683	Up
16	ata-miR9863a-3p_R-3_1ss9TC	TGAGAAGGCAGATCATAAT	0.0134846	14.1962	35.48	98.2972	48.9595	1.32151	2.79165	1.78609	Up
17	ptc-miR6478_1ss21GA	CCGACCTTAGCTCAGTTGGTA	0.0138281	1413.55	897.799	574.523	1489.03	-0.654859	-1.29889	0.0750504
18	tae-MIR5175-p5_1ss1AT	TTTACTCGTCGTGGTTTTAGT	0.0142389	10.8161	23.1338	7.91971	63.2794	1.09682	-0.449664	2.54855
19	osa-miR827	TTAGATGACCATCAGCAAACA	0.0148696	8.45009	18.5601	11.4137	71.9069	1.13517	0.433727	3.08909	Up
20	ata-miR166a-3p	TCGGACCAGGCTTCATTCCCC	0.0159426	126.215	331.254	208.696	156.981	1.39205	0.725516	0.314702	Up
21	bdi-MIR7757-p5_2ss6AG22CT	TTTATGAGCTCATTGAAGTAAT	0.018991	26.3643	183.853	149.118	174.199	2.8019	2.4998	2.72408	Up
22	PC-3p-1786_19849	TTGGATCATCTATTTGAGAAC	0.0211678	10.1401	25.1713	0	46.6148	1.31171	-inf	2.20072
23	gra-MIR8678-p5_2ss11GA17CG	AACCAATTTGAACTGTGA	0.0237489	143.602	25.2426	70.5807	83.3351	-2.50814	-1.02473	-0.785076
24	ata-miR166a-3p_L+1R-1	TTCGGACCAGGCTTCATTCCC	0.0259868	126.215	343.825	232.516	181.404	1.44579	0.881445	0.523324	Up
25	bdi-miR156b-5p	TGACAGAAGAGAGTGAGCAC	0.0302275	27.9512	91.5517	84.7106	63.3083	1.71168	1.59963	1.17948	Up
26	zma-miR156a-5p	TGACAGAAGAGAGTGAGCAC	0.0302275	27.9512	91.5517	84.7106	63.3083	1.71168	1.59963	1.17948	Up
27	osa-miR156a	TGACAGAAGAGAGTGAGCAC	0.0302275	27.9512	91.5517	84.7106	63.3083	1.71168	1.59963	1.17948	Up
28	sbi-miR156a	TGACAGAAGAGAGTGAGCAC	0.0302275	27.9512	91.5517	84.7106	63.3083	1.71168	1.59963	1.17948	Up
29	ata-miR156a-5p	TGACAGAAGAGAGTGAGCAC	0.0302275	27.9512	91.5517	84.7106	63.3083	1.71168	1.59963	1.17948	Up
30	tae-miR9665-3p_L+1	TGCTAGCAGTGTAAACTCAAATCA	0.0319219	7.77409	17.3886	30.2207	93.1843	1.1614	1.95879	3.58334	Up
31	ata-miR167a-5p_R-2	TGAAGCTGCCAGCATGATC	0.0338849	30.306	45.4104	40.6681	87.4624	0.583419	0.424291	1.52906	Up
32	tae-miR9670-3p	AGGTGGAATACTTGAAGAAGA	0.0349304	77.0648	440.414	537.358	289.255	2.51472	2.80174	1.9082	Up
33	lus-miR159b_R+1_1ss21CT	TTTGGATTGAAGGGAGCTCTTT	0.0366324	58.4636	162.917	125.199	64.4839	1.47853	1.09861	0.141399	Up
34	PC-5p-638_57225	TCTGTAAACTAATATAAGAGC	0.0376998	244.049	253.57	141.378	131.28	0.0552109	-0.787619	-0.894525
35	osa-miR319a-3p.2-3p_R+1	TTGGACTGAAGGGTGCTCCCT	0.042982	448.178	705.852	485.503	303.441	0.655296	0.11541	-0.562657

## Sheet: L6 - 45DPA
Table S3 continued. List of miRNAs with stress-responsive expression patterns across four treatment groups in DBA Aurora and L6.
Index	miRNA name	miRNA sequence	P-value (ANOVA)	SG45_CG (mean)	SG45_WS (mean)	SG45_HS (mean)	SG45_WH (mean)	Log2FC(WS/CG)	Log2FC(HS/CG)	Log2FC(WH/CG)	Regulation pattern (Down, down-regulated under all stresses; Up, up-regulated under all stresses)
1	bdi-miR7731-5p_R-3_2ss8TC21AC	TTCCAAACTCCTGAGCAAACC	0.000968078	91.5575	71.0398	118.563	516.906	-0.36605	0.372899	2.49715
2	tae-miR408_L-1	TGCACTGCCTCTTCCCTGGC	0.00261688	51.1856	616.677	23.6025	0	3.59071	-1.1168	-inf
3	PC-3p-11446_2984	TTATCATTTAGAGGAAGGAG	0.00709992	207.892	151.121	158.485	991.046	-0.460127	-0.391481	2.25312
4	gma-miR6300_L-1R+8_2	TCGTTGTAGTATAGTGGTAAGTATT	0.00719361	0	29.7076	29.1561	553.813	inf	inf	inf	Up
5	gma-miR6300_L-1R+8_1	TCGTTGTAGTATAGTGGTAAGTATC	0.00719361	0	29.7076	29.1561	553.813	inf	inf	inf	Up
6	osa-miR5077_L-1_1ss5GA	TTCACGTCGGGTTCACCA	0.0095599	135.922	138.205	94.5811	978.465	0.0240242	-0.523158	2.84774
7	ptc-miR6478_1ss21GA	CCGACCTTAGCTCAGTTGGTA	0.0110692	1032.53	1861.95	1673.99	5049.49	0.850628	0.697105	2.28995	Up
8	ata-miR167a-5p_R-2	TGAAGCTGCCAGCATGATC	0.0118739	5.44082	8.61088	7.24687	61.8589	0.662338	0.413535	3.50709	Up
9	tae-miR159a	TTTGGATTGAAGGGAGCTCTG	0.0152669	770.828	1416.13	1002.74	2108.43	0.877473	0.379472	1.45169	Up
10	bdi-miR156b-5p	TGACAGAAGAGAGTGAGCAC	0.0172324	70.4787	50.7506	92.2823	157.511	-0.473761	0.388867	1.16019
11	zma-miR156a-5p	TGACAGAAGAGAGTGAGCAC	0.0172324	70.4787	50.7506	92.2823	157.511	-0.473761	0.388867	1.16019
12	osa-miR156a	TGACAGAAGAGAGTGAGCAC	0.0172324	70.4787	50.7506	92.2823	157.511	-0.473761	0.388867	1.16019
13	sbi-miR156a	TGACAGAAGAGAGTGAGCAC	0.0172324	70.4787	50.7506	92.2823	157.511	-0.473761	0.388867	1.16019
14	ata-miR156a-5p	TGACAGAAGAGAGTGAGCAC	0.0172324	70.4787	50.7506	92.2823	157.511	-0.473761	0.388867	1.16019
15	tae-miR9678-3p	TCTGGCGAGGGACATACACTGT	0.0249006	992.344	1616.14	665.838	217.625	0.703642	-0.57567	-2.189
16	ata-miR9674a-3p_2ss4AG13AG	GTAGGATGGCTGGTGCTATGG	0.0312116	224.435	68.4565	393.334	0	-1.71304	0.809458	-inf
