# Supplementary material for: Multi-Omics Analysis of Small RNA, Transcriptome, and Degradome in T. turgidum—Regulatory Networks of Grain Development and Abiotic Stress Response
Source: Int J Mol Sci. 2020 Oct 21;21(20):7772. doi: 10.3390/ijms21207772 (PMC7589925; doi:10.3390/ijms21207772)
Supplement: Supplementary file 1 [file ijms-21-07772-s001.zip › Supplementary files Proof Part 2 out of 3/Table S4.xlsx]

## Sheet: DBA Aurora - CG
Table S4. List of miRNAs with expression patterns specific to five developmental time-points in two durum wheat genotypes.
Index	miRNA name	miRNA sequence	pvalue(ANOVA)	TG5_CG(mean)	TG15_CG(mean)	TG25_CG(mean)	TG35_CG(mean)	TG45_CG(mean)	Log2FC(15DPA/5DPA)	Log2FC(25DPA/5DPA)	Log2FC(35DPA/5DPA)	Log2FC(45DPA/5DPA)	Regulation pattern*
1	PC-3p-1537_22938	TTGAATTTCCTCTATAAGCGCATC	0	1125.43	324.048	54.0448	14.7161	0	-1.7962	-4.38018	-6.25694	-inf	A
2	tae-miR9774_L+1R+1	ACAAGATATTGGGTATTTCTGTCT	1e-10	590.748	301.639	0	6.60971	5.74928	-0.969719	-inf	-6.48181	-6.68302
3	tae-miR9654b-3p_L+1_1ss20GT	ATTCCGAAAGGCTTGAAGCTAAT	1.4e-09	4496.33	1584.84	232.537	95.6048	0	-1.50441	-4.27322	-5.55552	-inf	A
4	tae-miR9672a-3p	CCACGACTGTCATTAAGCATC	1.4e-09	70.0442	32.0419	5.89986	0	0	-1.1283	-3.56951	-inf	-inf	A
5	ata-miR167d-3p	AGGTCATGTGGCAGCTTCATT	1.7e-09	194.512	51.4506	23.2695	0	0	-1.9186	-3.06335	-inf	-inf	A
6	tae-MIR9655-p5	TCGGCTACTTCCTTTCCCTTGC	4.6e-09	929.778	453.34	117.269	85.9961	0	-1.03629	-2.98706	-3.43454	-inf	A
7	PC-3p-15375_2071	CATCGTGTATATTCTTCAAGTGGA	7.3e-09	125.171	81.2736	26.6308	0	0	-0.623036	-2.23273	-inf	-inf	A
8	PC-3p-864_40563	TTCCGAGAGCTGCTTAGACGT	7.4e-09	346.794	627.561	716.657	365.153	8.62392	0.855675	1.0472	0.0744219	-5.32959	D
9	tae-miR9658-3p	ATCGTTCTGGGTGAATAGGCC	1.99e-08	1962.41	1458.14	786.562	368.482	44.2955	-0.428499	-1.31899	-2.41296	-5.46932	A
10	tae-MIR1137a-p5_2ss14GA21CT	TCCGTTCCAAAATAGATGACT	2.23e-08	881.099	408.552	59.3263	45.1964	0	-1.10878	-3.89256	-4.28502	-inf	A
11	PC-3p-4914_7442	TTAGGAACATGTGTGCTCTCTTGT	3.03e-08	324.428	132.025	29.0766	7.05146	6.32421	-1.29708	-3.47997	-5.52383	-5.68087	A
12	tae-miR9659-3p	TCCAATGGTTGTTCACGGCATC	3.59e-08	1296.82	865.117	409.088	222.606	76.3251	-0.584008	-1.66449	-2.54241	-4.08667	A
13	ata-miR164b-5p	TGGAGAAGCAGGGCACGTGCA	3.65e-08	269.042	250.218	67.5755	28.7857	0	-0.104644	-1.99326	-3.22441	-inf	A
14	tae-miR164	TGGAGAAGCAGGGCACGTGCA	3.65e-08	269.042	250.218	67.5755	28.7857	0	-0.104644	-1.99326	-3.22441	-inf	A
15	tae-MIR1120a-p5_2	TCCGTCCCATAATATAAGAAC	4.54e-08	97.0126	85.1149	46.0329	0	0	-0.188761	-1.07551	-inf	-inf	A
16	tae-MIR1120a-p5_1	CCCTCCGTCCCATAATATAAGAAC	4.54e-08	97.0126	85.1149	46.0329	0	0	-0.188761	-1.07551	-inf	-inf	A
17	tae-miR408_L-1	TGCACTGCCTCTTCCCTGGC	5.47e-08	47.2485	7.59629	0	94.3404	258.371	-2.6369	-inf	0.997609	2.4511	F
18	tae-miR9665-3p_L+1	TGCTAGCAGTGTAAACTCAAATCA	5.49e-08	562.309	415.369	23.0829	0	0	-0.43697	-4.60646	-inf	-inf	A
19	tae-MIR9659-p5	TGCTGGGAAAACTATTGAACT	5.5e-08	235.937	114.384	11.5371	0	0	-1.04451	-4.35404	-inf	-inf	A
20	PC-3p-1786_19849	TTGGATCATCTATTTGAGAAC	9.99e-08	774.117	425.197	104.508	32.8409	0	-0.86442	-2.88894	-4.55899	-inf	A
21	PC-5p-1148_30697	ATATATTTGATTTGACTTTACAC	1.169e-07	3139.03	917.393	138.178	57.012	0	-1.7747	-4.50572	-5.78291	-inf	A
22	ata-miR396c-5p	TTCCACAGCTTTCTTGAACTT	1.271e-07	928.496	264.324	14.8692	0	0	-1.81259	-5.9645	-inf	-inf	A
23	tae-miR9654a-3p_L+3R-1_1ss14CT	CTATTCTGAAAGGTTTGAAGCGAA	1.43e-07	374.526	216.99	53.506	14.8629	0	-0.787437	-2.80729	-4.65528	-inf	A
24	tae-MIR9672b-p3_1ss3GA	TAAGATACCACGACTGTCATT	1.778e-07	2763.74	1114.95	449.661	229.406	157.838	-1.30964	-2.61971	-3.59065	-4.1301	A
25	tae-MIR9665-p5_1ss24TC	GTTTGACTTTGCACTGCTAGCGGC	2.108e-07	1664.02	872.579	108.504	93.8937	18.9726	-0.931313	-3.93885	-4.1475	-6.45461	A
26	tae-miR9773	TTTGTTTTTATGTTATTTTGTGAA	2.724e-07	2047.47	743.759	160.435	80.0913	41.1334	-1.46093	-3.67377	-4.67605	-5.63739	A
27	tae-MIR9654b-p5_1ss20AG	AGCCTTGAGGAATAGGGTAGACTG	4.026e-07	147.667	113.719	38.5908	10.4912	0	-0.376871	-1.93602	-3.8151	-inf	A
28	tae-MIR9654a-p5_1ss8TA	AGCCTTGAGGAATAGGGTAGACTG	4.026e-07	147.667	113.719	38.5908	10.4912	0	-0.376871	-1.93602	-3.8151	-inf	A
29	osa-miR5071_R-1_1ss15GA	TCAAGCATCATATCATGGAC	4.138e-07	89.131	83.0958	27.4572	18.2108	0	-0.101152	-1.69874	-2.29113	-inf	A
30	osa-miR396d_2ss20GT21GA	TCCACAGGCTTTCTTGAACTA	4.617e-07	694.134	235.13	50.7834	19.6215	14.6607	-1.56176	-3.77279	-5.14471	-5.56519	A
31	osa-miR5071_1ss15GA	TCAAGCATCATATCATGGACA	4.952e-07	573.266	321.445	103.345	61.8436	17.2478	-0.834631	-2.47173	-3.21251	-5.05472	A
32	tae-MIR167c-p3	AGATCATGCTGCAGCTTCATT	5.517e-07	50.8853	29.2075	5.22646	0	0	-0.800909	-3.28334	-inf	-inf	A
33	ata-miR167f-3p_L-1R+1	AGATCATGCTGCAGCTTCATT	5.517e-07	50.8853	29.2075	5.22646	0	0	-0.800909	-3.28334	-inf	-inf	A
34	osa-miR168a-3p_L-3	CCCGCCTTGCACCAAGTGAAT	6.29e-07	549.393	216.038	59.393	49.9789	29.9169	-1.34655	-3.20947	-3.45845	-4.19881	A
35	tae-MIR9670-p5	TTCTTCAAGTACTCCACTTTT	6.359e-07	2496.37	958.203	152.879	263.516	149.618	-1.38143	-4.02937	-3.24387	-4.06047	A
36	tae-miR9678-3p	TCTGGCGAGGGACATACACTGT	7.278e-07	0	242.726	643.583	972.955	1564.74	inf	inf	inf	inf	B
37	tae-MIR9662b-p5_1ss9CG	GCGGCTCTGTGGTGTTCAAGC	7.602e-07	2141.37	1528.3	995.003	732.903	815.588	-0.486613	-1.10577	-1.54684	-1.39263
38	bdi-miR9483a_R-1_2ss19AC20GA	TTGAACTGTTTCCTCTGACATTC	7.842e-07	482.196	324.613	99.0761	126.149	56.0995	-0.570901	-2.28301	-1.93449	-3.10356
39	tae-MIR9672b-p5	TGCTTAATGACAGTCGTGGTG	1.3529e-06	755.988	385.179	30.775	4.75207	0	-0.972835	-4.61853	-7.31366	-inf	A
40	tae-MIR9672a-p5	TGCTTAATGACAGTCGTGGTG	1.3529e-06	755.988	385.179	30.775	4.75207	0	-0.972835	-4.61853	-7.31366	-inf	A
41	tae-miR5062-5p	TGAACCTTAGGGAACAGCCGCAT	1.4883e-06	568.786	245.802	42.838	28.972	31.3336	-1.21039	-3.73092	-4.29515	-4.1821
42	PC-5p-2146_16620	AGATAAGGTAGTAATAATGTCATA	1.5892e-06	677.737	346.227	82.0001	34.7111	0	-0.969009	-3.04703	-4.28726	-inf	A
43	PC-5p-1715_20676	TGTTGCATGACAAGTTGAGC	1.8572e-06	244.651	147.162	37.446	6.74488	0	-0.733322	-2.70785	-5.18079	-inf	A
44	osa-miR396e-5p_R-1	TCCACAGGCTTTCTTGAACT	1.9056e-06	500.412	222.643	55.6213	31.3264	8.62392	-1.16838	-3.16941	-3.99767	-5.85863	A
45	tae-miR9652-5p	CCTGTTTGTCATTAAGTTTCTT	2.3393e-06	828.894	349.702	76.7529	26.0597	0	-1.24506	-3.43289	-4.99129	-inf	A
46	ata-miR5062a-3p_2ss2TC18AG	GCGGATTTTTCACCAAGGTTCAAG	2.4034e-06	102.027	53.5857	0	7.97122	0	-0.929035	-inf	-3.67801	-inf
47	osa-miR166m_L+1R-1_1ss21CT	TTCGGACCAGGCTTCATTCCT	2.5208e-06	138.085	63.17	10.7155	0	0	-1.12824	-3.68778	-inf	-inf	A
48	ata-miR166a-3p_L+1R-1	TTCGGACCAGGCTTCATTCCC	2.795e-06	3188.58	1814.2	576.948	449.234	494.466	-0.813576	-2.4664	-2.82737	-2.68897
49	ata-MIR9772a-p5	CGTTGAGATGAGATTACCCCA	3.1718e-06	454.685	175.139	118.037	219.55	283.918	-1.37637	-1.94563	-1.05032	-0.679393
50	tae-MIR9772-p5	CGTTGAGATGAGATTACCCCA	3.1718e-06	454.685	175.139	118.037	219.55	283.918	-1.37637	-1.94563	-1.05032	-0.679393
51	tae-MIR9666c-p5	ATTCGGATTCGCCATCATACG	3.3416e-06	68.8313	141.064	68.4427	46.3742	2.39553	1.03521	-0.00816803	-0.569742	-4.84465	C
52	tae-MIR9666a-p5	ATTCGGATTCGCCATCATACG	3.3416e-06	68.8313	141.064	68.4427	46.3742	2.39553	1.03521	-0.00816803	-0.569742	-4.84465	C
53	tae-MIR9666b-p5	ATTCGGATTCGCCATCATACG	3.3416e-06	68.8313	141.064	68.4427	46.3742	2.39553	1.03521	-0.00816803	-0.569742	-4.84465	C
54	PC-3p-8589_4140	GACGGCACCGCGGCCGTGGACGCC	3.3794e-06	242.3	119.255	20.5572	8.2778	0	-1.02274	-3.55908	-4.8714	-inf	A
55	ata-miR9674b-3p	TGAATTTGTCCATAGCATCAG	3.7185e-06	894.748	464.305	204.819	178.831	149.449	-0.946409	-2.12713	-2.32288	-2.58183	A
56	tae-miR1120b-3p_L-1R+1	TCTTATATTGTGGGACAGAGG	4.7041e-06	107.893	58.8914	1.72091	6.91015	23.3034	-0.873477	-5.97029	-3.96475	-2.21099
57	osa-miR396d_R-1_1ss20GC	TCCACAGGCTTTCTTGAACC	4.8711e-06	99.727	41.4675	5.25205	0	0	-1.266	-4.24703	-inf	-inf	A
58	osa-miR396e-5p	TCCACAGGCTTTCTTGAACTG	5.9956e-06	6239.66	3049.69	507.328	408.485	197.6	-1.03281	-3.62048	-3.93311	-4.98081	A
59	tae-MIR5384-p5	TTCGCCGGTCGCGCGTTCCCCT	6.5089e-06	230.662	91.4307	25.5861	8.2778	0	-1.33503	-3.17235	-4.80039	-inf	A
60	PC-5p-4956_7387	TGAGACGAGATCTCCCCATAC	7.2838e-06	172.691	122.894	43.1481	27.6719	19.2789	-0.490769	-2.00082	-2.64169	-3.16309	A
61	tae-miR9666b-3p	CGGTTGGGCTGTATGATGGCGA	9.0447e-06	290.854	226.164	96.0122	74.2445	0	-0.362924	-1.59901	-1.96994	-inf	A
62	PC-5p-6432_5640	ACCGAAACCGACTGCGGCAGGAGC	9.049e-06	155.721	107.974	13.0993	0	0	-0.528284	-3.5714	-inf	-inf	A
63	bdi-MIR7757-p3_1ss4AG	TAGGAGCATGATTCAACCAAT	9.6814e-06	158.29	78.3072	26.6312	23.1346	9.19884	-1.01535	-2.57138	-2.77445	-4.10497	A
64	bdi-miR7731-5p_2ss8TC21AC	TTCCAAACTCCTGAGCAAACCTAT	9.7312e-06	315.141	217.178	64.03	91.8066	22.4428	-0.53712	-2.29918	-1.77933	-3.81167
65	tae-MIR1128-p3_1ss14CG_2	ATTTTGATGACAAGTATTTCCGGA	1.11458e-05	27.8224	32.9253	22.84	0	0	0.242951	-0.284682	-inf	-inf	A
66	tae-MIR1128-p3_1ss14CG_1	ATTTTGATGACAAGTATTTCCGG	1.11458e-05	27.8224	32.9253	22.84	0	0	0.242951	-0.284682	-inf	-inf	A
67	osa-miR166m	TCGGACCAGGCTTCATTCCCT	1.15897e-05	1170.95	608.714	321.058	205.058	204.209	-0.943845	-1.86677	-2.51358	-2.51956	A
68	bdi-miR7731-5p_R-3_2ss8TC21AC	TTCCAAACTCCTGAGCAAACC	1.18142e-05	0	6.75226	26.3689	90.2782	21.2939	inf	inf	inf	inf	E
69	tae-MIR9668-p3_1ss23AG_2	CAAGTATTTTCGGACGGAGGGAGT	1.25597e-05	76.0466	111.332	95.9016	72.4374	8.91138	0.549906	0.334671	-0.07015	-3.09316	C
70	tae-MIR9668-p3_1ss23AG_1	CAAGTATTTTCGGACGGAGGGAG	1.25597e-05	76.0466	111.332	95.9016	72.4374	8.91138	0.549906	0.334671	-0.07015	-3.09316	C
71	bdi-miR1878-3p_1ss14AG	ATTTGTAGTGTTCGGATTGAGTTT	1.43175e-05	568.149	298.152	209.884	157.641	163.296	-0.93022	-1.43668	-1.84963	-1.79878
72	ata-miR166c-3p	TCGGACCAGGCTTCATTCCTT	1.63099e-05	237.766	88.6583	58.107	22.5091	27.6145	-1.42322	-2.03276	-3.40096	-3.10605
73	ata-miR9863a-5p	TGTTATGATCTGCTTCTCATC	1.86135e-05	1247.49	976.108	614.399	307.04	176.589	-0.35391	-1.02178	-2.02253	-2.82056	A
74	ata-miR166a-3p	TCGGACCAGGCTTCATTCCCC	2.36031e-05	2297.04	1345.31	517.045	419.508	466.575	-0.771834	-2.15141	-2.453	-2.29959
75	tae-miR1127b-3p_1ss12TC	ACAAGTATTTCCGGACGGAGG	2.52972e-05	453.731	567.266	392.046	227.849	43.734	0.322189	-0.210812	-0.993758	-3.37501	A
76	ata-miR164a-5p_R-1	TGGAGAAGCAGGGCACGTGC	2.53808e-05	57.4776	47.2866	17.5569	7.68695	0	-0.281569	-1.71096	-2.90252	-inf	A
77	bdi-miR9483a_1ss20GA	TTGAACTGTTTCCTCTGAAATTCC	2.71311e-05	1872.13	2072.61	901.346	1061.68	671.093	0.146768	-1.05453	-0.818334	-1.4801
78	ata-miR166a-5p	GGAATGTTGTCTGGTTCAAGG	2.84482e-05	120.697	72.1495	13.4288	0	0	-0.742326	-3.16799	-inf	-inf	A
79	tae-miR9674b-5p	ATAGCATCATCCATCCTACCC	3.07241e-05	2605.47	1241.58	367.539	536.121	458.148	-1.06936	-2.82557	-2.28091	-2.50766
80	tae-miR9666a-3p	CGGTAGGGCTGTATGATGGCGA	3.10333e-05	300.649	955.086	970.117	535.262	47.0963	1.66755	1.69008	0.832165	-2.67439	D
81	tae-MIR531-p5_2ss11CG20AG	CTCGCCGGAGGAGCGTGCAGC	3.82362e-05	442.284	242.488	103.256	106.395	187.335	-0.867058	-2.09875	-2.05554	-1.23935
82	PC-3p-2633_13702	AAGTGTCTCTCCTGTAGAAATAGG	4.4434e-05	19.0597	67.9052	137.413	81.2501	23.3115	1.833	2.84992	2.09185	0.29052	D
83	tae-MIR1122a-p5_1ss3GT	AATACAAGAATTTTGGGACGG	4.5009e-05	58.1729	249.92	341.614	56.9438	7.1866	2.10305	2.55395	-0.0308104	-3.01697	D
84	tae-MIR5048-p3_2ss18TG21GA	AATATATTTGCAGGTTTGAGA	4.82873e-05	84.747	59.3444	4.71381	0	0	-0.514051	-4.1682	-inf	-inf	A
85	PC-5p-3643_9982	GATGGTGCTCAGTTTAATTTCACT	5.97788e-05	130.764	152.354	53.8254	35.312	9.48631	0.220466	-1.2806	-1.88873	-3.78497	A
86	tae-miR9655-3p	CAAGGGAAGGAAGTAGCCAAC	6.51598e-05	675.146	435.505	237.311	176.417	45.4507	-0.632512	-1.50842	-1.93621	-3.89282	A
87	tae-MIR9652-p3	TAGAAGCTTAATGAGAACATG	6.659e-05	216.763	139.921	25.5807	18.824	5.74928	-0.631508	-3.08299	-3.52548	-5.23659	A
88	ata-miR5168-3p	TCGGACCAGGCTTCAATCCCT	7.12429e-05	2054.22	671.299	173.456	111.176	94.2304	-1.61356	-3.56595	-4.20768	-4.44626	A
89	tae-MIR1137a-p3_1ss9CT	CATCTATTTTGGAACGGAGGGAGT	7.44276e-05	380.379	299.3	87.0814	34.987	0	-0.345842	-2.127	-3.44255	-inf	A
90	ata-miR166d-5p	GGAATGTTGTCTGGCTCGGGG	7.5217e-05	66.1613	58.4096	40.131	17.573	0	-0.179783	-0.721272	-1.91262	-inf	A
91	lus-miR159b_R+1_1ss21CT	TTTGGATTGAAGGGAGCTCTTT	8.66133e-05	5.05029	0	22.7298	38.2734	113.685	-inf	2.17014	2.9219	4.49254	F
92	ata-miR167c-3p	GATCATGACTGACAGCCTCATT	9.06314e-05	58.3464	8.83078	5.38721	0	0	-2.72403	-3.43703	-inf	-inf	A
93	PC-3p-5230_6978	CGATTTGTCTTTTTTGCTGAGAGC	0.000132327	8.67085	55.9719	176.618	119.446	33.3862	2.69046	4.34831	3.78404	1.94501	D
94	tae-MIR9674a-p5_1ss21AT	ATAGCATCATCCATCCTACCT	0.000146389	1308.88	618.244	236.885	255.689	218.374	-1.08209	-2.46607	-2.35588	-2.58346
95	ata-miR171d-5p	TGTTGGCTCGACTCACTCAGA	0.000147336	19.807	15.4891	7.54533	0	0	-0.354751	-1.39235	-inf	-inf	A
96	tae-MIR171a-p5	TGTTGGCTCGACTCACTCAGA	0.000147336	19.807	15.4891	7.54533	0	0	-0.354751	-1.39235	-inf	-inf	A
97	PC-5p-8481_4197	ATCCGATCCTACATGGCATGTGAG	0.000196373	0	32.2377	51.1281	21.5279	0	inf	inf	inf	inf	D
98	PC-5p-6347_5741	ATAAAAGAGGATGTATCTAGACGT	0.000243411	0	34.4606	48.999	9.01324	0	inf	inf	inf	inf	D
99	tae-miR9670-3p	AGGTGGAATACTTGAAGAAGA	0.000250696	627.09	836.19	251.579	257.856	254.273	0.415159	-1.31766	-1.28211	-1.30229	C
100	sbi-miR159b_R-1	CTTGGATTGAAGGGAGCTCC	0.000258546	73.7436	28.7171	6.30246	0	0	-1.36061	-3.54853	-inf	-inf	A
101	tae-MIR1135-p3	ACTAAAATACGTCTAGATACATCT	0.00026494	426.27	1011.72	914.181	290.96	84.6579	1.24697	1.10071	-0.550945	-2.33205	C
102	osa-miR159f_R-1	CTTGGATTGAAGGGAGCTCT	0.00027538	373.77	181.279	85.6774	61.4521	20.9849	-1.04394	-2.12516	-2.60462	-4.15473	A
103	PC-5p-4165_8736	AGTCCCTGATCTTGATCGTACACA	0.000302418	16.6086	66.3851	121.993	39.8063	7.76153	1.99893	2.8768	1.26107	-1.09751	D
104	ata-miR396e-5p	TTCCACAGCTTTCTTGAACTG	0.000310552	838.156	168.114	7.57823	0	0	-2.31777	-6.78921	-inf	-inf	A
105	osa-miR166g-3p	TCGGACCAGGCTTCATTCCTC	0.000315307	56.2885	24.6492	0	0	6.03674	-1.1913	-inf	-inf	-3.221
106	tae-miR167c-5p	TGAAGCTGCCAGCATGATCTGC	0.000327058	727.918	491.074	268.177	200.026	74.5396	-0.567834	-1.44059	-1.86359	-3.2877	A
107	ata-miR167f-5p	TGAAGCTGCCAGCATGATCTGC	0.000327058	727.918	491.074	268.177	200.026	74.5396	-0.567834	-1.44059	-1.86359	-3.2877	A
108	PC-3p-4242_8557	AAACGATCTTATATTGTGGGA	0.00033235	73.6535	82.0671	8.14068	7.97122	0	0.156051	-3.17753	-3.20788	-inf	A
109	tae-miR5048-5p	TTTGCAGGTTTTAGGTCTAAGT	0.000355512	2565.59	1902.38	971.444	868.059	464.359	-0.43148	-1.40108	-1.56342	-2.46597	A
110	tae-MIR1128-p3_1ss5CA_2	ACAAATATTTCCGGACGGAGG	0.000400174	17.1657	94.7942	61.1137	112.006	0	2.46527	1.83197	2.70597	-inf	E
111	tae-MIR1128-p3_1ss5CA_3	ACAAATATTTCCGGACGGAGGGAG	0.000400174	17.1657	94.7942	61.1137	112.006	0	2.46527	1.83197	2.70597	-inf	E
112	tae-MIR1128-p3_1ss5CA_1	ACAAATATTTCCGGACGGAG	0.000400174	17.1657	94.7942	61.1137	112.006	0	2.46527	1.83197	2.70597	-inf	E
113	PC-3p-8543_4168	CTCCGATACCATGTAGAAGTGCAT	0.000458251	6.74399	64.9577	93.8223	32.283	0	3.26783	3.79826	2.2591	-inf	D
114	tae-MIR5048-p5	TTAGACCTAGACATGCAAGT	0.000575976	1340.09	1133.39	676.404	887.474	1140.1	-0.241688	-0.98637	-0.594551	-0.233171
115	tae-MIR1133-p5	AAATGGATGTATCTAGCACTAACT	0.000720306	45.8432	160.483	273.995	101.858	41.9967	1.80764	2.57937	1.15178	-0.126433	D
116	tae-miR1122b-3p_1ss11GT	AGACTTATATTTAGGAACGGA	0.000726147	57.6607	180.779	54.0021	0	0	1.64857	-0.0945731	-inf	-inf	C
117	tae-MIR7757-p3_1ss19AG	TGGATAGTTTGAGGTTTTGTTT	0.000866129	484.476	436.766	646.309	386.845	146.192	-0.149568	0.415798	-0.32467	-1.72856	D
118	bdi-miR399a_1ss16AG	TGCCAAAGGAGAATTGCCCTG	0.000939085	38.4051	30.6565	38.3255	9.02368	0	-0.325104	-0.00299475	-2.08951	-inf
119	ata-miR399a-3p	TGCCAAAGGAGAATTGCCCTG	0.000939085	38.4051	30.6565	38.3255	9.02368	0	-0.325104	-0.00299475	-2.08951	-inf
120	ata-miR167b-3p	AGGTCATGCTGGAGTTTCATC	0.00100772	372.745	320.531	171.32	141.31	104.749	-0.217729	-1.1215	-1.39932	-1.83126	A
121	tae-MIR1120c-p5	TCTGTCCCATAATATAAGAAC	0.00114607	215.955	111.079	78.7479	50.4508	34.4957	-0.959148	-1.45541	-2.09778	-2.64624	A
122	tae-MIR1127a-p3_1ss1TA	AGACAAGTAATTCCGAACGGAGGG	0.00129101	125.384	195.623	111.881	54.8987	0	0.641721	-0.164393	-1.19151	-inf	C
123	osa-miR319a-3p.2-3p_R+1	TTGGACTGAAGGGTGCTCCCT	0.00130602	2087.39	1070.09	593.634	567.426	680.438	-0.963959	-1.81405	-1.87919	-1.61716
124	PC-5p-6352_5735	TGAATTTGAACATAGCATCAG	0.00134301	163.766	126.856	54.6396	20.2346	12.6484	-0.368436	-1.58361	-3.01673	-3.6946	A
125	gma-miR6300	GTCGTTGTAGTATAGTGG	0.00137397	59.2575	38.1178	10.8731	6.74488	7.1866	-0.636533	-2.44623	-3.13513	-3.04362
126	ata-miR9674c-3p_L-1R+1	GTGCTATGGATAAATTCAACC	0.00137496	54.6128	23.5525	0	6.13171	0	-1.21336	-inf	-3.15488	-inf
127	PC-5p-7084_5089	TCATCTTGAGGAAGGACTGCA	0.00155025	0	18.1151	78.9432	210.974	187.01	inf	inf	inf	inf	E
128	PC-5p-15321_2080	TGAATCTTGGGAAAAAGCTGCA	0.00157855	62.8956	123.873	62.3678	15.9424	0	0.977831	-0.0121576	-1.98009	-inf	C
129	hvu-miR1120_L-4R+1_1ss10TC	TCTTACATTATGGGACGGAGG	0.00159333	103.597	49.4964	1.72091	0	0	-1.06559	-5.91166	-inf	-inf	A
130	tae-miR1130b-3p_1ss6TC	TCTTACATTATGGGACGGAGG	0.00159333	103.597	49.4964	1.72091	0	0	-1.06559	-5.91166	-inf	-inf	A
131	tae-MIR1136-p5	ATGGATGTATCTAGATGTATTTT	0.00207154	352.812	425.183	402.247	308.608	145.769	0.269183	0.189182	-0.193126	-1.27522	C
132	bdi-MIR7757-p5_1ss6AG	TTTATGAGCTCATTGAAGTAAC	0.00212168	3523.98	2222.41	1257.08	1883.35	909.553	-0.665082	-1.48713	-0.903905	-1.95398
133	tae-miR9662a-3p	TTGAACATCCCAGAGCCACCG	0.00242811	11372.4	6579.42	4916.71	5922.11	6012.89	-0.789505	-1.20977	-0.941355	-0.919407
134	ata-miR167a-5p_R-2	TGAAGCTGCCAGCATGATC	0.00281659	109.643	69.6179	39.8403	36.6875	21.0906	-0.655279	-1.46051	-1.57945	-2.37814	A
135	tae-miR171b	TTGAGCCGTGCCAATATCACG	0.00320818	63.3561	14.2923	0	7.35805	0	-2.14825	-inf	-3.10609	-inf
136	ata-MIR9863a-p5_1ss5CT	TGATTTGCTTCTCATCTGAAG	0.00322397	213.669	188.21	105.524	71.035	28.4589	-0.183031	-1.0178	-1.58877	-2.90842	A
137	PC-5p-1011_35482	TACCCTCGCCGGAGCAGCGTG	0.00352897	211.486	170.35	60.8615	49.6355	44.2919	-0.312059	-1.79696	-2.09112	-2.25545	A
138	PC-5p-1553_22722	AGTTGAAGATGAGATATTGAA	0.00374945	51.9406	48.4267	43.6979	87.0981	150.089	-0.10106	-0.249298	0.745777	1.53088	F
139	ata-miR393-5p	TTCCAAAGGGATCGCATTGAT	0.0037553	94.0621	33.9984	6.56506	0	0	-1.46815	-3.84073	-inf	-inf	A
140	tae-MIR1121-p5_2ss16TA21TC	TCTGTAAAGAAATATAAGAGC	0.00435424	110.18	109.863	82.1149	32.4667	16.3854	-0.00414831	-0.424142	-1.76283	-2.74937	A
141	tae-MIR9674a-p3_1ss4GA	TAGAATGGCTGGTGCTATGGA	0.00445141	209.424	106.639	44.5388	50.2241	55.7985	-0.973699	-2.23329	-2.05998	-1.90813
142	ttu-miR160	TGCCTGGCTCCCTGTATGCCA	0.0045405	73.0878	90.8617	70.5996	27.1325	7.76153	0.314042	-0.0499703	-1.42961	-3.23522	C
143	bdi-miR156b-5p	TGACAGAAGAGAGTGAGCAC	0.00474215	116.515	89.3165	49.7364	123.23	95.45	-0.38352	-1.22814	0.0808408	-0.287701	E
144	zma-miR156a-5p	TGACAGAAGAGAGTGAGCAC	0.00474215	116.515	89.3165	49.7364	123.23	95.45	-0.38352	-1.22814	0.0808408	-0.287701	E
145	osa-miR156a	TGACAGAAGAGAGTGAGCAC	0.00474215	116.515	89.3165	49.7364	123.23	95.45	-0.38352	-1.22814	0.0808408	-0.287701	E
146	sbi-miR156a	TGACAGAAGAGAGTGAGCAC	0.00474215	116.515	89.3165	49.7364	123.23	95.45	-0.38352	-1.22814	0.0808408	-0.287701	E
147	ata-miR156a-5p	TGACAGAAGAGAGTGAGCAC	0.00474215	116.515	89.3165	49.7364	123.23	95.45	-0.38352	-1.22814	0.0808408	-0.287701	E
148	ata-miR9863a-3p	TGAGAAGGTAGATCATAATAGC	0.00502495	1985.51	2129.06	1537.97	2218.01	2693.08	0.100703	-0.368481	0.159758	0.439745	F
149	tae-miR531_L-2R-1_1ss13CG	CTCGCCGGAGGAGCGTGC	0.00529818	40.7866	15.9935	6.91926	0	6.89913	-1.35061	-2.55941	-inf	-2.56361
150	bdi-miR394	TTGGCATTCTGTCCACCTCC	0.00529937	66.0836	33.6332	0	24.6798	9.19884	-0.974407	-inf	-1.42096	-2.84477
151	tae-miR9778	TGCATCATCTCGAACTCGTCG	0.00550118	0	69.3906	220.199	315.586	61.3733	inf	inf	inf	inf	E
152	PC-5p-7509_4754	TCTATGAAGAAATATAAGAAC	0.00566035	59.6846	62.8505	50.3639	10.8159	0	0.0745644	-0.24497	-2.46421	-inf	C
153	tae-MIR1137b-p3_2ss7TC17AG_1	TTGGGTCATCTATTTTGGAAC	0.00836781	45.5419	24.9219	6.28507	6.74488	0	-0.869783	-2.85719	-2.75533	-inf
154	tae-MIR1137b-p3_2ss7TC17AG_2	TTGGGTCATCTATTTTGGAACGG	0.00836781	45.5419	24.9219	6.28507	6.74488	0	-0.869783	-2.85719	-2.75533	-inf
155	tae-MIR1137b-p3_2ss7TC17AG_3	TTGGGTCATCTATTTTGGAACGGA	0.00836781	45.5419	24.9219	6.28507	6.74488	0	-0.869783	-2.85719	-2.75533	-inf
156	tae-miR7757-5p_1ss2TC	ACAAAACCTTCAGCTATCCATC	0.0087665	4595.49	2575.89	1915.07	2385.17	1973.24	-0.83515	-1.26282	-0.946125	-1.21965
157	tae-MIR1120b-p5	TCTGTCCCAAAATATAAGAAC	0.00881619	76.6632	64.7346	43.4156	16.12	6.61167	-0.243996	-0.820321	-2.24968	-3.53545	A
158	osa-miR399d	TGCCAAAGGAGAGTTGCCCTG	0.00920206	36.3315	68.6959	60.543	0	0	0.919002	0.736738	-inf	-inf	C
159	PC-3p-1840_19246	TTCGAGGACCTTGGTTGAGCC	0.00963947	48.0272	39.277	14.1414	6.00882	0	-0.290167	-1.76393	-2.9987	-inf	A
160	osa-miR827	TTAGATGACCATCAGCAAACA	0.0119869	153.646	97.2425	83.6369	180.235	9.48631	-0.659952	-0.877401	0.230265	-4.01762	E
161	tae-MIR1121-p3_1ss12CT	AGTGATCTAAATGCTCTTATATTT	0.0125165	12.8457	70.9784	45.3164	23.1592	0	2.46609	1.81875	0.850298	-inf	D
162	tae-MIR1128-p5_1ss1GA	ATATCTAGAACTAAAATACATCT	0.0131406	9.95542	49.8964	64.312	29.5299	10.6362	2.32538	2.69153	1.56862	0.0954242	D
163	ptc-miR6478_R+4_2ss6CT21GA	CCGACTTTAGCTCAGTTGGTAGAGC	0.0155351	188.28	251.175	405.113	83.4207	177.555	0.415812	1.10545	-1.1744	-0.0846095	D
164	tae-MIR1136-p3_2ss16CT20GA	ATACATCCATTTCTGTGACAAG	0.0155409	28.9082	116.38	89.7616	26.9795	6.32421	2.0093	1.63462	-0.0996166	-2.19252	C
165	bdi-miR156h-3p	GCTCACTGCTCTTCCTGTCATC	0.0173265	21.6952	32.9327	0	9.19756	0	0.602145	-inf	-1.23805	-inf
166	ata-miR9863a-3p_1ss9TC	TGAGAAGGCAGATCATAATAGC	0.0177501	1752.42	1403.89	899.495	932.843	876.819	-0.31992	-0.962163	-0.909643	-0.998998
167	gma-miR6300_R+1_2	GTCGTTGTAGTATAGTGGT	0.017939	107.832	50.3901	7.57823	37.5257	24.4344	-1.09758	-3.83079	-1.52284	-2.1418
168	gma-miR6300_R+1_1	GTCGTTGTAGTATAGTGGC	0.017939	107.832	50.3901	7.57823	37.5257	24.4344	-1.09758	-3.83079	-1.52284	-2.1418
169	ata-miR167b-5p	TGAAGCTGCCAGCATGATCTGA	0.0207667	2050.9	1921.64	1757.46	2294.29	1505.27	-0.0939143	-0.222764	0.161791	-0.44623	E
170	tae-MIR1120c-p3_2ss7TA17TG	AAAACGATCTTATATTGTGGG	0.0210514	37.2807	18.2758	0	6.74488	0	-1.02849	-inf	-2.46656	-inf
171	PC-5p-6883_5246	ATAATTTGGTCTCATTCACTTTG	0.0233191	0	6.47091	28.9372	9.50414	0	inf	inf	inf	inf	D
172	tae-miR319_L-1R+1	TGGACTGAAGGGAGCTCCCTC	0.023469	0	41.1325	115.645	107.359	182.712	inf	inf	inf	inf	F
173	tae-MIR1122a-p3_2ss15AG23AG	ACATACGGATGTATGTAGACATGT	0.0266866	34.1913	201.111	299.852	138.17	71.742	2.55629	3.13255	2.01475	1.06919	D
174	tae-MIR9674a-p3_1ss20GT	GTAGGATGGCTGGTGCTATTG	0.0309594	128.17	96.9428	79.9554	50.2179	41.1343	-0.40285	-0.680789	-1.35178	-1.63964	A
175	tae-MIR5048-p5_1ss20TC	TTAGACCTAGACATGCAAGC	0.0316588	224.871	128.403	49.1991	48.7895	62.9546	-0.808422	-2.19239	-2.20446	-1.83671
176	gma-miR166h-3p_L-2R+2	TCGGACCAGGCTTCATTCCCG	0.0332211	187.506	22.937	6.06061	0	0	-3.03119	-4.95133	-inf	-inf	A
177	osa-MIR444c-p3	CGGCAAGCTAGAGACAGCAAC	0.0360057	81.0196	61.5173	46.1626	30.4128	88.1892	-0.397279	-0.811545	-1.41359	0.122331	F
178	ata-MIR9863a-p3_1	TCTGAAGACTAGTTTATTAC	0.0363849	966.547	1091.49	958.935	730.157	498.952	0.175381	-0.011407	-0.404633	-0.953937	C
179	ata-MIR9863a-p3_2	TCTGAAGACTAGTTTATTACA	0.0363849	966.547	1091.49	958.935	730.157	498.952	0.175381	-0.011407	-0.404633	-0.953937	C

## Sheet: DBA Aurora - WS
Table S4 continued. List of miRNAs with expression patterns specific to five developmental time-points in two durum wheat genotypes.
Index	miRNA name	miRNA sequence	pvalue(ANOVA)	TG5_WS(mean)	TG15_WS(mean)	TG25_WS(mean)	TG35_WS(mean)	TG45_WS(mean)	Log2FC(15DPA/5DPA)	Log2FC(25DPA/5DPA)	Log2FC(35DPA/5DPA)	Log2FC(45DPA/5DPA)	Regulation pattern*
1	PC-3p-1786_19849	TTGGATCATCTATTTGAGAAC	0	891.764	353.383	85.1187	0	0	-1.33543	-3.38911	-inf	-inf	A
2	tae-miR9773	TTTGTTTTTATGTTATTTTGTGAA	1e-10	2173.31	621.459	210.359	14.1587	0	-1.80616	-3.36897	-7.26207	-inf	A
3	tae-MIR1137a-p5_2ss14GA21CT	TCCGTTCCAAAATAGATGACT	3e-10	931.134	422.866	49.4116	0	0	-1.13879	-4.23607	-inf	-inf	A
4	PC-3p-4914_7442	TTAGGAACATGTGTGCTCTCTTGT	9e-10	369.111	125.026	40.4391	0	17.5107	-1.56183	-3.19023	-inf	-4.39775
5	PC-5p-1715_20676	TGTTGCATGACAAGTTGAGC	3.2e-09	360.057	123.798	42.6712	0	0	-1.54024	-3.07689	-inf	-inf	A
6	PC-3p-6779_5327	TTGAATTTCCTCTATAAGC	4.9e-09	117.872	49.0962	4.63978	0	0	-1.26354	-4.66702	-inf	-inf	A
7	tae-MIR9655-p5	TCGGCTACTTCCTTTCCCTTGC	1.6e-08	1170.19	425.615	94.4247	22.1819	0	-1.45912	-3.63143	-5.72121	-inf	A
8	bdi-miR171a	TGATTGAGCCGCGCCAATATC	1.77e-08	92.1768	9.20239	0.847265	0	0	-3.32432	-6.76545	-inf	-inf	A
9	osa-miR171a	TGATTGAGCCGCGCCAATATC	1.77e-08	92.1768	9.20239	0.847265	0	0	-3.32432	-6.76545	-inf	-inf	A
10	PC-5p-3643_9982	GATGGTGCTCAGTTTAATTTCACT	1.86e-08	126.466	204.916	68.5207	14.1587	0	0.696285	-0.884133	-3.15899	-inf	C
11	PC-5p-1148_30697	ATATATTTGATTTGACTTTACAC	1.92e-08	3007.14	665.258	169.733	0	0	-2.1764	-4.14706	-inf	-inf	A
12	tae-MIR9672b-p5	TGCTTAATGACAGTCGTGGTG	2.09e-08	970.599	291.88	66.8746	0	0	-1.7335	-3.85935	-inf	-inf	A
13	tae-MIR9672a-p5	TGCTTAATGACAGTCGTGGTG	2.09e-08	970.599	291.88	66.8746	0	0	-1.7335	-3.85935	-inf	-inf	A
14	tae-MIR9665-p5_1ss24TC	GTTTGACTTTGCACTGCTAGCGGC	2.45e-08	1464.36	1168	150.962	21.238	0	-0.326231	-3.27801	-6.10748	-inf	A
15	PC-5p-2146_16620	AGATAAGGTAGTAATAATGTCATA	2.47e-08	667.86	205.233	87.5138	0	0	-1.70228	-2.93196	-inf	-inf	A
16	osa-miR396e-5p_R-1	TCCACAGGCTTTCTTGAACT	2.68e-08	692.006	167.926	49.7033	0	0	-2.04296	-3.79937	-inf	-inf	A
17	ata-miR9863a-5p	TGTTATGATCTGCTTCTCATC	3.1e-08	1317.57	1043.55	581.025	148.683	54.1704	-0.336368	-1.1812	-3.14757	-4.60423	A
18	PC-3p-1537_22938	TTGAATTTCCTCTATAAGCGCATC	3.92e-08	1166.78	291.1	75.2563	0	0	-2.00295	-3.95458	-inf	-inf	A
19	osa-miR5071_1ss15GA	TCAAGCATCATATCATGGACA	4.62e-08	763.517	273.49	131.883	15.5745	0	-1.48118	-2.5334	-5.6154	-inf	A
20	ata-miR166a-3p_L+1R-1	TTCGGACCAGGCTTCATTCCC	6.73e-08	3934.04	2016.99	583.336	335.965	339.682	-0.963809	-2.75361	-3.54963	-3.53375
21	osa-miR166m_L+1R-1_1ss21CT	TTCGGACCAGGCTTCATTCCT	7.94e-08	159.786	89.4147	12.4522	0	0	-0.837553	-3.68166	-inf	-inf	A
22	tae-miR9654b-3p_L+1_1ss20GT	ATTCCGAAAGGCTTGAAGCTAAT	1.1e-07	3604.68	1624.88	204.986	0	0	-1.14954	-4.13627	-inf	-inf	A
23	bdi-MIR7757-p3_1ss4AG	TAGGAGCATGATTCAACCAAT	2.273e-07	180.025	63.9688	21.744	0	0	-1.49276	-3.04951	-inf	-inf	A
24	ata-miR171b-3p	TGATTGAGCCGTGCCAATATC	2.419e-07	14.0071	1.11852	0.847265	0	0	-3.6465	-4.0472	-inf	-inf	A
25	tae-miR171a	TGATTGAGCCGTGCCAATATC	2.419e-07	14.0071	1.11852	0.847265	0	0	-3.6465	-4.0472	-inf	-inf	A
26	ata-miR5062a-3p_2ss2TC18AG	GCGGATTTTTCACCAAGGTTCAAG	2.426e-07	132.132	68.5755	12.3868	0	0	-0.946219	-3.4151	-inf	-inf	A
27	tae-miR9655-3p	CAAGGGAAGGAAGTAGCCAAC	3.015e-07	823.417	358.776	216.993	72.3806	0	-1.19854	-1.92397	-3.50795	-inf	A
28	osa-miR5071_R-1_1ss15GA	TCAAGCATCATATCATGGAC	3.183e-07	112.604	64.1616	34.0353	0	0	-0.811475	-1.72615	-inf	-inf	A
29	tae-MIR9666c-p5	ATTCGGATTCGCCATCATACG	4.156e-07	65.1541	136.669	40.9224	44.8363	0	1.06876	-0.670965	-0.539191	-inf	C
30	tae-MIR9666a-p5	ATTCGGATTCGCCATCATACG	4.156e-07	65.1541	136.669	40.9224	44.8363	0	1.06876	-0.670965	-0.539191	-inf	C
31	tae-MIR9666b-p5	ATTCGGATTCGCCATCATACG	4.156e-07	65.1541	136.669	40.9224	44.8363	0	1.06876	-0.670965	-0.539191	-inf	C
32	osa-miR396d_2ss20GT21GA	TCCACAGGCTTTCTTGAACTA	4.544e-07	902.875	217.32	39.8707	0	0	-2.05471	-4.50112	-inf	-inf	A
33	tae-miR9658-3p	ATCGTTCTGGGTGAATAGGCC	5.13e-07	1754.67	1654.07	649.395	263.028	26.3059	-0.0851766	-1.43403	-2.73791	-6.05967	A
34	bdi-MIR7757-p5_1ss6AG	TTTATGAGCTCATTGAAGTAAC	5.853e-07	4726.08	2137.57	1506.02	1166.08	1353.14	-1.14467	-1.64991	-2.01898	-1.80433
35	PC-3p-8589_4140	GACGGCACCGCGGCCGTGGACGCC	7.083e-07	261.973	145.486	9.39359	0	0	-0.848542	-4.8016	-inf	-inf	A
36	ata-miR166c-3p	TCGGACCAGGCTTCATTCCTT	7.212e-07	279.004	123.897	58.45	0	0	-1.17115	-2.25501	-inf	-inf	A
37	ata-miR166a-5p	GGAATGTTGTCTGGTTCAAGG	8.957e-07	117.412	88.7875	20.2658	0	0	-0.403157	-2.53447	-inf	-inf	A
38	ptc-MIR6478-p5	CCGACCTTAGCTCAGTTGG	9.868e-07	172.617	93.8136	25.9556	0	0	-0.879701	-2.73345	-inf	-inf	A
39	tae-MIR5384-p5	TTCGCCGGTCGCGCGTTCCCCT	9.974e-07	202.427	175.999	21.6552	0	0	-0.201837	-3.22462	-inf	-inf	A
40	bdi-miR394	TTGGCATTCTGTCCACCTCC	1.0783e-06	92.7494	25.2714	11.4109	0	0	-1.87583	-3.02293	-inf	-inf	A
41	tae-MIR1137b-p3_2ss7TC17AG_1	TTGGGTCATCTATTTTGGAAC	1.2024e-06	69.577	30.554	11.7107	0	0	-1.18725	-2.57078	-inf	-inf	A
42	tae-MIR1137b-p3_2ss7TC17AG_2	TTGGGTCATCTATTTTGGAACGG	1.2024e-06	69.577	30.554	11.7107	0	0	-1.18725	-2.57078	-inf	-inf	A
43	tae-MIR1137b-p3_2ss7TC17AG_3	TTGGGTCATCTATTTTGGAACGGA	1.2024e-06	69.577	30.554	11.7107	0	0	-1.18725	-2.57078	-inf	-inf	A
44	osa-miR168a-3p_L-3	CCCGCCTTGCACCAAGTGAAT	1.3068e-06	589.175	225.576	59.3263	14.6306	0	-1.38508	-3.31195	-5.33164	-inf	A
45	tae-miR5048-5p	TTTGCAGGTTTTAGGTCTAAGT	1.3169e-06	2993.84	2030.26	1058.23	403.866	251.726	-0.560331	-1.50034	-2.89005	-3.57207	A
46	ata-miR9674b-3p	TGAATTTGTCCATAGCATCAG	1.5424e-06	914.593	394.885	270.657	59.9383	35.0745	-1.2117	-1.75667	-3.93158	-4.70464	A
47	bdi-miR399a_1ss16AG	TGCCAAAGGAGAATTGCCCTG	1.832e-06	78.846	32.0026	23.4843	0	0	-1.30085	-1.74734	-inf	-inf	A
48	ata-miR399a-3p	TGCCAAAGGAGAATTGCCCTG	1.832e-06	78.846	32.0026	23.4843	0	0	-1.30085	-1.74734	-inf	-inf	A
49	tae-MIR9674a-p5_1ss21AT	ATAGCATCATCCATCCTACCT	2.2257e-06	1350.45	641.702	310.356	64.8939	16.8627	-1.07347	-2.12145	-4.37922	-6.32346	A
50	tae-miR9674b-5p	ATAGCATCATCCATCCTACCC	2.4445e-06	2972.03	1309.37	467.772	274.687	325.599	-1.18257	-2.66757	-3.43559	-3.19028
51	ata-miR396c-5p	TTCCACAGCTTTCTTGAACTT	2.5073e-06	1088.84	204.589	32.1044	0	0	-2.412	-5.08388	-inf	-inf	A
52	ata-miR164b-5p	TGGAGAAGCAGGGCACGTGCA	2.8559e-06	383.639	222.47	81.6054	15.0239	0	-0.786141	-2.23301	-4.67442	-inf	A
53	tae-miR164	TGGAGAAGCAGGGCACGTGCA	2.8559e-06	383.639	222.47	81.6054	15.0239	0	-0.786141	-2.23301	-4.67442	-inf	A
54	osa-miR396e-5p	TCCACAGGCTTTCTTGAACTG	3.1502e-06	10779.8	2040.47	557.427	167.343	119.211	-2.40136	-4.2734	-6.00938	-6.49867	A
55	bdi-miR7731-5p_2ss8TC21AC	TTCCAAACTCCTGAGCAAACCTAT	3.5028e-06	396.375	237.151	90.0484	105.306	15.5137	-0.74106	-2.13809	-1.91228	-4.67525
56	ata-miR396e-3p	GTTCAATAAAGCTGTGGGAAA	3.7457e-06	181.27	40.1317	5.6261	0	0	-2.17533	-5.00986	-inf	-inf	A
57	ata-miR166a-3p	TCGGACCAGGCTTCATTCCCC	3.8681e-06	2862.02	1520.66	524.678	324.166	339.682	-0.912338	-2.44753	-3.14223	-3.07478
58	tae-miR9654a-3p_L+3R-1_1ss14CT	CTATTCTGAAAGGTTTGAAGCGAA	3.9006e-06	338.663	185.861	67.6362	0	0	-0.865626	-2.32398	-inf	-inf	A
59	tae-MIR1133-p5	AAATGGATGTATCTAGCACTAACT	3.9408e-06	28.3157	222.292	294.238	19.8221	0	2.97278	3.37731	-0.514493	-inf	D
60	osa-miR399d	TGCCAAAGGAGAGTTGCCCTG	5.0838e-06	133.176	49.4095	59.3594	0	0	-1.43048	-1.16579	-inf	-inf
61	PC-5p-4956_7387	TGAGACGAGATCTCCCCATAC	5.3922e-06	180.496	143.009	39.1293	13.2147	0	-0.335862	-2.20565	-3.77175	-inf	A
62	sbi-miR159b_R-1	CTTGGATTGAAGGGAGCTCC	5.7014e-06	88.0592	30.1025	4.84151	0	0	-1.54859	-4.18494	-inf	-inf	A
63	ata-miR167b-3p	AGGTCATGCTGGAGTTTCATC	5.75e-06	400.409	375.692	167.135	124.641	117.277	-0.0919249	-1.26046	-1.68369	-1.77155	A
64	tae-miR5062-5p	TGAACCTTAGGGAACAGCCGCAT	6.2222e-06	577.047	290.705	36.04	0	0	-0.989135	-4.00102	-inf	-inf	A
65	tae-MIR9670-p5	TTCTTCAAGTACTCCACTTTT	6.5729e-06	3045.42	1125.28	181.959	130.59	35.749	-1.43636	-4.06495	-4.54353	-6.4126	A
66	PC-5p-6352_5735	TGAATTTGAACATAGCATCAG	7.112e-06	170.992	129.303	79.0177	0	0	-0.403174	-1.11368	-inf	-inf	A
67	tae-miR9652-5p	CCTGTTTGTCATTAAGTTTCTT	8.4985e-06	940.929	431.828	67.4958	0	0	-1.12363	-3.80122	-inf	-inf	A
68	ata-miR164a-5p_R-1	TGGAGAAGCAGGGCACGTGC	9.0604e-06	72.919	46.6207	20.2886	4.87687	0	-0.645324	-1.84562	-3.90227	-inf	A
69	tae-miR9678-3p	TCTGGCGAGGGACATACACTGT	1.02779e-05	0	243.622	773.747	716.515	946.488	inf	inf	inf	inf	F
70	tae-MIR9652-p3	TAGAAGCTTAATGAGAACATG	1.06642e-05	228.584	118.689	29.7498	0	0	-0.945533	-2.94177	-inf	-inf	A
71	ata-MIR9863a-p5_1ss5CT	TGATTTGCTTCTCATCTGAAG	1.08656e-05	238.683	189.395	106.358	20.766	0	-0.333699	-1.16617	-3.5228	-inf	A
72	PC-5p-4165_8736	AGTCCCTGATCTTGATCGTACACA	1.13142e-05	0	59.6335	104.49	10.855	0	inf	inf	inf	inf	D
73	bdi-miR9483a_R-1_2ss19AC20GA	TTGAACTGTTTCCTCTGACATTC	1.20097e-05	646.237	337.072	160.538	108.349	58.7226	-0.939006	-2.00914	-2.57637	-3.46007	A
74	osa-miR171e-5p_2ss2GA21AG	TATTGGCTCGGCTCACTCAGG	1.43336e-05	98.5467	12.3554	4.68842	0	0	-2.99566	-4.39363	-inf	-inf	A
75	ata-miR5168-3p	TCGGACCAGGCTTCAATCCCT	1.48971e-05	2312.03	663.141	207.111	79.5279	88.2367	-1.80177	-3.48068	-4.86156	-4.71164
76	PC-3p-1076_33015	AAGCATCATCTTCACTTCAAA	1.61824e-05	276.691	45.2348	10.6917	0	0	-2.61277	-4.69372	-inf	-inf	A
77	tae-MIR1137b-p3_2ss9TG18AG_2	ATCTATTTGAGAACGGAGGG	1.64912e-05	42.3081	25.8271	5.15726	0	0	-0.71205	-3.03626	-inf	-inf	A
78	tae-MIR1137b-p3_2ss9TG18AG_1	ATCTATTTGAGAACGGAGG	1.64912e-05	42.3081	25.8271	5.15726	0	0	-0.71205	-3.03626	-inf	-inf	A
79	tae-MIR1137b-p3_2ss9TG18AG_3	ATCTATTTGAGAACGGAGGGA	1.64912e-05	42.3081	25.8271	5.15726	0	0	-0.71205	-3.03626	-inf	-inf	A
80	tae-MIR1120a-p5_2	TCCGTCCCATAATATAAGAAC	1.69684e-05	92.4312	72.3839	45.2667	0	0	-0.352711	-1.02993	-inf	-inf	A
81	tae-MIR1120a-p5_1	CCCTCCGTCCCATAATATAAGAAC	1.69684e-05	92.4312	72.3839	45.2667	0	0	-0.352711	-1.02993	-inf	-inf	A
82	tae-MIR9659-p5	TGCTGGGAAAACTATTGAACT	1.83516e-05	147.349	94.8371	18.6095	0	0	-0.635716	-2.98512	-inf	-inf	A
83	ata-miR9863a-3p_1ss9TC	TGAGAAGGCAGATCATAATAGC	2.03742e-05	2055.52	1251.67	1184.08	490.694	391.289	-0.715654	-0.795735	-2.06661	-2.3932	A
84	tae-MIR167c-p3	AGATCATGCTGCAGCTTCATT	2.19323e-05	57.6956	23.4686	3.22768	0	0	-1.29773	-4.15989	-inf	-inf	A
85	ata-miR167f-3p_L-1R+1	AGATCATGCTGCAGCTTCATT	2.19323e-05	57.6956	23.4686	3.22768	0	0	-1.29773	-4.15989	-inf	-inf	A
86	PC-3p-864_40563	TTCCGAGAGCTGCTTAGACGT	2.44713e-05	263.098	831.3	656.58	414.821	251.4	1.65977	1.31937	0.65689	-0.0656171	C
87	hvu-miR159a_1ss21GA	TTTGGATTGAAGGGAGCTCTA	2.71628e-05	186.407	75.4776	74.8672	9.91106	0	-1.30434	-1.31605	-4.23327	-inf	A
88	osa-miR166m	TCGGACCAGGCTTCATTCCCT	2.84578e-05	1432.45	838.756	290.717	93.5585	89.5725	-0.772163	-2.3008	-3.93647	-3.99929	A
89	tae-MIR7757-p3_1ss19AG	TGGATAGTTTGAGGTTTTGTTT	3.01105e-05	533.713	436.254	766.01	227.053	126.373	-0.290899	0.521297	-1.23304	-2.07838	D
90	tae-miR9659-3p	TCCAATGGTTGTTCACGGCATC	3.27669e-05	1096.72	1078.12	330.74	261.96	14.1647	-0.0246739	-1.72943	-2.06577	-6.27475	A
91	ata-miR166d-5p	GGAATGTTGTCTGGCTCGGGG	3.83237e-05	64.4386	78.8395	44.3333	0	0	0.290994	-0.539532	-inf	-inf	C
92	osa-miR159f_R-1	CTTGGATTGAAGGGAGCTCT	3.9745e-05	414.138	147.293	117.656	0	15.5137	-1.49142	-1.81553	-inf	-4.7385
93	tae-miR9665-3p_L+1	TGCTAGCAGTGTAAACTCAAATCA	4.21981e-05	471.134	340.322	65.7021	0	0	-0.469236	-2.84213	-inf	-inf	A
94	osa-miR319a-3p.2-3p_R+1	TTGGACTGAAGGGTGCTCCCT	5.2351e-05	2256.15	1037.76	711.788	388.849	765.341	-1.12039	-1.66434	-2.53658	-1.55969
95	osa-miR444b.1	TGTTGTCTCAAGCTTGCTGCC	5.88348e-05	137.851	33.2954	0	25.0136	0	-2.04972	-inf	-2.46233	-inf
96	PC-3p-4242_8557	AAACGATCTTATATTGTGGGA	5.98763e-05	74.664	57.7215	9.3609	0	0	-0.371304	-2.99569	-inf	-inf	A
97	tae-miR171b	TTGAGCCGTGCCAATATCACG	6.23932e-05	59.2406	33.7203	7.10089	0	0	-0.812966	-3.06051	-inf	-inf	A
98	tae-miR167c-5p	TGAAGCTGCCAGCATGATCTGC	6.92697e-05	934.862	651.718	254.194	126.895	44.7069	-0.520506	-1.87882	-2.88112	-4.38619	A
99	ata-miR167f-5p	TGAAGCTGCCAGCATGATCTGC	6.92697e-05	934.862	651.718	254.194	126.895	44.7069	-0.520506	-1.87882	-2.88112	-4.38619	A
100	ata-miR171d-5p	TGTTGGCTCGACTCACTCAGA	7.44016e-05	20.0793	21.0382	7.26466	0	0	0.0672983	-1.46674	-inf	-inf	C
101	tae-MIR171a-p5	TGTTGGCTCGACTCACTCAGA	7.44016e-05	20.0793	21.0382	7.26466	0	0	0.0672983	-1.46674	-inf	-inf	C
102	tae-miR1127b-3p_1ss12TC	ACAAGTATTTCCGGACGGAGG	7.9196e-05	405.314	873.762	491.717	174.094	34.4	1.1082	0.278786	-1.21918	-3.55856	C
103	tae-MIR9672b-p3_1ss3GA	TAAGATACCACGACTGTCATT	7.95186e-05	3217.18	916.584	401.296	135.902	20.9098	-1.81146	-3.00306	-4.56516	-7.26548	A
104	tae-MIR1137a-p3_1ss9CT	CATCTATTTTGGAACGGAGGGAGT	8.49843e-05	376.982	547.328	138.034	18.4063	0	0.537911	-1.44947	-4.35623	-inf	C
105	osa-MIR5339-p3_1ss3GA	TGAGAATATTCTTTATCTGTT	8.73758e-05	422.553	365.15	158.71	64.1859	24.9568	-0.210642	-1.41273	-2.7188	-4.08162	A
106	tae-MIR9674a-p3_1ss4GA	TAGAATGGCTGGTGCTATGGA	9.16727e-05	214.007	123.016	68.8925	16.9904	31.8764	-0.798812	-1.63524	-3.65487	-2.7471	A
107	hvu-miR5048a_L+2R-2	TATATTTGCAGGTTTTAGGTCT	9.58861e-05	2071.86	1547.64	946.279	619.636	204.573	-0.420864	-1.13059	-1.74144	-3.34024	A
108	ata-miR167a-5p_R-2	TGAAGCTGCCAGCATGATC	0.000103755	164.544	76.7488	47.2562	12.3495	2.58562	-1.10026	-1.7999	-3.73595	-5.99182	A
109	tae-miR9672a-3p	CCACGACTGTCATTAAGCATC	0.000116286	81.8816	25.4511	6.24246	0	0	-1.68581	-3.71335	-inf	-inf	A
110	PC-5p-1011_35482	TACCCTCGCCGGAGCAGCGTG	0.00011737	300.568	125.868	47.0419	28.7893	0	-1.25578	-2.67567	-3.38409	-inf	A
111	gma-miR6300	GTCGTTGTAGTATAGTGG	0.000137702	53.7611	28.6911	12.5611	0	0	-0.905959	-2.0976	-inf	-inf	A
112	tae-MIR9674a-p3_1ss20GT	GTAGGATGGCTGGTGCTATTG	0.000140626	164.928	100.861	80.7436	19.3502	16.1882	-0.709478	-1.03042	-3.09142	-3.34882	A
113	tae-MIR1121-p5_2ss16TA21TC	TCTGTAAAGAAATATAAGAGC	0.000141882	91.8417	102.778	62.7027	19.8221	0	0.162311	-0.550621	-2.21204	-inf	C
114	osa-miR167d-5p_R+1_1	TGAAGCTGCCAGCATGATCTGG	0.000151188	344.229	197.38	91.9617	16.9904	0	-0.802396	-1.90426	-4.34058	-inf	A
115	osa-miR167d-5p_R+1_2	TGAAGCTGCCAGCATGATCTGT	0.000151188	344.229	197.38	91.9617	16.9904	0	-0.802396	-1.90426	-4.34058	-inf	A
116	ata-miR167d-3p	AGGTCATGTGGCAGCTTCATT	0.00015407	253.359	48.7172	23.5114	0	0	-2.37868	-3.42975	-inf	-inf	A
117	tae-MIR5048-p5_1ss20TC	TTAGACCTAGACATGCAAGC	0.000167091	236.122	158.446	57.2833	0	0	-0.57554	-2.04335	-inf	-inf	A
118	tae-miR9666b-3p	CGGTTGGGCTGTATGATGGCGA	0.000218033	323.86	293.995	129.69	66.5513	69.8423	-0.139581	-1.3203	-2.28283	-2.2132
119	tae-miR9670-3p	AGGTGGAATACTTGAAGAAGA	0.000227622	543.847	630.713	357.307	142.736	105.599	0.213784	-0.606036	-1.92985	-2.3646	C
120	tae-miR9774_L+1R+1	ACAAGATATTGGGTATTTCTGTCT	0.000242114	394.365	236.958	17.147	0	0	-0.734902	-4.5235	-inf	-inf	A
121	tae-MIR5048-p3_2ss18TG21GA	AATATATTTGCAGGTTTGAGA	0.000256374	55.0653	66.0122	5.64843	0	0	0.261589	-3.28522	-inf	-inf	C
122	bdi-miR1878-3p_1ss14AG	ATTTGTAGTGTTCGGATTGAGTTT	0.000300253	727.762	328.209	226.931	116.144	131.588	-1.14885	-1.68121	-2.64755	-2.46743	A
123	ttu-miR160	TGCCTGGCTCCCTGTATGCCA	0.000314022	96.1388	111.702	63.0432	0	0	0.216458	-0.608778	-inf	-inf	C
124	tae-MIR9668-p3_1ss23AG_2	CAAGTATTTTCGGACGGAGGGAGT	0.000355777	74.2626	158.636	131.687	161.355	72.5368	1.09501	0.826407	1.11953	-0.0339236	E
125	tae-MIR9668-p3_1ss23AG_1	CAAGTATTTTCGGACGGAGGGAG	0.000355777	74.2626	158.636	131.687	161.355	72.5368	1.09501	0.826407	1.11953	-0.0339236	E
126	ata-miR393-5p	TTCCAAAGGGATCGCATTGAT	0.000433404	132.063	35.3493	12.1048	0	0	-1.90147	-3.44757	-inf	-inf	A
127	tae-miR9666a-3p	CGGTAGGGCTGTATGATGGCGA	0.000457331	352.948	1317.06	1082.1	596.442	589.664	1.89979	1.61631	0.756928	0.740438	C
128	tae-MIR1135-p3	ACTAAAATACGTCTAGATACATCT	0.000479438	296.918	1443.46	1004.35	53.8029	37.6481	2.28139	1.75813	-2.46431	-2.97942	C
129	tae-miR159a	TTTGGATTGAAGGGAGCTCTG	0.000616536	3173.22	1243.55	1542.54	626.09	1043.57	-1.35149	-1.04064	-2.3415	-1.60442
130	PC-5p-8481_4197	ATCCGATCCTACATGGCATGTGAG	0.000693025	0	41.2444	46.7907	13.2147	0	inf	inf	inf	inf	D
131	tae-MIR531-p5_2ss11CG20AG	CTCGCCGGAGGAGCGTGCAGC	0.000876242	589.869	271.695	93.942	126.425	465.458	-1.11841	-2.65055	-2.22211	-0.341743
132	tae-miR319_L-1R+1	TGGACTGAAGGGAGCTCCCTC	0.000931209	0	39.7494	85.4202	145.969	404.973	inf	inf	inf	inf	B
133	PC-5p-5606_6502	TCAACCAAGGTCCTCGGAATG	0.00096351	40.7423	14.4504	6.25362	0	0	-1.49541	-2.70376	-inf	-inf	A
134	tae-MIR9654b-p5_1ss20AG	AGCCTTGAGGAATAGGGTAGACTG	0.000983931	114.563	98.973	50.6367	0	0	-0.211031	-1.17788	-inf	-inf	A
135	tae-MIR9654a-p5_1ss8TA	AGCCTTGAGGAATAGGGTAGACTG	0.000983931	114.563	98.973	50.6367	0	0	-0.211031	-1.17788	-inf	-inf	A
136	tae-MIR9662b-p5_1ss9CG	GCGGCTCTGTGGTGTTCAAGC	0.00107034	2387.35	1621.74	800.067	845.831	1468.47	-0.557866	-1.57722	-1.49697	-0.701093
137	ata-miR9674c-5p_L+1R-1_1ss9TG	TTGAATTTGTCCATAGCATCA	0.00108069	54.1867	29.9721	27.4817	8.96715	0	-0.85432	-0.979466	-2.59522	-inf	A
138	bdi-miR827-5p_1ss6TC	TTTTGCTGGTTGTCATCTAACC	0.00112074	92.1656	106.598	80.2324	23.5978	0	0.209878	-0.200044	-1.96558	-inf	C
139	tae-miR9662a-3p	TTGAACATCCCAGAGCCACCG	0.00125185	11891.4	6694.49	4626.34	4744.39	2398.89	-0.82887	-1.36197	-1.32562	-2.30948
140	tae-miR9778	TGCATCATCTCGAACTCGTCG	0.00133703	0	75.8662	224.929	190.479	108.608	inf	inf	inf	inf	D
141	bdi-MIR7757-p5_2ss6AG22CT	TTTATGAGCTCATTGAAGTAAT	0.00138163	367.138	203.018	179.368	130.013	81.8289	-0.854715	-1.0334	-1.49766	-2.16564	A
142	PC-5p-15321_2080	TGAATCTTGGGAAAAAGCTGCA	0.00150845	84.3621	129.681	48.0008	0	0	0.620296	-0.813535	-inf	-inf	C
143	tae-MIR1128-p3_1ss5CA_2	ACAAATATTTCCGGACGGAGG	0.00172377	12.3079	125.103	64.5786	31.621	0	3.34546	2.39147	1.36129	-inf	C
144	tae-MIR1128-p3_1ss5CA_3	ACAAATATTTCCGGACGGAGGGAG	0.00172377	12.3079	125.103	64.5786	31.621	0	3.34546	2.39147	1.36129	-inf	C
145	tae-MIR1128-p3_1ss5CA_1	ACAAATATTTCCGGACGGAG	0.00172377	12.3079	125.103	64.5786	31.621	0	3.34546	2.39147	1.36129	-inf	C
146	tae-MIR1120b-p5	TCTGTCCCAAAATATAAGAAC	0.00175485	48.4247	74.9988	39.2669	0	0	0.631126	-0.302427	-inf	-inf	C
147	gma-miR6300_R+1_2	GTCGTTGTAGTATAGTGGT	0.00177402	78.885	43.4828	4.68842	15.1026	13.4902	-0.859306	-4.07258	-2.38496	-2.54784
148	gma-miR6300_R+1_1	GTCGTTGTAGTATAGTGGC	0.00177402	78.885	43.4828	4.68842	15.1026	13.4902	-0.859306	-4.07258	-2.38496	-2.54784
149	ata-MIR9772a-p5	CGTTGAGATGAGATTACCCCA	0.00192433	356.754	186.095	168.911	76.3394	58.0078	-0.938887	-1.07866	-2.22443	-2.62061	A
150	tae-MIR9772-p5	CGTTGAGATGAGATTACCCCA	0.00192433	356.754	186.095	168.911	76.3394	58.0078	-0.938887	-1.07866	-2.22443	-2.62061	A
151	tae-MIR1128-p5_1ss1GA	ATATCTAGAACTAAAATACATCT	0.00196259	0	44.4415	53.4766	9.91106	0	inf	inf	inf	inf	D
152	ata-MIR9863a-p3_1	TCTGAAGACTAGTTTATTAC	0.00211958	889.058	1079.26	937.963	702.44	335.431	0.279694	0.0772535	-0.339903	-1.40626	C
153	ata-MIR9863a-p3_2	TCTGAAGACTAGTTTATTACA	0.00211958	889.058	1079.26	937.963	702.44	335.431	0.279694	0.0772535	-0.339903	-1.40626	C
154	ata-miR9863a-3p_2ss9TC22CA	TGAGAAGGCAGATCATAATAGA	0.00218463	43.4766	27.2371	17.1661	0	0	-0.674668	-1.34068	-inf	-inf	A
155	PC-3p-5230_6978	CGATTTGTCTTTTTTGCTGAGAGC	0.00234939	0	53.8894	214.201	76.6282	24.2823	inf	inf	inf	inf	D
156	tae-MIR1122a-p5_1ss3GT	AATACAAGAATTTTGGGACGG	0.00244129	0	534.6	437.325	23.1258	19.2618	inf	inf	inf	inf	D
157	osa-miR827_R-1	TTAGATGACCATCAGCAAAC	0.00286806	42.2392	30.734	19.7799	0	0	-0.458749	-1.09455	-inf	-inf	A
158	PC-3p-1840_19246	TTCGAGGACCTTGGTTGAGCC	0.00294743	43.544	55.0888	20.5697	12.7428	0	0.339285	-1.08195	-1.77279	-inf	C
159	tae-MIR1135-p5_1ss16TA	ATTACTTGTCTCGGAAATGGA	0.00300873	175.759	638.96	462.028	29.2612	16.1882	1.86213	1.39438	-2.58653	-3.44058	C
160	tae-MIR5175-p5_1ss1AT	TTTACTCGTCGTGGTTTTAGT	0.00314447	92.1041	63.9992	21.2751	16.0465	0	-0.525212	-2.1141	-2.52101	-inf	A
161	lus-miR159b_R+1_1ss21CT	TTTGGATTGAAGGGAGCTCTTT	0.00314818	0	6.06713	29.4703	14.6306	172.529	inf	inf	inf	inf	F
162	ptc-miR6478_R-1_1ss20TG	CCGACCTTAGCTCAGTTGGG	0.00316766	67.7575	51.5727	15.7899	0	0	-0.393772	-2.10138	-inf	-inf	A
163	ata-miR9863a-3p_R-3_1ss9TC	TGAGAAGGCAGATCATAAT	0.00461505	117.224	90.6019	65.0881	23.5978	0	-0.371654	-0.848801	-2.31254	-inf	A
164	stu-miR156f-5p_L-1R+1	TGACAGAAGAGAGTGAGCAT	0.00468699	93.788	77.5806	69.4861	28.3173	0	-0.273708	-0.432679	-1.72772	-inf	A
165	ptc-MIR6478-p5_2ss6CT19GA	CCGACTTTAGCTCAGTTGA	0.0049447	44.3264	53.0742	16.5873	0	0	0.259844	-1.41809	-inf	-inf	C
166	PC-5p-638_57225	TCTGTAAACTAATATAAGAGC	0.00515213	157.708	172.887	103.273	126.653	243.114	0.132568	-0.610801	-0.316383	0.624375	F
167	tae-miR9776_L-1R+1_1ss18AG	TGGACGAGGATGTGCAGCTGC	0.00528823	144.298	120.469	53.0256	266.035	281.422	-0.260387	-1.44429	0.882569	0.963687	F
168	tae-miR7757-5p_1ss2TC	ACAAAACCTTCAGCTATCCATC	0.00560927	6748.29	2321.78	2101.09	1851.31	475.623	-1.53929	-1.68339	-1.86598	-3.82663	A
169	tae-MIR1127a-p3_1ss1TA	AGACAAGTAATTCCGAACGGAGGG	0.00568789	139.781	432.438	145.891	12.7428	11.382	1.62932	0.0617204	-3.45542	-3.61835	C
170	PC-5p-7509_4754	TCTATGAAGAAATATAAGAAC	0.0057451	35.6725	48.0011	44.6608	0	0	0.428255	0.324194	-inf	-inf	C
171	hvu-miR1120_L-4R+1_1ss10TC	TCTTACATTATGGGACGGAGG	0.00588045	87.2459	62.7702	1.34487	0	0	-0.475007	-6.01955	-inf	-inf	A
172	tae-miR1130b-3p_1ss6TC	TCTTACATTATGGGACGGAGG	0.00588045	87.2459	62.7702	1.34487	0	0	-0.475007	-6.01955	-inf	-inf	A
173	osa-miR159f_L-1_1ss21AC	TTGGATTGAAGGGAGCTCTC	0.00711153	76.5468	49.3026	73.8738	24.5417	0	-0.634678	-0.0512802	-1.64111	-inf
174	PC-3p-2633_13702	AAGTGTCTCTCCTGTAGAAATAGG	0.00776673	22.3265	61.8285	155.033	85.6633	128.729	1.46951	2.79575	1.93992	2.52751	D
175	PC-5p-11378_3005	ATAAATCTGGTTTTCTGAAGCACC	0.00806308	0	38.5061	45.7359	16.0465	0	inf	inf	inf	inf	D
176	tae-miR9664-3p	TTGCAGTCCTCGATGTCGTAG	0.00829418	682.852	505.085	505.195	226.976	93.7568	-0.435047	-0.434732	-1.58903	-2.86458
177	osa-miR827	TTAGATGACCATCAGCAAACA	0.0086264	291.766	133.354	134.072	65.8156	0	-1.12955	-1.12181	-2.14831	-inf	A
178	tae-MIR1120c-p5	TCTGTCCCATAATATAAGAAC	0.00872175	163.439	200.624	90.2117	9.91106	0	0.295745	-0.857364	-4.04357	-inf	C
179	tae-MIR397-p5	TTGAGTGCAGCGTTGATGAAC	0.00890186	192.062	217.114	116.914	208.381	310.091	0.176884	-0.716127	0.117652	0.691121	F
180	tae-miR1122b-3p_1ss11GT	AGACTTATATTTAGGAACGGA	0.00946655	54.6764	346.847	134.084	0	0	2.66531	1.29415	-inf	-inf	C
181	tae-MIR5048-p5	TTAGACCTAGACATGCAAGT	0.00985589	1590.8	952.21	802.754	790.561	749.494	-0.740402	-0.986724	-1.00881	-1.08576	A
182	bdi-miR156b-5p	TGACAGAAGAGAGTGAGCAC	0.0099049	152.066	97.7409	75.4172	99.6698	82.5657	-0.637664	-1.01173	-0.60947	-0.881083
183	zma-miR156a-5p	TGACAGAAGAGAGTGAGCAC	0.0099049	152.066	97.7409	75.4172	99.6698	82.5657	-0.637664	-1.01173	-0.60947	-0.881083
184	osa-miR156a	TGACAGAAGAGAGTGAGCAC	0.0099049	152.066	97.7409	75.4172	99.6698	82.5657	-0.637664	-1.01173	-0.60947	-0.881083
185	sbi-miR156a	TGACAGAAGAGAGTGAGCAC	0.0099049	152.066	97.7409	75.4172	99.6698	82.5657	-0.637664	-1.01173	-0.60947	-0.881083
186	ata-miR156a-5p	TGACAGAAGAGAGTGAGCAC	0.0099049	152.066	97.7409	75.4172	99.6698	82.5657	-0.637664	-1.01173	-0.60947	-0.881083
187	ata-miR9863a-3p	TGAGAAGGTAGATCATAATAGC	0.0123615	2231.31	2199.7	2101.6	2220.75	6103.07	-0.0205832	-0.0864051	-0.006846	1.45164	F
188	bdi-miR7731-5p_R-3_2ss8TC21AC	TTCCAAACTCCTGAGCAAACC	0.0133779	0	22.5125	32.8312	96.024	144.416	inf	inf	inf	inf	B
189	tae-miR531_L-2R-1_1ss13CG	CTCGCCGGAGGAGCGTGC	0.0134362	42.4365	14.289	5.85016	12.2708	0	-1.5704	-2.85876	-1.79007	-inf
190	bdi-MIR7757-p3_1ss6AG	TTTATGAGCTCATTGAAGTAACT	0.0149393	114.035	85.8545	53.4879	55.6792	0	-0.409511	-1.09219	-1.03427	-inf
191	tae-MIR1136-p3_2ss16CT20GA	ATACATCCATTTCTGTGACAAG	0.0151404	22.4606	133.882	77.5953	0	0	2.5755	1.78857	-inf	-inf	C
192	bdi-miR5169a_2ss19AG20CA	TTTGACCAAGTTTGTAGAGAA	0.0174409	10.9404	27.1809	17.8896	0	0	1.31293	0.709455	-inf	-inf	C
193	tae-MIR1136-p5	ATGGATGTATCTAGATGTATTTT	0.0177688	266.81	563.105	415.506	239.391	72.749	1.07759	0.639056	-0.156448	-1.87482	C
194	ata-miR5062b-5p_L+2R-4	ATGCGGATTTTTCACCAAGATT	0.0250837	12.2978	39.0244	5.39168	0	0	1.66598	-1.18959	-inf	-inf	C
195	ata-miR167b-5p	TGAAGCTGCCAGCATGATCTGA	0.0266177	2775.04	2215.89	2142.15	1996.84	1194.32	-0.324625	-0.373446	-0.474786	-1.21632	A
196	tae-MIR1137b-p3_2ss1TC19AG_2	CATCTATTTTAGAACGGAGGGAGT	0.0285295	14.3165	36.2037	10.3369	0	0	1.33846	-0.469884	-inf	-inf	C
197	tae-MIR1137b-p3_2ss1TC19AG_1	CATCTATTTTAGAACGGAGGG	0.0285295	14.3165	36.2037	10.3369	0	0	1.33846	-0.469884	-inf	-inf	C
198	ata-MIR9674b-p5	GTAGGATGGCCGGTGCTATGG	0.0300008	114.814	135.617	173.975	158.647	198.212	0.240235	0.599583	0.466522	0.787746	F
199	gra-MIR8678-p5_2ss11GA17CG	AACCAATTTGAACTGTGA	0.0302813	74.5257	68.4985	58.9983	17.4623	20.2353	-0.121665	-0.337063	-2.09349	-1.88087
200	tae-MIR1122a-p3_2ss15AG23AG	ACATACGGATGTATGTAGACATGT	0.0351976	11.3962	400.054	285.616	34.4527	94.0099	5.13357	4.64744	1.59606	3.04425	C
201	tae-miR1120b-3p_L-1R+1	TCTTATATTGTGGGACAGAGG	0.0354866	91.695	83.2536	16.1198	0	126.182	-0.139331	-2.50801	-inf	0.460593	F
202	tae-MIR9668-p3_2ss17GA23AG	CAAGTATTTTCGGACGAAGGGAGT	0.0381629	0	12.9736	29.6599	41.7837	59.6946	inf	inf	inf	inf	B
203	ptc-miR6478_R-1_1ss20TC	CCGACCTTAGCTCAGTTGGC	0.0396849	159.27	114.94	118.343	0	0	-0.470588	-0.428497	-inf	-inf
204	tae-miR408_L-1	TGCACTGCCTCTTCCCTGGC	0.0417052	41.5253	34.07	11.509	129.421	141.154	-0.285489	-1.85123	1.64001	1.76521	F
205	bdi-miR9483a_1ss20GA	TTGAACTGTTTCCTCTGAAATTCC	0.0446982	2249.95	2325.18	1144.06	1252.87	2386.68	0.0474462	-0.975737	-0.844653	0.085107	F
206	gma-miR6300_R+5_2	GTCGTTGTAGTATAGTGGTAAGT	0.0484307	48.6197	16.2711	16.1057	11.3269	0	-1.57923	-1.59397	-2.10178	-inf	A
207	gma-miR6300_R+5_1	GTCGTTGTAGTATAGTGGTAAGC	0.0484307	48.6197	16.2711	16.1057	11.3269	0	-1.57923	-1.59397	-2.10178	-inf	A

## Sheet: DBA Aurora - HS
Table S4 continued. List of miRNAs with expression patterns specific to five developmental time-points in two durum wheat genotypes.
Index	miRNA name	miRNA sequence	pvalue(ANOVA)	TG5_HS(mean)	TG15_HS(mean)	TG25_HS(mean)	TG35_HS(mean)	TG45_HS(mean)	Log2FC(15DPA/5DPA)	Log2FC(25DPA/5DPA)	Log2FC(35DPA/5DPA)	Log2FC(45DPA/5DPA)	Regulation pattern*
1	ata-miR5168-3p	TCGGACCAGGCTTCAATCCCT	0	3133.58	396.953	184.749	83.2102	52.5147	-2.98077	-4.08417	-5.23491	-5.89895	A
2	tae-MIR9672b-p5	TGCTTAATGACAGTCGTGGTG	1e-10	1193.37	182.249	35.0754	0	0	-2.71106	-5.08844	-inf	-inf	A
3	tae-MIR9672a-p5	TGCTTAATGACAGTCGTGGTG	1e-10	1193.37	182.249	35.0754	0	0	-2.71106	-5.08844	-inf	-inf	A
4	ata-miR396c-5p	TTCCACAGCTTTCTTGAACTT	3e-10	1919.43	67.2098	9.58897	0	0	-4.83586	-7.64509	-inf	-inf	A
5	osa-miR166m_L+1R-1_1ss21CT	TTCGGACCAGGCTTCATTCCT	4e-10	193.008	34.9477	5.80385	0	0	-2.46539	-5.0555	-inf	-inf	A
6	PC-5p-1148_30697	ATATATTTGATTTGACTTTACAC	5e-09	2361.44	245.964	40.8793	0	0	-3.26315	-5.85215	-inf	-inf	A
7	tae-MIR9672b-p3_1ss3GA	TAAGATACCACGACTGTCATT	6.7e-09	5944.86	695.665	274.417	66.3813	30.353	-3.09518	-4.4372	-6.48472	-7.61366	A
8	tae-miR9773	TTTGTTTTTATGTTATTTTGTGAA	9.1e-09	2390.45	267.041	64.5994	0	0	-3.16214	-5.20962	-inf	-inf	A
9	bdi-miR171a	TGATTGAGCCGCGCCAATATC	1.02e-08	120.583	3.46495	5.80385	0	0	-5.12105	-4.37687	-inf	-inf
10	osa-miR171a	TGATTGAGCCGCGCCAATATC	1.02e-08	120.583	3.46495	5.80385	0	0	-5.12105	-4.37687	-inf	-inf
11	osa-miR396e-5p_R-1	TCCACAGGCTTTCTTGAACT	1.33e-08	808.081	115.571	27.5052	0	6.79765	-2.80572	-4.87672	-inf	-6.89332
12	tae-MIR1137a-p5_2ss14GA21CT	TCCGTTCCAAAATAGATGACT	1.37e-08	672.526	145.373	19.6826	0	0	-2.20983	-5.09459	-inf	-inf	A
13	tae-miR9672a-3p	CCACGACTGTCATTAAGCATC	1.37e-08	100.839	15.6325	2.64958	0	0	-2.68943	-5.25014	-inf	-inf	A
14	ata-miR166a-3p_L+1R-1	TTCGGACCAGGCTTCATTCCC	3.53e-08	3991.24	1404.17	512.793	380.102	217.052	-1.50712	-2.96039	-3.39238	-4.20072	A
15	osa-miR168a-3p_L-3	CCCGCCTTGCACCAAGTGAAT	6.07e-08	491.83	108.291	17.4116	0	0	-2.18324	-4.82004	-inf	-inf	A
16	PC-5p-2146_16620	AGATAAGGTAGTAATAATGTCATA	7.17e-08	567.133	95.3915	19.935	0	0	-2.57175	-4.83031	-inf	-inf	A
17	tae-miR9654b-3p_L+1_1ss20GT	ATTCCGAAAGGCTTGAAGCTAAT	8.53e-08	3669.45	554.446	95.6374	0	0	-2.72645	-5.26184	-inf	-inf	A
18	tae-MIR9652-p3	TAGAAGCTTAATGAGAACATG	9.29e-08	168.517	42.4083	10.8507	0	0	-1.99048	-3.95704	-inf	-inf	A
19	bdi-MIR7757-p3_1ss4AG	TAGGAGCATGATTCAACCAAT	9.82e-08	257.787	42.125	13.1217	0	0	-2.61343	-4.29615	-inf	-inf	A
20	ata-miR166c-3p	TCGGACCAGGCTTCATTCCTT	1.34e-07	363.273	88.1075	22.3953	0	40.4354	-2.04372	-4.01979	-inf	-3.16737
21	ata-miR166a-3p	TCGGACCAGGCTTCATTCCCC	1.635e-07	2847.2	1099.65	496.391	380.102	226.909	-1.3725	-2.52	-2.90509	-3.64936	A
22	osa-miR396d_2ss20GT21GA	TCCACAGGCTTTCTTGAACTA	1.86e-07	1148.93	110.748	17.9162	0	0	-3.37494	-6.00288	-inf	-inf	A
23	tae-MIR9665-p5_1ss24TC	GTTTGACTTTGCACTGCTAGCGGC	1.868e-07	1149.75	249.746	58.5432	0	0	-2.20278	-4.29567	-inf	-inf	A
24	PC-3p-1537_22938	TTGAATTTCCTCTATAAGCGCATC	1.921e-07	949.234	128.041	15.6452	0	0	-2.89016	-5.92298	-inf	-inf	A
25	osa-miR396e-5p	TCCACAGGCTTTCTTGAACTG	2.42e-07	11451.9	1586.13	353.368	114.821	70.4839	-2.85201	-5.01828	-6.64006	-7.34408	A
26	PC-3p-1786_19849	TTGGATCATCTATTTGAGAAC	2.847e-07	584.516	193.249	69.5419	0	0	-1.59678	-3.07129	-inf	-inf	A
27	osa-miR166m	TCGGACCAGGCTTCATTCCCT	2.962e-07	1748.43	471.849	290.287	100.544	108.688	-1.88967	-2.59051	-4.12017	-4.00779	A
28	tae-miR1127b-3p_1ss12TC	ACAAGTATTTCCGGACGGAGG	2.978e-07	340.824	472.351	434.062	41.0932	41.7055	0.470831	0.348874	-3.05205	-3.03072	C
29	tae-MIR9655-p5	TCGGCTACTTCCTTTCCCTTGC	4.736e-07	1043.37	260.154	54.0757	0	0	-2.00381	-4.27012	-inf	-inf	A
30	osa-miR5071_1ss15GA	TCAAGCATCATATCATGGACA	4.975e-07	566.296	170.527	55.2541	37.9787	7.8173	-1.73155	-3.3574	-3.89829	-6.17874	A
31	tae-miR9674b-5p	ATAGCATCATCCATCCTACCC	6.338e-07	3286.85	943.112	349.762	395.063	262.037	-1.8012	-3.23226	-3.05655	-3.64886	A
32	ata-miR164b-5p	TGGAGAAGCAGGGCACGTGCA	8.469e-07	390.651	130.363	51.7158	11.1042	0	-1.58334	-2.9172	-5.1367	-inf	A
33	tae-miR164	TGGAGAAGCAGGGCACGTGCA	8.469e-07	390.651	130.363	51.7158	11.1042	0	-1.58334	-2.9172	-5.1367	-inf	A
34	bdi-miR7731-5p_2ss8TC21AC	TTCCAAACTCCTGAGCAAACCTAT	1.046e-06	352.734	104.694	160.023	14.3989	12.645	-1.7524	-1.1403	-4.61455	-4.80194
35	PC-5p-1715_20676	TGTTGCATGACAAGTTGAGC	1.4311e-06	281.501	61.9197	7.3179	0	0	-2.18467	-5.26557	-inf	-inf	A
36	bdi-miR1878-3p_1ss14AG	ATTTGTAGTGTTCGGATTGAGTTT	1.485e-06	753.936	183.832	117.39	163.259	37.1341	-2.03606	-2.68314	-2.20728	-4.34362
37	tae-miR9678-3p	TCTGGCGAGGGACATACACTGT	1.6734e-06	0	479.004	919.331	599.98	1195.99	inf	inf	inf	inf	F
38	osa-miR159f_R-1	CTTGGATTGAAGGGAGCTCT	1.7089e-06	525.039	150.978	43.5594	83.4822	0	-1.79809	-3.59137	-2.65288	-inf
39	tae-miR5062-5p	TGAACCTTAGGGAACAGCCGCAT	2.31e-06	415.456	107.392	13.1217	0	0	-1.95181	-4.98466	-inf	-inf	A
40	osa-miR5071_R-1_1ss15GA	TCAAGCATCATATCATGGAC	2.9191e-06	97.5681	47.4114	11.86	0	0	-1.04118	-3.0403	-inf	-inf	A
41	osa-miR319a-3p.2-3p_R+1	TTGGACTGAAGGGTGCTCCCT	4.0761e-06	3177.31	1094.33	549.663	797.924	284.288	-1.53775	-2.53119	-1.99348	-3.48238
42	ata-miR167d-3p	AGGTCATGTGGCAGCTTCATT	4.1637e-06	230.745	34.1625	10.0937	0	0	-2.75581	-4.51478	-inf	-inf	A
43	ptc-MIR6478-p5	CCGACCTTAGCTCAGTTGG	5.1488e-06	177.01	85.9994	12.3647	0	0	-1.04144	-3.83953	-inf	-inf	A
44	tae-MIR9670-p5	TTCTTCAAGTACTCCACTTTT	5.4944e-06	3246.06	644.067	183.936	107.939	27.4469	-2.33341	-4.14142	-4.9104	-6.8859	A
45	gma-miR6300_R+1_2	GTCGTTGTAGTATAGTGGT	5.5999e-06	107.654	17.0296	7.3179	0	9.85659	-2.66028	-3.87883	-inf	-3.44917
46	gma-miR6300_R+1_1	GTCGTTGTAGTATAGTGGC	5.5999e-06	107.654	17.0296	7.3179	0	9.85659	-2.66028	-3.87883	-inf	-3.44917
47	osa-miR167d-5p_R+1_1	TGAAGCTGCCAGCATGATCTGG	7.9428e-06	403.568	111.11	54.0757	0	13.5953	-1.86083	-2.89976	-inf	-4.89163
48	osa-miR167d-5p_R+1_2	TGAAGCTGCCAGCATGATCTGT	7.9428e-06	403.568	111.11	54.0757	0	13.5953	-1.86083	-2.89976	-inf	-4.89163
49	PC-5p-4956_7387	TGAGACGAGATCTCCCCATAC	1.00416e-05	116.267	81.2825	14.3835	0	0	-0.516425	-3.01496	-inf	-inf	A
50	tae-MIR9674a-p5_1ss21AT	ATAGCATCATCCATCCTACCT	1.15349e-05	1531.62	461.967	150.92	65.3528	71.3793	-1.7292	-3.34321	-4.55067	-4.42341
51	PC-5p-1011_35482	TACCCTCGCCGGAGCAGCGTG	1.26605e-05	293.645	120.155	29.0193	45.5791	23.8952	-1.28918	-3.33899	-2.68763	-3.61928
52	tae-MIR1137b-p3_2ss7TC17AG_1	TTGGGTCATCTATTTTGGAAC	1.38594e-05	78.6886	29.9856	5.04683	0	0	-1.39188	-3.96271	-inf	-inf	A
53	tae-MIR1137b-p3_2ss7TC17AG_2	TTGGGTCATCTATTTTGGAACGG	1.38594e-05	78.6886	29.9856	5.04683	0	0	-1.39188	-3.96271	-inf	-inf	A
54	tae-MIR1137b-p3_2ss7TC17AG_3	TTGGGTCATCTATTTTGGAACGGA	1.38594e-05	78.6886	29.9856	5.04683	0	0	-1.39188	-3.96271	-inf	-inf	A
55	tae-miR9654a-3p_L+3R-1_1ss14CT	CTATTCTGAAAGGTTTGAAGCGAA	1.50744e-05	236.23	85.5695	23.2154	0	0	-1.46502	-3.34704	-inf	-inf	A
56	ata-miR164a-5p_R-1	TGGAGAAGCAGGGCACGTGC	1.54399e-05	73.9111	27.4979	14.2952	0	0	-1.42647	-2.37026	-inf	-inf	A
57	ata-miR9674b-3p	TGAATTTGTCCATAGCATCAG	1.55942e-05	829.601	340.87	119.929	65.2831	109.126	-1.28319	-2.79023	-3.66763	-2.92643
58	tae-miR167c-5p	TGAAGCTGCCAGCATGATCTGC	1.78117e-05	936.62	471.423	232.477	50.7186	86.6406	-0.990443	-2.01037	-4.20688	-3.43435
59	ata-miR167f-5p	TGAAGCTGCCAGCATGATCTGC	1.78117e-05	936.62	471.423	232.477	50.7186	86.6406	-0.990443	-2.01037	-4.20688	-3.43435
60	tae-miR9662a-3p	TTGAACATCCCAGAGCCACCG	1.86603e-05	10777.8	4804.87	3105.5	2833.34	2729.05	-1.16549	-1.79517	-1.92749	-1.98159	A
61	tae-miR9652-5p	CCTGTTTGTCATTAAGTTTCTT	2.03123e-05	654.107	148.922	20.692	0	0	-2.13497	-4.98238	-inf	-inf	A
62	tae-MIR9674a-p3_1ss4GA	TAGAATGGCTGGTGCTATGGA	2.03184e-05	199.382	66.8362	40.1124	0	26.0874	-1.57684	-2.31342	-inf	-2.93411
63	PC-3p-4914_7442	TTAGGAACATGTGTGCTCTCTTGT	2.05426e-05	324.011	29.3659	7.57024	29.8824	0	-3.46383	-5.41956	-3.43868	-inf
64	tae-miR9655-3p	CAAGGGAAGGAAGTAGCCAAC	2.17017e-05	478.703	271.928	266.32	133.206	21.8218	-0.815905	-0.845972	-1.84547	-4.45529	A
65	tae-miR9665-3p_L+1	TGCTAGCAGTGTAAACTCAAATCA	2.37685e-05	209.315	69.0829	9.84131	0	0	-1.59928	-4.41068	-inf	-inf	A
66	osa-miR444b.1	TGTTGTCTCAAGCTTGCTGCC	2.43777e-05	149.764	19.6897	6.81322	0	24.388	-2.92718	-4.45821	-inf	-2.61845
67	bdi-miR394	TTGGCATTCTGTCCACCTCC	2.44417e-05	160.546	34.9954	6.56087	0	0	-2.19775	-4.61295	-inf	-inf	A
68	bdi-miR156h-3p	GCTCACTGCTCTTCCTGTCATC	2.75658e-05	51.1097	44.4918	9.33663	0	0	-0.200057	-2.45262	-inf	-inf	A
69	ptc-miR6478_R-1	CCGACCTTAGCTCAGTTGGT	2.99315e-05	555.901	491.353	272.434	124.751	171.861	-0.178068	-1.02892	-2.15577	-1.69358
70	bdi-miR399a_1ss16AG	TGCCAAAGGAGAATTGCCCTG	3.02932e-05	71.7935	11.393	3.78512	0	0	-2.65571	-4.24544	-inf	-inf	A
71	ata-miR399a-3p	TGCCAAAGGAGAATTGCCCTG	3.02932e-05	71.7935	11.393	3.78512	0	0	-2.65571	-4.24544	-inf	-inf	A
72	bdi-MIR7757-p5_1ss6AG	TTTATGAGCTCATTGAAGTAAC	3.38778e-05	3492.48	1594.61	821.889	1150.6	375.482	-1.13105	-2.08724	-1.60186	-3.21743
73	tae-MIR1136-p5	ATGGATGTATCTAGATGTATTTT	4.82736e-05	181.203	359.016	492.373	97.6429	63.8848	0.986438	1.44214	-0.892022	-1.50406	D
74	tae-miR531_L-2R-1_1ss13CG	CTCGCCGGAGGAGCGTGC	4.95546e-05	39.1699	17.6364	5.80385	0	0	-1.15119	-2.75466	-inf	-inf	A
75	tae-miR7757-5p_1ss2TC	ACAAAACCTTCAGCTATCCATC	5.81618e-05	7576.29	2120.49	1205.4	1093.79	2102.37	-1.8371	-2.65198	-2.79216	-1.84948
76	ata-miR167a-5p_R-2	TGAAGCTGCCAGCATGATC	7.07243e-05	187.64	55.8737	33.8484	10.2849	28.8644	-1.74773	-2.47081	-4.18936	-2.7006
77	ata-miR167b-3p	AGGTCATGCTGGAGTTTCATC	7.74168e-05	444.835	347.117	100.837	145.667	15.6346	-0.357846	-2.14124	-1.61059	-4.83046
78	tae-MIR9666c-p5	ATTCGGATTCGCCATCATACG	8.91335e-05	37.1479	106.186	140.352	28.5222	0	1.51524	1.9177	-0.381194	-inf	D
79	tae-MIR9666a-p5	ATTCGGATTCGCCATCATACG	8.91335e-05	37.1479	106.186	140.352	28.5222	0	1.51524	1.9177	-0.381194	-inf	D
80	tae-MIR9666b-p5	ATTCGGATTCGCCATCATACG	8.91335e-05	37.1479	106.186	140.352	28.5222	0	1.51524	1.9177	-0.381194	-inf	D
81	ata-miR5062a-3p_2ss2TC18AG	GCGGATTTTTCACCAAGGTTCAAG	9.35059e-05	53.4379	17.543	6.05619	0	0	-1.60697	-3.14138	-inf	-inf	A
82	tae-MIR9659-p5	TGCTGGGAAAACTATTGAACT	0.000104383	110.678	5.17065	7.06556	0	0	-4.41987	-3.96942	-inf	-inf
83	tae-miR5048-5p	TTTGCAGGTTTTAGGTCTAAGT	0.000122669	2711.55	1108.64	1061.74	208.32	173.331	-1.29032	-1.35268	-3.70224	-3.96751	A
84	ata-MIR9863a-p5_1ss5CT	TGATTTGCTTCTCATCTGAAG	0.00015082	191.375	127.545	36.5895	0	19.5614	-0.5854	-2.3869	-inf	-3.29032
85	ttu-miR160	TGCCTGGCTCCCTGTATGCCA	0.000156027	71.3847	94.52	15.8975	0	0	0.405004	-2.16681	-inf	-inf	C
86	ata-miR9863a-5p	TGTTATGATCTGCTTCTCATC	0.000164236	1009.38	692.817	313.11	70.7859	25.5264	-0.542923	-1.68873	-3.83386	-5.30533	A
87	hvu-miR159a_1ss21GA	TTTGGATTGAAGGGAGCTCTA	0.000171367	280.784	93.7596	40.627	0	31.0668	-1.58242	-2.78895	-inf	-3.17601
88	tae-miR9659-3p	TCCAATGGTTGTTCACGGCATC	0.000191735	686.294	416.871	184.907	88.6247	42.8957	-0.719226	-1.89203	-2.95305	-3.99992	A
89	tae-MIR167c-p3	AGATCATGCTGCAGCTTCATT	0.000202049	77.889	12.4858	4.54214	0	0	-2.64113	-4.09997	-inf	-inf	A
90	ata-miR167f-3p_L-1R+1	AGATCATGCTGCAGCTTCATT	0.000202049	77.889	12.4858	4.54214	0	0	-2.64113	-4.09997	-inf	-inf	A
91	tae-MIR5048-p3_2ss18TG21GA	AATATATTTGCAGGTTTGAGA	0.000219261	93.9524	27.1107	11.86	0	0	-1.79307	-2.98582	-inf	-inf	A
92	tae-MIR9654b-p5_1ss20AG	AGCCTTGAGGAATAGGGTAGACTG	0.000243769	179.358	88.2653	15.6452	0	0	-1.02292	-3.51905	-inf	-inf	A
93	tae-MIR9654a-p5_1ss8TA	AGCCTTGAGGAATAGGGTAGACTG	0.000243769	179.358	88.2653	15.6452	0	0	-1.02292	-3.51905	-inf	-inf	A
94	tae-miR9658-3p	ATCGTTCTGGGTGAATAGGCC	0.000251952	1261.73	1108.88	731.005	59.641	0	-0.186304	-0.787448	-4.40295	-inf	A
95	osa-miR398a_L+1R-1	TTGTGTTCTCAGGTCACCCCT	0.000280969	71.5112	6.56249	5.29917	0	0	-3.44585	-3.75433	-inf	-inf	A
96	ata-miR9863a-3p_1ss22CT	TGAGAAGGTAGATCATAATAGT	0.000310155	372.253	300.998	516.89	468.191	691.088	-0.306527	0.473575	0.330813	0.892587	F
97	PC-5p-6352_5735	TGAATTTGAACATAGCATCAG	0.000327679	108.795	99.342	27.5052	0	0	-0.13114	-1.98384	-inf	-inf	A
98	ata-miR167b-5p	TGAAGCTGCCAGCATGATCTGA	0.00035201	2884.53	2061.91	3588.51	1664.42	1910.53	-0.484356	0.315051	-0.793316	-0.594361	D
99	bdi-miR9483a_R-1_2ss19AC20GA	TTGAACTGTTTCCTCTGACATTC	0.000357913	387.622	154.99	52.7393	83.0177	0	-1.32247	-2.8777	-2.22316	-inf
100	osa-MIR5339-p3_1ss3GA	TGAGAATATTCTTTATCTGTT	0.000381513	323.805	235.086	52.9917	36.6074	52.3959	-0.461939	-2.61129	-3.14492	-2.6276
101	ptc-miR6478_R-1_1ss20TC	CCGACCTTAGCTCAGTTGGC	0.000382068	134.537	121.615	23.7201	0	0	-0.145688	-2.50382	-inf	-inf	A
102	osa-miR5077_L-1_1ss5GA	TTCACGTCGGGTTCACCA	0.000417773	47.5258	31.3222	0	22.1351	224.662	-0.601524	-inf	-1.10238	2.24097	F
103	bdi-miR156h-3p_L+1	TGCTCACTGCTCTTCCTGTCATC	0.000487883	48.185	38.6456	10.0937	0	0	-0.318279	-2.25514	-inf	-inf	A
104	tae-MIR7757-p3_1ss19AG	TGGATAGTTTGAGGTTTTGTTT	0.000537711	529.18	319.512	398.844	97.8172	52.0054	-0.727887	-0.407933	-2.4356	-3.34702
105	PC-3p-864_40563	TTCCGAGAGCTGCTTAGACGT	0.000563121	114.06	547.349	710.727	127.038	0	2.26267	2.6395	0.155468	-inf	D
106	tae-miR9778	TGCATCATCTCGAACTCGTCG	0.000571978	0	238.691	354.077	155.491	14.6149	inf	inf	inf	inf	D
107	tae-miR159a	TTTGGATTGAAGGGAGCTCTG	0.000659798	3932	2195.08	915.741	1676.31	1078.34	-0.840989	-2.10225	-1.22997	-1.86645
108	PC-5p-7084_5089	TCATCTTGAGGAAGGACTGCA	0.000695943	0	70.4479	104.054	150.998	191.493	inf	inf	inf	inf	B
109	tae-MIR1133-p5	AAATGGATGTATCTAGCACTAACT	0.000737709	26.1636	214.733	169.497	0	0	3.03691	2.69563	-inf	-inf	C
110	tae-MIR9674a-p3_1ss20GT	GTAGGATGGCTGGTGCTATTG	0.00081001	111.718	93.4877	53.2317	0	6.79765	-0.257016	-1.06951	-inf	-4.03868
111	ata-miR171d-5p	TGTTGGCTCGACTCACTCAGA	0.000875786	26.8708	24.9504	14.6309	0	0	-0.106978	-0.877026	-inf	-inf	A
112	tae-MIR171a-p5	TGTTGGCTCGACTCACTCAGA	0.000875786	26.8708	24.9504	14.6309	0	0	-0.106978	-0.877026	-inf	-inf	A
113	ptc-miR6478	CCGACCTTAGCTCAGTTGGTG	0.000960843	59.9819	57.4259	6.30853	0	0	-0.0628273	-3.24915	-inf	-inf	A
114	tae-MIR1120a-p5_1ss20AG	TCCGTCCCATAATATAAGAGC	0.000969287	31.4657	11.6958	5.80385	0	0	-1.4278	-2.4387	-inf	-inf	A
115	tae-MIR1137a-p3_1ss9CT	CATCTATTTTGGAACGGAGGGAGT	0.000999459	229.241	171.498	69.2137	0	0	-0.418671	-1.72774	-inf	-inf	A
116	PC-3p-5230_6978	CGATTTGTCTTTTTTGCTGAGAGC	0.00104111	0	91.2719	351.803	15.7702	24.6091	inf	inf	inf	inf	D
117	ata-miR9863a-3p_1ss9TC	TGAGAAGGCAGATCATAATAGC	0.00104191	1848.53	934.146	600.523	530.555	904.398	-0.984662	-1.62209	-1.80081	-1.03135
118	tae-MIR5048-p5_1ss20TC	TTAGACCTAGACATGCAAGC	0.00105909	298.636	82.181	60.8143	0	61.7762	-1.86151	-2.29591	-inf	-2.27326
119	PC-3p-1840_19246	TTCGAGGACCTTGGTTGAGCC	0.00110027	65.0317	33.9682	25.8967	0	0	-0.936957	-1.32837	-inf	-inf	A
120	ata-miR9863a-3p_R-3_1ss9TC	TGAGAAGGCAGATCATAAT	0.00162909	87.5029	44.7052	17.4116	0	28.9088	-0.96889	-2.32929	-inf	-1.59782
121	tae-miR9653b_L+3R-1	CCATGGCCAAGGTCTCTTGAGGC	0.00177065	138.685	55.516	18.9256	0	0	-1.32084	-2.8734	-inf	-inf	A
122	PC-3p-11446_2984	TTATCATTTAGAGGAAGGAG	0.00190364	18.3841	90.659	27.412	35.4162	372.351	2.30199	0.576352	0.945951	4.34013	F
123	PC-3p-4242_8557	AAACGATCTTATATTGTGGGA	0.00214358	56.0423	51.4413	11.3554	0	0	-0.12359	-2.30314	-inf	-inf	A
124	tae-MIR1127a-p3_1ss1TA	AGACAAGTAATTCCGAACGGAGGG	0.00219571	23.2969	141.179	148.612	18.2615	4.07859	2.59931	2.67334	-0.351335	-2.514	D
125	bdi-MIR7757-p5_2ss6AG22CT	TTTATGAGCTCATTGAAGTAAT	0.00246931	349.364	159.509	96.039	103.312	145.887	-1.13109	-1.86304	-1.75773	-1.25988
126	PC-5p-3643_9982	GATGGTGCTCAGTTTAATTTCACT	0.00341945	64.8104	95.1211	27.0005	0	0	0.553539	-1.26324	-inf	-inf	C
127	bdi-miR7731-5p_R-3_2ss8TC21AC	TTCCAAACTCCTGAGCAAACC	0.00441859	8.98574	31.5564	161.94	153.206	9.17683	1.81222	4.17168	4.09169	0.030358	D
128	ptc-miR6478_R+4_2ss6CT21GA	CCGACTTTAGCTCAGTTGGTAGAGC	0.0045713	156.799	432.29	139.685	48.3217	224.505	1.46309	-0.166731	-1.69817	0.517835	C
129	ata-miR166d-5p	GGAATGTTGTCTGGCTCGGGG	0.0047146	39.1967	34.5183	25.8967	0	0	-0.183368	-0.59796	-inf	-inf	A
130	ata-MIR9772a-p5	CGTTGAGATGAGATTACCCCA	0.00478326	380.66	141.346	72.3324	135.651	241.312	-1.42927	-2.39579	-1.48861	-0.657605
131	tae-MIR9772-p5	CGTTGAGATGAGATTACCCCA	0.00478326	380.66	141.346	72.3324	135.651	241.312	-1.42927	-2.39579	-1.48861	-0.657605
132	ata-miR9863a-3p_2ss9TC22CA	TGAGAAGGCAGATCATAATAGA	0.00478825	44.75	15.0037	8.07492	0	0	-1.57657	-2.47037	-inf	-inf	A
133	tae-MIR531-p5_2ss11CG20AG	CTCGCCGGAGGAGCGTGCAGC	0.00502262	480.658	161.608	164.317	343.135	297.321	-1.57251	-1.54853	-0.486233	-0.692988
134	hvu-miR5048a_L+2R-2	TATATTTGCAGGTTTTAGGTCT	0.00503888	1928.4	918.948	932.817	381.01	255.874	-1.06935	-1.04774	-2.3395	-2.91389
135	bdi-miR5169a_2ss19AG20CA	TTTGACCAAGTTTGTAGAGAA	0.00521249	27.5857	21.0355	9.84131	0	0	-0.391092	-1.487	-inf	-inf	A
136	tae-MIR1128-p3_1ss5CA_2	ACAAATATTTCCGGACGGAGG	0.00552013	18.1068	138.991	79.2216	0	0	2.94039	2.12936	-inf	-inf	C
137	tae-MIR1128-p3_1ss5CA_3	ACAAATATTTCCGGACGGAGGGAG	0.00552013	18.1068	138.991	79.2216	0	0	2.94039	2.12936	-inf	-inf	C
138	tae-MIR1128-p3_1ss5CA_1	ACAAATATTTCCGGACGGAG	0.00552013	18.1068	138.991	79.2216	0	0	2.94039	2.12936	-inf	-inf	C
139	tae-MIR5175-p5_1ss1AT	TTTACTCGTCGTGGTTTTAGT	0.0064068	61.1111	19.926	15.8975	0	8.49706	-1.61678	-1.94264	-inf	-2.8464
140	tae-miR9666b-3p	CGGTTGGGCTGTATGATGGCGA	0.00648081	254.116	196.44	358.309	127.438	6.79765	-0.3714	0.495719	-0.995691	-5.22431	D
141	PC-5p-7509_4754	TCTATGAAGAAATATAAGAAC	0.00693452	34.6193	42.0611	15.3928	0	0	0.280908	-1.16932	-inf	-inf	C
142	tae-MIR1120a-p5_2	TCCGTCCCATAATATAAGAAC	0.00771167	69.4762	68.3914	25.2341	0	0	-0.0227032	-1.46114	-inf	-inf	A
143	tae-MIR1120a-p5_1	CCCTCCGTCCCATAATATAAGAAC	0.00771167	69.4762	68.3914	25.2341	0	0	-0.0227032	-1.46114	-inf	-inf	A
144	tae-MIR5048-p5	TTAGACCTAGACATGCAAGT	0.0109337	1619.95	811.544	1343.24	849.807	1625.87	-0.997206	-0.270232	-0.930739	0.00526875	F
145	tae-MIR1135-p3	ACTAAAATACGTCTAGATACATCT	0.0151212	176.238	887.157	465.71	80.6719	47.3081	2.33167	1.40191	-1.12738	-1.89736	C
146	tae-MIR1122a-p5_1ss3GT	AATACAAGAATTTTGGGACGG	0.0157576	9.01861	277.731	188.783	0	0	4.94464	4.38768	-inf	-inf	C
147	osa-miR827	TTAGATGACCATCAGCAAACA	0.0158987	265.56	112.675	116.561	83.9436	0	-1.23687	-1.18796	-1.66154	-inf
148	tae-miR9666a-3p	CGGTAGGGCTGTATGATGGCGA	0.0186111	188.072	1285.56	2498.85	1040.28	21.7525	2.77304	3.73191	2.46762	-3.11203	D
149	PC-5p-15321_2080	TGAATCTTGGGAAAAAGCTGCA	0.0190764	24.7756	44.4317	10.8507	0	0	0.842672	-1.19113	-inf	-inf	C
150	ptc-miR6478_R+1_1ss21GA	CCGACCTTAGCTCAGTTGGTAG	0.0200441	128.091	286.635	334.043	60.6404	176.075	1.16204	1.38286	-1.07882	0.459021	D
151	PC-5p-4165_8736	AGTCCCTGATCTTGATCGTACACA	0.0219944	16.6169	85.6967	54.998	0	0	2.36659	1.72673	-inf	-inf	C
152	PC-3p-2633_13702	AAGTGTCTCTCCTGTAGAAATAGG	0.0223416	16.9637	105.816	224.493	88.3949	12.2358	2.64104	3.72615	2.38151	-0.471349	D
153	ptc-miR6478_R+1_2ss6CT21GA	CCGACTTTAGCTCAGTTGGTAG	0.0239394	790.539	2943.39	7546.81	2731.89	6077.13	1.89657	3.25496	1.78899	2.94248	D
154	gma-miR6300_L-1R+8_2	TCGTTGTAGTATAGTGGTAAGTATT	0.025357	52.5522	7.28592	6.05619	0	43.0309	-2.85057	-3.11727	-inf	-0.288378
155	gma-miR6300_L-1R+8_1	TCGTTGTAGTATAGTGGTAAGTATC	0.025357	52.5522	7.28592	6.05619	0	43.0309	-2.85057	-3.11727	-inf	-0.288378
156	tae-MIR1120b-p5	TCTGTCCCAAAATATAAGAAC	0.0255521	61.6051	48.2574	24.7295	0	0	-0.352299	-1.31682	-inf	-inf	A
157	bdi-MIR7757-p3_1ss6AG	TTTATGAGCTCATTGAAGTAACT	0.0270689	114.423	21.2197	17.4116	0	0	-2.4309	-2.71626	-inf	-inf	A
158	tae-MIR1122a-p3_2ss15AG23AG	ACATACGGATGTATGTAGACATGT	0.0276347	0	246.082	119.556	0	20.7328	inf	inf	inf	inf	C
159	gra-MIR8645-p5_2ss12TG17AG_3	TGAACCAATTTGAACTGTGA	0.0278427	110.014	308.921	178.248	247.46	428.512	1.48955	0.696199	1.1695	1.96165	F
160	gra-MIR8645-p5_2ss12TG17AG_1	TGAACCAATTTGAACTGT	0.0278427	110.014	308.921	178.248	247.46	428.512	1.48955	0.696199	1.1695	1.96165	F
161	gra-MIR8645-p5_2ss12TG17AG_2	TGAACCAATTTGAACTGTG	0.0278427	110.014	308.921	178.248	247.46	428.512	1.48955	0.696199	1.1695	1.96165	F
162	gra-MIR8645-p5_2ss12TG17AG_4	TGAACCAATTTGAACTGTGAA	0.0278427	110.014	308.921	178.248	247.46	428.512	1.48955	0.696199	1.1695	1.96165	F
163	ata-MIR9863a-p3_1	TCTGAAGACTAGTTTATTAC	0.0280317	649.212	806.159	890.441	357.353	318.397	0.312376	0.455831	-0.86134	-1.02786	D
164	ata-MIR9863a-p3_2	TCTGAAGACTAGTTTATTACA	0.0280317	649.212	806.159	890.441	357.353	318.397	0.312376	0.455831	-0.86134	-1.02786	D
165	tae-MIR1121-p5_2ss16TA21TC	TCTGTAAAGAAATATAAGAGC	0.0320761	60.6187	82.6918	64.5833	0	20.3941	0.447981	0.0913989	-inf	-1.57161	C
166	osa-MIR444c-p3	CGGCAAGCTAGAGACAGCAAC	0.0328327	74.6691	42.2419	31.6161	121.946	0	-0.821836	-1.23985	0.707658	-inf	E
167	ata-miR9674a-3p_2ss4AG13AG	GTAGGATGGCTGGTGCTATGG	0.0333478	86.8955	88.0266	232.716	164.38	75.6546	0.0186576	1.42122	0.919685	-0.199854	D
168	tae-miR9670-3p	AGGTGGAATACTTGAAGAAGA	0.0362229	479.803	466.076	453.862	235.554	134.691	-0.0418783	-0.0801898	-1.02639	-1.83279	A
169	osa-miR827_R-1	TTAGATGACCATCAGCAAAC	0.0378007	54.9125	24.4881	19.1779	0	0	-1.16505	-1.51769	-inf	-inf	A
170	bdi-miR156b-5p	TGACAGAAGAGAGTGAGCAC	0.0406608	156.682	109.729	110.274	133.912	90.098	-0.513884	-0.506738	-0.226552	-0.798268
171	zma-miR156a-5p	TGACAGAAGAGAGTGAGCAC	0.0406608	156.682	109.729	110.274	133.912	90.098	-0.513884	-0.506738	-0.226552	-0.798268
172	osa-miR156a	TGACAGAAGAGAGTGAGCAC	0.0406608	156.682	109.729	110.274	133.912	90.098	-0.513884	-0.506738	-0.226552	-0.798268
173	sbi-miR156a	TGACAGAAGAGAGTGAGCAC	0.0406608	156.682	109.729	110.274	133.912	90.098	-0.513884	-0.506738	-0.226552	-0.798268
174	ata-miR156a-5p	TGACAGAAGAGAGTGAGCAC	0.0406608	156.682	109.729	110.274	133.912	90.098	-0.513884	-0.506738	-0.226552	-0.798268
175	tae-miR319_L-1R+1	TGGACTGAAGGGAGCTCCCTC	0.0425446	0	96.2498	145.11	293.641	92.8528	inf	inf	inf	inf	E
176	ptc-miR6478_1ss21GA	CCGACCTTAGCTCAGTTGGTA	0.047099	997.118	2602.91	4914.25	1128.42	3036.89	1.38429	2.30114	0.178474	1.60676	D

## Sheet: DBA Aurora - WH
Table S4 continued. List of miRNAs with expression patterns specific to five developmental time-points in two durum wheat genotypes.
Index	miRNA name	miRNA sequence	pvalue(ANOVA)	TG5_WH(mean)	TG15_WH(mean)	TG25_WH(mean)	TG35_WH(mean)	TG45_WH(mean)	Log2FC(15DPA/5DPA)	Log2FC(25DPA/5DPA)	Log2FC(35DPA/5DPA)	Log2FC(45DPA/5DPA)	Regulation pattern*
1	tae-miR9654b-3p_L+1_1ss20GT	ATTCCGAAAGGCTTGAAGCTAAT	0	3602.77	987.617	67.5554	0	0	-1.86708	-5.73689	-inf	-inf	A
2	tae-MIR9670-p5	TTCTTCAAGTACTCCACTTTT	0	2781.96	884.565	209.053	65.2632	34.1984	-1.65306	-3.73417	-5.41369	-6.34603	A
3	PC-5p-1148_30697	ATATATTTGATTTGACTTTACAC	0	2491.67	622.912	38.8591	0	0	-2.00001	-6.00271	-inf	-inf	A
4	PC-3p-1786_19849	TTGGATCATCTATTTGAGAAC	1e-10	781.889	240.656	64.7941	0	0	-1.69999	-3.59303	-inf	-inf	A
5	tae-MIR1136-p3_2ss16CT20GA	ATACATCCATTTCTGTGACAAG	4e-10	27.3755	127.366	0	5.94109	0	2.21802	-inf	-2.20409	-inf	C
6	tae-MIR1137a-p5_2ss14GA21CT	TCCGTTCCAAAATAGATGACT	4e-10	833.154	257.68	19.5713	6.17873	0	-1.693	-5.41177	-7.07513	-inf	A
7	ata-miR166a-3p_L+1R-1	TTCGGACCAGGCTTCATTCCC	4.8e-09	3486.26	1831.06	570.31	376.291	314.817	-0.929002	-2.61186	-3.21176	-3.4691	A
8	PC-5p-7084_5089	TCATCTTGAGGAAGGACTGCA	5e-09	0	0	199.098	281.205	200.318	inf	inf	inf	inf	B
9	tae-miR9773	TTTGTTTTTATGTTATTTTGTGAA	5.4e-09	1815.04	865.518	52.3283	34.4583	0	-1.06836	-5.11626	-5.719	-inf	A
10	tae-MIR9672b-p5	TGCTTAATGACAGTCGTGGTG	9.7e-09	946.631	512.008	18.6901	3.08937	0	-0.886636	-5.66246	-8.25935	-inf	A
11	tae-MIR9672a-p5	TGCTTAATGACAGTCGTGGTG	9.7e-09	946.631	512.008	18.6901	3.08937	0	-0.886636	-5.66246	-8.25935	-inf	A
12	osa-miR396d_2ss20GT21GA	TCCACAGGCTTTCTTGAACTA	1.47e-08	781.051	205.281	0	6.17873	0	-1.92782	-inf	-6.98196	-inf
13	osa-miR396e-5p	TCCACAGGCTTTCTTGAACTG	2.37e-08	8424.2	2311.09	553.656	143.173	79.1196	-1.86597	-3.92748	-5.87871	-6.73436	A
14	PC-5p-4956_7387	TGAGACGAGATCTCCCCATAC	3.07e-08	134.268	105.324	8.48143	0	0	-0.350281	-3.98466	-inf	-inf	A
15	PC-3p-2633_13702	AAGTGTCTCTCCTGTAGAAATAGG	3.69e-08	7.88234	76.3738	240.902	58.1198	11.184	3.27638	4.93368	2.88233	0.504735	D
16	ata-miR166a-3p	TCGGACCAGGCTTCATTCCCC	4.43e-08	2442.17	1245.16	543.3	358.458	308.257	-0.97183	-2.16834	-2.76829	-2.98596	A
17	bdi-miR9483a_R-1_2ss19AC20GA	TTGAACTGTTTCCTCTGACATTC	5.66e-08	491.964	241.618	133.605	31.0079	0	-1.02582	-1.88058	-3.98784	-inf	A
18	PC-5p-1715_20676	TGTTGCATGACAAGTTGAGC	1.024e-07	205.861	144.254	17.2407	0	0	-0.513058	-3.57778	-inf	-inf	A
19	osa-miR5071_1ss15GA	TCAAGCATCATATCATGGACA	1.064e-07	516.287	252.789	58.1192	29.792	11.7165	-1.03024	-3.15109	-4.11518	-5.46156	A
20	tae-miR9662a-3p	TTGAACATCCCAGAGCCACCG	1.491e-07	11201.4	7805.86	3495.86	4282.41	2844.2	-0.521055	-1.67997	-1.38719	-1.97759
21	PC-3p-4914_7442	TTAGGAACATGTGTGCTCTCTTGT	2.658e-07	278.5	63.9175	0	6.41638	0	-2.12339	-inf	-5.43978	-inf
22	osa-miR319a-3p.2-3p_R+1	TTGGACTGAAGGGTGCTCCCT	3.028e-07	2036.99	1159.47	821.797	507.754	322.105	-0.812974	-1.30958	-2.00424	-2.66084	A
23	tae-miR5062-5p	TGAACCTTAGGGAACAGCCGCAT	3.174e-07	375.096	178.197	0	10.694	0	-1.07378	-inf	-5.13239	-inf
24	tae-MIR1137a-p3_1ss9CT	CATCTATTTTGGAACGGAGGGAGT	4.159e-07	273.495	243.563	49.4525	8.07988	0	-0.167222	-2.4674	-5.08104	-inf	A
25	PC-3p-5230_6978	CGATTTGTCTTTTTTGCTGAGAGC	4.746e-07	0	62.4404	360.259	68.3145	69.4954	inf	inf	inf	inf	D
26	osa-miR159f_R-1	CTTGGATTGAAGGGAGCTCT	5.189e-07	491.828	237.198	54.8118	24.2396	0	-1.05206	-3.1656	-4.34271	-inf	A
27	tae-miR9654a-3p_L+3R-1_1ss14CT	CTATTCTGAAAGGTTTGAAGCGAA	8.405e-07	307.931	41.9997	67.0646	0	0	-2.87415	-2.19898	-inf	-inf
28	tae-miR1127b-3p_1ss12TC	ACAAGTATTTCCGGACGGAGG	8.679e-07	411.759	589.538	459.617	72.1511	70.7137	0.517786	0.158631	-2.51271	-2.54174	C
29	tae-miR9659-3p	TCCAATGGTTGTTCACGGCATC	1.2885e-06	938.306	789.557	402.853	67.7104	41.715	-0.249015	-1.2198	-3.79261	-4.49142	A
30	tae-MIR9652-p3	TAGAAGCTTAATGAGAACATG	1.3445e-06	190.96	60.8303	28.0528	7.12931	0	-1.65041	-2.76706	-4.74337	-inf	A
31	tae-MIR9672b-p3_1ss3GA	TAAGATACCACGACTGTCATT	1.526e-06	3239.78	1666.8	375.049	152.017	49.9054	-0.958819	-3.11074	-4.4136	-6.02056	A
32	ata-miR167b-3p	AGGTCATGCTGGAGTTTCATC	1.6539e-06	421.292	406.416	191.741	79.7018	38.7958	-0.0518635	-1.13566	-2.40214	-3.44085	A
33	tae-MIR1133-p5	AAATGGATGTATCTAGCACTAACT	2.0231e-06	38.4818	168.831	210.164	23.2891	0	2.13333	2.44927	-0.724524	-inf	D
34	PC-5p-2146_16620	AGATAAGGTAGTAATAATGTCATA	2.1539e-06	582.299	359.525	31.491	0	0	-0.695667	-4.20875	-inf	-inf	A
35	tae-miR9674b-5p	ATAGCATCATCCATCCTACCC	2.4696e-06	3317.4	1409.82	469.868	386.424	346.801	-1.23455	-2.81973	-3.1018	-3.25787	A
36	gma-miR6300_R+1_2	GTCGTTGTAGTATAGTGGT	2.5526e-06	200.409	53.3285	0	12.5951	0	-1.90997	-inf	-3.99201	-inf
37	gma-miR6300_R+1_1	GTCGTTGTAGTATAGTGGC	2.5526e-06	200.409	53.3285	0	12.5951	0	-1.90997	-inf	-3.99201	-inf
38	gma-miR6300	GTCGTTGTAGTATAGTGG	2.7533e-06	180.601	11.1556	0	5.4658	0	-4.01696	-inf	-5.04623	-inf
39	tae-MIR9665-p5_1ss24TC	GTTTGACTTTGCACTGCTAGCGGC	3.1906e-06	902.474	690.117	57.9664	115.974	0	-0.387045	-3.9606	-2.96009	-inf
40	tae-MIR9674a-p5_1ss21AT	ATAGCATCATCCATCCTACCT	3.3094e-06	1582.44	691.688	150.186	185.25	145.798	-1.19395	-3.39733	-3.0946	-3.44011
41	osa-miR396e-5p_R-1	TCCACAGGCTTTCTTGAACT	3.459e-06	554.438	184.447	34.7	9.2681	0	-1.58782	-3.99802	-5.90261	-inf	A
42	tae-miR9655-3p	CAAGGGAAGGAAGTAGCCAAC	3.5567e-06	502.62	382.814	282.412	106.745	9.9095	-0.392828	-0.831666	-2.2353	-5.66451	A
43	tae-miR9666a-3p	CGGTAGGGCTGTATGATGGCGA	4.1563e-06	270.406	1205.95	1575.14	163.812	23.5135	2.15697	2.54228	-0.72309	-3.52356	D
44	ata-miR5168-3p	TCGGACCAGGCTTCAATCCCT	4.2641e-06	1926.55	566.921	171.622	110.877	125.729	-1.7648	-3.48871	-4.11899	-3.93763	A
45	tae-MIR9662b-p5_1ss9CG	GCGGCTCTGTGGTGTTCAAGC	4.2891e-06	1573.02	695.662	839.027	701.628	316.75	-1.17708	-0.90675	-1.16476	-2.31212
46	PC-3p-864_40563	TTCCGAGAGCTGCTTAGACGT	4.5413e-06	243.006	690.815	593.462	23.6271	0	1.50731	1.28816	-3.36248	-inf	C
47	osa-miR166m	TCGGACCAGGCTTCATTCCCT	4.575e-06	1202.23	607.359	201.412	154.352	161.031	-0.985095	-2.5775	-2.96142	-2.90031
48	tae-miR9658-3p	ATCGTTCTGGGTGAATAGGCC	4.952e-06	1481.05	1135.02	689.808	96.6056	10.8533	-0.383906	-1.10235	-3.93837	-7.09235	A
49	tae-miR9652-5p	CCTGTTTGTCATTAAGTTTCTT	5.113e-06	703.154	311.484	10.5008	0	0	-1.17468	-6.06527	-inf	-inf	A
50	bdi-miR9483a_1ss20GA	TTGAACTGTTTCCTCTGAAATTCC	5.232e-06	1689.61	1965.77	873.568	329.53	239.469	0.218404	-0.951699	-2.35821	-2.81878	C
51	bdi-miR7731-5p_2ss8TC21AC	TTCCAAACTCCTGAGCAAACCTAT	7.5904e-06	399.677	146.556	75.6988	23.8509	13.8468	-1.44738	-2.40049	-4.06672	-4.85121	A
52	PC-3p-4242_8557	AAACGATCTTATATTGTGGGA	7.7597e-06	65.9601	69.9061	0	4.75287	0	0.0838236	-inf	-3.79472	-inf
53	tae-miR7757-5p_1ss2TC	ACAAAACCTTCAGCTATCCATC	8.4334e-06	6076.15	3186.84	2361.56	2860.33	2722.83	-0.931029	-1.36341	-1.08697	-1.15805
54	bdi-MIR7757-p3_1ss4AG	TAGGAGCATGATTCAACCAAT	8.7255e-06	167.45	72.5763	19.8988	10.9316	0	-1.20616	-3.07297	-3.93715	-inf	A
55	PC-3p-1537_22938	TTGAATTTCCTCTATAAGCGCATC	9.2643e-06	1082.39	345.938	30.3395	0	0	-1.64564	-5.15688	-inf	-inf	A
56	tae-MIR9666c-p5	ATTCGGATTCGCCATCATACG	1.12212e-05	62.3827	137.614	153.706	2.37644	0	1.1414	1.30096	-4.71428	-inf	D
57	tae-MIR9666a-p5	ATTCGGATTCGCCATCATACG	1.12212e-05	62.3827	137.614	153.706	2.37644	0	1.1414	1.30096	-4.71428	-inf	D
58	tae-MIR9666b-p5	ATTCGGATTCGCCATCATACG	1.12212e-05	62.3827	137.614	153.706	2.37644	0	1.1414	1.30096	-4.71428	-inf	D
59	osa-miR168a-3p_L-3	CCCGCCTTGCACCAAGTGAAT	1.56221e-05	493.247	122.493	28.7622	12.1198	0	-2.00962	-4.10007	-5.34687	-inf	A
60	tae-miR9678-3p	TCTGGCGAGGGACATACACTGT	1.65058e-05	0	174.632	813.253	1275.28	1259.84	inf	inf	inf	inf	B
61	lus-miR159b_R+1_1ss21CT	TTTGGATTGAAGGGAGCTCTTT	1.6512e-05	0	0	19.3422	116.745	149.054	inf	inf	inf	inf	B
62	ata-miR164a-5p_R-1	TGGAGAAGCAGGGCACGTGC	1.95077e-05	90.1609	50.2043	13.3295	0	0	-0.844691	-2.75787	-inf	-inf	A
63	tae-MIR1120b-p5	TCTGTCCCAAAATATAAGAAC	2.21958e-05	64.7152	42.824	8.88531	4.99052	0	-0.595687	-2.86461	-3.69684	-inf	A
64	tae-miR167c-5p	TGAAGCTGCCAGCATGATCTGC	2.26422e-05	787.285	650.852	290.692	88.9087	78.7689	-0.274555	-1.4374	-3.14649	-3.32119	A
65	ata-miR167f-5p	TGAAGCTGCCAGCATGATCTGC	2.26422e-05	787.285	650.852	290.692	88.9087	78.7689	-0.274555	-1.4374	-3.14649	-3.32119	A
66	bdi-miR1878-3p_1ss14AG	ATTTGTAGTGTTCGGATTGAGTTT	2.55942e-05	493.915	273.917	108.783	145.686	37.6502	-0.85052	-2.1828	-1.7614	-3.71353
67	bdi-MIR7757-p5_1ss6AG	TTTATGAGCTCATTGAAGTAAC	2.56237e-05	3249.3	2097.64	1598.79	742.079	531.742	-0.631365	-1.02315	-2.13049	-2.61133	A
68	PC-5p-3643_9982	GATGGTGCTCAGTTTAATTTCACT	2.6686e-05	113.938	195.952	20.5538	0	0	0.782258	-2.47076	-inf	-inf	C
69	tae-MIR7757-p3_1ss19AG	TGGATAGTTTGAGGTTTTGTTT	4.6404e-05	397.992	261.492	525.571	116.423	156.398	-0.60597	0.401145	-1.77336	-1.34752	D
70	ata-miR164b-5p	TGGAGAAGCAGGGCACGTGCA	5.18043e-05	423.129	217.95	47.5741	0	0	-0.9571	-3.15285	-inf	-inf	A
71	tae-miR164	TGGAGAAGCAGGGCACGTGCA	5.18043e-05	423.129	217.95	47.5741	0	0	-0.9571	-3.15285	-inf	-inf	A
72	tae-MIR1135-p3	ACTAAAATACGTCTAGATACATCT	5.22675e-05	311.577	851.5	439.208	99.5357	16.6508	1.45042	0.495318	-1.6463	-4.22592	C
73	tae-MIR9654b-p5_1ss20AG	AGCCTTGAGGAATAGGGTAGACTG	5.46879e-05	160.713	108.125	31.142	0	0	-0.571789	-2.36755	-inf	-inf	A
74	tae-MIR9654a-p5_1ss8TA	AGCCTTGAGGAATAGGGTAGACTG	5.46879e-05	160.713	108.125	31.142	0	0	-0.571789	-2.36755	-inf	-inf	A
75	osa-miR5071_R-1_1ss15GA	TCAAGCATCATATCATGGAC	5.97769e-05	93.5737	66.148	15.4724	7.12931	0	-0.500405	-2.59641	-3.71427	-inf	A
76	ata-MIR9863a-p5_1ss5CT	TGATTTGCTTCTCATCTGAAG	6.06821e-05	225.9	181.028	51.2532	28.0419	18.4034	-0.319467	-2.13997	-3.01002	-3.61764	A
77	tae-miR5048-5p	TTTGCAGGTTTTAGGTCTAAGT	6.40361e-05	2282.98	1756.53	989.61	342.74	297.356	-0.378192	-1.20599	-2.73574	-2.94066	A
78	bdi-miR156h-3p_L+1	TGCTCACTGCTCTTCCTGTCATC	7.89005e-05	42.0921	46.1627	0	5.4658	0	0.133178	-inf	-2.94504	-inf	C
79	tae-miR9666b-3p	CGGTTGGGCTGTATGATGGCGA	0.000103204	317.799	247.235	129.245	11.9687	0	-0.362228	-1.29801	-4.73077	-inf	A
80	ata-miR166c-3p	TCGGACCAGGCTTCATTCCTT	0.000114776	233.429	85.2925	45.1898	45.3784	33.7872	-1.45249	-2.36891	-2.36291	-2.78844	A
81	ata-miR167a-5p_R-2	TGAAGCTGCCAGCATGATC	0.000126057	156.626	92.0969	40.1151	32.4124	31.4624	-0.766102	-1.96511	-2.27271	-2.31562	A
82	tae-miR319_L-1R+1	TGGACTGAAGGGAGCTCCCTC	0.000143599	0	47.1297	209.542	147.522	124.566	inf	inf	inf	inf	D
83	ata-miR9863a-5p	TGTTATGATCTGCTTCTCATC	0.000189906	1023.93	845.143	355.515	144.595	80.8687	-0.276845	-1.52613	-2.82402	-3.66239	A
84	tae-miR9778	TGCATCATCTCGAACTCGTCG	0.00019454	0	78.8269	524.052	113.948	139.686	inf	inf	inf	inf	D
85	ata-MIR9674b-p5	GTAGGATGGCCGGTGCTATGG	0.000205299	143.902	82.0667	243.131	179.113	55.6813	-0.810216	0.756646	0.315787	-1.36982	D
86	tae-MIR9655-p5	TCGGCTACTTCCTTTCCCTTGC	0.000226936	1288.57	487.617	53.8894	6.41638	0	-1.40195	-4.57962	-7.64979	-inf	A
87	tae-MIR1120a-p5_2	TCCGTCCCATAATATAAGAAC	0.00023451	80.4835	89.2929	41.9316	0	0	0.149852	-0.940655	-inf	-inf	C
88	tae-MIR1120a-p5_1	CCCTCCGTCCCATAATATAAGAAC	0.00023451	80.4835	89.2929	41.9316	0	0	0.149852	-0.940655	-inf	-inf	C
89	ata-miR9863a-3p_1ss9TC	TGAGAAGGCAGATCATAATAGC	0.000277856	1946.86	1719.44	834.419	980.595	970.004	-0.179207	-1.2223	-0.989416	-1.00508
90	tae-MIR1136-p5	ATGGATGTATCTAGATGTATTTT	0.000337421	316.614	350.144	390.868	174.918	129.284	0.145225	0.303958	-0.856044	-1.29218	D
91	PC-5p-1011_35482	TACCCTCGCCGGAGCAGCGTG	0.000412751	306.424	154.391	57.9444	57.2902	34.9601	-0.988939	-2.40279	-2.41917	-3.13175	A
92	bdi-miR399a_1ss16AG	TGCCAAAGGAGAATTGCCCTG	0.000463083	71.0436	67.7848	54.228	0	0	-0.0677433	-0.389667	-inf	-inf	A
93	ata-miR399a-3p	TGCCAAAGGAGAATTGCCCTG	0.000463083	71.0436	67.7848	54.228	0	0	-0.0677433	-0.389667	-inf	-inf	A
94	osa-miR444b.1	TGTTGTCTCAAGCTTGCTGCC	0.00047489	74.6718	0	0	45.7964	22.981	-inf	-inf	-0.705328	-1.70012
95	tae-MIR9674a-p3_1ss20GT	GTAGGATGGCTGGTGCTATTG	0.000665019	143.716	57.733	123.001	38.8813	0	-1.31576	-0.224551	-1.88608	-inf
96	osa-miR827	TTAGATGACCATCAGCAAACA	0.000672428	418.51	151.113	257.131	29.8024	0	-1.46963	-0.702757	-3.81176	-inf
97	tae-MIR9674a-p3_1ss4GA	TAGAATGGCTGGTGCTATGGA	0.000790834	200.51	79.6904	42.1445	42.4182	32.1895	-1.3312	-2.25026	-2.24092	-2.63901
98	PC-5p-638_57225	TCTGTAAACTAATATAAGAGC	0.00082308	146.329	163.078	181.284	127.382	67.539	0.156344	0.309033	-0.200049	-1.11542	D
99	osa-miR167d-5p_R+1_1	TGAAGCTGCCAGCATGATCTGG	0.000852389	280.956	302.616	33.1829	85.674	18.4034	0.107148	-3.08183	-1.71341	-3.9323	C
100	osa-miR167d-5p_R+1_2	TGAAGCTGCCAGCATGATCTGT	0.000852389	280.956	302.616	33.1829	85.674	18.4034	0.107148	-3.08183	-1.71341	-3.9323	C
101	hvu-miR5048a_L+2R-2	TATATTTGCAGGTTTTAGGTCT	0.000930429	1707.87	1380.72	1061.41	718.382	369.942	-0.306776	-0.686217	-1.24937	-2.20683	A
102	tae-MIR531-p5_2ss11CG20AG	CTCGCCGGAGGAGCGTGCAGC	0.00152635	464.004	248.806	221.358	228.682	264.372	-0.899117	-1.06776	-1.02079	-0.811566
103	ata-miR9863a-3p_1ss22CT	TGAGAAGGTAGATCATAATAGT	0.00175168	347.978	418.451	551.353	536.048	743.587	0.266063	0.663983	0.623367	1.09551	F
104	tae-miR408_L-1	TGCACTGCCTCTTCCCTGGC	0.00229193	42.9241	23.3737	0	224.91	169.945	-0.876902	-inf	2.38949	1.98521	D
105	tae-MIR1128-p5_1ss1GA	ATATCTAGAACTAAAATACATCT	0.00291513	0	68.4243	35.6061	9.98103	0	inf	inf	inf	0	D
106	ata-miR166d-5p	GGAATGTTGTCTGGCTCGGGG	0.00301822	57.0708	29.1444	8.07755	0	0	-0.969534	-2.82076	-inf	-inf	A
107	tae-miR9774_L+1R+1	ACAAGATATTGGGTATTTCTGTCT	0.0034518	420.351	324.155	72.1607	33.7454	0	-0.37491	-2.54231	-3.63883	-inf	A
108	tae-miR171b	TTGAGCCGTGCCAATATCACG	0.00378226	59.9808	15.4054	0	0.950574	0	-1.96106	-inf	-5.97956	-inf
109	bdi-miR394	TTGGCATTCTGTCCACCTCC	0.00385349	63.6093	12.1003	0	8.55517	0	-2.39419	-inf	-2.89437	-inf
110	tae-miR159a	TTTGGATTGAAGGGAGCTCTG	0.00440688	3449.36	2414.62	1780.77	1718.94	1515.33	-0.514536	-0.953831	-1.00481	-1.1867	A
111	ttu-miR160	TGCCTGGCTCCCTGTATGCCA	0.00537235	84.6573	74.8042	0	14.021	0	-0.178515	-inf	-2.59405	-inf
112	ata-miR9674b-3p	TGAATTTGTCCATAGCATCAG	0.00594429	1041.31	463.141	288.035	181.941	142.773	-1.16888	-1.85409	-2.51686	-2.86661	A
113	tae-MIR1128-p3_1ss5CA_2	ACAAATATTTCCGGACGGAGG	0.00637802	53.2244	154.09	337.276	0	0	1.53362	2.66377	-inf	-inf	D
114	tae-MIR1128-p3_1ss5CA_3	ACAAATATTTCCGGACGGAGGGAG	0.00637802	53.2244	154.09	337.276	0	0	1.53362	2.66377	-inf	-inf	D
115	tae-MIR1128-p3_1ss5CA_1	ACAAATATTTCCGGACGGAG	0.00637802	53.2244	154.09	337.276	0	0	1.53362	2.66377	-inf	-inf	D
116	tae-MIR1127a-p3_1ss1TA	AGACAAGTAATTCCGAACGGAGGG	0.00843039	74.2662	115.406	74.269	2.97055	5.32569	0.635945	5.59695e-05	-4.64391	-3.80166	C
117	tae-MIR5048-p5	TTAGACCTAGACATGCAAGT	0.0089617	1423.05	962.882	1212.65	1923.48	1661.78	-0.563551	-0.23082	0.434738	0.223747	E
118	ppe-MIR169a-p3	CGGCAAGTTGTCTTTGGCTAC	0.00946487	9.25318	0	46.5872	115.877	44.6875	-inf	2.33191	3.6465	2.27185	E
119	bdi-miR827-5p_1ss6TC	TTTTGCTGGTTGTCATCTAACC	0.010834	95.9154	124.857	77.1339	23.8474	0	0.380444	-0.314398	-2.00793	-inf	C
120	bdi-MIR7757-p3_1ss6AG	TTTATGAGCTCATTGAAGTAACT	0.0113932	80.8441	0	30.4321	28.8483	0	-inf	-1.40955	-1.48665	-inf
121	bdi-MIR5064-p5	TTGTCCATAGCATCAGCCAGC	0.0114666	19.3085	0	20.8593	45.8241	0	-inf	0.111457	1.24687	-inf	E
122	tae-miR9670-3p	AGGTGGAATACTTGAAGAAGA	0.0115751	693.979	560.711	441.667	436.699	179.334	-0.307633	-0.65193	-0.668252	-1.95224	A
123	bdi-miR156b-5p	TGACAGAAGAGAGTGAGCAC	0.0116423	157.038	134.851	95.2541	160.924	94.538	-0.219747	-0.721265	0.035259	-0.732151	E
124	zma-miR156a-5p	TGACAGAAGAGAGTGAGCAC	0.0116423	157.038	134.851	95.2541	160.924	94.538	-0.219747	-0.721265	0.035259	-0.732151	E
125	osa-miR156a	TGACAGAAGAGAGTGAGCAC	0.0116423	157.038	134.851	95.2541	160.924	94.538	-0.219747	-0.721265	0.035259	-0.732151	E
126	sbi-miR156a	TGACAGAAGAGAGTGAGCAC	0.0116423	157.038	134.851	95.2541	160.924	94.538	-0.219747	-0.721265	0.035259	-0.732151	E
127	ata-miR156a-5p	TGACAGAAGAGAGTGAGCAC	0.0116423	157.038	134.851	95.2541	160.924	94.538	-0.219747	-0.721265	0.035259	-0.732151	E
128	ata-MIR9863a-p3_1	TCTGAAGACTAGTTTATTAC	0.0119485	720.772	839.466	727.768	457.987	353.689	0.219928	0.0139349	-0.654236	-1.02706	C
129	ata-MIR9863a-p3_2	TCTGAAGACTAGTTTATTACA	0.0119485	720.772	839.466	727.768	457.987	353.689	0.219928	0.0139349	-0.654236	-1.02706	C
130	osa-miR827_R-1	TTAGATGACCATCAGCAAAC	0.0126133	99.5978	13.7071	53.202	5.4658	0	-2.86119	-0.904634	-4.18761	-inf
131	PC-5p-6352_5735	TGAATTTGAACATAGCATCAG	0.0142294	134.363	100.84	0	4.99052	0	-0.414065	-inf	-4.7508	-inf
132	osa-MIR444c-p3	CGGCAAGCTAGAGACAGCAAC	0.0157314	63.3974	32.3767	28.7078	69.1633	0	-0.969467	-1.14298	0.125584	-inf	E
133	osa-miR159f_L-1_1ss21AC	TTGGATTGAAGGGAGCTCTC	0.0163169	120.979	105.956	45.239	54.2814	41.715	-0.191295	-1.41912	-1.15623	-1.53612
134	PC-5p-1553_22722	AGTTGAAGATGAGATATTGAA	0.0171991	59.6708	42.6771	132.225	207.229	147.325	-0.483565	1.14789	1.79613	1.30391	E
135	PC-3p-1840_19246	TTCGAGGACCTTGGTTGAGCC	0.0227028	56.1987	13.1112	29.821	9.57496	0	-2.09974	-0.914206	-2.5532	-inf
136	tae-MIR5175-p5_1ss1AT	TTTACTCGTCGTGGTTTTAGT	0.0236646	49.0727	11.9193	0	28.8483	0	-2.04163	-inf	-0.766433	-inf
137	osa-miR5077_L-1_1ss5GA	TTCACGTCGGGTTCACCA	0.0299104	23.2535	11.9193	75.1674	42.2621	276.204	-0.96415	1.69266	0.86192	3.57022	F
138	hvu-miR159a_1ss21GA	TTTGGATTGAAGGGAGCTCTA	0.0329581	201.521	103.595	47.6241	58.2227	43.8651	-0.959974	-2.08117	-1.79128	-2.19979
139	tae-MIR1120c-p5	TCTGTCCCATAATATAAGAAC	0.0355021	119.116	113.288	56.4273	42.7759	0	-0.0723785	-1.0779	-1.4775	-inf	A
140	PC-5p-7509_4754	TCTATGAAGAAATATAAGAAC	0.0372903	41.2283	47.1637	33.8159	11.4069	0	0.194043	-0.285933	-1.85373	-inf	C
141	ata-MIR9772a-p5	CGTTGAGATGAGATTACCCCA	0.0425674	439.554	238.23	172.162	386.483	192.015	-0.883684	-1.35228	-0.185634	-1.19482
142	tae-MIR9772-p5	CGTTGAGATGAGATTACCCCA	0.0425674	439.554	238.23	172.162	386.483	192.015	-0.883684	-1.35228	-0.185634	-1.19482
143	tae-MIR5048-p5_1ss20TC	TTAGACCTAGACATGCAAGC	0.0460274	215.387	123.164	32.146	108.649	86.4298	-0.80635	-2.74422	-0.987254	-1.31733

## Sheet: L6 - CG
Table S4 continued. List of miRNAs with expression patterns specific to five developmental time-points in two durum wheat genotypes.
Index	miRNA name	miRNA sequence	pvalue(ANOVA)	SG5_CG(mean)	SG15_CG(mean)	SG25_CG(mean)	SG35_CG(mean)	SG45_CG(mean)	Log2FC(15DPA/5DPA)	Log2FC(25DPA/5DPA)	Log2FC(35DPA/5DPA)	Log2FC(45DPA/5DPA)	Regulation pattern*
1	tae-MIR9672b-p5	TGCTTAATGACAGTCGTGGTG	0	539.631	26.7663	89.0551	0	0	-4.33348	-2.5992	-inf	-inf
2	tae-MIR9672a-p5	TGCTTAATGACAGTCGTGGTG	0	539.631	26.7663	89.0551	0	0	-4.33348	-2.5992	-inf	-inf
3	tae-MIR9672b-p3_1ss3GA	TAAGATACCACGACTGTCATT	1e-10	2131.33	287.715	672.51	83.5139	42.074	-2.88904	-1.66412	-4.67359	-5.66268
4	tae-MIR167c-p3	AGATCATGCTGCAGCTTCATT	2e-10	39.0262	18.7125	8.79527	0	0	-1.06044	-2.14964	-inf	-inf	A
5	ata-miR167f-3p_L-1R+1	AGATCATGCTGCAGCTTCATT	2e-10	39.0262	18.7125	8.79527	0	0	-1.06044	-2.14964	-inf	-inf	A
6	tae-miR9774_L+1R+1	ACAAGATATTGGGTATTTCTGTCT	3e-10	32.7471	0	264.448	0	8.08211	-inf	3.01355	-inf	-2.01856	D
7	PC-5p-1148_30697	ATATATTTGATTTGACTTTACAC	1.8e-09	819.733	394.939	138.436	0	0	-1.05353	-2.56594	-inf	-inf	A
8	ata-miR164a-5p_R-1	TGGAGAAGCAGGGCACGTGC	1.45e-08	64.163	44.705	21.0312	3.49271	2.35728	-0.521306	-1.60921	-4.19932	-4.76654	A
9	tae-miR9773	TTTGTTTTTATGTTATTTTGTGAA	1.46e-08	1244.47	541.113	260.402	14.5342	7.74536	-1.20153	-2.25672	-6.41994	-7.32798	A
10	tae-miR9658-3p	ATCGTTCTGGGTGAATAGGCC	1.62e-08	1309.1	1407.86	483.314	30.0823	8.75562	0.104929	-1.43754	-5.44352	-7.22415	C
11	tae-MIR9655-p5	TCGGCTACTTCCTTTCCCTTGC	2.17e-08	465.808	362.807	106.476	12.1681	0	-0.360535	-2.12921	-5.25856	-inf	A
12	PC-3p-1786_19849	TTGGATCATCTATTTGAGAAC	2.17e-08	337.307	219.376	84.7973	10.1401	0	-0.620655	-1.99197	-5.05592	-inf	A
13	ata-miR164b-5p	TGGAGAAGCAGGGCACGTGCA	2.43e-08	242.468	199.746	71.4773	7.37975	6.39834	-0.279628	-1.76224	-5.03808	-5.24395	A
14	tae-miR164	TGGAGAAGCAGGGCACGTGCA	2.43e-08	242.468	199.746	71.4773	7.37975	6.39834	-0.279628	-1.76224	-5.03808	-5.24395	A
15	ata-miR5168-3p	TCGGACCAGGCTTCAATCCCT	2.69e-08	1254.41	394.313	171.426	11.8301	7.07185	-1.66959	-2.87134	-6.7284	-7.4707	A
16	ata-miR396e-5p	TTCCACAGCTTTCTTGAACTG	3.39e-08	330.574	103.063	24.6196	0	0	-1.68144	-3.74709	-inf	-inf	A
17	tae-miR167c-5p	TGAAGCTGCCAGCATGATCTGC	3.59e-08	451.763	400.99	211.034	75.9998	32.4052	-0.172002	-1.09809	-2.5715	-3.80127	A
18	ata-miR167f-5p	TGAAGCTGCCAGCATGATCTGC	3.59e-08	451.763	400.99	211.034	75.9998	32.4052	-0.172002	-1.09809	-2.5715	-3.80127	A
19	osa-miR396e-5p	TCCACAGGCTTTCTTGAACTG	4.94e-08	3982.1	1914.3	1028.75	146.285	97.2458	-1.05671	-1.95264	-4.76668	-5.35575	A
20	PC-5p-2146_16620	AGATAAGGTAGTAATAATGTCATA	5.15e-08	190.425	95.4503	44.0269	0	0	-0.996403	-2.11277	-inf	-inf	A
21	ata-miR167d-3p	AGGTCATGTGGCAGCTTCATT	1.882e-07	119.506	61.6331	22.2264	0	0	-0.955312	-2.42674	-inf	-inf	A
22	tae-MIR1136-p3_2ss16CT20GA	ATACATCCATTTCTGTGACAAG	2.089e-07	0	220.361	86.0974	14.5342	0	inf	inf	inf	0	D
23	tae-MIR9659-p5	TGCTGGGAAAACTATTGAACT	2.439e-07	81.1876	45.3038	16.4847	0	0	-0.841626	-2.30013	-inf	-inf	A
24	ata-miR167a-5p_R-2	TGAAGCTGCCAGCATGATC	2.44e-07	89.765	52.3015	31.0301	30.306	5.44082	-0.779299	-1.53249	-1.56655	-4.04426	A
25	tae-MIR9674a-p3_1ss4GA	TAGAATGGCTGGTGCTATGGA	2.663e-07	141.656	58.8419	46.8013	6.76007	10.1026	-1.26748	-1.59777	-4.38921	-3.80959
26	gma-miR6300	GTCGTTGTAGTATAGTGG	3.255e-07	58.7047	34.534	10.5203	0	0	-0.765458	-2.48031	-inf	-inf	A
27	bdi-miR399a_1ss16AG	TGCCAAAGGAGAATTGCCCTG	3.289e-07	12.3234	18.9307	1.86713	0	0	0.619321	-2.72251	-inf	-inf	C
28	ata-miR399a-3p	TGCCAAAGGAGAATTGCCCTG	3.289e-07	12.3234	18.9307	1.86713	0	0	0.619321	-2.72251	-inf	-inf	C
29	tae-MIR1137a-p5_2ss14GA21CT	TCCGTTCCAAAATAGATGACT	3.434e-07	513.595	397.347	134.01	8.45009	0	-0.370233	-1.93829	-5.92552	-inf	A
30	tae-MIR1127a-p3_1ss1TA	AGACAAGTAATTCCGAACGGAGGG	3.638e-07	60.7079	187.219	64.3984	14.1962	14.0539	1.62477	0.0851401	-2.09638	-2.11091	C
31	osa-miR5071_1ss15GA	TCAAGCATCATATCATGGACA	3.647e-07	313.603	240.057	150.419	13.5201	0	-0.385559	-1.05995	-4.53575	-inf	A
32	tae-miR9654b-3p_L+1_1ss20GT	ATTCCGAAAGGCTTGAAGCTAAT	4.176e-07	1491.14	1166.17	222.926	12.5061	0	-0.354632	-2.74178	-6.89763	-inf	A
33	gma-miR6300_R+1_2	GTCGTTGTAGTATAGTGGT	5.077e-07	102.115	64.5669	20.4191	0	8.08211	-0.661329	-2.3222	-inf	-3.65932
34	gma-miR6300_R+1_1	GTCGTTGTAGTATAGTGGC	5.077e-07	102.115	64.5669	20.4191	0	8.08211	-0.661329	-2.3222	-inf	-3.65932
35	tae-MIR1137a-p3_1ss9CT	CATCTATTTTGGAACGGAGGGAGT	7.015e-07	265.384	346.858	172.54	22.3082	10.7762	0.386264	-0.62115	-3.57243	-4.62217	C
36	PC-5p-1715_20676	TGTTGCATGACAAGTTGAGC	7.96e-07	103.676	102.24	47.6423	0	0	-0.0201298	-1.12177	-inf	-inf	A
37	osa-miR396e-5p_R-1	TCCACAGGCTTTCTTGAACT	8.4e-07	396.073	162.084	71.2229	9.4641	43.0298	-1.28902	-2.47535	-5.38716	-3.20236	A
38	osa-miR166m_L+1R-1_1ss21CT	TTCGGACCAGGCTTCATTCCT	8.778e-07	99.5176	36.1177	46.817	0	0	-1.46225	-1.08792	-inf	-inf
39	tae-MIR9670-p5	TTCTTCAAGTACTCCACTTTT	1.1797e-06	979.22	949.294	325.635	81.5764	11.1129	-0.0447782	-1.58838	-3.58541	-6.46133	A
40	ata-miR396c-5p	TTCCACAGCTTTCTTGAACTT	1.2861e-06	625.171	132.196	37.6911	0	0	-2.24157	-4.05195	-inf	-inf	A
41	PC-5p-13197_2506	GCTCTGCCGCAGCTGCCCGGACAG	1.3567e-06	47.9957	22.7912	4.47327	0	0	-1.07443	-3.4235	-inf	-inf	A
42	tae-miR9678-3p	TCTGGCGAGGGACATACACTGT	1.3621e-06	0	238.061	976.004	277.177	992.344	inf	inf	inf	inf	F
43	tae-miR9655-3p	CAAGGGAAGGAAGTAGCCAAC	1.4467e-06	318.941	297.205	72.8202	82.4094	0	-0.101832	-2.13088	-1.95241	-inf
44	tae-miR9665-3p_L+1	TGCTAGCAGTGTAAACTCAAATCA	1.6005e-06	134.734	112.29	115.228	7.77409	9.42913	-0.26288	-0.225622	-4.11529	-3.83684
45	PC-3p-4914_7442	TTAGGAACATGTGTGCTCTCTTGT	1.6112e-06	293.476	87.5807	97.2686	0	34.7178	-1.74456	-1.5932	-inf	-3.07949
46	tae-miR5048-5p	TTTGCAGGTTTTAGGTCTAAGT	1.6273e-06	1840.35	1976.85	1241.43	452.254	162.148	0.103221	-0.567976	-2.02478	-3.5046	C
47	osa-miR5071_R-1_1ss15GA	TCAAGCATCATATCATGGAC	1.7397e-06	80.6466	73.0637	49.4467	7.09808	0	-0.142459	-0.70574	-3.50611	-inf	A
48	tae-MIR9652-p3	TAGAAGCTTAATGAGAACATG	1.8472e-06	86.9563	35.3788	33.6023	8.11209	0	-1.29741	-1.37173	-3.42215	-inf	A
49	PC-5p-6432_5640	ACCGAAACCGACTGCGGCAGGAGC	1.957e-06	185.323	50.9551	12.4146	0	0	-1.86274	-3.89993	-inf	-inf	A
50	ata-miR9863a-5p	TGTTATGATCTGCTTCTCATC	2.3035e-06	670.685	751.72	489.661	89.909	30.5538	0.164559	-0.453852	-2.8991	-4.45621	C
51	ata-miR166a-3p_L+1R-1	TTCGGACCAGGCTTCATTCCC	2.436e-06	1859.06	1020.91	616.146	126.215	147.148	-0.864727	-1.59323	-3.88062	-3.65923
52	tae-miR5062-5p	TGAACCTTAGGGAACAGCCGCAT	2.474e-06	227.223	179.227	60.7944	0	0	-0.342322	-1.9021	-inf	-inf	A
53	osa-miR168a-3p_L-3	CCCGCCTTGCACCAAGTGAAT	2.9331e-06	331.988	213.07	55.9664	0	8.08211	-0.639808	-2.5685	-inf	-5.36026
54	PC-5p-4956_7387	TGAGACGAGATCTCCCCATAC	3.1251e-06	68.627	92.7165	45.6104	0	0	0.434049	-0.589415	-inf	-inf	C
55	bdi-MIR7757-p5_1ss6AG	TTTATGAGCTCATTGAAGTAAC	3.257e-06	1791.24	1467.71	1452.96	1052.03	409.898	-0.287398	-0.301966	-0.76779	-2.12762	A
56	ptc-miR6478_R-1_1ss20TC	CCGACCTTAGCTCAGTTGGC	3.3024e-06	110.602	164.168	87.4745	9.1261	7.74536	0.569786	-0.338448	-3.59924	-3.83591	C
57	PC-3p-4242_8557	AAACGATCTTATATTGTGGGA	3.5795e-06	49.0805	79.1127	22.8765	0	0	0.68876	-1.10128	-inf	-inf	C
58	tae-miR9659-3p	TCCAATGGTTGTTCACGGCATC	4.6319e-06	555.373	813.816	396.164	83.043	55.4737	0.551247	-0.487359	-2.74153	-3.32358	C
59	tae-MIR1135-p3	ACTAAAATACGTCTAGATACATCT	6.0031e-06	202.203	813.796	423.709	21.9702	69.7341	2.00886	1.06727	-3.20218	-1.53587	C
60	tae-miR9652-5p	CCTGTTTGTCATTAAGTTTCTT	6.2494e-06	270.452	182.323	64.0316	0	0	-0.568872	-2.07851	-inf	-inf	A
61	ata-miR166a-3p	TCGGACCAGGCTTCATTCCCC	6.7204e-06	1142.82	798.578	416.905	126.215	147.148	-0.517093	-1.45481	-3.17864	-2.95725
62	ptc-MIR6478-p5	CCGACCTTAGCTCAGTTGG	9.3742e-06	117.706	110.923	60.6658	10.4781	0	-0.0856288	-0.956239	-3.48974	-inf	A
63	tae-miR9664-3p	TTGCAGTCCTCGATGTCGTAG	9.3889e-06	320.627	229.706	353.303	42.2505	16.501	-0.481111	0.14001	-2.92386	-4.28027	D
64	tae-MIR9654b-p5_1ss20AG	AGCCTTGAGGAATAGGGTAGACTG	1.04966e-05	74.7577	85.0785	18.7406	0	0	0.186573	-1.99606	-inf	-inf	C
65	tae-MIR9654a-p5_1ss8TA	AGCCTTGAGGAATAGGGTAGACTG	1.04966e-05	74.7577	85.0785	18.7406	0	0	0.186573	-1.99606	-inf	-inf	C
66	osa-miR166m	TCGGACCAGGCTTCATTCCCT	1.4318e-05	581.926	534.303	352.88	13.5201	23.9096	-0.123176	-0.721658	-5.42765	-4.60517
67	PC-3p-8589_4140	GACGGCACCGCGGCCGTGGACGCC	1.47423e-05	127.448	80.1942	41.157	0	0	-0.668333	-1.6307	-inf	-inf	A
68	hvu-miR159a_1ss21GA	TTTGGATTGAAGGGAGCTCTA	1.49022e-05	86.8167	47.1564	53.1252	0	6.73509	-0.88052	-0.708576	-inf	-3.6882
69	tae-MIR397-p5	TTGAGTGCAGCGTTGATGAAC	1.71718e-05	186.924	271.433	47.6711	17.5762	61.2669	0.538147	-1.97126	-3.41076	-1.60927	C
70	ptc-miR6478_R-1	CCGACCTTAGCTCAGTTGGT	1.96725e-05	524.741	645.05	354.598	150.511	100.912	0.297805	-0.565421	-1.80174	-2.37851	C
71	tae-MIR7757-p3_1ss19AG	TGGATAGTTTGAGGTTTTGTTT	2.03635e-05	372.506	313.595	349.867	170.464	47.3552	-0.248364	-0.0904583	-1.1278	-2.97567
72	tae-miR1127b-3p_1ss12TC	ACAAGTATTTCCGGACGGAGG	2.06989e-05	298.389	666.704	463.837	187.712	18.5215	1.15985	0.636425	-0.668669	-4.00992	C
73	tae-MIR1120a-p5_2	TCCGTCCCATAATATAAGAAC	2.11229e-05	81.9905	48.1464	26.3772	7.43608	0	-0.768029	-1.63616	-3.46284	-inf	A
74	tae-MIR1120a-p5_1	CCCTCCGTCCCATAATATAAGAAC	2.11229e-05	81.9905	48.1464	26.3772	7.43608	0	-0.768029	-1.63616	-3.46284	-inf	A
75	tae-MIR1120c-p5	TCTGTCCCATAATATAAGAAC	2.33472e-05	138.823	145.876	124.715	0	0	0.0714988	-0.154616	-inf	-inf	C
76	osa-miR159f_R-1	CTTGGATTGAAGGGAGCTCT	2.62233e-05	318.874	90.5764	60.8832	0	0	-1.81578	-2.38887	-inf	-inf	A
77	bdi-miR7731-5p_2ss8TC21AC	TTCCAAACTCCTGAGCAAACCTAT	2.77651e-05	188.564	167.4	104.872	20.9562	0	-0.171758	-0.846422	-3.16961	-inf	A
78	ttu-miR160	TGCCTGGCTCCCTGTATGCCA	2.7816e-05	48.0353	100.663	42.655	0	0	1.06737	-0.171383	-inf	-inf	C
79	ata-MIR9772a-p5	CGTTGAGATGAGATTACCCCA	2.81253e-05	397.776	188.247	120.049	37.7462	124.993	-1.07933	-1.72834	-3.39755	-1.67011
80	tae-MIR9772-p5	CGTTGAGATGAGATTACCCCA	2.81253e-05	397.776	188.247	120.049	37.7462	124.993	-1.07933	-1.72834	-3.39755	-1.67011
81	tae-miR9654a-3p_L+3R-1_1ss14CT	CTATTCTGAAAGGTTTGAAGCGAA	3.34688e-05	163.6	127.932	15.4567	0	0	-0.354795	-3.40386	-inf	-inf	A
82	tae-MIR9666c-p5	ATTCGGATTCGCCATCATACG	4.71455e-05	9.28606	83.7895	31.9237	9.01343	0	3.17363	1.78149	-0.0429905	-inf	C
83	tae-MIR9666a-p5	ATTCGGATTCGCCATCATACG	4.71455e-05	9.28606	83.7895	31.9237	9.01343	0	3.17363	1.78149	-0.0429905	-inf	C
84	tae-MIR9666b-p5	ATTCGGATTCGCCATCATACG	4.71455e-05	9.28606	83.7895	31.9237	9.01343	0	3.17363	1.78149	-0.0429905	-inf	C
85	tae-miR1122b-3p_1ss11GT	AGACTTATATTTAGGAACGGA	4.84128e-05	20.5683	110.72	19.508	7.43608	0	2.42842	-0.076354	-1.46781	-inf	C
86	tae-MIR1122a-p5_1ss3GT	AATACAAGAATTTTGGGACGG	5.04697e-05	6.54762	172.432	139.947	0	0	4.71891	4.41776	-inf	-inf	C
87	osa-MIR5339-p3_1ss3GA	TGAGAATATTCTTTATCTGTT	5.08585e-05	218.754	372.199	215.809	32.4484	36.0328	0.766766	-0.0195536	-2.75309	-2.60193	C
88	PC-3p-8543_4168	CTCCGATACCATGTAGAAGTGCAT	5.44004e-05	7.01951	60.2667	35.6677	0	0	3.10192	2.34518	-inf	-inf	C
89	bdi-MIR7757-p3_1ss4AG	TAGGAGCATGATTCAACCAAT	5.9721e-05	97.328	68.7054	34.7737	0	0	-0.50243	-1.48486	-inf	-inf	A
90	ata-miR5062a-3p_2ss2TC18AG	GCGGATTTTTCACCAAGGTTCAAG	6.03594e-05	62.3519	46.0959	10.5907	0	0	-0.435797	-2.55764	-inf	-inf	A
91	tae-miR9666b-3p	CGGTTGGGCTGTATGATGGCGA	6.37751e-05	44.0196	93.6506	46.5757	7.09808	0	1.08914	0.0814302	-2.63265	-inf	C
92	osa-miR319a-3p.2-3p_R+1	TTGGACTGAAGGGTGCTCCCT	7.13895e-05	1568.26	811.431	819.078	448.178	318.36	-0.950629	-0.937096	-1.80703	-2.30044
93	tae-MIR5384-p5	TTCGCCGGTCGCGCGTTCCCCT	7.25335e-05	102.251	195.143	48.3263	11.8301	0	0.932421	-1.08123	-3.11158	-inf	C
94	hvu-miR5048a_L+2R-2	TATATTTGCAGGTTTTAGGTCT	8.13086e-05	1320.99	1286.96	860.526	475.201	181.111	-0.0376581	-0.618333	-1.47501	-2.86668	A
95	ata-miR166c-3p	TCGGACCAGGCTTCATTCCTT	8.4142e-05	150.945	93.996	59.2367	0	5.98996	-0.683352	-1.34946	-inf	-4.65533
96	osa-miR396d_2ss20GT21GA	TCCACAGGCTTTCTTGAACTA	0.000104849	317	263.538	105.425	0	0	-0.266473	-1.58826	-inf	-inf	A
97	PC-5p-15321_2080	TGAATCTTGGGAAAAAGCTGCA	0.000120538	43.9754	83.631	26.3048	0	0	0.927343	-0.74137	-inf	-inf	C
98	osa-miR396d_R-1_1ss20GC	TCCACAGGCTTTCTTGAACC	0.00012669	68.468	19.8018	10.0135	0	0	-1.7898	-2.77348	-inf	-inf	A
99	PC-3p-1537_22938	TTGAATTTCCTCTATAAGCGCATC	0.00012948	278.638	129.492	23.3992	53.9054	0	-1.10553	-3.57386	-2.36989	-inf
100	tae-MIR9665-p5_1ss24TC	GTTTGACTTTGCACTGCTAGCGGC	0.000137295	275.604	374.309	380.125	25.3503	60.9453	0.441631	0.463876	-3.44252	-2.17701	D
101	tae-MIR1135-p5_1ss16TA	ATTACTTGTCTCGGAAATGGA	0.000148759	232.158	564.015	358.751	139.468	87.1104	1.28062	0.627873	-0.735174	-1.41419	C
102	osa-miR159f_L-1_1ss21AC	TTGGATTGAAGGGAGCTCTC	0.000148798	92.273	43.2649	48.0287	0	11.7864	-1.09271	-0.942011	-inf	-2.96878
103	tae-miR9670-3p	AGGTGGAATACTTGAAGAAGA	0.000197747	433.872	596.015	389.386	77.0648	186.892	0.458079	-0.15607	-2.49312	-1.21507	C
104	PC-5p-1011_35482	TACCCTCGCCGGAGCAGCGTG	0.000203341	178.996	120.117	78.1534	0	11.1129	-0.57549	-1.19555	-inf	-4.00962
105	tae-miR9674b-5p	ATAGCATCATCCATCCTACCC	0.000232943	1302.78	956.857	545.639	492.764	168.768	-0.445215	-1.25557	-1.40262	-2.94848	A
106	tae-miR408_L-1	TGCACTGCCTCTTCCCTGGC	0.000263955	69.9876	138.299	0	7.77409	51.1856	0.982619	-inf	-3.17035	-0.451362
107	ata-miR167b-3p	AGGTCATGCTGGAGTTTCATC	0.000280585	195.801	298.764	187.866	77.3846	41.1676	0.609622	-0.0596839	-1.33927	-2.2498	C
108	tae-MIR1133-p5	AAATGGATGTATCTAGCACTAACT	0.000333174	27.6778	126.652	137.936	12.5061	0	2.19407	2.3172	-1.14609	-inf	D
109	PC-3p-864_40563	TTCCGAGAGCTGCTTAGACGT	0.000412634	188.856	926.902	571.14	245.756	77.9591	2.29513	1.59656	0.379942	-1.27649	C
110	tae-MIR1137b-p3_2ss7TC17AG_1	TTGGGTCATCTATTTTGGAAC	0.000417663	35.8054	32.7305	14.0784	0	0	-0.129543	-1.3467	-inf	-inf	A
111	tae-MIR1137b-p3_2ss7TC17AG_2	TTGGGTCATCTATTTTGGAACGG	0.000417663	35.8054	32.7305	14.0784	0	0	-0.129543	-1.3467	-inf	-inf	A
112	tae-MIR1137b-p3_2ss7TC17AG_3	TTGGGTCATCTATTTTGGAACGGA	0.000417663	35.8054	32.7305	14.0784	0	0	-0.129543	-1.3467	-inf	-inf	A
113	ptc-MIR6478-p5_1ss6CT_2	CCGACTTTAGCTCAGTTGGT	0.000441538	637.312	766.703	725.089	1021.88	1247.34	0.266667	0.186158	0.68115	0.968777	F
114	ptc-MIR6478-p5_1ss6CT_1	CCGACTTTAGCTCAGTTGG	0.000441538	637.312	766.703	725.089	1021.88	1247.34	0.266667	0.186158	0.68115	0.968777	F
115	ptc-miR6478_R+1_1ss21GA	CCGACCTTAGCTCAGTTGGTAG	0.00049422	133.584	243.431	163.131	30.0823	63.6409	0.865774	0.288287	-2.15075	-1.06972	C
116	bdi-MIR7757-p5_2ss6AG22CT	TTTATGAGCTCATTGAAGTAAT	0.000613974	152.799	178.008	171.35	26.3643	32.5523	0.220304	0.165314	-2.53498	-2.2308	C
117	ata-MIR9863a-p5_1ss5CT	TGATTTGCTTCTCATCTGAAG	0.000726291	125.659	113.377	97.6801	30.0823	8.75562	-0.148382	-0.363378	-2.06253	-3.84316	A
118	osa-miR827	TTAGATGACCATCAGCAAACA	0.000742149	56.2981	16.6387	28.0812	8.45009	0	-1.75854	-1.00348	-2.73605	-inf
119	bdi-miR394	TTGGCATTCTGTCCACCTCC	0.000761474	56.9996	12.6614	19.8038	0	0	-2.17052	-1.52517	-inf	-inf
120	ata-miR166d-5p	GGAATGTTGTCTGGCTCGGGG	0.000799966	29.6826	44.0368	36.514	10.1401	0	0.569093	0.298836	-1.54954	-inf	C
121	ata-miR167b-5p	TGAAGCTGCCAGCATGATCTGA	0.000851938	1599.22	1244.08	1023.66	527.019	778.817	-0.362292	-0.64363	-1.60144	-1.03801
122	PC-5p-1947_18258	TTCTGATTTACTCGTCGTGGC	0.000902882	8.42125	36.2935	22.949	0	0	2.10761	1.44633	-inf	-inf	C
123	bdi-miR5169a_2ss19AG20CA	TTTGACCAAGTTTGTAGAGAA	0.0010053	7.12641	30.1624	16.8088	0	0	2.08151	1.23797	-inf	-inf	C
124	PC-5p-6352_5735	TGAATTTGAACATAGCATCAG	0.00103184	45.291	45.1447	50.6573	7.09808	0	-0.0046666	0.161545	-2.67372	-inf	D
125	tae-MIR1128-p3_1ss5CA_2	ACAAATATTTCCGGACGGAGG	0.00103597	0	138.388	102.097	57.0138	0	inf	inf	inf	0	C
126	tae-MIR1128-p3_1ss5CA_3	ACAAATATTTCCGGACGGAGGGAG	0.00103597	0	138.388	102.097	57.0138	0	inf	inf	inf	0	C
127	tae-MIR1128-p3_1ss5CA_1	ACAAATATTTCCGGACGGAG	0.00103597	0	138.388	102.097	57.0138	0	inf	inf	inf	0	C
128	tae-MIR5048-p3_2ss18TG21GA	AATATATTTGCAGGTTTGAGA	0.00106384	45.1878	41.101	22.0647	0	0	-0.13676	-1.03419	-inf	-inf	A
129	tae-miR319_L-1R+1	TGGACTGAAGGGAGCTCCCTC	0.00116242	6.91745	51.9242	91.4147	16.2242	98.1693	2.90809	3.72411	1.22983	3.82696	F
130	tae-MIR9674a-p5_1ss21AT	ATAGCATCATCCATCCTACCT	0.00120135	650.254	520.955	310.964	252.672	25.9301	-0.319844	-1.06426	-1.36374	-4.6483	A
131	PC-5p-4165_8736	AGTCCCTGATCTTGATCGTACACA	0.00134898	7.81973	45.7594	40.5438	0	0	2.54888	2.37429	-inf	-inf	C
132	ptc-miR6478_R+4_2ss6CT21GA	CCGACTTTAGCTCAGTTGGTAGAGC	0.0015532	187.982	268.274	301.606	83.695	73.5653	0.513116	0.682073	-1.16738	-1.35349	D
133	PC-5p-12757_2611	TTTGCGCAGAAGGGAGAAATC	0.00164367	0	32.3123	24.0564	8.7881	0	inf	inf	inf	0	C
134	tae-MIR1136-p5	ATGGATGTATCTAGATGTATTTT	0.00195876	147.293	405.148	299.953	134.963	78.0214	1.45976	1.02605	-0.12613	-0.916749	C
135	tae-miR159a	TTTGGATTGAAGGGAGCTCTG	0.00196337	1661.52	931.053	1037.48	893.745	770.828	-0.835566	-0.679422	-0.894566	-1.10802
136	PC-5p-6382_5701	ATTGTGACGGTGAACCCACGGAGT	0.00225272	7.51897	33.8402	21.9837	0	0	2.17013	1.54783	-inf	-inf	C
137	ata-miR9863a-3p_1ss22CT	TGAGAAGGTAGATCATAATAGT	0.00253268	236.161	401.539	524.934	545.99	611.5	0.765771	1.15237	1.20911	1.37258	B
138	ptc-miR6478_R+2_2ss6CT21GA	CCGACTTTAGCTCAGTTGGTAGA	0.00276997	511.929	986.645	1582.13	6432.57	9902.52	0.946588	1.62786	3.65138	4.27378	B
139	tae-MIR9674a-p3_1ss20GT	GTAGGATGGCTGGTGCTATTG	0.00295788	55.9362	49.7134	72.4428	14.5342	11.1129	-0.170147	0.37306	-1.94433	-2.33155	D
140	gma-miR6300_R+5_2	GTCGTTGTAGTATAGTGGTAAGT	0.00301219	46.2867	31.6638	14.399	0	8.08211	-0.547761	-1.68463	-inf	-2.51779
141	gma-miR6300_R+5_1	GTCGTTGTAGTATAGTGGTAAGC	0.00301219	46.2867	31.6638	14.399	0	8.08211	-0.547761	-1.68463	-inf	-2.51779
142	tae-MIR1120b-p5	TCTGTCCCAAAATATAAGAAC	0.00304734	63.2532	33.5109	19.4868	0	0	-0.916508	-1.69865	-inf	-inf
143	bdi-miR1878-3p_1ss14AG	ATTTGTAGTGTTCGGATTGAGTTT	0.00328805	392.897	370.986	217.449	129.654	73.5616	-0.0827876	-0.853475	-1.59949	-2.41713	A
144	ata-miR9863a-3p_R-3_1ss9TC	TGAGAAGGCAGATCATAAT	0.00371418	52.4269	57.0252	64.3422	14.1962	11.7864	0.121292	0.295458	-1.88481	-2.15318	D
145	ptc-miR6478_1ss21GA	CCGACCTTAGCTCAGTTGGTA	0.00401594	1300.41	2404.91	1859.22	1413.55	1032.53	0.887014	0.515733	0.120358	-0.332782	C
146	bdi-MIR7757-p3_1ss6AG	TTTATGAGCTCATTGAAGTAACT	0.00448803	84.3762	48.2912	47.2255	13.8582	12.7967	-0.805074	-0.837269	-2.6061	-2.72107	A
147	osa-miR5077_L-1_1ss5GA	TTCACGTCGGGTTCACCA	0.00487013	43.4804	35.5845	29.643	9.4641	135.922	-0.289118	-0.552677	-2.19983	1.64434	F
148	stu-miR156f-5p_L-1R+1	TGACAGAAGAGAGTGAGCAT	0.00540662	31.6224	55.4262	72.6586	11.8301	15.154	0.809624	1.20019	-1.41848	-1.06125	D
149	ata-miR171d-5p	TGTTGGCTCGACTCACTCAGA	0.00557974	13.5472	9.72856	9.60103	0	0	-0.477701	-0.496738	-inf	-inf	A
150	tae-MIR171a-p5	TGTTGGCTCGACTCACTCAGA	0.00557974	13.5472	9.72856	9.60103	0	0	-0.477701	-0.496738	-inf	-inf	A
151	tae-miR7757-5p_1ss2TC	ACAAAACCTTCAGCTATCCATC	0.00681283	3201.32	1963.91	1862.04	1233.52	603.874	-0.704941	-0.781784	-1.37588	-2.40635	A
152	tae-miR9776_L-1R+1_1ss18AG	TGGACGAGGATGTGCAGCTGC	0.00694959	173.153	120.284	105.827	21.2942	244.794	-0.525603	-0.710348	-3.02352	0.499519	F
153	tae-MIR9668-p5_1ss14TC	ATGACAAGTATTTCCGGACGG	0.00736979	15.062	26.6118	4.55775	0	0	0.821155	-1.72452	-inf	-inf	C
154	PC-5p-6347_5741	ATAAAAGAGGATGTATCTAGACGT	0.00812878	0	43.6067	42.8703	11.8301	0	inf	inf	inf	0	C
155	tae-MIR1120a-p5_1ss20AG	TCCGTCCCATAATATAAGAGC	0.00833689	25.5527	14.8537	4.90123	0	0	-0.782649	-2.38226	-inf	-inf	A
156	tae-MIR9668-p3_1ss23AG_2	CAAGTATTTTCGGACGGAGGGAGT	0.00885963	35.5819	124.339	91.6377	62.1292	8.08211	1.80506	1.3648	0.804127	-2.13834	C
157	tae-MIR9668-p3_1ss23AG_1	CAAGTATTTTCGGACGGAGGGAG	0.00885963	35.5819	124.339	91.6377	62.1292	8.08211	1.80506	1.3648	0.804127	-2.13834	C
158	PC-5p-3643_9982	GATGGTGCTCAGTTTAATTTCACT	0.00982695	77.6517	162.065	99.0897	71.1436	7.74536	1.06148	0.351717	-0.126285	-3.32561	C
159	PC-3p-1840_19246	TTCGAGGACCTTGGTTGAGCC	0.0104481	56.5693	21.9478	17.9932	0	0	-1.36594	-1.65257	-inf	-inf	A
160	tae-miR171b	TTGAGCCGTGCCAATATCACG	0.0118414	33.5776	29.2066	4.55775	7.77409	0	-0.201208	-2.88111	-2.11076	-inf
161	ata-miR9863a-3p_1ss9TC	TGAGAAGGCAGATCATAATAGC	0.0120806	931.666	1043.13	1138.94	690.468	737.57	0.163038	0.289808	-0.43224	-0.337033	D
162	bdi-miR7731-5p_R-3_2ss8TC21AC	TTCCAAACTCCTGAGCAAACC	0.0126258	0	30.5169	43.5397	229.636	91.5575	inf	inf	inf	inf	E
163	PC-5p-7509_4754	TCTATGAAGAAATATAAGAAC	0.0127483	50.8658	29.4631	35.0059	7.43608	0	-0.787784	-0.539098	-2.77408	-inf
164	tae-MIR1137b-p3_2ss1TC19AG_2	CATCTATTTTAGAACGGAGGGAGT	0.0127716	6.01518	26.1014	20.504	7.09808	0	2.11745	1.76923	0.238821	-inf	C
165	tae-MIR1137b-p3_2ss1TC19AG_1	CATCTATTTTAGAACGGAGGG	0.0127716	6.01518	26.1014	20.504	7.09808	0	2.11745	1.76923	0.238821	-inf	C
166	osa-miR167d-5p_R+1_1	TGAAGCTGCCAGCATGATCTGG	0.0136486	115.687	74.2313	35.9847	23.3223	0	-0.640127	-1.68477	-2.31045	-inf	A
167	osa-miR167d-5p_R+1_2	TGAAGCTGCCAGCATGATCTGT	0.0136486	115.687	74.2313	35.9847	23.3223	0	-0.640127	-1.68477	-2.31045	-inf	A
168	hvu-miR1120_L-4R+1_1ss10TC	TCTTACATTATGGGACGGAGG	0.0157108	33.853	21.0435	4.74338	2.59136	0	-0.685908	-2.8353	-3.7075	-inf	A
169	tae-miR1130b-3p_1ss6TC	TCTTACATTATGGGACGGAGG	0.0157108	33.853	21.0435	4.74338	2.59136	0	-0.685908	-2.8353	-3.7075	-inf	A
170	tae-miR9666a-3p	CGGTAGGGCTGTATGATGGCGA	0.0182538	18.4862	157.785	275.612	41.2365	116.559	3.09344	3.89812	1.15747	2.65654	D
171	gma-miR6300_L-1R+8_2	TCGTTGTAGTATAGTGGTAAGTATT	0.0188828	70.2009	18.7003	29.3739	22.9843	0	-1.90843	-1.25695	-1.61084	-inf
172	gma-miR6300_L-1R+8_1	TCGTTGTAGTATAGTGGTAAGTATC	0.0188828	70.2009	18.7003	29.3739	22.9843	0	-1.90843	-1.25695	-1.61084	-inf
173	PC-3p-5230_6978	CGATTTGTCTTTTTTGCTGAGAGC	0.0213811	0	27.6318	47.9141	12.8441	0	inf	inf	inf	0	D
174	bdi-miR827-5p_1ss6TC	TTTTGCTGGTTGTCATCTAACC	0.0217125	13.937	16.1518	28.1243	0	0	0.212776	1.0129	-inf	-inf	D
175	ptc-miR6478	CCGACCTTAGCTCAGTTGGTG	0.0227416	20.0363	80.1497	16.2735	8.11209	0	2.00008	-0.300094	-1.30447	-inf	C
176	tae-miR9662a-3p	TTGAACATCCCAGAGCCACCG	0.0237292	5142.07	5160.55	3174.36	2697.66	1990.54	0.00517551	-0.695881	-0.930641	-1.36919	C
177	bdi-MIR7757-p3_2ss8GA18AG	TCTCTCCAAGCTCAAATGGGCC	0.0242327	21.4182	18.0075	4.26026	0	0	-0.250243	-2.32983	-inf	-inf	A
178	PC-5p-11378_3005	ATAAATCTGGTTTTCTGAAGCACC	0.0242509	13.6864	49.7191	41.6785	8.11209	7.4086	1.86106	1.60656	-0.754599	-0.885471	C
179	ptc-MIR6478-p5_2ss6CT19GA	CCGACTTTAGCTCAGTTGA	0.0248261	26.4008	66.7732	37.8576	11.1541	0	1.33868	0.519998	-1.24301	-inf	C
180	ata-miR9863a-3p	TGAGAAGGTAGATCATAATAGC	0.0250858	1117.06	1754.18	1940.36	4217.95	4977.81	0.65109	0.796618	1.91683	2.1558	B
181	bdi-miR156b-5p	TGACAGAAGAGAGTGAGCAC	0.0264169	48.3253	57.4864	69.137	27.9512	70.4787	0.250443	0.516681	-0.789868	0.544409	F
182	zma-miR156a-5p	TGACAGAAGAGAGTGAGCAC	0.0264169	48.3253	57.4864	69.137	27.9512	70.4787	0.250443	0.516681	-0.789868	0.544409	F
183	osa-miR156a	TGACAGAAGAGAGTGAGCAC	0.0264169	48.3253	57.4864	69.137	27.9512	70.4787	0.250443	0.516681	-0.789868	0.544409	F
184	sbi-miR156a	TGACAGAAGAGAGTGAGCAC	0.0264169	48.3253	57.4864	69.137	27.9512	70.4787	0.250443	0.516681	-0.789868	0.544409	F
185	ata-miR156a-5p	TGACAGAAGAGAGTGAGCAC	0.0264169	48.3253	57.4864	69.137	27.9512	70.4787	0.250443	0.516681	-0.789868	0.544409	F
186	ptc-miR6478_R+1_2ss6CT21GA	CCGACTTTAGCTCAGTTGGTAG	0.0267383	1302.37	2121.3	2247.78	2301.51	2243.27	0.703815	0.787366	0.821443	0.78447	E
187	bdi-miR9483a_R-1_2ss19AC20GA	TTGAACTGTTTCCTCTGACATTC	0.0311239	455.351	287.867	257.193	658.345	119.715	-0.661575	-0.82413	0.531864	-1.92738	E
188	ata-MIR9674b-p5	GTAGGATGGCCGGTGCTATGG	0.0321869	115.681	75.5649	111.031	72.0974	242.334	-0.614364	-0.0591912	-0.682135	1.06684	F
189	tae-MIR1122a-p3_2ss15AG23AG	ACATACGGATGTATGTAGACATGT	0.0332091	14.0902	253.809	251.185	119.759	78.5462	4.17098	4.15599	3.08737	2.47885	C
190	PC-3p-11446_2984	TTATCATTTAGAGGAAGGAG	0.0347149	30.9132	31.8724	36.8968	67.7033	207.892	0.0440834	0.255272	1.131	2.74954	B
191	ata-miR9674a-3p_2ss4AG13AG	GTAGGATGGCTGGTGCTATGG	0.038311	62.0869	56.2717	117.276	43.2645	224.435	-0.14188	0.91755	-0.521107	1.85394	F
192	tae-MIR531-p5_2ss11CG20AG	CTCGCCGGAGGAGCGTGCAGC	0.0391222	354.089	256.185	183.614	268.498	322.367	-0.466924	-0.947435	-0.399201	-0.135407
193	ata-MIR9863a-p3_1	TCTGAAGACTAGTTTATTAC	0.039967	550.652	827.975	579.623	310.463	572.379	0.588447	0.0739739	-0.82672	0.0558316	C
194	ata-MIR9863a-p3_2	TCTGAAGACTAGTTTATTACA	0.039967	550.652	827.975	579.623	310.463	572.379	0.588447	0.0739739	-0.82672	0.0558316	C
195	tae-MIR5049-p5_1ss5AC	TCTTCGATTTGTCTAGATAC	0.0468607	0	23.9424	26.5123	6.76007	0	inf	inf	inf	0	D

## Sheet: L6 - WS
Table S4 continued. List of miRNAs with expression patterns specific to five developmental time-points in two durum wheat genotypes.
Index	miRNA name	miRNA sequence	pvalue(ANOVA)	SG5_WS(mean)	SG15_WS(mean)	SG25_WS(mean)	SG35_WS(mean)	SG45_WS(mean)	Log2FC(15DPA/5DPA)	Log2FC(25DPA/5DPA)	Log2FC(35DPA/5DPA)	Log2FC(45DPA/5DPA)	Regulation pattern*
1	ata-miR5168-3p	TCGGACCAGGCTTCAATCCCT	6e-10	1653.75	634.229	144.934	26.9131	0	-1.38267	-3.51227	-5.94129	-inf	A
2	ata-miR166a-3p_L+1R-1	TTCGGACCAGGCTTCATTCCC	2.62e-08	2134.34	1565.41	515.728	343.825	143.975	-0.447256	-2.04911	-2.63405	-3.8899	A
3	osa-miR168a-3p_L-3	CCCGCCTTGCACCAAGTGAAT	2.81e-08	364.378	274.864	47.4749	20.7908	0	-0.406719	-2.9402	-4.13142	-inf	A
4	tae-miR9659-3p	TCCAATGGTTGTTCACGGCATC	3.3e-08	645.769	489.089	230.446	28.9401	0	-0.400923	-1.48659	-4.47988	-inf	A
5	osa-miR396e-5p_R-1	TCCACAGGCTTTCTTGAACT	4.41e-08	516.669	212.361	60.3696	28.706	0	-1.28272	-3.09735	-4.16982	-inf	A
6	PC-5p-6432_5640	ACCGAAACCGACTGCGGCAGGAGC	5.74e-08	167.911	96.7612	11.4904	0	0	-0.795193	-3.86919	-inf	-inf	A
7	tae-MIR9672b-p3_1ss3GA	TAAGATACCACGACTGTCATT	9.19e-08	2112.37	589.701	203.919	165.767	0	-1.84081	-3.3728	-3.67163	-inf	A
8	PC-5p-1148_30697	ATATATTTGATTTGACTTTACAC	9.45e-08	1016.3	459.968	134.352	26.3428	0	-1.14373	-2.91924	-5.26978	-inf	A
9	tae-miR9654a-3p_L+3R-1_1ss14CT	CTATTCTGAAAGGTTTGAAGCGAA	1.014e-07	158.165	172.053	17.5602	0	0	0.12142	-3.17105	-inf	-inf	C
10	tae-MIR1137a-p5_2ss14GA21CT	TCCGTTCCAAAATAGATGACT	1.224e-07	474.28	486.842	118.242	50.8412	0	0.0377145	-2.00399	-3.22167	-inf	C
11	tae-MIR9672b-p5	TGCTTAATGACAGTCGTGGTG	2.204e-07	543.636	166.532	24.6942	12.9876	0	-1.70684	-4.4604	-5.38743	-inf	A
12	tae-MIR9672a-p5	TGCTTAATGACAGTCGTGGTG	2.204e-07	543.636	166.532	24.6942	12.9876	0	-1.70684	-4.4604	-5.38743	-inf	A
13	ata-miR393-5p	TTCCAAAGGGATCGCATTGAT	2.246e-07	94.1031	19.2105	4.17691	0	0	-2.29234	-4.49373	-inf	-inf	A
14	ata-miR396e-5p	TTCCACAGCTTTCTTGAACTG	2.394e-07	457.176	185.036	22.0024	0	0	-1.30494	-4.37702	-inf	-inf	A
15	PC-5p-2146_16620	AGATAAGGTAGTAATAATGTCATA	2.418e-07	464.475	105.007	37.0711	0	0	-2.14512	-3.64723	-inf	-inf	A
16	osa-miR159f_R-1	CTTGGATTGAAGGGAGCTCT	2.684e-07	325.134	96.0996	60.3141	20.9233	0	-1.75843	-2.43047	-3.95785	-inf	A
17	tae-MIR1120a-p5_2	TCCGTCCCATAATATAAGAAC	3.842e-07	65.32	41.7775	36.8876	0	0	-0.6448	-0.824389	-inf	-inf	A
18	tae-MIR1120a-p5_1	CCCTCCGTCCCATAATATAAGAAC	3.842e-07	65.32	41.7775	36.8876	0	0	-0.6448	-0.824389	-inf	-inf	A
19	tae-MIR1135-p3	ACTAAAATACGTCTAGATACATCT	4.372e-07	173.006	631.877	612.182	76.5008	54.2486	1.86882	1.82314	-1.17728	-1.67317	C
20	PC-5p-1715_20676	TGTTGCATGACAAGTTGAGC	4.472e-07	112.665	85.4934	47.5767	0	0	-0.398149	-1.2437	-inf	-inf	A
21	ata-miR166a-3p	TCGGACCAGGCTTCATTCCCC	4.835e-07	1424.69	1063.82	442.125	331.254	143.975	-0.421396	-1.68813	-2.10464	-3.30676	A
22	tae-MIR1137a-p3_1ss9CT	CATCTATTTTGGAACGGAGGGAGT	5.58e-07	225.683	335.819	164.77	23.8573	0	0.573387	-0.453847	-3.2418	-inf	C
23	ata-miR166c-3p	TCGGACCAGGCTTCATTCCTT	5.647e-07	223.502	130.3	68.2024	12.8778	6.78107	-0.778454	-1.71239	-4.11733	-5.04263	A
24	tae-miR1127b-3p_1ss12TC	ACAAGTATTTCCGGACGGAGG	6.447e-07	282.973	583.58	510.94	116.167	0	1.04426	0.85249	-1.28446	-inf	C
25	tae-miR9773	TTTGTTTTTATGTTATTTTGTGAA	6.873e-07	1256.89	767.1	277.743	91.2413	0	-0.712369	-2.17803	-3.78402	-inf	A
26	PC-3p-6779_5327	TTGAATTTCCTCTATAAGC	7.582e-07	98.9053	88.7781	13.3748	0	0	-0.155843	-2.88653	-inf	-inf	A
27	osa-miR396e-5p	TCCACAGGCTTTCTTGAACTG	8.454e-07	4106.1	2973.7	931.455	427.336	0	-0.465511	-2.14021	-3.26433	-inf	A
28	tae-MIR1136-p5	ATGGATGTATCTAGATGTATTTT	8.893e-07	144.172	320.727	343.353	109.179	0	1.15355	1.2519	-0.4011	-inf	D
29	PC-3p-1786_19849	TTGGATCATCTATTTGAGAAC	9.967e-07	351.045	233.404	111.295	25.1713	0	-0.588826	-1.65727	-3.8018	-inf	A
30	osa-miR827	TTAGATGACCATCAGCAAACA	1.1765e-06	142.133	64.1603	56.6557	18.5601	0	-1.14749	-1.32694	-2.93696	-inf	A
31	osa-miR396d_2ss20GT21GA	TCCACAGGCTTTCTTGAACTA	1.2011e-06	353.463	274.129	88.4692	46.1149	0	-0.366702	-1.99831	-2.93826	-inf	A
32	osa-miR5071_1ss15GA	TCAAGCATCATATCATGGACA	1.3394e-06	313.546	301.969	137.717	35.0725	0	-0.0542757	-1.18697	-3.16026	-inf	A
33	tae-miR9666b-3p	CGGTTGGGCTGTATGATGGCGA	1.4855e-06	78.7194	174.414	196.137	16.2172	0	1.14772	1.31707	-2.2792	-inf	D
34	tae-MIR9655-p5	TCGGCTACTTCCTTTCCCTTGC	1.5532e-06	736.192	418.837	92.3445	33.5547	0	-0.813693	-2.99498	-4.4555	-inf	A
35	PC-3p-1537_22938	TTGAATTTCCTCTATAAGCGCATC	1.6391e-06	364.535	163.85	46.9469	0	0	-1.15368	-2.95695	-inf	-inf	A
36	tae-miR9654b-3p_L+1_1ss20GT	ATTCCGAAAGGCTTGAAGCTAAT	1.9285e-06	1537.22	1329.29	264.256	37.8842	0	-0.209667	-2.54032	-5.34259	-inf	A
37	ata-miR396c-5p	TTCCACAGCTTTCTTGAACTT	2.6278e-06	977.561	284.905	23.7199	0	0	-1.7787	-5.36501	-inf	-inf	A
38	tae-MIR9665-p5_1ss24TC	GTTTGACTTTGCACTGCTAGCGGC	3.0623e-06	659.178	977.582	204.271	237.244	116.247	0.56855	-1.69019	-1.47429	-2.50348	C
39	PC-3p-8589_4140	GACGGCACCGCGGCCGTGGACGCC	4.0045e-06	154.218	145.548	16.6684	0	0	-0.0834789	-3.20978	-inf	-inf	A
40	osa-miR319a-3p.2-3p_R+1	TTGGACTGAAGGGTGCTCCCT	4.1744e-06	1630.48	746.926	775.534	705.852	320.635	-1.12626	-1.07204	-1.20786	-2.3463
41	tae-miR9664-3p	TTGCAGTCCTCGATGTCGTAG	4.9417e-06	400.508	315.613	2134.11	60.4269	0	-0.343673	2.41373	-2.72857	-inf	D
42	ata-miR166a-5p	GGAATGTTGTCTGGTTCAAGG	5.1138e-06	60.4906	51.2231	22.979	0	0	-0.239917	-1.3964	-inf	-inf	A
43	ata-miR164a-5p_R-1	TGGAGAAGCAGGGCACGTGC	6.2626e-06	53.2843	50.1296	23.4306	0	0	-0.0880486	-1.18532	-inf	-inf	A
44	ata-miR164b-5p	TGGAGAAGCAGGGCACGTGCA	6.4816e-06	187.642	205.389	70.0692	7.69601	0	0.130374	-1.42113	-4.60773	-inf	C
45	tae-miR164	TGGAGAAGCAGGGCACGTGCA	6.4816e-06	187.642	205.389	70.0692	7.69601	0	0.130374	-1.42113	-4.60773	-inf	C
46	bdi-miR7731-5p_2ss8TC21AC	TTCCAAACTCCTGAGCAAACCTAT	6.9483e-06	216.869	218.311	64.3871	30.4377	0	0.00955555	-1.75198	-2.8329	-inf	C
47	tae-MIR5384-p5	TTCGCCGGTCGCGCGTTCCCCT	6.9991e-06	147.247	127.597	42.1417	23.0827	0	-0.206643	-1.80492	-2.67335	-inf	A
48	PC-3p-4914_7442	TTAGGAACATGTGTGCTCTCTTGT	7.0006e-06	413.406	193.08	51.3023	69.4731	0	-1.09836	-3.01046	-2.57303	-inf
49	bdi-MIR7757-p3_1ss4AG	TAGGAGCATGATTCAACCAAT	9.6393e-06	104.327	72.4904	38.2346	20.4955	0	-0.525253	-1.44817	-2.34773	-inf	A
50	tae-MIR1123-p3_2ss14AG18AC	TTTGTGATTTGTGGATGCCAC	1.24069e-05	0	70.9172	190.727	14.353	0	inf	inf	inf	0	D
51	PC-5p-3643_9982	GATGGTGCTCAGTTTAATTTCACT	1.27761e-05	56.152	155.845	81.1637	30.244	0	1.4727	0.531496	-0.892687	-inf	C
52	PC-3p-864_40563	TTCCGAGAGCTGCTTAGACGT	1.35206e-05	194.742	536.086	580.285	126.748	0	1.4609	1.5752	-0.619606	-inf	D
53	tae-MIR9654b-p5_1ss20AG	AGCCTTGAGGAATAGGGTAGACTG	1.9385e-05	130.159	66.8688	26.3876	0	0	-0.960872	-2.30234	-inf	-inf	A
54	tae-MIR9654a-p5_1ss8TA	AGCCTTGAGGAATAGGGTAGACTG	1.9385e-05	130.159	66.8688	26.3876	0	0	-0.960872	-2.30234	-inf	-inf	A
55	ata-miR167d-3p	AGGTCATGTGGCAGCTTCATT	1.94546e-05	188.262	69.6091	24.6079	0	0	-1.4354	-2.93555	-inf	-inf	A
56	tae-MIR1127a-p3_1ss1TA	AGACAAGTAATTCCGAACGGAGGG	2.20704e-05	68.0598	223.18	96.0767	11.1697	0	1.71333	0.497384	-2.60721	-inf	C
57	tae-miR9655-3p	CAAGGGAAGGAAGTAGCCAAC	2.21571e-05	567.495	435.705	204.241	60.3759	0	-0.381258	-1.47433	-3.23256	-inf	A
58	tae-miR5062-5p	TGAACCTTAGGGAACAGCCGCAT	2.23132e-05	198.831	201.444	65.6233	31.1506	0	0.0188341	-1.59927	-2.67421	-inf	C
59	tae-miR5048-5p	TTTGCAGGTTTTAGGTCTAAGT	2.54602e-05	2257.02	2310.88	1411.2	709.628	224.124	0.0340246	-0.6775	-1.66929	-3.33205	C
60	bdi-miR399a_1ss16AG	TGCCAAAGGAGAATTGCCCTG	2.57921e-05	29.5597	17.0291	15.6172	0	0	-0.795625	-0.920495	-inf	-inf	A
61	ata-miR399a-3p	TGCCAAAGGAGAATTGCCCTG	2.57921e-05	29.5597	17.0291	15.6172	0	0	-0.795625	-0.920495	-inf	-inf	A
62	tae-miR9658-3p	ATCGTTCTGGGTGAATAGGCC	2.61063e-05	1607.57	1590.66	566.365	62.3108	0	-0.0152548	-1.50508	-4.68926	-inf	A
63	tae-MIR1128-p3_1ss5CA_2	ACAAATATTTCCGGACGGAGG	2.88198e-05	0	35.449	72.5175	9.00477	0	inf	inf	inf	0	D
64	tae-MIR1128-p3_1ss5CA_3	ACAAATATTTCCGGACGGAGGGAG	2.88198e-05	0	35.449	72.5175	9.00477	0	inf	inf	inf	0	D
65	tae-MIR1128-p3_1ss5CA_1	ACAAATATTTCCGGACGGAG	2.88198e-05	0	35.449	72.5175	9.00477	0	inf	inf	inf	0	D
66	PC-3p-1840_19246	TTCGAGGACCTTGGTTGAGCC	3.2549e-05	32.6936	36.0555	4.57471	0	0	0.141211	-2.83725	-inf	-inf	C
67	ata-miR5062a-3p_2ss2TC18AG	GCGGATTTTTCACCAAGGTTCAAG	3.42631e-05	61.0987	53.4806	4.57471	0	0	-0.192127	-3.73939	-inf	-inf	A
68	PC-5p-7509_4754	TCTATGAAGAAATATAAGAAC	3.4846e-05	48.6629	19.7497	46.5747	5.50093	0	-1.30099	-0.0632766	-3.14507	-inf
69	ptc-miR6478_R-1	CCGACCTTAGCTCAGTTGGT	3.70356e-05	546.036	636.882	321.167	152.542	34.8741	0.222029	-0.765675	-1.83979	-3.96877	C
70	PC-5p-4956_7387	TGAGACGAGATCTCCCCATAC	3.72678e-05	71.5154	108.683	47.8708	19.0693	0	0.603799	-0.579108	-1.907	-inf	C
71	ata-miR396e-3p	GTTCAATAAAGCTGTGGGAAA	4.126e-05	74.736	37.6297	4.97251	0	0	-0.98993	-3.90976	-inf	-inf	A
72	ata-miR166d-5p	GGAATGTTGTCTGGCTCGGGG	4.2009e-05	40.6988	30.1175	44.7506	0	0	-0.434386	0.136921	-inf	-inf	D
73	tae-miR9652-5p	CCTGTTTGTCATTAAGTTTCTT	4.37007e-05	285.68	306.066	77.2905	6.92675	0	0.0994433	-1.88604	-5.36608	-inf	C
74	ata-miR9863a-5p	TGTTATGATCTGCTTCTCATC	4.82303e-05	787.501	823.433	548.943	160.694	28.4159	0.064368	-0.520626	-2.29297	-4.79251	C
75	tae-miR167c-5p	TGAAGCTGCCAGCATGATCTGC	5.9983e-05	573.946	520.622	206.025	113.61	19.5898	-0.14068	-1.47809	-2.33683	-4.87274	A
76	ata-miR167f-5p	TGAAGCTGCCAGCATGATCTGC	5.9983e-05	573.946	520.622	206.025	113.61	19.5898	-0.14068	-1.47809	-2.33683	-4.87274	A
77	tae-MIR1120c-p5	TCTGTCCCATAATATAAGAAC	6.55928e-05	67.4779	151.147	94.7353	6.05102	0	1.16347	0.489488	-3.47916	-inf	C
78	osa-miR166m_L+1R-1_1ss21CT	TTCGGACCAGGCTTCATTCCT	6.64872e-05	112.646	61.039	13.5275	0	0	-0.883994	-3.05783	-inf	-inf	A
79	tae-miR1122b-3p_1ss11GT	AGACTTATATTTAGGAACGGA	6.85355e-05	8.46464	115.119	52.933	0	0	3.76553	2.64465	-inf	-inf	C
80	tae-MIR1133-p5	AAATGGATGTATCTAGCACTAACT	7.12818e-05	21.2438	92.9812	172.374	22.9811	0	2.1299	3.02043	0.113403	-inf	D
81	tae-MIR1135-p5_1ss16TA	ATTACTTGTCTCGGAAATGGA	7.14946e-05	208.776	427.984	485.649	132.059	0	1.0356	1.21796	-0.660776	-inf	D
82	tae-miR9665-3p_L+1	TGCTAGCAGTGTAAACTCAAATCA	7.20219e-05	145.428	176.369	22.6223	17.3886	0	0.27829	-2.68449	-3.06409	-inf	C
83	PC-3p-5230_6978	CGATTTGTCTTTTTTGCTGAGAGC	7.5533e-05	0	20.5329	63.447	8.65843	0	inf	inf	inf	0	D
84	tae-MIR1122a-p5_1ss3GT	AATACAAGAATTTTGGGACGG	8.5227e-05	5.46675	130.762	195.787	0	0	4.58012	5.16246	-inf	-inf	D
85	hvu-miR5048a_L+2R-2	TATATTTGCAGGTTTTAGGTCT	8.7202e-05	1442.86	1331.58	939.717	626.727	61.9984	-0.115789	-0.61863	-1.20302	-4.54055	A
86	lus-miR159b_R+1_1ss21CT	TTTGGATTGAAGGGAGCTCTTT	9.48041e-05	0	6.31418	27.3693	162.917	452.554	inf	inf	inf	inf	B
87	osa-miR166m	TCGGACCAGGCTTCATTCCCT	0.000100464	788.253	602.102	366.116	155.03	29.7076	-0.388649	-1.10636	-2.34611	-4.72976	A
88	tae-MIR167c-p3	AGATCATGCTGCAGCTTCATT	0.000105831	54.7253	30.1983	10.0231	0	0	-0.857741	-2.44887	-inf	-inf	A
89	ata-miR167f-3p_L-1R+1	AGATCATGCTGCAGCTTCATT	0.000105831	54.7253	30.1983	10.0231	0	0	-0.857741	-2.44887	-inf	-inf	A
90	tae-MIR5048-p3_2ss18TG21GA	AATATATTTGCAGGTTTGAGA	0.000107036	50.9704	64.7948	23.0762	0	0	0.346217	-1.14326	-inf	-inf	C
91	tae-MIR9652-p3	TAGAAGCTTAATGAGAACATG	0.000121704	122.189	77.8488	39.4497	15.5958	0	-0.650372	-1.63103	-2.96989	-inf	A
92	bdi-miR827-5p_1ss6TC	TTTTGCTGGTTGTCATCTAACC	0.000128775	46.533	48.3168	55.8394	7.96576	0	0.0542713	0.263029	-2.54637	-inf	C
93	bdi-miR1878-3p_1ss14AG	ATTTGTAGTGTTCGGATTGAGTTT	0.000153256	459.397	367.151	233.827	164.575	41.3322	-0.323367	-0.974302	-1.48099	-3.4744	A
94	tae-miR9678-3p	TCTGGCGAGGGACATACACTGT	0.000177547	0	26.3178	720.584	2404.89	1616.14	inf	inf	inf	inf	E
95	tae-MIR9670-p5	TTCTTCAAGTACTCCACTTTT	0.000190558	1207.99	1245.72	364.605	306.027	0	0.0443819	-1.7282	-1.98087	-inf	C
96	ata-miR167b-3p	AGGTCATGCTGGAGTTTCATC	0.000219472	216.346	271.67	248.585	204.674	25.8327	0.328518	0.200401	-0.0800071	-3.06607	C
97	osa-miR5071_R-1_1ss15GA	TCAAGCATCATATCATGGAC	0.000252763	71.2052	69.0177	49.7702	22.2884	0	-0.0450161	-0.516702	-1.67569	-inf	A
98	PC-3p-16840_1845	CCGGACAGCTGTGGTAGTGTTACT	0.000274279	41.7273	34.3445	6.96152	0	0	-0.280912	-2.58352	-inf	-inf	A
99	tae-MIR9666c-p5	ATTCGGATTCGCCATCATACG	0.000288373	21.42	120.015	111.43	27.2287	0	2.48619	2.37911	0.346168	-inf	C
100	tae-MIR9666a-p5	ATTCGGATTCGCCATCATACG	0.000288373	21.42	120.015	111.43	27.2287	0	2.48619	2.37911	0.346168	-inf	C
101	tae-MIR9666b-p5	ATTCGGATTCGCCATCATACG	0.000288373	21.42	120.015	111.43	27.2287	0	2.48619	2.37911	0.346168	-inf	C
102	tae-MIR9668-p3_1ss23AG_2	CAAGTATTTTCGGACGGAGGGAGT	0.000293959	40.1855	89.722	107.43	29.8062	0	1.15878	1.41865	-0.431065	-inf	D
103	tae-MIR9668-p3_1ss23AG_1	CAAGTATTTTCGGACGGAGGGAG	0.000293959	40.1855	89.722	107.43	29.8062	0	1.15878	1.41865	-0.431065	-inf	D
104	ata-MIR9863a-p5_1ss5CT	TGATTTGCTTCTCATCTGAAG	0.000308204	155.141	116.578	88.4778	45.4834	0	-0.412282	-0.810189	-1.77017	-inf	A
105	ata-miR9863a-3p	TGAGAAGGTAGATCATAATAGC	0.000313756	1304.36	1593.66	2284.84	3245.61	5734.92	0.288999	0.808747	1.31514	2.13643	B
106	tae-miR9674b-5p	ATAGCATCATCCATCCTACCC	0.000318859	1666.42	1046.66	444.329	665.635	71.0398	-0.670962	-1.90705	-1.32395	-4.55198
107	tae-MIR1121-p5_2ss16TA21TC	TCTGTAAAGAAATATAAGAGC	0.000494505	74.8554	56.2479	145.543	37.548	0	-0.412308	0.959264	-0.995372	-inf	D
108	ptc-MIR6478-p5	CCGACCTTAGCTCAGTTGG	0.000497901	129.505	125.655	51.123	197.056	0	-0.0435447	-1.34096	0.605598	-inf	E
109	ata-miR167a-5p_R-2	TGAAGCTGCCAGCATGATC	0.000531768	111.468	52.7475	39.5609	45.4104	8.61088	-1.07945	-1.49448	-1.29553	-3.69432
110	ata-MIR9772a-p5	CGTTGAGATGAGATTACCCCA	0.000542468	288.834	224.724	132.47	196.775	30.9992	-0.362087	-1.12458	-0.553697	-3.21994
111	tae-MIR9772-p5	CGTTGAGATGAGATTACCCCA	0.000542468	288.834	224.724	132.47	196.775	30.9992	-0.362087	-1.12458	-0.553697	-3.21994
112	tae-MIR9674a-p3_1ss20GT	GTAGGATGGCTGGTGCTATTG	0.000548349	80.5595	58.1524	87.7742	29.8977	0	-0.470216	0.123742	-1.43002	-inf	D
113	ptc-miR6478_R-1_1ss20TC	CCGACCTTAGCTCAGTTGGC	0.000555381	88.8537	140.62	86.8434	34.166	0	0.662294	-0.0330166	-1.37887	-inf	C
114	tae-miR9662a-3p	TTGAACATCCCAGAGCCACCG	0.000845811	6451.48	4589.06	2673.39	4893.75	1170.86	-0.491433	-1.27096	-0.398689	-2.46207
115	bdi-miR9483a_R-1_2ss19AC20GA	TTGAACTGTTTCCTCTGACATTC	0.000917115	518.69	432.712	140.752	302.268	58.1235	-0.261465	-1.88172	-0.779042	-3.15768
116	tae-MIR7757-p3_1ss19AG	TGGATAGTTTGAGGTTTTGTTT	0.001085	415.938	275.292	713.632	256.525	63.29	-0.595405	0.77881	-0.69727	-2.71632	D
117	tae-miR408_L-1	TGCACTGCCTCTTCCCTGGC	0.00108782	56.4299	93.4578	16.955	366.698	616.677	0.727857	-1.73475	2.70006	3.44998	F
118	PC-5p-6352_5735	TGAATTTGAACATAGCATCAG	0.00109132	52.4822	64.8606	78.5974	21.2393	0	0.305513	0.582653	-1.30509	-inf	D
119	tae-MIR9674a-p5_1ss21AT	ATAGCATCATCCATCCTACCT	0.00137699	813.241	548.531	267.374	290.394	0	-0.568109	-1.60482	-1.48567	-inf
120	tae-MIR5175-p5_1ss1AT	TTTACTCGTCGTGGTTTTAGT	0.00140749	60.0771	57.2756	35.1106	23.1338	0	-0.0688931	-0.774907	-1.37681	-inf	A
121	tae-MIR9674a-p3_1ss4GA	TAGAATGGCTGGTGCTATGGA	0.00171081	150.937	92.4505	46.2193	50.0064	0	-0.70719	-1.70738	-1.59376	-inf
122	tae-miR319_L-1R+1	TGGACTGAAGGGAGCTCCCTC	0.00197598	0	11.8554	125.982	104.543	55.5402	inf	inf	inf	inf	D
123	ata-miR9863a-3p_1ss22CT	TGAGAAGGTAGATCATAATAGT	0.00208085	328.725	315.182	614.501	579.348	480.97	-0.0606979	0.902534	0.817549	0.549064	D
124	osa-miR159f_L-1_1ss21AC	TTGGATTGAAGGGAGCTCTC	0.00226063	115.124	28.6378	51.9669	42.7941	0	-2.0072	-1.14753	-1.42771	-inf
125	gma-miR6300	GTCGTTGTAGTATAGTGG	0.00238942	46.9213	37.0139	0	22.5837	0	-0.342177	-inf	-1.05496	-inf
126	bdi-MIR7757-p5_1ss6AG	TTTATGAGCTCATTGAAGTAAC	0.00250373	1972.61	1306.22	1174.1	1635.88	492.956	-0.59471	-0.748553	-0.27004	-2.00057
127	PC-5p-15321_2080	TGAATCTTGGGAAAAAGCTGCA	0.0026575	37.7017	85.2134	41.5083	0	0	1.17645	0.138772	-inf	-inf	C
128	tae-MIR1137b-p3_2ss7TC17AG_1	TTGGGTCATCTATTTTGGAAC	0.00288795	28.277	29.2093	14.0215	0	0	0.0468005	-1.01199	-inf	-inf	C
129	tae-MIR1137b-p3_2ss7TC17AG_2	TTGGGTCATCTATTTTGGAACGG	0.00288795	28.277	29.2093	14.0215	0	0	0.0468005	-1.01199	-inf	-inf	C
130	tae-MIR1137b-p3_2ss7TC17AG_3	TTGGGTCATCTATTTTGGAACGGA	0.00288795	28.277	29.2093	14.0215	0	0	0.0468005	-1.01199	-inf	-inf	C
131	ttu-miR160	TGCCTGGCTCCCTGTATGCCA	0.00339956	43.1138	68.4944	42.1259	15.0457	0	0.667837	-0.0334424	-1.5188	-inf	C
132	bdi-miR156b-5p	TGACAGAAGAGAGTGAGCAC	0.00385564	46.8048	58.3823	50.7327	91.5517	50.7506	0.318874	0.11626	0.96793	0.116769	E
133	zma-miR156a-5p	TGACAGAAGAGAGTGAGCAC	0.00385564	46.8048	58.3823	50.7327	91.5517	50.7506	0.318874	0.11626	0.96793	0.116769	E
134	osa-miR156a	TGACAGAAGAGAGTGAGCAC	0.00385564	46.8048	58.3823	50.7327	91.5517	50.7506	0.318874	0.11626	0.96793	0.116769	E
135	sbi-miR156a	TGACAGAAGAGAGTGAGCAC	0.00385564	46.8048	58.3823	50.7327	91.5517	50.7506	0.318874	0.11626	0.96793	0.116769	E
136	ata-miR156a-5p	TGACAGAAGAGAGTGAGCAC	0.00385564	46.8048	58.3823	50.7327	91.5517	50.7506	0.318874	0.11626	0.96793	0.116769	E
137	ptc-miR6478_R+4_2ss6CT21GA	CCGACTTTAGCTCAGTTGGTAGAGC	0.00393189	204.12	218.975	300.241	685.807	234.268	0.101352	0.556707	1.74839	0.198743	E
138	ata-miR9674c-3p_L-1R+1	GTGCTATGGATAAATTCAACC	0.00394925	37.5207	26.0746	6.56372	5.77597	0	-0.525044	-2.5151	-2.69955	-inf	A
139	ata-miR171d-5p	TGTTGGCTCGACTCACTCAGA	0.0039968	16.0442	12.182	8.47193	0	0	-0.397299	-0.921293	-inf	-inf	A
140	tae-MIR171a-p5	TGTTGGCTCGACTCACTCAGA	0.0039968	16.0442	12.182	8.47193	0	0	-0.397299	-0.921293	-inf	-inf	A
141	tae-MIR397-p5	TTGAGTGCAGCGTTGATGAAC	0.0041201	141.778	218.362	111.954	247.694	428.15	0.623086	-0.340738	0.804922	1.59448	F
142	PC-3p-4242_8557	AAACGATCTTATATTGTGGGA	0.00419492	40.1748	49.8643	20.7702	9.00477	0	0.311716	-0.951779	-2.15753	-inf	C
143	osa-miR444b.1	TGTTGTCTCAAGCTTGCTGCC	0.00629404	53.4546	26.8672	4.97251	27.3206	0	-0.99247	-3.42627	-0.968322	-inf
144	ata-miR9674b-3p	TGAATTTGTCCATAGCATCAG	0.00697901	432.723	315.766	267.005	205.338	0	-0.454588	-0.696575	-1.07544	-inf	A
145	tae-MIR531-p5_2ss11CG20AG	CTCGCCGGAGGAGCGTGCAGC	0.00713098	404.847	324.821	150.059	258.223	376.709	-0.317735	-1.43185	-0.648759	-0.103927
146	tae-MIR5048-p5	TTAGACCTAGACATGCAAGT	0.00847943	1073.65	992.91	988.897	853.643	1626.66	-0.112788	-0.118631	-0.330819	0.599393	F
147	PC-5p-6382_5701	ATTGTGACGGTGAACCCACGGAGT	0.00850527	15.9195	40.0015	16.1067	0	0	1.32926	0.0168704	-inf	-inf	C
148	ata-miR9863a-3p_R-3_1ss9TC	TGAGAAGGCAGATCATAAT	0.00984698	57.6643	58.5834	67.3212	35.48	0	0.0228127	0.223383	-0.700671	-inf	D
149	ata-MIR9863a-p3_1	TCTGAAGACTAGTTTATTAC	0.0104461	620.435	847.304	806.61	322.649	328.367	0.449599	0.37859	-0.943313	-0.91797	C
150	ata-MIR9863a-p3_2	TCTGAAGACTAGTTTATTACA	0.0104461	620.435	847.304	806.61	322.649	328.367	0.449599	0.37859	-0.943313	-0.91797	C
151	tae-MIR9668-p5_1ss14TC	ATGACAAGTATTTCCGGACGG	0.010503	17.3874	35.0116	3.97801	0	0	1.0098	-2.12792	-inf	-inf	C
152	tae-miR9670-3p	AGGTGGAATACTTGAAGAAGA	0.0117941	499.173	534.922	340.902	440.414	28.4159	0.0997885	-0.550182	-0.18068	-4.13477	C
153	gra-MIR8645-p5_2ss12TG17AG_3	TGAACCAATTTGAACTGTGA	0.0124899	194.76	256.459	268.569	231.612	819.705	0.397026	0.463592	0.250009	2.0734	F
154	gra-MIR8645-p5_2ss12TG17AG_1	TGAACCAATTTGAACTGT	0.0124899	194.76	256.459	268.569	231.612	819.705	0.397026	0.463592	0.250009	2.0734	F
155	gra-MIR8645-p5_2ss12TG17AG_2	TGAACCAATTTGAACTGTG	0.0124899	194.76	256.459	268.569	231.612	819.705	0.397026	0.463592	0.250009	2.0734	F
156	gra-MIR8645-p5_2ss12TG17AG_4	TGAACCAATTTGAACTGTGAA	0.0124899	194.76	256.459	268.569	231.612	819.705	0.397026	0.463592	0.250009	2.0734	F
157	tae-miR7757-5p_1ss2TC	ACAAAACCTTCAGCTATCCATC	0.0128792	3810.43	1843.92	1488.89	2071.31	358.798	-1.04718	-1.35571	-0.879407	-3.40871
158	tae-MIR1122a-p3_2ss15AG23AG	ACATACGGATGTATGTAGACATGT	0.0145814	0	130.45	338.762	141.902	182.12	inf	inf	inf	inf	D
159	hvu-miR1120_L-4R+1_1ss10TC	TCTTACATTATGGGACGGAGG	0.0150616	25.0999	27.8994	0	2.38374	0	0.152549	-inf	-3.39639	-inf	C
160	tae-miR1130b-3p_1ss6TC	TCTTACATTATGGGACGGAGG	0.0150616	25.0999	27.8994	0	2.38374	0	0.152549	-inf	-3.39639	-inf	C
161	PC-3p-2633_13702	AAGTGTCTCTCCTGTAGAAATAGG	0.015607	0	32.2156	104.782	48.378	33.5824	inf	inf	inf	inf	D
162	tae-miR159a	TTTGGATTGAAGGGAGCTCTG	0.0158979	1703.11	787.026	1327.96	1182.06	1416.13	-1.11369	-0.35896	-0.526863	-0.266219
163	PC-5p-1947_18258	TTCTGATTTACTCGTCGTGGC	0.0188475	6.48245	23.3871	10.9965	0	0	1.8511	0.762429	-inf	-inf	C
164	PC-5p-11378_3005	ATAAATCTGGTTTTCTGAAGCACC	0.0313294	0	16.1997	36.47	24.3765	0	inf	inf	inf	0	D
165	tae-miR9666a-3p	CGGTAGGGCTGTATGATGGCGA	0.0313395	43.1135	272.838	652.857	525.936	0	2.66183	3.92056	3.60868	-inf	D
166	bdi-miR9483a_1ss20GA	TTGAACTGTTTCCTCTGAAATTCC	0.0350476	1133.1	2270.29	1324.04	2129.43	1098.47	1.0026	0.224677	0.910196	-0.0447742	C
167	ptc-miR6478_R+2_2ss6CT21GA	CCGACTTTAGCTCAGTTGGTAGA	0.0358732	486.925	576.489	1666.16	3359.22	23954	0.243595	1.77475	2.78636	5.62042	B
168	ptc-miR6478_R-1_1ss20TG	CCGACCTTAGCTCAGTTGGG	0.0366185	31.6755	32.7047	0	24.9979	0	0.0461304	-inf	-0.341559	-inf
169	PC-5p-1011_35482	TACCCTCGCCGGAGCAGCGTG	0.0401668	165.382	160.299	89.4899	71.5405	0	-0.0450389	-0.886007	-1.20897	-inf	A
170	bdi-MIR7757-p5_2ss6AG22CT	TTTATGAGCTCATTGAAGTAAT	0.0412891	206.263	139.284	150.535	183.853	55.5402	-0.566457	-0.454383	-0.165932	-1.89288
171	osa-miR396e-5p_1ss20TC	TCCACAGGCTTTCTTGAACCG	0.0463092	69.1365	24.9522	0	8.31209	0	-1.47028	-inf	-3.05616	-inf
172	bdi-miR394	TTGGCATTCTGTCCACCTCC	0.0472333	40.4024	20.515	22.5303	27.9623	0	-0.977762	-0.842572	-0.530959	-inf
173	gma-miR6300_R+1_2	GTCGTTGTAGTATAGTGGT	0.0483783	83.3812	51.0767	22.2078	62.2607	0	-0.707057	-1.90865	-0.4214	-inf
174	gma-miR6300_R+1_1	GTCGTTGTAGTATAGTGGC	0.0483783	83.3812	51.0767	22.2078	62.2607	0	-0.707057	-1.90865	-0.4214	-inf
175	tae-miR531_L-2R-1_1ss13CG	CTCGCCGGAGGAGCGTGC	0.0487309	35.0953	33.7039	18.6859	19.3954	0	-0.0583625	-0.90933	-0.855566	-inf

## Sheet: L6 - HS
Table S4 continued. List of miRNAs with expression patterns specific to five developmental time-points in two durum wheat genotypes.
Index	miRNA name	miRNA sequence	pvalue(ANOVA)	SG5_HS(mean)	SG15_HS(mean)	SG25_HS(mean)	SG35_HS(mean)	SG45_HS(mean)	Log2FC(15DPA/5DPA)	Log2FC(25DPA/5DPA)	Log2FC(35DPA/5DPA)	Log2FC(45DPA/5DPA)	Regulation pattern*
1	tae-MIR9672b-p5	TGCTTAATGACAGTCGTGGTG	0	992.332	117.39	12.025	2.56226	0	-3.07951	-6.36671	-8.59726	-inf	A
2	tae-MIR9672b-p3_1ss3GA	TAAGATACCACGACTGTCATT	0	3199.12	652.493	145.562	155.983	0	-2.29364	-4.45796	-4.35821	-inf
3	tae-MIR9672a-p5	TGCTTAATGACAGTCGTGGTG	0	992.332	117.39	12.025	2.56226	0	-3.07951	-6.36671	-8.59726	-inf	A
4	tae-miR9773	TTTGTTTTTATGTTATTTTGTGAA	1.5e-09	1174.01	698.407	109.691	36.3429	0	-0.749299	-3.41992	-5.01362	-inf	A
5	osa-miR159f_R-1	CTTGGATTGAAGGGAGCTCT	3.5e-09	342.674	165.025	8.58932	11.6466	0	-1.05415	-5.31815	-4.87885	-inf
6	ata-miR5168-3p	TCGGACCAGGCTTCAATCCCT	2.13e-08	1699.48	470.251	112.916	41.1614	52.909	-1.85359	-3.91177	-5.36766	-5.00544
7	bdi-miR9483a_R-1_2ss19AC20GA	TTGAACTGTTTCCTCTGACATTC	2.57e-08	421.497	370.323	166.833	117.643	42.1664	-0.186738	-1.33712	-1.8411	-3.32136	A
8	osa-miR396e-5p_R-1	TCCACAGGCTTTCTTGAACT	3.73e-08	580.106	227.549	39.3892	28.4486	0	-1.35014	-3.88044	-4.34989	-inf	A
9	PC-5p-1148_30697	ATATATTTGATTTGACTTTACAC	7.09e-08	544.884	404.554	18.467	6.28918	0	-0.429617	-4.88292	-6.43693	-inf	A
10	ata-miR396e-5p	TTCCACAGCTTTCTTGAACTG	1.089e-07	321.25	150.607	11.5956	4.89158	0	-1.09291	-4.79205	-6.03725	-inf	A
11	osa-miR396e-5p	TCCACAGGCTTTCTTGAACTG	1.261e-07	5202.12	2627.94	488.6	357.599	0	-0.985167	-3.41237	-3.86269	-inf	A
12	tae-MIR1121-p5_2ss16TA21TC	TCTGTAAAGAAATATAAGAGC	1.832e-07	85.2717	38.78	224.785	57.0382	0	-1.13675	1.39841	-0.580139	-inf	D
13	PC-3p-1537_22938	TTGAATTTCCTCTATAAGCGCATC	2.002e-07	163.051	226.001	24.4497	5.12452	0	0.471003	-2.73743	-4.99177	-inf	C
14	tae-miR9658-3p	ATCGTTCTGGGTGAATAGGCC	5.042e-07	827.529	1507.37	282.852	33.9158	16.6606	0.865156	-1.54876	-4.60878	-5.6343	C
15	ata-miR166a-3p_L+1R-1	TTCGGACCAGGCTTCATTCCC	5.33e-07	2390	1292.31	287.944	232.516	127.502	-0.887055	-3.05315	-3.36161	-4.22842	A
16	tae-miR9774_L+1R+1	ACAAGATATTGGGTATTTCTGTCT	7.747e-07	287.11	16.5143	0	33.5423	0	-4.11982	-inf	-3.09755	-inf
17	tae-miR9655-3p	CAAGGGAAGGAAGTAGCCAAC	8.873e-07	200.773	395.549	56.1021	78.4564	13.8838	0.978287	-1.83944	-1.35561	-3.85409	C
18	ata-miR164b-5p	TGGAGAAGCAGGGCACGTGCA	1.4292e-06	282.021	209.599	70.9874	6.05625	0	-0.428172	-1.99017	-5.54123	-inf	A
19	tae-miR164	TGGAGAAGCAGGGCACGTGCA	1.4292e-06	282.021	209.599	70.9874	6.05625	0	-0.428172	-1.99017	-5.54123	-inf	A
20	tae-miR9659-3p	TCCAATGGTTGTTCACGGCATC	1.45e-06	190.89	546.334	84.1313	0	0	1.51704	-1.18203	-inf	-inf	C
21	tae-miR167c-5p	TGAAGCTGCCAGCATGATCTGC	1.4528e-06	456.38	492.008	160.059	97.6059	57.3163	0.108446	-1.51163	-2.22519	-2.99322	A
22	ata-miR167f-5p	TGAAGCTGCCAGCATGATCTGC	1.4528e-06	456.38	492.008	160.059	97.6059	57.3163	0.108446	-1.51163	-2.22519	-2.99322	A
23	PC-3p-864_40563	TTCCGAGAGCTGCTTAGACGT	1.7479e-06	206.352	578.826	540.312	18.3109	0	1.48802	1.38869	-3.49434	-inf	C
24	tae-MIR9655-p5	TCGGCTACTTCCTTTCCCTTGC	2.1047e-06	282.983	324.025	53.2764	117.047	0	0.195389	-2.40915	-1.27363	-inf
25	osa-miR319a-3p.2-3p_R+1	TTGGACTGAAGGGTGCTCCCT	2.7115e-06	2474.19	1146.26	566.373	485.503	326.847	-1.11002	-2.12713	-2.3494	-2.92027	A
26	bdi-miR7731-5p_R-3_2ss8TC21AC	TTCCAAACTCCTGAGCAAACC	3.7336e-06	8.01624	27.2959	198.892	294.044	118.563	1.76769	4.63291	5.19697	3.88658	E
27	tae-MIR1133-p5	AAATGGATGTATCTAGCACTAACT	3.882e-06	44.1426	104.378	64.0686	6.75505	0	1.24158	0.537445	-2.70814	-inf	C
28	PC-3p-1786_19849	TTGGATCATCTATTTGAGAAC	4.1665e-06	308.674	191.541	70.8858	0	0	-0.688431	-2.12251	-inf	-inf	A
29	ata-miR164a-5p_R-1	TGGAGAAGCAGGGCACGTGC	4.6356e-06	65.8099	48.7187	25.577	2.32933	0	-0.433829	-1.36346	-4.82032	-inf	A
30	tae-miR9662a-3p	TTGAACATCCCAGAGCCACCG	9.1162e-06	4799.18	4883.17	1967.74	3710.84	812.805	0.0250292	-1.28625	-0.371041	-2.56181
31	tae-MIR1137a-p5_2ss14GA21CT	TCCGTTCCAAAATAGATGACT	9.8351e-06	421.062	374.635	24.0501	12.3454	0	-0.168546	-4.12992	-5.09198	-inf	A
32	tae-miR9654b-3p_L+1_1ss20GT	ATTCCGAAAGGCTTGAAGCTAAT	1.01367e-05	828.143	1161.3	46.0137	4.65865	0	0.487792	-4.16974	-7.47382	-inf	C
33	bdi-miR7731-5p_2ss8TC21AC	TTCCAAACTCCTGAGCAAACCTAT	1.06458e-05	161.723	169.877	73.8876	12.8113	0	0.0709663	-1.13012	-3.65804	-inf	C
34	tae-MIR1120b-p5	TCTGTCCCAAAATATAAGAAC	1.16807e-05	85.025	16.2656	40.1158	0	0	-2.38607	-1.08371	-inf	-inf
35	osa-miR396d_2ss20GT21GA	TCCACAGGCTTTCTTGAACTA	1.18444e-05	446.311	285.332	31.8294	27.2531	0	-0.645409	-3.80962	-4.03356	-inf	A
36	tae-MIR9666c-p5	ATTCGGATTCGCCATCATACG	1.23908e-05	15.8698	172.018	62.1626	3.72692	0	3.4382	1.96976	-2.09023	-inf	C
37	tae-MIR9666a-p5	ATTCGGATTCGCCATCATACG	1.23908e-05	15.8698	172.018	62.1626	3.72692	0	3.4382	1.96976	-2.09023	-inf	C
38	tae-MIR9666b-p5	ATTCGGATTCGCCATCATACG	1.23908e-05	15.8698	172.018	62.1626	3.72692	0	3.4382	1.96976	-2.09023	-inf	C
39	ata-miR166a-3p	TCGGACCAGGCTTCATTCCCC	1.6058e-05	1204.08	951.923	235.51	208.696	127.502	-0.339015	-2.35407	-2.52846	-3.23934	A
40	tae-miR5048-5p	TTTGCAGGTTTTAGGTCTAAGT	1.64389e-05	1843.77	2006.94	1116.36	557.824	170.214	0.122336	-0.723856	-1.72478	-3.43724	C
41	hvu-miR5048a_L+2R-2	TATATTTGCAGGTTTTAGGTCT	2.6256e-05	1363.61	1294.56	794.466	577.37	142.694	-0.0749754	-0.779375	-1.23986	-3.25643	A
42	osa-miR396e-5p_1ss20TC	TCCACAGGCTTTCTTGAACCG	2.72408e-05	62.3526	9.13523	0	6.52211	0	-2.77094	-inf	-3.25704	-inf
43	tae-MIR9665-p5_1ss24TC	GTTTGACTTTGCACTGCTAGCGGC	2.75081e-05	534.511	895.128	100.892	195.302	0	0.743873	-2.40541	-1.45251	-inf	C
44	tae-miR9665-3p_L+1	TGCTAGCAGTGTAAACTCAAATCA	4.42062e-05	149.762	278.905	16.7492	30.2207	0	0.897108	-3.16051	-2.30906	-inf	C
45	PC-5p-1011_35482	TACCCTCGCCGGAGCAGCGTG	4.59395e-05	186.027	157.077	40.0133	35.9175	0	-0.24404	-2.21696	-2.37275	-inf	A
46	PC-3p-4242_8557	AAACGATCTTATATTGTGGGA	4.67457e-05	66.9909	72.5392	0	4.65865	0	0.114796	-inf	-3.84598	-inf	C
47	bdi-miR394	TTGGCATTCTGTCCACCTCC	5.44536e-05	93.0913	16.0587	0	12.5784	0	-2.53529	-inf	-2.8877	-inf
48	PC-3p-4914_7442	TTAGGAACATGTGTGCTCTCTTGT	5.64124e-05	206.353	118.705	75.2613	46.0855	0	-0.797738	-1.45514	-2.16273	-inf	A
49	osa-miR166m	TCGGACCAGGCTTCATTCCCT	7.60038e-05	683.983	596.097	148.804	88.1263	16.6606	-0.198415	-2.20055	-2.95632	-5.35945	A
50	gma-miR6300_R+1_2	GTCGTTGTAGTATAGTGGT	8.07429e-05	81.8678	18.9432	0	16.7917	0	-2.11161	-inf	-2.28555	-inf
51	gma-miR6300_R+1_1	GTCGTTGTAGTATAGTGGC	8.07429e-05	81.8678	18.9432	0	16.7917	0	-2.11161	-inf	-2.28555	-inf
52	tae-MIR7757-p3_1ss19AG	TGGATAGTTTGAGGTTTTGTTT	8.34179e-05	346.126	347.939	334.903	49.433	45.4167	0.00753811	-0.0475533	-2.80775	-2.93	C
53	tae-miR531_L-2R-1_1ss13CG	CTCGCCGGAGGAGCGTGC	0.000103599	29.2261	14.4087	0	47.6329	0	-1.02032	-inf	0.704699	-inf	E
54	osa-miR168a-3p_L-3	CCCGCCTTGCACCAAGTGAAT	0.000119777	199.199	198.045	47.2162	19.8047	0	-0.00838053	-2.07685	-3.3303	-inf	A
55	tae-miR1127b-3p_1ss12TC	ACAAGTATTTCCGGACGGAGG	0.000124444	336.594	520.767	346.727	88.4655	34.7096	0.629629	0.0427923	-1.92782	-3.2776	C
56	PC-5p-3643_9982	GATGGTGCTCAGTTTAATTTCACT	0.000133845	83.0875	116.562	34.8598	24.2153	0	0.488398	-1.25307	-1.77872	-inf	C
57	bdi-miR1878-3p_1ss14AG	ATTTGTAGTGTTCGGATTGAGTTT	0.000141853	342.086	396.507	119.247	98.9873	104.488	0.212987	-1.5204	-1.78904	-1.71103	C
58	osa-miR5071_1ss15GA	TCAAGCATCATATCATGGACA	0.000150213	319.809	286.538	110.161	25	0	-0.158488	-1.53759	-3.67721	-inf	A
59	tae-miR5062-5p	TGAACCTTAGGGAACAGCCGCAT	0.000167726	196.25	192.98	0	12.3454	0	-0.0242459	-inf	-3.99065	-inf
60	PC-5p-7509_4754	TCTATGAAGAAATATAAGAAC	0.000177759	47.9281	18.4998	61.0538	0	0	-1.37336	0.349209	-inf	-inf	D
61	ptc-miR6478_R-1	CCGACCTTAGCTCAGTTGGT	0.000186463	649.669	647.455	323.313	173.237	35.0038	-0.00492509	-1.00678	-1.90695	-4.21412
62	osa-miR5071_R-1_1ss15GA	TCAAGCATCATATCATGGAC	0.000211966	88.498	67.7929	52.2342	9.08437	0	-0.384511	-0.76065	-3.28419	-inf	A
63	tae-miR9674b-5p	ATAGCATCATCCATCCTACCC	0.000243441	1357.55	1118.5	385.41	655.894	172.372	-0.279443	-1.81654	-1.04947	-2.97741
64	tae-MIR1128-p3_1ss5CA_2	ACAAATATTTCCGGACGGAGG	0.000243585	21.6076	149.979	49.6912	29.0258	0	2.79515	1.20145	0.425794	-inf	C
65	tae-MIR1128-p3_1ss5CA_3	ACAAATATTTCCGGACGGAGGGAG	0.000243585	21.6076	149.979	49.6912	29.0258	0	2.79515	1.20145	0.425794	-inf	C
66	tae-MIR1128-p3_1ss5CA_1	ACAAATATTTCCGGACGGAG	0.000243585	21.6076	149.979	49.6912	29.0258	0	2.79515	1.20145	0.425794	-inf	C
67	ata-miR9863a-5p	TGTTATGATCTGCTTCTCATC	0.000267605	607.987	638.53	296.918	113.767	16.6606	0.0707119	-1.03398	-2.41796	-5.18953	C
68	ata-miR9863a-3p_1ss22CT	TGAGAAGGTAGATCATAATAGT	0.000273547	309.883	369.077	758.388	807.397	671.646	0.252199	1.29121	1.38156	1.11598	E
69	PC-5p-4956_7387	TGAGACGAGATCTCCCCATAC	0.000343718	74.1174	91.8416	0	5.59038	0	0.309336	-inf	-3.72879	-inf	C
70	PC-3p-6779_5327	TTGAATTTCCTCTATAAGC	0.000391884	111.19	52.4498	0	6.28918	0	-1.08401	-inf	-4.14401	-inf
71	tae-MIR9670-p5	TTCTTCAAGTACTCCACTTTT	0.000392544	909.314	992.41	256.675	468.624	0	0.126157	-1.82483	-0.956349	-inf	C
72	tae-miR9778	TGCATCATCTCGAACTCGTCG	0.000418905	0	21.8538	117.34	14.6748	15.9664	inf	inf	inf	inf	D
73	osa-miR444b.1	TGTTGTCTCAAGCTTGCTGCC	0.000613553	53.3361	18.5398	0	18.5184	0	-1.52448	-inf	-1.52615	-inf
74	ptc-miR6478_R+1_1ss21GA	CCGACCTTAGCTCAGTTGGTAG	0.000747942	190.926	237.768	268.278	27.8865	93.7337	0.316541	0.490715	-2.77537	-1.02637	D
75	tae-miR9652-5p	CCTGTTTGTCATTAAGTTTCTT	0.000779651	177.315	249.378	9.87772	0	0	0.492021	-4.16599	-inf	-inf	C
76	ata-miR9863a-3p	TGAGAAGGTAGATCATAATAGC	0.000786322	1404.44	1495.25	3176.41	3399.06	7869.35	0.0903949	1.1774	1.27514	2.48625	B
77	tae-MIR1120c-p5	TCTGTCCCATAATATAAGAAC	0.000807638	192.983	58.5058	56.812	5.35745	0	-1.72182	-1.7642	-5.17078	-inf	A
78	ptc-miR6478_2ss5CT21GA	CCGATCTTAGCTCAGTTGGTA	0.000815489	0	17.5504	170.582	5.59038	206.368	inf	inf	inf	inf	F
79	bdi-MIR7757-p5_1ss6AG	TTTATGAGCTCATTGAAGTAAC	0.000829129	1639.2	1715.85	842.358	920.53	289.334	0.0659368	-0.960485	-0.832454	-2.50218	C
80	ata-miR167b-3p	AGGTCATGCTGGAGTTTCATC	0.000839026	268.245	360.096	158.874	141.84	13.8838	0.424829	-0.755671	-0.91929	-4.27207	C
81	ata-MIR9674b-p5	GTAGGATGGCCGGTGCTATGG	0.000922279	69.1239	48.696	245.574	122.095	199.993	-0.505381	1.8289	0.82075	1.53269	D
82	ptc-miR6478_R-1_1ss20TC	CCGACCTTAGCTCAGTTGGC	0.00095526	152	148.995	54.2952	32.5349	0	-0.0288081	-1.48518	-2.22402	-inf	A
83	bdi-miR9483a_1ss20GA	TTGAACTGTTTCCTCTGAAATTCC	0.00103393	1527.77	1967.46	1309.6	918.028	667.181	0.364903	-0.222297	-0.734818	-1.19528	C
84	PC-3p-2633_13702	AAGTGTCTCTCCTGTAGAAATAGG	0.00104873	24.4627	26.2944	151.376	25.0205	93.5501	0.104172	2.62948	0.0325297	1.93516	D
85	osa-miR827	TTAGATGACCATCAGCAAACA	0.00113808	80.6229	35.5843	61.7964	11.4137	0	-1.17995	-0.383668	-2.82042	-inf
86	ata-MIR9863a-p3_1	TCTGAAGACTAGTTTATTAC	0.00124119	456.646	699.695	521.939	275.508	335.834	0.615652	0.192806	-0.728981	-0.443328	C
87	ata-MIR9863a-p3_2	TCTGAAGACTAGTTTATTACA	0.00124119	456.646	699.695	521.939	275.508	335.834	0.615652	0.192806	-0.728981	-0.443328	C
88	tae-MIR9674a-p5_1ss21AT	ATAGCATCATCCATCCTACCT	0.00126363	660.794	594.32	180.593	367.479	7.98321	-0.152961	-1.87146	-0.846538	-6.37109
89	PC-5p-1715_20676	TGTTGCATGACAAGTTGAGC	0.00131356	98.3755	45.7472	10.7975	0	0	-1.10462	-3.1876	-inf	-inf	A
90	bdi-miR827-5p_1ss6TC	TTTTGCTGGTTGTCATCTAACC	0.00134125	32.6528	21.4504	54.7289	5.59038	0	-0.606202	0.745096	-2.54619	-inf	D
91	tae-miR7757-5p_1ss2TC	ACAAAACCTTCAGCTATCCATC	0.00139134	3081.16	2199.77	1561.6	3181.12	519.793	-0.486123	-0.98045	0.0460614	-2.56746	E
92	PC-3p-11446_2984	TTATCATTTAGAGGAAGGAG	0.00139679	46.5252	24.8512	114.479	38.985	158.485	-0.904697	1.299	-0.255094	1.76827	F
93	bdi-MIR7757-p3_1ss4AG	TAGGAGCATGATTCAACCAAT	0.0014495	104.661	83.0527	29.9421	13.743	0	-0.333629	-1.80548	-2.92896	-inf	A
94	ata-MIR9772a-p5	CGTTGAGATGAGATTACCCCA	0.00163121	432.368	154.833	83.5973	371.93	47.6993	-1.48155	-2.37073	-0.217226	-3.18022
95	tae-MIR9772-p5	CGTTGAGATGAGATTACCCCA	0.00163121	432.368	154.833	83.5973	371.93	47.6993	-1.48155	-2.37073	-0.217226	-3.18022
96	tae-miR9666a-3p	CGGTAGGGCTGTATGATGGCGA	0.00168047	60.4558	463.41	464.74	245.958	331.275	2.93834	2.94247	2.02446	2.45408	D
97	ata-miR167a-5p_R-2	TGAAGCTGCCAGCATGATC	0.00172587	105.706	61.296	47.1154	40.6681	7.24687	-0.786197	-1.16579	-1.3781	-3.86656	A
98	bdi-MIR7757-p5_2ss6AG22CT	TTTATGAGCTCATTGAAGTAAT	0.00184829	185.456	164.301	109.453	149.118	17.3548	-0.174733	-0.760768	-0.314616	-3.41767
99	tae-MIR1137a-p3_1ss9CT	CATCTATTTTGGAACGGAGGGAGT	0.00200008	229.44	285.643	114.278	23.3138	0	0.316093	-1.00557	-3.29886	-inf	C
100	tae-miR9653b_L+3R-1	CCATGGCCAAGGTCTCTTGAGGC	0.00214851	73.938	26.844	0	180.688	0	-1.46172	-inf	1.28911	-inf	E
101	tae-miR159a	TTTGGATTGAAGGGAGCTCTG	0.00252692	1754.01	1273	702.859	990.791	1002.74	-0.462429	-1.31935	-0.824004	-0.806704
102	ata-miR9674a-3p_2ss4AG13AG	GTAGGATGGCTGGTGCTATGG	0.00254594	58.1212	105.648	291.114	285.932	393.334	0.862127	2.32445	2.29853	2.75862	B
103	tae-MIR1120a-p5_2	TCCGTCCCATAATATAAGAAC	0.00266144	85.8082	30.8047	37.3128	0	0	-1.47797	-1.20145	-inf	-inf
104	tae-MIR1120a-p5_1	CCCTCCGTCCCATAATATAAGAAC	0.00266144	85.8082	30.8047	37.3128	0	0	-1.47797	-1.20145	-inf	-inf
105	tae-miR319_L-1R+1	TGGACTGAAGGGAGCTCCCTC	0.00266687	0	31.7662	107.084	67.425	79.7175	inf	inf	inf	inf	D
106	tae-MIR1137b-p3_2ss7TC17AG_1	TTGGGTCATCTATTTTGGAAC	0.00280969	35.2803	18.865	0	5.59038	0	-0.903153	-inf	-2.65784	-inf
107	tae-MIR1137b-p3_2ss7TC17AG_2	TTGGGTCATCTATTTTGGAACGG	0.00280969	35.2803	18.865	0	5.59038	0	-0.903153	-inf	-2.65784	-inf
108	tae-MIR1137b-p3_2ss7TC17AG_3	TTGGGTCATCTATTTTGGAACGGA	0.00280969	35.2803	18.865	0	5.59038	0	-0.903153	-inf	-2.65784	-inf
109	tae-miR9666b-3p	CGGTTGGGCTGTATGATGGCGA	0.00291263	48.9549	199.922	151.853	21.6681	46.9669	2.02992	1.63315	-1.17588	-0.0598076	C
110	tae-miR9776_L-1R+1_1ss18AG	TGGACGAGGATGTGCAGCTGC	0.00307139	325.094	133.582	133.78	122.399	145.261	-1.28313	-1.281	-1.40927	-1.16221
111	ptc-miR6478_R-1_1ss20TG	CCGACCTTAGCTCAGTTGGG	0.00310234	43.4114	19.7203	0	6.28918	0	-1.13839	-inf	-2.78713	-inf
112	ptc-miR6478_1ss21GA	CCGACCTTAGCTCAGTTGGTA	0.00315372	1534.62	2761.06	4295.26	574.523	1673.99	0.847341	1.48487	-1.41745	0.125409	D
113	tae-MIR1136-p5	ATGGATGTATCTAGATGTATTTT	0.00323873	186.643	286.535	297.371	84.5897	46.5109	0.61843	0.671982	-1.14173	-2.00464	D
114	tae-miR9678-3p	TCTGGCGAGGGACATACACTGT	0.00341561	0	136.218	595.814	541.005	665.838	inf	inf	inf	inf	F
115	osa-MIR5339-p3_1ss3GA	TGAGAATATTCTTTATCTGTT	0.0041457	259.787	295.707	69.6378	254.135	0	0.186838	-1.89939	-0.0317371	-inf	C
116	tae-MIR9674a-p3_1ss4GA	TAGAATGGCTGGTGCTATGGA	0.00501112	117.853	52.4638	47.027	22.7112	0	-1.16759	-1.32542	-2.37551	-inf	A
117	ata-miR166c-3p	TCGGACCAGGCTTCATTCCTT	0.00602136	188.473	93.8638	44.084	58.0349	6.02568	-1.00572	-2.09603	-1.69936	-4.96709	A
118	tae-MIR9668-p3_1ss23AG_2	CAAGTATTTTCGGACGGAGGGAGT	0.00603669	41.3949	118.081	149.055	22.5291	71.872	1.51225	1.84832	-0.877666	0.795977	D
119	tae-MIR9668-p3_1ss23AG_1	CAAGTATTTTCGGACGGAGGGAG	0.00603669	41.3949	118.081	149.055	22.5291	71.872	1.51225	1.84832	-0.877666	0.795977	D
120	tae-MIR5048-p5	TTAGACCTAGACATGCAAGT	0.00684632	1160.5	803.91	1591.2	1378.48	1360.72	-0.529636	0.455373	0.248335	0.229632	D
121	osa-miR159f_L-1_1ss21AC	TTGGATTGAAGGGAGCTCTC	0.00756624	127.181	54.8891	10.9783	31.0768	19.4374	-1.2123	-3.53416	-2.03298	-2.70998
122	tae-MIR1135-p3	ACTAAAATACGTCTAGATACATCT	0.0101147	229.867	438.88	255.042	27.9075	0	0.933027	0.149935	-3.04207	-inf	C
123	ptc-miR6478_R+1_2ss6CT21GA	CCGACTTTAGCTCAGTTGGTAG	0.01106	1788.96	2346.85	5451.98	1313.76	3977.59	0.391602	1.60766	-0.445417	1.15277	D
124	ata-miR9674b-3p	TGAATTTGTCCATAGCATCAG	0.0119211	435.912	278.166	499.654	355.405	65.9482	-0.648094	0.196891	-0.294575	-2.72463	D
125	tae-MIR9674a-p3_1ss20GT	GTAGGATGGCTGGTGCTATTG	0.0124234	42.5005	19.2805	10.4555	5.59038	0	-1.14034	-2.02321	-2.92646	-inf	A
126	ptc-miR6478_R+2_2ss6CT21GA	CCGACTTTAGCTCAGTTGGTAGA	0.0126198	754.611	937.967	7011.57	2176.6	19937.9	0.313803	3.21593	1.52827	4.72363	F
127	ptc-miR6478_R+4_2ss6CT21GA	CCGACTTTAGCTCAGTTGGTAGAGC	0.0140374	286.22	316.778	341.636	125.251	124.866	0.146345	0.255332	-1.1923	-1.19675	D
128	tae-MIR531-p5_2ss11CG20AG	CTCGCCGGAGGAGCGTGCAGC	0.0140803	334.277	295.721	160.431	219.936	282.943	-0.176808	-1.05909	-0.60396	-0.240533
129	PC-5p-6347_5741	ATAAAAGAGGATGTATCTAGACGT	0.0149917	15.8415	22.2536	35.9681	0	0	0.490334	1.18301	-inf	-inf	D
130	PC-3p-5230_6978	CGATTTGTCTTTTTTGCTGAGAGC	0.0153072	7.50257	17.8895	83.316	0	22.9083	1.25366	3.47314	-inf	1.61042	D
131	ttu-miR160	TGCCTGGCTCCCTGTATGCCA	0.0162656	55.2101	56.035	0	67.3351	0	0.0213967	-inf	0.286427	-inf	E
132	osa-miR167d-5p_R+1_1	TGAAGCTGCCAGCATGATCTGG	0.017428	120.19	58.7212	23.1375	35.4668	0	-1.03337	-2.37702	-1.76078	-inf	A
133	osa-miR167d-5p_R+1_2	TGAAGCTGCCAGCATGATCTGT	0.017428	120.19	58.7212	23.1375	35.4668	0	-1.03337	-2.37702	-1.76078	-inf	A
134	bdi-MIR7757-p3_1ss6AG	TTTATGAGCTCATTGAAGTAACT	0.0186493	36.9996	35.2889	0	66.9261	0	-0.0682967	-inf	0.85506	-inf	E
135	tae-miR9670-3p	AGGTGGAATACTTGAAGAAGA	0.018901	491.12	473.206	711.916	537.358	302.064	-0.053606	0.535632	0.129808	-0.701219	D
136	ata-miR9863a-3p_1ss9TC	TGAGAAGGCAGATCATAATAGC	0.0191671	920.685	876.087	919.984	1382.39	828.801	-0.0716335	-0.00109988	0.586382	-0.151682	E
137	ata-MIR9863a-p5_1ss5CT	TGATTTGCTTCTCATCTGAAG	0.0221057	105.825	81.7992	86.7464	48.0173	0	-0.371521	-0.286803	-1.14005	-inf	A
138	tae-MIR1122a-p3_2ss15AG23AG	ACATACGGATGTATGTAGACATGT	0.0235485	24.7444	85.0192	176.209	78.3777	0	1.78068	2.83211	1.66334	-inf	D
139	tae-miR9654a-3p_L+3R-1_1ss14CT	CTATTCTGAAAGGTTTGAAGCGAA	0.0235703	114.579	87.3492	36.2241	0	0	-0.391471	-1.66131	-inf	-inf	F
140	tae-MIR397-p5	TTGAGTGCAGCGTTGATGAAC	0.0242352	137.821	164.902	64.0892	59.7158	83.7078	0.258817	-1.10464	-1.20661	-0.71936	C
141	ata-miR9674c-5p_L+1R-1_1ss9TG	TTGAATTTGTCCATAGCATCA	0.0263494	27.4617	12.9794	40.6154	48.1381	12.4955	-1.08119	0.564606	0.809757	-1.13602	E
142	tae-MIR9652-p3	TAGAAGCTTAATGAGAACATG	0.0275517	43.38	34.0143	9.01878	0	0	-0.350886	-2.26602	-inf	-inf	A
143	ata-miR9863a-3p_R-3_1ss9TC	TGAGAAGGCAGATCATAAT	0.029228	55.8026	37.6256	62.8762	98.2972	18.7432	-0.568618	0.172182	0.816818	-1.57397	E
144	tae-MIR1120a-p5_1ss20AG	TCCGTCCCATAATATAAGAGC	0.0320152	28.6477	12.5117	10.4555	0	0	-1.19514	-1.45415	-inf	-inf	A
145	PC-5p-7084_5089	TCATCTTGAGGAAGGACTGCA	0.0333421	0	0	37.6324	69.0817	78.5292	inf	inf	inf	inf	B
146	ata-miR167b-5p	TGAAGCTGCCAGCATGATCTGA	0.0353391	1869.33	1754.59	803.099	871.587	1376.2	-0.091384	-1.21887	-1.1008	-0.441829
147	tae-MIR1122a-p5_1ss3GT	AATACAAGAATTTTGGGACGG	0.037191	11.1167	123.49	101.424	0	15.5959	3.47359	3.18959	-inf	0.488431	C
148	tae-MIR5384-p5	TTCGCCGGTCGCGCGTTCCCCT	0.0425825	54.0914	44.5406	0	5.59038	0	-0.28028	-inf	-3.27438	-inf
149	ptc-MIR6478-p5	CCGACCTTAGCTCAGTTGG	0.0445297	139.958	152.436	35.011	35.1782	0	0.123206	-1.99911	-1.99224	-inf	C

## Sheet: L6 - WH
Table S4 continued. List of miRNAs with expression patterns specific to five developmental time-points in two durum wheat genotypes.
Index	miRNA name	miRNA sequence	pvalue(ANOVA)	SG5_WH(mean)	SG15_WH(mean)	SG25_WH(mean)	SG35_WH(mean)	SG45_WH(mean)	Log2FC(15DPA/5DPA)	Log2FC(25DPA/5DPA)	Log2FC(35DPA/5DPA)	Log2FC(45DPA/5DPA)	Regulation pattern*
1	ata-miR5168-3p	TCGGACCAGGCTTCAATCCCT	1e-10	1977.8	262.247	217.313	34.2675	0	-2.9149	-3.18605	-5.85091	-inf	A
2	tae-miR9655-3p	CAAGGGAAGGAAGTAGCCAAC	7e-10	342.111	640.966	91.0255	22.7409	0	0.905785	-1.91012	-3.9111	-inf	C
3	osa-miR396e-5p_R-1	TCCACAGGCTTTCTTGAACT	1.8e-09	673.16	147.822	90.9811	39.6927	0	-2.18708	-2.88731	-4.084	-inf	A
4	ata-miR164b-5p	TGGAGAAGCAGGGCACGTGCA	3.3e-09	393.807	119.299	130.453	18.6661	0	-1.72291	-1.59396	-4.399	-inf
5	tae-miR164	TGGAGAAGCAGGGCACGTGCA	3.3e-09	393.807	119.299	130.453	18.6661	0	-1.72291	-1.59396	-4.399	-inf
6	tae-miR9658-3p	ATCGTTCTGGGTGAATAGGCC	8.3e-09	1343.87	1402.36	255.025	88.1828	0	0.0614569	-2.39768	-3.92975	-inf	C
7	tae-MIR9672b-p3_1ss3GA	TAAGATACCACGACTGTCATT	1.41e-08	2532.41	883.885	431.84	123.104	0	-1.51858	-2.55194	-4.36256	-inf	A
8	PC-5p-2146_16620	AGATAAGGTAGTAATAATGTCATA	1.53e-08	311.682	98.7363	17.5721	0	0	-1.65842	-4.14872	-inf	-inf	A
9	PC-3p-8589_4140	GACGGCACCGCGGCCGTGGACGCC	1.96e-08	168.052	87.2752	31.3146	0	0	-0.945264	-2.424	-inf	-inf	A
10	PC-3p-4914_7442	TTAGGAACATGTGTGCTCTCTTGT	2.22e-08	300.109	150.351	36.4076	24.6642	0	-0.997152	-3.04317	-3.60499	-inf	A
11	ata-miR166a-3p_L+1R-1	TTCGGACCAGGCTTCATTCCC	2.36e-08	3141.62	887.314	860.216	181.404	142.823	-1.82399	-1.86874	-4.11423	-4.45921	A
12	tae-MIR1137a-p5_2ss14GA21CT	TCCGTTCCAAAATAGATGACT	2.69e-08	605.162	260.767	181.557	15.2421	0	-1.21456	-1.7369	-5.31119	-inf	A
13	tae-MIR9655-p5	TCGGCTACTTCCTTTCCCTTGC	2.74e-08	479.162	319.407	119.386	49.4685	0	-0.585119	-2.00488	-3.27593	-inf	A
14	gma-miR6300_R+1_2	GTCGTTGTAGTATAGTGGT	3.44e-08	93.0427	24.15	23.2946	0	0	-1.94587	-1.9979	-inf	-inf	A
15	gma-miR6300_R+1_1	GTCGTTGTAGTATAGTGGC	3.44e-08	93.0427	24.15	23.2946	0	0	-1.94587	-1.9979	-inf	-inf	A
16	ata-miR166c-3p	TCGGACCAGGCTTCATTCCTT	9.17e-08	285.007	86.8492	88.7298	31.9655	0	-1.71441	-1.68351	-3.15641	-inf
17	tae-MIR9666c-p5	ATTCGGATTCGCCATCATACG	1.282e-07	39.2861	148.496	108.953	25.6091	0	1.91833	1.47162	-0.617363	-inf	C
18	tae-MIR9666a-p5	ATTCGGATTCGCCATCATACG	1.282e-07	39.2861	148.496	108.953	25.6091	0	1.91833	1.47162	-0.617363	-inf	C
19	tae-MIR9666b-p5	ATTCGGATTCGCCATCATACG	1.282e-07	39.2861	148.496	108.953	25.6091	0	1.91833	1.47162	-0.617363	-inf	C
20	tae-MIR167c-p3	AGATCATGCTGCAGCTTCATT	1.728e-07	51.7645	19.0941	6.10397	0	0	-1.43884	-3.08414	-inf	-inf	A
21	ata-miR167f-3p_L-1R+1	AGATCATGCTGCAGCTTCATT	1.728e-07	51.7645	19.0941	6.10397	0	0	-1.43884	-3.08414	-inf	-inf	A
22	ptc-miR6478_R-1	CCGACCTTAGCTCAGTTGGT	1.963e-07	632.54	591.893	446.073	174.76	0	-0.095819	-0.503877	-1.85578	-inf	A
23	lus-miR159b_R+1_1ss21CT	TTTGGATTGAAGGGAGCTCTTT	2.096e-07	31.194	19.7132	37.7665	64.4839	380.877	-0.662105	0.275837	1.04767	3.60999	F
24	ata-miR9863a-5p	TGTTATGATCTGCTTCTCATC	2.117e-07	880.616	649.196	494.16	115.613	0	-0.43986	-0.833535	-2.92921	-inf	A
25	PC-3p-1786_19849	TTGGATCATCTATTTGAGAAC	2.209e-07	346.162	135.765	160.058	46.6148	0	-1.35034	-1.11285	-2.89259	-inf
26	PC-5p-1148_30697	ATATATTTGATTTGACTTTACAC	2.61e-07	850.925	323.289	130.603	30.7564	0	-1.39621	-2.70384	-4.79007	-inf	A
27	tae-MIR1136-p3_2ss16CT20GA	ATACATCCATTTCTGTGACAAG	2.65e-07	0	155.583	138.658	5.68348	0	inf	inf	inf	0	D
28	PC-3p-1076_33015	AAGCATCATCTTCACTTCAAA	4.171e-07	297.257	20.2765	4.97319	0	0	-3.87383	-5.90139	-inf	-inf	A
29	osa-miR5071_1ss15GA	TCAAGCATCATATCATGGACA	4.533e-07	383.176	111.326	140.536	35.0048	0	-1.78322	-1.44706	-3.45238	-inf
30	bdi-miR7731-5p_2ss8TC21AC	TTCCAAACTCCTGAGCAAACCTAT	5.101e-07	322.087	137.317	165.633	41.4884	0	-1.22994	-0.959457	-2.95667	-inf
31	tae-MIR9672b-p5	TGCTTAATGACAGTCGTGGTG	5.396e-07	947.414	116.247	67.7711	0	0	-3.0268	-3.80525	-inf	-inf	A
32	tae-MIR9672a-p5	TGCTTAATGACAGTCGTGGTG	5.396e-07	947.414	116.247	67.7711	0	0	-3.0268	-3.80525	-inf	-inf	A
33	tae-MIR1122a-p5_1ss3GT	AATACAAGAATTTTGGGACGG	5.822e-07	41.6288	235.941	142.513	12.6126	0	2.50277	1.77543	-1.72272	-inf	C
34	PC-3p-1537_22938	TTGAATTTCCTCTATAAGCGCATC	7.543e-07	281.092	143.528	79.2538	24.8057	0	-0.969706	-1.82649	-3.5023	-inf	A
35	bdi-MIR7757-p3_1ss4AG	TAGGAGCATGATTCAACCAAT	7.615e-07	125.159	34.4583	45.9702	0	0	-1.86084	-1.44499	-inf	-inf
36	tae-miR9659-3p	TCCAATGGTTGTTCACGGCATC	7.64e-07	226.743	469.386	251.427	111.564	0	1.04972	0.149084	-1.02319	-inf	C
37	tae-miR9664-3p	TTGCAGTCCTCGATGTCGTAG	7.829e-07	645.146	310.182	343.556	5.42514	0	-1.05651	-0.909081	-6.89382	-inf
38	tae-MIR1137a-p3_1ss9CT	CATCTATTTTGGAACGGAGGGAGT	8.518e-07	309.732	223.204	285.939	41.1417	0	-0.472656	-0.115314	-2.91235	-inf
39	tae-miR167c-5p	TGAAGCTGCCAGCATGATCTGC	9.783e-07	603.927	379.201	223.304	148.249	61.8589	-0.671409	-1.43536	-2.02636	-3.28732	A
40	ata-miR167f-5p	TGAAGCTGCCAGCATGATCTGC	9.783e-07	603.927	379.201	223.304	148.249	61.8589	-0.671409	-1.43536	-2.02636	-3.28732	A
41	bdi-miR1878-3p_1ss14AG	ATTTGTAGTGTTCGGATTGAGTTT	1.0184e-06	642.302	302.859	209.682	95.1872	0	-1.0846	-1.61505	-2.75441	-inf	A
42	osa-miR396d_2ss20GT21GA	TCCACAGGCTTTCTTGAACTA	1.1183e-06	527.301	142.754	167.616	18.4022	0	-1.8851	-1.65347	-4.84068	-inf
43	bdi-miR7731-5p_R-3_2ss8TC21AC	TTCCAAACTCCTGAGCAAACC	1.2407e-06	31.685	43.7936	89.2927	154.69	516.906	0.466919	1.49474	2.2875	4.02803	B
44	ata-miR393-5p	TTCCAAAGGGATCGCATTGAT	1.3847e-06	65.7501	20.6624	5.4253	0	0	-1.66999	-3.59922	-inf	-inf	A
45	PC-3p-4242_8557	AAACGATCTTATATTGTGGGA	1.5657e-06	36.3097	87.8823	54.9079	0	0	1.27522	0.596661	-inf	-inf	C
46	ata-miR166a-3p	TCGGACCAGGCTTCATTCCCC	1.6675e-06	1902.64	698.111	734.503	156.981	142.823	-1.44648	-1.37316	-3.59935	-3.7357
47	tae-miR9674b-5p	ATAGCATCATCCATCCTACCC	1.9347e-06	1875.82	822.806	1075.76	428.062	163.219	-1.1889	-0.802171	-2.13163	-3.52264
48	bdi-miR171a	TGATTGAGCCGCGCCAATATC	2.1773e-06	34.3897	1.89667	6.30124	1.22904	0	-4.18044	-2.44827	-4.80637	-inf
49	osa-miR171a	TGATTGAGCCGCGCCAATATC	2.1773e-06	34.3897	1.89667	6.30124	1.22904	0	-4.18044	-2.44827	-4.80637	-inf
50	ata-miR396c-5p	TTCCACAGCTTTCTTGAACTT	2.5394e-06	937.145	136.372	15.5066	0	0	-2.78073	-5.91732	-inf	-inf	A
51	osa-miR168a-3p_L-3	CCCGCCTTGCACCAAGTGAAT	2.7183e-06	201.368	109.088	66.4795	28.1685	0	-0.884345	-1.59885	-2.83768	-inf	A
52	tae-MIR1120a-p5_2	TCCGTCCCATAATATAAGAAC	2.7346e-06	70.62	48.3493	27.4292	0	0	-0.546581	-1.36436	-inf	-inf	A
53	tae-MIR1120a-p5_1	CCCTCCGTCCCATAATATAAGAAC	2.7346e-06	70.62	48.3493	27.4292	0	0	-0.546581	-1.36436	-inf	-inf	A
54	tae-miR408_L-1	TGCACTGCCTCTTCCCTGGC	2.7464e-06	62.7981	188.494	35.7303	28.802	0	1.58572	-0.813572	-1.12455	-inf	C
55	ata-miR164a-5p_R-1	TGGAGAAGCAGGGCACGTGC	3.2011e-06	98.7899	34.3857	38.8712	9.56761	0	-1.52256	-1.34566	-3.36813	-inf
56	tae-MIR1128-p3_1ss5CA_2	ACAAATATTTCCGGACGGAGG	3.2779e-06	35.332	103.457	96.4246	52.371	0	1.54998	1.44842	0.567792	-inf	C
57	tae-MIR1128-p3_1ss5CA_3	ACAAATATTTCCGGACGGAGGGAG	3.2779e-06	35.332	103.457	96.4246	52.371	0	1.54998	1.44842	0.567792	-inf	C
58	tae-MIR1128-p3_1ss5CA_1	ACAAATATTTCCGGACGGAG	3.2779e-06	35.332	103.457	96.4246	52.371	0	1.54998	1.44842	0.567792	-inf	C
59	hvu-miR5048a_L+2R-2	TATATTTGCAGGTTTTAGGTCT	3.4039e-06	1873.2	1099.97	1051.04	1067.94	0	-0.76804	-0.833682	-0.810677	-inf
60	osa-miR159f_R-1	CTTGGATTGAAGGGAGCTCT	3.5194e-06	386.902	167.75	100.284	12.6214	0	-1.20566	-1.94788	-4.93802	-inf	A
61	ata-miR396e-5p	TTCCACAGCTTTCTTGAACTG	3.5742e-06	473.001	68.5297	59.7622	0	0	-2.78704	-2.98454	-inf	-inf	A
62	tae-MIR1135-p3	ACTAAAATACGTCTAGATACATCT	3.6377e-06	347.531	869.766	457.128	47.5311	121.466	1.32349	0.395459	-2.8702	-1.51658	C
63	osa-miR396e-5p	TCCACAGGCTTTCTTGAACTG	3.7277e-06	5281.51	1493	1785.42	277.914	0	-1.82273	-1.56468	-4.24824	-inf
64	tae-miR5048-5p	TTTGCAGGTTTTAGGTCTAAGT	3.7642e-06	2472.23	1457.72	1295.93	790.169	156.418	-0.762101	-0.931827	-1.64558	-3.98234	A
65	tae-MIR9674a-p5_1ss21AT	ATAGCATCATCCATCCTACCT	3.7909e-06	917.94	459.803	524.447	236.709	0	-0.997383	-0.807605	-1.95529	-inf
66	ata-miR9863a-3p_1ss22CT	TGAGAAGGTAGATCATAATAGT	4.2842e-06	298.915	419.652	577.729	597.266	293.428	0.489456	0.950657	0.998638	-0.0267292	E
67	osa-miR166m	TCGGACCAGGCTTCATTCCCT	4.3581e-06	941.304	423.579	507.834	75.3442	0	-1.15203	-0.890304	-3.64309	-inf
68	tae-miR9670-3p	AGGTGGAATACTTGAAGAAGA	4.4204e-06	540.894	984.413	674.027	289.255	0	0.863917	0.31746	-0.903005	-inf	C
69	tae-MIR9665-p5_1ss24TC	GTTTGACTTTGCACTGCTAGCGGC	5.1296e-06	1147.07	448.513	684.697	317.22	0	-1.35473	-0.74441	-1.85439	-inf
70	gma-miR6300	GTCGTTGTAGTATAGTGG	5.7525e-06	96.0228	19.9195	23.0827	11.312	0	-2.2692	-2.05657	-3.08552	-inf
71	tae-miR9654b-3p_L+1_1ss20GT	ATTCCGAAAGGCTTGAAGCTAAT	5.8817e-06	1279.83	900.645	600.475	106.021	0	-0.506925	-1.09178	-3.59353	-inf	A
72	tae-miR9662a-3p	TTGAACATCCCAGAGCCACCG	6.1172e-06	6539.61	4637.51	2518.81	2587.65	1929.65	-0.495854	-1.37646	-1.33756	-1.76087
73	tae-miR1127b-3p_1ss12TC	ACAAGTATTTCCGGACGGAGG	6.6395e-06	425.087	620.456	443.402	267.187	0	0.545568	0.0608557	-0.66991	-inf	C
74	ptc-miR6478_R+2_2ss6CT21GA	CCGACTTTAGCTCAGTTGGTAGA	8.0372e-06	594.433	1867.63	1292.14	3863.22	46425.8	1.65162	1.12018	2.70022	6.28727	F
75	tae-miR7757-5p_1ss2TC	ACAAAACCTTCAGCTATCCATC	8.9882e-06	4648.1	2449.14	3307.28	2015.46	136.016	-0.924368	-0.490995	-1.20553	-5.0948
76	tae-MIR9668-p3_1ss23AG_2	CAAGTATTTTCGGACGGAGGGAGT	9.3914e-06	58.578	124.83	146.696	76.2569	0	1.09153	1.3244	0.380509	-inf	D
77	tae-MIR9668-p3_1ss23AG_1	CAAGTATTTTCGGACGGAGGGAG	9.3914e-06	58.578	124.83	146.696	76.2569	0	1.09153	1.3244	0.380509	-inf	D
78	tae-MIR1128-p5_1ss1GA	ATATCTAGAACTAAAATACATCT	9.5788e-06	0	49.4351	56.2076	14.9111	0	inf	inf	inf	0	D
79	tae-MIR1133-p5	AAATGGATGTATCTAGCACTAACT	1.11985e-05	52.6575	137.698	53.1633	24.3617	0	1.3868	0.0137921	-1.11203	-inf	B
80	osa-miR166m_L+1R-1_1ss21CT	TTCGGACCAGGCTTCATTCCT	1.83391e-05	176.466	41.7989	26.5425	0	0	-2.07785	-2.73301	-inf	-inf	A
81	PC-3p-864_40563	TTCCGAGAGCTGCTTAGACGT	1.90328e-05	248.952	961.461	435.142	381.38	0	1.94936	0.805618	0.61536	-inf	C
82	tae-MIR9668-p5_1ss14TC	ATGACAAGTATTTCCGGACGG	2.05467e-05	39.8255	30.7399	24.7554	0	0	-0.373581	-0.685947	-inf	-inf	A
83	PC-5p-3643_9982	GATGGTGCTCAGTTTAATTTCACT	2.09206e-05	112.694	145.397	101.655	50.7925	0	0.367588	-0.14873	-1.14972	-inf	C
84	PC-5p-1715_20676	TGTTGCATGACAAGTTGAGC	2.17114e-05	146.634	72.8791	53.0772	5.42514	0	-1.00865	-1.46606	-4.75642	-inf	A
85	ata-miR9863a-3p_R-3_1ss9TC	TGAGAAGGCAGATCATAAT	2.23862e-05	67.0403	46.7108	36.6222	48.9595	0	-0.521272	-0.872311	-0.45344	-inf
86	PC-5p-7084_5089	TCATCTTGAGGAAGGACTGCA	2.38628e-05	0	16.6902	45.8116	51.4399	0	inf	inf	inf	0	E
87	ptc-miR6478_R-1_1ss20TC	CCGACCTTAGCTCAGTTGGC	2.72383e-05	135.101	131.377	111.103	18.5083	0	-0.0403241	-0.282141	-2.8678	-inf	A
88	tae-MIR9674a-p3_1ss4GA	TAGAATGGCTGGTGCTATGGA	2.77624e-05	137.553	62.8554	48.8196	19.3736	0	-1.12988	-1.49445	-2.82782	-inf	A
89	tae-MIR1135-p5_1ss16TA	ATTACTTGTCTCGGAAATGGA	2.79966e-05	392.181	478.78	373.59	199.93	0	0.287845	-0.0700623	-0.972025	-inf	C
90	tae-miR9652-5p	CCTGTTTGTCATTAAGTTTCTT	2.87965e-05	399.168	134.972	99.8829	13.1735	0	-1.56434	-1.99869	-4.92129	-inf	A
91	PC-5p-638_57225	TCTGTAAACTAATATAAGAGC	3.35455e-05	144.377	149.17	193.221	131.28	0	0.0471161	0.420407	-0.137193	-inf	D
92	osa-miR159f_L-1_1ss21AC	TTGGATTGAAGGGAGCTCTC	4.07246e-05	115.239	95.7563	42.2957	15.0261	0	-0.267194	-1.44605	-2.93909	-inf	A
93	PC-3p-11446_2984	TTATCATTTAGAGGAAGGAG	4.10415e-05	33.4711	77.4068	96.3714	100.862	991.046	1.20954	1.52569	1.59139	4.88796	B
94	osa-miR396d_R-1_1ss20GC	TCCACAGGCTTTCTTGAACC	4.26655e-05	109.879	26.1286	16.4826	0	0	-2.07222	-2.7369	-inf	-inf	A
95	tae-MIR1120c-p5	TCTGTCCCATAATATAAGAAC	4.74988e-05	107.799	105.283	84.9674	13.1753	0	-0.0340683	-0.343359	-3.03243	-inf	A
96	tae-miR9653b_L+3R-1	CCATGGCCAAGGTCTCTTGAGGC	5.15852e-05	63.6704	39.6495	20.8708	129.646	0	-0.683319	-1.60914	1.02589	-inf	E
97	osa-miR5071_R-1_1ss15GA	TCAAGCATCATATCATGGAC	5.19176e-05	102.031	41.0974	48.011	18.3933	0	-1.31189	-1.08757	-2.47175	-inf
98	tae-MIR1120b-p5	TCTGTCCCAAAATATAAGAAC	5.4417e-05	38.0271	42.1666	10.5741	0	0	0.149072	-1.84649	-inf	-inf	C
99	tae-miR5062-5p	TGAACCTTAGGGAACAGCCGCAT	5.47983e-05	227.175	76.9853	85.5946	6.14522	0	-1.56115	-1.40821	-5.20819	-inf
100	ata-miR5062a-3p_2ss2TC18AG	GCGGATTTTTCACCAAGGTTCAAG	6.14166e-05	34.4426	24.8109	11.2567	0	0	-0.473221	-1.61341	-inf	-inf	A
101	tae-MIR1127a-p3_1ss1TA	AGACAAGTAATTCCGAACGGAGGG	6.41475e-05	74.8161	155.779	97.9031	18.8237	0	1.05808	0.388007	-1.9908	-inf	C
102	tae-miR9678-3p	TCTGGCGAGGGACATACACTGT	7.00969e-05	7.40441	162.511	917.461	494.824	217.625	4.45601	6.95312	6.06239	4.87732	D
103	PC-5p-4956_7387	TGAGACGAGATCTCCCCATAC	8.15379e-05	90.4345	66.6268	40.3667	6.97518	0	-0.440771	-1.16371	-3.69657	-inf	A
104	PC-3p-6779_5327	TTGAATTTCCTCTATAAGC	8.8612e-05	188.473	62.4652	32.054	40.7483	0	-1.59323	-2.55578	-2.20954	-inf
105	ata-miR167b-5p	TGAAGCTGCCAGCATGATCTGA	9.20017e-05	2341.73	2075.15	1255.01	669.26	455.343	-0.174363	-0.899876	-1.80694	-2.36255	A
106	tae-MIR5048-p3_2ss18TG21GA	AATATATTTGCAGGTTTGAGA	9.47562e-05	66.6278	51.2296	48.7831	7.49186	0	-0.379146	-0.449744	-3.15273	-inf	A
107	tae-MIR1136-p5	ATGGATGTATCTAGATGTATTTT	9.50035e-05	227.973	394.062	282.127	157.599	0	0.78956	0.307481	-0.532607	-inf	C
108	tae-MIR5048-p5_1ss20TC	TTAGACCTAGACATGCAAGC	9.57844e-05	192.311	95.0131	215.721	85.3721	0	-1.01724	0.165722	-1.17161	-inf	D
109	tae-MIR9670-p5	TTCTTCAAGTACTCCACTTTT	0.000121532	1198.3	593.707	821.091	223.646	0	-1.01316	-0.54537	-2.4217	-inf
110	PC-3p-1840_19246	TTCGAGGACCTTGGTTGAGCC	0.000124522	64.6591	26.7949	6.36158	0	0	-1.27089	-3.3454	-inf	-inf	A
111	tae-miR171b	TTGAGCCGTGCCAATATCACG	0.000133014	53.6684	23.9191	48.3505	8.443	0	-1.16591	-0.150542	-2.66825	-inf
112	ptc-MIR6478-p3_2ss6CT20TC	CCGACTTTAGCTCAGTTGGC	0.000133813	189.711	178.805	156.206	111.159	0	-0.0854193	-0.280356	-0.771182	-inf	A
113	tae-miR9776_L-1R+1_1ss18AG	TGGACGAGGATGTGCAGCTGC	0.000136037	145.761	133.633	170.974	142.448	0	-0.125322	0.230172	-0.0331683	-inf	D
114	osa-miR5077_L-1_1ss5GA	TTCACGTCGGGTTCACCA	0.000145606	45.7196	35.3272	43.2638	39.1703	978.465	-0.372035	-0.0796531	-0.223054	4.41964	F
115	gra-MIR8678-p5_2ss11GA17CG	AACCAATTTGAACTGTGA	0.00015776	84.7073	101.254	85.4071	83.3351	0	0.257416	0.0118704	-0.0235615	-inf	C
116	osa-miR319a-3p.2-3p_R+1	TTGGACTGAAGGGTGCTCCCT	0.000176091	2178.44	750.933	1529.94	303.441	401.28	-1.53654	-0.509821	-2.84381	-2.44062
117	tae-MIR9652-p3	TAGAAGCTTAATGAGAACATG	0.00020198	71.2151	37.1658	27.4211	18.1173	0	-0.938207	-1.3769	-1.97482	-inf	A
118	bdi-miR9483a_1ss20GA	TTGAACTGTTTCCTCTGAAATTCC	0.000223402	2105.76	1717.09	1949.65	1076.66	2224.07	-0.294376	-0.111122	-0.96777	0.0788646
119	osa-miR444b.1	TGTTGTCTCAAGCTTGCTGCC	0.000247593	52.2297	18.9377	12.434	6.71684	0	-1.46361	-2.07058	-2.95902	-inf	A
120	osa-miR166g-3p	TCGGACCAGGCTTCATTCCTC	0.000249199	52.717	15.2632	10.8516	0	0	-1.78821	-2.28036	-inf	-inf	A
121	bdi-miR399a_1ss16AG	TGCCAAAGGAGAATTGCCCTG	0.000276631	58.8676	23.8174	6.3677	0	0	-1.30546	-3.20863	-inf	-inf	A
122	ata-miR399a-3p	TGCCAAAGGAGAATTGCCCTG	0.000276631	58.8676	23.8174	6.3677	0	0	-1.30546	-3.20863	-inf	-inf	A
123	tae-miR1122b-3p_1ss11GT	AGACTTATATTTAGGAACGGA	0.000290625	30.097	111.535	101.855	5.87804	0	1.8898	1.75883	-2.35621	-inf	C
124	ata-MIR9674b-p5	GTAGGATGGCCGGTGCTATGG	0.000302172	71.7177	74.5519	179.57	89.9836	0	0.0559169	1.32414	0.327333	-inf	D
125	tae-miR9665-3p_L+1	TGCTAGCAGTGTAAACTCAAATCA	0.000371653	177.351	97.1683	104.803	93.1843	0	-0.868049	-0.75893	-0.928448	-inf
126	tae-MIR7757-p3_1ss19AG	TGGATAGTTTGAGGTTTTGTTT	0.000388675	473.78	266.346	473.789	106.713	0	-0.830916	2.91883e-05	-2.15049	-inf	D
127	tae-MIR1123-p3_2ss14AG18AC	TTTGTGATTTGTGGATGCCAC	0.000392617	28.5063	95.3042	77.6554	5.68348	0	1.74126	1.44581	-2.32643	-inf	C
128	osa-MIR5339-p3_1ss3GA	TGAGAATATTCTTTATCTGTT	0.000396551	225.918	351.506	289.557	114.457	0	0.637753	0.358049	-0.980995	-inf	C
129	ptc-miR6478_1ss21GA	CCGACCTTAGCTCAGTTGGTA	0.000397784	1487.71	3056.31	1979.83	1489.03	5049.49	1.0387	0.412282	0.00128269	1.76305	F
130	ata-MIR9863a-p5_1ss5CT	TGATTTGCTTCTCATCTGAAG	0.000402578	125.932	123.003	114.979	77.2064	0	-0.0339567	-0.131276	-0.705854	-inf	A
131	bdi-miR827-5p_1ss6TC	TTTTGCTGGTTGTCATCTAACC	0.000405439	46.2891	32.9248	63.8368	20.2105	0	-0.491498	0.463717	-1.19556	-inf	D
132	bdi-miR156b-5p	TGACAGAAGAGAGTGAGCAC	0.000421529	71.5712	52.8252	61.8487	63.3083	157.511	-0.438152	-0.210635	-0.176983	1.138	F
133	zma-miR156a-5p	TGACAGAAGAGAGTGAGCAC	0.000421529	71.5712	52.8252	61.8487	63.3083	157.511	-0.438152	-0.210635	-0.176983	1.138	F
134	osa-miR156a	TGACAGAAGAGAGTGAGCAC	0.000421529	71.5712	52.8252	61.8487	63.3083	157.511	-0.438152	-0.210635	-0.176983	1.138	F
135	sbi-miR156a	TGACAGAAGAGAGTGAGCAC	0.000421529	71.5712	52.8252	61.8487	63.3083	157.511	-0.438152	-0.210635	-0.176983	1.138	F
136	ata-miR156a-5p	TGACAGAAGAGAGTGAGCAC	0.000421529	71.5712	52.8252	61.8487	63.3083	157.511	-0.438152	-0.210635	-0.176983	1.138	F
137	ata-miR9674b-3p	TGAATTTGTCCATAGCATCAG	0.000448158	494.366	301.005	874.65	401.362	0	-0.715793	0.823127	-0.300674	-inf	D
138	ptc-MIR6478-p5	CCGACCTTAGCTCAGTTGG	0.000490545	145.822	63.594	127.161	23.5955	0	-1.19725	-0.197553	-2.62763	-inf
139	ata-MIR9863a-p3_1	TCTGAAGACTAGTTTATTAC	0.000505314	685.409	734.475	600.184	289.117	174.912	0.0997483	-0.191561	-1.24531	-1.97034	C
140	ata-MIR9863a-p3_2	TCTGAAGACTAGTTTATTACA	0.000505314	685.409	734.475	600.184	289.117	174.912	0.0997483	-0.191561	-1.24531	-1.97034	C
141	sbi-miR159b_R-1	CTTGGATTGAAGGGAGCTCC	0.000531819	68.3288	23.4819	17.675	0	0	-1.54094	-1.95079	-inf	-inf	A
142	tae-miR9773	TTTGTTTTTATGTTATTTTGTGAA	0.00054532	1036.21	463.567	279.553	37.2945	0	-1.16046	-1.89012	-4.79621	-inf	A
143	bdi-miR156h-3p_L+1	TGCTCACTGCTCTTCCTGTCATC	0.000591157	31.4257	28.614	15.1857	0	0	-0.135226	-1.04923	-inf	-inf	A
144	PC-5p-1011_35482	TACCCTCGCCGGAGCAGCGTG	0.000596964	152.216	179.677	119.036	26.6691	0	0.239285	-0.354718	-2.51288	-inf	C
145	ata-miR167b-3p	AGGTCATGCTGGAGTTTCATC	0.000597751	312.78	300.36	372.83	140.382	0	-0.0584537	0.253369	-1.1558	-inf	D
146	gma-miR6300_L-1R+8_2	TCGTTGTAGTATAGTGGTAAGTATT	0.000663531	59.6255	52.5041	21.6191	291.224	553.813	-0.183497	-1.46362	2.28813	3.2154	F
147	gma-miR6300_L-1R+8_1	TCGTTGTAGTATAGTGGTAAGTATC	0.000663531	59.6255	52.5041	21.6191	291.224	553.813	-0.183497	-1.46362	2.28813	3.2154	F
148	PC-3p-2633_13702	AAGTGTCTCTCCTGTAGAAATAGG	0.000729569	7.77463	67.139	54.644	42.8016	0	3.11031	2.81322	2.46082	-inf	C
149	bdi-MIR7757-p5_2ss6AG22CT	TTTATGAGCTCATTGAAGTAAT	0.000766822	191.381	170.707	230.883	174.199	0	-0.164926	0.270712	-0.135712	-inf	D
150	PC-5p-6347_5741	ATAAAAGAGGATGTATCTAGACGT	0.000840597	10.3159	64.2083	13.0458	5.42514	0	2.63789	0.338716	-0.927138	-inf	C
151	PC-3p-5230_6978	CGATTTGTCTTTTTTGCTGAGAGC	0.0008895	0	50.7599	21.4276	18.819	0	inf	inf	inf	0	D
152	PC-5p-11378_3005	ATAAATCTGGTTTTCTGAAGCACC	0.00092352	7.77463	58.7439	32.9113	9.81692	0	2.91759	2.08174	0.336497	-inf	C
153	ata-MIR9772a-p5	CGTTGAGATGAGATTACCCCA	0.000957424	427.347	153.543	135.856	241.479	0	-1.47676	-1.65333	-0.823511	-inf
154	tae-MIR9772-p5	CGTTGAGATGAGATTACCCCA	0.000957424	427.347	153.543	135.856	241.479	0	-1.47676	-1.65333	-0.823511	-inf
155	ata-miR9674a-3p_2ss4AG13AG	GTAGGATGGCTGGTGCTATGG	0.00101823	70.314	53.7026	69.9812	62.3337	0	-0.38882	-0.00684549	-0.173799	-inf
156	PC-5p-1553_22722	AGTTGAAGATGAGATATTGAA	0.00104212	46.8186	42.8979	27.0223	42.1631	0	-0.126175	-0.792934	-0.151103	-inf
157	ttu-miR160	TGCCTGGCTCCCTGTATGCCA	0.00110245	69.1747	91.2351	84.4097	39.3017	0	0.399345	0.287164	-0.815651	-inf	C
158	tae-miR9654a-3p_L+3R-1_1ss14CT	CTATTCTGAAAGGTTTGAAGCGAA	0.00115482	87.1905	121.075	23.8778	0	0	0.473658	-1.8685	-inf	-inf	C
159	stu-miR156f-5p_L-1R+1	TGACAGAAGAGAGTGAGCAT	0.00116078	45.7803	41.8449	62.2951	34.3333	0	-0.129677	0.44439	-0.415121	-inf	D
160	tae-MIR9662b-p5_1ss9CG	GCGGCTCTGTGGTGTTCAAGC	0.0012979	1009.22	799.118	337.061	561.093	1119.34	-0.336758	-1.58216	-0.846925	0.14941	F
161	bdi-MIR7757-p3_2ss8GA18AG	TCTCTCCAAGCTCAAATGGGCC	0.00148744	30.1379	16.7061	13.4783	0	0	-0.851205	-1.16094	-inf	-inf	A
162	tae-MIR1121-p5_2ss16TA21TC	TCTGTAAAGAAATATAAGAGC	0.00156092	46.3786	99.9386	182.573	115.598	0	1.10758	1.97694	1.31759	-inf	D
163	ata-miR171b-3p	TGATTGAGCCGTGCCAATATC	0.00160716	5.26962	1.89667	6.30124	1.22904	0	-1.47423	0.257937	-2.10016	-inf	D
164	tae-miR171a	TGATTGAGCCGTGCCAATATC	0.00160716	5.26962	1.89667	6.30124	1.22904	0	-1.47423	0.257937	-2.10016	-inf	D
165	PC-5p-4165_8736	AGTCCCTGATCTTGATCGTACACA	0.00189559	23.5384	48.4004	4.74714	0	0	1.04	-2.30989	-inf	-inf	C
166	PC-5p-7509_4754	TCTATGAAGAAATATAAGAAC	0.00204143	29.7922	47.7985	55.3018	13.3699	0	0.682029	0.892391	-1.15595	-inf	D
167	gma-miR6300_R+5_2	GTCGTTGTAGTATAGTGGTAAGT	0.00211601	69.4333	55.0034	29.813	18.6517	0	-0.336106	-1.21969	-1.89632	-inf	A
168	gma-miR6300_R+5_1	GTCGTTGTAGTATAGTGGTAAGC	0.00211601	69.4333	55.0034	29.813	18.6517	0	-0.336106	-1.21969	-1.89632	-inf	A
169	osa-MIR444c-p3	CGGCAAGCTAGAGACAGCAAC	0.00241215	39.6165	33.1328	6.93689	39.7792	0	-0.257841	-2.51374	0.00591289	-inf
170	PC-5p-6352_5735	TGAATTTGAACATAGCATCAG	0.00271797	29.5171	93.5018	132.831	44.3562	0	1.66344	2.16997	0.587585	-inf	D
171	ata-miR167a-5p_R-2	TGAAGCTGCCAGCATGATC	0.00314053	125.95	75.0896	60.0108	87.4624	61.8589	-0.746161	-1.06955	-0.52611	-1.02579
172	tae-miR9778	TGCATCATCTCGAACTCGTCG	0.00338736	0	39.4785	135.048	35.462	0	inf	inf	inf	0	D
173	ata-miR5062b-5p_L+2R-4	ATGCGGATTTTTCACCAAGATT	0.00340661	8.59659	30.2048	18.9702	0	0	1.81294	1.1419	-inf	-inf	C
174	ptc-miR6478_R+1_2ss6CT21GA	CCGACTTTAGCTCAGTTGGTAG	0.00363183	1807.96	3520.91	2262.22	2121.81	8834.79	0.961583	0.323378	0.23093	2.28883	F
175	PC-5p-15321_2080	TGAATCTTGGGAAAAAGCTGCA	0.00385982	31.101	72.9364	4.52108	0	0	1.22968	-2.78222	-inf	-inf	C
176	bdi-MIR7757-p5_1ss6AG	TTTATGAGCTCATTGAAGTAAC	0.00494755	2064.09	1558.88	1827.93	1462.72	713.148	-0.404998	-0.175296	-0.496853	-1.53323
177	osa-miR827	TTAGATGACCATCAGCAAACA	0.00534729	104.807	41.4034	96.9508	71.9069	0	-1.33991	-0.112409	-0.543532	-inf
178	tae-MIR1122a-p3_2ss15AG23AG	ACATACGGATGTATGTAGACATGT	0.00554039	30.2783	267.408	343.966	105.019	111.749	3.14268	3.50591	1.79429	1.88391	C
179	tae-MIR1137b-p3_2ss7TC17AG_1	TTGGGTCATCTATTTTGGAAC	0.00606391	51.8847	28.6325	27.5603	0	0	-0.857655	-0.912719	-inf	-inf	A
180	tae-MIR1137b-p3_2ss7TC17AG_2	TTGGGTCATCTATTTTGGAACGG	0.00606391	51.8847	28.6325	27.5603	0	0	-0.857655	-0.912719	-inf	-inf	A
181	tae-MIR1137b-p3_2ss7TC17AG_3	TTGGGTCATCTATTTTGGAACGGA	0.00606391	51.8847	28.6325	27.5603	0	0	-0.857655	-0.912719	-inf	-inf	A
182	ptc-MIR6478-p5_1ss6CT_2	CCGACTTTAGCTCAGTTGGT	0.00685198	872.337	907.181	707.598	788.448	4551.93	0.056504	-0.301956	-0.14587	2.38352	F
183	ptc-MIR6478-p5_1ss6CT_1	CCGACTTTAGCTCAGTTGG	0.00685198	872.337	907.181	707.598	788.448	4551.93	0.056504	-0.301956	-0.14587	2.38352	F
184	tae-MIR5175-p5_1ss1AT	TTTACTCGTCGTGGTTTTAGT	0.0075608	41.1409	78.3993	38.6051	63.2794	0	0.930269	-0.0917795	0.621163	-inf	C
185	PC-5p-1947_18258	TTCTGATTTACTCGTCGTGGC	0.00842806	20.9732	33.8308	23.1563	0	0	0.689786	0.142857	-inf	-inf	C
186	tae-MIR9674a-p3_1ss20GT	GTAGGATGGCTGGTGCTATTG	0.00915246	40.4863	39.0907	44.4225	20.8422	0	-0.050608	0.133856	-0.957927	-inf	D
187	bdi-miR394	TTGGCATTCTGTCCACCTCC	0.00959947	67.6606	14.3564	36.4375	0	0	-2.23662	-0.892894	-inf	-inf
188	hvu-miR159a_1ss21GA	TTTGGATTGAAGGGAGCTCTA	0.0107124	102.249	55.3023	137.672	17.0751	0	-0.886679	0.429146	-2.58212	-inf	D
189	tae-MIR9654b-p5_1ss20AG	AGCCTTGAGGAATAGGGTAGACTG	0.0108206	86.5051	89.4982	15.5842	7.22816	0	0.0490736	-2.4727	-3.58108	-inf	C
190	tae-MIR9654a-p5_1ss8TA	AGCCTTGAGGAATAGGGTAGACTG	0.0108206	86.5051	89.4982	15.5842	7.22816	0	0.0490736	-2.4727	-3.58108	-inf	C
191	ata-miR9674c-3p_L-1R+1	GTGCTATGGATAAATTCAACC	0.0114015	35.1862	4.23058	9.49428	0	0	-3.05608	-1.88988	-inf	-inf
192	tae-miR159a	TTTGGATTGAAGGGAGCTCTG	0.0115274	2177.43	1050.57	2194.28	632.492	2108.43	-1.05145	0.0111187	-1.78351	-0.0464586	D
193	tae-MIR1137b-p3_2ss9TG18AG_2	ATCTATTTGAGAACGGAGGG	0.0123572	43.1212	4.38197	6.10447	0	0	-3.29875	-2.82046	-inf	-inf
194	tae-MIR1137b-p3_2ss9TG18AG_1	ATCTATTTGAGAACGGAGG	0.0123572	43.1212	4.38197	6.10447	0	0	-3.29875	-2.82046	-inf	-inf
195	tae-MIR1137b-p3_2ss9TG18AG_3	ATCTATTTGAGAACGGAGGGA	0.0123572	43.1212	4.38197	6.10447	0	0	-3.29875	-2.82046	-inf	-inf
196	bdi-miR5169a_2ss19AG20CA	TTTGACCAAGTTTGTAGAGAA	0.013533	19.9153	16.2134	27.571	0	0	-0.29669	0.469275	-inf	-inf	D
197	tae-miR9666b-3p	CGGTTGGGCTGTATGATGGCGA	0.0141567	158.725	147.773	274.542	197.875	500.375	-0.103144	0.790499	0.318066	1.65648	F
198	ata-miR9863a-3p	TGAGAAGGTAGATCATAATAGC	0.0150996	1486.86	1563.88	2589.65	2886.51	5476.9	0.0728584	0.800482	0.957051	1.88109	F
199	bdi-miR156h-3p	GCTCACTGCTCTTCCTGTCATC	0.0234799	22.3719	29.0503	5.65136	0	0	0.376866	-1.98502	-inf	-inf	C
200	tae-miR531_L-2R-1_1ss13CG	CTCGCCGGAGGAGCGTGC	0.0237553	40.3539	23.9367	30.5559	15.4808	0	-0.753483	-0.401256	-1.38222	-inf
201	ata-miR9674c-5p_L+1R-1_1ss9TG	TTGAATTTGTCCATAGCATCA	0.026707	19.0035	22.0793	58.1477	40.4037	0	0.216431	1.61346	1.08823	-inf	D
202	tae-miR9666a-3p	CGGTAGGGCTGTATGATGGCGA	0.0308472	168.059	339.657	587.748	439.099	208.922	1.01511	1.80623	1.38558	0.314001	D
203	bdi-MIR7757-p3_1ss6AG	TTTATGAGCTCATTGAAGTAACT	0.0353663	34.9638	55.438	72.9888	39.4382	0	0.665015	1.06181	0.173732	-inf	D
204	ata-miR171d-5p	TGTTGGCTCGACTCACTCAGA	0.035482	9.74618	15.325	7.92793	0	0	0.652975	-0.297893	-inf	-inf	C
205	tae-MIR171a-p5	TGTTGGCTCGACTCACTCAGA	0.035482	9.74618	15.325	7.92793	0	0	0.652975	-0.297893	-inf	-inf	C
206	tae-MIR5384-p5	TTCGCCGGTCGCGCGTTCCCCT	0.0400943	59.4612	50.4287	29.6711	24.8323	0	-0.237703	-1.00289	-1.25973	-inf	A
207	osa-miR167d-5p_R+1_1	TGAAGCTGCCAGCATGATCTGG	0.0404448	323.047	83.3205	94.6562	14.1626	0	-1.955	-1.77097	-4.51158	-inf
208	osa-miR167d-5p_R+1_2	TGAAGCTGCCAGCATGATCTGT	0.0404448	323.047	83.3205	94.6562	14.1626	0	-1.955	-1.77097	-4.51158	-inf

## Sheet: Summary of regulation pattern
Regulation pattern*
		DBA Aurora - CG		DBA Aurora - WS		DBA Aurora - HS		DBA Aurora - WH		L6 - CG		L6 - WS		L6 - HS		L6 - WH
Category	Definition	miRNA number	Percentage	miRNA number	Percentage	miRNA number	Percentage	miRNA number	Percentage	miRNA number	Percentage	miRNA number	Percentage	miRNA number	Percentage	miRNA number	Percentage
A	miRNA abundance with a descending pattern (decreased from 45DPA to 5DPA)	86	0.480447	115	0.555556	80	0.454545	60	0.41958	64	0.328205	62	0.354286	39	0.261745	63	0.302885
B	miRNA abundance with an ascending pattern (increased from 45DPA to 5DPA)	1	0.00558659	3	0.0144928	1	0.00568182	3	0.020979	4	0.0205128	3	0.0171429	3	0.0201342	3	0.0144231
C	miRNA abundance peaked at 15DPA	17	0.0949721	38	0.183575	15	0.0852273	16	0.111888	60	0.307692	44	0.251429	38	0.255034	44	0.211538
D	miRNA abundance peaked at 25DPA	16	0.0893855	10	0.0483092	19	0.107955	18	0.125874	15	0.0769231	26	0.148571	21	0.14094	29	0.139423
E	miRNA abundance peaked at 35DPA	13	0.0726257	2	0.00966184	2	0.0113636	10	0.0699301	3	0.0153846	8	0.0457143	10	0.0671141	3	0.0144231
F	miRNA abundance peaked at 45DPA	6	0.0335196	9	0.0434783	9	0.0511364	2	0.013986	13	0.0666667	7	0.04	5	0.033557	17	0.0817308
