# Supplementary material for: Multi-Omics Analysis of Small RNA, Transcriptome, and Degradome in T. turgidum—Regulatory Networks of Grain Development and Abiotic Stress Response
Source: Int J Mol Sci. 2020 Oct 21;21(20):7772. doi: 10.3390/ijms21207772 (PMC7589925; doi:10.3390/ijms21207772)
Supplement: Supplementary file 1 [file ijms-21-07772-s001.zip › Supplementary files Proof Part 2 out of 3/Table S5.xlsx]

## Sheet: DBA Aurora - WS vs CG
Table S5. List of genes showing stress-responsive expression patterns between the control group and each stress treatment group in two durum wheat genotypes.
Gene_name	Description	FPKM.TG5_WS	FPKM.TG5_CG	Log2(fold-change)	pval	qval	Regulation pattern	GO terms	KEGG pathways	KO (KEGG ORTHOLOGY) entry identifier	EC (Enzyme Commission) number
TRITD_1Av1G000490	cytochrome P450 72A15-like [Aegilops tauschii subsp. tauschii];Secologanin synthase [Triticum urartu]	0.852142	2.45147	-1.52448	0.0265893	1	down	GO:0004497(monooxygenase activity);GO:0004497(monooxygenase activity)	NA	NA	NA
TRITD_1Av1G002590	(+)-delta-cadinene synthase isozyme XC14 [Triticum urartu]	0.951838	2.4221	-1.34747	0.0486356	1	down	GO:0047461((+)-delta-cadinene synthase activity);GO:1901928(cadinene biosynthetic process);GO:0010334(sesquiterpene synthase activity);GO:0033383(geranyl diphosphate metabolic process);GO:0033383(geranyl diphosphate metabolic process)	00909(Sesquiterpenoid and triterpenoid biosynthesis);00909(Sesquiterpenoid and triterpenoid biosynthesis)	K15803	EC:4.2.3.75
TRITD_1Av1G003480	methionine S-methyltransferase isoform X1 [Aegilops tauschii subsp. tauschii];methionine S-methyltransferase isoform X2 [Aegilops tauschii subsp. tauschii];Methionine S-methyltransferase [Triticum urartu];hypothetical protein TRIUR3_01074 [Triticum urartu]	1.3642	3.98869	-1.54786	0.0224087	1	down	GO:0001887(selenium compound metabolic process);GO:0005737(cytoplasm);GO:0005829(cytosol);GO:0008757(S-adenosylmethionine-dependent methyltransferase activity);GO:0009058(biosynthetic process);GO:0030170(pyridoxal phosphate binding);GO:0030732(methionine S-methyltransferase activity);GO:0032259(methylation);GO:0046500(S-adenosylmethionine metabolic process);GO:0046500(S-adenosylmethionine metabol…	00450(Selenocompound metabolism);00450(Selenocompound metabolism)	K08247	EC:2.1.1.12
TRITD_1Av1G004220	resistance-related receptor-like kinase [Triticum aestivum]	0.664453	1.94475	-1.54934	0.0249484	1	down	GO:0005886(plasma membrane);GO:0005886(plasma membrane)	NA	NA	NA
TRITD_1Av1G005720	uncharacterized protein LOC109764668 [Aegilops tauschii subsp. tauschii]	8.06531	26.5727	-1.72014	0.0118856	1	down	GO:0008150(biological_process);GO:0009507(chloroplast);GO:0009535(chloroplast thylakoid membrane);GO:0016021(integral component of membrane);GO:0016021(integral component of membrane)	NA	NA	NA
TRITD_1Av1G023780	WRKY transcription factor [Triticum aestivum];putative WRKY transcription factor 33 [Triticum urartu]	1.66668	4.79765	-1.52535	0.026044	1	down	GO:0003700(DNA binding transcription factor activity);GO:0005515(protein binding);GO:0005634(nucleus);GO:0006351(transcription, DNA-templated);GO:0006355(regulation of transcription, DNA-templated);GO:0006970(response to osmotic stress);GO:0009408(response to heat);GO:0009409(response to cold);GO:0009414(response to water deprivation);GO:0009651(response to salt stress);GO:0010120(camalexin biosy…	04016(MAPK signaling pathway - plant);04626(Plant-pathogen interaction);04626(Plant-pathogen interaction)	K13424	NA
TRITD_1Av1G035120	1-aminocyclopropane-1-carboxylate oxidase-like [Aegilops tauschii subsp. tauschii];hypothetical protein TRIUR3_19025 [Triticum urartu]	3.62009	15.8837	-2.13345	0.00199246	1	down	GO:0009693(ethylene biosynthetic process);GO:0051213(dioxygenase activity);GO:0051213(dioxygenase activity)	00270(Cysteine and methionine metabolism);00270(Cysteine and methionine metabolism)	K05933	EC:1.14.17.4
TRITD_1Av1G035170	predicted protein [Hordeum vulgare subsp. vulgare]	2.57078	13.4573	-2.38811	0.000634941	0.656741	down	GO:0009693(ethylene biosynthetic process);GO:0051213(dioxygenase activity);GO:0051213(dioxygenase activity)	00270(Cysteine and methionine metabolism);00270(Cysteine and methionine metabolism)	K05933	EC:1.14.17.4
TRITD_1Av1G036160	hypothetical protein TRIUR3_26282 [Triticum urartu]	5.43394	14.9595	-1.46099	0.0328269	1	down	NA	NA	NA	NA
TRITD_1Av1G044600	uncharacterized protein LOC109751044 [Aegilops tauschii subsp. tauschii]	0.510866	1.88202	-1.88126	0.00746663	1	down	GO:0004553(hydrolase activity, hydrolyzing O-glycosyl compounds);GO:0005576(extracellular region);GO:0005975(carbohydrate metabolic process)	NA	NA	NA
TRITD_1Av1G106600	alpha-galactosidase-like [Aegilops tauschii subsp. tauschii];Alpha-galactosidase [Triticum urartu]	0.950524	3.21291	-1.75709	0.0113927	1	down	GO:0009505(plant-type cell wall);GO:0009505(plant-type cell wall)	00052(Galactose metabolism);00561(Glycerolipid metabolism);00600(Sphingolipid metabolism);00603(Glycosphingolipid biosynthesis - globo and isoglobo series);00603(Glycosphingolipid biosynthesis - globo and isoglobo series)	K07407	EC:3.2.1.22
TRITD_1Av1G107050	unknown [Triticum aestivum]	8.85746	44.2988	-2.3223	0.000789247	0.79001	down	GO:0005576(extracellular region);GO:0006952(defense response);GO:0006952(defense response)	NA	NA	NA
TRITD_1Av1G107460	uncharacterized protein LOC109746693 [Aegilops tauschii subsp. tauschii]	7.05313	20.9033	-1.5674	0.0208326	1	down	GO:0005576(extracellular region);GO:0006952(defense response)	NA	NA	NA
TRITD_1Av1G132960	chitinase 8-like [Aegilops tauschii subsp. tauschii];24.8 kDa class II endochitinase-antifreeze protein precursor [Secale cereale];Chitinase 8 [Triticum urartu]	3.76637	14.8192	-1.97623	0.00397077	1	down	GO:0004568(chitinase activity);GO:0050832(defense response to fungus);GO:0050832(defense response to fungus)	00520(Amino sugar and nucleotide sugar metabolism);04016(MAPK signaling pathway - plant);04016(MAPK signaling pathway - plant)	K20547	EC:3.2.1.14
TRITD_1Av1G135390	NADH dehydrogenase [ubiquinone] 1 beta subcomplex subunit 8, mitochondrial [Aegilops tauschii subsp. tauschii]	44.8486	111.999	-1.32035	0.0493424	1	down	GO:0003674(molecular_function);GO:0005747(mitochondrial respiratory chain complex I);GO:0016021(integral component of membrane);GO:0055114(oxidation-reduction process)	NA	NA	NA
TRITD_1Av1G137480	fluoride export protein 1 isoform X1 [Aegilops tauschii subsp. tauschii];predicted protein [Hordeum vulgare subsp. vulgare]	0.826421	2.18245	-1.401	0.0460412	1	down	GO:0005886(plasma membrane);GO:0016020(membrane);GO:1903424(fluoride transmembrane transport);GO:1903425(fluoride transmembrane transporter activity);GO:1903425(fluoride transmembrane transporter activity)	NA	NA	NA
TRITD_1Av1G146450	Histone H3.2 [Triticum urartu];unnamed protein product, partial [Vitis vinifera];LOW QUALITY PROTEIN: histone H3.2 [Cicer arietinum];BnaA02g30070D [Brassica napus];PREDICTED: histone H3-like centromeric protein CSE4 [Brassica rapa]	70.8747	2.93436	4.59415	1.58988e-09	2.46671e-05	up	GO:0000786(nucleosome);GO:0003677(DNA binding);GO:0005634(nucleus);GO:0006334(nucleosome assembly);GO:0031492(nucleosomal DNA binding);GO:0031492(nucleosomal DNA binding)	NA	NA	NA
TRITD_1Av1G167590	putative proteinase inhibitor-related protein [Triticum aestivum]	17.8919	47.4072	-1.4058	0.0375621	1	down	NA	NA	NA	NA
TRITD_1Av1G167630	phospholipase A1-II 7-like [Aegilops tauschii subsp. tauschii]	2.23511	8.52345	-1.93109	0.00502947	1	down	GO:0005737(cytoplasm);GO:0008970(phosphatidylcholine 1-acylhydrolase activity)	00220(Arginine biosynthesis)	K00145	EC:1.2.1.38
TRITD_1Av1G177130	uncharacterized protein LOC109746577 [Aegilops tauschii subsp. tauschii]	4.95582	19.2397	-1.95689	0.00481001	1	down	NA	NA	NA	NA
TRITD_1Av1G204400	LOW QUALITY PROTEIN: histone H3.2 [Cicer arietinum];BnaA02g30070D [Brassica napus];Histone H3.2 [Triticum urartu]	78.9402	13.6316	2.5338	0.000242085	0.346816	up	GO:0000786(nucleosome);GO:0003677(DNA binding);GO:0005634(nucleus);GO:0006334(nucleosome assembly);GO:0031492(nucleosomal DNA binding);GO:0031492(nucleosomal DNA binding)	NA	NA	NA
TRITD_1Av1G204800	histone H3, expressed [Triticum aestivum]	65.0753	24.9928	1.3806	0.036982	1	up	GO:0000786(nucleosome);GO:0003677(DNA binding);GO:0005634(nucleus);GO:0006334(nucleosome assembly);GO:0031492(nucleosomal DNA binding)	NA	NA	NA
TRITD_1Av1G210750	Type V Thionin [Triticum aestivum];hypothetical protein TRIUR3_17354 [Triticum urartu]	8.04431	2.91561	1.46417	0.0291121	1	up	NA	NA	NA	NA
TRITD_1Av1G211970	premnaspirodiene oxygenase-like [Aegilops tauschii subsp. tauschii];Cytochrome P450 71D18 [Triticum urartu]	0.730073	2.10326	-1.52652	0.0279246	1	down	GO:0016020(membrane);GO:0016709(oxidoreductase activity, acting on paired donors, with incorporation or reduction of molecular oxygen, NAD(P)H as one donor, and incorporation of one atom of oxygen);GO:0044550(secondary metabolite biosynthetic process);GO:0044550(secondary metabolite biosynthetic process)	NA	NA	NA
TRITD_1Av1G213430	predicted protein [Hordeum vulgare subsp. vulgare]	2.35008	8.98411	-1.93467	0.00537942	1	down	GO:0003674(molecular_function);GO:0005737(cytoplasm);GO:0005886(plasma membrane);GO:0006979(response to oxidative stress);GO:0016021(integral component of membrane)	NA	NA	NA
TRITD_1Av1G220730	hypothetical protein TRIUR3_01863 [Triticum urartu];protein CHUP1, chloroplastic [Aegilops tauschii subsp. tauschii]	1.4645	4.45266	-1.60426	0.018345	1	down	GO:0009658(chloroplast organization);GO:0009707(chloroplast outer membrane);GO:0009707(chloroplast outer membrane)	NA	NA	NA
TRITD_1Av1G221670	LRR receptor-like serine/threonine-protein kinase GSO1 [Aegilops tauschii subsp. tauschii]	0.26953	0.811795	-1.59067	0.0238128	1	down	GO:0004674(protein serine/threonine kinase activity);GO:0005524(ATP binding);GO:0005886(plasma membrane);GO:0006468(protein phosphorylation);GO:0007169(transmembrane receptor protein tyrosine kinase signaling pathway);GO:0009507(chloroplast);GO:0016021(integral component of membrane);GO:0016301(kinase activity);GO:0016301(kinase activity)	04075(Plant hormone signal transduction);04075(Plant hormone signal transduction)	K13415	EC:2.7.10.1;EC:2.7.11.1
TRITD_1Av1G223820	berberine bridge enzyme-like 18 [Aegilops tauschii subsp. tauschii]	1.23059	3.225	-1.38995	0.0427034	1	down	GO:0005576(extracellular region);GO:0009055(electron transfer activity);GO:0009505(plant-type cell wall);GO:0016614(oxidoreductase activity, acting on CH-OH group of donors);GO:0050660(flavin adenine dinucleotide binding);GO:0055114(oxidation-reduction process);GO:0055114(oxidation-reduction process)	00052(Galactose metabolism);00500(Starch and sucrose metabolism);00500(Starch and sucrose metabolism)	K01187	EC:3.2.1.20
TRITD_1Av1G230600	UDP-glucose 4-epimerase 1 [Aegilops tauschii subsp. tauschii]	3.44809	19.2954	-2.48439	0.000360835	0.486813	down	GO:0003978(UDP-glucose 4-epimerase activity);GO:0005829(cytosol);GO:0005886(plasma membrane);GO:0006012(galactose metabolic process);GO:0042546(cell wall biogenesis);GO:0046983(protein dimerization activity);GO:0071555(cell wall organization);GO:0071555(cell wall organization)	00052(Galactose metabolism);00520(Amino sugar and nucleotide sugar metabolism);00520(Amino sugar and nucleotide sugar metabolism)	K01784	EC:5.1.3.2
TRITD_1Bv1G004000	LEAF RUST 10 DISEASE-RESISTANCE LOCUS RECEPTOR-LIKE PROTEIN KINASE-like 2.4 isoform X1 [Aegilops tauschii subsp. tauschii];rust resistance kinase Lr10-like isoform X2 [Aegilops tauschii subsp. tauschii];TAK14 [Triticum aestivum];LEAF RUST 10 DISEASE-RESISTANCE LOCUS RECEPTOR-LIKE PROTEIN KINASE-like 2.3 [Aegilops tauschii subsp. tauschii];predicted protein [Hordeum vulgare subsp. vulgare];rust re…	0.518488	1.44094	-1.47463	0.0300174	1	down	GO:0005886(plasma membrane);GO:0005886(plasma membrane)	NA	NA	NA
TRITD_1Bv1G010410	Phenylalanine ammonia-lyase [Triticum urartu];phenylalanine ammonia-lyase-like [Aegilops tauschii subsp. tauschii]	0.130101	0.33727	-1.37427	0.0463423	1	down	GO:0005515(protein binding);GO:0005737(cytoplasm);GO:0006559(L-phenylalanine catabolic process);GO:0006952(defense response);GO:0006979(response to oxidative stress);GO:0009555(pollen development);GO:0009611(response to wounding);GO:0009699(phenylpropanoid biosynthetic process);GO:0009800(cinnamic acid biosynthetic process);GO:0009819(drought recovery);GO:0010224(response to UV-B);GO:0045548(phen…	00360(Phenylalanine metabolism);00940(Phenylpropanoid biosynthesis);00940(Phenylpropanoid biosynthesis)	K10775	EC:4.3.1.24
TRITD_1Bv1G010920	hypothetical protein OsI_14960 [Oryza sativa Indica Group]	3.48824	1.03805	1.74862	0.0107485	1	up	GO:0004842(ubiquitin-protein transferase activity);GO:0019005(SCF ubiquitin ligase complex);GO:0031146(SCF-dependent proteasomal ubiquitin-dependent protein catabolic process)	NA	NA	NA
TRITD_1Bv1G029900	uncharacterized protein LOC109763764 [Aegilops tauschii subsp. tauschii]	2.56809	6.57061	-1.35533	0.0496149	1	down	NA	NA	NA	NA
TRITD_1Bv1G030900	WRKY14 transcription factor [Triticum aestivum]	1.06946	5.1866	-2.2779	0.0011053	0.952708	down	GO:0003700(DNA binding transcription factor activity);GO:0005515(protein binding);GO:0005634(nucleus);GO:0006351(transcription, DNA-templated);GO:0006355(regulation of transcription, DNA-templated);GO:0006970(response to osmotic stress);GO:0009408(response to heat);GO:0009409(response to cold);GO:0009414(response to water deprivation);GO:0009651(response to salt stress);GO:0010120(camalexin biosy…	04016(MAPK signaling pathway - plant);04626(Plant-pathogen interaction);04626(Plant-pathogen interaction)	K13424	NA
TRITD_1Bv1G047240	1-aminocyclopropane-1-carboxylate oxidase-like [Aegilops tauschii subsp. tauschii];hypothetical protein TRIUR3_19025 [Triticum urartu]	6.13733	20.6715	-1.75196	0.0101066	1	down	GO:0009693(ethylene biosynthetic process);GO:0051213(dioxygenase activity);GO:0051213(dioxygenase activity)	00270(Cysteine and methionine metabolism);00270(Cysteine and methionine metabolism)	K05933	EC:1.14.17.4
TRITD_1Bv1G047310	1-aminocyclopropane-1-carboxylate oxidase-like [Aegilops tauschii subsp. tauschii];hypothetical protein TRIUR3_19025 [Triticum urartu]	1.00551	6.31697	-2.6513	0.00020017	0.326909	down	GO:0009693(ethylene biosynthetic process);GO:0051213(dioxygenase activity);GO:0051213(dioxygenase activity)	00270(Cysteine and methionine metabolism);00270(Cysteine and methionine metabolism)	K05933	EC:1.14.17.4
TRITD_1Bv1G050120	putative glucan 1,3-beta-glucosidase A [Triticum urartu]	0.986592	3.12909	-1.66522	0.0155246	1	down	GO:0005576(extracellular region);GO:0006073(cellular glucan metabolic process);GO:0008422(beta-glucosidase activity);GO:0009251(glucan catabolic process);GO:0009986(cell surface);GO:0000324(fungal-type vacuole);GO:0004338(glucan exo-1,3-beta-glucosidase activity);GO:0004553(hydrolase activity, hydrolyzing O-glycosyl compounds);GO:0005618(cell wall);GO:0008152(metabolic process);GO:0009277(fungal-…	00500(Starch and sucrose metabolism);00500(Starch and sucrose metabolism)	K01210	EC:3.2.1.58
TRITD_1Bv1G170760	probable LRR receptor-like serine/threonine-protein kinase At1g06840 isoform X2 [Aegilops tauschii subsp. tauschii];probable LRR receptor-like serine/threonine-protein kinase At1g06840 isoform X1 [Aegilops tauschii subsp. tauschii]	0.324899	1.54895	-2.25323	0.00141863	1	down	GO:0004674(protein serine/threonine kinase activity);GO:0005524(ATP binding);GO:0005886(plasma membrane);GO:0006468(protein phosphorylation);GO:0007169(transmembrane receptor protein tyrosine kinase signaling pathway);GO:0009507(chloroplast);GO:0009755(hormone-mediated signaling pathway);GO:0016301(kinase activity);GO:0016301(kinase activity)	NA	NA	NA
TRITD_1Bv1G173360	uncharacterized protein LOC109767261 [Aegilops tauschii subsp. tauschii]	1.87209	4.98912	-1.41414	0.0418958	1	down	GO:0003674(molecular_function);GO:0008150(biological_process);GO:0009507(chloroplast);GO:0009535(chloroplast thylakoid membrane);GO:0016021(integral component of membrane)	NA	NA	NA
TRITD_1Bv1G173520	somatic embryogenesis receptor kinase 2-like [Aegilops tauschii subsp. tauschii]	64.5017	12.5874	2.35736	0.000591079	0.656741	up	GO:0005886(plasma membrane);GO:0006952(defense response);GO:0007165(signal transduction);GO:0007165(signal transduction)	04016(MAPK signaling pathway - plant);04075(Plant hormone signal transduction);04626(Plant-pathogen interaction);04626(Plant-pathogen interaction)	K13416	EC:2.7.10.1;EC:2.7.11.1
TRITD_1Bv1G175960	putative glucan endo-1,3-beta-glucosidase GVI isoform X2 [Aegilops tauschii subsp. tauschii];Putative glucan endo-1,3-beta-glucosidase GVI [Triticum urartu];putative glucan endo-1,3-beta-glucosidase GVI isoform X1 [Aegilops tauschii subsp. tauschii]	0.956611	2.72615	-1.51086	0.0281066	1	down	GO:0004553(hydrolase activity, hydrolyzing O-glycosyl compounds);GO:0030247(polysaccharide binding);GO:0046658(anchored component of plasma membrane);GO:0046658(anchored component of plasma membrane)	00500(Starch and sucrose metabolism);00500(Starch and sucrose metabolism)	K19891;K19893	EC:3.2.1.39
TRITD_1Bv1G178250	uncharacterized protein LOC109759016 [Aegilops tauschii subsp. tauschii]	14.0781	38.2404	-1.44164	0.033048	1	down	GO:0003674(molecular_function);GO:0008150(biological_process);GO:0009507(chloroplast);GO:0009536(plastid);GO:0009941(chloroplast envelope)	NA	NA	NA
TRITD_1Bv1G181570	low-temperature-induced cysteine proteinase [Aegilops tauschii subsp. tauschii];Cysteine proteinase RD21a [Triticum urartu]	4.35804	11.5156	-1.40183	0.0382723	1	down	GO:0005249(voltage-gated potassium channel activity);GO:0005887(integral component of plasma membrane);GO:0042391(regulation of membrane potential);GO:0004197(cysteine-type endopeptidase activity);GO:0005615(extracellular space);GO:0005764(lysosome);GO:0051603(proteolysis involved in cellular protein catabolic process);GO:0051603(proteolysis involved in cellular protein catabolic process)	04145(Phagosome);04145(Phagosome)	K01365	EC:3.4.22.15
TRITD_1Bv1G198810	uncharacterized protein LOC109745142 isoform X2 [Aegilops tauschii subsp. tauschii]	1.06219	2.84017	-1.41893	0.0431239	1	down	NA	NA	NA	NA
TRITD_1Bv1G219760	chlorophyll a-b binding protein of LHCII type III, chloroplastic [Aegilops tauschii subsp. tauschii];Chlorophyll a-b binding protein of LHCII type III, chloroplastic [Triticum urartu]	124.762	316.4	-1.34257	0.0453625	1	down	GO:0009416(response to light stimulus);GO:0009535(chloroplast thylakoid membrane);GO:0009768(photosynthesis, light harvesting in photosystem I);GO:0009941(chloroplast envelope);GO:0010287(plastoglobule);GO:0016168(chlorophyll binding);GO:0031409(pigment binding);GO:0031409(pigment binding)	00196(Photosynthesis - antenna proteins);00196(Photosynthesis - antenna proteins)	K08914	NA
TRITD_2Av1G005930	unnamed protein product [Triticum aestivum]	1.96147	5.08093	-1.37316	0.0484341	1	down	GO:0005515(protein binding);GO:0005840(ribosome);GO:0006508(proteolysis);GO:0008233(peptidase activity);GO:0009570(chloroplast stroma);GO:0030163(protein catabolic process)	NA	NA	NA
TRITD_2Av1G026890	ricin B-like lectin R40G3 [Aegilops tauschii subsp. tauschii]	16.8462	46.4426	-1.46303	0.0301807	1	down	GO:0005515(protein binding);GO:0005634(nucleus);GO:0005737(cytoplasm);GO:0030246(carbohydrate binding);GO:0042742(defense response to bacterium);GO:0090332(stomatal closure)	NA	NA	NA
TRITD_2Av1G029750	thaumatin-like protein [Aegilops tauschii subsp. tauschii]	2.23108	10.0737	-2.17477	0.00184605	1	down	GO:0004674(protein serine/threonine kinase activity);GO:0005886(plasma membrane);GO:0006468(protein phosphorylation)	NA	NA	NA
TRITD_2Av1G038400	(+)-delta-cadinene synthase isozyme C2 [Triticum urartu]	0.878514	3.70058	-2.07462	0.00276872	1	down	GO:0047461((+)-delta-cadinene synthase activity);GO:1901928(cadinene biosynthetic process);GO:1901928(cadinene biosynthetic process)	00909(Sesquiterpenoid and triterpenoid biosynthesis);00909(Sesquiterpenoid and triterpenoid biosynthesis)	K15803	EC:4.2.3.75
TRITD_2Av1G047540	Subtilisin-chymotrypsin inhibitor-2B [Triticum urartu]	7.69291	31.1933	-2.01963	0.00354173	1	down	GO:0005515(protein binding)	NA	NA	NA
TRITD_2Av1G066110	Polyol transporter 5 [Triticum urartu]	0.56577	3.23382	-2.51495	0.000406784	0.5049	down	GO:0005351(carbohydrate:proton symporter activity);GO:0005355(glucose transmembrane transporter activity);GO:0005887(integral component of plasma membrane);GO:0046323(glucose import);GO:0046323(glucose import)	NA	NA	NA
TRITD_2Av1G108620	protein CURVATURE THYLAKOID 1B, chloroplastic-like isoform X2 [Aegilops tauschii subsp. tauschii];hypothetical protein TRIUR3_30562 [Triticum urartu]	5.66185	15.5328	-1.45597	0.0327816	1	down	GO:0003677(DNA binding);GO:0009295(nucleoid);GO:0009507(chloroplast);GO:0009508(plastid chromosome);GO:0009534(chloroplast thylakoid);GO:0009535(chloroplast thylakoid membrane);GO:0009579(thylakoid);GO:0009737(response to abscisic acid);GO:0009773(photosynthetic electron transport in photosystem I);GO:0009941(chloroplast envelope);GO:0016021(integral component of membrane);GO:0030093(chloroplast …	00562(Inositol phosphate metabolism);04070(Phosphatidylinositol signaling system);04070(Phosphatidylinositol signaling system)	K01092	EC:3.1.3.25
TRITD_2Av1G159080	phototropin-2-like [Aegilops tauschii subsp. tauschii];Phototropin-2 [Triticum urartu]	0.958752	2.92696	-1.61017	0.0188737	1	down	GO:0004674(protein serine/threonine kinase activity);GO:0005634(nucleus);GO:0005737(cytoplasm);GO:0005886(plasma membrane);GO:0035556(intracellular signal transduction);GO:0009882(blue light photoreceptor activity);GO:0009882(blue light photoreceptor activity)	NA	NA	NA
TRITD_2Av1G183400	RNA-binding motif protein, X-linked-like-3 [Aegilops tauschii subsp. tauschii]	1.93362	16.7244	-3.11258	1.58955e-05	0.0521166	down	NA	NA	NA	NA
TRITD_2Av1G183880	cellulose synthase-like protein H1 [Aegilops tauschii subsp. tauschii];Cellulose synthase-like protein H1 [Triticum urartu]	1.67861	6.60201	-1.97564	0.00392673	1	down	GO:0000139(Golgi membrane);GO:0000271(polysaccharide biosynthetic process);GO:0000977(RNA polymerase II regulatory region sequence-specific DNA binding);GO:0005794(Golgi apparatus);GO:0005886(plasma membrane);GO:0009833(plant-type primary cell wall biogenesis);GO:0016021(integral component of membrane);GO:0016740(transferase activity);GO:0016757(transferase activity, transferring glycosyl groups)…	NA	NA	NA
TRITD_2Av1G191100	ferric reduction oxidase 7, chloroplastic-like [Aegilops tauschii subsp. tauschii];Superoxide-generating NADPH oxidase heavy chain subunit C [Triticum urartu]	6.03748	15.7673	-1.38492	0.0394852	1	down	GO:0000293(ferric-chelate reductase activity);GO:0006811(ion transport);GO:0009507(chloroplast);GO:0009767(photosynthetic electron transport chain);GO:0016020(membrane);GO:0016021(integral component of membrane);GO:0016491(oxidoreductase activity);GO:0031969(chloroplast membrane);GO:0046872(metal ion binding);GO:0055114(oxidation-reduction process);GO:0055114(oxidation-reduction process)	NA	NA	NA
TRITD_2Av1G211370	chitinase 5-like [Aegilops tauschii subsp. tauschii];Chitinase 5 [Triticum urartu]	3.0763	10.595	-1.78412	0.00959127	1	down	GO:0004568(chitinase activity);GO:0004568(chitinase activity)	00520(Amino sugar and nucleotide sugar metabolism);00520(Amino sugar and nucleotide sugar metabolism)	K01183	EC:3.2.1.14
TRITD_2Av1G226970	Disease resistance protein RPS2 [Triticum urartu]	0.411148	1.18365	-1.52552	0.0280778	1	down	GO:0005515(protein binding);GO:0005524(ATP binding);GO:0005737(cytoplasm);GO:0005886(plasma membrane);GO:0006952(defense response);GO:0007165(signal transduction);GO:0009626(plant-type hypersensitive response);GO:0016045(detection of bacterium);GO:0042742(defense response to bacterium);GO:0043531(ADP binding);GO:0043531(ADP binding)	04626(Plant-pathogen interaction);04626(Plant-pathogen interaction)	K13459	NA
TRITD_2Av1G248170	acyclic sesquiterpene synthase-like isoform X2 [Aegilops tauschii subsp. tauschii];acyclic sesquiterpene synthase-like isoform X1 [Aegilops tauschii subsp. tauschii];unnamed protein product [Triticum aestivum];Acyclic sesquiterpene synthase [Triticum urartu]	1.63678	4.39508	-1.42502	0.0354627	1	down	GO:0000287(magnesium ion binding);GO:0009507(chloroplast);GO:0009536(plastid);GO:0009570(chloroplast stroma);GO:0009686(gibberellin biosynthetic process);GO:0009740(gibberellic acid mediated signaling pathway);GO:0009899(ent-kaurene synthase activity);GO:0009899(ent-kaurene synthase activity)	00900(Terpenoid backbone biosynthesis);00909(Sesquiterpenoid and triterpenoid biosynthesis);00909(Sesquiterpenoid and triterpenoid biosynthesis)	K15793	EC:4.2.3.49;EC:4.2.3.47
TRITD_2Av1G271350	unnamed protein product [Triticum aestivum];Farnesyl pyrophosphate synthase [Triticum urartu]	1.09864	3.03487	-1.46591	0.0333954	1	down	GO:0004161(dimethylallyltranstransferase activity);GO:0004337(geranyltranstransferase activity);GO:0005737(cytoplasm);GO:0045337(farnesyl diphosphate biosynthetic process);GO:0045337(farnesyl diphosphate biosynthetic process)	00900(Terpenoid backbone biosynthesis);00900(Terpenoid backbone biosynthesis)	K00787	EC:2.5.1.1;EC:2.5.1.10
TRITD_2Av1G282020	heavy metal-associated isoprenylated plant protein 39-like [Aegilops tauschii subsp. tauschii]	0.695634	2.05137	-1.56019	0.0251342	1	down	GO:0005737(cytoplasm);GO:0030001(metal ion transport);GO:0046914(transition metal ion binding);GO:0046916(cellular transition metal ion homeostasis);GO:0046916(cellular transition metal ion homeostasis)	NA	NA	NA
TRITD_2Av1G286340	uncharacterized protein LOC109768865 [Aegilops tauschii subsp. tauschii]	0.702222	2.88007	-2.0361	0.00374373	1	down	GO:0006457(protein folding);GO:0009507(chloroplast)	NA	NA	NA
TRITD_2Bv1G001760	putative disease resistance protein RGA3 [Aegilops tauschii subsp. tauschii];unnamed protein product [Triticum aestivum];Putative disease resistance protein RGA3 [Triticum urartu]	0.350456	1.04117	-1.5709	0.0216913	1	down	GO:0005515(protein binding);GO:0005524(ATP binding);GO:0005576(extracellular region);GO:0006952(defense response);GO:0043531(ADP binding);GO:0043531(ADP binding)	NA	NA	NA
TRITD_2Bv1G004710	unnamed protein product [Triticum aestivum]	2.95142	0.815449	1.85575	0.00722158	1	up	GO:0009813(flavonoid biosynthetic process);GO:0042802(identical protein binding)	00945(Stilbenoid, diarylheptanoid and gingerol biosynthesis)	K17212	EC:2.3.1.211
TRITD_2Bv1G008670	UDP-glucosyltransferase [Triticum aestivum]	0.56216	2.40172	-2.09501	0.00259221	1	down	GO:0009813(flavonoid biosynthetic process);GO:0043231(intracellular membrane-bounded organelle);GO:0052696(flavonoid glucuronidation);GO:0080043(quercetin 3-O-glucosyltransferase activity);GO:0080044(quercetin 7-O-glucosyltransferase activity);GO:0080044(quercetin 7-O-glucosyltransferase activity)	00944(Flavone and flavonol biosynthesis);00906(Carotenoid biosynthesis);00906(Carotenoid biosynthesis)	K22771;K14595	EC:2.4.1.-;EC:2.4.1.263
TRITD_2Bv1G014280	hypothetical protein TRIUR3_18109 [Triticum urartu];putative methyltransferase DDB_G0268948 [Aegilops tauschii subsp. tauschii]	1.00708	2.90525	-1.52848	0.0292418	1	down	GO:0005768(endosome);GO:0005774(vacuolar membrane);GO:0005802(trans-Golgi network);GO:0008757(S-adenosylmethionine-dependent methyltransferase activity);GO:0032259(methylation);GO:0032259(methylation)	NA	NA	NA
TRITD_2Bv1G027120	putative disease resistance protein At1g50180 [Aegilops tauschii subsp. tauschii]	0.746755	2.52912	-1.75993	0.0115834	1	down	GO:0004674(protein serine/threonine kinase activity);GO:0005886(plasma membrane);GO:0006468(protein phosphorylation);GO:0006952(defense response);GO:0009506(plasmodesma)	NA	NA	NA
TRITD_2Bv1G034970	stress responsive protein 1 [Triticum aestivum]	42.7533	112.601	-1.39712	0.037645	1	down	GO:0005515(protein binding);GO:0005634(nucleus);GO:0005737(cytoplasm);GO:0030246(carbohydrate binding);GO:0042742(defense response to bacterium);GO:0090332(stomatal closure);GO:0090332(stomatal closure)	NA	NA	NA
TRITD_2Bv1G039490	uncharacterized protein LOC109783267 [Aegilops tauschii subsp. tauschii]	80.608	202.161	-1.32651	0.0481505	1	down	NA	NA	NA	NA
TRITD_2Bv1G045260	uncharacterized protein LOC109743166 [Aegilops tauschii subsp. tauschii]	0.875363	4.1092	-2.2309	0.00154406	1	down	GO:0003824(catalytic activity);GO:0046685(response to arsenic-containing substance)	00561(Glycerolipid metabolism);00564(Glycerophospholipid metabolism);04070(Phosphatidylinositol signaling system)	K00901	EC:2.7.1.107
TRITD_2Bv1G046880	uncharacterized protein LOC109744178 [Aegilops tauschii subsp. tauschii]	2.39266	6.37084	-1.41287	0.0376664	1	down	NA	NA	NA	NA
TRITD_2Bv1G066690	protein STRICTOSIDINE SYNTHASE-LIKE 4-like [Aegilops tauschii subsp. tauschii];Adipocyte plasma membrane-associated protein [Triticum urartu]	2.79342	7.60203	-1.44435	0.0344826	1	down	GO:0005783(endoplasmic reticulum);GO:0016020(membrane);GO:0016788(hydrolase activity, acting on ester bonds);GO:0016788(hydrolase activity, acting on ester bonds)	NA	NA	NA
TRITD_2Bv1G070870	anthocyanidin reductase ((2S)-flavan-3-ol-forming)-like isoform X1 [Aegilops tauschii subsp. tauschii]	1.44409	4.36588	-1.59611	0.020197	1	down	GO:0003824(catalytic activity);GO:0005634(nucleus);GO:0045551(cinnamyl-alcohol dehydrogenase activity);GO:0050662(coenzyme binding);GO:0050662(coenzyme binding)	00941(Flavonoid biosynthesis);00941(Flavonoid biosynthesis)	K08695	EC:1.3.1.77
TRITD_2Bv1G079700	phenylalanine ammonia-lyase-like [Aegilops tauschii subsp. tauschii]	0.221278	0.693078	-1.64716	0.019028	1	down	GO:0005515(protein binding);GO:0005737(cytoplasm);GO:0006559(L-phenylalanine catabolic process);GO:0006952(defense response);GO:0006979(response to oxidative stress);GO:0009555(pollen development);GO:0009611(response to wounding);GO:0009699(phenylpropanoid biosynthetic process);GO:0009800(cinnamic acid biosynthetic process);GO:0009819(drought recovery);GO:0010224(response to UV-B);GO:0045548(phen…	00360(Phenylalanine metabolism);00940(Phenylpropanoid biosynthesis);00940(Phenylpropanoid biosynthesis)	K10775	EC:4.3.1.24
TRITD_2Bv1G134130	phototropin-2-like [Aegilops tauschii subsp. tauschii];Phototropin-2 [Triticum urartu]	1.3368	3.61803	-1.43642	0.035391	1	down	GO:0004674(protein serine/threonine kinase activity);GO:0005634(nucleus);GO:0005737(cytoplasm);GO:0005886(plasma membrane);GO:0035556(intracellular signal transduction);GO:0035556(intracellular signal transduction)	NA	NA	NA
TRITD_2Bv1G143540	heavy metal-associated isoprenylated plant protein 20-like [Aegilops tauschii subsp. tauschii]	2.12424	6.91225	-1.70221	0.0134768	1	down	GO:0005737(cytoplasm);GO:0030001(metal ion transport);GO:0046914(transition metal ion binding);GO:0046916(cellular transition metal ion homeostasis)	NA	NA	NA
TRITD_2Bv1G150570	RNA-binding motif protein, X-linked-like-3 [Aegilops tauschii subsp. tauschii];unnamed protein product [Triticum aestivum]	5.3068	22.4382	-2.08004	0.0024964	1	down	NA	NA	NA	NA
TRITD_2Bv1G150910	cellulose synthase-like protein H1 [Aegilops tauschii subsp. tauschii]	0.782724	3.05987	-1.9669	0.00446419	1	down	GO:0000139(Golgi membrane);GO:0000271(polysaccharide biosynthetic process);GO:0000977(RNA polymerase II regulatory region sequence-specific DNA binding);GO:0005794(Golgi apparatus);GO:0005886(plasma membrane);GO:0009833(plant-type primary cell wall biogenesis);GO:0016021(integral component of membrane);GO:0016740(transferase activity);GO:0016757(transferase activity, transferring glycosyl groups)…	NA	NA	NA
TRITD_2Bv1G175440	chitinase IV precursor [Triticum aestivum];Chitinase 5 [Triticum urartu]	3.86217	11.4595	-1.56906	0.0213664	1	down	GO:0004568(chitinase activity);GO:0004568(chitinase activity)	00520(Amino sugar and nucleotide sugar metabolism);00520(Amino sugar and nucleotide sugar metabolism)	K01183	EC:3.2.1.14
TRITD_2Bv1G175490	unnamed protein product [Triticum aestivum]	1.93164	5.08509	-1.39645	0.0413187	1	down	GO:0008152(metabolic process);GO:0009507(chloroplast);GO:0009570(chloroplast stroma);GO:0009941(chloroplast envelope);GO:0016787(hydrolase activity);GO:0046872(metal ion binding);GO:0046872(metal ion binding)	00740(Riboflavin metabolism);00740(Riboflavin metabolism)	K20884	EC:2.7.1.26;EC:3.1.3.102
TRITD_2Bv1G187220	aquaporin [Hordeum vulgare];aquaporin PIP2-5 [Aegilops tauschii subsp. tauschii]	3.54307	9.49744	-1.42254	0.0364334	1	down	GO:0005773(vacuole);GO:0005887(integral component of plasma membrane);GO:0009506(plasmodesma);GO:0009992(cellular water homeostasis);GO:0015250(water channel activity);GO:0015254(glycerol channel activity);GO:0034220(ion transmembrane transport);GO:0034220(ion transmembrane transport)	NA	NA	NA
TRITD_2Bv1G190220	NAD(P)H-quinone oxidoreductase subunit M, chloroplastic [Aegilops tauschii subsp. tauschii]	1.5893	4.58435	-1.52832	0.0276348	1	down	GO:0009507(chloroplast);GO:0009535(chloroplast thylakoid membrane);GO:0010258(NADH dehydrogenase complex (plastoquinone) assembly);GO:0010598(NAD(P)H dehydrogenase complex (plastoquinone));GO:0016655(oxidoreductase activity, acting on NAD(P)H, quinone or similar compound as acceptor);GO:0048038(quinone binding);GO:0055114(oxidation-reduction process)	NA	NA	NA
TRITD_2Bv1G214460	Alternative oxidase 1a, mitochondrial [Triticum urartu];ubiquinol oxidase 2, mitochondrial-like [Aegilops tauschii subsp. tauschii];predicted protein [Hordeum vulgare subsp. vulgare]	0.467096	2.06003	-2.14088	0.00247271	1	down	GO:0005739(mitochondrion);GO:0005739(mitochondrion)	NA	NA	NA
TRITD_2Bv1G234780	unnamed protein product [Triticum aestivum]	3.10768	11.2175	-1.85184	0.00675745	1	down	GO:0004161(dimethylallyltranstransferase activity);GO:0004337(geranyltranstransferase activity);GO:0005737(cytoplasm);GO:0045337(farnesyl diphosphate biosynthetic process)	00900(Terpenoid backbone biosynthesis)	K00787	EC:2.5.1.1;EC:2.5.1.10
TRITD_2Bv1G254740	uncharacterized protein LOC109768865 [Aegilops tauschii subsp. tauschii]	1.99023	5.83179	-1.551	0.0230245	1	down	GO:0006457(protein folding);GO:0009507(chloroplast)	NA	NA	NA
TRITD_2Bv1G258870	receptor protein kinase TMK1-like [Aegilops tauschii subsp. tauschii]	14.1649	3.76115	1.91307	0.00450574	1	up	GO:0004672(protein kinase activity);GO:0005524(ATP binding);GO:0005576(extracellular region);GO:0016021(integral component of membrane);GO:0004675(transmembrane receptor protein serine/threonine kinase activity);GO:0005515(protein binding);GO:0005886(plasma membrane);GO:0006468(protein phosphorylation);GO:0007165(signal transduction);GO:0009505(plant-type cell wall);GO:0009506(plasmodesma);GO:000…	NA	NA	NA
TRITD_2Bv1G263260	uncharacterized protein LOC109747355 [Aegilops tauschii subsp. tauschii]	1.29594	4.12119	-1.66906	0.0149821	1	down	NA	NA	NA	NA
TRITD_2Bv1G264480	uncharacterized protein LOC109761854 [Aegilops tauschii subsp. tauschii]	0.178155	1.29492	-2.86166	6.41785e-05	0.124466	down	GO:0005515(protein binding);GO:0042802(identical protein binding)	04626(Plant-pathogen interaction)	K13457	NA
TRITD_3Av1G000340	unnamed protein product [Triticum aestivum]	0.472806	1.9936	-2.07605	0.00326779	1	down	GO:0005886(plasma membrane);GO:0005886(plasma membrane)	NA	NA	NA
TRITD_3Av1G009360	uncharacterized protein LOC109772660 [Aegilops tauschii subsp. tauschii];hypothetical protein TRIUR3_01551 [Triticum urartu]	1.68092	5.11789	-1.6063	0.0191675	1	down	GO:0004190(aspartic-type endopeptidase activity);GO:0006508(proteolysis);GO:0030163(protein catabolic process);GO:0030163(protein catabolic process)	NA	NA	NA
TRITD_3Av1G009370	predicted protein [Hordeum vulgare subsp. vulgare]	3.21414	21.9966	-2.77478	8.29916e-05	0.151484	down	GO:0004190(aspartic-type endopeptidase activity);GO:0006508(proteolysis);GO:0030163(protein catabolic process)	NA	NA	NA
TRITD_3Av1G011190	Bowman-Birk type trypsin inhibitor-like [Aegilops tauschii subsp. tauschii];Bowman-Birk type trypsin inhibitor [Triticum urartu]	1.95378	5.49279	-1.49127	0.0302673	1	down	NA	NA	NA	NA
TRITD_3Av1G017160	indole-2-monooxygenase-like [Aegilops tauschii subsp. tauschii]	2.91724	11.1841	-1.93878	0.00465032	1	down	GO:0016020(membrane);GO:0016709(oxidoreductase activity, acting on paired donors, with incorporation or reduction of molecular oxygen, NAD(P)H as one donor, and incorporation of one atom of oxygen);GO:0044550(secondary metabolite biosynthetic process);GO:0044550(secondary metabolite biosynthetic process)	NA	NA	NA
TRITD_3Av1G024400	cytochrome P450 704C1-like [Aegilops tauschii subsp. tauschii];unnamed protein product [Triticum aestivum]	0.659308	2.45935	-1.89925	0.00667134	1	down	GO:0004497(monooxygenase activity);GO:0005506(iron ion binding);GO:0005783(endoplasmic reticulum);GO:0016021(integral component of membrane);GO:0016705(oxidoreductase activity, acting on paired donors, with incorporation or reduction of molecular oxygen);GO:0019825(oxygen binding);GO:0020037(heme binding);GO:0055114(oxidation-reduction process);GO:0055114(oxidation-reduction process)	00071(Fatty acid degradation);00073(Cutin, suberine and wax biosynthesis);00073(Cutin, suberine and wax biosynthesis)	K20495	EC:1.14.14.80
TRITD_3Av1G027040	hypothetical protein TRIUR3_30524 [Triticum urartu];bromodomain-containing protein 4-like [Aegilops tauschii subsp. tauschii]	10.6821	2.78225	1.94087	0.00417563	1	up	GO:0005634(nucleus);GO:0005634(nucleus)	00380(Tryptophan metabolism);00380(Tryptophan metabolism)	K16903	EC:2.6.1.99
TRITD_3Av1G051830	enoyl-CoA delta isomerase 2, peroxisomal-like [Aegilops tauschii subsp. tauschii]	1.33637	4.22409	-1.66032	0.0172339	1	down	GO:0003824(catalytic activity);GO:0004165(dodecenoyl-CoA delta-isomerase activity);GO:0005737(cytoplasm);GO:0005777(peroxisome);GO:0006635(fatty acid beta-oxidation);GO:0009062(fatty acid catabolic process);GO:0048767(root hair elongation);GO:0080024(indolebutyric acid metabolic process);GO:0080026(response to indolebutyric acid)	00071(Fatty acid degradation);04626(Plant-pathogen interaction)	K18880	EC:5.3.3.8
TRITD_3Av1G080260	uncharacterized protein LOC109769107 [Aegilops tauschii subsp. tauschii]	1.03074	3.49797	-1.76283	0.0103789	1	down	GO:0004806(triglyceride lipase activity);GO:0005576(extracellular region);GO:0006629(lipid metabolic process);GO:0016298(lipase activity)	NA	NA	NA
TRITD_3Av1G081350	ABC transporter F family member 4-like isoform X1 [Aegilops tauschii subsp. tauschii]	0.858439	3.24577	-1.91877	0.00549756	1	down	NA	NA	NA	NA
TRITD_3Av1G141390	predicted protein [Hordeum vulgare subsp. vulgare];DnaJ homolog subfamily B member 8 [Triticum urartu]	1.73748	5.82296	-1.74475	0.0118043	1	down	GO:0005634(nucleus);GO:0005829(cytosol);GO:0044183(protein binding involved in protein folding);GO:0051082(unfolded protein binding);GO:0051087(chaperone binding);GO:0061077(chaperone-mediated protein folding);GO:0090084(negative regulation of inclusion body assembly);GO:0001669(acrosomal vesicle);GO:0005737(cytoplasm);GO:0005813(centrosome);GO:0070062(extracellular exosome);GO:0070062(extracellu…	NA	NA	NA
TRITD_3Av1G142750	Pleiotropic drug resistance protein 4 [Triticum urartu];ABC transporter G family member 37 [Aegilops tauschii subsp. tauschii];ABCG37, partial [Triticum polonicum];unnamed protein product [Triticum aestivum]	0.772125	2.35822	-1.61079	0.01806	1	down	GO:0005886(plasma membrane);GO:0016021(integral component of membrane);GO:0042626(ATPase activity, coupled to transmembrane movement of substances);GO:0042626(ATPase activity, coupled to transmembrane movement of substances)	02010(ABC transporters);02010(ABC transporters)	K05681	NA
TRITD_3Av1G167160	uncharacterized protein LOC109763933 [Aegilops tauschii subsp. tauschii]	1.1343	3.25521	-1.52094	0.0285718	1	down	GO:0005737(cytoplasm);GO:0008757(S-adenosylmethionine-dependent methyltransferase activity);GO:0032259(methylation);GO:0032259(methylation)	NA	NA	NA
TRITD_3Av1G172350	ABC transporter B family member 4 [Triticum urartu];ABC transporter B family member 4-like [Aegilops tauschii subsp. tauschii]	0.260912	0.890755	-1.77147	0.0117046	1	down	GO:0016021(integral component of membrane);GO:0042626(ATPase activity, coupled to transmembrane movement of substances);GO:0055085(transmembrane transport);GO:0055085(transmembrane transport)	02010(ABC transporters);02010(ABC transporters)	K05658	EC:3.6.3.44
TRITD_3Av1G173390	threonine synthase, chloroplastic-like [Aegilops tauschii subsp. tauschii]	5.02098	23.2662	-2.2122	0.00132357	1	down	GO:0004795(threonine synthase activity);GO:0005737(cytoplasm);GO:0030170(pyridoxal phosphate binding);GO:0030170(pyridoxal phosphate binding)	00260(Glycine, serine and threonine metabolism);00750(Vitamin B6 metabolism);00750(Vitamin B6 metabolism)	K01733	EC:4.2.3.1
TRITD_3Av1G173680	endochitinase [Triticum aestivum];chitinase 3 [Triticum aestivum];class I chitinase [Triticum aestivum]	5.36634	16.1901	-1.5931	0.0185625	1	down	GO:0004568(chitinase activity);GO:0005576(extracellular region);GO:0008061(chitin binding);GO:0016998(cell wall macromolecule catabolic process);GO:0050832(defense response to fungus);GO:0050832(defense response to fungus)	00520(Amino sugar and nucleotide sugar metabolism);04016(MAPK signaling pathway - plant);04016(MAPK signaling pathway - plant)	K20547	EC:3.2.1.14
TRITD_3Av1G182900	Leucine-rich repeat receptor-like protein kinase PXL2 [Triticum urartu];receptor-like protein kinase 5 [Aegilops tauschii subsp. tauschii];predicted protein [Hordeum vulgare subsp. vulgare]	0.402679	1.06208	-1.3992	0.0427574	1	down	GO:0004674(protein serine/threonine kinase activity);GO:0005524(ATP binding);GO:0005886(plasma membrane);GO:0006468(protein phosphorylation);GO:0016020(membrane);GO:0016021(integral component of membrane);GO:0016301(kinase activity);GO:0016301(kinase activity)	NA	NA	NA
TRITD_3Av1G195390	Peroxidase 2 [Triticum urartu]	0.90235	2.41313	-1.41915	0.0388448	1	down	GO:0004601(peroxidase activity);GO:0009505(plant-type cell wall);GO:0009664(plant-type cell wall organization);GO:0009664(plant-type cell wall organization)	00940(Phenylpropanoid biosynthesis);00940(Phenylpropanoid biosynthesis)	K00430	EC:1.11.1.7
TRITD_3Av1G213210	putative WRKY transcription factor 33 [Triticum urartu]	0.78232	2.3489	-1.58615	0.0225334	1	down	GO:0003700(DNA binding transcription factor activity);GO:0005515(protein binding);GO:0005634(nucleus);GO:0006351(transcription, DNA-templated);GO:0006355(regulation of transcription, DNA-templated);GO:0006970(response to osmotic stress);GO:0009408(response to heat);GO:0009409(response to cold);GO:0009414(response to water deprivation);GO:0009651(response to salt stress);GO:0010120(camalexin biosy…	04016(MAPK signaling pathway - plant);04626(Plant-pathogen interaction);04626(Plant-pathogen interaction)	K13424	NA
TRITD_3Av1G219870	Reticuline oxidase [Triticum urartu]	0.821595	2.81379	-1.77602	0.010252	1	down	GO:0005576(extracellular region);GO:0009055(electron transfer activity);GO:0009507(chloroplast);GO:0016614(oxidoreductase activity, acting on CH-OH group of donors);GO:0050660(flavin adenine dinucleotide binding);GO:0055114(oxidation-reduction process)	00052(Galactose metabolism);00500(Starch and sucrose metabolism)	K01187	EC:3.2.1.20
TRITD_3Av1G233620	tropinone reductase homolog At5g06060-like isoform X1 [Aegilops tauschii subsp. tauschii];hypothetical protein BRADI_4g11360v3 [Brachypodium distachyon];tropinone reductase homolog At5g06060-like isoform X3 [Aegilops tauschii subsp. tauschii];unnamed protein product [Triticum aestivum];tropinone reductase homolog At2g29150-like isoform X4 [Aegilops tauschii subsp. tauschii]	0.999566	7.72944	-2.95099	3.73353e-05	0.0827509	down	GO:0005829(cytosol);GO:0016491(oxidoreductase activity);GO:0055114(oxidation-reduction process);GO:0005575(cellular_component);GO:0046686(response to cadmium ion);GO:0080167(response to karrikin);GO:0080167(response to karrikin)	00960(Tropane, piperidine and pyridine alkaloid biosynthesis);00960(Tropane, piperidine and pyridine alkaloid biosynthesis)	K08081	EC:1.1.1.206
TRITD_3Av1G239120	uncharacterized protein LOC109740791 [Aegilops tauschii subsp. tauschii]	176.096	443.265	-1.33181	0.0471602	1	down	NA	NA	NA	NA
TRITD_3Av1G251870	beta-glucosidase 5-like isoform X1 [Aegilops tauschii subsp. tauschii];Beta-glucosidase 5 [Triticum urartu]	8.13281	21.176	-1.3806	0.0402316	1	down	GO:0008422(beta-glucosidase activity);GO:1901657(glycosyl compound metabolic process);GO:1901657(glycosyl compound metabolic process)	00500(Starch and sucrose metabolism);00460(Cyanoamino acid metabolism);00940(Phenylpropanoid biosynthesis);00940(Phenylpropanoid biosynthesis)	K01188	EC:3.2.1.21
TRITD_3Av1G252280	beta-glucosidase 5-like [Aegilops tauschii subsp. tauschii]	0.694915	2.79368	-2.00726	0.0042307	1	down	GO:0008422(beta-glucosidase activity);GO:1901657(glycosyl compound metabolic process);GO:1901657(glycosyl compound metabolic process)	00500(Starch and sucrose metabolism);00460(Cyanoamino acid metabolism);00940(Phenylpropanoid biosynthesis);00940(Phenylpropanoid biosynthesis)	K01188	EC:3.2.1.21
TRITD_3Av1G253930	Disease resistance protein RGA2 [Triticum urartu];unnamed protein product [Triticum aestivum]	1.07455	3.08777	-1.52283	0.0246927	1	down	GO:0005515(protein binding);GO:0005524(ATP binding);GO:0005576(extracellular region);GO:0006952(defense response);GO:0043531(ADP binding);GO:0043531(ADP binding)	NA	NA	NA
TRITD_3Av1G264270	glucan endo-1,3-beta-glucosidase, acidic isoform-like [Aegilops tauschii subsp. tauschii];Glucan endo-1,3-beta-glucosidase, acidic isoform [Triticum urartu]	0.889284	4.1715	-2.22985	0.0015981	1	down	GO:0004553(hydrolase activity, hydrolyzing O-glycosyl compounds);GO:0030247(polysaccharide binding);GO:0046658(anchored component of plasma membrane);GO:0046658(anchored component of plasma membrane)	00500(Starch and sucrose metabolism);00500(Starch and sucrose metabolism)	K19893	EC:3.2.1.39
TRITD_3Av1G265430	beta-1,3-glucanase [Triticum aestivum];glucan endo-1,3-beta-glucosidase GII-like [Aegilops tauschii subsp. tauschii];Glucan endo-1,3-beta-glucosidase GII [Triticum urartu]	2.33423	6.25095	-1.42113	0.0359472	1	down	GO:0004553(hydrolase activity, hydrolyzing O-glycosyl compounds);GO:0030247(polysaccharide binding);GO:0046658(anchored component of plasma membrane);GO:0046658(anchored component of plasma membrane)	00500(Starch and sucrose metabolism);00500(Starch and sucrose metabolism)	K19891	EC:3.2.1.39
TRITD_3Av1G266130	Glucan endo-1,3-beta-glucosidase GI [Triticum urartu]	1.04007	3.89184	-1.90378	0.00642672	1	down	GO:0004553(hydrolase activity, hydrolyzing O-glycosyl compounds);GO:0030247(polysaccharide binding);GO:0046658(anchored component of plasma membrane);GO:0046658(anchored component of plasma membrane)	00500(Starch and sucrose metabolism);00500(Starch and sucrose metabolism)	K19891	EC:3.2.1.39
TRITD_3Av1G279150	RecName: Full=Wheatwin-1; AltName: Full=Pathogenesis-related protein 4a; AltName: Full=Protein 0.14; AltName: Full=RNase; Flags: Precursor	22.2096	85.4855	-1.9445	0.00436064	1	down	GO:0000325(plant-type vacuole);GO:0004540(ribonuclease activity);GO:0004568(chitinase activity);GO:0005576(extracellular region);GO:0008061(chitin binding);GO:0009615(response to virus);GO:0009627(systemic acquired resistance);GO:0009651(response to salt stress);GO:0009723(response to ethylene);GO:0009817(defense response to fungus, incompatible interaction);GO:0031640(killing of cells of other o…	NA	NA	NA
TRITD_3Bv1G002060	unnamed protein product [Triticum aestivum]	4.19982	11.099	-1.40203	0.0411442	1	down	NA	NA	NA	NA
TRITD_3Bv1G005530	uncharacterized protein LOC109776403 [Aegilops tauschii subsp. tauschii];predicted protein [Hordeum vulgare subsp. vulgare]	2.4604	6.2219	-1.33846	0.048638	1	down	GO:0008150(biological_process);GO:0009507(chloroplast);GO:0009507(chloroplast)	03040(Spliceosome);03040(Spliceosome)	K12825	NA
TRITD_3Bv1G014430	LEAF RUST 10 DISEASE-RESISTANCE LOCUS RECEPTOR-LIKE PROTEIN KINASE-like 1.2 isoform X2 [Aegilops tauschii subsp. tauschii];LEAF RUST 10 DISEASE-RESISTANCE LOCUS RECEPTOR-LIKE PROTEIN KINASE-like 1.2 isoform X1 [Aegilops tauschii subsp. tauschii];unnamed protein product [Triticum aestivum];LEAF RUST 10 DISEASE-RESISTANCE LOCUS RECEPTOR-LIKE PROTEIN KINASE-like 1.2 isoform X5 [Aegilops tauschii sub…	0.195395	0.51715	-1.40419	0.042656	1	down	GO:0004674(protein serine/threonine kinase activity);GO:0005886(plasma membrane);GO:0007166(cell surface receptor signaling pathway);GO:0006468(protein phosphorylation);GO:0006468(protein phosphorylation)	NA	NA	NA
TRITD_3Bv1G027400	Charged multivesicular body protein 5 [Triticum urartu];charged multivesicular body protein 5-like [Aegilops tauschii subsp. tauschii]	18.3231	46.2252	-1.33502	0.0469548	1	down	GO:0005515(protein binding);GO:0005634(nucleus);GO:0005737(cytoplasm);GO:0005771(multivesicular body);GO:0007034(vacuolar transport);GO:0015031(protein transport);GO:0016192(vesicle-mediated transport);GO:0032585(multivesicular body membrane);GO:0032585(multivesicular body membrane)	04144(Endocytosis);04144(Endocytosis)	K12198	NA
TRITD_3Bv1G028170	unnamed protein product [Triticum aestivum]	1.03999	3.73674	-1.84521	0.00868323	1	down	GO:0004222(metalloendopeptidase activity);GO:0005515(protein binding);GO:0005886(plasma membrane);GO:0006508(proteolysis);GO:0016020(membrane);GO:0071586(CAAX-box protein processing);GO:0071586(CAAX-box protein processing)	NA	NA	NA
TRITD_3Bv1G030560	unnamed protein product [Triticum aestivum]	3.70349	13.7627	-1.89381	0.00610225	1	down	GO:0005737(cytoplasm);GO:0005886(plasma membrane);GO:0006950(response to stress);GO:0009409(response to cold);GO:0016787(hydrolase activity)	NA	NA	NA
TRITD_3Bv1G044290	unnamed protein product [Triticum aestivum];17.5 kDa class II heat shock protein-like [Aegilops tauschii subsp. tauschii]	5.29701	13.3398	-1.33249	0.0488664	1	down	GO:0009408(response to heat);GO:0009408(response to heat)	04141(Protein processing in endoplasmic reticulum);04141(Protein processing in endoplasmic reticulum)	K13993	NA
TRITD_3Bv1G085630	uncharacterized protein LOC109769107 [Aegilops tauschii subsp. tauschii]	1.22327	4.04861	-1.72668	0.0116907	1	down	GO:0004806(triglyceride lipase activity);GO:0005576(extracellular region);GO:0006629(lipid metabolic process);GO:0016298(lipase activity)	NA	NA	NA
TRITD_3Bv1G087240	unnamed protein product [Triticum aestivum]	3.83942	1.11655	1.78184	0.00937883	1	up	GO:0004842(ubiquitin-protein transferase activity);GO:0019005(SCF ubiquitin ligase complex);GO:0031146(SCF-dependent proteasomal ubiquitin-dependent protein catabolic process);GO:0031146(SCF-dependent proteasomal ubiquitin-dependent protein catabolic process)	NA	NA	NA
TRITD_3Bv1G119650	unnamed protein product [Triticum aestivum]	0.675906	1.97603	-1.54771	0.0255558	1	down	GO:0003684(damaged DNA binding);GO:0005634(nucleus);GO:0006289(nucleotide-excision repair);GO:0031461(cullin-RING ubiquitin ligase complex);GO:0043161(proteasome-mediated ubiquitin-dependent protein catabolic process);GO:0043161(proteasome-mediated ubiquitin-dependent protein catabolic process)	00500(Starch and sucrose metabolism);00500(Starch and sucrose metabolism)	K01214	EC:3.2.1.68
TRITD_3Bv1G128450	ABC transporter G family member 37 [Aegilops tauschii subsp. tauschii];Pleiotropic drug resistance protein 4 [Triticum urartu];unnamed protein product [Triticum aestivum];ABCG37, partial [Triticum polonicum]	1.52209	4.25218	-1.48215	0.028628	1	down	GO:0005886(plasma membrane);GO:0016021(integral component of membrane);GO:0042626(ATPase activity, coupled to transmembrane movement of substances);GO:0042626(ATPase activity, coupled to transmembrane movement of substances)	02010(ABC transporters);02010(ABC transporters)	K05681	NA
TRITD_3Bv1G154510	unnamed protein product [Triticum aestivum]	7.96119	23.1044	-1.53711	0.0229465	1	down	GO:0004568(chitinase activity);GO:0005576(extracellular region);GO:0008061(chitin binding);GO:0016998(cell wall macromolecule catabolic process);GO:0050832(defense response to fungus)	00520(Amino sugar and nucleotide sugar metabolism);04016(MAPK signaling pathway - plant)	K20547	EC:3.2.1.14
TRITD_3Bv1G166950	predicted protein, partial [Hordeum vulgare subsp. vulgare]	6.15607	15.7784	-1.35787	0.0487682	1	down	GO:0005742(mitochondrial outer membrane translocase complex);GO:0016021(integral component of membrane);GO:0030150(protein import into mitochondrial matrix)	NA	NA	NA
TRITD_3Bv1G207870	nematode resistance protein-like HSPRO1 [Aegilops tauschii subsp. tauschii]	0.754265	2.05591	-1.44663	0.0363126	1	down	GO:0005515(protein binding);GO:0005737(cytoplasm);GO:0005739(mitochondrion);GO:0006952(defense response);GO:0019441(tryptophan catabolic process to kynurenine);GO:0020037(heme binding);GO:0046872(metal ion binding);GO:0006979(response to oxidative stress);GO:0009751(response to salicylic acid);GO:0009816(defense response to bacterium, incompatible interaction);GO:0009816(defense response to bacte…	NA	NA	NA
TRITD_3Bv1G228870	unnamed protein product [Triticum aestivum]	0.462315	1.66868	-1.85176	0.00762178	1	down	NA	NA	NA	NA
TRITD_3Bv1G235180	unnamed protein product [Triticum aestivum];hypothetical protein TRIUR3_05973 [Triticum urartu]	1.35149	3.47045	-1.36057	0.0471801	1	down	GO:0016787(hydrolase activity);GO:0016787(hydrolase activity)	NA	NA	NA
TRITD_3Bv1G244360	beta-glucosidase 5-like isoform X1 [Aegilops tauschii subsp. tauschii];beta-glucosidase 5-like isoform X2 [Aegilops tauschii subsp. tauschii];Beta-glucosidase 5 [Triticum urartu]	6.60335	19.2468	-1.54335	0.0223389	1	down	GO:0008422(beta-glucosidase activity);GO:1901657(glycosyl compound metabolic process);GO:1901657(glycosyl compound metabolic process)	00500(Starch and sucrose metabolism);00460(Cyanoamino acid metabolism);00940(Phenylpropanoid biosynthesis);00940(Phenylpropanoid biosynthesis)	K01188	EC:3.2.1.21
TRITD_3Bv1G255460	imp biosynthesis protein (chloroplast) [Oryza sativa Indica Group]	3.84614	12.4729	-1.69731	0.0149122	1	down	GO:0009536(plastid)	NA	NA	NA
TRITD_3Bv1G273580	unnamed protein product [Triticum aestivum]	21.1074	62.8382	-1.57389	0.0197873	1	down	NA	NA	NA	NA
TRITD_3Bv1G275040	unnamed protein product [Triticum aestivum]	10.8024	32.0446	-1.56873	0.0207702	1	down	GO:0000325(plant-type vacuole);GO:0004540(ribonuclease activity);GO:0004568(chitinase activity);GO:0005576(extracellular region);GO:0008061(chitin binding);GO:0009615(response to virus);GO:0009627(systemic acquired resistance);GO:0009651(response to salt stress);GO:0009723(response to ethylene);GO:0009817(defense response to fungus, incompatible interaction);GO:0031640(killing of cells of other o…	NA	NA	NA
TRITD_3Bv1G277830	unnamed protein product [Triticum aestivum]	0.292477	0.947362	-1.69559	0.014502	1	down	GO:0005515(protein binding);GO:0042802(identical protein binding);GO:0004674(protein serine/threonine kinase activity);GO:0005886(plasma membrane);GO:0006468(protein phosphorylation);GO:0006952(defense response);GO:0009506(plasmodesma);GO:0004185(serine-type carboxypeptidase activity);GO:0051603(proteolysis involved in cellular protein catabolic process);GO:0007166(cell surface receptor signaling…	04626(Plant-pathogen interaction);04626(Plant-pathogen interaction)	K13457	NA
TRITD_3Bv1G283150	unnamed protein product [Triticum aestivum];probable LRR receptor-like serine/threonine-protein kinase At1g67720 [Aegilops tauschii subsp. tauschii]	10.6938	2.96776	1.84932	0.00582369	1	up	GO:0004672(protein kinase activity);GO:0004674(protein serine/threonine kinase activity);GO:0005524(ATP binding);GO:0005576(extracellular region);GO:0005886(plasma membrane);GO:0006468(protein phosphorylation);GO:0009506(plasmodesma);GO:0016021(integral component of membrane);GO:0016301(kinase activity);GO:0003674(molecular_function);GO:0005634(nucleus);GO:0008150(biological_process);GO:0008150(b…	00270(Cysteine and methionine metabolism);00270(Cysteine and methionine metabolism)	K17398	EC:2.1.1.37
TRITD_4Av1G002040	protein TIFY 11b-like [Aegilops tauschii subsp. tauschii];hypothetical protein TRIUR3_06119 [Triticum urartu]	2.10338	8.5059	-2.01575	0.00374501	1	down	GO:0003714(transcription corepressor activity);GO:0005634(nucleus);GO:0009611(response to wounding);GO:0031347(regulation of defense response);GO:1903507(negative regulation of nucleic acid-templated transcription);GO:2000022(regulation of jasmonic acid mediated signaling pathway);GO:2000022(regulation of jasmonic acid mediated signaling pathway)	04075(Plant hormone signal transduction);04075(Plant hormone signal transduction)	K13464	NA
TRITD_4Av1G003790	protein FAR-RED IMPAIRED RESPONSE 1-like isoform X2 [Aegilops tauschii subsp. tauschii];protein FAR-RED IMPAIRED RESPONSE 1-like isoform X1 [Aegilops tauschii subsp. tauschii]	3.39942	0.407695	3.05972	2.25746e-05	0.063681	up	GO:0003700(DNA binding transcription factor activity);GO:0005515(protein binding);GO:0005634(nucleus);GO:0008270(zinc ion binding);GO:0009585(red, far-red light phototransduction);GO:0009639(response to red or far red light);GO:0010017(red or far-red light signaling pathway);GO:0010018(far-red light signaling pathway);GO:0010218(response to far red light);GO:0042753(positive regulation of circadi…	NA	NA	NA
TRITD_4Av1G011130	blue copper protein [Triticum aestivum]	1.80142	7.72702	-2.10078	0.00282275	1	down	GO:0046658(anchored component of plasma membrane)	NA	NA	NA
TRITD_4Av1G011490	uncharacterized protein LOC109747337 [Aegilops tauschii subsp. tauschii];3-hydroxybenzoate 6-hydroxylase 1 [Triticum urartu]	2.50641	7.60455	-1.60124	0.0188272	1	down	GO:0004497(monooxygenase activity);GO:0044550(secondary metabolite biosynthetic process);GO:0044550(secondary metabolite biosynthetic process)	00906(Carotenoid biosynthesis);00906(Carotenoid biosynthesis)	K09838	EC:1.14.15.21
TRITD_4Av1G024890	high molecular mass early light-inducible protein HV58, chloroplastic-like [Aegilops tauschii subsp. tauschii];hypothetical protein TRIUR3_31915 [Triticum urartu]	1.51519	9.41006	-2.63471	0.00021917	0.340042	down	GO:0009409(response to cold);GO:0009507(chloroplast);GO:0009522(photosystem I);GO:0009523(photosystem II);GO:0009535(chloroplast thylakoid membrane);GO:0010030(positive regulation of seed germination);GO:0010117(photoprotection);GO:0010380(regulation of chlorophyll biosynthetic process);GO:0015979(photosynthesis);GO:0016021(integral component of membrane);GO:0016168(chlorophyll binding);GO:003460…	NA	NA	NA
TRITD_4Av1G031210	protein EARLY-RESPONSIVE TO DEHYDRATION 7, chloroplastic-like [Aegilops tauschii subsp. tauschii];hypothetical protein TRIUR3_32479 [Triticum urartu]	0.589702	1.61068	-1.44961	0.0356503	1	down	GO:0003674(molecular_function);GO:0005737(cytoplasm);GO:0005886(plasma membrane);GO:0007623(circadian rhythm);GO:0009409(response to cold);GO:0009414(response to water deprivation);GO:0009507(chloroplast);GO:0009644(response to high light intensity);GO:0009651(response to salt stress);GO:0009737(response to abscisic acid);GO:0009737(response to abscisic acid)	04144(Endocytosis);04144(Endocytosis)	K19366	NA
TRITD_4Av1G033110	26.4kDa heat-shock protein [Triticum dicoccoides]	6.41948	60.1269	-3.22748	6.65752e-06	0.0295118	down	GO:0009408(response to heat);GO:0009408(response to heat)	04141(Protein processing in endoplasmic reticulum);04141(Protein processing in endoplasmic reticulum)	K13993	NA
TRITD_4Av1G033200	26.5kDa heat-shock protein [Triticum turgidum subsp. durum];hypothetical protein TRIUR3_21332 [Triticum urartu]	2.47295	10.9757	-2.15001	0.00196378	1	down	GO:0009408(response to heat);GO:0009408(response to heat)	04141(Protein processing in endoplasmic reticulum);04141(Protein processing in endoplasmic reticulum)	K13993	NA
TRITD_4Av1G037310	LYR motif-containing protein 4 [Aegilops tauschii subsp. tauschii]	7.80559	20.9431	-1.4239	0.0373503	1	down	GO:0003824(catalytic activity)	NA	NA	NA
TRITD_4Av1G041050	uncharacterized protein LOC109778551 [Aegilops tauschii subsp. tauschii]	3.31102	9.32576	-1.49395	0.0308819	1	down	GO:0003674(molecular_function);GO:0005739(mitochondrion);GO:0008150(biological_process);GO:0016021(integral component of membrane)	NA	NA	NA
TRITD_4Av1G041570	hypothetical protein TRIUR3_21260 [Triticum urartu];17.9 kDa class I heat shock protein-like [Aegilops tauschii subsp. tauschii]	1.58306	5.05767	-1.67576	0.0150638	1	down	GO:0009408(response to heat);GO:0009408(response to heat)	04141(Protein processing in endoplasmic reticulum);04141(Protein processing in endoplasmic reticulum)	K13993	NA
TRITD_4Av1G043380	hypothetical protein TRIUR3_29768 [Triticum urartu]	1.50217	5.90766	-1.97554	0.00479261	1	down	NA	NA	NA	NA
TRITD_4Av1G068010	probable leucine-rich repeat receptor-like protein kinase At5g49770 [Aegilops tauschii subsp. tauschii];predicted protein, partial [Hordeum vulgare subsp. vulgare]	0.513898	2.16352	-2.07383	0.00288692	1	down	GO:0004674(protein serine/threonine kinase activity);GO:0005524(ATP binding);GO:0005576(extracellular region);GO:0006468(protein phosphorylation);GO:0007169(transmembrane receptor protein tyrosine kinase signaling pathway);GO:0016301(kinase activity);GO:0016310(phosphorylation);GO:0016310(phosphorylation)	NA	NA	NA
TRITD_4Av1G081560	glycine-rich protein 2-like [Aegilops tauschii subsp. tauschii];predicted protein [Hordeum vulgare subsp. vulgare];unknown [Zea mays]	21.3996	81.4758	-1.92878	0.00462814	1	down	GO:0004477(methenyltetrahydrofolate cyclohydrolase activity);GO:0004488(methylenetetrahydrofolate dehydrogenase (NADP+) activity);GO:0005829(cytosol);GO:0006730(one-carbon metabolic process);GO:0006730(one-carbon metabolic process)	NA	NA	NA
TRITD_4Av1G147090	alpha-L-arabinofuranosidase 1-like isoform X2 [Aegilops tauschii subsp. tauschii];Alpha-L-arabinofuranosidase 1 [Triticum urartu];alpha-L-arabinofuranosidase 1-like isoform X1 [Aegilops tauschii subsp. tauschii]	1.78995	6.06057	-1.75953	0.00983845	1	down	GO:0005576(extracellular region);GO:0005773(vacuole);GO:0009044(xylan 1,4-beta-xylosidase activity);GO:0009505(plant-type cell wall);GO:0016798(hydrolase activity, acting on glycosyl bonds);GO:0045493(xylan catabolic process);GO:0046373(L-arabinose metabolic process);GO:0046556(alpha-L-arabinofuranosidase activity);GO:0048046(apoplast);GO:0048046(apoplast)	00520(Amino sugar and nucleotide sugar metabolism);00520(Amino sugar and nucleotide sugar metabolism)	K01209	EC:3.2.1.55
TRITD_4Av1G157650	NAD(P)H-quinone oxidoreductase subunit T, chloroplastic [Aegilops tauschii subsp. tauschii];hypothetical protein TRIUR3_03738 [Triticum urartu]	2.85214	9.88657	-1.79342	0.00903852	1	down	GO:0005737(cytoplasm);GO:0005829(cytosol);GO:0006457(protein folding);GO:0009507(chloroplast);GO:0009535(chloroplast thylakoid membrane);GO:0010598(NAD(P)H dehydrogenase complex (plastoquinone));GO:0016021(integral component of membrane);GO:0016491(oxidoreductase activity);GO:0048038(quinone binding);GO:0055114(oxidation-reduction process);GO:0055114(oxidation-reduction process)	NA	NA	NA
TRITD_4Av1G173200	F-box/kelch-repeat protein At2g44130-like [Aegilops tauschii subsp. tauschii]	3.49254	8.78145	-1.33018	0.0494357	1	down	GO:0004842(ubiquitin-protein transferase activity);GO:0031463(Cul3-RING ubiquitin ligase complex)	NA	NA	NA
TRITD_4Av1G187350	probable zinc metalloprotease EGY3, chloroplastic [Aegilops tauschii subsp. tauschii]	3.14576	10.8085	-1.78068	0.00894991	1	down	GO:0005739(mitochondrion);GO:0006508(proteolysis);GO:0008237(metallopeptidase activity);GO:0009408(response to heat);GO:0009644(response to high light intensity);GO:0016021(integral component of membrane);GO:0031969(chloroplast membrane);GO:0042542(response to hydrogen peroxide)	NA	NA	NA
TRITD_4Av1G188280	uncharacterized protein LOC109732805 [Aegilops tauschii subsp. tauschii]	1.89389	4.9082	-1.37384	0.0439191	1	down	GO:0016021(integral component of membrane);GO:0016021(integral component of membrane)	NA	NA	NA
TRITD_4Av1G195400	multicopper oxidase LPR1-like [Aegilops tauschii subsp. tauschii];Spore coat protein A [Triticum urartu]	1.1807	9.9962	-3.08174	1.67956e-05	0.0521166	down	GO:0005507(copper ion binding);GO:0016722(oxidoreductase activity, oxidizing metal ions);GO:0016722(oxidoreductase activity, oxidizing metal ions)	NA	NA	NA
TRITD_4Av1G207560	hypothetical protein TRIUR3_35001 [Triticum urartu]	14.9814	4.21017	1.83122	0.00837321	1	up	NA	NA	NA	NA
TRITD_4Av1G229680	hypothetical protein SORBI_3001G476400 [Sorghum bicolor]	2.87177	10.2488	-1.83544	0.00837814	1	down	NA	NA	NA	NA
TRITD_4Av1G230370	Cysteine synthase, chloroplastic/chromoplastic [Triticum urartu];cysteine synthase-like [Aegilops tauschii subsp. tauschii];hypothetical protein TRIUR3_26980 [Triticum urartu]	0.950915	4.41175	-2.21396	0.00161442	1	down	GO:0004124(cysteine synthase activity);GO:0005737(cytoplasm);GO:0006535(cysteine biosynthetic process from serine);GO:0030170(pyridoxal phosphate binding);GO:0030170(pyridoxal phosphate binding)	00920(Sulfur metabolism);00270(Cysteine and methionine metabolism);00270(Cysteine and methionine metabolism)	K01738	EC:2.5.1.47
TRITD_4Av1G249300	UDP-glycosyltransferase 85A2 [Triticum urartu];7-deoxyloganetin glucosyltransferase-like [Aegilops tauschii subsp. tauschii];7-deoxyloganetin glucosyltransferase-like isoform X1 [Aegilops tauschii subsp. tauschii]	0.369905	1.33315	-1.84961	0.00798977	1	down	GO:0009813(flavonoid biosynthetic process);GO:0043231(intracellular membrane-bounded organelle);GO:0052696(flavonoid glucuronidation);GO:0080043(quercetin 3-O-glucosyltransferase activity);GO:0080044(quercetin 7-O-glucosyltransferase activity);GO:0080044(quercetin 7-O-glucosyltransferase activity)	NA	NA	NA
TRITD_4Av1G250500	bisdemethoxycurcumin synthase-like [Aegilops tauschii subsp. tauschii]	1.78027	5.34196	-1.58527	0.0210262	1	down	GO:0009813(flavonoid biosynthetic process);GO:0042802(identical protein binding)	00945(Stilbenoid, diarylheptanoid and gingerol biosynthesis)	K17212	EC:2.3.1.211
TRITD_4Av1G258660	probable polygalacturonase isoform X2 [Aegilops tauschii subsp. tauschii];predicted protein [Hordeum vulgare subsp. vulgare]	0.60444	36.4756	-5.91519	3.52667e-13	1.09433e-08	down	GO:0004650(polygalacturonase activity);GO:0005975(carbohydrate metabolic process);GO:0005576(extracellular region);GO:0005618(cell wall);GO:0016829(lyase activity);GO:0016829(lyase activity)	00040(Pentose and glucuronate interconversions);00040(Pentose and glucuronate interconversions)	K01184	EC:3.2.1.15
TRITD_4Av1G261370	6-fructosyltransferase, partial [Leymus chinensis]	1.71412	4.78614	-1.48139	0.0292544	1	down	GO:0005975(carbohydrate metabolic process);GO:0050306(sucrose 1F-fructosyltransferase activity);GO:0050306(sucrose 1F-fructosyltransferase activity)	NA	NA	NA
TRITD_4Av1G263040	thaumatin-like protein [Triticum aestivum]	2.89789	12.3999	-2.09725	0.00258638	1	down	GO:0004674(protein serine/threonine kinase activity);GO:0005886(plasma membrane);GO:0006468(protein phosphorylation)	NA	NA	NA
TRITD_4Av1G264430	putative disease resistance RPP13-like protein 3 [Aegilops tauschii subsp. tauschii]	1.81327	0.628208	1.52928	0.0257301	1	up	GO:0004185(serine-type carboxypeptidase activity);GO:0051603(proteolysis involved in cellular protein catabolic process);GO:0051603(proteolysis involved in cellular protein catabolic process)	04626(Plant-pathogen interaction);04626(Plant-pathogen interaction)	K13457	NA
TRITD_4Bv1G004480	uncharacterized protein LOC109767248 [Aegilops tauschii subsp. tauschii]	1.71454	4.51579	-1.39716	0.0430046	1	down	GO:0003674(molecular_function);GO:0005634(nucleus);GO:0008150(biological_process);GO:0008150(biological_process)	NA	NA	NA
TRITD_4Bv1G006300	predicted protein [Hordeum vulgare subsp. vulgare]	18.1172	54.4817	-1.58841	0.0188388	1	down	NA	NA	NA	NA
TRITD_4Bv1G018300	uncharacterized protein LOC109732805 [Aegilops tauschii subsp. tauschii]	1.74997	4.54789	-1.37787	0.0447634	1	down	GO:0016021(integral component of membrane);GO:0016021(integral component of membrane)	NA	NA	NA
TRITD_4Bv1G019410	probable zinc metalloprotease EGY3, chloroplastic [Aegilops tauschii subsp. tauschii]	7.56223	35.6076	-2.2353	0.00115641	0.969825	down	GO:0005739(mitochondrion);GO:0006508(proteolysis);GO:0008237(metallopeptidase activity);GO:0009408(response to heat);GO:0009644(response to high light intensity);GO:0016021(integral component of membrane);GO:0031969(chloroplast membrane);GO:0042542(response to hydrogen peroxide);GO:0042542(response to hydrogen peroxide)	NA	NA	NA
TRITD_4Bv1G040940	uncharacterized aarF domain-containing protein kinase At4g31390, chloroplastic [Aegilops tauschii subsp. tauschii]	3.38362	9.7699	-1.52978	0.0237609	1	down	GO:0004672(protein kinase activity);GO:0005515(protein binding);GO:0005524(ATP binding);GO:0005886(plasma membrane);GO:0006468(protein phosphorylation);GO:0006995(cellular response to nitrogen starvation);GO:0009414(response to water deprivation);GO:0009507(chloroplast);GO:0009637(response to blue light);GO:0009767(photosynthetic electron transport chain);GO:0010027(thylakoid membrane organizatio…	NA	NA	NA
TRITD_4Bv1G107650	probable leucine-rich repeat receptor-like protein kinase At5g49770 [Aegilops tauschii subsp. tauschii];predicted protein, partial [Hordeum vulgare subsp. vulgare]	0.300314	1.28544	-2.09772	0.00279735	1	down	GO:0004674(protein serine/threonine kinase activity);GO:0005524(ATP binding);GO:0005576(extracellular region);GO:0006468(protein phosphorylation);GO:0007169(transmembrane receptor protein tyrosine kinase signaling pathway);GO:0016301(kinase activity);GO:0016310(phosphorylation);GO:0016310(phosphorylation)	NA	NA	NA
TRITD_4Bv1G133170	LYR motif-containing protein 4 [Aegilops tauschii subsp. tauschii]	9.30766	25.5412	-1.45633	0.0329091	1	down	GO:0003824(catalytic activity)	NA	NA	NA
TRITD_4Bv1G136930	heat shock protein HSP26 [Triticum aestivum]	2.32799	24.7475	-3.41012	2.70478e-06	0.0174675	down	GO:0009408(response to heat);GO:0009408(response to heat)	04141(Protein processing in endoplasmic reticulum);04141(Protein processing in endoplasmic reticulum)	K13993	NA
TRITD_4Bv1G143970	allene oxide synthase 2-like [Aegilops tauschii subsp. tauschii]	3.36749	8.80896	-1.3873	0.039899	1	down	GO:0004497(monooxygenase activity);GO:0016125(sterol metabolic process)	00592(alpha-Linolenic acid metabolism)	K01723	EC:4.2.1.92
TRITD_4Bv1G145980	G-type lectin S-receptor-like serine/threonine-protein kinase At2g19130 [Aegilops tauschii subsp. tauschii]	0.364837	0.963518	-1.40106	0.0449455	1	down	GO:0004674(protein serine/threonine kinase activity);GO:0005886(plasma membrane);GO:0006468(protein phosphorylation);GO:0006468(protein phosphorylation)	NA	NA	NA
TRITD_4Bv1G156210	Homeobox-leucine zipper protein HOX12 [Triticum urartu];homeobox-leucine zipper protein HOX12-like [Aegilops tauschii subsp. tauschii]	1.17196	4.49534	-1.9395	0.00582116	1	down	GO:0048450(floral organ structural organization);GO:2000032(regulation of secondary shoot formation);GO:2000032(regulation of secondary shoot formation)	NA	NA	NA
TRITD_4Bv1G157730	aminotransferase ALD1 homolog [Aegilops tauschii subsp. tauschii]	1.71251	8.3249	-2.28132	0.00104323	0.924901	down	GO:0005507(copper ion binding);GO:0005829(cytosol);GO:0008483(transaminase activity);GO:0009089(lysine biosynthetic process via diaminopimelate);GO:0009507(chloroplast);GO:0009570(chloroplast stroma);GO:0009735(response to cytokinin);GO:0009862(systemic acquired resistance, salicylic acid mediated signaling pathway);GO:0010285(L,L-diaminopimelate aminotransferase activity);GO:0030170(pyridoxal ph…	00300(Lysine biosynthesis)	K10206	EC:2.6.1.83
TRITD_4Bv1G162020	blue copper-binding protein homolog [Triticum aestivum]	1.90036	8.4304	-2.14933	0.00226903	1	down	GO:0046658(anchored component of plasma membrane)	NA	NA	NA
TRITD_4Bv1G162880	uncharacterized protein LOC109779075 isoform X4 [Aegilops tauschii subsp. tauschii]	1.17096	0.445327	1.39475	0.0443141	1	up	GO:0009813(flavonoid biosynthetic process);GO:0043231(intracellular membrane-bounded organelle);GO:0052696(flavonoid glucuronidation);GO:0080043(quercetin 3-O-glucosyltransferase activity);GO:0080044(quercetin 7-O-glucosyltransferase activity);GO:0080044(quercetin 7-O-glucosyltransferase activity)	NA	NA	NA
TRITD_4Bv1G167950	uncharacterized protein LOC109733399 [Aegilops tauschii subsp. tauschii]	2.88784	8.02187	-1.47395	0.0313681	1	down	GO:0003674(molecular_function);GO:0008150(biological_process);GO:0009507(chloroplast);GO:0009507(chloroplast)	NA	NA	NA
TRITD_4Bv1G171960	uncharacterized protein LOC109753443 [Aegilops tauschii subsp. tauschii]	2.35283	0.784947	1.58373	0.0218533	1	up	GO:0005929(cilium);GO:0030991(intraciliary transport particle A);GO:0035721(intraciliary retrograde transport);GO:0060271(cilium assembly);GO:0061512(protein localization to cilium)	NA	NA	NA
TRITD_4Bv1G172730	protein TIFY 11b-like [Aegilops tauschii subsp. tauschii]	3.36347	9.53081	-1.50265	0.0289041	1	down	GO:0003714(transcription corepressor activity);GO:0005634(nucleus);GO:0009611(response to wounding);GO:0031347(regulation of defense response);GO:1903507(negative regulation of nucleic acid-templated transcription);GO:2000022(regulation of jasmonic acid mediated signaling pathway)	04075(Plant hormone signal transduction)	K13464	NA
TRITD_4Bv1G176040		4.83441	12.58	-1.37972	0.0429993	1	down	NA	NA	NA	NA
TRITD_4Bv1G182280	uncharacterized protein LOC109772167 [Aegilops tauschii subsp. tauschii];DnaJ homolog subfamily B member 12 [Triticum urartu]	0.690046	3.39806	-2.29995	0.0010191	0.924901	down	GO:0005737(cytoplasm);GO:0006457(protein folding);GO:0006457(protein folding)	NA	NA	NA
TRITD_4Bv1G183510	Mlo protein [Triticum aestivum];Mlo protein, partial [Triticum aestivum]	1.35941	3.96139	-1.54303	0.0240336	1	down	GO:0005886(plasma membrane);GO:0006952(defense response);GO:0006952(defense response)	NA	NA	NA
TRITD_4Bv1G187750	cold responsive protein [Aegilops speltoides]	10.0906	29.4128	-1.54343	0.0226654	1	down	NA	NA	NA	NA
TRITD_4Bv1G187760	group3 late embryogenesis abundant protein [Triticum aestivum]	4.91109	32.7553	-2.73762	0.000105871	0.182511	down	NA	NA	NA	NA
TRITD_4Bv1G206260	RecName: Full=Non-specific lipid-transfer protein 2G; Short=LTP2G; AltName: Full=7 kDa lipid transfer protein 1; AltName: Full=Lipid transfer protein 2 isoform 1; Short=LTP2-1; Flags: Precursor	517.48	2054.16	-1.98898	0.00351211	1	down	NA	NA	NA	NA
TRITD_5Av1G002550	cycloartenol synthase-like [Aegilops tauschii subsp. tauschii];Cycloartenol synthase [Triticum urartu];hypothetical protein TRIUR3_02577 [Triticum urartu]	0.377058	1.1844	-1.6513	0.017761	1	down	GO:0010686(tetracyclic triterpenoid biosynthetic process);GO:0016871(cycloartenol synthase activity);GO:0005773(vacuole);GO:0009555(pollen development);GO:0010027(thylakoid membrane organization);GO:0016866(intramolecular transferase activity);GO:0019745(pentacyclic triterpenoid biosynthetic process);GO:0034076(cucurbitadienol synthase activity);GO:0034076(cucurbitadienol synthase activity)	00100(Steroid biosynthesis);00100(Steroid biosynthesis)	K01853	EC:5.4.99.8
TRITD_5Av1G021980	transcription factor PIF4-like [Aegilops tauschii subsp. tauschii]	1.16778	3.90239	-1.74058	0.0121119	1	down	GO:0005634(nucleus)	04075(Plant hormone signal transduction)	K16189	NA
TRITD_5Av1G048390	calmodulin-binding protein 60 D-like isoform X1 [Aegilops tauschii subsp. tauschii];calmodulin-binding protein 60 D-like isoform X2 [Aegilops tauschii subsp. tauschii]	0.586714	1.5735	-1.42325	0.0382931	1	down	GO:0003677(DNA binding);GO:0005516(calmodulin binding);GO:0005634(nucleus);GO:0006351(transcription, DNA-templated);GO:0006355(regulation of transcription, DNA-templated);GO:0006950(response to stress);GO:0006950(response to stress)	NA	NA	NA
TRITD_5Av1G049040	Pathogenesis-related protein STH-21 [Triticum urartu]	4.64212	13.4685	-1.53673	0.0248759	1	down	GO:0004864(protein phosphatase inhibitor activity);GO:0005634(nucleus);GO:0005737(cytoplasm);GO:0009738(abscisic acid-activated signaling pathway);GO:0010427(abscisic acid binding);GO:0080163(regulation of protein serine/threonine phosphatase activity)	NA	NA	NA
TRITD_5Av1G114980	asparagine synthetase [Triticum turgidum subsp. durum]	2.58724	11.8897	-2.20023	0.00142434	1	down	GO:0004066(asparagine synthase (glutamine-hydrolyzing) activity);GO:0005829(cytosol);GO:0006529(asparagine biosynthetic process);GO:0006541(glutamine metabolic process);GO:0009646(response to absence of light);GO:0042803(protein homodimerization activity);GO:0042803(protein homodimerization activity)	00250(Alanine, aspartate and glutamate metabolism);00250(Alanine, aspartate and glutamate metabolism)	K01953	EC:6.3.5.4
TRITD_5Av1G132890	pathogenesis-related protein 1-like [Aegilops tauschii subsp. tauschii]	4.27304	22.4761	-2.39505	0.000627755	0.656741	down	GO:0003674(molecular_function);GO:0005576(extracellular region);GO:0005615(extracellular space);GO:0008150(biological_process)	04016(MAPK signaling pathway - plant);04075(Plant hormone signal transduction);04626(Plant-pathogen interaction)	K13449	NA
TRITD_5Av1G160400	hypothetical protein TRIUR3_00888 [Triticum urartu];hypothetical protein TRIUR3_00885 [Triticum urartu]	2.05441	5.41861	-1.3992	0.0400534	1	down	GO:0005634(nucleus);GO:0008150(biological_process);GO:0048046(apoplast);GO:0048046(apoplast)	NA	NA	NA
TRITD_5Av1G167530	probable inactive purple acid phosphatase 27 isoform X2 [Aegilops tauschii subsp. tauschii]	0.847356	2.31879	-1.45233	0.0339516	1	down	GO:0003993(acid phosphatase activity);GO:0004722(protein serine/threonine phosphatase activity);GO:0005576(extracellular region);GO:0046872(metal ion binding);GO:0016311(dephosphorylation);GO:0016311(dephosphorylation)	NA	NA	NA
TRITD_5Av1G173510	bifunctional L-3-cyanoalanine synthase/cysteine synthase, mitochondrial [Aegilops tauschii subsp. tauschii];Cysteine synthase, chloroplastic/chromoplastic [Triticum urartu]	2.94337	8.36757	-1.50734	0.0264773	1	down	GO:0004124(cysteine synthase activity);GO:0005737(cytoplasm);GO:0006535(cysteine biosynthetic process from serine);GO:0030170(pyridoxal phosphate binding);GO:0030170(pyridoxal phosphate binding)	00920(Sulfur metabolism);00270(Cysteine and methionine metabolism);00460(Cyanoamino acid metabolism);00460(Cyanoamino acid metabolism)	K13034	EC:2.5.1.47;EC:4.4.1.9
TRITD_5Av1G173790	CDGSH iron-sulfur domain-containing protein NEET [Aegilops tauschii subsp. tauschii]	7.69698	27.7937	-1.85239	0.00700373	1	down	GO:0005739(mitochondrion);GO:0009507(chloroplast);GO:0009570(chloroplast stroma);GO:0010150(leaf senescence);GO:0046872(metal ion binding);GO:0051537(2 iron, 2 sulfur cluster binding);GO:0055072(iron ion homeostasis);GO:0072593(reactive oxygen species metabolic process)	NA	NA	NA
TRITD_5Av1G186110	plasma membrane intrinsic protein PIP2;7 [Hordeum vulgare]	2.05291	6.10247	-1.57172	0.0218523	1	down	GO:0005773(vacuole);GO:0005887(integral component of plasma membrane);GO:0009506(plasmodesma);GO:0009992(cellular water homeostasis);GO:0015250(water channel activity);GO:0015254(glycerol channel activity);GO:0034220(ion transmembrane transport)	NA	NA	NA
TRITD_5Av1G200200	linoleate 9S-lipoxygenase 2-like [Aegilops tauschii subsp. tauschii]	0.594963	2.8284	-2.24912	0.00130835	1	down	GO:0002215(defense response to nematode);GO:0050832(defense response to fungus);GO:0005737(cytoplasm);GO:0009611(response to wounding);GO:0016165(linoleate 13S-lipoxygenase activity);GO:0051707(response to other organism);GO:0051707(response to other organism)	00591(Linoleic acid metabolism);00591(Linoleic acid metabolism)	K15718	EC:1.13.11.58
TRITD_5Av1G238570	Protein MLO [Triticum urartu];MLo protein [Triticum aestivum]	0.754709	2.20831	-1.54895	0.024406	1	down	GO:0005886(plasma membrane);GO:0006952(defense response);GO:0006952(defense response)	NA	NA	NA
TRITD_5Av1G241660	cold-responsive LEA/RAB-related COR protein [Triticum aestivum]	5.08568	40.6139	-2.99746	2.62516e-05	0.0641242	down	NA	NA	NA	NA
TRITD_5Av1G248570	Beta-fructofuranosidase, insoluble isoenzyme 1 [Triticum urartu]	0.76074	3.77224	-2.30995	0.00100699	0.924901	down	GO:0042742(defense response to bacterium);GO:0050832(defense response to fungus);GO:0052576(carbohydrate storage);GO:0052576(carbohydrate storage)	00052(Galactose metabolism);00500(Starch and sucrose metabolism);00500(Starch and sucrose metabolism)	K01193	EC:3.2.1.26
TRITD_5Av1G257500	type 2 non specific lipid transfer protein precursor [Triticum aestivum]	803.909	2285.27	-1.50726	0.0250876	1	down	NA	NA	NA	NA
TRITD_5Bv1G027380	histone H2B.2-like [Aegilops tauschii subsp. tauschii];Histone H2B.10 [Triticum urartu];histone H2B.9 [Artemisia annua]	43.1598	14.4818	1.57545	0.018206	1	up	GO:0000788(nuclear nucleosome);GO:0003677(DNA binding);GO:0006334(nucleosome assembly);GO:0000786(nucleosome);GO:0005634(nucleus);GO:0009506(plasmodesma);GO:0046982(protein heterodimerization activity);GO:0046982(protein heterodimerization activity)	NA	NA	NA
TRITD_5Bv1G090820	NAC domain transcription factor [Triticum aestivum]	1.5711	4.88855	-1.63763	0.0169298	1	down	GO:0003700(DNA binding transcription factor activity);GO:0005634(nucleus);GO:0006351(transcription, DNA-templated);GO:0006355(regulation of transcription, DNA-templated);GO:0007275(multicellular organism development);GO:0009753(response to jasmonic acid);GO:0044212(transcription regulatory region DNA binding);GO:0045995(regulation of embryonic development);GO:0048317(seed morphogenesis);GO:008006…	NA	NA	NA
TRITD_5Bv1G093180	peroxidase 4-like [Aegilops tauschii subsp. tauschii]	1.38356	5.09807	-1.88156	0.00670622	1	down	GO:0004601(peroxidase activity);GO:0005515(protein binding);GO:0005576(extracellular region);GO:0005618(cell wall);GO:0005794(Golgi apparatus);GO:0005829(cytosol);GO:0006979(response to oxidative stress);GO:0009809(lignin biosynthetic process);GO:0010089(xylem development);GO:0020037(heme binding);GO:0042744(hydrogen peroxide catabolic process);GO:0046872(metal ion binding);GO:0048046(apoplast);G…	00940(Phenylpropanoid biosynthesis);00940(Phenylpropanoid biosynthesis)	K00430	EC:1.11.1.7
TRITD_5Bv1G094300	uncharacterized protein LOC109735442 [Aegilops tauschii subsp. tauschii];hypothetical protein TRIUR3_09183 [Triticum urartu]	3.51188	13.5558	-1.94859	0.00443289	1	down	NA	NA	NA	NA
TRITD_5Bv1G097460	asparagine synthetase [Triticum turgidum subsp. durum];glutamine-dependent asparagine synthetase [Triticum aestivum];glutamine-dependent asparagine synthetase 1 [Hordeum vulgare subsp. vulgare]	4.39427	17.949	-2.03021	0.00308808	1	down	GO:0004066(asparagine synthase (glutamine-hydrolyzing) activity);GO:0005829(cytosol);GO:0006529(asparagine biosynthetic process);GO:0006541(glutamine metabolic process);GO:0009646(response to absence of light);GO:0042803(protein homodimerization activity);GO:0042803(protein homodimerization activity)	00250(Alanine, aspartate and glutamate metabolism);00250(Alanine, aspartate and glutamate metabolism)	K01953	EC:6.3.5.4
TRITD_5Bv1G100800	predicted protein [Hordeum vulgare subsp. vulgare];DNA-binding protein SMUBP-2-like isoform X2 [Aegilops tauschii subsp. tauschii]	0.439283	1.13889	-1.37441	0.0492659	1	down	GO:0003677(DNA binding);GO:0009507(chloroplast);GO:0009570(chloroplast stroma);GO:0009941(chloroplast envelope);GO:0009941(chloroplast envelope)	NA	NA	NA
TRITD_5Bv1G104090	long chain acyl-CoA synthetase 8 [Aegilops tauschii subsp. tauschii];Long chain acyl-CoA synthetase 8 [Triticum urartu]	42.762	6.0085	2.83125	4.95427e-05	0.102487	up	GO:0000723(telomere maintenance);GO:0000784(nuclear chromosome, telomeric region);GO:0004467(long-chain fatty acid-CoA ligase activity);GO:0005524(ATP binding);GO:0005783(endoplasmic reticulum);GO:0005794(Golgi apparatus);GO:0006631(fatty acid metabolic process);GO:0006633(fatty acid biosynthetic process);GO:0009507(chloroplast);GO:0009941(chloroplast envelope);GO:0043047(single-stranded telomeri…	00061(Fatty acid biosynthesis);00071(Fatty acid degradation);04146(Peroxisome);04146(Peroxisome)	K01897	EC:6.2.1.3
TRITD_5Bv1G112400	pathogenisis-related protein 1.1 [Triticum aestivum]	2.41803	26.0825	-3.43118	2.6239e-06	0.0174675	down	GO:0003674(molecular_function);GO:0005576(extracellular region);GO:0005615(extracellular space);GO:0008150(biological_process);GO:0005618(cell wall);GO:0006952(defense response);GO:0009414(response to water deprivation);GO:0009627(systemic acquired resistance);GO:0010266(response to vitamin B1);GO:0048046(apoplast);GO:0048046(apoplast)	04016(MAPK signaling pathway - plant);04075(Plant hormone signal transduction);04626(Plant-pathogen interaction);04626(Plant-pathogen interaction)	K13449	NA
TRITD_5Bv1G128310	protein TIFY 10c-like [Aegilops tauschii subsp. tauschii]	3.67617	12.3596	-1.74935	0.0107035	1	down	GO:0003714(transcription corepressor activity);GO:0005634(nucleus);GO:0009611(response to wounding);GO:0031347(regulation of defense response);GO:1903507(negative regulation of nucleic acid-templated transcription);GO:2000022(regulation of jasmonic acid mediated signaling pathway);GO:2000022(regulation of jasmonic acid mediated signaling pathway)	04075(Plant hormone signal transduction);04075(Plant hormone signal transduction)	K13464	NA
TRITD_5Bv1G141210	16.9 kDa class I heat shock protein 1-like [Aegilops tauschii subsp. tauschii]	2.73811	14.6038	-2.41509	0.000601308	0.656741	down	GO:0051260(protein homooligomerization)	04141(Protein processing in endoplasmic reticulum)	K13993	NA
TRITD_5Bv1G165530	2-alkenal reductase (NADP(+)-dependent)-like [Aegilops tauschii subsp. tauschii]	0.931917	2.46421	-1.40285	0.0434371	1	down	GO:0005737(cytoplasm);GO:0016491(oxidoreductase activity);GO:0055114(oxidation-reduction process)	NA	NA	NA
TRITD_5Bv1G171730	NDR1/HIN1-like protein 12 [Aegilops tauschii subsp. tauschii]	131.293	364.983	-1.47504	0.0282977	1	down	GO:0006952(defense response);GO:0009506(plasmodesma);GO:0046658(anchored component of plasma membrane)	00860(Porphyrin and chlorophyll metabolism)	K22013	EC:4.99.1.10
TRITD_5Bv1G176040	probable aquaporin PIP2-7 [Aegilops tauschii subsp. tauschii];predicted protein [Hordeum vulgare subsp. vulgare]	3.37489	8.63504	-1.35536	0.0459066	1	down	GO:0005773(vacuole);GO:0005887(integral component of plasma membrane);GO:0009506(plasmodesma);GO:0009992(cellular water homeostasis);GO:0015250(water channel activity);GO:0015254(glycerol channel activity);GO:0034220(ion transmembrane transport);GO:0034220(ion transmembrane transport)	NA	NA	NA
TRITD_5Bv1G182110	predicted protein [Hordeum vulgare subsp. vulgare];probable flavin-containing monooxygenase 1 [Aegilops tauschii subsp. tauschii]	0.669355	2.06337	-1.62416	0.0181473	1	down	GO:0004497(monooxygenase activity);GO:0055114(oxidation-reduction process);GO:0055114(oxidation-reduction process)	00380(Tryptophan metabolism);00380(Tryptophan metabolism)	K11816	EC:1.14.13.168
TRITD_5Bv1G184500	11S globulin seed storage protein 2-like [Aegilops tauschii subsp. tauschii];hypothetical protein TRIUR3_29263 [Triticum urartu]	1.38228	5.52299	-1.9984	0.0039068	1	down	NA	NA	NA	NA
TRITD_5Bv1G203040	chitinase 8-like [Aegilops tauschii subsp. tauschii]	1.06427	9.4524	-3.15081	1.3009e-05	0.0504588	down	GO:0004568(chitinase activity);GO:0050832(defense response to fungus);GO:0050832(defense response to fungus)	00520(Amino sugar and nucleotide sugar metabolism);04016(MAPK signaling pathway - plant);04016(MAPK signaling pathway - plant)	K20547	EC:3.2.1.14
TRITD_5Bv1G218750	predicted protein [Hordeum vulgare subsp. vulgare];Pleiotropic drug resistance protein 5 [Triticum urartu];ABC transporter G family member 48-like isoform X2 [Aegilops tauschii subsp. tauschii]	0.281796	1.10819	-1.97549	0.00447693	1	down	GO:0005886(plasma membrane);GO:0016021(integral component of membrane);GO:0042626(ATPase activity, coupled to transmembrane movement of substances);GO:0042626(ATPase activity, coupled to transmembrane movement of substances)	02010(ABC transporters);02010(ABC transporters)	K05681	NA
TRITD_5Bv1G223650	uncharacterized protein LOC109770549 [Aegilops tauschii subsp. tauschii]	4.13327	11.7136	-1.50282	0.0287062	1	down	GO:0005509(calcium ion binding)	NA	NA	NA
TRITD_5Bv1G226860	Protein H2A.6 [Triticum urartu];Histone H2A.1 [Triticum urartu]	67.2815	25.5572	1.39648	0.0349123	1	up	GO:0000790(nuclear chromatin);GO:0003677(DNA binding);GO:0006342(chromatin silencing);GO:0006342(chromatin silencing)	NA	NA	NA
TRITD_5Bv1G235100	uncharacterized protein LOC109747514 [Aegilops tauschii subsp. tauschii]	54.9052	152.363	-1.4725	0.0287797	1	down	NA	NA	NA	NA
TRITD_5Bv1G244110	type 2 non specific lipid transfer protein precursor [Triticum aestivum]	562.714	2176.42	-1.95148	0.00414096	1	down	NA	NA	NA	NA
TRITD_6Av1G000360	hypothetical protein TRIUR3_14179 [Triticum urartu]	45.0586	10.5955	2.08835	0.00219398	1	up	NA	NA	NA	NA
TRITD_6Av1G010760	uncharacterized protein LOC109779614 [Aegilops tauschii subsp. tauschii]	3.54917	10.2075	-1.52408	0.0262125	1	down	GO:0003674(molecular_function);GO:0005739(mitochondrion);GO:0008150(biological_process);GO:0016021(integral component of membrane)	NA	NA	NA
TRITD_6Av1G065200	TPA_inf: caleosin [Triticum aestivum];hypothetical protein TRIUR3_11577 [Triticum urartu]	3.09273	8.59794	-1.47511	0.0310329	1	down	GO:0005509(calcium ion binding);GO:0005773(vacuole);GO:0005783(endoplasmic reticulum);GO:0009269(response to desiccation);GO:0009409(response to cold);GO:0009620(response to fungus);GO:0009651(response to salt stress);GO:0009737(response to abscisic acid);GO:0009751(response to salicylic acid);GO:0010118(stomatal movement);GO:0012511(monolayer-surrounded lipid storage body);GO:0031407(oxylipin me…	00073(Cutin, suberine and wax biosynthesis);00073(Cutin, suberine and wax biosynthesis)	K17991	EC:1.11.2.3
TRITD_6Av1G135550	Glycine-rich RNA-binding protein GRP1A [Triticum urartu];glycine-rich RNA-binding protein-like [Aegilops tauschii subsp. tauschii]	2.39847	6.73724	-1.49004	0.0321722	1	down	GO:0000380(alternative mRNA splicing, via spliceosome);GO:0003690(double-stranded DNA binding);GO:0003697(single-stranded DNA binding);GO:0003723(RNA binding);GO:0003729(mRNA binding);GO:0005515(protein binding);GO:0005634(nucleus);GO:0005737(cytoplasm);GO:0005739(mitochondrion);GO:0005777(peroxisome);GO:0005829(cytosol);GO:0006406(mRNA export from nucleus);GO:0006970(response to osmotic stress);…	NA	NA	NA
TRITD_6Av1G147180	putative receptor-like protein kinase [Panicum miliaceum]	0.351959	1.50279	-2.09416	0.00269531	1	down	GO:0005515(protein binding);GO:0005515(protein binding)	NA	NA	NA
TRITD_6Av1G207530	Dehydrin DHN3 [Triticum urartu];dehydrin WZY2 [Triticum aestivum];dehydrin DHN3 isoform X1 [Aegilops tauschii subsp. tauschii];dehydrin DHN3 isoform X2 [Aegilops tauschii subsp. tauschii]	1.92981	6.62816	-1.78015	0.0100378	1	down	GO:0005829(cytosol);GO:0009414(response to water deprivation);GO:0009631(cold acclimation);GO:0009737(response to abscisic acid);GO:0009737(response to abscisic acid)	NA	NA	NA
TRITD_6Av1G218000	Bidirectional sugar transporter SWEET13 [Triticum urartu]	1.68989	5.50247	-1.70315	0.0133	1	down	GO:0008643(carbohydrate transport);GO:0016021(integral component of membrane);GO:0051119(sugar transmembrane transporter activity);GO:0005887(integral component of plasma membrane);GO:0005887(integral component of plasma membrane)	NA	NA	NA
TRITD_6Av1G218540	uncharacterized protein LOC109779046 [Aegilops tauschii subsp. tauschii]	11.1027	31.7754	-1.517	0.0251781	1	down	NA	NA	NA	NA
TRITD_6Av1G226330	low-temperature-induced 65 kDa protein-like [Aegilops tauschii subsp. tauschii];hypothetical protein TRIUR3_31302 [Triticum urartu]	0.587673	3.02498	-2.36384	0.000835365	0.810043	down	NA	NA	NA	NA
TRITD_6Bv1G007390	linolenate hydroperoxide lyase, chloroplastic [Aegilops tauschii subsp. tauschii]	1.59121	4.11283	-1.37001	0.0452288	1	down	GO:0004497(monooxygenase activity);GO:0009941(chloroplast envelope);GO:0016125(sterol metabolic process)	00592(alpha-Linolenic acid metabolism)	K10528	EC:4.1.2.-
TRITD_6Bv1G013660	unnamed protein product [Triticum aestivum]	0.683456	2.0865	-1.61016	0.0201089	1	down	GO:0005375(copper ion transmembrane transporter activity);GO:0009793(embryo development ending in seed dormancy)	NA	NA	NA
TRITD_6Bv1G015710	uncharacterized protein LOC109786338 isoform X2 [Aegilops tauschii subsp. tauschii]	6.4788	1.0868	2.57564	0.000245889	0.346816	up	GO:0004557(alpha-galactosidase activity);GO:0005576(extracellular region);GO:0005618(cell wall);GO:0005829(cytosol)	NA	NA	NA
TRITD_6Bv1G016400	hypothetical protein TRIUR3_02956 [Triticum urartu]	37.6114	10.7445	1.80757	0.00733198	1	up	NA	NA	NA	NA
TRITD_6Bv1G020500	protein H2A.6 [Aegilops tauschii subsp. tauschii];histone H2A.1-like [Aegilops tauschii subsp. tauschii]	37.5794	7.16284	2.39134	0.000523508	0.624786	up	GO:0000790(nuclear chromatin);GO:0003677(DNA binding);GO:0006342(chromatin silencing);GO:0006342(chromatin silencing)	NA	NA	NA
TRITD_6Bv1G020780	alpha-gliadin, partial [Triticum spelta];alpha-gliadin, partial [Triticum aestivum]	1280.65	167.109	2.93801	2.68648e-05	0.0641242	up	NA	NA	NA	NA
TRITD_6Bv1G029520	uncharacterized protein LOC109755122 [Aegilops tauschii subsp. tauschii]	1.79308	5.5049	-1.61828	0.0195645	1	down	GO:0005576(extracellular region);GO:0006952(defense response)	NA	NA	NA
TRITD_6Bv1G051500	PM21 [Dasypyrum villosum]	0.270236	0.884891	-1.71128	0.0142467	1	down	GO:0004185(serine-type carboxypeptidase activity);GO:0051603(proteolysis involved in cellular protein catabolic process);GO:0005515(protein binding);GO:0042802(identical protein binding);GO:0042802(identical protein binding)	04626(Plant-pathogen interaction);04626(Plant-pathogen interaction)	K13457	NA
TRITD_6Bv1G064600	WRKY transcription factor 33-2 [Triticum aestivum]	1.59592	4.8428	-1.60145	0.0198165	1	down	GO:0003700(DNA binding transcription factor activity);GO:0005634(nucleus);GO:0006952(defense response);GO:0009685(gibberellin metabolic process);GO:0009685(gibberellin metabolic process)	04626(Plant-pathogen interaction);04626(Plant-pathogen interaction)	K18834	NA
TRITD_6Bv1G083480	ABC transporter G family member 39 [Aegilops tauschii subsp. tauschii];Putative pleiotropic drug resistance protein 7 [Triticum urartu]	0.235282	0.638778	-1.44092	0.038293	1	down	GO:0005886(plasma membrane);GO:0016021(integral component of membrane);GO:0042626(ATPase activity, coupled to transmembrane movement of substances);GO:0042626(ATPase activity, coupled to transmembrane movement of substances)	02010(ABC transporters);02010(ABC transporters)	K05681	NA
TRITD_6Bv1G132120	predicted protein [Hordeum vulgare subsp. vulgare]	0.769822	2.17146	-1.49607	0.0289087	1	down	GO:0005515(protein binding)	NA	NA	NA
TRITD_6Bv1G159060	CCD-B4 [Triticum aestivum];zeaxanthin 7,8(7',8')-cleavage dioxygenase, chromoplastic-like [Aegilops tauschii subsp. tauschii];hypothetical protein TRIUR3_23934 [Triticum urartu]	9.5242	32.2301	-1.75874	0.00948467	1	down	GO:0005515(protein binding);GO:0009507(chloroplast);GO:0010287(plastoglobule);GO:0016702(oxidoreductase activity, acting on single donors with incorporation of molecular oxygen, incorporation of two atoms of oxygen);GO:0046872(metal ion binding);GO:0055114(oxidation-reduction process);GO:0055114(oxidation-reduction process)	00906(Carotenoid biosynthesis);00906(Carotenoid biosynthesis)	K09840	EC:1.13.11.51
TRITD_6Bv1G159250	hypothetical protein BRADI_1g01985v3 [Brachypodium distachyon]	1.45798	8.19133	-2.49013	0.000405695	0.5049	down	GO:0004672(protein kinase activity);GO:0005515(protein binding);GO:0005524(ATP binding);GO:0005886(plasma membrane);GO:0006468(protein phosphorylation);GO:0009506(plasmodesma);GO:0016021(integral component of membrane);GO:0016301(kinase activity);GO:0031348(negative regulation of defense response);GO:0033612(receptor serine/threonine kinase binding);GO:0042742(defense response to bacterium);GO:00…	NA	NA	NA
TRITD_6Bv1G159260	PREDICTED: probable LRR receptor-like serine/threonine-protein kinase At3g47570 isoform X1 [Oryza brachyantha];putative receptor-like protein kinase [Panicum miliaceum]	0.448437	4.63138	-3.36846	3.90585e-06	0.0201997	down	GO:0004674(protein serine/threonine kinase activity);GO:0005524(ATP binding);GO:0005886(plasma membrane);GO:0006468(protein phosphorylation);GO:0007169(transmembrane receptor protein tyrosine kinase signaling pathway);GO:0016021(integral component of membrane);GO:0016301(kinase activity);GO:0005515(protein binding);GO:0005515(protein binding)	NA	NA	NA
TRITD_6Bv1G181920	predicted protein [Hordeum vulgare subsp. vulgare];metalloendoproteinase 3-MMP-like [Aegilops tauschii subsp. tauschii]	0.870899	2.28631	-1.39244	0.0430565	1	down	GO:0004222(metalloendopeptidase activity);GO:0005576(extracellular region);GO:0005886(plasma membrane);GO:0006508(proteolysis);GO:0008270(zinc ion binding);GO:0031012(extracellular matrix);GO:0031225(anchored component of membrane);GO:0031225(anchored component of membrane)	NA	NA	NA
TRITD_6Bv1G188790	putative 12-oxophytodienoate reductase 11 [Aegilops tauschii subsp. tauschii]	0.781347	2.80388	-1.84339	0.00844401	1	down	GO:0003959(NADPH dehydrogenase activity);GO:0005622(intracellular);GO:0055114(oxidation-reduction process)	00592(alpha-Linolenic acid metabolism)	K05894	EC:1.3.1.42
TRITD_6Bv1G216700	bidirectional sugar transporter SWEET13-like [Aegilops tauschii subsp. tauschii];predicted protein [Hordeum vulgare subsp. vulgare]	1.91404	5.32845	-1.47709	0.0294553	1	down	GO:0005887(integral component of plasma membrane);GO:0008643(carbohydrate transport);GO:0016021(integral component of membrane);GO:0051119(sugar transmembrane transporter activity);GO:0051119(sugar transmembrane transporter activity)	NA	NA	NA
TRITD_6Bv1G224580	Putative disease resistance protein RGA3 [Triticum urartu];putative disease resistance protein RGA3 isoform X2 [Aegilops tauschii subsp. tauschii];predicted protein [Hordeum vulgare subsp. vulgare];putative disease resistance protein RGA4 isoform X1 [Aegilops tauschii subsp. tauschii]	0.149399	0.469586	-1.65221	0.01839	1	down	GO:0005515(protein binding);GO:0005524(ATP binding);GO:0005576(extracellular region);GO:0006952(defense response);GO:0043531(ADP binding);GO:0043531(ADP binding)	NA	NA	NA
TRITD_6Bv1G224860	unnamed protein product [Triticum aestivum];putative disease resistance protein At1g58400 [Aegilops tauschii subsp. tauschii]	0.234581	0.683651	-1.54318	0.0289748	1	down	GO:0004857(enzyme inhibitor activity);GO:0004857(enzyme inhibitor activity)	04626(Plant-pathogen interaction);04626(Plant-pathogen interaction)	K13457	NA
TRITD_7Av1G025010		140.701	13.7637	3.3537	2.81462e-06	0.0174675	up	NA	NA	NA	NA
TRITD_7Av1G030220	LOW QUALITY PROTEIN: histone H3.2 [Cicer arietinum];Histone H3.2 [Triticum urartu]	78.0868	18.6631	2.06489	0.00231469	1	up	GO:0000786(nucleosome);GO:0003677(DNA binding);GO:0005634(nucleus);GO:0006334(nucleosome assembly);GO:0031492(nucleosomal DNA binding);GO:0031492(nucleosomal DNA binding)	NA	NA	NA
TRITD_7Av1G040250	Transcription factor MYB1R1 [Triticum urartu]	1.62006	5.871	-1.85756	0.00706489	1	down	GO:0003682(chromatin binding);GO:0003700(DNA binding transcription factor activity);GO:0003713(transcription coactivator activity);GO:0004402(histone acetyltransferase activity);GO:0005634(nucleus);GO:0006338(chromatin remodeling);GO:0006357(regulation of transcription by RNA polymerase II);GO:0035066(positive regulation of histone acetylation)	04712(Circadian rhythm - plant)	K12133	NA
TRITD_7Av1G051030	cysteine-rich receptor-like protein kinase 6 [Sorghum bicolor];hypothetical protein TRIUR3_02760 [Triticum urartu]	1.61109	6.09853	-1.92043	0.00515333	1	down	GO:0004674(protein serine/threonine kinase activity);GO:0005886(plasma membrane);GO:0006468(protein phosphorylation);GO:0006952(defense response);GO:0009506(plasmodesma);GO:0009506(plasmodesma)	NA	NA	NA
TRITD_7Av1G052740	hypothetical protein [Hordeum vulgare];hypothetical protein TRIUR3_33397 [Triticum urartu]	2.62652	9.48704	-1.85281	0.00693539	1	down	GO:0005576(extracellular region);GO:0006952(defense response);GO:0006952(defense response)	NA	NA	NA
TRITD_7Av1G055190	chaperonin-like RBCX protein 1, chloroplastic [Aegilops tauschii subsp. tauschii];hypothetical protein TRIUR3_06178 [Triticum urartu]	1.43103	3.7968	-1.40773	0.0440409	1	down	GO:0009409(response to cold);GO:0009414(response to water deprivation);GO:0009534(chloroplast thylakoid);GO:0009651(response to salt stress);GO:0044183(protein binding involved in protein folding);GO:0061077(chaperone-mediated protein folding);GO:0061077(chaperone-mediated protein folding)	NA	NA	NA
TRITD_7Av1G060610	unnamed protein product [Triticum aestivum]	0.874675	3.34872	-1.93679	0.00516006	1	down	GO:0002084(protein depalmitoylation);GO:0005737(cytoplasm);GO:0008474(palmitoyl-(protein) hydrolase activity);GO:0052689(carboxylic ester hydrolase activity);GO:0004004(ATP-dependent RNA helicase activity);GO:0010501(RNA secondary structure unwinding);GO:0000494(box C/D snoRNA 3'-end processing);GO:0003723(RNA binding);GO:0008649(rRNA methyltransferase activity);GO:0015030(Cajal body);GO:0031167(…	NA	NA	NA
TRITD_7Av1G082510		5.84016	24.4586	-2.06626	0.00306286	1	down	NA	NA	NA	NA
TRITD_7Av1G082650	carboxyl-terminal-processing peptidase 3, chloroplastic [Aegilops tauschii subsp. tauschii];Carboxyl-terminal-processing protease [Triticum urartu]	1.11128	3.20729	-1.52913	0.0253709	1	down	GO:0030288(outer membrane-bounded periplasmic space);GO:0030288(outer membrane-bounded periplasmic space)	NA	NA	NA
TRITD_7Av1G086060	uncharacterized protein LOC109745074 [Aegilops tauschii subsp. tauschii]	7.74018	20.6214	-1.4137	0.0361672	1	down	GO:0006457(protein folding);GO:0009507(chloroplast);GO:0009507(chloroplast)	NA	NA	NA
TRITD_7Av1G153820	hypothetical protein TRIUR3_14493 [Triticum urartu]	2.89181	9.01923	-1.64103	0.017067	1	down	NA	NA	NA	NA
TRITD_7Av1G167420	L-gulonolactone oxidase 2-like [Aegilops tauschii subsp. tauschii];hypothetical protein TRIUR3_32440 [Triticum urartu]	0.704132	1.85567	-1.39802	0.041201	1	down	GO:0003885(D-arabinono-1,4-lactone oxidase activity);GO:0005576(extracellular region);GO:0016020(membrane);GO:0019853(L-ascorbic acid biosynthetic process);GO:0050105(L-gulonolactone oxidase activity);GO:0050660(flavin adenine dinucleotide binding);GO:0055114(oxidation-reduction process);GO:0055114(oxidation-reduction process)	NA	NA	NA
TRITD_7Av1G167720	hypothetical protein TRIUR3_07382 [Triticum urartu]	2.0755	6.19702	-1.57812	0.0218878	1	down	GO:0008150(biological_process);GO:0009534(chloroplast thylakoid);GO:0009941(chloroplast envelope);GO:0016853(isomerase activity);GO:0016853(isomerase activity)	00906(Carotenoid biosynthesis);00906(Carotenoid biosynthesis)	K17911	EC:5.2.1.14
TRITD_7Av1G174700	probable ascorbate-specific transmembrane electron transporter 2 [Aegilops tauschii subsp. tauschii];hypothetical protein TRIUR3_19278 [Triticum urartu]	1.87279	6.66962	-1.83241	0.00817011	1	down	GO:0016491(oxidoreductase activity);GO:0055114(oxidation-reduction process);GO:0055114(oxidation-reduction process)	NA	NA	NA
TRITD_7Av1G196970	putative GATA transcription factor 22 [Aegilops tauschii subsp. tauschii];GATA transcription factor 21 [Triticum urartu]	1.03483	2.80948	-1.44091	0.037464	1	down	GO:0000977(RNA polymerase II regulatory region sequence-specific DNA binding);GO:0001085(RNA polymerase II transcription factor binding);GO:0001228(transcriptional activator activity, RNA polymerase II transcription regulatory region sequence-specific DNA binding);GO:0003682(chromatin binding);GO:0005634(nucleus);GO:0005667(transcription factor complex);GO:0030154(cell differentiation);GO:0030154…	NA	NA	NA
TRITD_7Av1G201000	uncharacterized protein LOC109776862 [Aegilops tauschii subsp. tauschii]	1.85951	5.07978	-1.44984	0.0335899	1	down	NA	NA	NA	NA
TRITD_7Av1G207880	uncharacterized protein LOC109751649 [Aegilops tauschii subsp. tauschii];hypothetical protein TRIUR3_19327 [Triticum urartu];predicted protein [Hordeum vulgare subsp. vulgare]	19.3497	50.4921	-1.38375	0.0396385	1	down	GO:0003674(molecular_function);GO:0009507(chloroplast);GO:0009570(chloroplast stroma);GO:0009579(thylakoid);GO:0010478(chlororespiration);GO:0010478(chlororespiration)	NA	NA	NA
TRITD_7Bv1G006440	thiosulfate sulfurtransferase 16, chloroplastic-like isoform X2 [Aegilops tauschii subsp. tauschii];uncharacterized protein LOC109761339 isoform X1 [Aegilops tauschii subsp. tauschii]	2.26518	6.7956	-1.58498	0.0226015	1	down	GO:0004792(thiosulfate sulfurtransferase activity);GO:0007568(aging);GO:0009507(chloroplast);GO:0016740(transferase activity);GO:0005515(protein binding);GO:0005515(protein binding)	NA	NA	NA
TRITD_7Bv1G014910	cytochrome b-c1 complex subunit 8 [Aegilops tauschii subsp. tauschii]	77.8405	18.3352	2.0859	0.00216166	1	up	GO:0005739(mitochondrion);GO:0005750(mitochondrial respiratory chain complex III);GO:0008121(ubiquinol-cytochrome-c reductase activity);GO:0016020(membrane);GO:0022900(electron transport chain)	00940(Phenylpropanoid biosynthesis)	K00430	EC:1.11.1.7
TRITD_7Bv1G033640	23.5 kDa heat-shock protein [Triticum dicoccoides]	10.8787	4.19565	1.37454	0.0393083	1	up	GO:0006970(response to osmotic stress);GO:0009408(response to heat)	04141(Protein processing in endoplasmic reticulum)	K13993	NA
TRITD_7Bv1G039240	UDP-glycosyltransferase 73C5-like [Aegilops tauschii subsp. tauschii];hypothetical protein TRIUR3_32422 [Triticum urartu]	0.779261	3.69702	-2.24618	0.00133484	1	down	GO:0008194(UDP-glycosyltransferase activity);GO:0009813(flavonoid biosynthetic process);GO:0043231(intracellular membrane-bounded organelle);GO:0052696(flavonoid glucuronidation);GO:0052696(flavonoid glucuronidation)	00944(Flavone and flavonol biosynthesis);00944(Flavone and flavonol biosynthesis)	K22771	EC:2.4.1.-
TRITD_7Bv1G051620	leucine-rich repeat receptor-like serine/threonine/tyrosine-protein kinase SOBIR1 [Aegilops tauschii subsp. tauschii];Leucine-rich repeat receptor-like serine/threonine/tyrosine-protein kinase SOBIR1 [Triticum urartu]	1.35829	3.71839	-1.45288	0.033694	1	down	GO:0004674(protein serine/threonine kinase activity);GO:0004713(protein tyrosine kinase activity);GO:0004714(transmembrane receptor protein tyrosine kinase activity);GO:0005515(protein binding);GO:0005524(ATP binding);GO:0005886(plasma membrane);GO:0006468(protein phosphorylation);GO:0006952(defense response);GO:0007169(transmembrane receptor protein tyrosine kinase signaling pathway);GO:0010942(…	NA	NA	NA
TRITD_7Bv1G055460	anthranilate O-methyltransferase 2-like [Aegilops tauschii subsp. tauschii]	1.02482	3.71909	-1.85957	0.00762846	1	down	GO:0005634(nucleus);GO:0008757(S-adenosylmethionine-dependent methyltransferase activity);GO:0032259(methylation)	NA	NA	NA
TRITD_7Bv1G055920	carboxyl-terminal-processing peptidase 3, chloroplastic [Aegilops tauschii subsp. tauschii]	0.736841	2.5816	-1.80884	0.00926197	1	down	GO:0030288(outer membrane-bounded periplasmic space);GO:0030288(outer membrane-bounded periplasmic space)	NA	NA	NA
TRITD_7Bv1G060710	uncharacterized protein LOC109745074 [Aegilops tauschii subsp. tauschii]	3.39747	15.0249	-2.14483	0.00195328	1	down	GO:0005575(cellular_component);GO:0008150(biological_process);GO:0008150(biological_process)	NA	NA	NA
TRITD_7Bv1G120640	lysine histidine transporter 1-like [Aegilops tauschii subsp. tauschii]	2.40457	6.40702	-1.41388	0.0370594	1	down	GO:0003333(amino acid transmembrane transport);GO:0005886(plasma membrane);GO:0015171(amino acid transmembrane transporter activity);GO:0015171(amino acid transmembrane transporter activity)	NA	NA	NA
TRITD_7Bv1G124970	hypothetical protein TRIUR3_07382 [Triticum urartu]	1.27573	5.94654	-2.22072	0.00172231	1	down	GO:0008150(biological_process);GO:0009534(chloroplast thylakoid);GO:0009941(chloroplast envelope);GO:0016853(isomerase activity);GO:0016853(isomerase activity)	00906(Carotenoid biosynthesis);00906(Carotenoid biosynthesis)	K17911	EC:5.2.1.14
TRITD_7Bv1G134920	uncharacterized protein LOC109757601 [Aegilops tauschii subsp. tauschii]	2.09483	6.88114	-1.71581	0.0136833	1	down	NA	NA	NA	NA
TRITD_7Bv1G144820	uncharacterized protein LOC109776862 [Aegilops tauschii subsp. tauschii]	2.80855	8.19401	-1.54474	0.0230146	1	down	NA	NA	NA	NA
TRITD_7Bv1G161680	uncharacterized protein LOC109751649 [Aegilops tauschii subsp. tauschii];predicted protein [Hordeum vulgare subsp. vulgare]	13.6272	43.2095	-1.66486	0.0140171	1	down	GO:0003674(molecular_function);GO:0009507(chloroplast);GO:0009570(chloroplast stroma);GO:0009579(thylakoid);GO:0010478(chlororespiration);GO:0010478(chlororespiration)	NA	NA	NA
TRITD_7Bv1G221080	Secologanin synthase [Triticum urartu];predicted protein [Hordeum vulgare subsp. vulgare];cytochrome P450 72A14-like [Aegilops tauschii subsp. tauschii]	0.47566	1.66885	-1.81085	0.00883932	1	down	GO:0004497(monooxygenase activity);GO:0004497(monooxygenase activity)	00905(Brassinosteroid biosynthesis);00905(Brassinosteroid biosynthesis)	K15639	EC:1.14.-.-
TRITD_7Bv1G221240	putative disease resistance RPP13-like protein 3 [Aegilops tauschii subsp. tauschii]	0.275708	0.89033	-1.6912	0.015853	1	down	GO:0005515(protein binding);GO:0042802(identical protein binding);GO:0042802(identical protein binding)	04626(Plant-pathogen interaction);04626(Plant-pathogen interaction)	K13457	NA
TRITD_7Bv1G230460	powdery mildew resistance-related protein [Triticum urartu]	0.273036	0.996971	-1.86846	0.00749876	1	down	GO:0005515(protein binding);GO:0005524(ATP binding);GO:0005576(extracellular region);GO:0006952(defense response);GO:0043531(ADP binding)	NA	NA	NA

## Sheet: DBA Aurora - HS vs CG
Table S5 continued. List of genes showing stress-responsive expression patterns between the control group and each stress treatment group in two durum wheat genotypes.
Gene_name	Description	FPKM.TG5_HS	FPKM.TG5_CG	Log2(fold-change)	pval	qval	Regulation pattern	GO terms	KEGG pathways	KO (KEGG ORTHOLOGY) entry identifier	EC (Enzyme Commission) number
TRITD_1Av1G000490	cytochrome P450 72A15-like [Aegilops tauschii subsp. tauschii];Secologanin synthase [Triticum urartu]	0.671467	2.45147	-1.86826	0.00312879	0.553124	down	GO:0004497(monooxygenase activity);GO:0004497(monooxygenase activity)	NA	NA	NA
TRITD_1Av1G002590	(+)-delta-cadinene synthase isozyme XC14 [Triticum urartu]	0.691179	2.4221	-1.80913	0.00402644	0.627078	down	GO:0047461((+)-delta-cadinene synthase activity);GO:1901928(cadinene biosynthetic process);GO:0010334(sesquiterpene synthase activity);GO:0033383(geranyl diphosphate metabolic process);GO:0033383(geranyl diphosphate metabolic process)	00909(Sesquiterpenoid and triterpenoid biosynthesis);00909(Sesquiterpenoid and triterpenoid biosynthesis)	K15803	EC:4.2.3.75
TRITD_1Av1G004220	resistance-related receptor-like kinase [Triticum aestivum]	0.566111	1.94475	-1.78042	0.00463094	0.684324	down	GO:0005886(plasma membrane);GO:0005886(plasma membrane)	NA	NA	NA
TRITD_1Av1G005720	uncharacterized protein LOC109764668 [Aegilops tauschii subsp. tauschii]	10.1107	26.5727	-1.39407	0.0188169	1	down	GO:0008150(biological_process);GO:0009507(chloroplast);GO:0009535(chloroplast thylakoid membrane);GO:0016021(integral component of membrane);GO:0016021(integral component of membrane)	NA	NA	NA
TRITD_1Av1G011960	UPF0769 protein C21orf59 homolog [Aegilops tauschii subsp. tauschii]	3.33736	9.40202	-1.49427	0.0133668	1	down	GO:0048858(cell projection morphogenesis)	NA	NA	NA
TRITD_1Av1G013390	ABC transporter G family member 5-like [Aegilops tauschii subsp. tauschii];ABC transporter G family member 16 [Triticum urartu]	2.50839	0.712743	1.81531	0.0177904	1	up	GO:0005886(plasma membrane);GO:0016021(integral component of membrane);GO:0042626(ATPase activity, coupled to transmembrane movement of substances);GO:0042626(ATPase activity, coupled to transmembrane movement of substances)	02010(ABC transporters);02010(ABC transporters)	K05681	NA
TRITD_1Av1G013580	glucan endo-1,3-beta-glucosidase 11-like isoform X1 [Aegilops tauschii subsp. tauschii];glucan endo-1,3-beta-glucosidase 11-like isoform X2 [Aegilops tauschii subsp. tauschii]	2.16558	5.57724	-1.3648	0.0213252	1	down	GO:0030247(polysaccharide binding);GO:0042973(glucan endo-1,3-beta-D-glucosidase activity);GO:0046658(anchored component of plasma membrane);GO:0046658(anchored component of plasma membrane)	00500(Starch and sucrose metabolism);00500(Starch and sucrose metabolism)	K19891	EC:3.2.1.39
TRITD_1Av1G018050	patatin-like protein 2 [Aegilops tauschii subsp. tauschii]	9.35582	2.41266	1.95524	0.00946674	1	up	GO:0004620(phospholipase activity);GO:0005737(cytoplasm);GO:0016020(membrane);GO:0047372(acylglycerol lipase activity)	NA	NA	NA
TRITD_1Av1G021850	probable serine/threonine-protein kinase PBL25 [Aegilops tauschii subsp. tauschii]	6.54037	1.85538	1.81766	0.0168904	1	up	GO:0005524(ATP binding);GO:0005886(plasma membrane);GO:0006952(defense response);GO:0016301(kinase activity);GO:0016310(phosphorylation);GO:0016310(phosphorylation)	NA	NA	NA
TRITD_1Av1G028060	putative glutathione S-transferase GSTF1 [Triticum urartu]	8.61157	21.0756	-1.29122	0.0268444	1	down	GO:0004364(glutathione transferase activity);GO:0005737(cytoplasm);GO:0006749(glutathione metabolic process)	00480(Glutathione metabolism)	K00799	EC:2.5.1.18
TRITD_1Av1G029550	hypothetical protein TRIUR3_08372 [Triticum urartu]	7.92696	2.76525	1.51935	0.0492631	1	up	NA	NA	NA	NA
TRITD_1Av1G030400	uncharacterized protein LOC109774415 [Aegilops tauschii subsp. tauschii];hypothetical protein TRIUR3_24239 [Triticum urartu]	2.96111	0.904645	1.71071	0.0288267	1	up	GO:0003674(molecular_function);GO:0005575(cellular_component);GO:0008150(biological_process);GO:0008150(biological_process)	NA	NA	NA
TRITD_1Av1G032320	serine carboxypeptidase 2 [Aegilops tauschii subsp. tauschii];Serine carboxypeptidase 2 [Triticum urartu]	18.9518	48.1399	-1.3449	0.0213645	1	down	GO:0004185(serine-type carboxypeptidase activity);GO:0005773(vacuole);GO:0051603(proteolysis involved in cellular protein catabolic process);GO:0051603(proteolysis involved in cellular protein catabolic process)	NA	NA	NA
TRITD_1Av1G033050	Lysosomal alpha-mannosidase [Triticum urartu];alpha-mannosidase-like [Aegilops tauschii subsp. tauschii]	1.5098	3.3768	-1.1613	0.0436276	1	down	GO:0004559(alpha-mannosidase activity);GO:0006013(mannose metabolic process);GO:0006517(protein deglycosylation);GO:0006517(protein deglycosylation)	00511(Other glycan degradation);00511(Other glycan degradation)	K01191	EC:3.2.1.24
TRITD_1Av1G037880	uncharacterized protein LOC109755340 [Aegilops tauschii subsp. tauschii];hypothetical protein TRIUR3_19449 [Triticum urartu]	1.3084	3.31255	-1.34013	0.0249201	1	down	GO:0005634(nucleus);GO:0005737(cytoplasm);GO:0006915(apoptotic process);GO:0043161(proteasome-mediated ubiquitin-dependent protein catabolic process);GO:0061630(ubiquitin protein ligase activity);GO:0061630(ubiquitin protein ligase activity)	04120(Ubiquitin mediated proteolysis);04120(Ubiquitin mediated proteolysis)	K04506	EC:2.3.2.27
TRITD_1Av1G042550	F-box protein At5g07610-like isoform X1 [Aegilops tauschii subsp. tauschii]	5.12879	11.3332	-1.14387	0.0453124	1	down	GO:0004842(ubiquitin-protein transferase activity);GO:0019005(SCF ubiquitin ligase complex);GO:0031146(SCF-dependent proteasomal ubiquitin-dependent protein catabolic process);GO:0031146(SCF-dependent proteasomal ubiquitin-dependent protein catabolic process)	NA	NA	NA
TRITD_1Av1G044600	uncharacterized protein LOC109751044 [Aegilops tauschii subsp. tauschii]	0.713524	1.88202	-1.39925	0.0203227	1	down	GO:0004553(hydrolase activity, hydrolyzing O-glycosyl compounds);GO:0005576(extracellular region);GO:0005975(carbohydrate metabolic process)	NA	NA	NA
TRITD_1Av1G044620	pyrophosphate-energized vacuolar membrane proton pump 1-like [Aegilops tauschii subsp. tauschii];type I inorganic proton-pumping pyrophosphatase 3-A [Triticum aestivum];predicted protein [Hordeum vulgare subsp. vulgare]	29.1301	253.15	-3.11941	3.45536e-06	0.00557204	down	GO:0000325(plant-type vacuole);GO:0004427(inorganic diphosphatase activity);GO:0005739(mitochondrion);GO:0005773(vacuole);GO:0005774(vacuolar membrane);GO:0005794(Golgi apparatus);GO:0005829(cytosol);GO:0005886(plasma membrane);GO:0009414(response to water deprivation);GO:0009507(chloroplast);GO:0009651(response to salt stress);GO:0009678(hydrogen-translocating pyrophosphatase activity);GO:000970…	00190(Oxidative phosphorylation);00190(Oxidative phosphorylation)	K01507	EC:3.6.1.1
TRITD_1Av1G056150	protein ALP1-like [Aegilops tauschii subsp. tauschii]	6.37425	1.77091	1.84777	0.0149011	1	up	GO:0005634(nucleus);GO:0005774(vacuolar membrane);GO:0005886(plasma membrane);GO:0009507(chloroplast);GO:0016020(membrane)	NA	NA	NA
TRITD_1Av1G092530	protein ECERIFERUM 1-like [Aegilops tauschii subsp. tauschii];hypothetical protein TRIUR3_05201 [Triticum urartu];Protein WAX2 [Triticum urartu]	24.9509	8.05011	1.63201	0.031574	1	up	GO:0005783(endoplasmic reticulum);GO:0010025(wax biosynthetic process);GO:0010143(cutin biosynthetic process);GO:0043668(exine);GO:0048653(anther development);GO:0048653(anther development)	00073(Cutin, suberine and wax biosynthesis);00073(Cutin, suberine and wax biosynthesis)	K15404	EC:4.1.99.5
TRITD_1Av1G105030	uncharacterized protein LOC109772947 [Aegilops tauschii subsp. tauschii]	5.662	1.52054	1.89673	0.0134313	1	up	NA	NA	NA	NA
TRITD_1Av1G108100	serine carboxypeptidase-like 51 [Aegilops tauschii subsp. tauschii];Serine carboxypeptidase-like 51 [Triticum urartu]	0.528307	1.86265	-1.81791	0.00396594	0.620699	down	GO:0004185(serine-type carboxypeptidase activity);GO:0051603(proteolysis involved in cellular protein catabolic process);GO:0051603(proteolysis involved in cellular protein catabolic process)	NA	NA	NA
TRITD_1Av1G111270	uncharacterized protein LOC109773671 [Aegilops tauschii subsp. tauschii]	29.4198	70.5222	-1.26129	0.0291205	1	down	NA	NA	NA	NA
TRITD_1Av1G112830	hypothetical protein TRIUR3_25596 [Triticum urartu]	7.24925	28.6274	-1.98149	0.00161088	0.365566	down	NA	NA	NA	NA
TRITD_1Av1G115640	aquaporin NIP3-1 [Aegilops tauschii subsp. tauschii]	5.24907	1.75665	1.57924	0.0423522	1	up	GO:0005887(integral component of plasma membrane);GO:0009992(cellular water homeostasis);GO:0015250(water channel activity);GO:0015254(glycerol channel activity);GO:0034220(ion transmembrane transport)	NA	NA	NA
TRITD_1Av1G132080	putative pentatricopeptide repeat-containing protein At3g25060, mitochondrial [Aegilops tauschii subsp. tauschii]	1.56602	0.521272	1.587	0.0431983	1	up	GO:0003723(RNA binding);GO:0004519(endonuclease activity);GO:0005739(mitochondrion);GO:0009451(RNA modification);GO:0043231(intracellular membrane-bounded organelle)	NA	NA	NA
TRITD_1Av1G132490	RecName: Full=EC protein III; AltName: Full=Zinc metallothionein class II	5.3897	15.1073	-1.48697	0.0148955	1	down	NA	NA	NA	NA
TRITD_1Av1G132960	chitinase 8-like [Aegilops tauschii subsp. tauschii];24.8 kDa class II endochitinase-antifreeze protein precursor [Secale cereale];Chitinase 8 [Triticum urartu]	5.21355	14.8192	-1.50713	0.0116923	1	down	GO:0004568(chitinase activity);GO:0050832(defense response to fungus);GO:0050832(defense response to fungus)	00520(Amino sugar and nucleotide sugar metabolism);04016(MAPK signaling pathway - plant);04016(MAPK signaling pathway - plant)	K20547	EC:3.2.1.14
TRITD_1Av1G135390	NADH dehydrogenase [ubiquinone] 1 beta subcomplex subunit 8, mitochondrial [Aegilops tauschii subsp. tauschii]	32.4527	111.999	-1.78707	0.00350266	0.576595	down	GO:0003674(molecular_function);GO:0005747(mitochondrial respiratory chain complex I);GO:0016021(integral component of membrane);GO:0055114(oxidation-reduction process)	NA	NA	NA
TRITD_1Av1G135600	probable trehalose-phosphate phosphatase 2 isoform X1 [Aegilops tauschii subsp. tauschii]	9.16783	2.31096	1.98809	0.00848498	1	up	GO:0004805(trehalose-phosphatase activity);GO:0005992(trehalose biosynthetic process);GO:0005992(trehalose biosynthetic process)	00500(Starch and sucrose metabolism);00500(Starch and sucrose metabolism)	K01087	EC:3.1.3.12
TRITD_1Av1G138730	beta-amylase 3, chloroplastic [Aegilops tauschii subsp. tauschii]	23.9842	6.56555	1.86909	0.0127703	1	up	GO:0000024(maltose biosynthetic process);GO:0005983(starch catabolic process);GO:0009409(response to cold);GO:0009507(chloroplast);GO:0009570(chloroplast stroma);GO:0016161(beta-amylase activity);GO:0102229(amylopectin maltohydrolase activity);GO:0102229(amylopectin maltohydrolase activity)	00500(Starch and sucrose metabolism);00500(Starch and sucrose metabolism)	K01177	EC:3.2.1.2
TRITD_1Av1G143200	SAGA-associated factor 11 homolog [Aegilops tauschii subsp. tauschii]	5.48487	13.9183	-1.34346	0.0231485	1	down	GO:0003674(molecular_function);GO:0005634(nucleus);GO:0008150(biological_process);GO:0008150(biological_process)	NA	NA	NA
TRITD_1Av1G146450	Histone H3.2 [Triticum urartu];unnamed protein product, partial [Vitis vinifera];LOW QUALITY PROTEIN: histone H3.2 [Cicer arietinum];BnaA02g30070D [Brassica napus];PREDICTED: histone H3-like centromeric protein CSE4 [Brassica rapa]	62.8553	2.93436	4.42092	1.84216e-08	5.85273e-05	up	GO:0000786(nucleosome);GO:0003677(DNA binding);GO:0005634(nucleus);GO:0006334(nucleosome assembly);GO:0031492(nucleosomal DNA binding);GO:0031492(nucleosomal DNA binding)	NA	NA	NA
TRITD_1Av1G150360	lichenase-2 [Aegilops tauschii subsp. tauschii]	54.2835	15.8161	1.77912	0.0180736	1	up	GO:0004553(hydrolase activity, hydrolyzing O-glycosyl compounds);GO:0030247(polysaccharide binding);GO:0046658(anchored component of plasma membrane);GO:0046658(anchored component of plasma membrane)	00500(Starch and sucrose metabolism);00500(Starch and sucrose metabolism)	K19893	EC:3.2.1.39
TRITD_1Av1G156270	late embryogenesis abundant protein, group 3-like [Aegilops tauschii subsp. tauschii]	22.1632	3.48259	2.66994	0.000392462	0.14844	up	NA	NA	NA	NA
TRITD_1Av1G167570	hypothetical protein TRIUR3_06540 [Triticum urartu]	404.605	130.24	1.63534	0.030778	1	up	NA	NA	NA	NA
TRITD_1Av1G167580	hypothetical protein TRIUR3_06539 [Triticum urartu]	63.8229	19.8585	1.68432	0.0264804	1	up	NA	NA	NA	NA
TRITD_1Av1G167590	putative proteinase inhibitor-related protein [Triticum aestivum]	157.789	47.4072	1.73482	0.0214411	1	up	NA	NA	NA	NA
TRITD_1Av1G168870	amidophosphoribosyltransferase, chloroplastic-like [Aegilops tauschii subsp. tauschii]	2.12177	0.63619	1.73774	0.0249201	1	up	GO:0004044(amidophosphoribosyltransferase activity);GO:0005618(cell wall);GO:0005829(cytosol);GO:0006189('de novo' IMP biosynthetic process);GO:0006541(glutamine metabolic process);GO:0009113(purine nucleobase biosynthetic process);GO:0009116(nucleoside metabolic process);GO:0009507(chloroplast);GO:0009532(plastid stroma);GO:0009536(plastid);GO:0009570(chloroplast stroma);GO:0046872(metal ion bin…	00230(Purine metabolism);00250(Alanine, aspartate and glutamate metabolism)	K00764	EC:2.4.2.14
TRITD_1Av1G169340	Serine/threonine-protein kinase SAPK4 [Triticum urartu]	5.4042	1.46489	1.88329	0.0139487	1	up	GO:0004674(protein serine/threonine kinase activity);GO:0005634(nucleus);GO:0005737(cytoplasm);GO:0006468(protein phosphorylation);GO:0035556(intracellular signal transduction);GO:0035556(intracellular signal transduction)	04016(MAPK signaling pathway - plant);04075(Plant hormone signal transduction);04075(Plant hormone signal transduction)	K14498	EC:2.7.11.1
TRITD_1Av1G173050	uncharacterized acetyltransferase At3g50280-like [Aegilops tauschii subsp. tauschii]	12.3175	3.90591	1.65698	0.0293715	1	up	GO:0005737(cytoplasm);GO:0016740(transferase activity);GO:0016747(transferase activity, transferring acyl groups other than amino-acyl groups)	NA	NA	NA
TRITD_1Av1G174530	uncharacterized protein LOC109770573 isoform X3 [Aegilops tauschii subsp. tauschii];uncharacterized protein LOC109770573 isoform X4 [Aegilops tauschii subsp. tauschii];uncharacterized protein LOC109770573 isoform X2 [Aegilops tauschii subsp. tauschii]	7.51678	17.4018	-1.21105	0.0367625	1	down	NA	NA	NA	NA
TRITD_1Av1G177130	uncharacterized protein LOC109746577 [Aegilops tauschii subsp. tauschii]	109.814	19.2397	2.5129	0.000763476	0.216575	up	NA	NA	NA	NA
TRITD_1Av1G178890	putative respiratory burst oxidase homolog protein H [Aegilops tauschii subsp. tauschii];Putative respiratory burst oxidase-like protein J [Triticum urartu]	1.2479	2.84189	-1.18735	0.0417202	1	down	GO:0004601(peroxidase activity);GO:0005509(calcium ion binding);GO:0005634(nucleus);GO:0016021(integral component of membrane);GO:0016175(superoxide-generating NADPH oxidase activity);GO:0050664(oxidoreductase activity, acting on NAD(P)H, oxygen as acceptor);GO:0055114(oxidation-reduction process);GO:0055114(oxidation-reduction process)	NA	NA	NA
TRITD_1Av1G180370	heat shock 70 kDa protein, mitochondrial-like [Aegilops tauschii subsp. tauschii];Heat shock 70 kDa protein, mitochondrial [Triticum urartu]	63.5623	9.64559	2.72023	0.000259109	0.118455	up	GO:0005524(ATP binding);GO:0005618(cell wall);GO:0005739(mitochondrion);GO:0005759(mitochondrial matrix);GO:0005774(vacuolar membrane);GO:0005794(Golgi apparatus);GO:0006457(protein folding);GO:0009408(response to heat);GO:0009507(chloroplast);GO:0009615(response to virus);GO:0009651(response to salt stress);GO:0034605(cellular response to heat);GO:0042026(protein refolding);GO:0046686(response t…	03018(RNA degradation);03018(RNA degradation)	K04043	NA
TRITD_1Av1G180520	uncharacterized protein LOC109752199 [Aegilops tauschii subsp. tauschii]	119.688	29.4795	2.0215	0.00679963	0.857266	up	GO:0005737(cytoplasm);GO:0008150(biological_process);GO:0008429(phosphatidylethanolamine binding);GO:0008429(phosphatidylethanolamine binding)	NA	NA	NA
TRITD_1Av1G191460	hypothetical protein TRIUR3_12933 [Triticum urartu]	4.10967	11.0734	-1.43001	0.0162679	1	down	GO:0009658(chloroplast organization);GO:0010439(regulation of glucosinolate biosynthetic process)	NA	NA	NA
TRITD_1Av1G192120	flavonoid 3',5'-hydroxylase 1-like 1 [Triticum aestivum]	10.932	3.70784	1.55991	0.0434235	1	up	GO:0016020(membrane);GO:0016709(oxidoreductase activity, acting on paired donors, with incorporation or reduction of molecular oxygen, NAD(P)H as one donor, and incorporation of one atom of oxygen);GO:0044550(secondary metabolite biosynthetic process)	00941(Flavonoid biosynthesis);00944(Flavone and flavonol biosynthesis)	K13083	EC:1.14.14.81
TRITD_1Av1G193170	thioredoxin-like protein YLS8 [Aegilops tauschii subsp. tauschii];Thioredoxin-like protein 4A [Triticum urartu]	26.5268	71.8445	-1.43743	0.0150572	1	down	GO:0000245(spliceosomal complex assembly);GO:0005681(spliceosomal complex);GO:0005682(U5 snRNP);GO:0046540(U4/U6 x U5 tri-snRNP complex);GO:0046540(U4/U6 x U5 tri-snRNP complex)	03040(Spliceosome);03040(Spliceosome)	K12859	NA
TRITD_1Av1G202850	uncharacterized protein LOC109735679 [Aegilops tauschii subsp. tauschii]	56.3976	15.3213	1.8801	0.0127209	1	up	NA	NA	NA	NA
TRITD_1Av1G210740	hypothetical protein TRIUR3_17355 [Triticum urartu]	117.871	38.6417	1.60898	0.0343811	1	up	NA	NA	NA	NA
TRITD_1Av1G213430	predicted protein [Hordeum vulgare subsp. vulgare]	3.70082	8.98411	-1.27953	0.0297895	1	down	GO:0003674(molecular_function);GO:0005737(cytoplasm);GO:0005886(plasma membrane);GO:0006979(response to oxidative stress);GO:0016021(integral component of membrane)	NA	NA	NA
TRITD_1Av1G219080	CTP synthase-like [Aegilops tauschii subsp. tauschii];CTP synthase 1 [Triticum urartu]	89.4235	21.1346	2.08105	0.00523102	0.729194	up	GO:0003883(CTP synthase activity);GO:0005524(ATP binding);GO:0005737(cytoplasm);GO:0005829(cytosol);GO:0009793(embryo development ending in seed dormancy);GO:0044210('de novo' CTP biosynthetic process);GO:0046686(response to cadmium ion);GO:0046686(response to cadmium ion)	00240(Pyrimidine metabolism);00240(Pyrimidine metabolism)	K01937	EC:6.3.4.2
TRITD_1Av1G219740	phospholipase A1-II 7-like [Aegilops tauschii subsp. tauschii]	0.814822	2.53279	-1.63617	0.00868323	1	down	GO:0005737(cytoplasm);GO:0008970(phosphatidylcholine 1-acylhydrolase activity);GO:0008970(phosphatidylcholine 1-acylhydrolase activity)	00220(Arginine biosynthesis);00220(Arginine biosynthesis)	K00145	EC:1.2.1.38
TRITD_1Av1G221680	hypothetical protein TRIUR3_18459 [Triticum urartu]	5.25856	50.2715	-3.257	2.35252e-06	0.00415234	down	NA	NA	NA	NA
TRITD_1Av1G222050	ADP-glucose pyrophosphorylase large subunit [Triticum monococcum]	130.611	321.657	-1.30024	0.0250797	1	down	GO:0008878(glucose-1-phosphate adenylyltransferase activity);GO:0008878(glucose-1-phosphate adenylyltransferase activity)	00500(Starch and sucrose metabolism);00520(Amino sugar and nucleotide sugar metabolism);00520(Amino sugar and nucleotide sugar metabolism)	K00975	EC:2.7.7.27
TRITD_1Av1G223550	S-type anion channel SLAH2-like [Aegilops tauschii subsp. tauschii];S-type anion channel SLAH2 [Triticum urartu]	0.633969	0.210871	1.58805	0.0434432	1	up	GO:0005215(transporter activity);GO:0005886(plasma membrane);GO:0006873(cellular ion homeostasis);GO:0008308(voltage-gated anion channel activity);GO:0016021(integral component of membrane);GO:0016021(integral component of membrane)	NA	NA	NA
TRITD_1Av1G223820	berberine bridge enzyme-like 18 [Aegilops tauschii subsp. tauschii]	11.6346	3.225	1.85105	0.0141044	1	up	GO:0005576(extracellular region);GO:0009055(electron transfer activity);GO:0009505(plant-type cell wall);GO:0016614(oxidoreductase activity, acting on CH-OH group of donors);GO:0050660(flavin adenine dinucleotide binding);GO:0055114(oxidation-reduction process);GO:0055114(oxidation-reduction process)	00052(Galactose metabolism);00500(Starch and sucrose metabolism);00500(Starch and sucrose metabolism)	K01187	EC:3.2.1.20
TRITD_1Av1G226790	RNA polymerase sigma factor rpoD [Triticum urartu]	1.07159	2.41926	-1.17482	0.0443168	1	down	GO:0003677(DNA binding);GO:0003700(DNA binding transcription factor activity);GO:0003899(DNA-directed 5'-3' RNA polymerase activity);GO:0006352(DNA-templated transcription, initiation);GO:0006355(regulation of transcription, DNA-templated);GO:0009507(chloroplast);GO:0016987(bacterial sigma factor activity);GO:0019685(photosynthesis, dark reaction);GO:0071482(cellular response to light stimulus);G…	NA	NA	NA
TRITD_1Bv1G000940	uncharacterized protein At4g28440-like [Aegilops tauschii subsp. tauschii]	90.0063	213.84	-1.24843	0.0304651	1	down	GO:0008150(biological_process);GO:0003729(mRNA binding);GO:0005829(cytosol);GO:0005886(plasma membrane);GO:0005886(plasma membrane)	03030(DNA replication);03420(Nucleotide excision repair);03430(Mismatch repair);03440(Homologous recombination);03440(Homologous recombination)	K07466	NA
TRITD_1Bv1G004000	LEAF RUST 10 DISEASE-RESISTANCE LOCUS RECEPTOR-LIKE PROTEIN KINASE-like 2.4 isoform X1 [Aegilops tauschii subsp. tauschii];rust resistance kinase Lr10-like isoform X2 [Aegilops tauschii subsp. tauschii];TAK14 [Triticum aestivum];LEAF RUST 10 DISEASE-RESISTANCE LOCUS RECEPTOR-LIKE PROTEIN KINASE-like 2.3 [Aegilops tauschii subsp. tauschii];predicted protein [Hordeum vulgare subsp. vulgare];rust re…	0.365541	1.44094	-1.9789	0.00164369	0.367759	down	GO:0005886(plasma membrane);GO:0005886(plasma membrane)	NA	NA	NA
TRITD_1Bv1G006100	hypothetical protein TRIUR3_10792 [Triticum urartu];hypothetical protein TRIUR3_10793 [Triticum urartu]	7.49052	2.24568	1.73791	0.0224523	1	up	NA	NA	NA	NA
TRITD_1Bv1G006210	serine proteinase inhibitor-like allergen [Triticum aestivum];Subtilisin-chymotrypsin inhibitor WSCI [Triticum urartu];subtilisin-chymotrypsin inhibitor-2A-like [Aegilops tauschii subsp. tauschii]	9.12686	25.9174	-1.50573	0.0119954	1	down	GO:0005515(protein binding);GO:0005515(protein binding)	NA	NA	NA
TRITD_1Bv1G006220	putative disease resistance RPP13-like protein 3 [Aegilops tauschii subsp. tauschii];RGA1-A [Secale cereale];Disease resistance protein RPP13 [Triticum urartu];RGA1-D [Secale cereale];Mla1 [Triticum monococcum];RGH1 [Hordeum vulgare subsp. spontaneum];Mla-like protein, partial [Triticum aestivum];RGA1b [Aegilops tauschii];RGA1d [Aegilops tauschii];RGA1-G [Secale cereale];hypothetical protein TRIU…	0.32158	0.704127	-1.13066	0.0491413	1	down	GO:0004185(serine-type carboxypeptidase activity);GO:0051603(proteolysis involved in cellular protein catabolic process);GO:0051603(proteolysis involved in cellular protein catabolic process)	04626(Plant-pathogen interaction);04626(Plant-pathogen interaction)	K13457	NA
TRITD_1Bv1G010600	soluble inorganic pyrophosphatase 4-like [Aegilops tauschii subsp. tauschii];Soluble inorganic pyrophosphatase [Triticum urartu]	7.55448	2.15108	1.81227	0.0176606	1	up	GO:0000287(magnesium ion binding);GO:0004427(inorganic diphosphatase activity);GO:0005737(cytoplasm);GO:0005829(cytosol);GO:0006796(phosphate-containing compound metabolic process);GO:0016020(membrane);GO:0046686(response to cadmium ion);GO:0046686(response to cadmium ion)	00190(Oxidative phosphorylation);00190(Oxidative phosphorylation)	K01507	EC:3.6.1.1
TRITD_1Bv1G012590	myosin-12-like isoform X3 [Aegilops tauschii subsp. tauschii]	0.70474	1.75863	-1.31929	0.0262799	1	down	GO:0004674(protein serine/threonine kinase activity);GO:0005886(plasma membrane);GO:0006468(protein phosphorylation);GO:0006952(defense response);GO:0009506(plasmodesma)	NA	NA	NA
TRITD_1Bv1G020160	heavy metal-associated isoprenylated plant protein 47-like [Aegilops tauschii subsp. tauschii]	8.15511	2.61753	1.6395	0.0357512	1	up	GO:0005737(cytoplasm);GO:0030001(metal ion transport);GO:0046914(transition metal ion binding);GO:0046916(cellular transition metal ion homeostasis)	NA	NA	NA
TRITD_1Bv1G039890	glucose and ribitol dehydrogenase homolog [Aegilops tauschii subsp. tauschii]	26.2325	4.08028	2.68461	0.00033116	0.135563	up	GO:0009507(chloroplast);GO:0016491(oxidoreductase activity);GO:0055114(oxidation-reduction process)	00061(Fatty acid biosynthesis);01040(Biosynthesis of unsaturated fatty acids);00780(Biotin metabolism);00333(Prodigiosin biosyntheses)	K00059	EC:1.1.1.100
TRITD_1Bv1G040040	uncharacterized protein LOC109774409 [Aegilops tauschii subsp. tauschii];hypothetical protein TRIUR3_16249 [Triticum urartu]	5.59457	12.8383	-1.19835	0.0377654	1	down	GO:0000453(enzyme-directed rRNA 2'-O-methylation);GO:0003723(RNA binding);GO:0070039(rRNA (guanosine-2'-O-)-methyltransferase activity);GO:0070039(rRNA (guanosine-2'-O-)-methyltransferase activity)	NA	NA	NA
TRITD_1Bv1G047240	1-aminocyclopropane-1-carboxylate oxidase-like [Aegilops tauschii subsp. tauschii];hypothetical protein TRIUR3_19025 [Triticum urartu]	9.03019	20.6715	-1.19481	0.0377572	1	down	GO:0009693(ethylene biosynthetic process);GO:0051213(dioxygenase activity);GO:0051213(dioxygenase activity)	00270(Cysteine and methionine metabolism);00270(Cysteine and methionine metabolism)	K05933	EC:1.14.17.4
TRITD_1Bv1G050120	putative glucan 1,3-beta-glucosidase A [Triticum urartu]	0.464581	3.12909	-2.75174	4.41965e-05	0.0351042	down	GO:0005576(extracellular region);GO:0006073(cellular glucan metabolic process);GO:0008422(beta-glucosidase activity);GO:0009251(glucan catabolic process);GO:0009986(cell surface);GO:0000324(fungal-type vacuole);GO:0004338(glucan exo-1,3-beta-glucosidase activity);GO:0004553(hydrolase activity, hydrolyzing O-glycosyl compounds);GO:0005618(cell wall);GO:0008152(metabolic process);GO:0009277(fungal-…	00500(Starch and sucrose metabolism);00500(Starch and sucrose metabolism)	K01210	EC:3.2.1.58
TRITD_1Bv1G050420	uncharacterized protein LOC109755340 [Aegilops tauschii subsp. tauschii];hypothetical protein TRIUR3_19449 [Triticum urartu]	2.95898	7.38931	-1.32034	0.025384	1	down	GO:0005634(nucleus);GO:0005737(cytoplasm);GO:0006915(apoptotic process);GO:0043161(proteasome-mediated ubiquitin-dependent protein catabolic process);GO:0061630(ubiquitin protein ligase activity);GO:0061630(ubiquitin protein ligase activity)	04120(Ubiquitin mediated proteolysis);04120(Ubiquitin mediated proteolysis)	K04506	EC:2.3.2.27
TRITD_1Bv1G058190	predicted protein [Hordeum vulgare subsp. vulgare];Glycerophosphoryl diester phosphodiesterase [Triticum urartu]	1.44992	4.09856	-1.49914	0.0136731	1	down	GO:0005886(plasma membrane);GO:0006071(glycerol metabolic process);GO:0006629(lipid metabolic process);GO:0008081(phosphoric diester hydrolase activity);GO:0008889(glycerophosphodiester phosphodiesterase activity);GO:0008889(glycerophosphodiester phosphodiesterase activity)	00564(Glycerophospholipid metabolism);00564(Glycerophospholipid metabolism)	K01126	EC:3.1.4.46
TRITD_1Bv1G099020	Ribonuclease 1 [Triticum urartu]	2.94456	7.38597	-1.32674	0.0257581	1	down	GO:0003723(RNA binding)	NA	NA	NA
TRITD_1Bv1G107230	uncharacterized protein LOC109746693 [Aegilops tauschii subsp. tauschii]	41.7062	14.6206	1.51226	0.0480317	1	up	GO:0005576(extracellular region);GO:0006952(defense response)	NA	NA	NA
TRITD_1Bv1G107860	serine carboxypeptidase-like 51 [Aegilops tauschii subsp. tauschii]	1.46905	4.5606	-1.63434	0.00750593	0.931526	down	GO:0004185(serine-type carboxypeptidase activity);GO:0051603(proteolysis involved in cellular protein catabolic process);GO:0051603(proteolysis involved in cellular protein catabolic process)	NA	NA	NA
TRITD_1Bv1G112900	uncharacterized protein LOC109773671 [Aegilops tauschii subsp. tauschii]	11.7553	25.9001	-1.13965	0.0453327	1	down	NA	NA	NA	NA
TRITD_1Bv1G117270	Trehalase [Triticum urartu];probable trehalase [Aegilops tauschii subsp. tauschii]	0.645888	1.82104	-1.49541	0.0147904	1	down	GO:0004555(alpha,alpha-trehalase activity);GO:0005993(trehalose catabolic process);GO:0005993(trehalose catabolic process)	00500(Starch and sucrose metabolism);00500(Starch and sucrose metabolism)	K01194	EC:3.2.1.28
TRITD_1Bv1G123040	uncharacterized protein LOC109780991 [Aegilops tauschii subsp. tauschii]	7.63744	21.9794	-1.52499	0.0109738	1	down	NA	NA	NA	NA
TRITD_1Bv1G123330	cinnamoyl-CoA reductase-like SNL6 [Aegilops tauschii subsp. tauschii];Dihydroflavonol-4-reductase [Triticum urartu]	5.73843	1.81968	1.65697	0.0322999	1	up	GO:0005575(cellular_component);GO:0009809(lignin biosynthetic process);GO:0016621(cinnamoyl-CoA reductase activity);GO:0080167(response to karrikin);GO:0080167(response to karrikin)	00940(Phenylpropanoid biosynthesis);00940(Phenylpropanoid biosynthesis)	K09753	EC:1.2.1.44
TRITD_1Bv1G124540	cytochrome P450 85A1-like [Aegilops tauschii subsp. tauschii];predicted protein [Hordeum vulgare subsp. vulgare];Abscisic acid 8'-hydroxylase 4 [Triticum urartu]	0.567864	1.32331	-1.22054	0.0433949	1	down	GO:0004497(monooxygenase activity);GO:0007275(multicellular organism development);GO:0010268(brassinosteroid homeostasis);GO:0016125(sterol metabolic process);GO:0016132(brassinosteroid biosynthetic process);GO:0016132(brassinosteroid biosynthetic process)	00906(Carotenoid biosynthesis);00906(Carotenoid biosynthesis)	K09843	EC:1.14.13.93
TRITD_1Bv1G129410	NADH dehydrogenase [ubiquinone] 1 beta subcomplex subunit 8, mitochondrial [Aegilops tauschii subsp. tauschii]	50.4926	117.86	-1.22293	0.0335475	1	down	GO:0003674(molecular_function);GO:0005747(mitochondrial respiratory chain complex I);GO:0016021(integral component of membrane);GO:0055114(oxidation-reduction process)	NA	NA	NA
TRITD_1Bv1G129550	probable trehalose-phosphate phosphatase 2 isoform X1 [Aegilops tauschii subsp. tauschii]	4.02268	1.36435	1.55995	0.044618	1	up	GO:0004805(trehalose-phosphatase activity);GO:0005992(trehalose biosynthetic process);GO:0005992(trehalose biosynthetic process)	00500(Starch and sucrose metabolism);00500(Starch and sucrose metabolism)	K01087	EC:3.1.3.12
TRITD_1Bv1G132490	beta-amylase 3, chloroplastic [Aegilops tauschii subsp. tauschii]	24.8216	5.14719	2.26974	0.002335	0.471792	up	GO:0000024(maltose biosynthetic process);GO:0005983(starch catabolic process);GO:0009409(response to cold);GO:0009507(chloroplast);GO:0009570(chloroplast stroma);GO:0016161(beta-amylase activity);GO:0102229(amylopectin maltohydrolase activity);GO:0102229(amylopectin maltohydrolase activity)	00500(Starch and sucrose metabolism);00500(Starch and sucrose metabolism)	K01177	EC:3.2.1.2
TRITD_1Bv1G142030	annexin D4 [Aegilops tauschii subsp. tauschii]	17.6399	3.3328	2.40404	0.00130756	0.327107	up	GO:0003729(mRNA binding);GO:0005509(calcium ion binding);GO:0005544(calcium-dependent phospholipid binding);GO:0006970(response to osmotic stress);GO:0009408(response to heat);GO:0009409(response to cold);GO:0009414(response to water deprivation);GO:0009506(plasmodesma);GO:0009507(chloroplast);GO:0009651(response to salt stress);GO:0009737(response to abscisic acid);GO:0009986(cell surface);GO:00…	NA	NA	NA
TRITD_1Bv1G142040	annexin D3-like [Aegilops tauschii subsp. tauschii];Annexin D3 [Triticum urartu]	12.4469	4.10471	1.60043	0.0363143	1	up	GO:0005509(calcium ion binding);GO:0005544(calcium-dependent phospholipid binding);GO:0005773(vacuole);GO:0009408(response to heat);GO:0009409(response to cold);GO:0009414(response to water deprivation);GO:0009507(chloroplast);GO:0009651(response to salt stress);GO:0009986(cell surface);GO:0009986(cell surface)	NA	NA	NA
TRITD_1Bv1G150700	hypothetical protein TRIUR3_11097 [Triticum urartu]	2.53275	6.01559	-1.248	0.0330774	1	down	GO:0006355(regulation of transcription, DNA-templated);GO:0009507(chloroplast);GO:0009570(chloroplast stroma);GO:0009658(chloroplast organization)	NA	NA	NA
TRITD_1Bv1G153310	hypothetical protein TRIUR3_06540 [Triticum urartu]	165.641	56.888	1.54186	0.0431274	1	up	NA	NA	NA	NA
TRITD_1Bv1G153320	uncharacterized protein LOC109755130 [Aegilops tauschii subsp. tauschii]	15.7127	4.53582	1.7925	0.0202904	1	up	NA	NA	NA	NA
TRITD_1Bv1G154840	acyl transferase 1-like [Aegilops tauschii subsp. tauschii]	1.93613	0.609332	1.66787	0.035419	1	up	GO:0005737(cytoplasm);GO:0016747(transferase activity, transferring acyl groups other than amino-acyl groups);GO:0016747(transferase activity, transferring acyl groups other than amino-acyl groups)	NA	NA	NA
TRITD_1Bv1G158720	coronatine insensitive 1-like protein [Triticum aestivum];predicted protein [Hordeum vulgare subsp. vulgare]	9.67375	22.097	-1.1917	0.0377117	1	down	GO:0004842(ubiquitin-protein transferase activity);GO:0005515(protein binding);GO:0005634(nucleus);GO:0006511(ubiquitin-dependent protein catabolic process);GO:0006952(defense response);GO:0009611(response to wounding);GO:0009625(response to insect);GO:0009641(shade avoidance);GO:0009753(response to jasmonic acid);GO:0009861(jasmonic acid and ethylene-dependent systemic resistance);GO:0009867(jas…	04075(Plant hormone signal transduction);04075(Plant hormone signal transduction)	K13463	NA
TRITD_1Bv1G163350	uncharacterized protein LOC109746577 [Aegilops tauschii subsp. tauschii]	58.0125	8.19113	2.82423	0.000178525	0.0900303	up	NA	NA	NA	NA
TRITD_1Bv1G167450	uncharacterized protein LOC109752199 [Aegilops tauschii subsp. tauschii]	125.503	13.172	3.25218	1.58048e-05	0.0167248	up	GO:0005737(cytoplasm);GO:0008150(biological_process);GO:0008429(phosphatidylethanolamine binding)	NA	NA	NA
TRITD_1Bv1G168420	Aldose reductase [Triticum urartu]	5.16474	0.947076	2.44714	0.00133147	0.329891	up	GO:0005737(cytoplasm);GO:0005737(cytoplasm)	00010(Glycolysis / Gluconeogenesis);00040(Pentose and glucuronate interconversions);00561(Glycerolipid metabolism);00561(Glycerolipid metabolism)	K00002	EC:1.1.1.2
TRITD_1Bv1G170760	probable LRR receptor-like serine/threonine-protein kinase At1g06840 isoform X2 [Aegilops tauschii subsp. tauschii];probable LRR receptor-like serine/threonine-protein kinase At1g06840 isoform X1 [Aegilops tauschii subsp. tauschii]	0.479805	1.54895	-1.69077	0.00636213	0.817315	down	GO:0004674(protein serine/threonine kinase activity);GO:0005524(ATP binding);GO:0005886(plasma membrane);GO:0006468(protein phosphorylation);GO:0007169(transmembrane receptor protein tyrosine kinase signaling pathway);GO:0009507(chloroplast);GO:0009755(hormone-mediated signaling pathway);GO:0016301(kinase activity);GO:0016301(kinase activity)	NA	NA	NA
TRITD_1Bv1G180940	protein SULFUR DEFICIENCY-INDUCED 2-like [Aegilops tauschii subsp. tauschii]	7.01332	15.9079	-1.18157	0.0398721	1	down	GO:0005515(protein binding);GO:0005634(nucleus);GO:0006792(regulation of sulfur utilization);GO:0010438(cellular response to sulfur starvation);GO:0010439(regulation of glucosinolate biosynthetic process);GO:0090568(nuclear transcriptional repressor complex)	NA	NA	NA
TRITD_1Bv1G183390	Thioredoxin-like protein 4A [Triticum urartu];thioredoxin-like protein YLS8 [Aegilops tauschii subsp. tauschii]	14.2646	45.0076	-1.65773	0.00621818	0.809663	down	GO:0000245(spliceosomal complex assembly);GO:0005681(spliceosomal complex);GO:0005682(U5 snRNP);GO:0046540(U4/U6 x U5 tri-snRNP complex);GO:0046540(U4/U6 x U5 tri-snRNP complex)	03040(Spliceosome);03040(Spliceosome)	K12859	NA
TRITD_1Bv1G191400	uncharacterized protein LOC109772375 [Aegilops tauschii subsp. tauschii]	2.76697	6.68295	-1.27218	0.0286537	1	down	NA	NA	NA	NA
TRITD_1Bv1G192230	predicted protein [Hordeum vulgare subsp. vulgare]	2.05948	5.61451	-1.44688	0.016206	1	down	GO:0005506(iron ion binding);GO:0006457(protein folding);GO:0009055(electron transfer activity);GO:0009507(chloroplast)	NA	NA	NA
TRITD_1Bv1G194470	probable polygalacturonase At1g80170 [Aegilops tauschii subsp. tauschii]	11.6984	31.1522	-1.41302	0.01653	1	down	GO:0004650(polygalacturonase activity);GO:0005515(protein binding);GO:0005576(extracellular region);GO:0005975(carbohydrate metabolic process);GO:0009505(plant-type cell wall);GO:0016829(lyase activity);GO:0071555(cell wall organization)	00040(Pentose and glucuronate interconversions)	K01213	EC:3.2.1.67
TRITD_1Bv1G194760	ABA inducible protein [Triticum aestivum]	9.54274	3.27641	1.54229	0.0463258	1	up	NA	NA	NA	NA
TRITD_1Bv1G194950	uncharacterized protein LOC109733809 isoform X2 [Aegilops tauschii subsp. tauschii];uncharacterized protein LOC109733809 isoform X1 [Aegilops tauschii subsp. tauschii]	7.32349	2.52978	1.53352	0.0471304	1	up	GO:0016787(hydrolase activity);GO:0016787(hydrolase activity)	NA	NA	NA
TRITD_1Bv1G202230	phosphomethylethanolamine N-methyltransferase-like [Aegilops tauschii subsp. tauschii]	7.26917	18.3504	-1.33595	0.0223819	1	down	GO:0005737(cytoplasm);GO:0008757(S-adenosylmethionine-dependent methyltransferase activity);GO:0032259(methylation);GO:0032259(methylation)	00564(Glycerophospholipid metabolism);00564(Glycerophospholipid metabolism)	K05929	EC:2.1.1.103
TRITD_1Bv1G214420	F-box protein At5g49610 [Brachypodium distachyon]	3.43409	0.900658	1.93088	0.0122018	1	up	GO:0004842(ubiquitin-protein transferase activity);GO:0019005(SCF ubiquitin ligase complex);GO:0031146(SCF-dependent proteasomal ubiquitin-dependent protein catabolic process)	NA	NA	NA
TRITD_1Bv1G216170	putative rRNA methyltransferase [Aegilops tauschii subsp. tauschii]	16.5626	5.15284	1.68449	0.0259857	1	up	GO:0000463(maturation of LSU-rRNA from tricistronic rRNA transcript (SSU-rRNA, 5.8S rRNA, LSU-rRNA));GO:0000466(maturation of 5.8S rRNA from tricistronic rRNA transcript (SSU-rRNA, 5.8S rRNA, LSU-rRNA));GO:0005730(nucleolus);GO:0008650(rRNA (uridine-2'-O-)-methyltransferase activity);GO:0016435(rRNA (guanine) methyltransferase activity);GO:0030687(preribosome, large subunit precursor);GO:0031167(…	NA	NA	NA
TRITD_1Bv1G217090	ethylene-responsive transcription factor ERF061 [Aegilops tauschii subsp. tauschii]	6.24672	1.59284	1.9715	0.00999399	1	up	GO:0003677(DNA binding);GO:0003700(DNA binding transcription factor activity);GO:0005634(nucleus);GO:0006351(transcription, DNA-templated);GO:0006355(regulation of transcription, DNA-templated);GO:0009873(ethylene-activated signaling pathway);GO:0010200(response to chitin)	NA	NA	NA
TRITD_1Bv1G217260	CTP synthase-like [Aegilops tauschii subsp. tauschii];CTP synthase 1 [Triticum urartu]	84.7367	25.6043	1.7266	0.0219376	1	up	GO:0003883(CTP synthase activity);GO:0005524(ATP binding);GO:0005737(cytoplasm);GO:0005829(cytosol);GO:0009793(embryo development ending in seed dormancy);GO:0044210('de novo' CTP biosynthetic process);GO:0046686(response to cadmium ion);GO:0046686(response to cadmium ion)	00240(Pyrimidine metabolism);00240(Pyrimidine metabolism)	K01937	EC:6.3.4.2
TRITD_1Bv1G218760	predicted protein [Hordeum vulgare subsp. vulgare]	13.3769	2.09781	2.67279	0.000465616	0.165064	up	NA	NA	NA	NA
TRITD_1Bv1G219480	ADP-glucose pyrophosphorylase large subunit [Triticum urartu]	148.855	503.679	-1.7586	0.00388776	0.614517	down	GO:0008878(glucose-1-phosphate adenylyltransferase activity);GO:0008878(glucose-1-phosphate adenylyltransferase activity)	00500(Starch and sucrose metabolism);00520(Amino sugar and nucleotide sugar metabolism);00520(Amino sugar and nucleotide sugar metabolism)	K00975	EC:2.7.7.27
TRITD_1Bv1G228800	probable pectinesterase 56 [Aegilops tauschii subsp. tauschii]	0.785025	3.22974	-2.04061	0.00145359	0.344736	down	GO:0030599(pectinesterase activity);GO:0046910(pectinesterase inhibitor activity);GO:0071944(cell periphery)	00040(Pentose and glucuronate interconversions)	K01051	EC:3.1.1.11
TRITD_2Av1G006230	unnamed protein product [Triticum aestivum];cysteine-rich receptor-like protein kinase 40 isoform X1 [Aegilops tauschii subsp. tauschii];cysteine-rich receptor-like protein kinase 40 isoform X2 [Aegilops tauschii subsp. tauschii]	1.54993	3.42506	-1.14393	0.0481372	1	down	GO:0004674(protein serine/threonine kinase activity);GO:0005886(plasma membrane);GO:0006468(protein phosphorylation);GO:0006952(defense response);GO:0009506(plasmodesma);GO:0009506(plasmodesma)	NA	NA	NA
TRITD_2Av1G025030	galactinol synthase [Triticum aestivum]	19.6097	3.86023	2.34481	0.00172421	0.378295	up	GO:0005634(nucleus);GO:0005737(cytoplasm);GO:0006012(galactose metabolic process);GO:0006979(response to oxidative stress);GO:0009409(response to cold);GO:0016051(carbohydrate biosynthetic process);GO:0016757(transferase activity, transferring glycosyl groups);GO:0016758(transferase activity, transferring hexosyl groups);GO:0046872(metal ion binding);GO:0047216(inositol 3-alpha-galactosyltransfer…	00052(Galactose metabolism)	K18819	EC:2.4.1.123
TRITD_2Av1G030440	universal stress protein PHOS34-like isoform X2 [Aegilops tauschii subsp. tauschii];Universal stress protein A-like protein [Triticum urartu]	20.4812	55.8562	-1.44741	0.0145124	1	down	GO:0005773(vacuole);GO:0005794(Golgi apparatus);GO:0005886(plasma membrane);GO:0006950(response to stress);GO:0016787(hydrolase activity);GO:0016787(hydrolase activity)	NA	NA	NA
TRITD_2Av1G034240	unnamed protein product [Triticum aestivum];Sodium/hydrogen exchanger 2 [Triticum urartu]	4.65853	0.892145	2.38452	0.0016057	0.365566	up	GO:0005576(extracellular region);GO:0005774(vacuolar membrane);GO:0005886(plasma membrane);GO:0006814(sodium ion transport);GO:0006885(regulation of pH);GO:0009651(response to salt stress);GO:0015081(sodium ion transmembrane transporter activity);GO:0015385(sodium:proton antiporter activity);GO:0015386(potassium:proton antiporter activity);GO:0016021(integral component of membrane);GO:0051453(reg…	NA	NA	NA
TRITD_2Av1G037810	hypothetical protein TRIUR3_33338 [Triticum urartu]	5.90012	13.7183	-1.21729	0.0357435	1	down	GO:0009507(chloroplast);GO:0009706(chloroplast inner membrane);GO:0009941(chloroplast envelope);GO:0016021(integral component of membrane)	NA	NA	NA
TRITD_2Av1G043300	monothiol glutaredoxin-S3-like [Aegilops tauschii subsp. tauschii]	5.3517	13.792	-1.36576	0.0225035	1	down	GO:0005515(protein binding);GO:0005634(nucleus);GO:0005737(cytoplasm);GO:0009055(electron transfer activity);GO:0009751(response to salicylic acid);GO:0009863(salicylic acid mediated signaling pathway);GO:0009867(jasmonic acid mediated signaling pathway);GO:0015035(protein disulfide oxidoreductase activity);GO:0045454(cell redox homeostasis)	NA	NA	NA
TRITD_2Av1G050460	probable trehalose-phosphate phosphatase 3 [Aegilops tauschii subsp. tauschii];Trehalose-phosphate phosphatase [Triticum urartu]	1.08297	3.86418	-1.83517	0.00348458	0.576595	down	GO:0004805(trehalose-phosphatase activity);GO:0005737(cytoplasm);GO:0005992(trehalose biosynthetic process);GO:0009507(chloroplast);GO:0009507(chloroplast)	00500(Starch and sucrose metabolism);00500(Starch and sucrose metabolism)	K01087	EC:3.1.3.12
TRITD_2Av1G050640	WRKY transcription factor, partial [Triticum aestivum];hypothetical protein TRIUR3_10593 [Triticum urartu]	5.93913	1.91742	1.63108	0.0343825	1	up	GO:0003700(DNA binding transcription factor activity);GO:0005634(nucleus);GO:0006351(transcription, DNA-templated);GO:0006355(regulation of transcription, DNA-templated);GO:0043565(sequence-specific DNA binding);GO:0044212(transcription regulatory region DNA binding);GO:0044212(transcription regulatory region DNA binding)	NA	NA	NA
TRITD_2Av1G057070	predicted protein [Hordeum vulgare subsp. vulgare]	3.55708	9.59425	-1.43148	0.0168556	1	down	GO:0003674(molecular_function);GO:0005739(mitochondrion);GO:0009507(chloroplast);GO:0009579(thylakoid)	NA	NA	NA
TRITD_2Av1G059580	Putative G3BP-like protein [Triticum urartu]	29.2437	10.0319	1.54353	0.0428264	1	up	GO:0003723(RNA binding);GO:0003729(mRNA binding);GO:0005829(cytosol);GO:0006913(nucleocytoplasmic transport);GO:0009737(response to abscisic acid);GO:0009737(response to abscisic acid)	NA	NA	NA
TRITD_2Av1G063210	Cysteine-rich receptor-like protein kinase 10 [Triticum urartu]	1.77378	3.96401	-1.16014	0.047174	1	down	GO:0004674(protein serine/threonine kinase activity);GO:0005886(plasma membrane);GO:0006468(protein phosphorylation);GO:0006952(defense response);GO:0009506(plasmodesma);GO:0009506(plasmodesma)	NA	NA	NA
TRITD_2Av1G070050	phenylalanine ammonia-lyase-like [Aegilops tauschii subsp. tauschii];Phenylalanine ammonia-lyase [Triticum urartu]	3.32004	1.13323	1.55076	0.0435069	1	up	GO:0005515(protein binding);GO:0005737(cytoplasm);GO:0005829(cytosol);GO:0006559(L-phenylalanine catabolic process);GO:0006952(defense response);GO:0006979(response to oxidative stress);GO:0009611(response to wounding);GO:0009699(phenylpropanoid biosynthetic process);GO:0009800(cinnamic acid biosynthetic process);GO:0045548(phenylalanine ammonia-lyase activity);GO:0080167(response to karrikin);GO…	00360(Phenylalanine metabolism);00940(Phenylpropanoid biosynthesis);00940(Phenylpropanoid biosynthesis)	K10775	EC:4.3.1.24
TRITD_2Av1G072160	polygalacturonase inhibitor 1-like [Aegilops tauschii subsp. tauschii]	28.2382	7.3888	1.93424	0.00992506	1	up	GO:0004857(enzyme inhibitor activity);GO:0048833(specification of floral organ number);GO:0048833(specification of floral organ number)	NA	NA	NA
TRITD_2Av1G073890	unnamed protein product [Triticum aestivum];Peptidyl-prolyl cis-trans isomerase CYP37, chloroplastic [Triticum urartu]	1.1576	2.94177	-1.34554	0.0244504	1	down	GO:0000209(protein polyubiquitination);GO:0003755(peptidyl-prolyl cis-trans isomerase activity);GO:0005634(nucleus);GO:0034450(ubiquitin-ubiquitin ligase activity);GO:0034450(ubiquitin-ubiquitin ligase activity)	NA	NA	NA
TRITD_2Av1G093540	putative 5'-adenylylsulfate reductase 1, chloroplastic [Triticum urartu]	10.3152	25.2009	-1.2887	0.0264542	1	down	GO:0000103(sulfate assimilation);GO:0004604(phosphoadenylyl-sulfate reductase (thioredoxin) activity);GO:0009507(chloroplast);GO:0009534(chloroplast thylakoid);GO:0009570(chloroplast stroma);GO:0009973(adenylyl-sulfate reductase activity);GO:0016671(oxidoreductase activity, acting on a sulfur group of donors, disulfide as acceptor);GO:0019344(cysteine biosynthetic process);GO:0019379(sulfate assi…	00920(Sulfur metabolism);00920(Sulfur metabolism)	K05907	EC:1.8.4.9
TRITD_2Av1G106920	NADH dehydrogenase [ubiquinone] flavoprotein 1, mitochondrial [Aegilops tauschii subsp. tauschii]	26.3376	118.518	-2.16991	0.000575438	0.187618	down	GO:0003954(NADH dehydrogenase activity);GO:0009060(aerobic respiration);GO:0010181(FMN binding);GO:0051287(NAD binding);GO:0051539(4 iron, 4 sulfur cluster binding);GO:0051539(4 iron, 4 sulfur cluster binding)	00190(Oxidative phosphorylation);00190(Oxidative phosphorylation)	K03942	EC:1.6.5.3;EC:1.6.99.3
TRITD_2Av1G108620	protein CURVATURE THYLAKOID 1B, chloroplastic-like isoform X2 [Aegilops tauschii subsp. tauschii];hypothetical protein TRIUR3_30562 [Triticum urartu]	4.78687	15.5328	-1.69817	0.00578999	0.782791	down	GO:0003677(DNA binding);GO:0009295(nucleoid);GO:0009507(chloroplast);GO:0009508(plastid chromosome);GO:0009534(chloroplast thylakoid);GO:0009535(chloroplast thylakoid membrane);GO:0009579(thylakoid);GO:0009737(response to abscisic acid);GO:0009773(photosynthetic electron transport in photosystem I);GO:0009941(chloroplast envelope);GO:0016021(integral component of membrane);GO:0030093(chloroplast …	00562(Inositol phosphate metabolism);04070(Phosphatidylinositol signaling system);04070(Phosphatidylinositol signaling system)	K01092	EC:3.1.3.25
TRITD_2Av1G117040	zeta-carotene desaturase [Triticum aestivum]	14.4429	36.026	-1.31868	0.023622	1	down	GO:0005739(mitochondrion);GO:0009507(chloroplast);GO:0009509(chromoplast);GO:0009941(chloroplast envelope);GO:0016117(carotenoid biosynthetic process);GO:0016120(carotene biosynthetic process);GO:0016719(carotene 7,8-desaturase activity);GO:0052886(9,9'-dicis-carotene:quinone oxidoreductase activity);GO:0052887(7,9,9'-tricis-neurosporene:quinone oxidoreductase activity);GO:0052889(9,9'-di-cis-zet…	00906(Carotenoid biosynthesis);00906(Carotenoid biosynthesis)	K00514	EC:1.3.5.6
TRITD_2Av1G140280	uncharacterized protein LOC109771480 [Aegilops tauschii subsp. tauschii];hypothetical protein TRIUR3_28986 [Triticum urartu]	53.9282	6.07464	3.15017	2.97532e-05	0.0255484	up	NA	NA	NA	NA
TRITD_2Av1G158700	beta-glucuronosyltransferase GlcAT14A-like [Aegilops tauschii subsp. tauschii];hypothetical protein TRIUR3_29798 [Triticum urartu]	3.39005	1.05392	1.68555	0.0298948	1	up	GO:0005794(Golgi apparatus);GO:0008375(acetylglucosaminyltransferase activity);GO:0016020(membrane);GO:0016021(integral component of membrane);GO:0016051(carbohydrate biosynthetic process);GO:0016757(transferase activity, transferring glycosyl groups);GO:0000139(Golgi membrane);GO:0005886(plasma membrane);GO:0009826(unidimensional cell growth);GO:0015020(glucuronosyltransferase activity);GO:00150…	NA	NA	NA
TRITD_2Av1G163520	70 kDa peptidyl-prolyl isomerase [Triticum urartu]	59.3163	20.0104	1.56768	0.0392334	1	up	GO:0003755(peptidyl-prolyl cis-trans isomerase activity);GO:0005528(FK506 binding);GO:0005789(endoplasmic reticulum membrane);GO:0061077(chaperone-mediated protein folding);GO:0061077(chaperone-mediated protein folding)	NA	NA	NA
TRITD_2Av1G164110	uncharacterized protein LOC109783290 [Aegilops tauschii subsp. tauschii]	5.7692	15.9427	-1.46645	0.0151549	1	down	NA	NA	NA	NA
TRITD_2Av1G187570	NAC transcription factor [Hordeum vulgare subsp. vulgare]	4.55982	1.37097	1.73378	0.0252278	1	up	GO:0003677(DNA binding);GO:0003700(DNA binding transcription factor activity);GO:0005634(nucleus);GO:0006351(transcription, DNA-templated);GO:0006355(regulation of transcription, DNA-templated);GO:0007275(multicellular organism development);GO:0010089(xylem development);GO:0043067(regulation of programmed cell death);GO:0048367(shoot system development);GO:0048367(shoot system development)	NA	NA	NA
TRITD_2Av1G191100	ferric reduction oxidase 7, chloroplastic-like [Aegilops tauschii subsp. tauschii];Superoxide-generating NADPH oxidase heavy chain subunit C [Triticum urartu]	5.74603	15.7673	-1.4563	0.0139599	1	down	GO:0000293(ferric-chelate reductase activity);GO:0006811(ion transport);GO:0009507(chloroplast);GO:0009767(photosynthetic electron transport chain);GO:0016020(membrane);GO:0016021(integral component of membrane);GO:0016491(oxidoreductase activity);GO:0031969(chloroplast membrane);GO:0046872(metal ion binding);GO:0055114(oxidation-reduction process);GO:0055114(oxidation-reduction process)	NA	NA	NA
TRITD_2Av1G191220	23.2 kDa heat shock protein-like [Aegilops tauschii subsp. tauschii]	108.553	3.32671	5.02816	3.47907e-10	3.68446e-06	up	GO:0009408(response to heat)	04141(Protein processing in endoplasmic reticulum)	K13993	NA
TRITD_2Av1G206250	protein JINGUBANG-like [Aegilops tauschii subsp. tauschii]	2.17771	0.728463	1.57988	0.0447198	1	up	GO:0000166(nucleotide binding);GO:0005834(heterotrimeric G-protein complex);GO:0005886(plasma membrane);GO:0008150(biological_process)	00565(Ether lipid metabolism)	K16794	NA
TRITD_2Av1G210410	unnamed protein product [Triticum aestivum]	7.0327	1.94637	1.8533	0.01548	1	up	GO:0005509(calcium ion binding)	04626(Plant-pathogen interaction)	K13448	NA
TRITD_2Av1G221150	unnamed protein product [Triticum aestivum];Transcription factor LAF1 [Triticum urartu]	1.29257	2.90546	-1.16852	0.0442016	1	down	GO:0000981(RNA polymerase II transcription factor activity, sequence-specific DNA binding);GO:0001135(transcription factor activity, RNA polymerase II transcription factor recruiting);GO:0003677(DNA binding);GO:0003700(DNA binding transcription factor activity);GO:0005634(nucleus);GO:0006355(regulation of transcription, DNA-templated);GO:0006357(regulation of transcription by RNA polymerase II);G…	NA	NA	NA
TRITD_2Av1G223060	endogenous alpha-amylase/subtilisin inhibitor [Aegilops tauschii subsp. tauschii]	8.50262	30.6526	-1.85003	0.00275384	0.502828	down	GO:0004867(serine-type endopeptidase inhibitor activity);GO:0015066(alpha-amylase inhibitor activity)	NA	NA	NA
TRITD_2Av1G223690	unnamed protein product [Triticum aestivum];predicted protein [Hordeum vulgare subsp. vulgare];Patatin-like phospholipase domain-containing protein 3 [Triticum urartu]	0.963399	2.23923	-1.2168	0.041889	1	down	GO:0003824(catalytic activity);GO:0005886(plasma membrane);GO:0016740(transferase activity);GO:0016740(transferase activity)	NA	NA	NA
TRITD_2Av1G228680	NAD(P)H-quinone oxidoreductase subunit M, chloroplastic [Aegilops tauschii subsp. tauschii]	4.81218	14.0911	-1.55003	0.0101688	1	down	GO:0009507(chloroplast);GO:0009535(chloroplast thylakoid membrane);GO:0010258(NADH dehydrogenase complex (plastoquinone) assembly);GO:0010598(NAD(P)H dehydrogenase complex (plastoquinone));GO:0016655(oxidoreductase activity, acting on NAD(P)H, quinone or similar compound as acceptor);GO:0048038(quinone binding);GO:0055114(oxidation-reduction process);GO:0055114(oxidation-reduction process)	NA	NA	NA
TRITD_2Av1G230110	HDZipI-5 [Triticum aestivum]	13.7453	2.88178	2.2539	0.00267674	0.494435	up	GO:0003700(DNA binding transcription factor activity);GO:0005515(protein binding);GO:0005634(nucleus);GO:0006351(transcription, DNA-templated);GO:0006355(regulation of transcription, DNA-templated);GO:0009414(response to water deprivation);GO:0009737(response to abscisic acid);GO:0009738(abscisic acid-activated signaling pathway);GO:0043565(sequence-specific DNA binding);GO:0045893(positive regul…	NA	NA	NA
TRITD_2Av1G232280	uncharacterized protein LOC109748010 [Aegilops tauschii subsp. tauschii];hypothetical protein TRIUR3_28977 [Triticum urartu]	12.4008	3.71618	1.73854	0.0227158	1	up	GO:0003674(molecular_function);GO:0005634(nucleus);GO:0006979(response to oxidative stress);GO:0016607(nuclear speck);GO:0046686(response to cadmium ion);GO:0046686(response to cadmium ion)	NA	NA	NA
TRITD_2Av1G232570	hypothetical protein TRIUR3_15389 [Triticum urartu]	1.33511	0.432146	1.62737	0.0353018	1	up	GO:0005737(cytoplasm);GO:0008150(biological_process);GO:0008150(biological_process)	NA	NA	NA
TRITD_2Av1G234240	hypothetical protein TRIUR3_31155 [Triticum urartu]	12.6704	2.45486	2.36775	0.00192463	0.415969	up	NA	NA	NA	NA
TRITD_2Av1G236110	F-box protein PP2-A13-like [Aegilops tauschii subsp. tauschii]	5.64105	1.45398	1.95596	0.0104417	1	up	GO:0005515(protein binding);GO:0005634(nucleus);GO:0009611(response to wounding);GO:0016567(protein ubiquitination);GO:0030246(carbohydrate binding);GO:0030246(carbohydrate binding)	NA	NA	NA
TRITD_2Av1G242940	predicted protein [Hordeum vulgare subsp. vulgare];Glycogenin-1 [Triticum urartu]	7.71033	2.4297	1.66601	0.0288971	1	up	GO:0005739(mitochondrion);GO:0006486(protein glycosylation);GO:0009058(biosynthetic process);GO:0016021(integral component of membrane);GO:0016051(carbohydrate biosynthetic process);GO:0016740(transferase activity);GO:0016757(transferase activity, transferring glycosyl groups);GO:0016758(transferase activity, transferring hexosyl groups);GO:0046872(metal ion binding);GO:0046872(metal ion binding)	00500(Starch and sucrose metabolism);00500(Starch and sucrose metabolism)	K00750	EC:2.4.1.186
TRITD_2Av1G246270	hypothetical protein TRIUR3_21313 [Triticum urartu]	8.85291	2.72073	1.70216	0.0259285	1	up	GO:0005509(calcium ion binding);GO:0005634(nucleus)	NA	NA	NA
TRITD_2Av1G254090	unnamed protein product [Triticum aestivum];Myb-related protein Zm1 [Triticum urartu]	2.8456	0.970239	1.55232	0.0481555	1	up	GO:0000981(RNA polymerase II transcription factor activity, sequence-specific DNA binding);GO:0001135(transcription factor activity, RNA polymerase II transcription factor recruiting);GO:0003677(DNA binding);GO:0003700(DNA binding transcription factor activity);GO:0005634(nucleus);GO:0006351(transcription, DNA-templated);GO:0006355(regulation of transcription, DNA-templated);GO:0006357(regulation…	NA	NA	NA
TRITD_2Av1G257420	hypothetical protein TRIUR3_14353 [Triticum urartu]	2.43237	0.751881	1.69379	0.0296259	1	up	GO:0004672(protein kinase activity);GO:0004674(protein serine/threonine kinase activity);GO:0005515(protein binding);GO:0005524(ATP binding);GO:0005576(extracellular region);GO:0005886(plasma membrane);GO:0007338(single fertilization);GO:0009506(plasmodesma);GO:0009723(response to ethylene);GO:0009738(abscisic acid-activated signaling pathway);GO:0009741(response to brassinosteroid);GO:0009742(br…	NA	NA	NA
TRITD_2Av1G261160	unnamed protein product [Triticum aestivum]	5.98602	1.59763	1.90566	0.0129382	1	up	GO:0030599(pectinesterase activity);GO:0046910(pectinesterase inhibitor activity);GO:0071944(cell periphery)	NA	NA	NA
TRITD_2Av1G261390	copper-containing polyphenol oxidase [Triticum aestivum]	4.74137	11.2739	-1.24961	0.0308978	1	down	GO:0004503(monophenol monooxygenase activity);GO:0036263(L-DOPA monooxygenase activity)	00350(Tyrosine metabolism);00950(Isoquinoline alkaloid biosynthesis)	K00422	EC:1.10.3.1
TRITD_2Av1G265790	predicted protein [Hordeum vulgare subsp. vulgare]	1.21597	2.91746	-1.26261	0.0332167	1	down	GO:0009705(plant-type vacuole membrane);GO:0016021(integral component of membrane)	NA	NA	NA
TRITD_2Av1G266660	hypothetical protein TRIUR3_12816 [Triticum urartu]	23.3938	6.27283	1.89894	0.0127707	1	up	NA	NA	NA	NA
TRITD_2Av1G266670	hypothetical protein TRIUR3_12815 [Triticum urartu]	22.4056	6.39813	1.80814	0.0177939	1	up	NA	NA	NA	NA
TRITD_2Av1G268680	hypothetical protein TRIUR3_13836 [Triticum urartu]	15.8513	4.22311	1.90822	0.0115462	1	up	GO:0003674(molecular_function);GO:0005634(nucleus);GO:0006979(response to oxidative stress);GO:0016607(nuclear speck);GO:0046686(response to cadmium ion)	NA	NA	NA
TRITD_2Av1G271210	unnamed protein product [Triticum aestivum];Ribulose bisphosphate carboxylase/oxygenase activase, chloroplastic [Triticum urartu]	0.980494	2.27991	-1.2174	0.0402717	1	down	GO:0005524(ATP binding);GO:0009507(chloroplast);GO:0009535(chloroplast thylakoid membrane);GO:0016787(hydrolase activity);GO:0016887(ATPase activity);GO:0016887(ATPase activity)	03010(Ribosome);03010(Ribosome)	K02960	NA
TRITD_2Av1G273000	cytochrome P450 72A14-like [Aegilops tauschii subsp. tauschii];Secologanin synthase [Triticum urartu]	1.03434	2.5807	-1.31905	0.0261181	1	down	GO:0004497(monooxygenase activity);GO:0004497(monooxygenase activity)	NA	NA	NA
TRITD_2Av1G275700	hypothetical protein TRIUR3_10706 [Triticum urartu];filament-like plant protein 7 isoform X4 [Aegilops tauschii subsp. tauschii];filament-like plant protein 7 isoform X2 [Aegilops tauschii subsp. tauschii];filament-like plant protein 7 isoform X3 [Aegilops tauschii subsp. tauschii];filament-like plant protein 7 isoform X1 [Aegilops tauschii subsp. tauschii]	1.27074	0.389944	1.70433	0.0295895	1	up	GO:0005515(protein binding);GO:0005737(cytoplasm);GO:0005886(plasma membrane);GO:0008017(microtubule binding);GO:0010090(trichome morphogenesis);GO:0046785(microtubule polymerization);GO:0046785(microtubule polymerization)	NA	NA	NA
TRITD_2Av1G279890	antimicrobial peptides-like [Aegilops tauschii subsp. tauschii]	250.272	593.034	-1.24462	0.0307734	1	down	NA	NA	NA	NA
TRITD_2Av1G280430	uncharacterized protein LOC109771601 [Aegilops tauschii subsp. tauschii];uncharacterized protein LOC109771608 [Aegilops tauschii subsp. tauschii]	9.66053	27.5486	-1.51181	0.011368	1	down	GO:0003674(molecular_function);GO:0005634(nucleus);GO:0009611(response to wounding);GO:0009611(response to wounding)	NA	NA	NA
TRITD_2Av1G280480	hypothetical protein TRIUR3_11776 [Triticum urartu]	56.9313	130.859	-1.20072	0.0364503	1	down	GO:0003674(molecular_function);GO:0005634(nucleus);GO:0009611(response to wounding)	NA	NA	NA
TRITD_2Av1G280500	uncharacterized protein LOC109771601 [Aegilops tauschii subsp. tauschii]	35.1283	104.789	-1.57677	0.00872853	1	down	GO:0003674(molecular_function);GO:0005634(nucleus);GO:0009611(response to wounding)	NA	NA	NA
TRITD_2Av1G286340	uncharacterized protein LOC109768865 [Aegilops tauschii subsp. tauschii]	1.02785	2.88007	-1.48647	0.01431	1	down	GO:0006457(protein folding);GO:0009507(chloroplast)	NA	NA	NA
TRITD_2Av1G290350	hypothetical protein TRIUR3_20494 [Triticum urartu]	62.548	148.284	-1.24533	0.0309056	1	down	GO:0003674(molecular_function);GO:0008150(biological_process);GO:0016021(integral component of membrane)	NA	NA	NA
TRITD_2Av1G292210	predicted protein [Hordeum vulgare subsp. vulgare];unnamed protein product [Triticum aestivum]	13.5065	31.7759	-1.23427	0.0325698	1	down	GO:0000028(ribosomal small subunit assembly);GO:0000462(maturation of SSU-rRNA from tricistronic rRNA transcript (SSU-rRNA, 5.8S rRNA, LSU-rRNA));GO:0003735(structural constituent of ribosome);GO:0005763(mitochondrial small ribosomal subunit);GO:0006412(translation);GO:0048027(mRNA 5'-UTR binding);GO:0070181(small ribosomal subunit rRNA binding);GO:0070181(small ribosomal subunit rRNA binding)	03010(Ribosome);03010(Ribosome)	K02948	NA
TRITD_2Bv1G003900	cytosolic sulfotransferase 13 [Brachypodium distachyon]	6.72878	1.58501	2.08586	0.00579005	0.782791	up	GO:0005737(cytoplasm);GO:0008146(sulfotransferase activity);GO:0009507(chloroplast);GO:0009694(jasmonic acid metabolic process);GO:0009753(response to jasmonic acid);GO:0080131(hydroxyjasmonate sulfotransferase activity);GO:0080131(hydroxyjasmonate sulfotransferase activity)	NA	NA	NA
TRITD_2Bv1G008670	UDP-glucosyltransferase [Triticum aestivum]	0.379205	2.40172	-2.66302	6.94121e-05	0.0459436	down	GO:0009813(flavonoid biosynthetic process);GO:0043231(intracellular membrane-bounded organelle);GO:0052696(flavonoid glucuronidation);GO:0080043(quercetin 3-O-glucosyltransferase activity);GO:0080044(quercetin 7-O-glucosyltransferase activity);GO:0080044(quercetin 7-O-glucosyltransferase activity)	00944(Flavone and flavonol biosynthesis);00906(Carotenoid biosynthesis);00906(Carotenoid biosynthesis)	K22771;K14595	EC:2.4.1.-;EC:2.4.1.263
TRITD_2Bv1G010750	unnamed protein product [Triticum aestivum];uncharacterized protein LOC109771238 [Aegilops tauschii subsp. tauschii]	3.84024	1.31325	1.54805	0.0486708	1	up	GO:0005737(cytoplasm);GO:0005829(cytosol);GO:0009507(chloroplast);GO:0010043(response to zinc ion);GO:0016787(hydrolase activity);GO:0016787(hydrolase activity)	NA	NA	NA
TRITD_2Bv1G010840	heat shock protein 90 [Triticum aestivum]	70.711	4.85917	3.86315	4.37831e-07	0.000927354	up	GO:0005515(protein binding);GO:0005515(protein binding)	04141(Protein processing in endoplasmic reticulum);04626(Plant-pathogen interaction);04626(Plant-pathogen interaction)	K04079	NA
TRITD_2Bv1G013950	predicted protein [Hordeum vulgare subsp. vulgare]	1.82427	4.44981	-1.28642	0.0320714	1	down	GO:0005622(intracellular);GO:0005634(nucleus);GO:0006606(protein import into nucleus);GO:0009507(chloroplast);GO:0009535(chloroplast thylakoid membrane);GO:0009535(chloroplast thylakoid membrane)	NA	NA	NA
TRITD_2Bv1G020010	uncharacterized protein LOC109754297 [Aegilops tauschii subsp. tauschii];predicted protein [Hordeum vulgare subsp. vulgare]	1.63183	4.90883	-1.58889	0.0101252	1	down	GO:0005618(cell wall);GO:0005773(vacuole);GO:0008150(biological_process);GO:0008150(biological_process)	NA	NA	NA
TRITD_2Bv1G022230	unnamed protein product [Triticum aestivum]	20.4663	2.1657	3.24034	2.01015e-05	0.0193529	up	GO:0000302(response to reactive oxygen species);GO:0004130(cytochrome-c peroxidase activity);GO:0005515(protein binding);GO:0005739(mitochondrion);GO:0005773(vacuole);GO:0005774(vacuolar membrane);GO:0005777(peroxisome);GO:0005778(peroxisomal membrane);GO:0005794(Golgi apparatus);GO:0005829(cytosol);GO:0006979(response to oxidative stress);GO:0009506(plasmodesma);GO:0009507(chloroplast);GO:000953…	00053(Ascorbate and aldarate metabolism);00480(Glutathione metabolism)	K00434	EC:1.11.1.11
TRITD_2Bv1G025970	peroxidase 21-like [Aegilops tauschii subsp. tauschii]	4.10107	11.5897	-1.49877	0.0123604	1	down	GO:0004601(peroxidase activity);GO:0009505(plant-type cell wall);GO:0009664(plant-type cell wall organization);GO:0009664(plant-type cell wall organization)	00940(Phenylpropanoid biosynthesis);00940(Phenylpropanoid biosynthesis)	K00430	EC:1.11.1.7
TRITD_2Bv1G030910	galactinol synthase 2-like [Aegilops tauschii subsp. tauschii];Glycogenin-2 [Triticum urartu]	20.5068	2.81608	2.86434	0.000129849	0.0723762	up	GO:0005634(nucleus);GO:0005737(cytoplasm);GO:0006012(galactose metabolic process);GO:0006979(response to oxidative stress);GO:0009409(response to cold);GO:0009414(response to water deprivation);GO:0009651(response to salt stress);GO:0009737(response to abscisic acid);GO:0016051(carbohydrate biosynthetic process);GO:0016757(transferase activity, transferring glycosyl groups);GO:0016758(transferase…	00052(Galactose metabolism);00052(Galactose metabolism)	K18819	EC:2.4.1.123
TRITD_2Bv1G034080	unnamed protein product [Triticum aestivum]	3.00989	0.962708	1.64454	0.0332809	1	up	GO:0003700(DNA binding transcription factor activity);GO:0005515(protein binding);GO:0005622(intracellular);GO:0005634(nucleus);GO:0006351(transcription, DNA-templated);GO:0006355(regulation of transcription, DNA-templated);GO:0009723(response to ethylene);GO:0009873(ethylene-activated signaling pathway);GO:0016491(oxidoreductase activity);GO:0042742(defense response to bacterium);GO:0043565(sequ…	04016(MAPK signaling pathway - plant);04075(Plant hormone signal transduction);04075(Plant hormone signal transduction)	K14514	NA
TRITD_2Bv1G039490	uncharacterized protein LOC109783267 [Aegilops tauschii subsp. tauschii]	74.2913	202.161	-1.44424	0.0145522	1	down	NA	NA	NA	NA
TRITD_2Bv1G039610	universal stress protein PHOS34-like isoform X2 [Aegilops tauschii subsp. tauschii]	3.6972	17.5812	-2.24953	0.000467589	0.165064	down	GO:0005773(vacuole);GO:0005794(Golgi apparatus);GO:0005886(plasma membrane);GO:0006950(response to stress);GO:0016787(hydrolase activity)	NA	NA	NA
TRITD_2Bv1G039820	uncharacterized protein LOC109744756 [Aegilops tauschii subsp. tauschii]	2.84647	7.87444	-1.468	0.0153794	1	down	GO:0005773(vacuole);GO:0005794(Golgi apparatus);GO:0005886(plasma membrane);GO:0006950(response to stress);GO:0016787(hydrolase activity);GO:0016787(hydrolase activity)	NA	NA	NA
TRITD_2Bv1G045260	uncharacterized protein LOC109743166 [Aegilops tauschii subsp. tauschii]	14.4566	4.1092	1.8148	0.0164342	1	up	GO:0003824(catalytic activity);GO:0046685(response to arsenic-containing substance)	00561(Glycerolipid metabolism);00564(Glycerophospholipid metabolism);04070(Phosphatidylinositol signaling system)	K00901	EC:2.7.1.107
TRITD_2Bv1G050920	uncharacterized protein LOC109758064 [Aegilops tauschii subsp. tauschii]	2.60447	6.51736	-1.3233	0.0267516	1	down	GO:0009507(chloroplast);GO:0009706(chloroplast inner membrane);GO:0009941(chloroplast envelope);GO:0016021(integral component of membrane)	NA	NA	NA
TRITD_2Bv1G057050	peroxidase 2-like [Aegilops tauschii subsp. tauschii]	3.69486	0.941592	1.97234	0.00983992	1	up	GO:0004601(peroxidase activity);GO:0009505(plant-type cell wall);GO:0009664(plant-type cell wall organization);GO:0009664(plant-type cell wall organization)	00940(Phenylpropanoid biosynthesis);00940(Phenylpropanoid biosynthesis)	K00430	EC:1.11.1.7
TRITD_2Bv1G069940	putative G3BP-like protein [Aegilops tauschii subsp. tauschii]	37.7956	5.18045	2.86707	0.000123896	0.0719781	up	GO:0003723(RNA binding);GO:0003729(mRNA binding);GO:0005829(cytosol);GO:0006913(nucleocytoplasmic transport);GO:0009737(response to abscisic acid);GO:0009737(response to abscisic acid)	NA	NA	NA
TRITD_2Bv1G070760	uncharacterized protein LOC109746488 isoform X1 [Aegilops tauschii subsp. tauschii]	0.980734	3.26034	-1.73309	0.00589268	0.792859	down	GO:0016787(hydrolase activity)	NA	NA	NA
TRITD_2Bv1G076450	NADP-dependent glyceraldehyde-3-phosphate dehydrogenase [Aegilops tauschii subsp. tauschii]	6.17509	14.3703	-1.21856	0.0348353	1	down	GO:0004029(aldehyde dehydrogenase (NAD) activity);GO:0004777(succinate-semialdehyde dehydrogenase (NAD+) activity);GO:0009013(succinate-semialdehyde dehydrogenase [NAD(P)+] activity);GO:0009013(succinate-semialdehyde dehydrogenase [NAD(P)+] activity)	00010(Glycolysis / Gluconeogenesis);00030(Pentose phosphate pathway);00030(Pentose phosphate pathway)	K00131	EC:1.2.1.9
TRITD_2Bv1G076660	probable serine/threonine-protein kinase WNK5 [Aegilops tauschii subsp. tauschii]	5.24699	1.07729	2.28408	0.00289877	0.523278	up	GO:0004674(protein serine/threonine kinase activity);GO:0005829(cytosol);GO:0006468(protein phosphorylation);GO:0035556(intracellular signal transduction);GO:0035556(intracellular signal transduction)	NA	NA	NA
TRITD_2Bv1G080870	predicted protein, partial [Hordeum vulgare subsp. vulgare];FORL1 [Triticum aestivum]	15.6044	3.50711	2.1536	0.00412016	0.635445	up	GO:0004857(enzyme inhibitor activity);GO:0048833(specification of floral organ number);GO:0048833(specification of floral organ number)	NA	NA	NA
TRITD_2Bv1G082440	uncharacterized protein LOC109778413 [Aegilops tauschii subsp. tauschii]	2.98588	7.39496	-1.30839	0.0302707	1	down	GO:0043161(proteasome-mediated ubiquitin-dependent protein catabolic process);GO:0061630(ubiquitin protein ligase activity)	NA	NA	NA
TRITD_2Bv1G083310	putative cell wall protein [Aegilops tauschii subsp. tauschii]	57.8035	128.178	-1.14892	0.0435831	1	down	NA	NA	NA	NA
TRITD_2Bv1G087500	predicted protein [Hordeum vulgare subsp. vulgare]	34.7991	12.0128	1.53448	0.0451803	1	up	GO:0003723(RNA binding);GO:0005515(protein binding);GO:0005739(mitochondrion);GO:0006397(mRNA processing);GO:0080156(mitochondrial mRNA modification)	NA	NA	NA
TRITD_2Bv1G121250	predicted protein [Hordeum vulgare subsp. vulgare];uncharacterized oxidoreductase At1g06690, chloroplastic-like [Aegilops tauschii subsp. tauschii]	11.8555	26.0107	-1.13355	0.0461403	1	down	GO:0004033(aldo-keto reductase (NADP) activity);GO:0005737(cytoplasm);GO:0008270(zinc ion binding);GO:0009507(chloroplast);GO:0009535(chloroplast thylakoid membrane);GO:0009941(chloroplast envelope);GO:0010287(plastoglobule);GO:0016491(oxidoreductase activity);GO:0055114(oxidation-reduction process);GO:0055114(oxidation-reduction process)	00750(Vitamin B6 metabolism);00750(Vitamin B6 metabolism)	K05275	EC:1.1.1.65
TRITD_2Bv1G128060	isoflavone 2'-hydroxylase-like [Aegilops tauschii subsp. tauschii];Cytochrome P450 81D1 [Triticum urartu]	4.1454	1.35926	1.60869	0.0365189	1	up	GO:0016020(membrane);GO:0016709(oxidoreductase activity, acting on paired donors, with incorporation or reduction of molecular oxygen, NAD(P)H as one donor, and incorporation of one atom of oxygen);GO:0042343(indole glucosinolate metabolic process);GO:0044550(secondary metabolite biosynthetic process);GO:0098542(defense response to other organism);GO:0098542(defense response to other organism)	NA	NA	NA
TRITD_2Bv1G129770	unnamed protein product [Triticum aestivum]	1.85335	4.4485	-1.26319	0.0310638	1	down	GO:0005351(carbohydrate:proton symporter activity);GO:0005355(glucose transmembrane transporter activity);GO:0005887(integral component of plasma membrane);GO:0046323(glucose import);GO:0046323(glucose import)	NA	NA	NA
TRITD_2Bv1G131770	uncharacterized protein LOC109771480 [Aegilops tauschii subsp. tauschii]	49.1051	4.40999	3.47703	5.32694e-06	0.00735835	up	NA	NA	NA	NA
TRITD_2Bv1G136730	cysteine proteinase inhibitor 10-like [Aegilops tauschii subsp. tauschii]	16.1706	38.1393	-1.2379	0.0323741	1	down	NA	NA	NA	NA
TRITD_2Bv1G137420	phospholipid-transporting ATPase 2-like [Aegilops tauschii subsp. tauschii];Phospholipid-transporting ATPase 2 [Triticum urartu]	8.57854	3.01475	1.50869	0.0485225	1	up	GO:0004012(phospholipid-translocating ATPase activity);GO:0005886(plasma membrane);GO:0005886(plasma membrane)	NA	NA	NA
TRITD_2Bv1G141840	ACT domain-containing protein ACR6-like [Aegilops tauschii subsp. tauschii];unnamed protein product [Triticum aestivum];[Protein-PII] uridylyltransferase [Triticum urartu]	5.95645	1.36447	2.12611	0.00493349	0.708597	up	GO:0005829(cytosol);GO:0006521(regulation of cellular amino acid metabolic process);GO:0009506(plasmodesma);GO:0009507(chloroplast);GO:0009735(response to cytokinin);GO:0016597(amino acid binding);GO:0016597(amino acid binding)	NA	NA	NA
TRITD_2Bv1G150570	RNA-binding motif protein, X-linked-like-3 [Aegilops tauschii subsp. tauschii];unnamed protein product [Triticum aestivum]	4.81828	22.4382	-2.21937	0.000497304	0.171737	down	NA	NA	NA	NA
TRITD_2Bv1G150910	cellulose synthase-like protein H1 [Aegilops tauschii subsp. tauschii]	0.959766	3.05987	-1.67272	0.00631689	0.815829	down	GO:0000139(Golgi membrane);GO:0000271(polysaccharide biosynthetic process);GO:0000977(RNA polymerase II regulatory region sequence-specific DNA binding);GO:0005794(Golgi apparatus);GO:0005886(plasma membrane);GO:0009833(plant-type primary cell wall biogenesis);GO:0016021(integral component of membrane);GO:0016740(transferase activity);GO:0016757(transferase activity, transferring glycosyl groups)…	NA	NA	NA
TRITD_2Bv1G157170	ferric reduction oxidase 7, chloroplastic-like [Aegilops tauschii subsp. tauschii]	4.64067	13.2114	-1.50938	0.0113413	1	down	GO:0000293(ferric-chelate reductase activity);GO:0006811(ion transport);GO:0009507(chloroplast);GO:0009767(photosynthetic electron transport chain);GO:0016020(membrane);GO:0016021(integral component of membrane);GO:0016491(oxidoreductase activity);GO:0031969(chloroplast membrane);GO:0046872(metal ion binding);GO:0055114(oxidation-reduction process);GO:0055114(oxidation-reduction process)	NA	NA	NA
TRITD_2Bv1G157230	23.2 kDa heat shock protein-like [Aegilops tauschii subsp. tauschii]	121.633	1.9374	5.97227	7.84014e-13	1.24544e-08	up	GO:0009408(response to heat)	04141(Protein processing in endoplasmic reticulum)	K13993	NA
TRITD_2Bv1G161940	hypothetical protein TRIUR3_13317 [Triticum urartu]	30.6876	73.2394	-1.25497	0.0301368	1	down	NA	NA	NA	NA
TRITD_2Bv1G162170	ran guanine nucleotide release factor-like [Aegilops tauschii subsp. tauschii]	34.5848	11.4022	1.60083	0.0356443	1	up	GO:0003674(molecular_function);GO:0008150(biological_process);GO:0008150(biological_process)	NA	NA	NA
TRITD_2Bv1G171550	hypothetical protein TRIUR3_02338 [Triticum urartu]	1.66185	5.44191	-1.71132	0.00607498	0.797554	down	NA	03410(Base excision repair)	K01247	EC:3.2.2.21
TRITD_2Bv1G174660	predicted protein [Hordeum vulgare subsp. vulgare]	8.30599	1.54201	2.42934	0.00145399	0.344736	up	GO:0005509(calcium ion binding)	04626(Plant-pathogen interaction)	K13448	NA
TRITD_2Bv1G175490	unnamed protein product [Triticum aestivum]	2.20383	5.08509	-1.20626	0.0398279	1	down	GO:0008152(metabolic process);GO:0009507(chloroplast);GO:0009570(chloroplast stroma);GO:0009941(chloroplast envelope);GO:0016787(hydrolase activity);GO:0046872(metal ion binding);GO:0046872(metal ion binding)	00740(Riboflavin metabolism);00740(Riboflavin metabolism)	K20884	EC:2.7.1.26;EC:3.1.3.102
TRITD_2Bv1G178040	Heat shock cognate 70 kDa protein 1 [Triticum urartu];PREDICTED: heat shock cognate 70 kDa protein 2-like [Fragaria vesca subsp. vesca];Heat shock 70 kDa protein 3 [Zea mays];heat shock cognate 70 kDa protein 2-like [Aegilops tauschii subsp. tauschii]	4.9544	17.417	-1.81372	0.00316857	0.553124	down	GO:0002020(protease binding);GO:0005515(protein binding);GO:0005524(ATP binding);GO:0005618(cell wall);GO:0005773(vacuole);GO:0005774(vacuolar membrane);GO:0005794(Golgi apparatus);GO:0005829(cytosol);GO:0005886(plasma membrane);GO:0006457(protein folding);GO:0009408(response to heat);GO:0009506(plasmodesma);GO:0009507(chloroplast);GO:0009615(response to virus);GO:0016363(nuclear matrix);GO:00226…	03040(Spliceosome);04141(Protein processing in endoplasmic reticulum);04144(Endocytosis);04144(Endocytosis)	K03283	NA
TRITD_2Bv1G191100	probable receptor-like protein kinase At4g10390 [Aegilops tauschii subsp. tauschii]	1.00736	2.42351	-1.26652	0.0341097	1	down	GO:0005634(nucleus);GO:0016301(kinase activity);GO:0016310(phosphorylation)	NA	NA	NA
TRITD_2Bv1G191820	homeobox-leucine zipper protein HOX22-like [Aegilops tauschii subsp. tauschii]	23.577	4.07934	2.53097	0.000733649	0.213842	up	GO:0003700(DNA binding transcription factor activity);GO:0005515(protein binding);GO:0005634(nucleus);GO:0006351(transcription, DNA-templated);GO:0006355(regulation of transcription, DNA-templated);GO:0009414(response to water deprivation);GO:0009737(response to abscisic acid);GO:0009738(abscisic acid-activated signaling pathway);GO:0043565(sequence-specific DNA binding);GO:0045893(positive regul…	NA	NA	NA
TRITD_2Bv1G194150	unnamed protein product [Triticum aestivum]	5.7958	1.8378	1.65702	0.0326513	1	up	GO:0004674(protein serine/threonine kinase activity);GO:0005886(plasma membrane);GO:0006468(protein phosphorylation);GO:0006952(defense response);GO:0009506(plasmodesma);GO:0009506(plasmodesma)	NA	NA	NA
TRITD_2Bv1G194470	uncharacterized protein LOC109748010 [Aegilops tauschii subsp. tauschii]	15.1098	4.20803	1.84427	0.0152274	1	up	GO:0003674(molecular_function);GO:0005634(nucleus);GO:0006979(response to oxidative stress);GO:0016607(nuclear speck);GO:0046686(response to cadmium ion)	NA	NA	NA
TRITD_2Bv1G194930	hypothetical protein TRIUR3_24418 [Triticum urartu]	20.3297	3.35656	2.59854	0.000607756	0.191178	up	GO:0005737(cytoplasm);GO:0030001(metal ion transport);GO:0046914(transition metal ion binding);GO:0046916(cellular transition metal ion homeostasis)	NA	NA	NA
TRITD_2Bv1G194940	uncharacterized protein LOC109746339 [Aegilops tauschii subsp. tauschii]	8.54531	37.0493	-2.11624	0.000886962	0.242459	down	NA	NA	NA	NA
TRITD_2Bv1G198010	F-box protein PP2-A13-like [Aegilops tauschii subsp. tauschii]	4.24261	1.46305	1.53597	0.0490463	1	up	GO:0005515(protein binding);GO:0005634(nucleus);GO:0009611(response to wounding);GO:0016567(protein ubiquitination);GO:0030246(carbohydrate binding);GO:0030246(carbohydrate binding)	NA	NA	NA
TRITD_2Bv1G198720	heat shock factor protein 4 [Zea mays];Heat stress transcription factor B-2a [Triticum urartu]	1.17038	3.2834	-1.48822	0.0153474	1	down	GO:0005634(nucleus);GO:0005634(nucleus)	NA	NA	NA
TRITD_2Bv1G200230	uncharacterized protein LOC109731495 [Aegilops tauschii subsp. tauschii]	10.0732	2.42871	2.05227	0.00610403	0.79807	up	GO:0005096(GTPase activator activity);GO:0005737(cytoplasm);GO:0005886(plasma membrane);GO:0017137(Rab GTPase binding);GO:0017157(regulation of exocytosis);GO:0019905(syntaxin binding);GO:0019905(syntaxin binding)	NA	NA	NA
TRITD_2Bv1G201440	sucrose synthase 7 [Aegilops tauschii subsp. tauschii];unnamed protein product [Triticum aestivum]	2.02064	5.1791	-1.35789	0.0212337	1	down	GO:0005576(extracellular region);GO:0005618(cell wall);GO:0005985(sucrose metabolic process);GO:0005986(sucrose biosynthetic process);GO:0008194(UDP-glycosyltransferase activity);GO:0009507(chloroplast);GO:0016157(sucrose synthase activity);GO:0080165(callose deposition in phloem sieve plate);GO:0080165(callose deposition in phloem sieve plate)	00500(Starch and sucrose metabolism);00500(Starch and sucrose metabolism)	K00695	EC:2.4.1.13
TRITD_2Bv1G201500	unnamed protein product [Triticum aestivum];prolyl endopeptidase-like [Aegilops tauschii subsp. tauschii]	2.72481	8.30306	-1.60749	0.00776716	0.956475	down	GO:0004252(serine-type endopeptidase activity);GO:0005737(cytoplasm);GO:0006508(proteolysis);GO:0006508(proteolysis)	NA	NA	NA
TRITD_2Bv1G205370	Histone H4 [Triticum urartu];unnamed protein product, partial [Vitis vinifera];Histone superfamily protein [Arabidopsis thaliana];hypothetical protein CEUSTIGMA_g5945.t1 [Chlamydomonas eustigma]	12.382	29.5206	-1.25347	0.0312943	1	down	GO:0000786(nucleosome);GO:0003677(DNA binding);GO:0005634(nucleus);GO:0005794(Golgi apparatus);GO:0005829(cytosol);GO:0006334(nucleosome assembly);GO:0051276(chromosome organization);GO:0051276(chromosome organization)	NA	NA	NA
TRITD_2Bv1G208060	uncharacterized protein LOC109771940 [Aegilops tauschii subsp. tauschii]	10.1209	2.18415	2.21219	0.00335314	0.575853	up	GO:0005509(calcium ion binding);GO:0005634(nucleus)	NA	NA	NA
TRITD_2Bv1G210250	KO2 protein [Aegilops speltoides]	0.566512	2.0394	-1.84796	0.00372256	0.603416	down	GO:0005783(endoplasmic reticulum);GO:0009686(gibberellin biosynthetic process);GO:0009707(chloroplast outer membrane);GO:0009740(gibberellic acid mediated signaling pathway);GO:0010241(ent-kaurene oxidation to kaurenoic acid);GO:0016709(oxidoreductase activity, acting on paired donors, with incorporation or reduction of molecular oxygen, NAD(P)H as one donor, and incorporation of one atom of oxyg…	00904(Diterpenoid biosynthesis)	K04122	EC:1.14.14.86
TRITD_2Bv1G212000	probable cation transporter HKT7 [Aegilops tauschii subsp. tauschii]	5.69094	1.50647	1.91749	0.0114558	1	up	GO:0005886(plasma membrane);GO:0015081(sodium ion transmembrane transporter activity);GO:0035725(sodium ion transmembrane transport);GO:0035725(sodium ion transmembrane transport)	NA	NA	NA
TRITD_2Bv1G215850	unnamed protein product [Triticum aestivum]	0.221856	0.646595	-1.54324	0.0110718	1	down	GO:0005737(cytoplasm);GO:0008150(biological_process);GO:0005524(ATP binding);GO:0005524(ATP binding)	NA	NA	NA
TRITD_2Bv1G217870	uncharacterized protein LOC109749689 [Aegilops tauschii subsp. tauschii]	2.86183	8.32905	-1.54121	0.0117559	1	down	NA	NA	NA	NA
TRITD_2Bv1G223930	predicted protein, partial [Hordeum vulgare subsp. vulgare]	29.6445	2.60917	3.5061	4.22294e-06	0.0063889	up	GO:0030599(pectinesterase activity);GO:0046910(pectinesterase inhibitor activity);GO:0071944(cell periphery)	NA	NA	NA
TRITD_2Bv1G224070	aminomethyltransferase, mitochondrial [Aegilops tauschii subsp. tauschii]	6.49012	17.7367	-1.45042	0.0144924	1	down	GO:0005960(glycine cleavage complex);GO:0005960(glycine cleavage complex)	00630(Glyoxylate and dicarboxylate metabolism);00260(Glycine, serine and threonine metabolism);00670(One carbon pool by folate);00670(One carbon pool by folate)	K00605	EC:2.1.2.10
TRITD_2Bv1G230110	uncharacterized protein LOC109771597 [Aegilops tauschii subsp. tauschii]	16.9848	53.5549	-1.65677	0.00637985	0.817315	down	GO:0003674(molecular_function);GO:0005634(nucleus);GO:0009611(response to wounding)	NA	NA	NA
TRITD_2Bv1G230140	uncharacterized protein LOC109744940 [Aegilops tauschii subsp. tauschii]	8.78011	24.878	-1.50256	0.0129194	1	down	GO:0003674(molecular_function);GO:0005634(nucleus);GO:0009611(response to wounding)	NA	NA	NA
TRITD_2Bv1G230180	uncharacterized protein LOC109744948 [Aegilops tauschii subsp. tauschii]	3.92813	11.8145	-1.58865	0.00920709	1	down	GO:0003674(molecular_function);GO:0005634(nucleus);GO:0009611(response to wounding)	NA	NA	NA
TRITD_2Bv1G232130	uncharacterized protein LOC109746142 isoform X2 [Aegilops tauschii subsp. tauschii]	1.52159	3.48889	-1.19719	0.0432499	1	down	NA	NA	NA	NA
TRITD_2Bv1G234550	ribulose bisphosphate carboxylase/oxygenase activase, chloroplastic [Aegilops tauschii subsp. tauschii];Ribulose bisphosphate carboxylase/oxygenase activase, chloroplastic [Triticum urartu]	0.870838	2.25745	-1.37422	0.0232172	1	down	GO:0005524(ATP binding);GO:0009507(chloroplast);GO:0009535(chloroplast thylakoid membrane);GO:0016787(hydrolase activity);GO:0016887(ATPase activity);GO:0016887(ATPase activity)	03010(Ribosome);03010(Ribosome)	K02960	NA
TRITD_2Bv1G243130	uncharacterized protein LOC109764316 [Aegilops tauschii subsp. tauschii];uncharacterized protein LOC109754942 [Aegilops tauschii subsp. tauschii]	99.875	252.946	-1.34064	0.0215825	1	down	NA	NA	NA	NA
TRITD_2Bv1G245850	uncharacterized protein LOC109771598 [Aegilops tauschii subsp. tauschii]	3.8911	15.5475	-1.99843	0.00177985	0.387312	down	GO:0003674(molecular_function);GO:0005634(nucleus);GO:0009611(response to wounding)	NA	NA	NA
TRITD_2Bv1G245870	uncharacterized protein LOC109771596 [Aegilops tauschii subsp. tauschii]	15.5523	58.4023	-1.9089	0.00213217	0.445666	down	GO:0003674(molecular_function);GO:0005634(nucleus);GO:0009611(response to wounding)	NA	NA	NA
TRITD_2Bv1G245880	uncharacterized protein LOC109771601 [Aegilops tauschii subsp. tauschii]	7.16411	19.1898	-1.42148	0.018314	1	down	GO:0003674(molecular_function);GO:0005634(nucleus);GO:0009611(response to wounding)	NA	NA	NA
TRITD_2Bv1G253080	barwin-like [Aegilops tauschii subsp. tauschii];putative vacuolar defense protein [Triticum aestivum]	5.86433	0.847919	2.78997	0.000265352	0.118739	up	GO:0000325(plant-type vacuole);GO:0004540(ribonuclease activity);GO:0004568(chitinase activity);GO:0005576(extracellular region);GO:0008061(chitin binding);GO:0009615(response to virus);GO:0009627(systemic acquired resistance);GO:0009651(response to salt stress);GO:0009723(response to ethylene);GO:0009817(defense response to fungus, incompatible interaction);GO:0031640(killing of cells of other o…	NA	NA	NA
TRITD_2Bv1G253090	barwin-like [Aegilops tauschii subsp. tauschii]	20.9813	2.94013	2.83515	0.000164798	0.0870162	up	GO:0000325(plant-type vacuole);GO:0004540(ribonuclease activity);GO:0004568(chitinase activity);GO:0005576(extracellular region);GO:0008061(chitin binding);GO:0009615(response to virus);GO:0009627(systemic acquired resistance);GO:0009651(response to salt stress);GO:0009723(response to ethylene);GO:0009817(defense response to fungus, incompatible interaction);GO:0031640(killing of cells of other o…	NA	NA	NA
TRITD_2Bv1G253100	barwin-like [Aegilops tauschii subsp. tauschii]	26.5597	4.40454	2.59218	0.000558189	0.186676	up	GO:0000325(plant-type vacuole);GO:0004540(ribonuclease activity);GO:0004568(chitinase activity);GO:0005576(extracellular region);GO:0008061(chitin binding);GO:0009615(response to virus);GO:0009627(systemic acquired resistance);GO:0009651(response to salt stress);GO:0009723(response to ethylene);GO:0009817(defense response to fungus, incompatible interaction);GO:0031640(killing of cells of other o…	NA	NA	NA
TRITD_2Bv1G258550	RecName: Full=4-hydroxy-7-methoxy-3-oxo-3,4-dihydro-2H-1,4-benzoxazin-2-yl glucoside beta-D-glucosidase 1a, chloroplastic; AltName: Full=Beta-glucosidase 1a; Short=TaGlu1a; Flags: Precursor	5.43137	1.87616	1.53354	0.0456242	1	up	GO:0005515(protein binding);GO:0005515(protein binding)	00500(Starch and sucrose metabolism);00460(Cyanoamino acid metabolism);00940(Phenylpropanoid biosynthesis);00940(Phenylpropanoid biosynthesis)	K01188	EC:3.2.1.21
TRITD_2Bv1G258870	receptor protein kinase TMK1-like [Aegilops tauschii subsp. tauschii]	15.8356	3.76115	2.07393	0.00550304	0.75687	up	GO:0004672(protein kinase activity);GO:0005524(ATP binding);GO:0005576(extracellular region);GO:0016021(integral component of membrane);GO:0004675(transmembrane receptor protein serine/threonine kinase activity);GO:0005515(protein binding);GO:0005886(plasma membrane);GO:0006468(protein phosphorylation);GO:0007165(signal transduction);GO:0009505(plant-type cell wall);GO:0009506(plasmodesma);GO:000…	NA	NA	NA
TRITD_2Bv1G266450	unnamed protein product [Triticum aestivum]	7.54738	1.29534	2.54264	0.00071641	0.213842	up	GO:0004837(tyrosine decarboxylase activity);GO:0005737(cytoplasm);GO:0006520(cellular amino acid metabolic process);GO:0006559(L-phenylalanine catabolic process);GO:0009611(response to wounding);GO:0016740(transferase activity);GO:0016831(carboxy-lyase activity);GO:0030170(pyridoxal phosphate binding);GO:1990055(phenylacetaldehyde synthase activity)	00350(Tyrosine metabolism);00360(Phenylalanine metabolism);00380(Tryptophan metabolism);00901(Indole alkaloid biosynthesis);00950(Isoquinoline alkaloid biosynthesis);00965(Betalain biosynthesis)	K01593	EC:4.1.1.28;EC:4.1.1.105
TRITD_3Av1G000340	unnamed protein product [Triticum aestivum]	0.679441	1.9936	-1.55295	0.0112499	1	down	GO:0005886(plasma membrane);GO:0005886(plasma membrane)	NA	NA	NA
TRITD_3Av1G001150	cytochrome P450 709B1-like [Aegilops tauschii subsp. tauschii]	34.5679	10.4886	1.72062	0.0225964	1	up	GO:0004497(monooxygenase activity)	NA	NA	NA
TRITD_3Av1G001660	GDSL esterase/lipase At3g26430-like [Aegilops tauschii subsp. tauschii]	14.1983	3.83295	1.88919	0.0122357	1	up	GO:0004104(cholinesterase activity);GO:0005576(extracellular region);GO:0016042(lipid catabolic process);GO:0016298(lipase activity);GO:0052689(carboxylic ester hydrolase activity)	00511(Other glycan degradation)	K01206	EC:3.2.1.51
TRITD_3Av1G011190	Bowman-Birk type trypsin inhibitor [Triticum urartu];Bowman-Birk type trypsin inhibitor-like [Aegilops tauschii subsp. tauschii]	17.7437	5.49279	1.6917	0.0261992	1	up	NA	NA	NA	NA
TRITD_3Av1G022150	NAC domain-containing protein 100-like [Aegilops tauschii subsp. tauschii]	5.49065	16.2686	-1.56705	0.00957168	1	down	GO:0003677(DNA binding);GO:0003700(DNA binding transcription factor activity);GO:0005634(nucleus);GO:0006351(transcription, DNA-templated);GO:0006355(regulation of transcription, DNA-templated);GO:0007275(multicellular organism development)	NA	NA	NA
TRITD_3Av1G027010	galactinol--sucrose galactosyltransferase [Aegilops tauschii subsp. tauschii]	12.7012	2.38751	2.41138	0.00122566	0.311523	up	GO:0047274(galactinol-sucrose galactosyltransferase activity)	00052(Galactose metabolism)	K06617	EC:2.4.1.82
TRITD_3Av1G028060	dimeric alpha-amylase inhibitor [Triticum dicoccoides]	37.4859	118.341	-1.65853	0.00606239	0.797554	down	GO:0005575(cellular_component);GO:0015066(alpha-amylase inhibitor activity)	NA	NA	NA
TRITD_3Av1G035580	unnamed protein product [Triticum aestivum]	15.5867	3.26251	2.25626	0.00321115	0.557494	up	GO:0005737(cytoplasm);GO:0009408(response to heat)	04141(Protein processing in endoplasmic reticulum)	K13993	NA
TRITD_3Av1G035590	17.5 kDa class II heat shock protein [Aegilops tauschii subsp. tauschii];unnamed protein product [Triticum aestivum]	86.0118	25.4401	1.75743	0.019684	1	up	GO:0009408(response to heat);GO:0009408(response to heat)	04141(Protein processing in endoplasmic reticulum);04141(Protein processing in endoplasmic reticulum)	K13993	NA
TRITD_3Av1G036100	seed imbibition protein [Triticum aestivum]	88.7348	23.3581	1.92558	0.0100209	1	up	GO:0003824(catalytic activity);GO:0004553(hydrolase activity, hydrolyzing O-glycosyl compounds);GO:0005737(cytoplasm);GO:0006979(response to oxidative stress);GO:0009506(plasmodesma);GO:0034484(raffinose catabolic process);GO:0047274(galactinol-sucrose galactosyltransferase activity);GO:0052692(raffinose alpha-galactosidase activity);GO:0080167(response to karrikin);GO:0080167(response to karriki…	00052(Galactose metabolism);00052(Galactose metabolism)	K06617	EC:2.4.1.82
TRITD_3Av1G047220	RecName: Full=Glutathione S-transferase 1; AltName: Full=GST class-phi;Glutathione S-transferase 1 [Triticum urartu];unnamed protein product [Triticum aestivum]	1.53412	3.42833	-1.16009	0.0492196	1	down	GO:0004364(glutathione transferase activity);GO:0005737(cytoplasm);GO:0006749(glutathione metabolic process);GO:0006749(glutathione metabolic process)	00480(Glutathione metabolism);00480(Glutathione metabolism)	K00799	EC:2.5.1.18
TRITD_3Av1G047490	unnamed protein product [Triticum aestivum]	14.2641	2.43864	2.54824	0.000902056	0.242875	up	NA	NA	NA	NA
TRITD_3Av1G048130	hypothetical protein 400.4 [Triticum aestivum]	8.9079	20.5694	-1.20734	0.0395998	1	down	NA	NA	NA	NA
TRITD_3Av1G051830	enoyl-CoA delta isomerase 2, peroxisomal-like [Aegilops tauschii subsp. tauschii]	1.43905	4.22409	-1.55353	0.0118572	1	down	GO:0003824(catalytic activity);GO:0004165(dodecenoyl-CoA delta-isomerase activity);GO:0005737(cytoplasm);GO:0005777(peroxisome);GO:0006635(fatty acid beta-oxidation);GO:0009062(fatty acid catabolic process);GO:0048767(root hair elongation);GO:0080024(indolebutyric acid metabolic process);GO:0080026(response to indolebutyric acid)	00071(Fatty acid degradation);04626(Plant-pathogen interaction)	K18880	EC:5.3.3.8
TRITD_3Av1G053550	cationic amino acid transporter 5 [Aegilops tauschii subsp. tauschii];putative amino acid permease YfnA [Triticum urartu]	0.659475	3.33344	-2.33762	0.000332158	0.135563	down	GO:0005313(L-glutamate transmembrane transporter activity);GO:0005887(integral component of plasma membrane);GO:0015189(L-lysine transmembrane transporter activity);GO:0015297(antiporter activity);GO:0051938(L-glutamate import);GO:1903401(L-lysine transmembrane transport);GO:1903401(L-lysine transmembrane transport)	NA	NA	NA
TRITD_3Av1G056430	protein DJ-1 homolog B-like [Aegilops tauschii subsp. tauschii];hypothetical protein TRIUR3_21702 [Triticum urartu]	1.52533	5.05771	-1.72936	0.00523296	0.729194	down	GO:0003713(transcription coactivator activity);GO:0005634(nucleus);GO:0005739(mitochondrion);GO:0005829(cytosol);GO:0006357(regulation of transcription by RNA polymerase II);GO:0019172(glyoxalase III activity);GO:0019243(methylglyoxal catabolic process to D-lactate via S-lactoyl-glutathione);GO:0070301(cellular response to hydrogen peroxide);GO:0070301(cellular response to hydrogen peroxide)	NA	NA	NA
TRITD_3Av1G059390	G-type lectin S-receptor-like serine/threonine-protein kinase At2g19130 isoform X1 [Aegilops tauschii subsp. tauschii];unnamed protein product [Triticum aestivum]	1.76564	0.508868	1.79483	0.0191655	1	up	GO:0004674(protein serine/threonine kinase activity);GO:0005886(plasma membrane);GO:0006468(protein phosphorylation);GO:0006468(protein phosphorylation)	NA	NA	NA
TRITD_3Av1G062000	probable membrane-associated kinase regulator 2 [Aegilops tauschii subsp. tauschii];hypothetical protein TRIUR3_33249 [Triticum urartu]	3.84162	1.09219	1.81449	0.0186697	1	up	GO:0003674(molecular_function);GO:0005634(nucleus);GO:0005886(plasma membrane);GO:0008150(biological_process);GO:0008150(biological_process)	NA	NA	NA
TRITD_3Av1G068250	unnamed protein product [Triticum aestivum]	1.32168	3.21466	-1.28229	0.0310418	1	down	GO:0005634(nucleus);GO:0005884(actin filament);GO:0009055(electron transfer activity);GO:0009902(chloroplast relocation);GO:0015035(protein disulfide oxidoreductase activity);GO:0045454(cell redox homeostasis);GO:0051017(actin filament bundle assembly)	NA	NA	NA
TRITD_3Av1G069230	CASP-like protein 1C1 [Aegilops tauschii subsp. tauschii]	2.18396	7.88452	-1.85208	0.00347561	0.576595	down	GO:0009733(response to auxin);GO:0009741(response to brassinosteroid);GO:0009826(unidimensional cell growth)	NA	NA	NA
TRITD_3Av1G070420	DnaJ homolog subfamily B member 4 [Triticum urartu]	11.3998	25.8203	-1.1795	0.0395277	1	down	GO:0005737(cytoplasm);GO:0006457(protein folding);GO:0051082(unfolded protein binding);GO:0051082(unfolded protein binding)	NA	NA	NA
TRITD_3Av1G073670	uncharacterized protein LOC109782203 [Aegilops tauschii subsp. tauschii]	3.42629	7.94644	-1.21366	0.0377339	1	down	NA	NA	NA	NA
TRITD_3Av1G076910	60S ribosomal protein L18a-like protein [Aegilops tauschii subsp. tauschii]	16.6381	41.5629	-1.3208	0.0238396	1	down	GO:0003735(structural constituent of ribosome);GO:0006412(translation);GO:0022625(cytosolic large ribosomal subunit)	03010(Ribosome)	K02882	NA
TRITD_3Av1G081350	ABC transporter F family member 4-like isoform X1 [Aegilops tauschii subsp. tauschii]	0.683596	3.24577	-2.24735	0.00052838	0.180507	down	NA	NA	NA	NA
TRITD_3Av1G082910	bifunctional phosphatase IMPL2, chloroplastic [Aegilops tauschii subsp. tauschii];Bifunctional phosphatase IMPL2, chloroplastic [Triticum urartu]	7.77164	20.443	-1.39531	0.0181233	1	down	GO:0000287(magnesium ion binding);GO:0005737(cytoplasm);GO:0006020(inositol metabolic process);GO:0007165(signal transduction);GO:0008934(inositol monophosphate 1-phosphatase activity);GO:0046855(inositol phosphate dephosphorylation);GO:0046855(inositol phosphate dephosphorylation)	00053(Ascorbate and aldarate metabolism);00562(Inositol phosphate metabolism);00340(Histidine metabolism);04070(Phosphatidylinositol signaling system);04070(Phosphatidylinositol signaling system)	K18649	EC:3.1.3.25;EC:3.1.3.93
TRITD_3Av1G085480	Serine/threonine-protein kinase PBS1 [Triticum urartu];probable serine/threonine-protein kinase PBL7 isoform X2 [Aegilops tauschii subsp. tauschii];unnamed protein product [Triticum aestivum]	5.26061	1.74445	1.59246	0.0386608	1	up	GO:0004675(transmembrane receptor protein serine/threonine kinase activity);GO:0005515(protein binding);GO:0005886(plasma membrane);GO:0006468(protein phosphorylation);GO:0007166(cell surface receptor signaling pathway);GO:0016301(kinase activity);GO:0045087(innate immune response);GO:0005524(ATP binding);GO:0009742(brassinosteroid mediated signaling pathway);GO:1900459(positive regulation of bra…	04626(Plant-pathogen interaction);04626(Plant-pathogen interaction)	K13430	EC:2.7.11.1
TRITD_3Av1G088670	uncharacterized protein LOC109739223 [Aegilops tauschii subsp. tauschii]	47.6503	115.33	-1.27521	0.0279148	1	down	NA	NA	NA	NA
TRITD_3Av1G133080	protein ANTAGONIST OF LIKE HETEROCHROMATIN PROTEIN 1-like [Aegilops tauschii subsp. tauschii]	13.8873	4.77362	1.54061	0.0438461	1	up	GO:0005634(nucleus);GO:0005774(vacuolar membrane);GO:0005886(plasma membrane);GO:0009507(chloroplast);GO:0016020(membrane);GO:0016020(membrane)	NA	NA	NA
TRITD_3Av1G137400	leucine-rich repeat extensin-like protein 6 [Aegilops tauschii subsp. tauschii]	6.1303	0.71102	3.108	4.60632e-05	0.0356945	up	GO:0000904(cell morphogenesis involved in differentiation);GO:0005199(structural constituent of cell wall);GO:0005576(extracellular region);GO:0009505(plant-type cell wall);GO:0009506(plasmodesma);GO:0009826(unidimensional cell growth);GO:0009927(histidine phosphotransfer kinase activity);GO:0010054(trichoblast differentiation);GO:0071555(cell wall organization)	NA	NA	NA
TRITD_3Av1G141740	uncharacterized protein LOC109738534 [Aegilops tauschii subsp. tauschii]	6.19358	1.14427	2.43635	0.00139216	0.337637	up	GO:0008150(biological_process)	NA	NA	NA
TRITD_3Av1G142640	ABC transporter G family member 39 [Triticum urartu];unnamed protein product [Triticum aestivum]	2.41443	0.708621	1.7686	0.0197957	1	up	GO:0005886(plasma membrane);GO:0016021(integral component of membrane);GO:0042626(ATPase activity, coupled to transmembrane movement of substances);GO:0042626(ATPase activity, coupled to transmembrane movement of substances)	02010(ABC transporters);02010(ABC transporters)	K05681	NA
TRITD_3Av1G148290	Cohesin subunit SA-1 [Triticum urartu];unnamed protein product [Triticum aestivum]	5.59751	1.8087	1.62983	0.0381754	1	up	NA	NA	NA	NA
TRITD_3Av1G152260	polygalacturonase At1g48100-like isoform X2 [Aegilops tauschii subsp. tauschii];polygalacturonase At1g48100-like isoform X1 [Aegilops tauschii subsp. tauschii]	2.63609	0.824835	1.67622	0.030822	1	up	GO:0004650(polygalacturonase activity);GO:0005576(extracellular region);GO:0005975(carbohydrate metabolic process);GO:0016829(lyase activity);GO:0071555(cell wall organization);GO:0071555(cell wall organization)	00040(Pentose and glucuronate interconversions);00040(Pentose and glucuronate interconversions)	K01213;K01184	EC:3.2.1.67;EC:3.2.1.15
TRITD_3Av1G153660	AKT1-like potassium channel [Triticum aestivum]	1.85292	0.582422	1.66967	0.0308006	1	up	GO:0005249(voltage-gated potassium channel activity);GO:0005887(integral component of plasma membrane);GO:0042391(regulation of membrane potential);GO:0042391(regulation of membrane potential)	NA	NA	NA
TRITD_3Av1G154850	zinc finger protein ZPR1-like [Aegilops tauschii subsp. tauschii];Zinc finger protein ZPR1 [Triticum urartu]	29.5577	10.424	1.50363	0.0492271	1	up	GO:0005634(nucleus);GO:0005737(cytoplasm);GO:0005737(cytoplasm)	NA	NA	NA
TRITD_3Av1G155570	hypothetical protein TRIUR3_19698 [Triticum urartu]	9.62811	21.6525	-1.16921	0.0423453	1	down	NA	NA	NA	NA
TRITD_3Av1G163970	uncharacterized protein LOC109753219 [Aegilops tauschii subsp. tauschii]	11.569	3.78984	1.61005	0.0341836	1	up	GO:0004175(endopeptidase activity);GO:0005634(nucleus);GO:0016926(protein desumoylation);GO:0016929(SUMO-specific protease activity)	NA	NA	NA
TRITD_3Av1G168180	receptor-like serine/threonine-protein kinase ALE2 isoform X2 [Aegilops tauschii subsp. tauschii];receptor-like serine/threonine-protein kinase ALE2 isoform X1 [Aegilops tauschii subsp. tauschii];unnamed protein product [Triticum aestivum];receptor-like serine/threonine-protein kinase ALE2 isoform X3 [Aegilops tauschii subsp. tauschii];Receptor-like serine/threonine-protein kinase ALE2 [Triticum …	0.838438	0.279036	1.58725	0.0410749	1	up	GO:0005886(plasma membrane);GO:0016301(kinase activity);GO:0016301(kinase activity)	NA	NA	NA
TRITD_3Av1G169680	transcription factor bHLH13-like [Aegilops tauschii subsp. tauschii];unnamed protein product [Triticum aestivum]	3.14285	0.928312	1.75939	0.0220371	1	up	GO:0003677(DNA binding);GO:0003700(DNA binding transcription factor activity);GO:0005515(protein binding);GO:0005634(nucleus);GO:0006351(transcription, DNA-templated);GO:0006355(regulation of transcription, DNA-templated);GO:0009611(response to wounding);GO:0009737(response to abscisic acid);GO:0009738(abscisic acid-activated signaling pathway);GO:0010629(negative regulation of gene expression);G…	04016(MAPK signaling pathway - plant);04075(Plant hormone signal transduction);04075(Plant hormone signal transduction)	K13422	NA
TRITD_3Av1G174080	unnamed protein product [Triticum aestivum]	6.82544	1.39102	2.29478	0.00264376	0.494435	up	GO:0004364(glutathione transferase activity);GO:0005737(cytoplasm);GO:0006749(glutathione metabolic process);GO:0009407(toxin catabolic process);GO:0009407(toxin catabolic process)	00480(Glutathione metabolism);00480(Glutathione metabolism)	K00799	EC:2.5.1.18
TRITD_3Av1G181570	GDSL esterase/lipase At5g45670-like [Aegilops tauschii subsp. tauschii]	18.6035	5.63415	1.7233	0.02316	1	up	GO:0016298(lipase activity)	00561(Glycerolipid metabolism)	K00679	EC:2.3.1.158
TRITD_3Av1G183030	Auxin-responsive protein IAA6 [Triticum urartu];auxin-responsive protein IAA6-like isoform X1 [Aegilops tauschii subsp. tauschii]	5.17942	1.62492	1.67242	0.0299736	1	up	GO:0006417(regulation of translation);GO:0009733(response to auxin);GO:0009733(response to auxin)	04075(Plant hormone signal transduction);04075(Plant hormone signal transduction)	K14484	NA
TRITD_3Av1G185730	hypothetical protein TRIUR3_08946 [Triticum urartu]	16.6985	5.16511	1.69284	0.0270677	1	up	NA	NA	NA	NA
TRITD_3Av1G193640	uncharacterized protein LOC109753725 [Aegilops tauschii subsp. tauschii]	3.00102	6.81232	-1.1827	0.040105	1	down	GO:0004328(formamidase activity);GO:0005773(vacuole);GO:0005575(cellular_component);GO:0016811(hydrolase activity, acting on carbon-nitrogen (but not peptide) bonds, in linear amides);GO:0016811(hydrolase activity, acting on carbon-nitrogen (but not peptide) bonds, in linear amides)	00630(Glyoxylate and dicarboxylate metabolism);00910(Nitrogen metabolism);00460(Cyanoamino acid metabolism);00460(Cyanoamino acid metabolism)	K01455	EC:3.5.1.49
TRITD_3Av1G206080	F-box protein At2g32560-like isoform X2 [Aegilops tauschii subsp. tauschii];F-box protein At2g32560-like isoform X1 [Aegilops tauschii subsp. tauschii]	8.96796	2.12254	2.07899	0.00594906	0.792859	up	GO:0003674(molecular_function);GO:0005576(extracellular region);GO:0008150(biological_process);GO:0009507(chloroplast);GO:0009507(chloroplast)	NA	NA	NA
TRITD_3Av1G218470	fructose-1,6-bisphosphatase, cytosolic isoform X2 [Aegilops tauschii subsp. tauschii];fructose-1,6-bisphosphatase, cytosolic,putative,expressed [Triticum aestivum];Fructose-1,6-bisphosphatase, cytosolic [Triticum urartu]	9.00132	22.3573	-1.31254	0.0241845	1	down	GO:0005634(nucleus);GO:0005737(cytoplasm);GO:0005829(cytosol);GO:0005983(starch catabolic process);GO:0005986(sucrose biosynthetic process);GO:0006000(fructose metabolic process);GO:0006002(fructose 6-phosphate metabolic process);GO:0006094(gluconeogenesis);GO:0009737(response to abscisic acid);GO:0009750(response to fructose);GO:0015979(photosynthesis);GO:0016311(dephosphorylation);GO:0030388(fr…	00010(Glycolysis / Gluconeogenesis);00030(Pentose phosphate pathway);00051(Fructose and mannose metabolism);00710(Carbon fixation in photosynthetic organisms);00710(Carbon fixation in photosynthetic organisms)	K03841	EC:3.1.3.11
TRITD_3Av1G218710	uncharacterized protein LOC109763316 [Aegilops tauschii subsp. tauschii]	3.1387	7.23215	-1.20426	0.0380263	1	down	GO:0005576(extracellular region);GO:0005739(mitochondrion);GO:0008150(biological_process)	NA	NA	NA
TRITD_3Av1G219310	Putative syntaxin-24 [Triticum urartu]	13.9152	34.953	-1.32876	0.0230126	1	down	GO:0006952(defense response);GO:0009506(plasmodesma);GO:0046658(anchored component of plasma membrane)	NA	NA	NA
TRITD_3Av1G219750	hypothetical protein TRIUR3_16923 [Triticum urartu]	1.38265	4.77124	-1.78693	0.00477029	0.69204	down	GO:0003674(molecular_function);GO:0008150(biological_process);GO:0009507(chloroplast);GO:0009535(chloroplast thylakoid membrane);GO:0009570(chloroplast stroma);GO:0009570(chloroplast stroma)	NA	NA	NA
TRITD_3Av1G220920	cytochrome P450 94C1-like [Aegilops tauschii subsp. tauschii];unnamed protein product [Triticum aestivum]	3.13374	0.919376	1.76916	0.0212182	1	up	GO:0000398(mRNA splicing, via spliceosome);GO:0005681(spliceosomal complex);GO:0005681(spliceosomal complex)	NA	NA	NA
TRITD_3Av1G221930	nematode resistance protein-like HSPRO1 [Aegilops tauschii subsp. tauschii]	5.816	1.68643	1.78606	0.0187638	1	up	GO:0005515(protein binding);GO:0005737(cytoplasm);GO:0005739(mitochondrion);GO:0006952(defense response);GO:0019441(tryptophan catabolic process to kynurenine);GO:0020037(heme binding);GO:0046872(metal ion binding);GO:0006979(response to oxidative stress);GO:0009751(response to salicylic acid);GO:0009816(defense response to bacterium, incompatible interaction);GO:0009816(defense response to bacte…	NA	NA	NA
TRITD_3Av1G225750	ultraviolet-B receptor UVR8 isoform X2 [Aegilops tauschii subsp. tauschii];hypothetical protein TRIUR3_24050 [Triticum urartu];predicted protein [Hordeum vulgare subsp. vulgare];unnamed protein product [Triticum aestivum]	1.2604	3.05001	-1.27493	0.0301561	1	down	GO:0005515(protein binding);GO:0005634(nucleus);GO:0005737(cytoplasm);GO:0009631(cold acclimation);GO:0042393(histone binding);GO:0071497(cellular response to freezing);GO:1901141(regulation of lignin biosynthetic process);GO:1901141(regulation of lignin biosynthetic process)	04120(Ubiquitin mediated proteolysis);04120(Ubiquitin mediated proteolysis)	K10615	EC:2.3.2.26
TRITD_3Av1G227860	protein NRT1/ PTR FAMILY 5.10-like [Aegilops tauschii subsp. tauschii]	3.48048	1.19632	1.54069	0.0476541	1	up	GO:0005215(transporter activity);GO:0005886(plasma membrane);GO:0006857(oligopeptide transport);GO:0015706(nitrate transport);GO:0016020(membrane);GO:0016021(integral component of membrane);GO:0022857(transmembrane transporter activity);GO:0042938(dipeptide transport);GO:0055085(transmembrane transport);GO:0055085(transmembrane transport)	NA	NA	NA
TRITD_3Av1G231240	protein NRT1/ PTR FAMILY 8.1-like [Aegilops tauschii subsp. tauschii];Peptide transporter PTR1 [Triticum urartu];predicted protein [Hordeum vulgare subsp. vulgare];protein NRT1/ PTR FAMILY 8.2-like [Aegilops tauschii subsp. tauschii]	0.575623	1.49901	-1.38081	0.0204498	1	down	GO:0000325(plant-type vacuole);GO:0005215(transporter activity);GO:0005773(vacuole);GO:0005774(vacuolar membrane);GO:0005794(Golgi apparatus);GO:0005886(plasma membrane);GO:0009705(plant-type vacuole membrane);GO:0015031(protein transport);GO:0015112(nitrate transmembrane transporter activity);GO:0015334(high-affinity oligopeptide transmembrane transporter activity);GO:0015833(peptide transport);…	NA	NA	NA
TRITD_3Av1G231760	GDP-L-galactose phosphorylase 1-like isoform X3 [Aegilops tauschii subsp. tauschii];hypothetical protein TRIUR3_21856 [Triticum urartu];GDP-L-galactose phosphorylase 1-like isoform X1 [Aegilops tauschii subsp. tauschii];GDP-L-galactose phosphorylase 1-like isoform X2 [Aegilops tauschii subsp. tauschii]	5.40352	1.72283	1.64912	0.0323985	1	up	GO:0005737(cytoplasm);GO:0006006(glucose metabolic process);GO:0080048(GDP-D-glucose phosphorylase activity);GO:0080048(GDP-D-glucose phosphorylase activity)	00053(Ascorbate and aldarate metabolism);00053(Ascorbate and aldarate metabolism)	K14190	EC:2.7.7.69
TRITD_3Av1G233620	tropinone reductase homolog At5g06060-like isoform X3 [Aegilops tauschii subsp. tauschii];tropinone reductase homolog At5g06060-like isoform X1 [Aegilops tauschii subsp. tauschii];hypothetical protein BRADI_4g11360v3 [Brachypodium distachyon];unnamed protein product [Triticum aestivum];tropinone reductase homolog At2g29150-like isoform X4 [Aegilops tauschii subsp. tauschii]	1.878	7.72944	-2.04116	0.00125257	0.315837	down	GO:0005829(cytosol);GO:0016491(oxidoreductase activity);GO:0055114(oxidation-reduction process);GO:0005575(cellular_component);GO:0046686(response to cadmium ion);GO:0080167(response to karrikin);GO:0080167(response to karrikin)	00960(Tropane, piperidine and pyridine alkaloid biosynthesis);00960(Tropane, piperidine and pyridine alkaloid biosynthesis)	K08081	EC:1.1.1.206
TRITD_3Av1G236830	unnamed protein product [Triticum aestivum]	2.08445	4.69613	-1.1718	0.0466957	1	down	GO:0070847(core mediator complex);GO:0070847(core mediator complex)	NA	NA	NA
TRITD_3Av1G238530	uncharacterized protein LOC109758317 [Aegilops tauschii subsp. tauschii]	3.19914	7.57975	-1.24447	0.0332105	1	down	NA	NA	NA	NA
TRITD_3Av1G239080	hypothetical protein TRIUR3_23508 [Triticum urartu]	0.727488	1.73446	-1.25349	0.0371398	1	down	NA	NA	NA	NA
TRITD_3Av1G239100	unnamed protein product [Triticum aestivum]	8.68206	2.31382	1.90776	0.012588	1	up	NA	NA	NA	NA
TRITD_3Av1G250300	unnamed protein product [Triticum aestivum]	872.18	2380	-1.44826	0.0142124	1	down	GO:0005576(extracellular region);GO:0031640(killing of cells of other organism);GO:0050832(defense response to fungus)	NA	NA	NA
TRITD_3Av1G250700	Serine/threonine-protein kinase-like protein ACR4 [Triticum urartu]	8.16973	1.19104	2.77806	0.000246003	0.114938	up	GO:0005886(plasma membrane);GO:0016301(kinase activity);GO:0016301(kinase activity)	NA	NA	NA
TRITD_3Av1G251870	beta-glucosidase 5-like isoform X1 [Aegilops tauschii subsp. tauschii];Beta-glucosidase 5 [Triticum urartu]	2.61746	21.176	-3.01619	6.94299e-06	0.00862454	down	GO:0008422(beta-glucosidase activity);GO:1901657(glycosyl compound metabolic process);GO:1901657(glycosyl compound metabolic process)	00500(Starch and sucrose metabolism);00460(Cyanoamino acid metabolism);00940(Phenylpropanoid biosynthesis);00940(Phenylpropanoid biosynthesis)	K01188	EC:3.2.1.21
TRITD_3Av1G259580	uncharacterized protein LOC109763283 [Aegilops tauschii subsp. tauschii]	5.17048	1.69885	1.60574	0.0392547	1	up	GO:0004722(protein serine/threonine phosphatase activity);GO:0005739(mitochondrion);GO:0005739(mitochondrion)	NA	NA	NA
TRITD_3Av1G265430	beta-1,3-glucanase [Triticum aestivum];glucan endo-1,3-beta-glucosidase GII-like [Aegilops tauschii subsp. tauschii];Glucan endo-1,3-beta-glucosidase GII [Triticum urartu]	2.69655	6.25095	-1.21296	0.0356377	1	down	GO:0004553(hydrolase activity, hydrolyzing O-glycosyl compounds);GO:0030247(polysaccharide binding);GO:0046658(anchored component of plasma membrane);GO:0046658(anchored component of plasma membrane)	00500(Starch and sucrose metabolism);00500(Starch and sucrose metabolism)	K19891	EC:3.2.1.39
TRITD_3Av1G273310	unnamed protein product [Triticum aestivum]	42.4447	123.617	-1.54222	0.0098107	1	down	GO:0005739(mitochondrion);GO:0008150(biological_process)	NA	NA	NA
TRITD_3Av1G279110	Beta-fructofuranosidase, insoluble isoenzyme 4 [Triticum urartu]	0.674513	2.16171	-1.68025	0.00652422	0.832454	down	GO:0016787(hydrolase activity);GO:0016787(hydrolase activity)	NA	NA	NA
TRITD_3Av1G279150	RecName: Full=Wheatwin-1; AltName: Full=Pathogenesis-related protein 4a; AltName: Full=Protein 0.14; AltName: Full=RNase; Flags: Precursor	35.9549	85.4855	-1.24949	0.0306211	1	down	GO:0000325(plant-type vacuole);GO:0004540(ribonuclease activity);GO:0004568(chitinase activity);GO:0005576(extracellular region);GO:0008061(chitin binding);GO:0009615(response to virus);GO:0009627(systemic acquired resistance);GO:0009651(response to salt stress);GO:0009723(response to ethylene);GO:0009817(defense response to fungus, incompatible interaction);GO:0031640(killing of cells of other o…	NA	NA	NA
TRITD_3Av1G286310	probable aquaporin TIP1-2 [Aegilops tauschii subsp. tauschii];unnamed protein product [Triticum aestivum]	118.377	36.1837	1.70998	0.0234501	1	up	GO:0005887(integral component of plasma membrane);GO:0009705(plant-type vacuole membrane);GO:0009992(cellular water homeostasis);GO:0015250(water channel activity);GO:0015254(glycerol channel activity);GO:0034220(ion transmembrane transport);GO:0042807(central vacuole);GO:0042807(central vacuole)	NA	NA	NA
TRITD_3Bv1G002060	unnamed protein product [Triticum aestivum]	3.99709	11.099	-1.47341	0.0148867	1	down	NA	NA	NA	NA
TRITD_3Bv1G005920	glutamate decarboxylase, putative, expressed [Triticum aestivum];GAD1 [Hordeum vulgare]	1.77592	5.17546	-1.54312	0.0109215	1	down	GO:0004351(glutamate decarboxylase activity);GO:0005516(calmodulin binding);GO:0005829(cytosol);GO:0006536(glutamate metabolic process);GO:0030170(pyridoxal phosphate binding);GO:0046686(response to cadmium ion);GO:0005634(nucleus);GO:0005634(nucleus)	00650(Butanoate metabolism);00250(Alanine, aspartate and glutamate metabolism);00410(beta-Alanine metabolism);00430(Taurine and hypotaurine metabolism);00430(Taurine and hypotaurine metabolism)	K01580	EC:4.1.1.15
TRITD_3Bv1G006100	glycosyltransferase, HGA-like, putative,expressed [Triticum aestivum];uncharacterized protein LOC109756763 [Aegilops tauschii subsp. tauschii]	3.16117	8.34219	-1.39997	0.0181395	1	down	GO:0005576(extracellular region);GO:0016021(integral component of membrane);GO:0016757(transferase activity, transferring glycosyl groups);GO:0016757(transferase activity, transferring glycosyl groups)	00515(Mannose type O-glycan biosyntheis);00515(Mannose type O-glycan biosyntheis)	K18207	EC:2.4.1.312
TRITD_3Bv1G006500	unnamed protein product [Triticum aestivum]	3.05006	8.75542	-1.52134	0.01114	1	down	GO:0005737(cytoplasm);GO:0016747(transferase activity, transferring acyl groups other than amino-acyl groups);GO:0016747(transferase activity, transferring acyl groups other than amino-acyl groups)	NA	NA	NA
TRITD_3Bv1G012590	unnamed protein product [Triticum aestivum];RecName: Full=16.9 kDa class I heat shock protein 1; AltName: Full=HSP 16.9; AltName: Full=Heat shock protein 16.9A; AltName: Full=Heat shock protein 17; AltName: Full=Low molecular weight heat shock protein	596.83	65.9703	3.17743	2.25348e-05	0.0204558	up	GO:0051260(protein homooligomerization);GO:0051260(protein homooligomerization)	04141(Protein processing in endoplasmic reticulum);04141(Protein processing in endoplasmic reticulum)	K13993	NA
TRITD_3Bv1G014400	RecName: Full=16.9 kDa class I heat shock protein 1; AltName: Full=HSP 16.9; AltName: Full=Heat shock protein 16.9A; AltName: Full=Heat shock protein 17; AltName: Full=Low molecular weight heat shock protein	42.6307	5.80436	2.87668	0.00012687	0.0719781	up	GO:0051260(protein homooligomerization);GO:0051260(protein homooligomerization)	04141(Protein processing in endoplasmic reticulum);04141(Protein processing in endoplasmic reticulum)	K13993	NA
TRITD_3Bv1G016440	type 1 non specific lipid transfer protein precursor [Triticum aestivum]	49.26	10.8225	2.18638	0.00348155	0.576595	up	GO:0005576(extracellular region);GO:0006869(lipid transport);GO:0008289(lipid binding);GO:0009414(response to water deprivation);GO:0009651(response to salt stress);GO:0009737(response to abscisic acid);GO:0016020(membrane)	NA	NA	NA
TRITD_3Bv1G025750	unnamed protein product [Triticum aestivum]	3.72614	10.0988	-1.43842	0.0162999	1	down	GO:0003677(DNA binding);GO:0003700(DNA binding transcription factor activity);GO:0005634(nucleus);GO:0006351(transcription, DNA-templated);GO:0006355(regulation of transcription, DNA-templated);GO:0007275(multicellular organism development)	03013(RNA transport);03015(mRNA surveillance pathway);03018(RNA degradation)	K13126	NA
TRITD_3Bv1G027400	Charged multivesicular body protein 5 [Triticum urartu];charged multivesicular body protein 5-like [Aegilops tauschii subsp. tauschii]	21.0579	46.2252	-1.13432	0.0459075	1	down	GO:0005515(protein binding);GO:0005634(nucleus);GO:0005737(cytoplasm);GO:0005771(multivesicular body);GO:0007034(vacuolar transport);GO:0015031(protein transport);GO:0016192(vesicle-mediated transport);GO:0032585(multivesicular body membrane);GO:0032585(multivesicular body membrane)	04144(Endocytosis);04144(Endocytosis)	K12198	NA
TRITD_3Bv1G030560	unnamed protein product [Triticum aestivum]	6.23233	13.7627	-1.14293	0.0474273	1	down	GO:0005737(cytoplasm);GO:0005886(plasma membrane);GO:0006950(response to stress);GO:0009409(response to cold);GO:0016787(hydrolase activity)	NA	NA	NA
TRITD_3Bv1G030890	unnamed protein product [Triticum aestivum]	7.52803	1.09279	2.78425	0.000213375	0.102714	up	GO:0047274(galactinol-sucrose galactosyltransferase activity)	00052(Galactose metabolism)	K06617	EC:2.4.1.82
TRITD_3Bv1G037100	unnamed protein product [Triticum aestivum]	0.954912	2.67587	-1.48657	0.0160778	1	down	GO:0009507(chloroplast);GO:0015996(chlorophyll catabolic process);GO:0031969(chloroplast membrane);GO:0047746(chlorophyllase activity);GO:0102293(pheophytinase b activity);GO:0102293(pheophytinase b activity)	00860(Porphyrin and chlorophyll metabolism);00860(Porphyrin and chlorophyll metabolism)	K08099	EC:3.1.1.14
TRITD_3Bv1G044290	unnamed protein product [Triticum aestivum];17.5 kDa class II heat shock protein-like [Aegilops tauschii subsp. tauschii]	52.6675	13.3398	1.98118	0.008144	0.991353	up	GO:0009408(response to heat);GO:0009408(response to heat)	04141(Protein processing in endoplasmic reticulum);04141(Protein processing in endoplasmic reticulum)	K13993	NA
TRITD_3Bv1G044320	unnamed protein product [Triticum aestivum]	56.6764	17.9177	1.66136	0.0284243	1	up	GO:0009408(response to heat)	04141(Protein processing in endoplasmic reticulum)	K13993	NA
TRITD_3Bv1G044350	unnamed protein product [Triticum aestivum]	39.8245	6.90229	2.52851	0.000729609	0.213842	up	GO:0009408(response to heat);GO:0009408(response to heat)	04141(Protein processing in endoplasmic reticulum);04141(Protein processing in endoplasmic reticulum)	K13993	NA
TRITD_3Bv1G056380	unnamed protein product [Triticum aestivum];Peroxidase 4 [Triticum urartu]	2.69497	6.93354	-1.36332	0.0212708	1	down	GO:0004601(peroxidase activity);GO:0005515(protein binding);GO:0005576(extracellular region);GO:0005618(cell wall);GO:0005794(Golgi apparatus);GO:0005829(cytosol);GO:0006979(response to oxidative stress);GO:0009809(lignin biosynthetic process);GO:0010089(xylem development);GO:0020037(heme binding);GO:0042744(hydrogen peroxide catabolic process);GO:0046872(metal ion binding);GO:0048046(apoplast);G…	00940(Phenylpropanoid biosynthesis);00940(Phenylpropanoid biosynthesis)	K00430	EC:1.11.1.7
TRITD_3Bv1G059350	unnamed protein product [Triticum aestivum]	1.35168	3.39497	-1.32865	0.027762	1	down	GO:0003674(molecular_function);GO:0005773(vacuole);GO:0010200(response to chitin)	NA	NA	NA
TRITD_3Bv1G069310	unnamed protein product [Triticum aestivum]	22.3814	6.76059	1.72708	0.0222567	1	up	GO:0016020(membrane);GO:0016709(oxidoreductase activity, acting on paired donors, with incorporation or reduction of molecular oxygen, NAD(P)H as one donor, and incorporation of one atom of oxygen);GO:0044550(secondary metabolite biosynthetic process);GO:0044550(secondary metabolite biosynthetic process)	NA	NA	NA
TRITD_3Bv1G071680	unnamed protein product [Triticum aestivum]	0.729798	5.62287	-2.94574	1.42601e-05	0.0156227	down	GO:0005737(cytoplasm);GO:0031625(ubiquitin protein ligase binding);GO:0061630(ubiquitin protein ligase activity);GO:0061630(ubiquitin protein ligase activity)	NA	NA	NA
TRITD_3Bv1G074920	unnamed protein product [Triticum aestivum]	8.15	24.6445	-1.5964	0.00830535	1	down	GO:0009733(response to auxin);GO:0009741(response to brassinosteroid);GO:0009826(unidimensional cell growth)	NA	NA	NA
TRITD_3Bv1G082670	receptor-like serine/threonine-protein kinase At1g78530 [Aegilops tauschii subsp. tauschii];unnamed protein product [Triticum aestivum]	12.981	4.2415	1.61375	0.0344254	1	up	GO:0004674(protein serine/threonine kinase activity);GO:0005524(ATP binding);GO:0005886(plasma membrane);GO:0006468(protein phosphorylation);GO:0016021(integral component of membrane);GO:0016301(kinase activity);GO:0016310(phosphorylation);GO:0016310(phosphorylation)	NA	NA	NA
TRITD_3Bv1G091520	unnamed protein product [Triticum aestivum]	13.985	39.8367	-1.51022	0.0120452	1	down	NA	NA	NA	NA
TRITD_3Bv1G094220	unnamed protein product [Triticum aestivum];hypothetical protein TRIUR3_22941 [Triticum urartu]	0.475453	1.2426	-1.38598	0.0217885	1	down	NA	NA	NA	NA
TRITD_3Bv1G122070	predicted protein [Hordeum vulgare subsp. vulgare]	10.8184	3.30562	1.71049	0.0241162	1	up	GO:0005634(nucleus);GO:0005774(vacuolar membrane);GO:0005886(plasma membrane);GO:0009507(chloroplast);GO:0016020(membrane);GO:0016020(membrane)	NA	NA	NA
TRITD_3Bv1G125280	leucine-rich repeat extensin-like protein 6 [Aegilops tauschii subsp. tauschii]	13.5697	2.35585	2.52607	0.000730294	0.213842	up	GO:0005199(structural constituent of cell wall);GO:0005576(extracellular region);GO:0005618(cell wall);GO:0009506(plasmodesma);GO:0071555(cell wall organization)	NA	NA	NA
TRITD_3Bv1G135020	carbonic anhydrase, chloroplastic isoform X1 [Aegilops tauschii subsp. tauschii];putative carbonic anhydrase [Secale cereale x Triticum turgidum subsp. durum];unnamed protein product [Triticum aestivum]	51.1098	126.607	-1.30868	0.0243949	1	down	GO:0004089(carbonate dehydratase activity);GO:0005737(cytoplasm);GO:0005829(cytosol);GO:0008270(zinc ion binding);GO:0009507(chloroplast);GO:0009535(chloroplast thylakoid membrane);GO:0009570(chloroplast stroma);GO:0009941(chloroplast envelope);GO:0015976(carbon utilization);GO:0042742(defense response to bacterium);GO:0048046(apoplast);GO:0048046(apoplast)	00910(Nitrogen metabolism);00910(Nitrogen metabolism)	K01673	EC:4.2.1.1
TRITD_3Bv1G137980	unnamed protein product [Triticum aestivum]	20.8588	3.94362	2.40306	0.00159296	0.365566	up	GO:0003674(molecular_function);GO:0005737(cytoplasm);GO:0008150(biological_process)	NA	NA	NA
TRITD_3Bv1G143940	unnamed protein product [Triticum aestivum]	37.6334	10.0323	1.90736	0.0113731	1	up	GO:0003677(DNA binding);GO:0005634(nucleus);GO:0008150(biological_process);GO:0008270(zinc ion binding)	NA	NA	NA
TRITD_3Bv1G154510	unnamed protein product [Triticum aestivum]	9.21422	23.1044	-1.32624	0.0233485	1	down	GO:0004568(chitinase activity);GO:0005576(extracellular region);GO:0008061(chitin binding);GO:0016998(cell wall macromolecule catabolic process);GO:0050832(defense response to fungus)	00520(Amino sugar and nucleotide sugar metabolism);04016(MAPK signaling pathway - plant)	K20547	EC:3.2.1.14
TRITD_3Bv1G154770	unnamed protein product [Triticum aestivum]	13.7857	2.65502	2.37638	0.00162495	0.366143	up	GO:0004364(glutathione transferase activity);GO:0005737(cytoplasm);GO:0006749(glutathione metabolic process);GO:0009407(toxin catabolic process)	00480(Glutathione metabolism)	K00799	EC:2.5.1.18
TRITD_3Bv1G157260	probable purine permease 4 [Aegilops tauschii subsp. tauschii];putative purine permease 4 [Triticum urartu]	3.82511	0.848755	2.17208	0.0045335	0.681407	up	GO:0005345(purine nucleobase transmembrane transporter activity);GO:0006863(purine nucleobase transport);GO:0016020(membrane);GO:0016021(integral component of membrane);GO:0016021(integral component of membrane)	00010(Glycolysis / Gluconeogenesis);00030(Pentose phosphate pathway);00051(Fructose and mannose metabolism);00052(Galactose metabolism);03018(RNA degradation);03018(RNA degradation)	K00850	EC:2.7.1.11
TRITD_3Bv1G162500	heat shock protein 101 [Triticum turgidum subsp. durum]	4.75452	1.23578	1.94387	0.00989872	1	up	GO:0034605(cellular response to heat);GO:0034605(cellular response to heat)	NA	NA	NA
TRITD_3Bv1G164420	unnamed protein product [Triticum aestivum]	3.08528	0.952147	1.69615	0.027304	1	up	GO:0004675(transmembrane receptor protein serine/threonine kinase activity);GO:0005886(plasma membrane);GO:0006468(protein phosphorylation);GO:0006952(defense response);GO:0007166(cell surface receptor signaling pathway);GO:0009737(response to abscisic acid);GO:0009738(abscisic acid-activated signaling pathway);GO:0009789(positive regulation of abscisic acid-activated signaling pathway);GO:001630…	NA	NA	NA
TRITD_3Bv1G164720	unnamed protein product [Triticum aestivum]	34.0232	11.7418	1.53486	0.0448198	1	up	NA	NA	NA	NA
TRITD_3Bv1G165190	unnamed protein product [Triticum aestivum];hypothetical protein TRIUR3_19686 [Triticum urartu]	17.6116	38.7491	-1.13763	0.0469556	1	down	GO:0003674(molecular_function);GO:0005886(plasma membrane);GO:0008150(biological_process);GO:0008150(biological_process)	NA	NA	NA
TRITD_3Bv1G166750	heat stress transcription factor C-1b-like [Aegilops tauschii subsp. tauschii]	12.0013	2.41147	2.31521	0.00218062	0.452814	up	GO:0005634(nucleus);GO:0006970(response to osmotic stress);GO:0009737(response to abscisic acid)	NA	NA	NA
TRITD_3Bv1G168470	unnamed protein product [Triticum aestivum]	20.9133	6.07767	1.78283	0.019329	1	up	GO:0003674(molecular_function);GO:0005634(nucleus);GO:0008150(biological_process)	NA	NA	NA
TRITD_3Bv1G176140	unnamed protein product [Triticum aestivum]	5.08172	12.9058	-1.34463	0.0221783	1	down	GO:0004328(formamidase activity);GO:0005773(vacuole);GO:0005575(cellular_component);GO:0016811(hydrolase activity, acting on carbon-nitrogen (but not peptide) bonds, in linear amides);GO:0016811(hydrolase activity, acting on carbon-nitrogen (but not peptide) bonds, in linear amides)	00630(Glyoxylate and dicarboxylate metabolism);00910(Nitrogen metabolism);00460(Cyanoamino acid metabolism);00460(Cyanoamino acid metabolism)	K01455	EC:3.5.1.49
TRITD_3Bv1G178500	unnamed protein product [Triticum aestivum]	21.1124	6.32237	1.73955	0.0214161	1	up	GO:0005634(nucleus);GO:0005829(cytosol);GO:0005886(plasma membrane);GO:0006950(response to stress);GO:0016787(hydrolase activity);GO:0016787(hydrolase activity)	NA	NA	NA
TRITD_3Bv1G186760	unnamed protein product [Triticum aestivum]	6.15107	1.62304	1.92213	0.01138	1	up	GO:0003674(molecular_function);GO:0008150(biological_process);GO:0016021(integral component of membrane);GO:0016021(integral component of membrane)	00650(Butanoate metabolism);00072(Synthesis and degradation of ketone bodies);00280(Valine, leucine and isoleucine degradation);04146(Peroxisome);04146(Peroxisome)	K01640	EC:4.1.3.4
TRITD_3Bv1G195680	unnamed protein product [Triticum aestivum]	30.1303	6.72766	2.16304	0.00376888	0.604752	up	GO:0004197(cysteine-type endopeptidase activity);GO:0005615(extracellular space);GO:0005764(lysosome);GO:0051603(proteolysis involved in cellular protein catabolic process)	NA	NA	NA
TRITD_3Bv1G195790	WRKY27 transcription factor [Triticum aestivum]	6.94558	2.17818	1.67297	0.0279553	1	up	GO:0003700(DNA binding transcription factor activity);GO:0005515(protein binding);GO:0005634(nucleus);GO:0006351(transcription, DNA-templated);GO:0006355(regulation of transcription, DNA-templated);GO:0006970(response to osmotic stress);GO:0009408(response to heat);GO:0009409(response to cold);GO:0009414(response to water deprivation);GO:0009651(response to salt stress);GO:0010120(camalexin biosy…	04016(MAPK signaling pathway - plant);04626(Plant-pathogen interaction)	K13424	NA
TRITD_3Bv1G198900	probable phytol kinase 2, chloroplastic [Aegilops tauschii subsp. tauschii]	0.948322	2.25863	-1.252	0.0381236	1	down	GO:0004605(phosphatidate cytidylyltransferase activity);GO:0006720(isoprenoid metabolic process);GO:0008654(phospholipid biosynthetic process);GO:0009507(chloroplast);GO:0009737(response to abscisic acid);GO:0016020(membrane);GO:0016021(integral component of membrane);GO:0016301(kinase activity);GO:0016310(phosphorylation);GO:0016487(farnesol metabolic process);GO:0031969(chloroplast membrane);GO…	00900(Terpenoid backbone biosynthesis);00900(Terpenoid backbone biosynthesis)	K15892	EC:2.7.1.216
TRITD_3Bv1G203490	unnamed protein product [Triticum aestivum]	3.08695	7.06629	-1.19477	0.0415878	1	down	GO:0030096(plasma membrane-derived thylakoid photosystem II)	00195(Photosynthesis)	K08903	NA
TRITD_3Bv1G204950	ultraviolet-B receptor UVR8 isoform X2 [Aegilops tauschii subsp. tauschii];unnamed protein product [Triticum aestivum];predicted protein [Hordeum vulgare subsp. vulgare]	1.21837	3.24221	-1.41202	0.0187295	1	down	GO:0005515(protein binding);GO:0005634(nucleus);GO:0005737(cytoplasm);GO:0009631(cold acclimation);GO:0042393(histone binding);GO:0071497(cellular response to freezing);GO:1901141(regulation of lignin biosynthetic process);GO:1901141(regulation of lignin biosynthetic process)	04120(Ubiquitin mediated proteolysis);04120(Ubiquitin mediated proteolysis)	K10615	EC:2.3.2.26
TRITD_3Bv1G205350	unnamed protein product [Triticum aestivum]	47.5287	16.6994	1.509	0.0480746	1	up	GO:0004350(glutamate-5-semialdehyde dehydrogenase activity);GO:0005737(cytoplasm);GO:0006561(proline biosynthetic process);GO:0006561(proline biosynthetic process)	00330(Arginine and proline metabolism);00330(Arginine and proline metabolism)	K12657	EC:2.7.2.11;EC:1.2.1.41
TRITD_3Bv1G205770	L-ascorbate oxidase precursor, putative,expressed [Triticum aestivum]	2.79154	0.932023	1.58262	0.042517	1	up	GO:0005507(copper ion binding);GO:0016722(oxidoreductase activity, oxidizing metal ions);GO:0016722(oxidoreductase activity, oxidizing metal ions)	NA	NA	NA
TRITD_3Bv1G207870	nematode resistance protein-like HSPRO1 [Aegilops tauschii subsp. tauschii]	6.1305	2.05591	1.57623	0.0407494	1	up	GO:0005515(protein binding);GO:0005737(cytoplasm);GO:0005739(mitochondrion);GO:0006952(defense response);GO:0019441(tryptophan catabolic process to kynurenine);GO:0020037(heme binding);GO:0046872(metal ion binding);GO:0006979(response to oxidative stress);GO:0009751(response to salicylic acid);GO:0009816(defense response to bacterium, incompatible interaction);GO:0009816(defense response to bacte…	NA	NA	NA
TRITD_3Bv1G208560	uncharacterized protein LOC109765741 isoform X2 [Aegilops tauschii subsp. tauschii];uncharacterized protein LOC109765741 isoform X1 [Aegilops tauschii subsp. tauschii]	1.40499	3.30358	-1.23348	0.0369991	1	down	NA	NA	NA	NA
TRITD_3Bv1G212460	fructose-1,6-bisphosphatase, cytosolic,putative,expressed [Triticum aestivum]	22.2009	49.9923	-1.17109	0.040395	1	down	GO:0005634(nucleus);GO:0005737(cytoplasm);GO:0005829(cytosol);GO:0005983(starch catabolic process);GO:0005986(sucrose biosynthetic process);GO:0006000(fructose metabolic process);GO:0006002(fructose 6-phosphate metabolic process);GO:0006094(gluconeogenesis);GO:0009737(response to abscisic acid);GO:0009750(response to fructose);GO:0015979(photosynthesis);GO:0016311(dephosphorylation);GO:0030388(fr…	00010(Glycolysis / Gluconeogenesis);00030(Pentose phosphate pathway);00051(Fructose and mannose metabolism);00710(Carbon fixation in photosynthetic organisms);00710(Carbon fixation in photosynthetic organisms)	K03841	EC:3.1.3.11
TRITD_3Bv1G215920	DNA repair RAD52-like protein 1, mitochondrial [Aegilops tauschii subsp. tauschii]	1.59672	5.64213	-1.82113	0.00384168	0.610269	down	GO:0000373(Group II intron splicing);GO:0000724(double-strand break repair via homologous recombination);GO:0003677(DNA binding);GO:0003690(double-stranded DNA binding);GO:0003697(single-stranded DNA binding);GO:0005515(protein binding);GO:0005634(nucleus);GO:0005739(mitochondrion);GO:0006281(DNA repair);GO:0050897(cobalt ion binding)	NA	NA	NA
TRITD_3Bv1G218900	GDP-L-galactose phosphorylase 1-like isoform X3 [Aegilops tauschii subsp. tauschii];GDP-L-galactose phosphorylase 1-like isoform X1 [Aegilops tauschii subsp. tauschii];GDP-L-galactose phosphorylase 1-like isoform X2 [Aegilops tauschii subsp. tauschii]	8.57067	2.97604	1.52602	0.0470613	1	up	GO:0005737(cytoplasm);GO:0006006(glucose metabolic process);GO:0080048(GDP-D-glucose phosphorylase activity);GO:0080048(GDP-D-glucose phosphorylase activity)	00053(Ascorbate and aldarate metabolism);00053(Ascorbate and aldarate metabolism)	K14190	EC:2.7.7.69
TRITD_3Bv1G219120	unnamed protein product [Triticum aestivum];transcription factor bHLH128-like [Aegilops tauschii subsp. tauschii]	7.02818	1.93796	1.85861	0.0145801	1	up	GO:0001046(core promoter sequence-specific DNA binding);GO:0001228(transcriptional activator activity, RNA polymerase II transcription regulatory region sequence-specific DNA binding);GO:0005634(nucleus);GO:0006366(transcription by RNA polymerase II);GO:0006366(transcription by RNA polymerase II)	NA	NA	NA
TRITD_3Bv1G221030	unnamed protein product [Triticum aestivum]	1.5504	3.77028	-1.28203	0.0296837	1	down	GO:0005516(calmodulin binding);GO:0005634(nucleus);GO:0005886(plasma membrane);GO:0005886(plasma membrane)	NA	NA	NA
TRITD_3Bv1G221690	unnamed protein product [Triticum aestivum]	5.09623	11.8578	-1.21833	0.0349858	1	down	GO:0009416(response to light stimulus);GO:0009685(gibberellin metabolic process);GO:0009686(gibberellin biosynthetic process);GO:0009740(gibberellic acid mediated signaling pathway);GO:0009826(unidimensional cell growth);GO:0009908(flower development);GO:0045544(gibberellin 20-oxidase activity);GO:0045544(gibberellin 20-oxidase activity)	00904(Diterpenoid biosynthesis);00904(Diterpenoid biosynthesis)	K05282	EC:1.14.11.12
TRITD_3Bv1G222500	unnamed protein product [Triticum aestivum]	13.055	64.2377	-2.29882	0.000306454	0.131572	down	GO:0005506(iron ion binding);GO:0005739(mitochondrion);GO:0005829(cytosol);GO:0005886(plasma membrane);GO:0006974(cellular response to DNA damage stimulus);GO:0008270(zinc ion binding);GO:0009228(thiamine biosynthetic process);GO:0009409(response to cold);GO:0009507(chloroplast);GO:0009570(chloroplast stroma);GO:0009579(thylakoid);GO:0009941(chloroplast envelope);GO:0010319(stromule);GO:0018131(o…	00730(Thiamine metabolism)	K03146	EC:2.4.2.60
TRITD_3Bv1G224360	uncharacterized protein LOC109773648 [Aegilops tauschii subsp. tauschii];unnamed protein product [Triticum aestivum]	4.84241	10.6164	-1.13249	0.0482433	1	down	GO:0005634(nucleus);GO:0016021(integral component of membrane);GO:0016021(integral component of membrane)	NA	NA	NA
TRITD_3Bv1G225200	unnamed protein product [Triticum aestivum];amino acid permease 3-like [Aegilops tauschii subsp. tauschii];hypothetical protein TRIUR3_22806 [Triticum urartu]	1.02643	0.298671	1.78101	0.0206185	1	up	GO:0003333(amino acid transmembrane transport);GO:0005886(plasma membrane);GO:0015171(amino acid transmembrane transporter activity);GO:0015171(amino acid transmembrane transporter activity)	NA	NA	NA
TRITD_3Bv1G230050	quinone reductase 2 [Triticum monococcum]	33.354	11.4637	1.54079	0.0437727	1	up	GO:0003955(NAD(P)H dehydrogenase (quinone) activity);GO:0005737(cytoplasm);GO:0005886(plasma membrane);GO:0009506(plasmodesma);GO:0010181(FMN binding);GO:0055114(oxidation-reduction process)	00130(Ubiquinone and other terpenoid-quinone biosynthesis)	K03809	EC:1.6.5.2
TRITD_3Bv1G231230	thioredoxin F-type, chloroplast precursor,putative, expressed [Triticum aestivum]	14.3264	36.6131	-1.35368	0.0211021	1	down	GO:0000103(sulfate assimilation);GO:0006457(protein folding);GO:0009507(chloroplast);GO:0015035(protein disulfide oxidoreductase activity);GO:0016671(oxidoreductase activity, acting on a sulfur group of donors, disulfide as acceptor);GO:0034599(cellular response to oxidative stress);GO:0045454(cell redox homeostasis);GO:0055114(oxidation-reduction process);GO:0055114(oxidation-reduction process)	NA	NA	NA
TRITD_3Bv1G235180	unnamed protein product [Triticum aestivum];hypothetical protein TRIUR3_05973 [Triticum urartu]	0.84765	3.47045	-2.03358	0.00149494	0.35182	down	GO:0016787(hydrolase activity);GO:0016787(hydrolase activity)	NA	NA	NA
TRITD_3Bv1G244360	beta-glucosidase 5-like isoform X1 [Aegilops tauschii subsp. tauschii];beta-glucosidase 5-like isoform X2 [Aegilops tauschii subsp. tauschii];Beta-glucosidase 5 [Triticum urartu]	2.5633	19.2468	-2.90854	1.28568e-05	0.0145884	down	GO:0008422(beta-glucosidase activity);GO:1901657(glycosyl compound metabolic process);GO:1901657(glycosyl compound metabolic process)	00500(Starch and sucrose metabolism);00460(Cyanoamino acid metabolism);00940(Phenylpropanoid biosynthesis);00940(Phenylpropanoid biosynthesis)	K01188	EC:3.2.1.21
TRITD_3Bv1G259630	lichenase-2-like [Aegilops tauschii subsp. tauschii];unnamed protein product [Triticum aestivum]	1.13933	14.9182	-3.71082	1.45082e-07	0.000329242	down	GO:0004553(hydrolase activity, hydrolyzing O-glycosyl compounds);GO:0030247(polysaccharide binding);GO:0046658(anchored component of plasma membrane);GO:0046658(anchored component of plasma membrane)	00500(Starch and sucrose metabolism);00500(Starch and sucrose metabolism)	K19892;K19893	EC:3.2.1.39
TRITD_3Bv1G268360	unnamed protein product [Triticum aestivum]	227.731	513.94	-1.17427	0.03959	1	down	GO:0005739(mitochondrion);GO:0008150(biological_process)	NA	NA	NA
TRITD_3Bv1G277830	unnamed protein product [Triticum aestivum]	0.397303	0.947362	-1.25368	0.0347811	1	down	GO:0005515(protein binding);GO:0042802(identical protein binding);GO:0004674(protein serine/threonine kinase activity);GO:0005886(plasma membrane);GO:0006468(protein phosphorylation);GO:0006952(defense response);GO:0009506(plasmodesma);GO:0004185(serine-type carboxypeptidase activity);GO:0051603(proteolysis involved in cellular protein catabolic process);GO:0007166(cell surface receptor signaling…	04626(Plant-pathogen interaction);04626(Plant-pathogen interaction)	K13457	NA
TRITD_3Bv1G278030	Putative disease resistance protein RGA1 [Triticum urartu];putative disease resistance protein RGA1 [Aegilops tauschii subsp. tauschii]	1.42035	0.469423	1.59728	0.0408581	1	up	GO:0000287(magnesium ion binding);GO:0005737(cytoplasm);GO:0006020(inositol metabolic process);GO:0007165(signal transduction);GO:0008934(inositol monophosphate 1-phosphatase activity);GO:0046855(inositol phosphate dephosphorylation);GO:0046855(inositol phosphate dephosphorylation)	NA	NA	NA
TRITD_3Bv1G278850	unnamed protein product [Triticum aestivum]	4.78701	12.8336	-1.42273	0.0168869	1	down	NA	NA	NA	NA
TRITD_3Bv1G279480	unnamed protein product [Triticum aestivum]	3.62578	1.03697	1.80592	0.0185169	1	up	GO:0009813(flavonoid biosynthetic process);GO:0043231(intracellular membrane-bounded organelle);GO:0052696(flavonoid glucuronidation);GO:0080043(quercetin 3-O-glucosyltransferase activity);GO:0080044(quercetin 7-O-glucosyltransferase activity);GO:0080044(quercetin 7-O-glucosyltransferase activity)	00942(Anthocyanin biosynthesis);00942(Anthocyanin biosynthesis)	K12938	EC:2.4.1.-
TRITD_3Bv1G282090	probable aquaporin TIP1-2 [Aegilops tauschii subsp. tauschii];unnamed protein product [Triticum aestivum]	26.1524	8.70445	1.58712	0.037361	1	up	GO:0005887(integral component of plasma membrane);GO:0009705(plant-type vacuole membrane);GO:0009992(cellular water homeostasis);GO:0015250(water channel activity);GO:0015254(glycerol channel activity);GO:0034220(ion transmembrane transport);GO:0042807(central vacuole);GO:0042807(central vacuole)	NA	NA	NA
TRITD_3Bv1G283150	unnamed protein product [Triticum aestivum];probable LRR receptor-like serine/threonine-protein kinase At1g67720 [Aegilops tauschii subsp. tauschii]	10.5532	2.96776	1.83024	0.0147354	1	up	GO:0004672(protein kinase activity);GO:0004674(protein serine/threonine kinase activity);GO:0005524(ATP binding);GO:0005576(extracellular region);GO:0005886(plasma membrane);GO:0006468(protein phosphorylation);GO:0009506(plasmodesma);GO:0016021(integral component of membrane);GO:0016301(kinase activity);GO:0003674(molecular_function);GO:0005634(nucleus);GO:0008150(biological_process);GO:0008150(b…	00270(Cysteine and methionine metabolism);00270(Cysteine and methionine metabolism)	K17398	EC:2.1.1.37
TRITD_4Av1G000570	metal transporter NRAMP5 [Triticum polonicum]	8.10098	2.80564	1.52977	0.0464457	1	up	GO:0005381(iron ion transmembrane transporter activity);GO:0034755(iron ion transmembrane transport);GO:0034755(iron ion transmembrane transport)	NA	NA	NA
TRITD_4Av1G002700	uncharacterized protein LOC109753443 [Aegilops tauschii subsp. tauschii];hypothetical protein TRIUR3_34753 [Triticum urartu]	32.4276	3.04772	3.41142	6.70878e-06	0.00862454	up	GO:0005929(cilium);GO:0030991(intraciliary transport particle A);GO:0035721(intraciliary retrograde transport);GO:0060271(cilium assembly);GO:0061512(protein localization to cilium);GO:0061512(protein localization to cilium)	NA	NA	NA
TRITD_4Av1G004520	hypothetical protein TRIUR3_07014 [Triticum urartu]	16.5112	43.8197	-1.40813	0.0174018	1	down	NA	NA	NA	NA
TRITD_4Av1G004530	uncharacterized protein LOC109772825 [Aegilops tauschii subsp. tauschii]	14.7004	32.3083	-1.13605	0.0479336	1	down	NA	NA	NA	NA
TRITD_4Av1G005090	uncharacterized protein LOC109749323 [Aegilops tauschii subsp. tauschii]	9.97901	3.04904	1.71054	0.0283708	1	up	NA	NA	NA	NA
TRITD_4Av1G005140	patatin-like protein 2 [Aegilops tauschii subsp. tauschii]	0.9809	3.15562	-1.68575	0.00686247	0.861769	down	GO:0004620(phospholipase activity);GO:0005737(cytoplasm);GO:0016020(membrane);GO:0047372(acylglycerol lipase activity);GO:0047372(acylglycerol lipase activity)	NA	NA	NA
TRITD_4Av1G006750	protein SULFUR DEFICIENCY-INDUCED 2-like [Aegilops tauschii subsp. tauschii]	2.5043	5.54121	-1.14579	0.0472491	1	down	GO:0009658(chloroplast organization);GO:0010439(regulation of glucosinolate biosynthetic process)	NA	NA	NA
TRITD_4Av1G012060	dehydration responsive element binding protein [Triticum aestivum];hypothetical protein TRIUR3_23161 [Triticum urartu]	5.54571	1.04793	2.40382	0.0017265	0.378295	up	GO:0003677(DNA binding);GO:0003700(DNA binding transcription factor activity);GO:0005634(nucleus);GO:0006351(transcription, DNA-templated);GO:0006355(regulation of transcription, DNA-templated);GO:0009873(ethylene-activated signaling pathway);GO:0009873(ethylene-activated signaling pathway)	NA	NA	NA
TRITD_4Av1G014980	Homeobox-leucine zipper protein HOX12 [Triticum urartu]	33.5762	9.89565	1.76257	0.0195832	1	up	GO:0048450(floral organ structural organization);GO:2000032(regulation of secondary shoot formation);GO:2000032(regulation of secondary shoot formation)	NA	NA	NA
TRITD_4Av1G023620	78 kDa glucose-regulated protein-like protein [Triticum urartu]	36.0794	4.93281	2.87069	0.000120956	0.0719781	up	GO:0005524(ATP binding);GO:0005737(cytoplasm);GO:0006457(protein folding);GO:0009408(response to heat);GO:0009644(response to high light intensity);GO:0031072(heat shock protein binding);GO:0042026(protein refolding);GO:0042542(response to hydrogen peroxide);GO:0044183(protein binding involved in protein folding)	NA	NA	NA
TRITD_4Av1G029160	uncharacterized protein LOC109784548 [Aegilops tauschii subsp. tauschii]	38.3523	125.075	-1.70541	0.00495589	0.708597	down	NA	NA	NA	NA
TRITD_4Av1G033110	26.4kDa heat-shock protein [Triticum dicoccoides]	476.728	60.1269	2.98708	6.37009e-05	0.0439965	up	GO:0009408(response to heat);GO:0009408(response to heat)	04141(Protein processing in endoplasmic reticulum);04141(Protein processing in endoplasmic reticulum)	K13993	NA
TRITD_4Av1G033120	hypothetical protein TRIUR3_21891 [Triticum urartu];heat shock protein HSP26 [Triticum aestivum]	12.1373	2.5826	2.23256	0.00310026	0.553124	up	GO:0009408(response to heat);GO:0009408(response to heat)	04141(Protein processing in endoplasmic reticulum);04141(Protein processing in endoplasmic reticulum)	K13993	NA
TRITD_4Av1G033200	26.5kDa heat-shock protein [Triticum turgidum subsp. durum];hypothetical protein TRIUR3_21332 [Triticum urartu]	86.8644	10.9757	2.98445	6.71587e-05	0.0453979	up	GO:0009408(response to heat);GO:0009408(response to heat)	04141(Protein processing in endoplasmic reticulum);04141(Protein processing in endoplasmic reticulum)	K13993	NA
TRITD_4Av1G034690	hypothetical protein TRIUR3_07109 [Triticum urartu];uncharacterized protein LOC109740349 [Aegilops tauschii subsp. tauschii]	31.9031	10.0732	1.66317	0.0281017	1	up	GO:0005509(calcium ion binding);GO:0005634(nucleus);GO:0005634(nucleus)	NA	NA	NA
TRITD_4Av1G041050	uncharacterized protein LOC109778551 [Aegilops tauschii subsp. tauschii]	3.4477	9.32576	-1.43559	0.0177741	1	down	GO:0003674(molecular_function);GO:0005739(mitochondrion);GO:0008150(biological_process);GO:0016021(integral component of membrane)	NA	NA	NA
TRITD_4Av1G041210	predicted protein [Hordeum vulgare subsp. vulgare];hypothetical protein TRIUR3_16950 [Triticum urartu]	49.2319	13.7612	1.83899	0.0143066	1	up	GO:0009408(response to heat);GO:0009408(response to heat)	04141(Protein processing in endoplasmic reticulum);04141(Protein processing in endoplasmic reticulum)	K13993	NA
TRITD_4Av1G041570	hypothetical protein TRIUR3_21260 [Triticum urartu];17.9 kDa class I heat shock protein-like [Aegilops tauschii subsp. tauschii]	130.337	5.05767	4.68763	2.83494e-09	2.25172e-05	up	GO:0009408(response to heat);GO:0009408(response to heat)	04141(Protein processing in endoplasmic reticulum);04141(Protein processing in endoplasmic reticulum)	K13993	NA
TRITD_4Av1G042650	probable protein phosphatase 2C 30 [Aegilops tauschii subsp. tauschii];serine/threonine protein phosphatase 2C 30 [Triticum aestivum]	18.4351	5.55855	1.72968	0.0222487	1	up	GO:0004722(protein serine/threonine phosphatase activity);GO:0005267(potassium channel activity);GO:0005886(plasma membrane);GO:0006470(protein dephosphorylation);GO:0009788(negative regulation of abscisic acid-activated signaling pathway);GO:0009939(positive regulation of gibberellic acid mediated signaling pathway);GO:0010030(positive regulation of seed germination);GO:0046872(metal ion binding…	04016(MAPK signaling pathway - plant);04075(Plant hormone signal transduction);04075(Plant hormone signal transduction)	K14497	EC:3.1.3.16
TRITD_4Av1G043180	uncharacterized protein LOC109743763 [Aegilops tauschii subsp. tauschii]	23.2985	3.50663	2.73208	0.000260989	0.118455	up	GO:0005634(nucleus);GO:0005737(cytoplasm);GO:0009408(response to heat);GO:0009651(response to salt stress);GO:0030544(Hsp70 protein binding);GO:0030544(Hsp70 protein binding)	04141(Protein processing in endoplasmic reticulum);04141(Protein processing in endoplasmic reticulum)	K09562	NA
TRITD_4Av1G043380	hypothetical protein TRIUR3_29768 [Triticum urartu]	2.40408	5.90766	-1.2971	0.0286414	1	down	NA	NA	NA	NA
TRITD_4Av1G045040	heat shock cognate 70 kDa protein 2-like [Aegilops tauschii subsp. tauschii];hypothetical protein OsI_10982 [Oryza sativa Indica Group];Heat shock cognate 70 kDa protein [Triticum urartu];hypothetical protein DCAR_009243 [Daucus carota subsp. sativus]	3.10795	15.2068	-2.29069	0.000332815	0.135563	down	GO:0005524(ATP binding);GO:0005618(cell wall);GO:0005634(nucleus);GO:0005739(mitochondrion);GO:0005774(vacuolar membrane);GO:0005794(Golgi apparatus);GO:0005829(cytosol);GO:0005886(plasma membrane);GO:0006351(transcription, DNA-templated);GO:0006355(regulation of transcription, DNA-templated);GO:0006457(protein folding);GO:0006986(response to unfolded protein);GO:0009266(response to temperature s…	03040(Spliceosome);04141(Protein processing in endoplasmic reticulum);04144(Endocytosis);04144(Endocytosis)	K03283	NA
TRITD_4Av1G045640	Heat shock cognate 70 kDa protein [Triticum urartu]	39.6225	6.65609	2.57358	0.00054491	0.184174	up	GO:0005515(protein binding);GO:0005524(ATP binding);GO:0005618(cell wall);GO:0005634(nucleus);GO:0005794(Golgi apparatus);GO:0005829(cytosol);GO:0005886(plasma membrane);GO:0006351(transcription, DNA-templated);GO:0006355(regulation of transcription, DNA-templated);GO:0006457(protein folding);GO:0009408(response to heat);GO:0009615(response to virus);GO:0009617(response to bacterium);GO:0034620(c…	03040(Spliceosome);04141(Protein processing in endoplasmic reticulum);04144(Endocytosis);04144(Endocytosis)	K03283	NA
TRITD_4Av1G052270	probable 2-oxoglutarate-dependent dioxygenase At5g05600 [Aegilops tauschii subsp. tauschii];putative 2-oxoglutarate/Fe(II)-dependent dioxygenase [Triticum urartu]	7.86033	1.80933	2.11913	0.00506197	0.711609	up	GO:0051213(dioxygenase activity);GO:0051213(dioxygenase activity)	00941(Flavonoid biosynthesis);00941(Flavonoid biosynthesis)	K05278	EC:1.14.20.6
TRITD_4Av1G054310	putative LRR receptor-like serine/threonine-protein kinase MRH1 [Triticum urartu]	4.65556	1.31979	1.81865	0.0168148	1	up	GO:0004674(protein serine/threonine kinase activity);GO:0004675(transmembrane receptor protein serine/threonine kinase activity);GO:0005524(ATP binding);GO:0005886(plasma membrane);GO:0006468(protein phosphorylation);GO:0007166(cell surface receptor signaling pathway);GO:0007169(transmembrane receptor protein tyrosine kinase signaling pathway);GO:0009507(chloroplast);GO:0012505(endomembrane syste…	NA	NA	NA
TRITD_4Av1G062810	Universal stress protein A-like protein [Triticum urartu]	29.9558	75.7206	-1.33785	0.0220059	1	down	GO:0005634(nucleus);GO:0005773(vacuole);GO:0006950(response to stress);GO:0016787(hydrolase activity);GO:0016787(hydrolase activity)	NA	NA	NA
TRITD_4Av1G063180	Glycogenin-2 [Triticum urartu];predicted protein [Hordeum vulgare subsp. vulgare]	7.37297	2.28719	1.68867	0.0272436	1	up	GO:0005737(cytoplasm);GO:0006012(galactose metabolic process);GO:0006979(response to oxidative stress);GO:0009408(response to heat);GO:0009409(response to cold);GO:0009414(response to water deprivation);GO:0009644(response to high light intensity);GO:0009651(response to salt stress);GO:0009737(response to abscisic acid);GO:0016051(carbohydrate biosynthetic process);GO:0016758(transferase activity…	00052(Galactose metabolism);00052(Galactose metabolism)	K18819	EC:2.4.1.123
TRITD_4Av1G068010	probable leucine-rich repeat receptor-like protein kinase At5g49770 [Aegilops tauschii subsp. tauschii];predicted protein, partial [Hordeum vulgare subsp. vulgare]	0.500945	2.16352	-2.11066	0.000957762	0.253576	down	GO:0004674(protein serine/threonine kinase activity);GO:0005524(ATP binding);GO:0005576(extracellular region);GO:0006468(protein phosphorylation);GO:0007169(transmembrane receptor protein tyrosine kinase signaling pathway);GO:0016301(kinase activity);GO:0016310(phosphorylation);GO:0016310(phosphorylation)	NA	NA	NA
TRITD_4Av1G077140	bidirectional sugar transporter SWEET16-like [Aegilops tauschii subsp. tauschii];Bidirectional sugar transporter SWEET16 [Triticum urartu]	13.5032	3.98564	1.76041	0.0203595	1	up	GO:0008643(carbohydrate transport);GO:0016021(integral component of membrane);GO:0051119(sugar transmembrane transporter activity);GO:0051119(sugar transmembrane transporter activity)	NA	NA	NA
TRITD_4Av1G081560	glycine-rich protein 2-like [Aegilops tauschii subsp. tauschii];predicted protein [Hordeum vulgare subsp. vulgare];unknown [Zea mays]	25.3647	81.4758	-1.68355	0.00543695	0.751032	down	GO:0004477(methenyltetrahydrofolate cyclohydrolase activity);GO:0004488(methylenetetrahydrofolate dehydrogenase (NADP+) activity);GO:0005829(cytosol);GO:0006730(one-carbon metabolic process);GO:0006730(one-carbon metabolic process)	NA	NA	NA
TRITD_4Av1G145380	uncharacterized abhydrolase domain-containing protein DDB_G0269086 [Aegilops tauschii subsp. tauschii]	2.19938	5.85696	-1.41305	0.019381	1	down	GO:0003674(molecular_function);GO:0008150(biological_process);GO:0009507(chloroplast);GO:0009507(chloroplast)	04626(Plant-pathogen interaction);04626(Plant-pathogen interaction)	K13429	NA
TRITD_4Av1G155800	predicted protein [Hordeum vulgare subsp. vulgare]	5.96192	13.3604	-1.16411	0.0429729	1	down	GO:0005515(protein binding);GO:0008150(biological_process);GO:0009507(chloroplast);GO:0009535(chloroplast thylakoid membrane);GO:0009570(chloroplast stroma);GO:0009570(chloroplast stroma)	NA	NA	NA
TRITD_4Av1G168050	Serine carboxypeptidase-like 19 [Triticum urartu];serine carboxypeptidase-like 19 [Aegilops tauschii subsp. tauschii]	2.05977	0.652494	1.65845	0.0343214	1	up	GO:0004185(serine-type carboxypeptidase activity);GO:0016747(transferase activity, transferring acyl groups other than amino-acyl groups);GO:0019748(secondary metabolic process);GO:0051603(proteolysis involved in cellular protein catabolic process);GO:0051603(proteolysis involved in cellular protein catabolic process)	NA	NA	NA
TRITD_4Av1G168210	hypothetical protein TRIUR3_23889 [Triticum urartu]	24.9093	3.00612	3.05071	5.30239e-05	0.0381976	up	GO:0009408(response to heat);GO:0009408(response to heat)	04141(Protein processing in endoplasmic reticulum);04141(Protein processing in endoplasmic reticulum)	K13993	NA
TRITD_4Av1G169470	protein BPS1, chloroplastic-like [Aegilops tauschii subsp. tauschii]	2.97514	0.982827	1.59795	0.0412818	1	up	NA	NA	NA	NA
TRITD_4Av1G178640	4-coumarate--CoA ligase-like 7 [Aegilops tauschii subsp. tauschii];4-coumarate--CoA ligase-like 7 [Triticum urartu]	1.6724	4.26625	-1.35105	0.0223569	1	down	GO:0004321(fatty-acyl-CoA synthase activity);GO:0005515(protein binding);GO:0005524(ATP binding);GO:0005777(peroxisome);GO:0009695(jasmonic acid biosynthetic process);GO:0009850(auxin metabolic process);GO:0009851(auxin biosynthetic process);GO:0016207(4-coumarate-CoA ligase activity);GO:0016874(ligase activity);GO:0031408(oxylipin biosynthetic process);GO:0031408(oxylipin biosynthetic process)	00592(alpha-Linolenic acid metabolism);00592(alpha-Linolenic acid metabolism)	K10526	EC:6.2.1.-
TRITD_4Av1G178860	hypothetical protein TRIUR3_27172 [Triticum urartu]	10.4392	3.37417	1.62941	0.0346214	1	up	NA	NA	NA	NA
TRITD_4Av1G184410	hypothetical protein TRIUR3_16809 [Triticum urartu]	62.3491	17.111	1.86545	0.0133403	1	up	NA	NA	NA	NA
TRITD_4Av1G189680	scarecrow-like protein 4 [Aegilops tauschii subsp. tauschii]	5.70141	1.99612	1.51412	0.049472	1	up	GO:0003700(DNA binding transcription factor activity);GO:0005634(nucleus);GO:0006355(regulation of transcription, DNA-templated);GO:0043565(sequence-specific DNA binding)	04075(Plant hormone signal transduction)	K14494	NA
TRITD_4Av1G191410	UDP-glucose 6-dehydrogenase 4 [Aegilops tauschii subsp. tauschii]	8.7415	22.7083	-1.37727	0.019022	1	down	GO:0003979(UDP-glucose 6-dehydrogenase activity);GO:0005634(nucleus);GO:0005829(cytosol);GO:0005975(carbohydrate metabolic process);GO:0006024(glycosaminoglycan biosynthetic process);GO:0006065(UDP-glucuronate biosynthetic process);GO:0006065(UDP-glucuronate biosynthetic process)	00040(Pentose and glucuronate interconversions);00053(Ascorbate and aldarate metabolism);00520(Amino sugar and nucleotide sugar metabolism);00520(Amino sugar and nucleotide sugar metabolism)	K00012	EC:1.1.1.22
TRITD_4Av1G193980	secretory phospholipase A2 [Triticum turgidum subsp. durum]	12.2864	3.23956	1.9232	0.0118258	1	up	GO:0004623(phospholipase A2 activity)	00564(Glycerophospholipid metabolism);00565(Ether lipid metabolism);00590(Arachidonic acid metabolism);00591(Linoleic acid metabolism);00592(alpha-Linolenic acid metabolism)	K01047	EC:3.1.1.4
TRITD_4Av1G200170	phosphomethylpyrimidine synthase, chloroplastic [Aegilops tauschii subsp. tauschii];Phosphomethylpyrimidine synthase [Triticum urartu]	9.22089	21.4219	-1.2161	0.0345099	1	down	GO:0003824(catalytic activity);GO:0009228(thiamine biosynthetic process);GO:0009229(thiamine diphosphate biosynthetic process);GO:0009507(chloroplast);GO:0009536(plastid);GO:0009570(chloroplast stroma);GO:0010266(response to vitamin B1);GO:0016045(detection of bacterium);GO:0016830(carbon-carbon lyase activity);GO:0046872(metal ion binding);GO:0051536(iron-sulfur cluster binding);GO:0051539(4 iro…	00730(Thiamine metabolism);00730(Thiamine metabolism)	K03147	EC:4.1.99.17
TRITD_4Av1G207560	hypothetical protein TRIUR3_35001 [Triticum urartu]	17.4399	4.21017	2.05044	0.00781643	0.958826	up	NA	NA	NA	NA
TRITD_4Av1G208200		5.78505	1.87675	1.62409	0.0373798	1	up	NA	NA	NA	NA
TRITD_4Av1G217380	uncharacterized protein LOC109745382 [Aegilops tauschii subsp. tauschii]	3.5584	0.875583	2.02291	0.00800324	0.977965	up	GO:0000724(double-strand break repair via homologous recombination);GO:0003677(DNA binding);GO:0005634(nucleus);GO:0005694(chromosome);GO:0005737(cytoplasm);GO:0009378(four-way junction helicase activity);GO:0043140(ATP-dependent 3'-5' DNA helicase activity);GO:0043140(ATP-dependent 3'-5' DNA helicase activity)	NA	NA	NA
TRITD_4Av1G224980	uncharacterized protein LOC109775380 [Aegilops tauschii subsp. tauschii]	6.6454	1.69819	1.96836	0.00976263	1	up	GO:0016787(hydrolase activity);GO:0016787(hydrolase activity)	00590(Arachidonic acid metabolism);04146(Peroxisome);04146(Peroxisome)	K08726	EC:3.3.2.10;EC:3.1.3.76
TRITD_4Av1G227140	uncharacterized protein LOC109748823 [Aegilops tauschii subsp. tauschii]	1.45811	4.73333	-1.69876	0.00666131	0.843174	down	GO:0000788(nuclear nucleosome);GO:0003677(DNA binding);GO:0006334(nucleosome assembly);GO:0006334(nucleosome assembly)	NA	NA	NA
TRITD_4Av1G228440	Chaperonin CPN60-2, mitochondrial [Triticum urartu];chaperonin CPN60-1, mitochondrial-like [Aegilops tauschii subsp. tauschii]	24.3061	7.73132	1.65253	0.029301	1	up	GO:0005507(copper ion binding);GO:0005524(ATP binding);GO:0005739(mitochondrion);GO:0005759(mitochondrial matrix);GO:0005774(vacuolar membrane);GO:0005794(Golgi apparatus);GO:0005829(cytosol);GO:0006458('de novo' protein folding);GO:0007005(mitochondrion organization);GO:0009408(response to heat);GO:0022626(cytosolic ribosome);GO:0042026(protein refolding);GO:0044183(protein binding involved in p…	03018(RNA degradation);03018(RNA degradation)	K04077	NA
TRITD_4Av1G233360	early nodulin-93-like [Aegilops tauschii subsp. tauschii]	20.478	90.3181	-2.14094	0.000688024	0.208183	down	GO:0003674(molecular_function);GO:0005739(mitochondrion);GO:0016021(integral component of membrane);GO:0016021(integral component of membrane)	NA	NA	NA
TRITD_4Av1G247800	stem 28 kDa glycoprotein-like [Aegilops tauschii subsp. tauschii];Acid phosphatase 1 [Triticum urartu]	5.14661	1.75476	1.55235	0.0449074	1	up	GO:0003993(acid phosphatase activity);GO:0005576(extracellular region);GO:0005773(vacuole);GO:0005774(vacuolar membrane);GO:0005829(cytosol);GO:0005829(cytosol)	04016(MAPK signaling pathway - plant);04016(MAPK signaling pathway - plant)	K20728	NA
TRITD_4Av1G253760	disease resistance protein RPM1-like isoform X1 [Aegilops tauschii subsp. tauschii];Disease resistance protein RPM1 [Triticum urartu];disease resistance protein RPM1-like [Aegilops tauschii subsp. tauschii];disease resistance protein RPM1-like isoform X2 [Aegilops tauschii subsp. tauschii];putative CC, LRR, NB-ARC domains-containing protein [Triticum timopheevii subsp. timopheevii];predicted prot…	0.0304098	0.0773244	-1.34639	0.0269416	1	down	GO:0004857(enzyme inhibitor activity);GO:0004857(enzyme inhibitor activity)	04626(Plant-pathogen interaction);04626(Plant-pathogen interaction)	K13457	NA
TRITD_4Av1G257180	acetylserotonin O-methyltransferase 1-like [Aegilops tauschii subsp. tauschii]	1.49481	6.92002	-2.21081	0.000590774	0.18874	down	GO:0008171(O-methyltransferase activity);GO:0008757(S-adenosylmethionine-dependent methyltransferase activity);GO:0019438(aromatic compound biosynthetic process)	00380(Tryptophan metabolism)	K22588	EC:2.1.1.4
TRITD_4Av1G257210	4-hydroxyphenylacetaldehyde oxime monooxygenase-like [Sorghum bicolor]	2.28182	9.01935	-1.98284	0.00153575	0.358768	down	GO:0016020(membrane);GO:0016709(oxidoreductase activity, acting on paired donors, with incorporation or reduction of molecular oxygen, NAD(P)H as one donor, and incorporation of one atom of oxygen);GO:0044550(secondary metabolite biosynthetic process);GO:0098542(defense response to other organism);GO:0098542(defense response to other organism)	00460(Cyanoamino acid metabolism);00460(Cyanoamino acid metabolism)	K13029	EC:1.14.14.37
TRITD_4Av1G258270	WAT1-related protein At3g30340-like [Aegilops tauschii subsp. tauschii]	0.87538	2.2817	-1.38213	0.0233144	1	down	GO:0005886(plasma membrane);GO:0006810(transport);GO:0022857(transmembrane transporter activity);GO:0022857(transmembrane transporter activity)	NA	NA	NA
TRITD_4Av1G258280	ferredoxin--NADP reductase, leaf isozyme, chloroplastic-like [Aegilops tauschii subsp. tauschii];Ferredoxin--NADP reductase, leaf isozyme, chloroplastic [Triticum urartu]	23.1734	53.2521	-1.20037	0.0362943	1	down	GO:0003959(NADPH dehydrogenase activity);GO:0004324(ferredoxin-NADP+ reductase activity);GO:0008266(poly(U) RNA binding);GO:0009507(chloroplast);GO:0009534(chloroplast thylakoid);GO:0009535(chloroplast thylakoid membrane);GO:0009570(chloroplast stroma);GO:0009579(thylakoid);GO:0009767(photosynthetic electron transport chain);GO:0009941(chloroplast envelope);GO:0016491(oxidoreductase activity);GO:…	00195(Photosynthesis);00195(Photosynthesis)	K02641	EC:1.18.1.2
TRITD_4Av1G258660	probable polygalacturonase isoform X2 [Aegilops tauschii subsp. tauschii];predicted protein [Hordeum vulgare subsp. vulgare]	0.695021	36.4756	-5.71373	3.69823e-13	1.17497e-08	down	GO:0004650(polygalacturonase activity);GO:0005975(carbohydrate metabolic process);GO:0005576(extracellular region);GO:0005618(cell wall);GO:0016829(lyase activity);GO:0016829(lyase activity)	00040(Pentose and glucuronate interconversions);00040(Pentose and glucuronate interconversions)	K01184	EC:3.2.1.15
TRITD_4Av1G263040	thaumatin-like protein [Triticum aestivum]	5.06539	12.3999	-1.29158	0.0281243	1	down	GO:0004674(protein serine/threonine kinase activity);GO:0005886(plasma membrane);GO:0006468(protein phosphorylation)	NA	NA	NA
TRITD_4Bv1G000520	mitochondrial ATPase inhibitor [Triticum aestivum]	35.0175	84.932	-1.27823	0.0274283	1	down	GO:0005507(copper ion binding);GO:0005730(nucleolus);GO:0005739(mitochondrion);GO:0005747(mitochondrial respiratory chain complex I);GO:0005773(vacuole);GO:0009853(photorespiration);GO:0031966(mitochondrial membrane);GO:0045271(respiratory chain complex I);GO:0045271(respiratory chain complex I)	NA	NA	NA
TRITD_4Bv1G004080	Glucan endo-1,3-beta-glucosidase 8 [Triticum urartu]	6.33678	1.54311	2.03791	0.00727915	0.910495	up	GO:0004553(hydrolase activity, hydrolyzing O-glycosyl compounds);GO:0030247(polysaccharide binding);GO:0046658(anchored component of plasma membrane)	00500(Starch and sucrose metabolism)	K19893	EC:3.2.1.39
TRITD_4Bv1G011510	protein OPAQUE10-like [Aegilops tauschii subsp. tauschii]	1.64362	3.9292	-1.25736	0.0320356	1	down	NA	04016(MAPK signaling pathway - plant);04626(Plant-pathogen interaction);04626(Plant-pathogen interaction)	K13414	EC:2.7.11.25
TRITD_4Bv1G012840	hypothetical protein TRIUR3_05587 [Triticum urartu]	51.0479	13.4103	1.92851	0.0102919	1	up	GO:0004364(glutathione transferase activity);GO:0004602(glutathione peroxidase activity);GO:0005635(nuclear envelope);GO:0005783(endoplasmic reticulum)	00480(Glutathione metabolism)	K00799	EC:2.5.1.18
TRITD_4Bv1G015110	UDP-glucose 6-dehydrogenase 4 [Aegilops tauschii subsp. tauschii]	1.86334	5.98397	-1.68321	0.00597062	0.792859	down	GO:0003979(UDP-glucose 6-dehydrogenase activity);GO:0005634(nucleus);GO:0005829(cytosol);GO:0005975(carbohydrate metabolic process);GO:0006024(glycosaminoglycan biosynthetic process);GO:0006065(UDP-glucuronate biosynthetic process);GO:0006065(UDP-glucuronate biosynthetic process)	00040(Pentose and glucuronate interconversions);00053(Ascorbate and aldarate metabolism);00520(Amino sugar and nucleotide sugar metabolism);00520(Amino sugar and nucleotide sugar metabolism)	K00012	EC:1.1.1.22
TRITD_4Bv1G022500	trypsin inhibitor CMe-like [Aegilops tauschii subsp. tauschii]	11.0886	40.3936	-1.86504	0.00256734	0.494345	down	GO:0004867(serine-type endopeptidase inhibitor activity);GO:0005622(intracellular);GO:0006952(defense response)	NA	NA	NA
TRITD_4Bv1G023760	type IV inositol polyphosphate 5-phosphatase 11 isoform X2 [Aegilops tauschii subsp. tauschii];type IV inositol polyphosphate 5-phosphatase 11 isoform X1 [Aegilops tauschii subsp. tauschii]	4.55624	1.02214	2.15625	0.00468875	0.687761	up	GO:0004439(phosphatidylinositol-4,5-bisphosphate 5-phosphatase activity);GO:0005737(cytoplasm);GO:0005886(plasma membrane);GO:0009651(response to salt stress);GO:0009733(response to auxin);GO:0009737(response to abscisic acid);GO:0009753(response to jasmonic acid);GO:0016787(hydrolase activity);GO:0034485(phosphatidylinositol-3,4,5-trisphosphate 5-phosphatase activity);GO:0043813(phosphatidylinos…	00562(Inositol phosphate metabolism);04070(Phosphatidylinositol signaling system);04070(Phosphatidylinositol signaling system)	K01106	EC:3.1.3.56
TRITD_4Bv1G025850	pentatricopeptide repeat-containing protein At5g55840 [Aegilops tauschii subsp. tauschii]	0.909822	0.289226	1.65339	0.0351143	1	up	NA	NA	NA	NA
TRITD_4Bv1G026300	peamaclein-like [Aegilops tauschii subsp. tauschii]	17.0105	3.11686	2.44826	0.00133946	0.329891	up	GO:0003674(molecular_function);GO:0005576(extracellular region);GO:0009739(response to gibberellin);GO:0009740(gibberellic acid mediated signaling pathway)	NA	NA	NA
TRITD_4Bv1G031570	21.9 kDa heat shock protein-like [Aegilops tauschii subsp. tauschii]	15.6912	1.85296	3.08205	5.41026e-05	0.0381976	up	GO:0009408(response to heat)	04141(Protein processing in endoplasmic reticulum)	K13993	NA
TRITD_4Bv1G036450	aspartic proteinase Asp1-like [Aegilops tauschii subsp. tauschii]	5.02613	1.30522	1.94516	0.010743	1	up	GO:0007165(signal transduction);GO:0016020(membrane);GO:0004190(aspartic-type endopeptidase activity);GO:0006508(proteolysis);GO:0030163(protein catabolic process);GO:0030163(protein catabolic process)	NA	NA	NA
TRITD_4Bv1G049640	vacuolar-sorting receptor 1-like [Aegilops tauschii subsp. tauschii];Vacuolar-sorting receptor 1 [Triticum urartu]	21.2007	4.68069	2.17932	0.00347928	0.576595	up	GO:0000139(Golgi membrane);GO:0005509(calcium ion binding);GO:0005515(protein binding);GO:0005576(extracellular region);GO:0005622(intracellular);GO:0005623(cell);GO:0005770(late endosome);GO:0005783(endoplasmic reticulum);GO:0005794(Golgi apparatus);GO:0005802(trans-Golgi network);GO:0005886(plasma membrane);GO:0005887(integral component of plasma membrane);GO:0006623(protein targeting to vacuol…	00941(Flavonoid biosynthesis);00941(Flavonoid biosynthesis)	K01859	EC:5.5.1.6
TRITD_4Bv1G060290	hypothetical protein TRIUR3_05744 [Triticum urartu]	11.432	2.88423	1.98681	0.00920272	1	up	NA	NA	NA	NA
TRITD_4Bv1G107070	60S ribosomal protein L10-like [Aegilops tauschii subsp. tauschii]	48.3683	11.638	2.05522	0.0059893	0.792859	up	GO:0000027(ribosomal large subunit assembly);GO:0003735(structural constituent of ribosome);GO:0006412(translation);GO:0022625(cytosolic large ribosomal subunit);GO:0022625(cytosolic large ribosomal subunit)	03010(Ribosome);03010(Ribosome)	K02866	NA
TRITD_4Bv1G107280	Secologanin synthase [Triticum urartu];cytochrome P450 714B3-like [Aegilops tauschii subsp. tauschii]	1.94748	0.661822	1.55709	0.0491802	1	up	GO:0004497(monooxygenase activity);GO:0004497(monooxygenase activity)	NA	NA	NA
TRITD_4Bv1G107490	2,3-bisphosphoglycerate-independent phosphoglycerate mutase-like [Aegilops tauschii subsp. tauschii];predicted protein [Hordeum vulgare subsp. vulgare];2,3-bisphosphoglycerate-independent phosphoglycerate mutase [Triticum urartu]	35.8144	1.74412	4.35997	2.42692e-08	6.42548e-05	up	GO:0005737(cytoplasm);GO:0005740(mitochondrial envelope);GO:0005829(cytosol);GO:0005886(plasma membrane);GO:0006007(glucose catabolic process);GO:0006096(glycolytic process);GO:0009409(response to cold);GO:0009506(plasmodesma);GO:0009507(chloroplast);GO:0009555(pollen development);GO:0010118(stomatal movement);GO:0030145(manganese ion binding);GO:0046537(2,3-bisphosphoglycerate-independent phosph…	00010(Glycolysis / Gluconeogenesis);00260(Glycine, serine and threonine metabolism);00260(Glycine, serine and threonine metabolism)	K15633	EC:5.4.2.12
TRITD_4Bv1G112530	galactinol synthase 2-like [Aegilops tauschii subsp. tauschii];predicted protein [Hordeum vulgare subsp. vulgare]	27.2964	9.10708	1.58365	0.0375386	1	up	GO:0005737(cytoplasm);GO:0006012(galactose metabolic process);GO:0006979(response to oxidative stress);GO:0009408(response to heat);GO:0009409(response to cold);GO:0009414(response to water deprivation);GO:0009644(response to high light intensity);GO:0009651(response to salt stress);GO:0009737(response to abscisic acid);GO:0016051(carbohydrate biosynthetic process);GO:0016758(transferase activity…	00052(Galactose metabolism);00052(Galactose metabolism)	K18819	EC:2.4.1.123
TRITD_4Bv1G115970	calvin cycle protein CP12-1, chloroplastic-like [Aegilops tauschii subsp. tauschii];predicted protein [Hordeum vulgare subsp. vulgare]	34.6937	97.1674	-1.4858	0.0124059	1	down	GO:0005515(protein binding);GO:0009416(response to light stimulus);GO:0009507(chloroplast);GO:0009570(chloroplast stroma);GO:0009744(response to sucrose);GO:0018316(peptide cross-linking via L-cystine);GO:0019253(reductive pentose-phosphate cycle);GO:0034605(cellular response to heat);GO:0070417(cellular response to cold);GO:0071454(cellular response to anoxia);GO:0080153(negative regulation of r…	NA	NA	NA
TRITD_4Bv1G116420	uncharacterized protein LOC109776394 [Aegilops tauschii subsp. tauschii]	3.74606	1.08962	1.78155	0.0196534	1	up	GO:0005634(nucleus);GO:0006457(protein folding);GO:0006457(protein folding)	NA	NA	NA
TRITD_4Bv1G117510	pathogenesis-related protein [Triticum aestivum];Pathogenesis-related protein 1 [Triticum urartu]	3.24591	11.1226	-1.77679	0.00457888	0.681407	down	GO:0004864(protein phosphatase inhibitor activity);GO:0005634(nucleus);GO:0005737(cytoplasm);GO:0009738(abscisic acid-activated signaling pathway);GO:0010427(abscisic acid binding);GO:0080163(regulation of protein serine/threonine phosphatase activity);GO:0080163(regulation of protein serine/threonine phosphatase activity)	NA	NA	NA
TRITD_4Bv1G120500	probable 2-oxoglutarate-dependent dioxygenase At5g05600 [Aegilops tauschii subsp. tauschii];putative 2-oxoglutarate/Fe(II)-dependent dioxygenase [Triticum urartu]	7.7058	1.07978	2.83521	0.000190175	0.094407	up	GO:0051213(dioxygenase activity);GO:0051213(dioxygenase activity)	00941(Flavonoid biosynthesis);00270(Cysteine and methionine metabolism);00270(Cysteine and methionine metabolism)	K05278;K05933	EC:1.14.20.6;EC:1.14.17.4
TRITD_4Bv1G120830	Heat shock cognate 70 kDa protein [Triticum urartu]	36.5608	10.9153	1.74394	0.0205999	1	up	GO:0005515(protein binding);GO:0005524(ATP binding);GO:0005618(cell wall);GO:0005634(nucleus);GO:0005794(Golgi apparatus);GO:0005829(cytosol);GO:0005886(plasma membrane);GO:0006351(transcription, DNA-templated);GO:0006355(regulation of transcription, DNA-templated);GO:0006457(protein folding);GO:0009408(response to heat);GO:0009615(response to virus);GO:0009617(response to bacterium);GO:0034620(c…	03040(Spliceosome);04141(Protein processing in endoplasmic reticulum);04144(Endocytosis)	K03283	NA
TRITD_4Bv1G120890	uncharacterized protein LOC109736737 [Aegilops tauschii subsp. tauschii];predicted protein, partial [Hordeum vulgare subsp. vulgare]	2.19283	5.5859	-1.349	0.0254126	1	down	GO:0003824(catalytic activity);GO:0005576(extracellular region);GO:0006970(response to osmotic stress);GO:0009414(response to water deprivation);GO:0009414(response to water deprivation)	NA	NA	NA
TRITD_4Bv1G126530	heat shock cognate 70 kDa protein 2-like [Aegilops tauschii subsp. tauschii];Heat shock cognate 70 kDa protein [Triticum urartu];hypothetical protein DCAR_009243 [Daucus carota subsp. sativus];hypothetical protein OsI_10982 [Oryza sativa Indica Group]	4.55064	16.5902	-1.86619	0.0024809	0.483562	down	GO:0005515(protein binding);GO:0005524(ATP binding);GO:0005618(cell wall);GO:0005634(nucleus);GO:0005794(Golgi apparatus);GO:0005829(cytosol);GO:0005886(plasma membrane);GO:0006351(transcription, DNA-templated);GO:0006355(regulation of transcription, DNA-templated);GO:0006457(protein folding);GO:0009408(response to heat);GO:0009615(response to virus);GO:0009617(response to bacterium);GO:0034620(c…	03040(Spliceosome);04141(Protein processing in endoplasmic reticulum);04144(Endocytosis);04144(Endocytosis)	K03283	NA
TRITD_4Bv1G127800	uncharacterized protein LOC109743763 [Aegilops tauschii subsp. tauschii]	15.4802	4.19378	1.8841	0.0123694	1	up	GO:0005634(nucleus);GO:0005737(cytoplasm);GO:0009408(response to heat);GO:0009651(response to salt stress);GO:0030544(Hsp70 protein binding);GO:0030544(Hsp70 protein binding)	04141(Protein processing in endoplasmic reticulum);04141(Protein processing in endoplasmic reticulum)	K09562	NA
TRITD_4Bv1G128750	serine/threonine protein phosphatase 2C 30 [Triticum aestivum]	62.4924	11.5831	2.43166	0.00107742	0.276054	up	GO:0004722(protein serine/threonine phosphatase activity);GO:0005267(potassium channel activity);GO:0005886(plasma membrane);GO:0006470(protein dephosphorylation);GO:0009788(negative regulation of abscisic acid-activated signaling pathway);GO:0009939(positive regulation of gibberellic acid mediated signaling pathway);GO:0010030(positive regulation of seed germination);GO:0046872(metal ion binding…	04016(MAPK signaling pathway - plant);04075(Plant hormone signal transduction);04075(Plant hormone signal transduction)	K14497	EC:3.1.3.16
TRITD_4Bv1G129640	17.9 kDa class I heat shock protein [Aegilops tauschii subsp. tauschii];hypothetical protein TRIUR3_16950 [Triticum urartu]	364.82	34.9154	3.38525	7.05794e-06	0.00862454	up	GO:0009408(response to heat);GO:0042542(response to hydrogen peroxide);GO:0045471(response to ethanol);GO:0046685(response to arsenic-containing substance);GO:0046686(response to cadmium ion);GO:0046688(response to copper ion);GO:0046688(response to copper ion)	04141(Protein processing in endoplasmic reticulum);04141(Protein processing in endoplasmic reticulum)	K13993	NA
TRITD_4Bv1G133170	LYR motif-containing protein 4 [Aegilops tauschii subsp. tauschii]	10.9809	25.5412	-1.21783	0.0361452	1	down	GO:0003824(catalytic activity)	NA	NA	NA
TRITD_4Bv1G135440	uncharacterized protein LOC109740349 [Aegilops tauschii subsp. tauschii]	57.8523	12.3103	2.23251	0.00270477	0.496724	up	GO:0005509(calcium ion binding);GO:0005634(nucleus);GO:0005634(nucleus)	NA	NA	NA
TRITD_4Bv1G136930	heat shock protein HSP26 [Triticum aestivum]	79.7013	24.7475	1.68732	0.025551	1	up	GO:0009408(response to heat);GO:0009408(response to heat)	04141(Protein processing in endoplasmic reticulum);04141(Protein processing in endoplasmic reticulum)	K13993	NA
TRITD_4Bv1G147020	78 kDa glucose-regulated protein-like protein [Triticum urartu]	29.7307	4.76284	2.64206	0.000390976	0.14844	up	GO:0005524(ATP binding);GO:0005737(cytoplasm);GO:0006457(protein folding);GO:0009408(response to heat);GO:0009644(response to high light intensity);GO:0031072(heat shock protein binding);GO:0042026(protein refolding);GO:0042542(response to hydrogen peroxide);GO:0044183(protein binding involved in protein folding)	NA	NA	NA
TRITD_4Bv1G150270	trypsin/alpha-amylase inhibitor CMX1/CMX3 [Aegilops tauschii subsp. tauschii]	1569.37	3869.58	-1.302	0.0248945	1	down	GO:0004867(serine-type endopeptidase inhibitor activity);GO:0005622(intracellular);GO:0006952(defense response)	NA	NA	NA
TRITD_4Bv1G151330	uncharacterized protein LOC109765237 [Aegilops tauschii subsp. tauschii]	3.09949	9.39935	-1.60053	0.00886343	1	down	GO:0003674(molecular_function);GO:0008150(biological_process);GO:0009507(chloroplast)	NA	NA	NA
TRITD_4Bv1G156210	homeobox-leucine zipper protein HOX12-like [Aegilops tauschii subsp. tauschii];Homeobox-leucine zipper protein HOX12 [Triticum urartu]	20.0266	4.49534	2.15541	0.0041457	0.636296	up	GO:0048450(floral organ structural organization);GO:2000032(regulation of secondary shoot formation);GO:2000032(regulation of secondary shoot formation)	NA	NA	NA
TRITD_4Bv1G157730	aminotransferase ALD1 homolog [Aegilops tauschii subsp. tauschii]	1.64537	8.3249	-2.33902	0.000291883	0.127033	down	GO:0005507(copper ion binding);GO:0005829(cytosol);GO:0008483(transaminase activity);GO:0009089(lysine biosynthetic process via diaminopimelate);GO:0009507(chloroplast);GO:0009570(chloroplast stroma);GO:0009735(response to cytokinin);GO:0009862(systemic acquired resistance, salicylic acid mediated signaling pathway);GO:0010285(L,L-diaminopimelate aminotransferase activity);GO:0030170(pyridoxal ph…	00300(Lysine biosynthesis)	K10206	EC:2.6.1.83
TRITD_4Bv1G162880	uncharacterized protein LOC109779075 isoform X4 [Aegilops tauschii subsp. tauschii]	1.43698	0.445327	1.6901	0.0317933	1	up	GO:0009813(flavonoid biosynthetic process);GO:0043231(intracellular membrane-bounded organelle);GO:0052696(flavonoid glucuronidation);GO:0080043(quercetin 3-O-glucosyltransferase activity);GO:0080044(quercetin 7-O-glucosyltransferase activity);GO:0080044(quercetin 7-O-glucosyltransferase activity)	NA	NA	NA
TRITD_4Bv1G167390	protein SULFUR DEFICIENCY-INDUCED 2-like [Aegilops tauschii subsp. tauschii]	0.92752	3.7749	-2.02499	0.00167439	0.372007	down	GO:0009658(chloroplast organization);GO:0010439(regulation of glucosinolate biosynthetic process)	NA	NA	NA
TRITD_4Bv1G169610	uncharacterized protein LOC109772825 [Aegilops tauschii subsp. tauschii]	39.03	87.4865	-1.16448	0.0414144	1	down	NA	NA	NA	NA
TRITD_4Bv1G177100	ras-related protein RABH1b-like [Aegilops tauschii subsp. tauschii];Ras-related protein RABH1b [Triticum urartu]	7.71658	18.5397	-1.26459	0.0297189	1	down	GO:0005794(Golgi apparatus);GO:0006890(retrograde vesicle-mediated transport, Golgi to ER);GO:0006891(intra-Golgi vesicle-mediated transport);GO:0042147(retrograde transport, endosome to Golgi);GO:0042147(retrograde transport, endosome to Golgi)	NA	NA	NA
TRITD_4Bv1G179090	uncharacterized protein LOC109748823 [Aegilops tauschii subsp. tauschii]	2.50744	6.48025	-1.36983	0.0221078	1	down	GO:0000788(nuclear nucleosome);GO:0003677(DNA binding);GO:0006334(nucleosome assembly);GO:0006334(nucleosome assembly)	NA	NA	NA
TRITD_4Bv1G182280	uncharacterized protein LOC109772167 [Aegilops tauschii subsp. tauschii];DnaJ homolog subfamily B member 12 [Triticum urartu]	1.40177	3.39806	-1.27747	0.0298291	1	down	GO:0005737(cytoplasm);GO:0006457(protein folding);GO:0006457(protein folding)	NA	NA	NA
TRITD_4Bv1G183570	protein PIN-LIKES 5-like [Aegilops tauschii subsp. tauschii]	5.23863	15.131	-1.53025	0.0107218	1	down	GO:0005789(endoplasmic reticulum membrane);GO:0009507(chloroplast);GO:0009672(auxin:proton symporter activity);GO:0009733(response to auxin);GO:0009734(auxin-activated signaling pathway);GO:0009926(auxin polar transport);GO:0010252(auxin homeostasis);GO:0010311(lateral root formation);GO:0010329(auxin efflux transmembrane transporter activity);GO:0016021(integral component of membrane);GO:0040009…	NA	NA	NA
TRITD_4Bv1G184350	proteinase inhibitor Rgpi9, partial [Triticum aestivum]	121.273	310.074	-1.35435	0.0205608	1	down	GO:0005576(extracellular region);GO:0005618(cell wall);GO:0006952(defense response);GO:0009506(plasmodesma);GO:0030414(peptidase inhibitor activity);GO:0031640(killing of cells of other organism);GO:0050832(defense response to fungus)	NA	NA	NA
TRITD_4Bv1G193500	Beta-amylase 1, chloroplastic [Triticum urartu]	6.92689	1.6406	2.07799	0.00595725	0.792859	up	GO:0005634(nucleus);GO:0005829(cytosol);GO:0005983(starch catabolic process);GO:0009414(response to water deprivation);GO:0009507(chloroplast);GO:0016161(beta-amylase activity);GO:0102229(amylopectin maltohydrolase activity)	00500(Starch and sucrose metabolism)	K01177	EC:3.2.1.2
TRITD_4Bv1G199050	LOB domain-containing protein 41-like [Aegilops tauschii subsp. tauschii]	1.71917	11.7	-2.76672	3.29711e-05	0.0268903	down	GO:0005634(nucleus);GO:0006355(regulation of transcription, DNA-templated)	NA	NA	NA
TRITD_4Bv1G201870	aspartic proteinase Asp1-like [Aegilops tauschii subsp. tauschii];Aspartic proteinase Asp1 [Triticum urartu]	23.3299	7.81943	1.57704	0.0385828	1	up	GO:0007165(signal transduction);GO:0016020(membrane);GO:0016020(membrane)	NA	NA	NA
TRITD_4Bv1G204840	UDP-glycosyltransferase 85A3-like [Aegilops tauschii subsp. tauschii]	1.20608	3.76243	-1.64134	0.0074267	0.925309	down	GO:0009813(flavonoid biosynthetic process);GO:0043231(intracellular membrane-bounded organelle);GO:0052696(flavonoid glucuronidation);GO:0080043(quercetin 3-O-glucosyltransferase activity);GO:0080044(quercetin 7-O-glucosyltransferase activity)	NA	NA	NA
TRITD_4Bv1G206260	RecName: Full=Non-specific lipid-transfer protein 2G; Short=LTP2G; AltName: Full=7 kDa lipid transfer protein 1; AltName: Full=Lipid transfer protein 2 isoform 1; Short=LTP2-1; Flags: Precursor	363.418	2054.16	-2.49885	0.00010726	0.0668188	down	NA	NA	NA	NA
TRITD_4Bv1G207630	heat shock 70 kDa protein, mitochondrial-like [Aegilops tauschii subsp. tauschii]	12.3827	3.21378	1.94598	0.00951704	1	up	GO:0005524(ATP binding);GO:0005618(cell wall);GO:0005739(mitochondrion);GO:0005759(mitochondrial matrix);GO:0005774(vacuolar membrane);GO:0005794(Golgi apparatus);GO:0005829(cytosol);GO:0006457(protein folding);GO:0008270(zinc ion binding);GO:0009408(response to heat);GO:0009651(response to salt stress);GO:0009735(response to cytokinin);GO:0034620(cellular response to unfolded protein);GO:0044183…	03018(RNA degradation);03018(RNA degradation)	K04043	NA
TRITD_5Av1G002500	Obtusifoliol 14-alpha demethylase [Triticum urartu]	0.627089	2.39226	-1.93163	0.00235266	0.471792	down	GO:0005783(endoplasmic reticulum);GO:0005886(plasma membrane);GO:0008398(sterol 14-demethylase activity);GO:0016126(sterol biosynthetic process)	00100(Steroid biosynthesis)	K05917	EC:1.14.13.70
TRITD_5Av1G004330	ankyrin-1-like [Aegilops tauschii subsp. tauschii];Ankyrin-1 [Triticum urartu];ankyrin-3 isoform X2 [Brachypodium distachyon]	8.33298	1.81569	2.19831	0.00347059	0.576595	up	GO:0005575(cellular_component);GO:0008150(biological_process);GO:0008150(biological_process)	NA	NA	NA
TRITD_5Av1G007170	hypothetical protein TRIUR3_03507 [Triticum urartu]	1.22289	4.61895	-1.91727	0.00250043	0.484398	down	GO:0004674(protein serine/threonine kinase activity);GO:0005886(plasma membrane);GO:0006468(protein phosphorylation)	NA	NA	NA
TRITD_5Av1G009990	plant cysteine oxidase 2-like [Aegilops tauschii subsp. tauschii];2-aminoethanethiol dioxygenase [Triticum urartu]	1.11605	2.63786	-1.24097	0.0374206	1	down	GO:0009061(anaerobic respiration);GO:0018171(peptidyl-cysteine oxidation);GO:0070483(detection of hypoxia);GO:0070483(detection of hypoxia)	00430(Taurine and hypotaurine metabolism);00430(Taurine and hypotaurine metabolism)	K10712	EC:1.13.11.19
TRITD_5Av1G023220	probable glucan 1,3-beta-glucosidase A [Aegilops tauschii subsp. tauschii];putative glucan 1,3-beta-glucosidase A [Triticum urartu]	3.03617	7.09069	-1.22367	0.0345003	1	down	GO:0005576(extracellular region);GO:0006073(cellular glucan metabolic process);GO:0008422(beta-glucosidase activity);GO:0009251(glucan catabolic process);GO:0009986(cell surface);GO:0009986(cell surface)	00500(Starch and sucrose metabolism);00500(Starch and sucrose metabolism)	K01210	EC:3.2.1.58
TRITD_5Av1G031300	TB2/DP1 protein [Triticum aestivum]	37.4006	3.1854	3.55351	3.50763e-06	0.00557204	up	GO:0005783(endoplasmic reticulum);GO:0005794(Golgi apparatus)	NA	NA	NA
TRITD_5Av1G049830	uncharacterized protein LOC109737180 [Aegilops tauschii subsp. tauschii]	1.80339	0.600287	1.58699	0.0442748	1	up	GO:0004806(triglyceride lipase activity);GO:0005886(plasma membrane);GO:0006629(lipid metabolic process);GO:0006629(lipid metabolic process)	NA	NA	NA
TRITD_5Av1G097200	ACT domain-containing protein ACR12 [Aegilops tauschii subsp. tauschii]	23.8944	70.7798	-1.56666	0.00890664	1	down	GO:0009507(chloroplast);GO:0009535(chloroplast thylakoid membrane);GO:0009570(chloroplast stroma);GO:0009570(chloroplast stroma)	00510(N-Glycan biosynthesis);00510(N-Glycan biosynthesis)	K03844	EC:2.4.1.131
TRITD_5Av1G108920	NAC domain transcription factor [Triticum aestivum]	18.7461	4.08479	2.19825	0.00327738	0.5659	up	GO:0003700(DNA binding transcription factor activity);GO:0005634(nucleus);GO:0006351(transcription, DNA-templated);GO:0006355(regulation of transcription, DNA-templated);GO:0007275(multicellular organism development);GO:0009753(response to jasmonic acid);GO:0044212(transcription regulatory region DNA binding);GO:0045995(regulation of embryonic development);GO:0048317(seed morphogenesis);GO:008006…	NA	NA	NA
TRITD_5Av1G112430	CBL-interacting protein kinase 15 [Triticum aestivum]	40.7137	12.9407	1.6536	0.0289043	1	up	GO:0004175(endopeptidase activity);GO:0005634(nucleus);GO:0016926(protein desumoylation);GO:0016929(SUMO-specific protease activity);GO:0016929(SUMO-specific protease activity)	NA	NA	NA
TRITD_5Av1G112690	uncharacterized protein LOC109760899 [Aegilops tauschii subsp. tauschii]	78.96	179.132	-1.18183	0.0388151	1	down	GO:0031305(integral component of mitochondrial inner membrane);GO:0033617(mitochondrial respiratory chain complex IV assembly)	NA	NA	NA
TRITD_5Av1G114980	asparagine synthetase [Triticum turgidum subsp. durum]	35.0387	11.8897	1.55923	0.0407604	1	up	GO:0004066(asparagine synthase (glutamine-hydrolyzing) activity);GO:0005829(cytosol);GO:0006529(asparagine biosynthetic process);GO:0006541(glutamine metabolic process);GO:0009646(response to absence of light);GO:0042803(protein homodimerization activity);GO:0042803(protein homodimerization activity)	00250(Alanine, aspartate and glutamate metabolism);00250(Alanine, aspartate and glutamate metabolism)	K01953	EC:6.3.5.4
TRITD_5Av1G126690	hypothetical protein TRIUR3_12404 [Triticum urartu];holotricin-3-like [Aegilops tauschii subsp. tauschii]	13.288	1.6632	2.9981	8.76276e-05	0.0556803	up	GO:0005737(cytoplasm);GO:0030001(metal ion transport);GO:0046914(transition metal ion binding);GO:0046916(cellular transition metal ion homeostasis);GO:0046916(cellular transition metal ion homeostasis)	NA	NA	NA
TRITD_5Av1G132520	purple acid phosphatase 23-like isoform X2 [Aegilops tauschii subsp. tauschii];purple acid phosphatase 23-like isoform X1 [Aegilops tauschii subsp. tauschii];purple acid phosphatase 23-like isoform X3 [Aegilops tauschii subsp. tauschii];purple acid phosphatase 23-like isoform X4 [Aegilops tauschii subsp. tauschii];Purple acid phosphatase 23 [Triticum urartu]	6.87367	2.36945	1.53653	0.0458386	1	up	GO:0003993(acid phosphatase activity);GO:0004722(protein serine/threonine phosphatase activity);GO:0005576(extracellular region);GO:0009845(seed germination);GO:0009846(pollen germination);GO:0046872(metal ion binding);GO:0046872(metal ion binding)	NA	NA	NA
TRITD_5Av1G132890	pathogenesis-related protein 1-like [Aegilops tauschii subsp. tauschii]	4.10616	22.4761	-2.45253	0.00016707	0.0870162	down	GO:0003674(molecular_function);GO:0005576(extracellular region);GO:0005615(extracellular space);GO:0008150(biological_process)	04016(MAPK signaling pathway - plant);04075(Plant hormone signal transduction);04626(Plant-pathogen interaction)	K13449	NA
TRITD_5Av1G133330	probable protein phosphatase 2C 68 [Aegilops tauschii subsp. tauschii]	31.5392	9.28852	1.76363	0.0193454	1	up	GO:0004722(protein serine/threonine phosphatase activity);GO:0005886(plasma membrane);GO:0006470(protein dephosphorylation);GO:0046872(metal ion binding);GO:0046872(metal ion binding)	04016(MAPK signaling pathway - plant);04075(Plant hormone signal transduction);04075(Plant hormone signal transduction)	K14497	EC:3.1.3.16
TRITD_5Av1G140120	U-box domain-containing protein 19-like [Aegilops tauschii subsp. tauschii];U-box domain-containing protein 19 [Triticum urartu]	2.52942	0.589152	2.10209	0.005692	0.77614	up	GO:0005634(nucleus);GO:0005737(cytoplasm);GO:0005737(cytoplasm)	NA	NA	NA
TRITD_5Av1G140390	homeobox-leucine zipper protein HOX25-like [Aegilops tauschii subsp. tauschii]	4.06165	1.18347	1.77904	0.0222931	1	up	GO:0003677(DNA binding);GO:0003700(DNA binding transcription factor activity);GO:0005515(protein binding);GO:0005634(nucleus);GO:0006351(transcription, DNA-templated);GO:0006355(regulation of transcription, DNA-templated);GO:0009414(response to water deprivation);GO:0009738(abscisic acid-activated signaling pathway);GO:0009788(negative regulation of abscisic acid-activated signaling pathway);GO:0…	NA	NA	NA
TRITD_5Av1G148730	ABA 8'-hydroxylase [Triticum aestivum]	2.92239	0.937599	1.64011	0.0346425	1	up	GO:0007275(multicellular organism development);GO:0010268(brassinosteroid homeostasis);GO:0010295((+)-abscisic acid 8'-hydroxylase activity);GO:0016125(sterol metabolic process);GO:0016132(brassinosteroid biosynthetic process)	00906(Carotenoid biosynthesis)	K09843	EC:1.14.13.93
TRITD_5Av1G157640	uncharacterized protein LOC109786136 [Aegilops tauschii subsp. tauschii];uncharacterized protein LOC109786074 [Aegilops tauschii subsp. tauschii]	3.20493	1.09701	1.54672	0.0486771	1	up	NA	NA	NA	NA
TRITD_5Av1G159290	zinc finger A20 and AN1 domain-containing stress-associated protein 1 [Aegilops tauschii subsp. tauschii]	68.7818	22.3874	1.61934	0.0330165	1	up	GO:0003677(DNA binding);GO:0004842(ubiquitin-protein transferase activity);GO:0005634(nucleus);GO:0006970(response to osmotic stress);GO:0008270(zinc ion binding);GO:0009414(response to water deprivation);GO:0016567(protein ubiquitination);GO:0051865(protein autoubiquitination)	NA	NA	NA
TRITD_5Av1G159440	predicted protein [Hordeum vulgare subsp. vulgare];putative FKBP-type peptidyl-prolyl cis-trans isomerase 1, chloroplastic [Triticum urartu]	1.57801	11.2928	-2.83922	2.38119e-05	0.0210147	down	GO:0003755(peptidyl-prolyl cis-trans isomerase activity);GO:0005528(FK506 binding);GO:0005789(endoplasmic reticulum membrane);GO:0061077(chaperone-mediated protein folding);GO:0061077(chaperone-mediated protein folding)	NA	NA	NA
TRITD_5Av1G160070	hypothetical protein TRIUR3_16085 [Triticum urartu];uncharacterized protein LOC109773711 [Aegilops tauschii subsp. tauschii]	3.02984	7.36183	-1.28082	0.028425	1	down	NA	NA	NA	NA
TRITD_5Av1G162360	uncharacterized protein LOC109764983 [Aegilops tauschii subsp. tauschii];hypothetical protein TRIUR3_32877 [Triticum urartu]	1.98026	4.45197	-1.16875	0.0464105	1	down	NA	NA	NA	NA
TRITD_5Av1G163410	probable sarcosine oxidase [Aegilops tauschii subsp. tauschii]	12.7814	35.8507	-1.48796	0.0123421	1	down	GO:0005737(cytoplasm);GO:0008115(sarcosine oxidase activity);GO:0046653(tetrahydrofolate metabolic process);GO:0055114(oxidation-reduction process);GO:0055114(oxidation-reduction process)	00260(Glycine, serine and threonine metabolism);00310(Lysine degradation);04146(Peroxisome);04146(Peroxisome)	K00306	EC:1.5.3.1;EC:1.5.3.7
TRITD_5Av1G166380	Protein SRG1 [Triticum urartu]	2.51517	6.61764	-1.39566	0.0190734	1	down	GO:0051213(dioxygenase activity);GO:0051213(dioxygenase activity)	00270(Cysteine and methionine metabolism);00270(Cysteine and methionine metabolism)	K05933	EC:1.14.17.4
TRITD_5Av1G173210	RNA polymerase II transcriptional coactivator KIWI-like [Aegilops tauschii subsp. tauschii]	14.7813	62.6675	-2.08394	0.000931498	0.248694	down	GO:0003677(DNA binding);GO:0003713(transcription coactivator activity);GO:0005515(protein binding);GO:0005634(nucleus);GO:0005667(transcription factor complex);GO:0006351(transcription, DNA-templated);GO:0006355(regulation of transcription, DNA-templated);GO:0060261(positive regulation of transcription initiation from RNA polymerase II promoter)	NA	NA	NA
TRITD_5Av1G173790	CDGSH iron-sulfur domain-containing protein NEET [Aegilops tauschii subsp. tauschii]	8.09275	27.7937	-1.78006	0.00392834	0.617858	down	GO:0005739(mitochondrion);GO:0009507(chloroplast);GO:0009570(chloroplast stroma);GO:0010150(leaf senescence);GO:0046872(metal ion binding);GO:0051537(2 iron, 2 sulfur cluster binding);GO:0055072(iron ion homeostasis);GO:0072593(reactive oxygen species metabolic process)	NA	NA	NA
TRITD_5Av1G179610	ethylene response factor [Triticum aestivum]	3.20409	8.7874	-1.45552	0.0157289	1	down	GO:0003677(DNA binding);GO:0003700(DNA binding transcription factor activity);GO:0005515(protein binding);GO:0005634(nucleus);GO:0005737(cytoplasm);GO:0005886(plasma membrane);GO:0006351(transcription, DNA-templated);GO:0006355(regulation of transcription, DNA-templated);GO:0008219(cell death);GO:0009723(response to ethylene);GO:0009735(response to cytokinin);GO:0009753(response to jasmonic acid)…	NA	NA	NA
TRITD_5Av1G198650	hypothetical protein TRIUR3_20365 [Triticum urartu]	7.42631	1.44878	2.35781	0.00193849	0.416134	up	GO:0009507(chloroplast);GO:0009570(chloroplast stroma);GO:0009688(abscisic acid biosynthetic process);GO:0010162(seed dormancy process);GO:0045549(9-cis-epoxycarotenoid dioxygenase activity);GO:0046872(metal ion binding);GO:0055114(oxidation-reduction process)	00906(Carotenoid biosynthesis)	K09840	EC:1.13.11.51
TRITD_5Av1G201930	auxin-responsive protein IAA13-like [Aegilops tauschii subsp. tauschii];Auxin-responsive protein IAA13 [Triticum urartu]	2.45263	7.46883	-1.60655	0.00834592	1	down	GO:0003700(DNA binding transcription factor activity);GO:0005515(protein binding);GO:0005634(nucleus);GO:0006351(transcription, DNA-templated);GO:0006355(regulation of transcription, DNA-templated);GO:0009733(response to auxin);GO:0009734(auxin-activated signaling pathway);GO:0009414(response to water deprivation);GO:0009611(response to wounding);GO:0009630(gravitropism);GO:0009753(response to ja…	04075(Plant hormone signal transduction);04075(Plant hormone signal transduction)	K14484	NA
TRITD_5Av1G206670	Serine/threonine-protein kinase CTR1 [Triticum urartu]	0.448868	1.17998	-1.39439	0.0214401	1	down	GO:0004672(protein kinase activity);GO:0004712(protein serine/threonine/tyrosine kinase activity);GO:0005524(ATP binding);GO:0005634(nucleus);GO:0005829(cytosol);GO:0005886(plasma membrane);GO:0006468(protein phosphorylation);GO:0006468(protein phosphorylation)	NA	NA	NA
TRITD_5Av1G208140	uncharacterized protein LOC109779480 [Aegilops tauschii subsp. tauschii];hypothetical protein TRIUR3_15747 [Triticum urartu]	14.1514	41.4273	-1.54963	0.0100941	1	down	NA	NA	NA	NA
TRITD_5Av1G209390	malate dehydrogenase, glyoxysomal-like [Aegilops tauschii subsp. tauschii];Malate dehydrogenase, glyoxysomal [Triticum urartu]	15.3585	33.6505	-1.13158	0.0463335	1	down	GO:0005737(cytoplasm);GO:0005777(peroxisome);GO:0006097(glyoxylate cycle);GO:0006099(tricarboxylic acid cycle);GO:0006108(malate metabolic process);GO:0009507(chloroplast);GO:0016615(malate dehydrogenase activity);GO:0030060(L-malate dehydrogenase activity);GO:0031998(regulation of fatty acid beta-oxidation);GO:0080093(regulation of photorespiration);GO:0080093(regulation of photorespiration)	00020(Citrate cycle (TCA cycle));00620(Pyruvate metabolism);00630(Glyoxylate and dicarboxylate metabolism);00710(Carbon fixation in photosynthetic organisms);00270(Cysteine and methionine metabolism);00270(Cysteine and methionine metabolism)	K00026	EC:1.1.1.37
TRITD_5Av1G214880	transcription termination factor MTEF1, chloroplastic-like [Aegilops tauschii subsp. tauschii];predicted protein [Hordeum vulgare subsp. vulgare]	2.26247	4.95923	-1.13222	0.049971	1	down	GO:0003690(double-stranded DNA binding);GO:0006355(regulation of transcription, DNA-templated);GO:0009507(chloroplast);GO:0032502(developmental process);GO:0042646(plastid nucleoid);GO:0071472(cellular response to salt stress);GO:0071472(cellular response to salt stress)	NA	NA	NA
TRITD_5Av1G217150	Globulin-1 S allele [Triticum urartu]	1.25977	3.13856	-1.31694	0.0267016	1	down	GO:0050832(defense response to fungus);GO:0050832(defense response to fungus)	NA	NA	NA
TRITD_5Av1G217620	glutamate dehydrogenase 1, mitochondrial isoform X1 [Aegilops tauschii subsp. tauschii];Glutamate dehydrogenase [Zea mays];Glutamate dehydrogenase [Triticum urartu]	0.947639	2.53948	-1.42212	0.0185664	1	down	GO:0004353(glutamate dehydrogenase [NAD(P)+] activity);GO:0005507(copper ion binding);GO:0005524(ATP binding);GO:0005739(mitochondrion);GO:0006520(cellular amino acid metabolic process);GO:0006807(nitrogen compound metabolic process);GO:0008270(zinc ion binding);GO:0009646(response to absence of light);GO:0009651(response to salt stress);GO:0016491(oxidoreductase activity);GO:0046686(response to …	00910(Nitrogen metabolism);00250(Alanine, aspartate and glutamate metabolism);00220(Arginine biosynthesis);00471(D-Glutamine and D-glutamate metabolism);00471(D-Glutamine and D-glutamate metabolism)	K00261	EC:1.4.1.3
TRITD_5Av1G220390	DNA (cytosine-5)-methyltransferase 1A-like [Aegilops tauschii subsp. tauschii]	0.624949	1.47011	-1.23411	0.0357135	1	down	GO:0010216(maintenance of DNA methylation);GO:0010424(DNA methylation on cytosine within a CG sequence);GO:0016458(gene silencing)	00270(Cysteine and methionine metabolism)	K00558	EC:2.1.1.37
TRITD_5Av1G224580	hypothetical protein TRIUR3_30720 [Triticum urartu]	13.8518	4.58455	1.59523	0.0396771	1	up	NA	NA	NA	NA
TRITD_5Av1G224990	uncharacterized protein LOC109741449 [Aegilops tauschii subsp. tauschii]	5.16724	11.8826	-1.20139	0.0437001	1	down	NA	NA	NA	NA
TRITD_5Av1G232640	predicted protein [Hordeum vulgare subsp. vulgare]	4.45992	1.29604	1.78291	0.0224766	1	up	GO:0003700(DNA binding transcription factor activity);GO:0005634(nucleus);GO:0043565(sequence-specific DNA binding);GO:0044212(transcription regulatory region DNA binding)	NA	NA	NA
TRITD_5Av1G232700	actin-depolymerizing factor 3-like [Aegilops tauschii subsp. tauschii];Actin-depolymerizing factor 3 [Triticum urartu]	57.1315	16.218	1.81669	0.01575	1	up	GO:0003779(actin binding);GO:0005515(protein binding);GO:0005622(intracellular);GO:0005737(cytoplasm);GO:0005739(mitochondrion);GO:0005829(cytosol);GO:0005886(plasma membrane);GO:0006979(response to oxidative stress);GO:0009506(plasmodesma);GO:0009507(chloroplast);GO:0015629(actin cytoskeleton);GO:0030042(actin filament depolymerization);GO:0046686(response to cadmium ion);GO:0005634(nucleus);GO:…	NA	NA	NA
TRITD_5Av1G232760	Disease resistance protein RPP13 [Triticum urartu];Adf2 [Hordeum vulgare subsp. vulgare];Actin-depolymerizing factor 3 [Triticum urartu]	2.49347	0.769092	1.69692	0.0265982	1	up	GO:0005515(protein binding);GO:0042802(identical protein binding);GO:0003779(actin binding);GO:0005622(intracellular);GO:0005634(nucleus);GO:0005737(cytoplasm);GO:0015629(actin cytoskeleton);GO:0030042(actin filament depolymerization);GO:0005739(mitochondrion);GO:0005829(cytosol);GO:0005886(plasma membrane);GO:0006979(response to oxidative stress);GO:0009506(plasmodesma);GO:0009507(chloroplast);G…	04626(Plant-pathogen interaction);04626(Plant-pathogen interaction)	K13457	NA
TRITD_5Av1G244830	Beta-amylase 1, chloroplastic [Triticum urartu]	7.09453	1.40888	2.33215	0.00203575	0.431186	up	GO:0005634(nucleus);GO:0005829(cytosol);GO:0005983(starch catabolic process);GO:0009414(response to water deprivation);GO:0009507(chloroplast);GO:0016161(beta-amylase activity);GO:0102229(amylopectin maltohydrolase activity)	00500(Starch and sucrose metabolism)	K01177	EC:3.2.1.2
TRITD_5Av1G248730	bisdemethoxycurcumin synthase-like [Aegilops tauschii subsp. tauschii];Curcuminoid synthase [Triticum urartu]	7.8847	2.46646	1.67662	0.0280163	1	up	GO:0009813(flavonoid biosynthetic process);GO:0042802(identical protein binding);GO:0042802(identical protein binding)	00945(Stilbenoid, diarylheptanoid and gingerol biosynthesis);00941(Flavonoid biosynthesis);04712(Circadian rhythm - plant);04712(Circadian rhythm - plant)	K17212;K00660	EC:2.3.1.211;EC:2.3.1.74
TRITD_5Av1G249450	LOB domain-containing protein 41-like [Aegilops tauschii subsp. tauschii];LOB domain-containing protein 42-like [Aegilops tauschii subsp. tauschii]	6.00465	13.556	-1.17478	0.0404427	1	down	GO:0005634(nucleus);GO:0006355(regulation of transcription, DNA-templated);GO:0006355(regulation of transcription, DNA-templated)	NA	NA	NA
TRITD_5Av1G255420	hypothetical protein TRIUR3_05584 [Triticum urartu]	15.1319	1.85501	3.0281	5.35639e-05	0.0381976	up	GO:0005515(protein binding);GO:0005516(calmodulin binding);GO:0005634(nucleus);GO:0006457(protein folding);GO:0006914(autophagy);GO:0009408(response to heat);GO:0009409(response to cold);GO:0009506(plasmodesma);GO:0009644(response to high light intensity);GO:0009817(defense response to fungus, incompatible interaction);GO:0010228(vegetative to reproductive phase transition of meristem);GO:0010508…	NA	NA	NA
TRITD_5Av1G257330	Non-specific lipid-transfer protein 2G [Triticum urartu]	9.97668	28.1584	-1.49694	0.0127541	1	down	NA	NA	NA	NA
TRITD_5Av1G257500	type 2 non specific lipid transfer protein precursor [Triticum aestivum]	490.334	2285.27	-2.22053	0.000445542	0.162705	down	NA	NA	NA	NA
TRITD_5Bv1G005170	deoxyuridine 5'-triphosphate nucleotidohydrolase-like [Aegilops tauschii subsp. tauschii]	2.66874	5.94884	-1.15645	0.0464176	1	down	GO:0000398(mRNA splicing, via spliceosome);GO:0017070(U6 snRNA binding);GO:0030621(U4 snRNA binding);GO:0046540(U4/U6 x U5 tri-snRNP complex)	00240(Pyrimidine metabolism)	K01520	EC:3.6.1.23
TRITD_5Bv1G007800	glutathione transferase F4 [Triticum aestivum]	1.81935	4.52887	-1.31573	0.0282501	1	down	GO:0004364(glutathione transferase activity);GO:0005737(cytoplasm);GO:0006749(glutathione metabolic process);GO:0006749(glutathione metabolic process)	00480(Glutathione metabolism);00480(Glutathione metabolism)	K00799	EC:2.5.1.18
TRITD_5Bv1G011050	9-cis-epoxycarotenoid dioxygenase 1, chloroplastic-like [Aegilops tauschii subsp. tauschii]	2.93707	0.588775	2.31859	0.00232371	0.471792	up	GO:0006970(response to osmotic stress);GO:0009414(response to water deprivation);GO:0009507(chloroplast);GO:0009535(chloroplast thylakoid membrane);GO:0009570(chloroplast stroma);GO:0009688(abscisic acid biosynthetic process);GO:0042538(hyperosmotic salinity response);GO:0045549(9-cis-epoxycarotenoid dioxygenase activity);GO:0046872(metal ion binding);GO:0055114(oxidation-reduction process)	00906(Carotenoid biosynthesis)	K09840	EC:1.13.11.51
TRITD_5Bv1G018390	hypothetical protein TRIUR3_06756 [Triticum urartu]	32.0289	7.41451	2.11095	0.00483483	0.698215	up	GO:0005744(mitochondrial inner membrane presequence translocase complex);GO:0030150(protein import into mitochondrial matrix);GO:0031305(integral component of mitochondrial inner membrane)	NA	NA	NA
TRITD_5Bv1G027380	histone H2B.2-like [Aegilops tauschii subsp. tauschii];Histone H2B.10 [Triticum urartu];histone H2B.9 [Artemisia annua]	92.232	14.4818	2.67102	0.000345273	0.138857	up	GO:0000788(nuclear nucleosome);GO:0003677(DNA binding);GO:0006334(nucleosome assembly);GO:0000786(nucleosome);GO:0005634(nucleus);GO:0009506(plasmodesma);GO:0046982(protein heterodimerization activity);GO:0046982(protein heterodimerization activity)	NA	NA	NA
TRITD_5Bv1G030180	predicted protein [Hordeum vulgare subsp. vulgare]	20.3796	3.10701	2.71353	0.000330802	0.135563	up	GO:0005783(endoplasmic reticulum);GO:0005794(Golgi apparatus);GO:0005794(Golgi apparatus)	NA	NA	NA
TRITD_5Bv1G046610	universal stress protein PHOS34-like [Aegilops tauschii subsp. tauschii]	102.676	31.3932	1.70957	0.0235152	1	up	GO:0005773(vacuole);GO:0005794(Golgi apparatus);GO:0005886(plasma membrane);GO:0006950(response to stress);GO:0016787(hydrolase activity);GO:0016787(hydrolase activity)	NA	NA	NA
TRITD_5Bv1G047660	SKP1-like protein 1B [Triticum urartu]	143.549	313.441	-1.12665	0.0467869	1	down	GO:0000151(ubiquitin ligase complex);GO:0000226(microtubule cytoskeleton organization);GO:0000278(mitotic cell cycle);GO:0004842(ubiquitin-protein transferase activity);GO:0005515(protein binding);GO:0005634(nucleus);GO:0005737(cytoplasm);GO:0005819(spindle);GO:0005829(cytosol);GO:0005886(plasma membrane);GO:0006511(ubiquitin-dependent protein catabolic process);GO:0007059(chromosome segregation)…	04141(Protein processing in endoplasmic reticulum);04120(Ubiquitin mediated proteolysis)	K03094	NA
TRITD_5Bv1G066260	fructose-1,6-bisphosphate aldolase 8 [Triticum aestivum];fructose-bisphosphate aldolase, chloroplastic-like [Aegilops tauschii subsp. tauschii]	17.443	39.1726	-1.1672	0.0409232	1	down	GO:0004332(fructose-bisphosphate aldolase activity);GO:0005737(cytoplasm);GO:0005737(cytoplasm)	00010(Glycolysis / Gluconeogenesis);00030(Pentose phosphate pathway);00051(Fructose and mannose metabolism);00710(Carbon fixation in photosynthetic organisms);00710(Carbon fixation in photosynthetic organisms)	K01623	EC:4.1.2.13
TRITD_5Bv1G090820	NAC domain transcription factor [Triticum aestivum]	17.7068	4.88855	1.85682	0.013823	1	up	GO:0003700(DNA binding transcription factor activity);GO:0005634(nucleus);GO:0006351(transcription, DNA-templated);GO:0006355(regulation of transcription, DNA-templated);GO:0007275(multicellular organism development);GO:0009753(response to jasmonic acid);GO:0044212(transcription regulatory region DNA binding);GO:0045995(regulation of embryonic development);GO:0048317(seed morphogenesis);GO:008006…	NA	NA	NA
TRITD_5Bv1G093320	uncharacterized protein LOC109760899 [Aegilops tauschii subsp. tauschii]	51.8145	216.89	-2.06553	0.000965759	0.25358	down	GO:0031305(integral component of mitochondrial inner membrane);GO:0033617(mitochondrial respiratory chain complex IV assembly)	NA	NA	NA
TRITD_5Bv1G094170	Kelch-like protein 1 [Triticum urartu]	15.2746	5.38328	1.50457	0.0492837	1	up	GO:0004842(ubiquitin-protein transferase activity);GO:0031463(Cul3-RING ubiquitin ligase complex);GO:0031463(Cul3-RING ubiquitin ligase complex)	NA	NA	NA
TRITD_5Bv1G097460	asparagine synthetase [Triticum turgidum subsp. durum];glutamine-dependent asparagine synthetase [Triticum aestivum];glutamine-dependent asparagine synthetase 1 [Hordeum vulgare subsp. vulgare]	70.0878	17.949	1.96526	0.00853711	1	up	GO:0004066(asparagine synthase (glutamine-hydrolyzing) activity);GO:0005829(cytosol);GO:0006529(asparagine biosynthetic process);GO:0006541(glutamine metabolic process);GO:0009646(response to absence of light);GO:0042803(protein homodimerization activity);GO:0042803(protein homodimerization activity)	00250(Alanine, aspartate and glutamate metabolism);00250(Alanine, aspartate and glutamate metabolism)	K01953	EC:6.3.5.4
TRITD_5Bv1G097950	uncharacterized protein LOC109787621 [Aegilops tauschii subsp. tauschii]	4.28064	9.43447	-1.14012	0.0483582	1	down	GO:0005634(nucleus);GO:0009416(response to light stimulus);GO:0009909(regulation of flower development)	03013(RNA transport);03008(Ribosome biogenesis in eukaryotes)	K03539	EC:3.1.26.5
TRITD_5Bv1G102480	uncharacterized protein LOC109762808 [Aegilops tauschii subsp. tauschii]	4.79062	12.9758	-1.43754	0.0155359	1	down	GO:0003674(molecular_function);GO:0005576(extracellular region);GO:0008150(biological_process);GO:0008150(biological_process)	NA	NA	NA
TRITD_5Bv1G106050	holotricin-3-like [Aegilops tauschii subsp. tauschii];hypothetical protein TRIUR3_12405 [Triticum urartu];heavy metal-associated isoprenylated plant protein 32-like [Aegilops tauschii subsp. tauschii]	6.56153	1.22268	2.42399	0.00138771	0.337637	up	GO:0005737(cytoplasm);GO:0030001(metal ion transport);GO:0046914(transition metal ion binding);GO:0046916(cellular transition metal ion homeostasis);GO:0046916(cellular transition metal ion homeostasis)	NA	NA	NA
TRITD_5Bv1G112400	pathogenisis-related protein 1.1 [Triticum aestivum]	3.65607	26.0825	-2.83471	2.17078e-05	0.0202847	down	GO:0003674(molecular_function);GO:0005576(extracellular region);GO:0005615(extracellular space);GO:0008150(biological_process);GO:0005618(cell wall);GO:0006952(defense response);GO:0009414(response to water deprivation);GO:0009627(systemic acquired resistance);GO:0010266(response to vitamin B1);GO:0048046(apoplast);GO:0048046(apoplast)	04016(MAPK signaling pathway - plant);04075(Plant hormone signal transduction);04626(Plant-pathogen interaction);04626(Plant-pathogen interaction)	K13449	NA
TRITD_5Bv1G112460	probable protein phosphatase 2C 68 [Aegilops tauschii subsp. tauschii]	12.2468	2.6791	2.19259	0.00350093	0.576595	up	GO:0004722(protein serine/threonine phosphatase activity);GO:0005886(plasma membrane);GO:0006470(protein dephosphorylation);GO:0046872(metal ion binding)	04016(MAPK signaling pathway - plant);04075(Plant hormone signal transduction)	K14497	EC:3.1.3.16
TRITD_5Bv1G115120	subtilisin-like protease SBT1.7 [Aegilops tauschii subsp. tauschii]	17.4288	4.67535	1.89833	0.0113591	1	up	GO:0004252(serine-type endopeptidase activity);GO:0005618(cell wall)	NA	NA	NA
TRITD_5Bv1G117330	uncharacterized protein LOC109749666 [Aegilops tauschii subsp. tauschii]	20.5561	48.3552	-1.2341	0.0329289	1	down	NA	NA	NA	NA
TRITD_5Bv1G119770	uncharacterized protein LOC109766199 [Aegilops tauschii subsp. tauschii];predicted protein [Hordeum vulgare subsp. vulgare]	10.3639	3.14382	1.72097	0.0254864	1	up	GO:0003674(molecular_function);GO:0005739(mitochondrion);GO:0008150(biological_process);GO:0009507(chloroplast);GO:0009507(chloroplast)	NA	NA	NA
TRITD_5Bv1G120320	U-box domain-containing protein 19-like [Aegilops tauschii subsp. tauschii]	2.66795	0.70255	1.92506	0.0117402	1	up	GO:0005634(nucleus);GO:0005737(cytoplasm)	NA	NA	NA
TRITD_5Bv1G122810	unnamed protein product [Triticum aestivum]	2.32145	5.26966	-1.18268	0.0418303	1	down	GO:0005739(mitochondrion);GO:0008150(biological_process)	NA	NA	NA
TRITD_5Bv1G124070	probable cinnamyl alcohol dehydrogenase 8C [Aegilops tauschii subsp. tauschii]	1.36299	3.52752	-1.37188	0.0217876	1	down	GO:0009809(lignin biosynthetic process);GO:0045551(cinnamyl-alcohol dehydrogenase activity);GO:0045551(cinnamyl-alcohol dehydrogenase activity)	00940(Phenylpropanoid biosynthesis);00940(Phenylpropanoid biosynthesis)	K00083	EC:1.1.1.195
TRITD_5Bv1G124130	uncharacterized protein LOC109772069 [Aegilops tauschii subsp. tauschii]	19.4024	5.41885	1.84017	0.0161187	1	up	NA	NA	NA	NA
TRITD_5Bv1G135160	vacuolar-processing enzyme-like [Aegilops tauschii subsp. tauschii];Vacuolar-processing enzyme [Triticum urartu]	11.9616	38.9453	-1.70304	0.00503098	0.711609	down	GO:0004197(cysteine-type endopeptidase activity);GO:0006624(vacuolar protein processing);GO:0051603(proteolysis involved in cellular protein catabolic process);GO:0051603(proteolysis involved in cellular protein catabolic process)	NA	NA	NA
TRITD_5Bv1G139590	probable carboxylesterase 2 [Aegilops tauschii subsp. tauschii]	4.07886	1.37765	1.56595	0.0444239	1	up	GO:0005634(nucleus);GO:0052689(carboxylic ester hydrolase activity)	NA	NA	NA
TRITD_5Bv1G141210	16.9 kDa class I heat shock protein 1-like [Aegilops tauschii subsp. tauschii]	298.96	14.6038	4.35554	2.18414e-08	6.3084e-05	up	GO:0051260(protein homooligomerization)	04141(Protein processing in endoplasmic reticulum)	K13993	NA
TRITD_5Bv1G146140	uncharacterized protein LOC109786072 [Aegilops tauschii subsp. tauschii]	14.4254	4.54533	1.66615	0.0307156	1	up	NA	NA	NA	NA
TRITD_5Bv1G148130	uncharacterized protein LOC109758477 [Aegilops tauschii subsp. tauschii]	4.36155	16.3352	-1.90507	0.00241922	0.477399	down	GO:0005509(calcium ion binding)	NA	NA	NA
TRITD_5Bv1G150790	predicted protein [Hordeum vulgare subsp. vulgare]	3.98691	10.3378	-1.37458	0.0204792	1	down	GO:0003755(peptidyl-prolyl cis-trans isomerase activity);GO:0005528(FK506 binding);GO:0005789(endoplasmic reticulum membrane);GO:0061077(chaperone-mediated protein folding);GO:0061077(chaperone-mediated protein folding)	NA	NA	NA
TRITD_5Bv1G162710	beta-glucosidase 31-like [Aegilops tauschii subsp. tauschii];beta-glucosidase 31-like isoform X1 [Aegilops tauschii subsp. tauschii];Beta-glucosidase 31 [Triticum urartu]	1.745	0.553743	1.65594	0.0311472	1	up	GO:0008422(beta-glucosidase activity);GO:1901657(glycosyl compound metabolic process);GO:1901657(glycosyl compound metabolic process)	00500(Starch and sucrose metabolism);00460(Cyanoamino acid metabolism);00940(Phenylpropanoid biosynthesis);00940(Phenylpropanoid biosynthesis)	K01188	EC:3.2.1.21
TRITD_5Bv1G164340	beta-cyanoalanine synthase [Triticum aestivum];predicted protein [Hordeum vulgare subsp. vulgare];Cysteine synthase, chloroplastic/chromoplastic [Triticum urartu]	9.39408	22.8124	-1.27999	0.0274235	1	down	GO:0004124(cysteine synthase activity);GO:0005737(cytoplasm);GO:0006535(cysteine biosynthetic process from serine);GO:0030170(pyridoxal phosphate binding);GO:0030170(pyridoxal phosphate binding)	00920(Sulfur metabolism);00270(Cysteine and methionine metabolism);00460(Cyanoamino acid metabolism);00460(Cyanoamino acid metabolism)	K13034	EC:2.5.1.47;EC:4.4.1.9
TRITD_5Bv1G168770	unnamed protein product [Triticum aestivum]	8.11829	25.6858	-1.66172	0.00625703	0.811396	down	GO:0003677(DNA binding);GO:0003700(DNA binding transcription factor activity);GO:0005634(nucleus);GO:0006351(transcription, DNA-templated);GO:0006355(regulation of transcription, DNA-templated);GO:0009873(ethylene-activated signaling pathway);GO:0034059(response to anoxia);GO:2000280(regulation of root development);GO:2000280(regulation of root development)	NA	NA	NA
TRITD_5Bv1G171730	NDR1/HIN1-like protein 12 [Aegilops tauschii subsp. tauschii]	76.3312	364.983	-2.25748	0.000371981	0.147728	down	GO:0006952(defense response);GO:0009506(plasmodesma);GO:0046658(anchored component of plasma membrane)	00860(Porphyrin and chlorophyll metabolism)	K22013	EC:4.99.1.10
TRITD_5Bv1G182110	predicted protein [Hordeum vulgare subsp. vulgare];probable flavin-containing monooxygenase 1 [Aegilops tauschii subsp. tauschii]	0.371797	2.06337	-2.47241	0.00020111	0.0982996	down	GO:0004497(monooxygenase activity);GO:0055114(oxidation-reduction process);GO:0055114(oxidation-reduction process)	00380(Tryptophan metabolism);00380(Tryptophan metabolism)	K11816	EC:1.14.13.168
TRITD_5Bv1G184500	11S globulin seed storage protein 2-like [Aegilops tauschii subsp. tauschii];hypothetical protein TRIUR3_29263 [Triticum urartu]	33.7834	5.52299	2.61279	0.000467428	0.165064	up	NA	NA	NA	NA
TRITD_5Bv1G185050	nicotinate-nucleotide pyrophosphorylase [carboxylating], chloroplastic [Aegilops tauschii subsp. tauschii]	0.887031	3.61469	-2.02681	0.00158371	0.365566	down	GO:0004514(nicotinate-nucleotide diphosphorylase (carboxylating) activity);GO:0005737(cytoplasm);GO:0009435(NAD biosynthetic process);GO:0034213(quinolinate catabolic process);GO:0034213(quinolinate catabolic process)	00760(Nicotinate and nicotinamide metabolism);00760(Nicotinate and nicotinamide metabolism)	K00767	EC:2.4.2.19
TRITD_5Bv1G185360	peroxidase 2-like [Aegilops tauschii subsp. tauschii]	3.79653	1.06066	1.83971	0.0172957	1	up	GO:0004601(peroxidase activity);GO:0009505(plant-type cell wall);GO:0009664(plant-type cell wall organization)	00940(Phenylpropanoid biosynthesis)	K00430	EC:1.11.1.7
TRITD_5Bv1G193870	patatin-like protein 3 [Aegilops tauschii subsp. tauschii]	3.23591	0.9808	1.72214	0.0253095	1	up	GO:0004620(phospholipase activity);GO:0005886(plasma membrane);GO:0006644(phospholipid metabolic process);GO:0016042(lipid catabolic process);GO:0019374(galactolipid metabolic process);GO:0040008(regulation of growth);GO:0047617(acyl-CoA hydrolase activity);GO:0051707(response to other organism);GO:0006952(defense response);GO:0016787(hydrolase activity);GO:0045735(nutrient reservoir activity);GO…	NA	NA	NA
TRITD_5Bv1G194440	copper transporter [Triticum aestivum];organic cation/carnitine transporter 7-like isoform X3 [Aegilops tauschii subsp. tauschii];predicted protein [Hordeum vulgare subsp. vulgare]	17.8066	5.43079	1.71318	0.0236914	1	up	GO:0016021(integral component of membrane);GO:0016021(integral component of membrane)	NA	NA	NA
TRITD_5Bv1G197900	BI1-like protein [Aegilops tauschii subsp. tauschii]	7.95502	2.15085	1.88696	0.0133715	1	up	GO:0008150(biological_process);GO:0016021(integral component of membrane);GO:0016595(glutamate binding)	NA	NA	NA
TRITD_5Bv1G201260	protein Asterix [Aegilops tauschii subsp. tauschii];hypothetical protein TRIUR3_04165 [Triticum urartu]	28.7876	70.3302	-1.2887	0.0267122	1	down	GO:0008150(biological_process);GO:0009507(chloroplast);GO:0016021(integral component of membrane);GO:0016021(integral component of membrane)	NA	NA	NA
TRITD_5Bv1G201860	Early nodulin-like protein 1 [Triticum urartu]	42.0488	104.278	-1.3103	0.0243552	1	down	NA	NA	NA	NA
TRITD_5Bv1G204480	uncharacterized protein LOC109779480 [Aegilops tauschii subsp. tauschii]	21.4418	111.125	-2.37369	0.00021906	0.103877	down	NA	NA	NA	NA
TRITD_5Bv1G205580	cytochrome c oxidase subunit 6a, mitochondrial isoform X2 [Aegilops tauschii subsp. tauschii]	32.2078	145.32	-2.17375	0.000578624	0.187618	down	GO:0004129(cytochrome-c oxidase activity);GO:0005739(mitochondrion);GO:0005751(mitochondrial respiratory chain complex IV);GO:0016021(integral component of membrane)	00190(Oxidative phosphorylation)	K02266	NA
TRITD_5Bv1G207510	predicted protein [Hordeum vulgare subsp. vulgare]	0.314349	1.11946	-1.83236	0.00376392	0.604752	down	GO:0004185(serine-type carboxypeptidase activity);GO:0051603(proteolysis involved in cellular protein catabolic process)	04626(Plant-pathogen interaction)	K13457	NA
TRITD_5Bv1G207520	putative disease resistance RPP13-like protein 3 [Aegilops tauschii subsp. tauschii]	0.378099	1.40364	-1.89233	0.00263142	0.494435	down	GO:0005515(protein binding);GO:0042802(identical protein binding)	04626(Plant-pathogen interaction)	K13457	NA
TRITD_5Bv1G218750	predicted protein [Hordeum vulgare subsp. vulgare];Pleiotropic drug resistance protein 5 [Triticum urartu];ABC transporter G family member 48-like isoform X2 [Aegilops tauschii subsp. tauschii]	0.43075	1.10819	-1.36329	0.0219214	1	down	GO:0005886(plasma membrane);GO:0016021(integral component of membrane);GO:0042626(ATPase activity, coupled to transmembrane movement of substances);GO:0042626(ATPase activity, coupled to transmembrane movement of substances)	02010(ABC transporters);02010(ABC transporters)	K05681	NA
TRITD_5Bv1G227180	non-specific lipid-transfer protein A-like [Aegilops tauschii subsp. tauschii]	177.517	448.501	-1.33715	0.0218683	1	down	NA	NA	NA	NA
TRITD_5Bv1G231600	C2H2 zinc finger protein [Triticum aestivum]	9.59066	2.85231	1.7495	0.0227194	1	up	GO:0003700(DNA binding transcription factor activity);GO:0005634(nucleus);GO:0043565(sequence-specific DNA binding);GO:0044212(transcription regulatory region DNA binding)	NA	NA	NA
TRITD_5Bv1G232040	Adf2 [Hordeum vulgare subsp. vulgare]	24.7321	3.70409	2.73919	0.000276951	0.122209	up	GO:0003779(actin binding);GO:0005622(intracellular);GO:0005737(cytoplasm);GO:0009870(defense response signaling pathway, resistance gene-dependent);GO:0015629(actin cytoskeleton);GO:0030042(actin filament depolymerization);GO:0042742(defense response to bacterium);GO:0005515(protein binding);GO:0005739(mitochondrion);GO:0005829(cytosol);GO:0005886(plasma membrane);GO:0006979(response to oxidative…	NA	NA	NA
TRITD_5Bv1G233140	probable disease resistance protein At1g61300 isoform X1 [Aegilops tauschii subsp. tauschii];probable disease resistance protein At1g61300 isoform X2 [Aegilops tauschii subsp. tauschii]	2.19439	0.637213	1.78397	0.0195108	1	up	GO:0005524(ATP binding);GO:0005886(plasma membrane);GO:0006952(defense response);GO:0007165(signal transduction);GO:0016021(integral component of membrane);GO:0043531(ADP binding);GO:0043531(ADP binding)	04626(Plant-pathogen interaction);04626(Plant-pathogen interaction)	K13459	NA
TRITD_5Bv1G235100	uncharacterized protein LOC109747514 [Aegilops tauschii subsp. tauschii]	47.6552	152.363	-1.67681	0.00561639	0.769131	down	NA	NA	NA	NA
TRITD_5Bv1G235200	GEM-like protein 5 [Aegilops tauschii subsp. tauschii];hypothetical protein TRIUR3_11344 [Triticum urartu]	8.23407	0.842942	3.2881	1.76973e-05	0.0175706	up	GO:0003674(molecular_function);GO:0005737(cytoplasm);GO:0009793(embryo development ending in seed dormancy);GO:0009845(seed germination);GO:0010029(regulation of seed germination);GO:0098755(maintenance of seed dormancy by absisic acid);GO:0098755(maintenance of seed dormancy by absisic acid)	NA	NA	NA
TRITD_5Bv1G235560	hypothetical protein TRIUR3_10863 [Triticum urartu]	30.9521	7.94521	1.96188	0.00952057	1	up	NA	NA	NA	NA
TRITD_5Bv1G244110	type 2 non specific lipid transfer protein precursor [Triticum aestivum]	302.69	2176.42	-2.84604	1.6319e-05	0.0167248	down	NA	NA	NA	NA
TRITD_5Bv1G244450	predicted protein [Hordeum vulgare subsp. vulgare]	1.69311	3.72498	-1.13756	0.0481058	1	down	GO:0005576(extracellular region);GO:0016042(lipid catabolic process);GO:0016788(hydrolase activity, acting on ester bonds);GO:0052689(carboxylic ester hydrolase activity);GO:0005618(cell wall);GO:0016021(integral component of membrane);GO:0016787(hydrolase activity);GO:0016787(hydrolase activity)	00901(Indole alkaloid biosynthesis);00901(Indole alkaloid biosynthesis)	K21026	EC:3.1.1.80
TRITD_5Bv1G251730	putative ripening-related protein 6 [Aegilops tauschii subsp. tauschii]	5.78897	12.7963	-1.14435	0.0482817	1	down	NA	NA	NA	NA
TRITD_5Bv1G252500	PM19-B2 [Triticum aestivum]	16.4971	2.61876	2.65526	0.000445174	0.162705	up	GO:0003674(molecular_function);GO:0005576(extracellular region);GO:0008150(biological_process);GO:0016021(integral component of membrane);GO:0016021(integral component of membrane)	NA	NA	NA
TRITD_6Av1G010850	hypothetical protein TRIUR3_02956 [Triticum urartu]	37.1784	8.12176	2.1946	0.00349535	0.576595	up	NA	NA	NA	NA
TRITD_6Av1G022250	hypothetical protein TRIUR3_21742 [Triticum urartu]	1.54137	3.43107	-1.15445	0.0488426	1	down	GO:0009507(chloroplast);GO:0010207(photosystem II assembly);GO:0010207(photosystem II assembly)	NA	NA	NA
TRITD_6Av1G024720	uncharacterized protein LOC109773534 [Aegilops tauschii subsp. tauschii];hypothetical protein TRIUR3_20993 [Triticum urartu]	38.5441	6.46988	2.5747	0.000594065	0.18874	up	NA	NA	NA	NA
TRITD_6Av1G031120	thiosulfate sulfurtransferase 18-like isoform X3 [Aegilops tauschii subsp. tauschii];thiosulfate sulfurtransferase 18-like isoform X2 [Aegilops tauschii subsp. tauschii]	14.0362	40.4524	-1.52707	0.0107049	1	down	GO:0004792(thiosulfate sulfurtransferase activity);GO:0005737(cytoplasm);GO:0007568(aging);GO:0009507(chloroplast);GO:0016740(transferase activity);GO:0016740(transferase activity)	NA	NA	NA
TRITD_6Av1G034310	uncharacterized protein LOC109734168 [Aegilops tauschii subsp. tauschii]	2.7563	0.808712	1.76904	0.0250097	1	up	GO:0003674(molecular_function);GO:0005634(nucleus);GO:0005737(cytoplasm);GO:0008150(biological_process);GO:0008150(biological_process)	NA	NA	NA
TRITD_6Av1G035560	transcription factor bHLH95-like [Aegilops tauschii subsp. tauschii];PREDICTED: cysteine-rich receptor-like protein kinase 10 [Oryza brachyantha];Transcription factor bHLH95 [Triticum urartu];cysteine-rich receptor-like protein kinase 10 [Aegilops tauschii subsp. tauschii]	8.76022	19.6241	-1.16358	0.0413723	1	down	GO:0004674(protein serine/threonine kinase activity);GO:0005886(plasma membrane);GO:0006468(protein phosphorylation);GO:0006952(defense response);GO:0009506(plasmodesma);GO:0005634(nucleus);GO:0005634(nucleus)	NA	NA	NA
TRITD_6Av1G040490	CASP-like protein 5A3 [Aegilops tauschii subsp. tauschii]	2.16532	5.11929	-1.24137	0.0363126	1	down	GO:0003674(molecular_function);GO:0005886(plasma membrane);GO:0008150(biological_process);GO:0016021(integral component of membrane)	NA	NA	NA
TRITD_6Av1G043730	translation factor GUF1 homolog, chloroplastic [Aegilops tauschii subsp. tauschii]	1.56242	3.58732	-1.19913	0.0397097	1	down	GO:0003924(GTPase activity);GO:0005622(intracellular);GO:0006412(translation);GO:0006412(translation)	NA	NA	NA
TRITD_6Av1G045070	predicted protein [Hordeum vulgare subsp. vulgare];uncharacterized protein LOC109739444 [Aegilops tauschii subsp. tauschii]	3.0413	17.7542	-2.5454	0.000118971	0.0719781	down	GO:0003674(molecular_function);GO:0005634(nucleus);GO:0009611(response to wounding);GO:0009611(response to wounding)	NA	NA	NA
TRITD_6Av1G054050	heptahelical transmembrane protein ADIPOR2-like [Aegilops tauschii subsp. tauschii]	1.4602	3.2798	-1.16744	0.0464198	1	down	GO:0009725(response to hormone);GO:0009725(response to hormone)	NA	NA	NA
TRITD_6Av1G055130	protein ECERIFERUM 3-like [Aegilops tauschii subsp. tauschii];Protein WAX2 [Triticum urartu]	2.90628	0.886514	1.71296	0.026148	1	up	GO:0010025(wax biosynthetic process);GO:0043447(alkane biosynthetic process);GO:0046184(aldehyde biosynthetic process);GO:0046184(aldehyde biosynthetic process)	00073(Cutin, suberine and wax biosynthesis);00073(Cutin, suberine and wax biosynthesis)	K15404	EC:4.1.99.5
TRITD_6Av1G065200	TPA_inf: caleosin [Triticum aestivum];hypothetical protein TRIUR3_11577 [Triticum urartu]	2.44905	8.59794	-1.81177	0.0035323	0.578477	down	GO:0005509(calcium ion binding);GO:0005773(vacuole);GO:0005783(endoplasmic reticulum);GO:0009269(response to desiccation);GO:0009409(response to cold);GO:0009620(response to fungus);GO:0009651(response to salt stress);GO:0009737(response to abscisic acid);GO:0009751(response to salicylic acid);GO:0010118(stomatal movement);GO:0012511(monolayer-surrounded lipid storage body);GO:0031407(oxylipin me…	00073(Cutin, suberine and wax biosynthesis);00073(Cutin, suberine and wax biosynthesis)	K17991	EC:1.11.2.3
TRITD_6Av1G065580	glycine cleavage system H protein 2, mitochondrial [Aegilops tauschii subsp. tauschii]	30.0286	80.1315	-1.41603	0.016332	1	down	GO:0004375(glycine dehydrogenase (decarboxylating) activity);GO:0005524(ATP binding);GO:0005739(mitochondrion);GO:0005960(glycine cleavage complex);GO:0006546(glycine catabolic process);GO:0019464(glycine decarboxylation via glycine cleavage system)	00630(Glyoxylate and dicarboxylate metabolism);00260(Glycine, serine and threonine metabolism)	K02437	NA
TRITD_6Av1G075450	uncharacterized protein LOC109761179 [Aegilops tauschii subsp. tauschii];hypothetical protein TRIUR3_24157 [Triticum urartu]	1.60936	4.1526	-1.36753	0.0227935	1	down	GO:0004061(arylformamidase activity);GO:0019441(tryptophan catabolic process to kynurenine);GO:0019441(tryptophan catabolic process to kynurenine)	NA	NA	NA
TRITD_6Av1G076230	Protein brittle-1, chloroplastic/amyloplastic [Triticum urartu];ADP-glucose brittle-1 transporter precursor [Triticum aestivum]	163.356	405.668	-1.31228	0.0239718	1	down	GO:0003735(structural constituent of ribosome);GO:0006412(translation);GO:0006412(translation)	NA	NA	NA
TRITD_6Av1G079810	Putative pleiotropic drug resistance protein 7 [Triticum urartu];ABC transporter G family member 39 [Aegilops tauschii subsp. tauschii]	0.951632	0.31327	1.603	0.039811	1	up	GO:0005886(plasma membrane);GO:0016021(integral component of membrane);GO:0042626(ATPase activity, coupled to transmembrane movement of substances);GO:0042626(ATPase activity, coupled to transmembrane movement of substances)	02010(ABC transporters);02010(ABC transporters)	K05681	NA
TRITD_6Av1G125770	photosynthetic NDH subunit of lumenal location 2, chloroplastic-like [Aegilops tauschii subsp. tauschii]	2.71595	8.26216	-1.60506	0.00876191	1	down	GO:0005509(calcium ion binding);GO:0009344(nitrite reductase complex [NAD(P)H]);GO:0009507(chloroplast);GO:0009534(chloroplast thylakoid);GO:0009535(chloroplast thylakoid membrane);GO:0009543(chloroplast thylakoid lumen);GO:0009654(photosystem II oxygen evolving complex);GO:0009767(photosynthetic electron transport chain);GO:0019898(extrinsic component of membrane);GO:0030095(chloroplast photosys…	00195(Photosynthesis)	K08901	NA
TRITD_6Av1G131860	predicted protein [Hordeum vulgare subsp. vulgare]	6.58096	17.3566	-1.39911	0.0180542	1	down	GO:0004222(metalloendopeptidase activity);GO:0006518(peptide metabolic process);GO:0009507(chloroplast);GO:0009507(chloroplast)	NA	NA	NA
TRITD_6Av1G142680	Ubiquitin carboxyl-terminal hydrolase 18 [Triticum urartu]	2.63339	0.903404	1.54348	0.0490688	1	up	NA	NA	NA	NA
TRITD_6Av1G144910	auxin-responsive protein SAUR32-like [Aegilops tauschii subsp. tauschii];hypothetical protein TRIUR3_27400 [Triticum urartu]	4.32092	1.2042	1.84327	0.016605	1	up	NA	04075(Plant hormone signal transduction);04075(Plant hormone signal transduction)	K14488	NA
TRITD_6Av1G151810	predicted protein [Hordeum vulgare subsp. vulgare]	2.33406	0.648052	1.84866	0.0171553	1	up	GO:0003677(DNA binding);GO:0003700(DNA binding transcription factor activity);GO:0005515(protein binding);GO:0005634(nucleus);GO:0005737(cytoplasm);GO:0006351(transcription, DNA-templated);GO:0006355(regulation of transcription, DNA-templated);GO:0009651(response to salt stress);GO:0009873(ethylene-activated signaling pathway);GO:0043565(sequence-specific DNA binding);GO:0045893(positive regulati…	NA	NA	NA
TRITD_6Av1G171550	uncharacterized methyltransferase At1g78140, chloroplastic-like [Aegilops tauschii subsp. tauschii]	0.734217	2.08513	-1.50586	0.0156991	1	down	GO:0005737(cytoplasm);GO:0008757(S-adenosylmethionine-dependent methyltransferase activity);GO:0032259(methylation);GO:0032259(methylation)	NA	NA	NA
TRITD_6Av1G171580	ABA 8'-hydroxylase [Triticum aestivum]	11.5393	3.69772	1.64185	0.0311834	1	up	GO:0007275(multicellular organism development);GO:0009687(abscisic acid metabolic process);GO:0010268(brassinosteroid homeostasis);GO:0016125(sterol metabolic process);GO:0016132(brassinosteroid biosynthetic process);GO:0016709(oxidoreductase activity, acting on paired donors, with incorporation or reduction of molecular oxygen, NAD(P)H as one donor, and incorporation of one atom of oxygen);GO:00…	00906(Carotenoid biosynthesis);00906(Carotenoid biosynthesis)	K09843	EC:1.14.13.93
TRITD_6Av1G171740	zeaxanthin 7,8(7',8')-cleavage dioxygenase, chromoplastic-like [Aegilops tauschii subsp. tauschii];hypothetical protein TRIUR3_23934 [Triticum urartu];CCD-A4 [Triticum aestivum]	7.5654	18.9629	-1.32569	0.0231386	1	down	GO:0005515(protein binding);GO:0009507(chloroplast);GO:0010287(plastoglobule);GO:0016702(oxidoreductase activity, acting on single donors with incorporation of molecular oxygen, incorporation of two atoms of oxygen);GO:0046872(metal ion binding);GO:0055114(oxidation-reduction process);GO:0055114(oxidation-reduction process)	00906(Carotenoid biosynthesis);00906(Carotenoid biosynthesis)	K09840	EC:1.13.11.51
TRITD_6Av1G182940	basic blue protein-like [Aegilops tauschii subsp. tauschii]	13.3234	28.8786	-1.11604	0.0499676	1	down	GO:0046658(anchored component of plasma membrane)	NA	NA	NA
TRITD_6Av1G186700	G-type lectin S-receptor-like serine/threonine-protein kinase At1g34300 [Aegilops tauschii subsp. tauschii]	0.694101	3.47885	-2.32539	0.000379819	0.14844	down	GO:0004674(protein serine/threonine kinase activity);GO:0005886(plasma membrane);GO:0006468(protein phosphorylation)	NA	NA	NA
TRITD_6Av1G187590	Alpha-galactosidase A [Triticum urartu]	8.12517	2.64095	1.62134	0.0337807	1	up	GO:0004557(alpha-galactosidase activity);GO:0005576(extracellular region);GO:0005618(cell wall);GO:0005829(cytosol)	NA	NA	NA
TRITD_6Av1G190700	putative cell wall protein [Aegilops tauschii subsp. tauschii]	84.2129	220.019	-1.38552	0.0182529	1	down	NA	NA	NA	NA
TRITD_6Av1G194960	Protein SRG1 [Triticum urartu]	4.45776	0.878419	2.34334	0.00230688	0.471792	up	GO:0051213(dioxygenase activity)	00941(Flavonoid biosynthesis)	K05278	EC:1.14.20.6
TRITD_6Av1G195400	uncharacterized protein LOC109746833 [Aegilops tauschii subsp. tauschii]	15.6513	2.71299	2.52833	0.00086066	0.237774	up	NA	NA	NA	NA
TRITD_6Av1G207420	Cold shock protein CS66 [Triticum urartu];Dehydrin DHN3 [Triticum urartu];WZY2-1 protein [Triticum aestivum]	7.23299	0.977468	2.88747	0.000125031	0.0719781	up	NA	NA	NA	NA
TRITD_6Av1G207500	dehydrin DHN4-like [Aegilops tauschii subsp. tauschii];Dehydrin DHN3 [Triticum urartu]	33.2906	4.2798	2.9595	8.31828e-05	0.0539347	up	GO:0005829(cytosol);GO:0009414(response to water deprivation);GO:0009631(cold acclimation);GO:0009737(response to abscisic acid);GO:0009737(response to abscisic acid)	NA	NA	NA
TRITD_6Av1G207530	Dehydrin DHN3 [Triticum urartu];dehydrin DHN3 isoform X1 [Aegilops tauschii subsp. tauschii];dehydrin WZY2 [Triticum aestivum];dehydrin DHN3 isoform X2 [Aegilops tauschii subsp. tauschii]	158.01	6.62816	4.57526	5.58019e-09	2.53269e-05	up	GO:0005829(cytosol);GO:0009414(response to water deprivation);GO:0009631(cold acclimation);GO:0009737(response to abscisic acid);GO:0009737(response to abscisic acid)	NA	NA	NA
TRITD_6Av1G213860	probable cinnamyl alcohol dehydrogenase 5 [Aegilops tauschii subsp. tauschii];hypothetical protein TRIUR3_01085 [Triticum urartu];Putative cinnamyl alcohol dehydrogenase 5 [Triticum urartu]	5.52122	12.4507	-1.17317	0.041103	1	down	GO:0009809(lignin biosynthetic process);GO:0045551(cinnamyl-alcohol dehydrogenase activity);GO:0045551(cinnamyl-alcohol dehydrogenase activity)	00940(Phenylpropanoid biosynthesis);00940(Phenylpropanoid biosynthesis)	K00083	EC:1.1.1.195
TRITD_6Av1G214120	predicted protein [Hordeum vulgare subsp. vulgare]	0.843053	2.29958	-1.44768	0.0177718	1	down	GO:0004190(aspartic-type endopeptidase activity);GO:0006508(proteolysis);GO:0030163(protein catabolic process)	NA	NA	NA
TRITD_6Av1G223080	aquaporin PIP1-5-like [Aegilops tauschii subsp. tauschii];Aquaporin PIP1-5 [Triticum urartu]	67.3856	22.2288	1.60001	0.0351481	1	up	GO:0005773(vacuole);GO:0005887(integral component of plasma membrane);GO:0009506(plasmodesma);GO:0009992(cellular water homeostasis);GO:0015250(water channel activity);GO:0015254(glycerol channel activity);GO:0034220(ion transmembrane transport);GO:0034220(ion transmembrane transport)	NA	NA	NA
TRITD_6Av1G224970	putative ripening-related protein 2 [Aegilops tauschii subsp. tauschii]	13.5132	3.02131	2.16112	0.0042914	0.650585	up	NA	NA	NA	NA
TRITD_6Av1G225760	hypothetical protein TRIUR3_07308 [Triticum urartu]	1.5315	3.87983	-1.34104	0.0266982	1	down	GO:0003674(molecular_function);GO:0008150(biological_process);GO:0009507(chloroplast)	NA	NA	NA
TRITD_6Av1G226330	low-temperature-induced 65 kDa protein-like [Aegilops tauschii subsp. tauschii];hypothetical protein TRIUR3_31302 [Triticum urartu]	10.263	3.02498	1.76246	0.0196828	1	up	NA	NA	NA	NA
TRITD_6Av1G226530	hypothetical protein TRIUR3_24308 [Triticum urartu]	36.7112	89.016	-1.27784	0.0273692	1	down	GO:0003677(DNA binding);GO:0003682(chromatin binding);GO:0005634(nucleus);GO:0005634(nucleus)	NA	NA	NA
TRITD_6Bv1G001960	thiosulfate sulfurtransferase 16, chloroplastic-like [Aegilops tauschii subsp. tauschii]	18.8399	4.23083	2.15478	0.0042911	0.650585	up	GO:0005515(protein binding);GO:0005515(protein binding)	NA	NA	NA
TRITD_6Bv1G021770	predicted protein, partial [Hordeum vulgare subsp. vulgare]	14.9571	33.9714	-1.18349	0.0399635	1	down	GO:0005509(calcium ion binding)	NA	NA	NA
TRITD_6Bv1G026750	disease resistance protein RPP13-like isoform X1 [Aegilops tauschii subsp. tauschii];hypothetical protein TRIUR3_10168 [Triticum urartu];disease resistance protein RPP13-like isoform X2 [Aegilops tauschii subsp. tauschii]	0.232705	0.914614	-1.97466	0.00223613	0.461324	down	GO:0004185(serine-type carboxypeptidase activity);GO:0051603(proteolysis involved in cellular protein catabolic process);GO:0005515(protein binding);GO:0042802(identical protein binding);GO:0042802(identical protein binding)	04626(Plant-pathogen interaction);04626(Plant-pathogen interaction)	K13457	NA
TRITD_6Bv1G027980	uncharacterized protein LOC109731460 [Aegilops tauschii subsp. tauschii];hypothetical protein TRIUR3_20394 [Triticum urartu]	1.82589	4.33467	-1.24732	0.0329542	1	down	GO:0004842(ubiquitin-protein transferase activity);GO:0019005(SCF ubiquitin ligase complex);GO:0031146(SCF-dependent proteasomal ubiquitin-dependent protein catabolic process);GO:0031146(SCF-dependent proteasomal ubiquitin-dependent protein catabolic process)	NA	NA	NA
TRITD_6Bv1G028100	uncharacterized protein LOC109781555 [Aegilops tauschii subsp. tauschii]	5.68981	15.9425	-1.48643	0.0129236	1	down	GO:0004842(ubiquitin-protein transferase activity);GO:0019005(SCF ubiquitin ligase complex);GO:0031146(SCF-dependent proteasomal ubiquitin-dependent protein catabolic process)	NA	NA	NA
TRITD_6Bv1G033210	probable adenylate kinase 5, chloroplastic isoform X1 [Aegilops tauschii subsp. tauschii];predicted protein [Hordeum vulgare subsp. vulgare]	0.908045	2.03673	-1.16542	0.0439676	1	down	GO:0004017(adenylate kinase activity);GO:0005524(ATP binding);GO:0009507(chloroplast);GO:0009534(chloroplast thylakoid);GO:0009535(chloroplast thylakoid membrane);GO:0009941(chloroplast envelope);GO:0009941(chloroplast envelope)	00230(Purine metabolism);00730(Thiamine metabolism);00730(Thiamine metabolism)	K00939	EC:2.7.4.3
TRITD_6Bv1G035170	hypothetical protein TRIUR3_21742 [Triticum urartu]	1.40175	6.33033	-2.17505	0.000745473	0.215313	down	GO:0009507(chloroplast);GO:0010207(photosystem II assembly);GO:0010207(photosystem II assembly)	NA	NA	NA
TRITD_6Bv1G038630	endoglucanase 11-like [Aegilops tauschii subsp. tauschii]	50.4562	163.851	-1.69928	0.00504435	0.711609	down	GO:0004553(hydrolase activity, hydrolyzing O-glycosyl compounds);GO:0005576(extracellular region);GO:0005618(cell wall);GO:0005794(Golgi apparatus);GO:0005829(cytosol);GO:0005886(plasma membrane);GO:0008810(cellulase activity);GO:0009505(plant-type cell wall);GO:0009506(plasmodesma);GO:0030245(cellulose catabolic process);GO:0071555(cell wall organization);GO:0071555(cell wall organization)	00500(Starch and sucrose metabolism);00500(Starch and sucrose metabolism)	K01179	EC:3.2.1.4
TRITD_6Bv1G040040	cytochrome P450 71A1-like [Aegilops tauschii subsp. tauschii]	2.04395	0.550507	1.89253	0.0156732	1	up	GO:0016020(membrane);GO:0016709(oxidoreductase activity, acting on paired donors, with incorporation or reduction of molecular oxygen, NAD(P)H as one donor, and incorporation of one atom of oxygen);GO:0044550(secondary metabolite biosynthetic process);GO:0044550(secondary metabolite biosynthetic process)	NA	NA	NA
TRITD_6Bv1G041840	oligopeptide transporter 7-like [Aegilops tauschii subsp. tauschii];predicted protein [Hordeum vulgare subsp. vulgare]	0.596401	1.38872	-1.2194	0.0392547	1	down	GO:0005887(integral component of plasma membrane);GO:0006857(oligopeptide transport);GO:0015031(protein transport);GO:0016020(membrane);GO:0016021(integral component of membrane);GO:0035673(oligopeptide transmembrane transporter activity);GO:0055085(transmembrane transport);GO:0055085(transmembrane transport)	NA	NA	NA
TRITD_6Bv1G059030	GDSL esterase/lipase At2g27360-like [Aegilops tauschii subsp. tauschii]	10.9315	28.8891	-1.40203	0.0173279	1	down	GO:0005576(extracellular region);GO:0005618(cell wall);GO:0016021(integral component of membrane);GO:0016042(lipid catabolic process);GO:0016787(hydrolase activity);GO:0016788(hydrolase activity, acting on ester bonds);GO:0052689(carboxylic ester hydrolase activity)	00901(Indole alkaloid biosynthesis)	K21026	EC:3.1.1.80
TRITD_6Bv1G063540	Premnaspirodiene oxygenase [Triticum urartu];premnaspirodiene oxygenase-like [Aegilops tauschii subsp. tauschii];predicted protein [Hordeum vulgare subsp. vulgare]	0.631465	1.51512	-1.26266	0.0358186	1	down	GO:0016020(membrane);GO:0016709(oxidoreductase activity, acting on paired donors, with incorporation or reduction of molecular oxygen, NAD(P)H as one donor, and incorporation of one atom of oxygen);GO:0044550(secondary metabolite biosynthetic process);GO:0044550(secondary metabolite biosynthetic process)	NA	NA	NA
TRITD_6Bv1G071240	probable peroxygenase 5 [Aegilops tauschii subsp. tauschii]	4.05343	15.4273	-1.92827	0.00205847	0.43311	down	GO:0005509(calcium ion binding);GO:0005576(extracellular region);GO:0016021(integral component of membrane);GO:0016298(lipase activity);GO:0046872(metal ion binding);GO:0055114(oxidation-reduction process);GO:1990137(plant seed peroxidase activity);GO:1990137(plant seed peroxidase activity)	00073(Cutin, suberine and wax biosynthesis);00073(Cutin, suberine and wax biosynthesis)	K17991	EC:1.11.2.3
TRITD_6Bv1G082890	Cytochrome P450 71D7 [Triticum urartu]	107.93	263.215	-1.28614	0.0264265	1	down	GO:0016020(membrane);GO:0016709(oxidoreductase activity, acting on paired donors, with incorporation or reduction of molecular oxygen, NAD(P)H as one donor, and incorporation of one atom of oxygen);GO:0044550(secondary metabolite biosynthetic process);GO:0044550(secondary metabolite biosynthetic process)	NA	NA	NA
TRITD_6Bv1G086480	23.6 kDa heat shock protein, mitochondrial [Aegilops tauschii subsp. tauschii]	5.20065	1.15474	2.17112	0.0046975	0.687761	up	GO:0009408(response to heat)	04141(Protein processing in endoplasmic reticulum)	K13993	NA
TRITD_6Bv1G103720	tyrosine phosphorylation protein A [Triticum aestivum];hypothetical protein TRIUR3_17818 [Triticum urartu];uncharacterized protein LOC109731583 isoform X2 [Aegilops tauschii subsp. tauschii];GTP-binding protein TypA/BipA [Triticum urartu];hypothetical protein TRIUR3_17817 [Triticum urartu]	4.36984	9.77519	-1.16154	0.0426185	1	down	GO:0003924(GTPase activity);GO:0005622(intracellular);GO:0006412(translation);GO:0006412(translation)	NA	NA	NA
TRITD_6Bv1G104990	uncharacterized protein LOC109774684 isoform X9 [Aegilops tauschii subsp. tauschii];uncharacterized protein LOC109774684 isoform X8 [Aegilops tauschii subsp. tauschii];uncharacterized protein LOC109774684 isoform X7 [Aegilops tauschii subsp. tauschii];uncharacterized protein LOC109774684 isoform X2 [Aegilops tauschii subsp. tauschii]	2.76076	6.24738	-1.17819	0.0419247	1	down	GO:0009507(chloroplast);GO:0010150(leaf senescence);GO:0010228(vegetative to reproductive phase transition of meristem);GO:0034599(cellular response to oxidative stress);GO:0072593(reactive oxygen species metabolic process);GO:0072593(reactive oxygen species metabolic process)	NA	NA	NA
TRITD_6Bv1G119740	uncharacterized protein LOC109758650 [Aegilops tauschii subsp. tauschii]	10.4937	3.36563	1.64057	0.0348282	1	up	GO:0000932(P-body);GO:0003674(molecular_function);GO:0005634(nucleus);GO:0009737(response to abscisic acid);GO:0010162(seed dormancy process);GO:0010494(cytoplasmic stress granule)	NA	NA	NA
TRITD_6Bv1G128010	hypothetical protein TRIUR3_09102 [Triticum urartu]	21.914	6.23062	1.81441	0.0175008	1	up	NA	NA	NA	NA
TRITD_6Bv1G133560	probable inactive histone-lysine N-methyltransferase SUVR2 [Aegilops tauschii subsp. tauschii]	0.435996	1.06084	-1.28282	0.0345202	1	down	GO:0005515(protein binding);GO:0005634(nucleus);GO:0005694(chromosome);GO:0005730(nucleolus);GO:0008270(zinc ion binding);GO:0009507(chloroplast);GO:0018024(histone-lysine N-methyltransferase activity);GO:0034968(histone lysine methylation);GO:0080188(RNA-directed DNA methylation);GO:0009506(plasmodesma);GO:0009506(plasmodesma)	00310(Lysine degradation);00310(Lysine degradation)	K11420	EC:2.1.1.43
TRITD_6Bv1G134470	cryptochrome 2 [Triticum aestivum]	5.59776	1.62274	1.78642	0.0188008	1	up	GO:0005515(protein binding);GO:0005524(ATP binding);GO:0005634(nucleus);GO:0005737(cytoplasm);GO:0005773(vacuole);GO:0006325(chromatin organization);GO:0006338(chromatin remodeling);GO:0007623(circadian rhythm);GO:0009414(response to water deprivation);GO:0009416(response to light stimulus);GO:0009637(response to blue light);GO:0009638(phototropism);GO:0009646(response to absence of light);GO:000…	04712(Circadian rhythm - plant);04712(Circadian rhythm - plant)	K12119	NA
TRITD_6Bv1G134520	phosphoenolpyruvate carboxylase kinase 1-like [Aegilops tauschii subsp. tauschii];Phosphoenolpyruvate carboxylase kinase 1 [Triticum urartu]	76.0091	25.3023	1.5869	0.0367232	1	up	GO:0004683(calmodulin-dependent protein kinase activity);GO:0005516(calmodulin binding);GO:0005634(nucleus);GO:0005737(cytoplasm);GO:0005886(plasma membrane);GO:0009738(abscisic acid-activated signaling pathway);GO:0009931(calcium-dependent protein serine/threonine kinase activity);GO:0018105(peptidyl-serine phosphorylation);GO:0035556(intracellular signal transduction);GO:0046777(protein autopho…	NA	NA	NA
TRITD_6Bv1G140350	HOX1 [Triticum aestivum]	39.7889	3.56673	3.47969	4.797e-06	0.00692752	up	GO:0003700(DNA binding transcription factor activity);GO:0005515(protein binding);GO:0005634(nucleus);GO:0006351(transcription, DNA-templated);GO:0006355(regulation of transcription, DNA-templated);GO:0009414(response to water deprivation);GO:0009737(response to abscisic acid);GO:0009738(abscisic acid-activated signaling pathway);GO:0043565(sequence-specific DNA binding);GO:0045893(positive regul…	NA	NA	NA
TRITD_6Bv1G158820	ABA 8'-hydroxylase [Triticum aestivum];Abscisic acid 8'-hydroxylase 1 [Triticum urartu];abscisic acid 8'-hydroxylase 1 [Aegilops tauschii subsp. tauschii]	8.10766	1.53593	2.40017	0.00142347	0.342615	up	GO:0007275(multicellular organism development);GO:0009687(abscisic acid metabolic process);GO:0010268(brassinosteroid homeostasis);GO:0016125(sterol metabolic process);GO:0016132(brassinosteroid biosynthetic process);GO:0016709(oxidoreductase activity, acting on paired donors, with incorporation or reduction of molecular oxygen, NAD(P)H as one donor, and incorporation of one atom of oxygen);GO:00…	00906(Carotenoid biosynthesis);00906(Carotenoid biosynthesis)	K09843	EC:1.14.13.93
TRITD_6Bv1G169540	nuclear transcription factor Y subunit B-1-like [Aegilops tauschii subsp. tauschii]	39.0751	84.5182	-1.11301	0.0495282	1	down	NA	NA	NA	NA
TRITD_6Bv1G170540	transcription factor BIM2-like isoform X1 [Aegilops tauschii subsp. tauschii];transcription factor BIM2-like isoform X2 [Aegilops tauschii subsp. tauschii]	2.37111	0.740989	1.67804	0.0307686	1	up	GO:0005634(nucleus);GO:0005634(nucleus)	04075(Plant hormone signal transduction);04712(Circadian rhythm - plant);04712(Circadian rhythm - plant)	K12126	NA
TRITD_6Bv1G176260	predicted protein, partial [Hordeum vulgare subsp. vulgare]	2.32436	5.51854	-1.24745	0.0354496	1	down	GO:0003755(peptidyl-prolyl cis-trans isomerase activity);GO:0005528(FK506 binding);GO:0005789(endoplasmic reticulum membrane);GO:0061077(chaperone-mediated protein folding);GO:0061077(chaperone-mediated protein folding)	NA	NA	NA
TRITD_6Bv1G185830	protein EXORDIUM-like [Aegilops tauschii subsp. tauschii]	18.4773	3.11279	2.56947	0.0006412	0.19588	up	GO:0003674(molecular_function);GO:0005576(extracellular region);GO:0005615(extracellular space);GO:0005618(cell wall);GO:0005794(Golgi apparatus);GO:0005829(cytosol);GO:0009505(plant-type cell wall);GO:0009741(response to brassinosteroid);GO:0048046(apoplast)	NA	NA	NA
TRITD_6Bv1G204160	RecName: Full=Cold shock protein CS66;cold acclimation protein WCOR80 [Triticum aestivum]	6.91618	2.05641	1.74985	0.021418	1	up	NA	NA	NA	NA
TRITD_6Bv1G204270	rab protein [Triticum aestivum]	62.8064	2.68981	4.54534	8.03627e-09	3.1915e-05	up	GO:0005829(cytosol);GO:0009414(response to water deprivation);GO:0009631(cold acclimation);GO:0009737(response to abscisic acid);GO:0009737(response to abscisic acid)	NA	NA	NA
TRITD_6Bv1G204330	dehydrin DHN3 isoform X1 [Aegilops tauschii subsp. tauschii];dehydrin DHN3 isoform X2 [Aegilops tauschii subsp. tauschii]	9.82696	3.39768	1.5322	0.0486572	1	up	GO:0005829(cytosol);GO:0009414(response to water deprivation);GO:0009631(cold acclimation);GO:0009737(response to abscisic acid);GO:0009737(response to abscisic acid)	NA	NA	NA
TRITD_6Bv1G204340	dehydrin-/LEA group 2-like protein [Thinopyrum elongatum];dehydrin DHN3 isoform X2 [Aegilops tauschii subsp. tauschii];dehydrin DHN3 isoform X1 [Aegilops tauschii subsp. tauschii]	19.5225	1.86309	3.38937	8.57639e-06	0.0100919	up	GO:0005829(cytosol);GO:0009414(response to water deprivation);GO:0009631(cold acclimation);GO:0009737(response to abscisic acid);GO:0009737(response to abscisic acid)	NA	NA	NA
TRITD_6Bv1G204410	salt-induced YSK2 dehydrin 2 [Triticum aestivum]	49.2955	1.8957	4.70066	3.85585e-09	2.45008e-05	up	GO:0005829(cytosol);GO:0009414(response to water deprivation);GO:0009631(cold acclimation);GO:0009737(response to abscisic acid)	NA	NA	NA
TRITD_6Bv1G210770	hypothetical protein TRIUR3_29521 [Triticum urartu]	10.1026	3.45169	1.54935	0.0459831	1	up	GO:0003674(molecular_function);GO:0005634(nucleus);GO:0008150(biological_process)	NA	NA	NA
TRITD_6Bv1G213690	photosystem II 10 kDa polypeptide, chloroplastic [Aegilops tauschii subsp. tauschii];Photosystem II 10 kDa polypeptide, chloroplastic [Triticum urartu]	245.764	564.985	-1.20094	0.0360318	1	down	GO:0005515(protein binding);GO:0009507(chloroplast);GO:0009523(photosystem II);GO:0009534(chloroplast thylakoid);GO:0009535(chloroplast thylakoid membrane);GO:0009579(thylakoid);GO:0009654(photosystem II oxygen evolving complex);GO:0009735(response to cytokinin);GO:0010270(photosystem II oxygen evolving complex assembly);GO:0015979(photosynthesis);GO:0015979(photosynthesis)	00195(Photosynthesis);00195(Photosynthesis)	K03541	NA
TRITD_6Bv1G220480	protein LUTEIN DEFICIENT 5, chloroplastic-like [Aegilops tauschii subsp. tauschii]	3.76292	8.19618	-1.1231	0.0488076	1	down	GO:0005506(iron ion binding);GO:0009507(chloroplast);GO:0009941(chloroplast envelope);GO:0010291(carotene beta-ring hydroxylase activity);GO:0016117(carotenoid biosynthetic process);GO:0016123(xanthophyll biosynthetic process);GO:0016705(oxidoreductase activity, acting on paired donors, with incorporation or reduction of molecular oxygen);GO:0019825(oxygen binding);GO:0020037(heme binding);GO:005…	00906(Carotenoid biosynthesis)	K15747	EC:1.14.-.-
TRITD_6Bv1G224180	L-1 [Triticum aestivum]	19.4604	6.46013	1.59091	0.0369272	1	up	NA	NA	NA	NA
TRITD_6Bv1G225050	putative CA-dependent lipid-binding CaLB domain-containing protein [Triticum turgidum subsp. durum]	1.50335	4.01044	-1.41558	0.0173712	1	down	GO:0005783(endoplasmic reticulum)	03010(Ribosome)	K02934	NA
TRITD_6Bv1G225080	replication protein A 32 kDa subunit A-like [Aegilops tauschii subsp. tauschii];Replication protein A 32 kDa subunit [Triticum urartu]	4.85716	23.1474	-2.25266	0.000414692	0.155002	down	GO:0005515(protein binding);GO:0005515(protein binding)	03030(DNA replication);03420(Nucleotide excision repair);03430(Mismatch repair);03440(Homologous recombination);03440(Homologous recombination)	K10739	NA
TRITD_6Bv1G228000	hypothetical protein TRIUR3_24308 [Triticum urartu]	34.3425	81.6558	-1.24956	0.030355	1	down	GO:0003677(DNA binding);GO:0003682(chromatin binding);GO:0005634(nucleus)	NA	NA	NA
TRITD_7Av1G001440	uncharacterized protein LOC109767506 [Aegilops tauschii subsp. tauschii];hypothetical protein TRIUR3_11240 [Triticum urartu]	20.492	7.06889	1.53551	0.0442414	1	up	GO:0003674(molecular_function);GO:0005576(extracellular region);GO:0005773(vacuole);GO:0005774(vacuolar membrane);GO:0008150(biological_process);GO:0009505(plant-type cell wall);GO:0009505(plant-type cell wall)	NA	NA	NA
TRITD_7Av1G003310	ferredoxin--NADP reductase, leaf isozyme, chloroplastic-like [Aegilops tauschii subsp. tauschii];Ferredoxin--NADP reductase, leaf isozyme, chloroplastic [Triticum urartu]	8.44514	29.0537	-1.78253	0.00365547	0.59558	down	GO:0005515(protein binding);GO:0005515(protein binding)	00195(Photosynthesis);00195(Photosynthesis)	K02641	EC:1.18.1.2
TRITD_7Av1G004300	predicted protein [Hordeum vulgare subsp. vulgare]	35.2664	4.86023	2.8592	0.000143407	0.0785548	up	NA	NA	NA	NA
TRITD_7Av1G008680	avenin-like b1 [Aegilops tauschii subsp. tauschii]	85.5652	275.311	-1.68596	0.00535556	0.74302	down	NA	NA	NA	NA
TRITD_7Av1G010520	Histone H3.3 [Triticum urartu]	3.40988	16.7552	-2.29682	0.000385471	0.14844	down	GO:0005515(protein binding)	NA	NA	NA
TRITD_7Av1G019560	hypothetical protein TRIUR3_20251 [Triticum urartu]	78.6223	16.6881	2.23612	0.0026691	0.494435	up	GO:0003674(molecular_function);GO:0005634(nucleus);GO:0008150(biological_process)	NA	NA	NA
TRITD_7Av1G025010		176.788	13.7637	3.68308	1.38134e-06	0.00258157	up	NA	NA	NA	NA
TRITD_7Av1G026810	wall-associated receptor kinase 2-like isoform X1 [Aegilops tauschii subsp. tauschii];Wall-associated receptor kinase 3 [Triticum urartu]	1.67713	0.522504	1.68248	0.0283527	1	up	GO:0004674(protein serine/threonine kinase activity);GO:0005886(plasma membrane);GO:0007166(cell surface receptor signaling pathway);GO:0007166(cell surface receptor signaling pathway)	NA	NA	NA
TRITD_7Av1G027010	hypothetical protein TRIUR3_21694 [Triticum urartu]	10.672	71.2291	-2.73864	3.30088e-05	0.0268903	down	GO:0003674(molecular_function);GO:0005739(mitochondrion);GO:0016021(integral component of membrane)	NA	NA	NA
TRITD_7Av1G027030	early nodulin-93-like [Aegilops tauschii subsp. tauschii]	10.2241	65.196	-2.67281	4.82766e-05	0.036519	down	NA	NA	NA	NA
TRITD_7Av1G027950	hypothetical protein TRIUR3_06797 [Triticum urartu]	4.32996	1.25408	1.78773	0.0221919	1	up	GO:0003674(molecular_function);GO:0008150(biological_process);GO:0009507(chloroplast);GO:0016021(integral component of membrane);GO:0016021(integral component of membrane)	NA	NA	NA
TRITD_7Av1G030220	LOW QUALITY PROTEIN: histone H3.2 [Cicer arietinum];Histone H3.2 [Triticum urartu]	81.0148	18.6631	2.118	0.00458976	0.681407	up	GO:0000786(nucleosome);GO:0003677(DNA binding);GO:0005634(nucleus);GO:0006334(nucleosome assembly);GO:0031492(nucleosomal DNA binding);GO:0031492(nucleosomal DNA binding)	NA	NA	NA
TRITD_7Av1G030290	basic blue protein-like [Aegilops tauschii subsp. tauschii]	26.3782	62.4433	-1.2432	0.0315256	1	down	GO:0046658(anchored component of plasma membrane)	NA	NA	NA
TRITD_7Av1G031270	Cytochrome P450 86B1 [Triticum urartu]	2.77435	0.713336	1.9595	0.0111284	1	up	GO:0005576(extracellular region)	00073(Cutin, suberine and wax biosynthesis)	K15402	EC:1.14.-.-
TRITD_7Av1G035610	Ethylene-responsive transcription factor ESR1 [Triticum urartu]	1.51175	3.91653	-1.37336	0.0234922	1	down	GO:0003700(DNA binding transcription factor activity)	NA	NA	NA
TRITD_7Av1G037060	inorganic pyrophosphatase 2-like [Aegilops tauschii subsp. tauschii]	1.05077	4.89535	-2.21996	0.000625107	0.192818	down	GO:0016791(phosphatase activity)	00750(Vitamin B6 metabolism)	K13248	EC:3.1.3.74
TRITD_7Av1G040250	Transcription factor MYB1R1 [Triticum urartu]	2.22262	5.871	-1.40134	0.0185103	1	down	GO:0003682(chromatin binding);GO:0003700(DNA binding transcription factor activity);GO:0003713(transcription coactivator activity);GO:0004402(histone acetyltransferase activity);GO:0005634(nucleus);GO:0006338(chromatin remodeling);GO:0006357(regulation of transcription by RNA polymerase II);GO:0035066(positive regulation of histone acetylation)	04712(Circadian rhythm - plant)	K12133	NA
TRITD_7Av1G041250	hypothetical protein TRIUR3_29158 [Triticum urartu]	2.50518	11.1113	-2.14904	0.000757336	0.216575	down	NA	NA	NA	NA
TRITD_7Av1G042430	LOW QUALITY PROTEIN: histone H3.2 [Cicer arietinum]	13.485	3.89869	1.79029	0.019674	1	up	GO:0000786(nucleosome);GO:0003677(DNA binding);GO:0005634(nucleus);GO:0006334(nucleosome assembly);GO:0031492(nucleosomal DNA binding)	NA	NA	NA
TRITD_7Av1G051030	cysteine-rich receptor-like protein kinase 6 [Sorghum bicolor];hypothetical protein TRIUR3_02760 [Triticum urartu]	0.577108	6.09853	-3.40155	9.19652e-07	0.00182614	down	GO:0004674(protein serine/threonine kinase activity);GO:0005886(plasma membrane);GO:0006468(protein phosphorylation);GO:0006952(defense response);GO:0009506(plasmodesma);GO:0009506(plasmodesma)	NA	NA	NA
TRITD_7Av1G052740	hypothetical protein [Hordeum vulgare];hypothetical protein TRIUR3_33397 [Triticum urartu]	3.59283	9.48704	-1.40084	0.0182493	1	down	GO:0005576(extracellular region);GO:0006952(defense response);GO:0006952(defense response)	NA	NA	NA
TRITD_7Av1G055060	2-hydroxyisoflavanone dehydratase-like [Aegilops tauschii subsp. tauschii]	5.63937	12.3884	-1.13538	0.0470291	1	down	GO:0009717(isoflavonoid biosynthetic process);GO:0033987(2-hydroxyisoflavanone dehydratase activity);GO:0046287(isoflavonoid metabolic process);GO:0052689(carboxylic ester hydrolase activity);GO:0052689(carboxylic ester hydrolase activity)	NA	NA	NA
TRITD_7Av1G055960	hypothetical protein TRIUR3_03225 [Triticum urartu]	469.85	1255.17	-1.41761	0.0160289	1	down	GO:0009507(chloroplast);GO:0009535(chloroplast thylakoid membrane);GO:0009579(thylakoid);GO:0016021(integral component of membrane);GO:0016021(integral component of membrane)	00562(Inositol phosphate metabolism);04070(Phosphatidylinositol signaling system);04070(Phosphatidylinositol signaling system)	K01092	EC:3.1.3.25
TRITD_7Av1G058810	Acyl carrier protein, mitochondrial [Triticum urartu];predicted protein [Hordeum vulgare subsp. vulgare]	34.0744	75.679	-1.15121	0.0433672	1	down	GO:0000035(acyl binding);GO:0000036(acyl carrier activity);GO:0005739(mitochondrion);GO:0005759(mitochondrial matrix);GO:0005829(cytosol);GO:0006633(fatty acid biosynthetic process);GO:0009245(lipid A biosynthetic process);GO:0031177(phosphopantetheine binding);GO:0055114(oxidation-reduction process);GO:0070469(respiratory chain);GO:0070469(respiratory chain)	00190(Oxidative phosphorylation);00190(Oxidative phosphorylation)	K03955	NA
TRITD_7Av1G059120	hypothetical protein TRIUR3_31458 [Triticum urartu]	5.59952	13.0123	-1.2165	0.035948	1	down	NA	NA	NA	NA
TRITD_7Av1G060610	unnamed protein product [Triticum aestivum]	1.34162	3.34872	-1.31964	0.025372	1	down	GO:0002084(protein depalmitoylation);GO:0005737(cytoplasm);GO:0008474(palmitoyl-(protein) hydrolase activity);GO:0052689(carboxylic ester hydrolase activity);GO:0004004(ATP-dependent RNA helicase activity);GO:0010501(RNA secondary structure unwinding);GO:0000494(box C/D snoRNA 3'-end processing);GO:0003723(RNA binding);GO:0008649(rRNA methyltransferase activity);GO:0015030(Cajal body);GO:0031167(…	NA	NA	NA
TRITD_7Av1G061560	ATP-dependent zinc metalloprotease FTSH 6, chloroplastic-like [Aegilops tauschii subsp. tauschii];ATP-dependent zinc metalloprotease FTSH 6, chloroplastic [Triticum urartu]	3.95993	1.30256	1.60413	0.0369683	1	up	GO:0004176(ATP-dependent peptidase activity);GO:0005739(mitochondrion);GO:0006508(proteolysis);GO:0008237(metallopeptidase activity);GO:0009535(chloroplast thylakoid membrane);GO:0009941(chloroplast envelope);GO:0010027(thylakoid membrane organization);GO:0010205(photoinhibition);GO:0010206(photosystem II repair);GO:0010304(PSII associated light-harvesting complex II catabolic process);GO:0010304…	NA	NA	NA
TRITD_7Av1G069250	16.0 kDa heat shock protein, peroxisomal-like [Aegilops tauschii subsp. tauschii]	56.5175	11.4021	2.3094	0.00199608	0.425621	up	GO:0009408(response to heat)	04141(Protein processing in endoplasmic reticulum)	K13993	NA
TRITD_7Av1G080520	anthranilate O-methyltransferase 2-like [Aegilops tauschii subsp. tauschii]	11.4295	2.05512	2.47547	0.000979104	0.254976	up	GO:0005634(nucleus);GO:0008757(S-adenosylmethionine-dependent methyltransferase activity);GO:0032259(methylation);GO:0032259(methylation)	NA	NA	NA
TRITD_7Av1G086060	uncharacterized protein LOC109745074 [Aegilops tauschii subsp. tauschii]	1.07849	20.6214	-4.25706	5.30685e-09	2.53269e-05	down	GO:0006457(protein folding);GO:0009507(chloroplast);GO:0009507(chloroplast)	NA	NA	NA
TRITD_7Av1G088440	uncharacterized protein LOC109756501 [Aegilops tauschii subsp. tauschii];hypothetical protein TRIUR3_22512 [Triticum urartu]	1.11775	0.356432	1.6489	0.0355502	1	up	GO:0009507(chloroplast);GO:0016787(hydrolase activity);GO:0043531(ADP binding);GO:0043531(ADP binding)	NA	NA	NA
TRITD_7Av1G090660	DNA damage-repair/toleration protein DRT100-like [Aegilops tauschii subsp. tauschii]	10.1583	1.76537	2.52461	0.000813429	0.226697	up	GO:0000166(nucleotide binding);GO:0005886(plasma membrane);GO:0006281(DNA repair);GO:0007165(signal transduction);GO:0009411(response to UV);GO:0009507(chloroplast);GO:0009650(UV protection);GO:0042493(response to drug)	NA	NA	NA
TRITD_7Av1G094290	LOW QUALITY PROTEIN: psbP domain-containing protein 3, chloroplastic [Aegilops tauschii subsp. tauschii]	2.71606	6.69767	-1.30215	0.0279107	1	down	GO:0005509(calcium ion binding);GO:0009507(chloroplast);GO:0009535(chloroplast thylakoid membrane);GO:0009543(chloroplast thylakoid lumen);GO:0009579(thylakoid);GO:0009654(photosystem II oxygen evolving complex);GO:0015979(photosynthesis);GO:0019898(extrinsic component of membrane);GO:0031977(thylakoid lumen);GO:0031977(thylakoid lumen)	NA	NA	NA
TRITD_7Av1G095060	hypothetical protein TRIUR3_01970 [Triticum urartu]	3.72952	0.965182	1.95012	0.0114936	1	up	NA	NA	NA	NA
TRITD_7Av1G111820	heat-responsive transcription factor [Triticum aestivum]	1.01817	3.76924	-1.88829	0.00292509	0.525046	down	GO:0005634(nucleus);GO:0005634(nucleus)	NA	NA	NA
TRITD_7Av1G116050	cytochrome P450 89A2-like [Aegilops tauschii subsp. tauschii]	12.6395	3.46735	1.86603	0.0131932	1	up	GO:0016020(membrane);GO:0016709(oxidoreductase activity, acting on paired donors, with incorporation or reduction of molecular oxygen, NAD(P)H as one donor, and incorporation of one atom of oxygen);GO:0044550(secondary metabolite biosynthetic process);GO:0044550(secondary metabolite biosynthetic process)	NA	NA	NA
TRITD_7Av1G140720	predicted protein [Hordeum vulgare subsp. vulgare];BRI1-associated receptor kinase 1 [Hordeum vulgare subsp. vulgare];Somatic embryogenesis receptor kinase 2 [Triticum urartu]	1.88788	0.581675	1.69848	0.0286765	1	up	GO:0004675(transmembrane receptor protein serine/threonine kinase activity);GO:0004714(transmembrane receptor protein tyrosine kinase activity);GO:0004725(protein tyrosine phosphatase activity);GO:0005515(protein binding);GO:0005524(ATP binding);GO:0005789(endoplasmic reticulum membrane);GO:0005886(plasma membrane);GO:0006468(protein phosphorylation);GO:0007030(Golgi organization);GO:0009556(micr…	NA	NA	NA
TRITD_7Av1G174220	serotonin N-acetyltransferase 2, chloroplastic [Aegilops tauschii subsp. tauschii]	3.06468	8.05641	-1.3944	0.0198736	1	down	GO:0004596(peptide alpha-N-acetyltransferase activity);GO:0006474(N-terminal protein amino acid acetylation);GO:0031248(protein acetyltransferase complex)	NA	NA	NA
TRITD_7Av1G174700	probable ascorbate-specific transmembrane electron transporter 2 [Aegilops tauschii subsp. tauschii];hypothetical protein TRIUR3_19278 [Triticum urartu]	2.4161	6.66962	-1.46492	0.0148487	1	down	GO:0016491(oxidoreductase activity);GO:0055114(oxidation-reduction process);GO:0055114(oxidation-reduction process)	NA	NA	NA
TRITD_7Av1G179160	peptide methionine sulfoxide reductase B1, chloroplastic [Aegilops tauschii subsp. tauschii];Peptide methionine sulfoxide reductase B1, chloroplastic [Triticum urartu]	4.15319	9.81574	-1.24088	0.034064	1	down	GO:0006979(response to oxidative stress);GO:0009507(chloroplast);GO:0033743(peptide-methionine (R)-S-oxide reductase activity);GO:0033743(peptide-methionine (R)-S-oxide reductase activity)	NA	NA	NA
TRITD_7Av1G179890	uncharacterized protein LOC109784095 [Aegilops tauschii subsp. tauschii]	0.637821	2.98412	-2.22608	0.00057872	0.187618	down	GO:0004615(phosphomannomutase activity);GO:0005829(cytosol)	NA	NA	NA
TRITD_7Av1G190890	Heat stress transcription factor C-2b [Triticum urartu]	9.98287	3.00918	1.73008	0.0233756	1	up	GO:0003677(DNA binding);GO:0003700(DNA binding transcription factor activity);GO:0005515(protein binding);GO:0005634(nucleus);GO:0006351(transcription, DNA-templated);GO:0006355(regulation of transcription, DNA-templated);GO:0043565(sequence-specific DNA binding);GO:0061408(positive regulation of transcription from RNA polymerase II promoter in response to heat stress)	NA	NA	NA
TRITD_7Av1G195860	hypothetical protein TRIUR3_31167 [Triticum urartu]	75.0736	163.562	-1.12346	0.047354	1	down	GO:0003674(molecular_function);GO:0009507(chloroplast);GO:0009737(response to abscisic acid);GO:0016021(integral component of membrane)	NA	NA	NA
TRITD_7Av1G207730	predicted protein [Hordeum vulgare subsp. vulgare];hypothetical protein TRIUR3_27833 [Triticum urartu]	9.7989	28.1819	-1.52408	0.0106993	1	down	GO:0005886(plasma membrane);GO:0005886(plasma membrane)	NA	NA	NA
TRITD_7Av1G207880	uncharacterized protein LOC109751649 [Aegilops tauschii subsp. tauschii];hypothetical protein TRIUR3_19327 [Triticum urartu];predicted protein [Hordeum vulgare subsp. vulgare]	15.3654	50.4921	-1.71637	0.00475267	0.69204	down	GO:0003674(molecular_function);GO:0009507(chloroplast);GO:0009570(chloroplast stroma);GO:0009579(thylakoid);GO:0010478(chlororespiration);GO:0010478(chlororespiration)	NA	NA	NA
TRITD_7Av1G208090	germin-like protein 8-4 [Aegilops tauschii subsp. tauschii];Germin-like protein 8-12 [Triticum urartu]	11.4332	3.93658	1.53822	0.0466449	1	up	GO:0005618(cell wall);GO:0033609(oxalate metabolic process);GO:0046564(oxalate decarboxylase activity);GO:0046564(oxalate decarboxylase activity)	NA	NA	NA
TRITD_7Av1G215950	putative methionyl-tRNA synthetase [Triticum urartu];probable methionine--tRNA ligase [Aegilops tauschii subsp. tauschii]	3.02292	6.64434	-1.13618	0.046923	1	down	GO:0005829(cytosol);GO:0006418(tRNA aminoacylation for protein translation);GO:0006418(tRNA aminoacylation for protein translation)	00450(Selenocompound metabolism);00970(Aminoacyl-tRNA biosynthesis);00970(Aminoacyl-tRNA biosynthesis)	K01874	EC:6.1.1.10
TRITD_7Av1G223310	7-deoxyloganetic acid glucosyltransferase-like [Aegilops tauschii subsp. tauschii]	3.09845	0.750933	2.04479	0.0075948	0.938889	up	GO:0009813(flavonoid biosynthetic process);GO:0043231(intracellular membrane-bounded organelle);GO:0052696(flavonoid glucuronidation);GO:0080043(quercetin 3-O-glucosyltransferase activity);GO:0080044(quercetin 7-O-glucosyltransferase activity)	NA	NA	NA
TRITD_7Av1G229410	putative protein phosphatase 2C 59 [Triticum urartu]	10.8595	2.26658	2.26036	0.0026308	0.494435	up	GO:0004722(protein serine/threonine phosphatase activity);GO:0005886(plasma membrane);GO:0006470(protein dephosphorylation);GO:0042742(defense response to bacterium);GO:0044419(interspecies interaction between organisms);GO:0046872(metal ion binding)	NA	NA	NA
TRITD_7Av1G230400	endotransglucosylase/hydrolase XTH5 [Triticum aestivum]	65.4917	21.0997	1.63409	0.031052	1	up	GO:0004553(hydrolase activity, hydrolyzing O-glycosyl compounds);GO:0005576(extracellular region);GO:0005618(cell wall);GO:0005794(Golgi apparatus);GO:0010411(xyloglucan metabolic process);GO:0016762(xyloglucan:xyloglucosyl transferase activity);GO:0016798(hydrolase activity, acting on glycosyl bonds);GO:0042546(cell wall biogenesis);GO:0048046(apoplast);GO:0071555(cell wall organization);GO:0071…	NA	NA	NA
TRITD_7Av1G236130	germin-like protein 5-1 [Aegilops tauschii subsp. tauschii]	10.1927	3.09962	1.71737	0.0254151	1	up	GO:0005618(cell wall);GO:0033609(oxalate metabolic process);GO:0046564(oxalate decarboxylase activity)	NA	NA	NA
TRITD_7Av1G236150	germin-like protein 5-1 [Aegilops tauschii subsp. tauschii]	5.84766	1.82382	1.6809	0.0298992	1	up	GO:0005618(cell wall);GO:0033609(oxalate metabolic process);GO:0046564(oxalate decarboxylase activity)	NA	NA	NA
TRITD_7Av1G240480	putative FBD-associated F-box protein At3g50710 [Aegilops tauschii subsp. tauschii];hypothetical protein TRIUR3_14261 [Triticum urartu]	7.66489	1.64371	2.22131	0.00314828	0.553124	up	GO:0003674(molecular_function);GO:0005634(nucleus);GO:0008150(biological_process);GO:0008150(biological_process)	NA	NA	NA
TRITD_7Av1G240500	hypothetical protein TRIUR3_14263 [Triticum urartu]	251.919	46.6618	2.43264	0.00106077	0.273998	up	GO:0003824(catalytic activity);GO:0005634(nucleus);GO:0009408(response to heat);GO:0010286(heat acclimation);GO:0010608(posttranscriptional regulation of gene expression)	NA	NA	NA
TRITD_7Av1G246610	uncharacterized protein LOC109760196 [Aegilops tauschii subsp. tauschii]	3.02742	0.962916	1.65261	0.0327354	1	up	NA	NA	NA	NA
TRITD_7Av1G251800	ROR1 [Triticum aestivum]	1.01317	3.85143	-1.92651	0.00246523	0.483474	down	GO:0005515(protein binding);GO:0003677(DNA binding);GO:0005634(nucleus);GO:0006260(DNA replication);GO:0006281(DNA repair);GO:0006310(DNA recombination);GO:0016458(gene silencing);GO:0016458(gene silencing)	03030(DNA replication);03420(Nucleotide excision repair);03430(Mismatch repair);03440(Homologous recombination);03440(Homologous recombination)	K10739	NA
TRITD_7Av1G252700	ureide permease 1-like [Aegilops tauschii subsp. tauschii]	1.65983	4.22403	-1.34758	0.0237892	1	down	GO:0005274(allantoin:proton symporter activity);GO:0005524(ATP binding);GO:0005739(mitochondrion);GO:0015210(uracil transmembrane transporter activity);GO:0015720(allantoin transport);GO:0015857(uracil transport);GO:0016021(integral component of membrane);GO:0043100(pyrimidine nucleobase salvage)	NA	NA	NA
TRITD_7Av1G254360	Aspartic proteinase nepenthesin-2 [Triticum urartu]	2.31481	0.629573	1.87845	0.0140967	1	up	GO:0004190(aspartic-type endopeptidase activity);GO:0006508(proteolysis);GO:0030163(protein catabolic process)	NA	NA	NA
TRITD_7Av1G255680	basic leucine zipper 9-like isoform X1 [Aegilops tauschii subsp. tauschii];basic leucine zipper 9-like isoform X2 [Aegilops tauschii subsp. tauschii];predicted protein [Hordeum vulgare subsp. vulgare]	12.8211	4.43688	1.5309	0.0471258	1	up	GO:0003677(DNA binding);GO:0003700(DNA binding transcription factor activity);GO:0005515(protein binding);GO:0005634(nucleus);GO:0006351(transcription, DNA-templated);GO:0006355(regulation of transcription, DNA-templated);GO:0042803(protein homodimerization activity);GO:0046982(protein heterodimerization activity);GO:0071333(cellular response to glucose stimulus);GO:0071333(cellular response to g…	NA	NA	NA
TRITD_7Av1G261390	protein ECERIFERUM 3-like [Aegilops tauschii subsp. tauschii];predicted protein, partial [Hordeum vulgare subsp. vulgare]	4.1882	0.725031	2.53022	0.000807619	0.226697	up	GO:0010025(wax biosynthetic process);GO:0043447(alkane biosynthetic process);GO:0046184(aldehyde biosynthetic process);GO:0046184(aldehyde biosynthetic process)	00073(Cutin, suberine and wax biosynthesis);00073(Cutin, suberine and wax biosynthesis)	K15404	EC:4.1.99.5
TRITD_7Av1G262770	chaperone protein dnaJ 8, chloroplastic-like [Aegilops tauschii subsp. tauschii]	15.694	3.60349	2.12275	0.00497363	0.708597	up	NA	NA	NA	NA
TRITD_7Av1G265030	RecName: Full=Homogentisate geranylgeranyltransferase; Short=HGGT; Flags: Precursor;Digeranylgeranylglyceryl phosphate synthase [Triticum urartu]	10.3662	22.7303	-1.13273	0.0464031	1	down	GO:0004659(prenyltransferase activity);GO:0005886(plasma membrane);GO:0006636(unsaturated fatty acid biosynthetic process);GO:0009266(response to temperature stimulus);GO:0009507(chloroplast);GO:0009915(phloem sucrose loading);GO:0010176(homogentisate phytyltransferase activity);GO:0010189(vitamin E biosynthetic process);GO:0016021(integral component of membrane);GO:0016765(transferase activity, …	00130(Ubiquinone and other terpenoid-quinone biosynthesis);00130(Ubiquinone and other terpenoid-quinone biosynthesis)	K09833	EC:2.5.1.115;EC:2.5.1.116
TRITD_7Av1G270170	chaperone protein dnaJ 11, chloroplastic-like [Aegilops tauschii subsp. tauschii]	16.9454	5.76708	1.55498	0.0435996	1	up	GO:0005634(nucleus);GO:0006457(protein folding);GO:0009507(chloroplast);GO:0009536(plastid);GO:0009570(chloroplast stroma)	NA	NA	NA
TRITD_7Av1G270470	F-box protein PP2-B11-like [Aegilops tauschii subsp. tauschii];hypothetical protein TRIUR3_01652 [Triticum urartu]	1.35709	3.93871	-1.53721	0.0130943	1	down	GO:0005634(nucleus);GO:0016567(protein ubiquitination);GO:0030246(carbohydrate binding);GO:0030246(carbohydrate binding)	NA	NA	NA
TRITD_7Av1G279920	NAC domain-containing protein 92-like isoform X2 [Aegilops tauschii subsp. tauschii];NAC domain-containing protein 92-like isoform X1 [Aegilops tauschii subsp. tauschii]	12.2438	27.4646	-1.16552	0.0413158	1	down	GO:0003677(DNA binding);GO:0003700(DNA binding transcription factor activity);GO:0005634(nucleus);GO:0006351(transcription, DNA-templated);GO:0006355(regulation of transcription, DNA-templated);GO:0007275(multicellular organism development);GO:0007275(multicellular organism development)	03013(RNA transport);03015(mRNA surveillance pathway);03018(RNA degradation);03018(RNA degradation)	K13126	NA
TRITD_7Bv1G002140	transcription elongation factor 1 homolog [Aegilops tauschii subsp. tauschii]	163.478	54.5547	1.58332	0.0374146	1	up	GO:0005634(nucleus);GO:0046872(metal ion binding)	NA	NA	NA
TRITD_7Bv1G003400	GDSL esterase/lipase At5g45910-like [Aegilops tauschii subsp. tauschii]	9.30031	25.0639	-1.43026	0.0155039	1	down	GO:0005576(extracellular region);GO:0016042(lipid catabolic process);GO:0016788(hydrolase activity, acting on ester bonds);GO:0052689(carboxylic ester hydrolase activity);GO:0052689(carboxylic ester hydrolase activity)	00901(Indole alkaloid biosynthesis);00901(Indole alkaloid biosynthesis)	K21026	EC:3.1.1.80
TRITD_7Bv1G005570	predicted protein [Hordeum vulgare subsp. vulgare]	14.9278	2.47789	2.59082	0.000620068	0.192818	up	GO:0009699(phenylpropanoid biosynthetic process);GO:0042349(guiding stereospecific synthesis activity)	00970(Aminoacyl-tRNA biosynthesis)	K01870	EC:6.1.1.5
TRITD_7Bv1G007730	uncharacterized protein LOC109753284 [Aegilops tauschii subsp. tauschii];hypothetical protein TRIUR3_05062 [Triticum urartu]	12.2734	3.18679	1.94536	0.0100355	1	up	NA	NA	NA	NA
TRITD_7Bv1G017580	F-box only protein 7 [Triticum urartu]	2.14116	0.696893	1.61938	0.0403049	1	up	NA	NA	NA	NA
TRITD_7Bv1G025920	auxin response factor 16 [Aegilops tauschii subsp. tauschii];Auxin response factor 16 [Triticum urartu]	4.18602	0.853424	2.29425	0.00236111	0.471792	up	GO:0003677(DNA binding);GO:0003700(DNA binding transcription factor activity);GO:0005515(protein binding);GO:0005634(nucleus);GO:0006351(transcription, DNA-templated);GO:0006355(regulation of transcription, DNA-templated);GO:0009723(response to ethylene);GO:0009733(response to auxin);GO:0009734(auxin-activated signaling pathway);GO:0010311(lateral root formation);GO:0043565(sequence-specific DNA …	04075(Plant hormone signal transduction);04075(Plant hormone signal transduction)	K14486	NA
TRITD_7Bv1G026400	aldose 1-epimerase-like [Aegilops tauschii subsp. tauschii]	16.2202	55.0756	-1.76363	0.00383064	0.610269	down	GO:0004034(aldose 1-epimerase activity);GO:0005737(cytoplasm);GO:0006006(glucose metabolic process);GO:0006012(galactose metabolic process);GO:0030246(carbohydrate binding);GO:0030246(carbohydrate binding)	00010(Glycolysis / Gluconeogenesis);00052(Galactose metabolism);00052(Galactose metabolism)	K01785	EC:5.1.3.3
TRITD_7Bv1G028140	unnamed protein product [Triticum aestivum]	0.928849	3.19366	-1.78169	0.00458287	0.681407	down	GO:0004674(protein serine/threonine kinase activity);GO:0005886(plasma membrane);GO:0006468(protein phosphorylation);GO:0006952(defense response);GO:0009506(plasmodesma)	NA	NA	NA
TRITD_7Bv1G028400	uncharacterized protein LOC109760623 [Aegilops tauschii subsp. tauschii]	5.85816	1.9009	1.62376	0.0391109	1	up	NA	NA	NA	NA
TRITD_7Bv1G032520	hypothetical protein TRIUR3_03225 [Triticum urartu]	275.099	730.928	-1.40978	0.0165326	1	down	GO:0003674(molecular_function);GO:0008150(biological_process);GO:0009507(chloroplast);GO:0009534(chloroplast thylakoid);GO:0009535(chloroplast thylakoid membrane);GO:0009579(thylakoid);GO:0009941(chloroplast envelope);GO:0010287(plastoglobule);GO:0016021(integral component of membrane);GO:0016021(integral component of membrane)	00562(Inositol phosphate metabolism);04070(Phosphatidylinositol signaling system);04070(Phosphatidylinositol signaling system)	K01092	EC:3.1.3.25
TRITD_7Bv1G032810	nischarin-like [Aegilops tauschii subsp. tauschii]	6.9036	1.51956	2.18369	0.00404804	0.627367	up	NA	NA	NA	NA
TRITD_7Bv1G036340	hypothetical protein TRIUR3_31458 [Triticum urartu]	7.44158	16.9291	-1.18583	0.0394599	1	down	NA	NA	NA	NA
TRITD_7Bv1G039240	UDP-glycosyltransferase 73C5-like [Aegilops tauschii subsp. tauschii];hypothetical protein TRIUR3_32422 [Triticum urartu]	1.44263	3.69702	-1.35766	0.022185	1	down	GO:0008194(UDP-glycosyltransferase activity);GO:0009813(flavonoid biosynthetic process);GO:0043231(intracellular membrane-bounded organelle);GO:0052696(flavonoid glucuronidation);GO:0052696(flavonoid glucuronidation)	00944(Flavone and flavonol biosynthesis);00944(Flavone and flavonol biosynthesis)	K22771	EC:2.4.1.-
TRITD_7Bv1G044980	16.0 kDa heat shock protein, peroxisomal-like [Aegilops tauschii subsp. tauschii]	18.4017	2.53875	2.85765	0.000174419	0.0893783	up	GO:0009408(response to heat)	04141(Protein processing in endoplasmic reticulum)	K13993	NA
TRITD_7Bv1G054530	aspartyl protease family protein At5g10770-like [Aegilops tauschii subsp. tauschii]	3.60745	12.9261	-1.84124	0.00285017	0.517444	down	GO:0004190(aspartic-type endopeptidase activity);GO:0006508(proteolysis);GO:0030163(protein catabolic process);GO:0030163(protein catabolic process)	NA	NA	NA
TRITD_7Bv1G054860	uncharacterized protein LOC109784334 [Aegilops tauschii subsp. tauschii];Epoxide hydrolase 2 [Triticum urartu]	3.71332	15.7828	-2.08757	0.000892881	0.242459	down	GO:0016787(hydrolase activity);GO:0016787(hydrolase activity)	00590(Arachidonic acid metabolism);04146(Peroxisome);00260(Glycine, serine and threonine metabolism);00260(Glycine, serine and threonine metabolism)	K08726;K01079	EC:3.3.2.10;EC:3.1.3.76;EC:3.1.3.3
TRITD_7Bv1G055920	carboxyl-terminal-processing peptidase 3, chloroplastic [Aegilops tauschii subsp. tauschii]	8.19979	2.5816	1.66732	0.0285172	1	up	GO:0030288(outer membrane-bounded periplasmic space);GO:0030288(outer membrane-bounded periplasmic space)	NA	NA	NA
TRITD_7Bv1G059290	22.7 kDa heat-shock protein [Aegilops peregrina]	4.63887	10.2571	-1.14478	0.0479054	1	down	GO:0006970(response to osmotic stress);GO:0009408(response to heat)	04141(Protein processing in endoplasmic reticulum)	K13993	NA
TRITD_7Bv1G060710	uncharacterized protein LOC109745074 [Aegilops tauschii subsp. tauschii]	0.963772	15.0249	-3.96252	4.0042e-08	9.78595e-05	down	GO:0005575(cellular_component);GO:0008150(biological_process);GO:0008150(biological_process)	NA	NA	NA
TRITD_7Bv1G065670	pentatricopeptide repeat-containing protein At3g22470, mitochondrial-like [Aegilops tauschii subsp. tauschii]	1.26295	0.431769	1.54846	0.0485425	1	up	NA	NA	NA	NA
TRITD_7Bv1G066520	LOW QUALITY PROTEIN: psbP domain-containing protein 3, chloroplastic [Aegilops tauschii subsp. tauschii]	3.52977	7.7296	-1.13082	0.0490928	1	down	GO:0005509(calcium ion binding);GO:0009507(chloroplast);GO:0009535(chloroplast thylakoid membrane);GO:0009543(chloroplast thylakoid lumen);GO:0009579(thylakoid);GO:0009654(photosystem II oxygen evolving complex);GO:0015979(photosynthesis);GO:0019898(extrinsic component of membrane);GO:0031977(thylakoid lumen);GO:0031977(thylakoid lumen)	NA	NA	NA
TRITD_7Bv1G069430	DNA damage-repair/toleration protein DRT100-like [Aegilops tauschii subsp. tauschii]	13.6712	4.27451	1.6773	0.0272161	1	up	GO:0000166(nucleotide binding);GO:0005886(plasma membrane);GO:0006281(DNA repair);GO:0007165(signal transduction);GO:0009411(response to UV);GO:0009507(chloroplast);GO:0009650(UV protection);GO:0042493(response to drug)	NA	NA	NA
TRITD_7Bv1G069640	tonoplast dicarboxylate transporter-like [Aegilops tauschii subsp. tauschii]	8.65003	2.10205	2.04091	0.00664234	0.843174	up	GO:0005215(transporter activity);GO:0016021(integral component of membrane);GO:0098656(anion transmembrane transport);GO:0098656(anion transmembrane transport)	NA	NA	NA
TRITD_7Bv1G070170	protein FAR1-RELATED SEQUENCE 5-like [Aegilops tauschii subsp. tauschii]	1.12668	2.77863	-1.3023	0.030051	1	down	NA	NA	NA	NA
TRITD_7Bv1G081670	heat-responsive transcription factor [Triticum aestivum]	1.96851	4.35155	-1.14442	0.0496705	1	down	GO:0005634(nucleus);GO:0005634(nucleus)	NA	NA	NA
TRITD_7Bv1G109890	DEAD-box ATP-dependent RNA helicase 42-like [Aegilops tauschii subsp. tauschii]	10.992	0.486608	4.49754	1.18021e-08	4.16628e-05	up	GO:0000398(mRNA splicing, via spliceosome);GO:0004004(ATP-dependent RNA helicase activity);GO:0010468(regulation of gene expression);GO:0010501(RNA secondary structure unwinding);GO:0010501(RNA secondary structure unwinding)	03040(Spliceosome);03040(Spliceosome)	K12811	EC:3.6.4.13
TRITD_7Bv1G125440	GDSL esterase/lipase At1g71691-like [Aegilops tauschii subsp. tauschii]	1.07458	2.40877	-1.16452	0.0490549	1	down	GO:0005576(extracellular region);GO:0016042(lipid catabolic process);GO:0016788(hydrolase activity, acting on ester bonds);GO:0052689(carboxylic ester hydrolase activity);GO:0052689(carboxylic ester hydrolase activity)	00561(Glycerolipid metabolism);00561(Glycerolipid metabolism)	K00679	EC:2.3.1.158
TRITD_7Bv1G125920	uncharacterized protein LOC109742257 [Aegilops tauschii subsp. tauschii]	19.8887	6.009	1.72675	0.0249559	1	up	NA	NA	NA	NA
TRITD_7Bv1G129980	F-box protein At5g49610-like [Aegilops tauschii subsp. tauschii]	1.39157	3.31524	-1.2524	0.0333503	1	down	GO:0004842(ubiquitin-protein transferase activity);GO:0019005(SCF ubiquitin ligase complex);GO:0031146(SCF-dependent proteasomal ubiquitin-dependent protein catabolic process);GO:0031146(SCF-dependent proteasomal ubiquitin-dependent protein catabolic process)	NA	NA	NA
TRITD_7Bv1G132760	abscisic acid receptor PYL8-like [Aegilops tauschii subsp. tauschii]	2.43098	7.19429	-1.56532	0.010517	1	down	GO:0004864(protein phosphatase inhibitor activity);GO:0005634(nucleus);GO:0005737(cytoplasm);GO:0009738(abscisic acid-activated signaling pathway);GO:0010427(abscisic acid binding);GO:0080163(regulation of protein serine/threonine phosphatase activity)	04016(MAPK signaling pathway - plant);04075(Plant hormone signal transduction)	K14496	NA
TRITD_7Bv1G138210	probable aquaporin TIP2-2 [Aegilops tauschii subsp. tauschii];delta tonoplast intrinsic protein TIP2;2 [Triticum aestivum]	35.5493	7.37998	2.26813	0.00241395	0.477399	up	GO:0005887(integral component of plasma membrane);GO:0009705(plant-type vacuole membrane);GO:0009992(cellular water homeostasis);GO:0015250(water channel activity);GO:0015254(glycerol channel activity);GO:0034220(ion transmembrane transport);GO:0042807(central vacuole);GO:0042807(central vacuole)	NA	NA	NA
TRITD_7Bv1G145370	predicted protein [Hordeum vulgare subsp. vulgare]	0.976282	2.3394	-1.26077	0.0360918	1	down	GO:0006508(proteolysis);GO:0008233(peptidase activity);GO:0009507(chloroplast);GO:0016021(integral component of membrane);GO:0016021(integral component of membrane)	NA	NA	NA
TRITD_7Bv1G149540	ent-kaurene oxidase [Triticum aestivum]	7.30316	15.8874	-1.12129	0.0483073	1	down	GO:0005783(endoplasmic reticulum);GO:0009686(gibberellin biosynthetic process);GO:0009707(chloroplast outer membrane);GO:0009740(gibberellic acid mediated signaling pathway);GO:0010241(ent-kaurene oxidation to kaurenoic acid);GO:0016709(oxidoreductase activity, acting on paired donors, with incorporation or reduction of molecular oxygen, NAD(P)H as one donor, and incorporation of one atom of oxyg…	00904(Diterpenoid biosynthesis)	K04122	EC:1.14.14.86
TRITD_7Bv1G159400	fructose-bisphosphate aldolase 5, cytosolic-like [Aegilops tauschii subsp. tauschii];Fructose-bisphosphate aldolase, cytoplasmic isozyme 1 [Triticum urartu]	10.6093	25.3951	-1.25921	0.0295801	1	down	GO:0004332(fructose-bisphosphate aldolase activity);GO:0005515(protein binding);GO:0005737(cytoplasm);GO:0005829(cytosol);GO:0006094(gluconeogenesis);GO:0006096(glycolytic process);GO:0009507(chloroplast);GO:0009507(chloroplast)	00010(Glycolysis / Gluconeogenesis);00030(Pentose phosphate pathway);00051(Fructose and mannose metabolism);00710(Carbon fixation in photosynthetic organisms);00710(Carbon fixation in photosynthetic organisms)	K01623	EC:4.1.2.13
TRITD_7Bv1G161680	uncharacterized protein LOC109751649 [Aegilops tauschii subsp. tauschii];predicted protein [Hordeum vulgare subsp. vulgare]	17.344	43.2095	-1.31691	0.0239514	1	down	GO:0003674(molecular_function);GO:0009507(chloroplast);GO:0009570(chloroplast stroma);GO:0009579(thylakoid);GO:0010478(chlororespiration);GO:0010478(chlororespiration)	NA	NA	NA
TRITD_7Bv1G179520	putative xyloglucan endotransglucosylase/hydrolase protein 23 [Triticum urartu];probable xyloglucan endotransglucosylase/hydrolase protein 23 [Aegilops tauschii subsp. tauschii];putative xyloglucan endotransglucosylase/hydrolase protein 25 [Triticum urartu]	24.7888	5.63671	2.13676	0.00430024	0.650585	up	GO:0004553(hydrolase activity, hydrolyzing O-glycosyl compounds);GO:0005576(extracellular region);GO:0005618(cell wall);GO:0009832(plant-type cell wall biogenesis);GO:0010411(xyloglucan metabolic process);GO:0016762(xyloglucan:xyloglucosyl transferase activity);GO:0016798(hydrolase activity, acting on glycosyl bonds);GO:0048046(apoplast);GO:0071555(cell wall organization);GO:0005794(Golgi apparat…	NA	NA	NA
TRITD_7Bv1G179950	endotransglucosylase/hydrolase XTH5 [Triticum aestivum]	34.6239	7.31248	2.24334	0.00265345	0.494435	up	GO:0004553(hydrolase activity, hydrolyzing O-glycosyl compounds);GO:0005576(extracellular region);GO:0005618(cell wall);GO:0005794(Golgi apparatus);GO:0010411(xyloglucan metabolic process);GO:0016762(xyloglucan:xyloglucosyl transferase activity);GO:0016798(hydrolase activity, acting on glycosyl bonds);GO:0042546(cell wall biogenesis);GO:0048046(apoplast);GO:0071555(cell wall organization);GO:0009…	NA	NA	NA
TRITD_7Bv1G188630	unnamed protein product [Triticum aestivum]	38.7669	10.9415	1.82501	0.0154666	1	up	GO:0009408(response to heat);GO:0009408(response to heat)	04141(Protein processing in endoplasmic reticulum);04141(Protein processing in endoplasmic reticulum)	K13993	NA
TRITD_7Bv1G189970	protein HEAT-STRESS-ASSOCIATED 32 [Aegilops tauschii subsp. tauschii];hypothetical protein TRIUR3_14263 [Triticum urartu]	198.803	43.3792	2.19626	0.00315591	0.553124	up	GO:0003824(catalytic activity);GO:0005634(nucleus);GO:0009408(response to heat);GO:0010286(heat acclimation);GO:0010608(posttranscriptional regulation of gene expression);GO:0010608(posttranscriptional regulation of gene expression)	NA	NA	NA
TRITD_7Bv1G200640	(S)-beta-bisabolene synthase-like [Aegilops tauschii subsp. tauschii]	1.0596	4.99358	-2.23655	0.000494187	0.171737	down	GO:0010334(sesquiterpene synthase activity);GO:0045338(farnesyl diphosphate metabolic process);GO:0051762(sesquiterpene biosynthetic process);GO:0047461((+)-delta-cadinene synthase activity);GO:1901928(cadinene biosynthetic process);GO:1901928(cadinene biosynthetic process)	00909(Sesquiterpenoid and triterpenoid biosynthesis);00909(Sesquiterpenoid and triterpenoid biosynthesis)	K15803	EC:4.2.3.75
TRITD_7Bv1G202070	hypothetical protein TRIUR3_03715 [Triticum urartu]	0.904019	2.51087	-1.47376	0.0156077	1	down	NA	NA	NA	NA
TRITD_7Bv1G204600	BAG family molecular chaperone regulator 6 isoform X6 [Aegilops tauschii subsp. tauschii];BAG family molecular chaperone regulator 6 isoform X4 [Aegilops tauschii subsp. tauschii];BAG family molecular chaperone regulator 6 isoform X1 [Aegilops tauschii subsp. tauschii];BAG family molecular chaperone regulator 6 isoform X5 [Aegilops tauschii subsp. tauschii];BAG family molecular chaperone regulato…	8.24074	1.1484	2.84315	0.000145969	0.078603	up	GO:0005515(protein binding);GO:0005516(calmodulin binding);GO:0005634(nucleus);GO:0006457(protein folding);GO:0006914(autophagy);GO:0009408(response to heat);GO:0009409(response to cold);GO:0009506(plasmodesma);GO:0009644(response to high light intensity);GO:0009817(defense response to fungus, incompatible interaction);GO:0010228(vegetative to reproductive phase transition of meristem);GO:0010508…	NA	NA	NA
TRITD_7Bv1G205530	basic leucine zipper 9-like isoform X2 [Aegilops tauschii subsp. tauschii]	52.8197	13.7233	1.94444	0.00942649	1	up	GO:0003677(DNA binding);GO:0003700(DNA binding transcription factor activity);GO:0005515(protein binding);GO:0005634(nucleus);GO:0006351(transcription, DNA-templated);GO:0006355(regulation of transcription, DNA-templated);GO:0042803(protein homodimerization activity);GO:0046982(protein heterodimerization activity);GO:0071333(cellular response to glucose stimulus)	NA	NA	NA
TRITD_7Bv1G207970	DIMBOA UDP-glucosyltransferase BX8-like [Aegilops tauschii subsp. tauschii];ent-isokaurene C2-hydroxylase-like [Aegilops tauschii subsp. tauschii]	1.0691	0.30504	1.80933	0.022116	1	up	GO:0008194(UDP-glycosyltransferase activity);GO:0009813(flavonoid biosynthetic process);GO:0043231(intracellular membrane-bounded organelle);GO:0052696(flavonoid glucuronidation);GO:0052696(flavonoid glucuronidation)	00402(Benzoxazinoid biosynthesis);00402(Benzoxazinoid biosynthesis)	K13227	EC:2.4.1.202
TRITD_7Bv1G220130	cytochrome P450 [Triticum aestivum]	2.07403	0.526987	1.9766	0.0106862	1	up	GO:0016020(membrane);GO:0016709(oxidoreductase activity, acting on paired donors, with incorporation or reduction of molecular oxygen, NAD(P)H as one donor, and incorporation of one atom of oxygen);GO:0044550(secondary metabolite biosynthetic process);GO:0044550(secondary metabolite biosynthetic process)	NA	NA	NA
TRITD_7Bv1G230330	powdery mildew resistance-related protein [Triticum urartu]	0.556762	2.04866	-1.87955	0.0026522	0.494435	down	GO:0005515(protein binding);GO:0005524(ATP binding);GO:0005576(extracellular region);GO:0006952(defense response);GO:0043531(ADP binding);GO:0043531(ADP binding)	NA	NA	NA
TRITD_7Bv1G230460	powdery mildew resistance-related protein [Triticum urartu]	0.33905	0.996971	-1.55605	0.0111683	1	down	GO:0005515(protein binding);GO:0005524(ATP binding);GO:0005576(extracellular region);GO:0006952(defense response);GO:0043531(ADP binding)	NA	NA	NA
TRITD_7Bv1G231930	gibberellin-regulated protein 9-like isoform X1 [Aegilops tauschii subsp. tauschii]	4.52116	11.9454	-1.40169	0.02008	1	down	GO:0005576(extracellular region);GO:0009739(response to gibberellin);GO:0009740(gibberellic acid mediated signaling pathway)	NA	NA	NA

## Sheet: DBA Aurora - WH vs CG
Table S5 continued. List of genes showing stress-responsive expression patterns between the control group and each stress treatment group in two durum wheat genotypes.
Gene_name	Description	FPKM.TG5_WH	FPKM.TG5_CG	Log2(fold-change)	pval	qval	Regulation pattern	GO terms	KEGG pathways	KO (KEGG ORTHOLOGY) entry identifier	EC (Enzyme Commission) number
TRITD_1Av1G000490	cytochrome P450 72A15-like [Aegilops tauschii subsp. tauschii];Secologanin synthase [Triticum urartu]	0.685817	2.45147	-1.83775	0.00832099	1	down	GO:0004497(monooxygenase activity);GO:0004497(monooxygenase activity)	NA	NA	NA
[truncated: 458 more rows]

## Sheet: L6 - WS vs CG 
Table S5 continued. List of genes showing stress-responsive expression patterns between the control group and each stress treatment group in two durum wheat genotypes.
Gene_name	Description	FPKM.SG5_WS	FPKM.SG5_CG	Log2(fold-change)	pval	qval	Regulation pattern	GO terms	KEGG pathways	KO (KEGG ORTHOLOGY) entry identifier	EC (Enzyme Commission) number
TRITD_1Av1G000490	cytochrome P450 72A15-like [Aegilops tauschii subsp. tauschii];Secologanin synthase [Triticum urartu]	1.21118	3.18417	-1.39451	0.0395883	1	down	GO:0004497(monooxygenase activity);GO:0004497(monooxygenase activity)	NA	NA	NA
[truncated: 494 more rows]

## Sheet: L6 - HS vs CG
Table S5 continued. List of genes showing stress-responsive expression patterns between the control group and each stress treatment group in two durum wheat genotypes.
[truncated: 1,674 more rows]

[truncated: 1 more sheets: L6 - WH vs CG]
