# Supplementary material for: Multi-Omics Analysis of Small RNA, Transcriptome, and Degradome in T. turgidum—Regulatory Networks of Grain Development and Abiotic Stress Response
Source: Int J Mol Sci. 2020 Oct 21;21(20):7772. doi: 10.3390/ijms21207772 (PMC7589925; doi:10.3390/ijms21207772)
Supplement: Supplementary file 1 [file ijms-21-07772-s001.zip › Supplementary files Proof Part 2 out of 3/Table S6.xlsx]

## Sheet: CG - DBA Aurora vs L6
Table S6. List of genes showing genotype-dependent expression patterns between DBA Aurora and L6 under each treatment condition.
Gene_name	Description	FPKM.TG5_CG	FPKM.SG5_CG	Fold-change (FC)	Log2(FC)	pval	qval	Regulation	GO terms	KEGG pathways	KO (KEGG ORTHOLOGY) entry identifier	EC (Enzyme Commission) number
TRITD_1Av1G001920	hypothetical protein TRIUR3_00587 [Triticum urartu];protein SUPPRESSOR OF GENE SILENCING 3 homolog isoform X1 [Aegilops tauschii subsp. tauschii]	0.569466	3.45541	0.164804	-2.60118	0.000292713	0.0923701	down	GO:0004526(ribonuclease P activity);GO:0005655(nucleolar ribonuclease P complex);GO:0090502(RNA phosphodiester bond hydrolysis, endonucleolytic);GO:0090502(RNA phosphodiester bond hydrolysis, endonucleolytic)	NA	NA	NA
TRITD_1Av1G003480	methionine S-methyltransferase isoform X1 [Aegilops tauschii subsp. tauschii];Methionine S-methyltransferase [Triticum urartu];methionine S-methyltransferase isoform X2 [Aegilops tauschii subsp. tauschii];hypothetical protein TRIUR3_01074 [Triticum urartu]	3.98869	1.46721	2.71855	1.44284	0.027484	1	up	GO:0001887(selenium compound metabolic process);GO:0005737(cytoplasm);GO:0005829(cytosol);GO:0008757(S-adenosylmethionine-dependent methyltransferase activity);GO:0009058(biosynthetic process);GO:0030170(pyridoxal phosphate binding);GO:0030732(methionine S-methyltransferase activity);GO:0032259(methylation);GO:0046500(S-adenosylmethionine metabolic process);GO:0046500(S-adenosylmethionine metabol…	00450(Selenocompound metabolism);00450(Selenocompound metabolism)	K08247	EC:2.1.1.12
TRITD_1Av1G006120	probable serine/threonine-protein kinase PBL11 [Aegilops tauschii subsp. tauschii];putative serine/threonine-protein kinase NAK [Triticum urartu]	11.2775	4.29245	2.62729	1.39358	0.0333383	1	up	GO:0004675(transmembrane receptor protein serine/threonine kinase activity);GO:0005524(ATP binding);GO:0005886(plasma membrane);GO:0006468(protein phosphorylation);GO:0006952(defense response);GO:0007166(cell surface receptor signaling pathway);GO:0009507(chloroplast);GO:0016301(kinase activity);GO:0016301(kinase activity)	NA	NA	NA
TRITD_1Av1G006510	EGF domain-specific O-linked N-acetylglucosamine transferase-like [Aegilops tauschii subsp. tauschii]	3.29825	0.880509	3.74585	1.90529	0.0049727	0.792613	up	GO:0005576(extracellular region);GO:0016021(integral component of membrane);GO:0016757(transferase activity, transferring glycosyl groups)	00514(Other types of O-glycan biosynthesis)	K18134	EC:2.4.1.255
TRITD_1Av1G006630	outer envelope pore protein 16, chloroplastic-like [Aegilops tauschii subsp. tauschii]	17.2233	4.51659	3.81334	1.93105	0.00414198	0.703259	up	GO:0005744(mitochondrial inner membrane presequence translocase complex);GO:0030150(protein import into mitochondrial matrix);GO:0031305(integral component of mitochondrial inner membrane);GO:0045037(protein import into chloroplast stroma)	NA	NA	NA
TRITD_1Av1G006800	putative E3 ubiquitin-protein ligase [Triticum monococcum]	14.931	5.89084	2.53462	1.34177	0.0392131	1	up	GO:0004842(ubiquitin-protein transferase activity);GO:0005515(protein binding);GO:0016301(kinase activity);GO:0042742(defense response to bacterium);GO:0051865(protein autoubiquitination);GO:0051865(protein autoubiquitination)	NA	NA	NA
TRITD_1Av1G008040	phenylalanine ammonia-lyase-like [Aegilops tauschii subsp. tauschii];Phenylalanine ammonia-lyase [Triticum urartu]	0.671792	0.134416	4.99787	2.32131	0.000861553	0.220621	up	GO:0005515(protein binding);GO:0005737(cytoplasm);GO:0006559(L-phenylalanine catabolic process);GO:0006952(defense response);GO:0006979(response to oxidative stress);GO:0009555(pollen development);GO:0009611(response to wounding);GO:0009699(phenylpropanoid biosynthetic process);GO:0009800(cinnamic acid biosynthetic process);GO:0009819(drought recovery);GO:0010224(response to UV-B);GO:0045548(phen…	00360(Phenylalanine metabolism);00940(Phenylpropanoid biosynthesis);00940(Phenylpropanoid biosynthesis)	K10775	EC:4.3.1.24
TRITD_1Av1G019280	hypothetical protein TRIUR3_15065 [Triticum urartu]	5.23067	192.589	0.0271598	-5.20239	4.79362e-11	2.49596e-07	down	GO:0005576(extracellular region);GO:0006869(lipid transport);GO:0008289(lipid binding)	NA	NA	NA
TRITD_1Av1G019290	hypothetical protein TRIUR3_15065 [Triticum urartu]	156.947	1194.35	0.131407	-2.92789	3.72237e-05	0.0194307	down	GO:0005576(extracellular region);GO:0006869(lipid transport);GO:0008289(lipid binding)	NA	NA	NA
TRITD_1Av1G035120	1-aminocyclopropane-1-carboxylate oxidase-like [Aegilops tauschii subsp. tauschii]	15.8837	6.52054	2.43595	1.28448	0.0478217	1	up	GO:0009693(ethylene biosynthetic process);GO:0051213(dioxygenase activity);GO:0051213(dioxygenase activity)	00270(Cysteine and methionine metabolism);00270(Cysteine and methionine metabolism)	K05933	EC:1.14.17.4
TRITD_1Av1G035170	predicted protein [Hordeum vulgare subsp. vulgare]	13.4573	3.27783	4.10554	2.03757	0.00254721	0.516736	up	GO:0009693(ethylene biosynthetic process);GO:0051213(dioxygenase activity);GO:0051213(dioxygenase activity)	00270(Cysteine and methionine metabolism);00270(Cysteine and methionine metabolism)	K05933	EC:1.14.17.4
TRITD_1Av1G036160	hypothetical protein TRIUR3_26282 [Triticum urartu]	14.9595	109.811	0.136229	-2.87589	5.42736e-05	0.0249347	down	NA	NA	NA	NA
TRITD_1Av1G052410	boron transporter 4-like [Aegilops tauschii subsp. tauschii];Boron transporter 4 [Triticum urartu]	5.80074	18.4169	0.314968	-1.66672	0.0151547	1	down	GO:0005887(integral component of plasma membrane);GO:0008509(anion transmembrane transporter activity);GO:0051453(regulation of intracellular pH);GO:0098656(anion transmembrane transport);GO:0098656(anion transmembrane transport)	NA	NA	NA
TRITD_1Av1G106600	alpha-galactosidase-like [Aegilops tauschii subsp. tauschii];Alpha-galactosidase [Triticum urartu]	3.21291	1.13429	2.83253	1.50209	0.0244504	1	up	GO:0009505(plant-type cell wall);GO:0009505(plant-type cell wall)	00052(Galactose metabolism);00561(Glycerolipid metabolism);00600(Sphingolipid metabolism);00603(Glycosphingolipid biosynthesis - globo and isoglobo series);00603(Glycosphingolipid biosynthesis - globo and isoglobo series)	K07407	EC:3.2.1.22
TRITD_1Av1G107050	unknown [Triticum aestivum]	44.2988	7.33236	6.04155	2.59492	0.000158889	0.0583984	up	GO:0005576(extracellular region);GO:0006952(defense response);GO:0006952(defense response)	NA	NA	NA
TRITD_1Av1G115640	aquaporin NIP3-1 [Aegilops tauschii subsp. tauschii]	1.75665	5.76295	0.304818	-1.71398	0.0143073	1	down	GO:0005887(integral component of plasma membrane);GO:0009992(cellular water homeostasis);GO:0015250(water channel activity);GO:0015254(glycerol channel activity);GO:0034220(ion transmembrane transport)	NA	NA	NA
TRITD_1Av1G137480	fluoride export protein 1 isoform X1 [Aegilops tauschii subsp. tauschii];predicted protein [Hordeum vulgare subsp. vulgare]	2.18245	0.823478	2.65028	1.40615	0.0373147	1	up	GO:0005886(plasma membrane);GO:0016020(membrane);GO:1903424(fluoride transmembrane transport);GO:1903425(fluoride transmembrane transporter activity);GO:1903425(fluoride transmembrane transporter activity)	NA	NA	NA
TRITD_1Av1G146450	Histone H3.2 [Triticum urartu];LOW QUALITY PROTEIN: histone H3.2 [Cicer arietinum]	2.93436	58.4317	0.0502187	-4.31563	1.30476e-08	3.39684e-05	down	GO:0000786(nucleosome);GO:0003677(DNA binding);GO:0005634(nucleus);GO:0006334(nucleosome assembly);GO:0031492(nucleosomal DNA binding);GO:0031492(nucleosomal DNA binding)	NA	NA	NA
TRITD_1Av1G174530	uncharacterized protein LOC109770573 isoform X3 [Aegilops tauschii subsp. tauschii];uncharacterized protein LOC109770573 isoform X4 [Aegilops tauschii subsp. tauschii];uncharacterized protein LOC109770573 isoform X2 [Aegilops tauschii subsp. tauschii]	17.4018	5.72071	3.04189	1.60497	0.0158327	1	up	NA	NA	NA	NA
TRITD_1Av1G200370	early nodulin-like protein 1 [Aegilops tauschii subsp. tauschii]	44.9395	15.3884	2.92035	1.54614	0.0183922	1	up	GO:0046658(anchored component of plasma membrane)	00230(Purine metabolism);00240(Pyrimidine metabolism);03020(RNA polymerase)	K03006	EC:2.7.7.6
TRITD_1Av1G207030	hypothetical protein TRIUR3_18342 [Triticum urartu]	0.52064	2.17686	0.23917	-2.06389	0.00318729	0.592703	down	GO:0005634(nucleus);GO:0042752(regulation of circadian rhythm);GO:0043111(replication fork arrest);GO:0043111(replication fork arrest)	NA	NA	NA
TRITD_1Av1G210740	hypothetical protein TRIUR3_17355 [Triticum urartu]	38.6417	107.818	0.358397	-1.48037	0.0308417	1	down	NA	NA	NA	NA
TRITD_1Av1G215650	hypothetical protein TRIUR3_30355 [Triticum urartu]	14.8277	4.04828	3.66271	1.87291	0.00548134	0.837463	up	NA	NA	NA	NA
TRITD_1Av1G220020	predicted protein [Hordeum vulgare subsp. vulgare];fatty acid amide hydrolase-like [Aegilops tauschii subsp. tauschii];Glutamyl-tRNA(Gln) amidotransferase subunit A [Triticum urartu]	39.0466	13.5759	2.87617	1.52415	0.0197619	1	up	GO:0004040(amidase activity);GO:0005773(vacuole);GO:0005774(vacuolar membrane);GO:0005783(endoplasmic reticulum);GO:0005789(endoplasmic reticulum membrane);GO:0005794(Golgi apparatus);GO:0005886(plasma membrane);GO:0016021(integral component of membrane);GO:0042742(defense response to bacterium);GO:0047412(N-(long-chain-acyl)ethanolamine deacylase activity);GO:0070291(N-acylethanolamine metabolic…	00970(Aminoacyl-tRNA biosynthesis);00970(Aminoacyl-tRNA biosynthesis)	K02433	EC:6.3.5.6;EC:6.3.5.7
TRITD_1Av1G221050	uncharacterized protein LOC109739812 [Aegilops tauschii subsp. tauschii];hypothetical protein TRIUR3_18214 [Triticum urartu]	1.11346	3.07317	0.362315	-1.46468	0.0376202	1	down	GO:0005634(nucleus);GO:0008308(voltage-gated anion channel activity);GO:0031307(integral component of mitochondrial outer membrane);GO:1900057(positive regulation of leaf senescence);GO:1900057(positive regulation of leaf senescence)	NA	NA	NA
TRITD_1Av1G221140	uncharacterized protein LOC109740203 [Aegilops tauschii subsp. tauschii]	9.85016	29.159	0.337809	-1.56572	0.0230241	1	down	NA	NA	NA	NA
TRITD_1Av1G221680	hypothetical protein TRIUR3_18459 [Triticum urartu]	50.2715	19.9947	2.51424	1.33012	0.0417237	1	up	NA	NA	NA	NA
TRITD_1Av1G224710	hypothetical protein TRIUR3_35008 [Triticum urartu]	7.71119	53.3546	0.144527	-2.79059	9.84639e-05	0.0394373	down	NA	NA	NA	NA
TRITD_1Av1G224820	hypothetical protein TRIUR3_35008 [Triticum urartu]	17.0418	4.56976	3.72926	1.89889	0.00591743	0.870161	up	NA	NA	NA	NA
TRITD_1Av1G227390	hypothetical protein TRIUR3_17235 [Triticum urartu]	5.87677	1.99567	2.94476	1.55815	0.0191706	1	up	GO:0016787(hydrolase activity);GO:0016787(hydrolase activity)	NA	NA	NA
TRITD_1Av1G230600	UDP-glucose 4-epimerase 1 [Aegilops tauschii subsp. tauschii]	19.2954	3.66841	5.25988	2.39503	0.000445268	0.128802	up	GO:0003978(UDP-glucose 4-epimerase activity);GO:0005829(cytosol);GO:0005886(plasma membrane);GO:0006012(galactose metabolic process);GO:0042546(cell wall biogenesis);GO:0046983(protein dimerization activity);GO:0071555(cell wall organization);GO:0071555(cell wall organization)	00052(Galactose metabolism);00520(Amino sugar and nucleotide sugar metabolism);00520(Amino sugar and nucleotide sugar metabolism)	K01784	EC:5.1.3.2
TRITD_1Bv1G004000	LEAF RUST 10 DISEASE-RESISTANCE LOCUS RECEPTOR-LIKE PROTEIN KINASE-like 2.4 isoform X1 [Aegilops tauschii subsp. tauschii];LEAF RUST 10 DISEASE-RESISTANCE LOCUS RECEPTOR-LIKE PROTEIN KINASE-like 2.3 [Aegilops tauschii subsp. tauschii];rust resistance kinase Lr10-like isoform X2 [Aegilops tauschii subsp. tauschii];rust resistance kinase Lr10-like isoform X1 [Aegilops tauschii subsp. tauschii];TAK1…	1.44094	0.521981	2.76053	1.46494	0.0252219	1	up	GO:0005886(plasma membrane);GO:0005886(plasma membrane)	NA	NA	NA
TRITD_1Bv1G010920	hypothetical protein OsI_14960 [Oryza sativa Indica Group]	1.03805	8.22941	0.126139	-2.98691	3.73178e-05	0.0194307	down	GO:0004842(ubiquitin-protein transferase activity);GO:0019005(SCF ubiquitin ligase complex);GO:0031146(SCF-dependent proteasomal ubiquitin-dependent protein catabolic process)	NA	NA	NA
TRITD_1Bv1G016860	Xylanase inhibitor protein 1 [Triticum urartu]	8.47912	2.631	3.22277	1.6883	0.0119451	1	up	GO:0004568(chitinase activity);GO:0005576(extracellular region);GO:0006032(chitin catabolic process);GO:0008061(chitin binding)	00520(Amino sugar and nucleotide sugar metabolism)	K01183	EC:3.2.1.14
TRITD_1Bv1G026890	uncharacterized protein LOC109734119 [Aegilops tauschii subsp. tauschii]	4.07048	11.8303	0.344073	-1.53921	0.0245915	1	down	GO:0000122(negative regulation of transcription by RNA polymerase II);GO:0003677(DNA binding);GO:0003700(DNA binding transcription factor activity);GO:0005515(protein binding);GO:0005634(nucleus);GO:0008380(RNA splicing);GO:0010582(floral meristem determinacy);GO:1900055(regulation of leaf senescence);GO:1990619(histone H3-K9 deacetylation);GO:2000617(positive regulation of histone H3-K9 acetylat…	NA	NA	NA
TRITD_1Bv1G030900	WRKY14 transcription factor [Triticum aestivum]	5.1866	1.65901	3.12633	1.64447	0.0135273	1	up	GO:0003700(DNA binding transcription factor activity);GO:0005515(protein binding);GO:0005634(nucleus);GO:0006351(transcription, DNA-templated);GO:0006355(regulation of transcription, DNA-templated);GO:0006970(response to osmotic stress);GO:0009408(response to heat);GO:0009409(response to cold);GO:0009414(response to water deprivation);GO:0009651(response to salt stress);GO:0010120(camalexin biosy…	04016(MAPK signaling pathway - plant);04626(Plant-pathogen interaction);04626(Plant-pathogen interaction)	K13424	NA
TRITD_1Bv1G050120	putative glucan 1,3-beta-glucosidase A [Triticum urartu]	3.12909	1.03787	3.01492	1.59212	0.0165007	1	up	GO:0005576(extracellular region);GO:0006073(cellular glucan metabolic process);GO:0008422(beta-glucosidase activity);GO:0009251(glucan catabolic process);GO:0009986(cell surface);GO:0000324(fungal-type vacuole);GO:0004338(glucan exo-1,3-beta-glucosidase activity);GO:0004553(hydrolase activity, hydrolyzing O-glycosyl compounds);GO:0005618(cell wall);GO:0008152(metabolic process);GO:0009277(fungal-…	00500(Starch and sucrose metabolism);00500(Starch and sucrose metabolism)	K01210	EC:3.2.1.58
TRITD_1Bv1G096750	acyltransferase-like protein At1g54570, chloroplastic [Aegilops tauschii subsp. tauschii]	3.65016	0.523709	6.96983	2.80112	7.269e-05	0.0312788	up	GO:0004144(diacylglycerol O-acyltransferase activity);GO:0010287(plastoglobule);GO:0033306(phytol metabolic process);GO:0033306(phytol metabolic process)	NA	NA	NA
TRITD_1Bv1G119210	aquaporin NIP3-1 [Aegilops tauschii subsp. tauschii]	1.55207	5.91231	0.262516	-1.92952	0.00628283	0.900376	down	GO:0005887(integral component of plasma membrane);GO:0009992(cellular water homeostasis);GO:0015250(water channel activity);GO:0015254(glycerol channel activity);GO:0034220(ion transmembrane transport);GO:0034220(ion transmembrane transport)	NA	NA	NA
TRITD_1Bv1G121880	60S ribosomal export protein NMD3 [Aegilops tauschii subsp. tauschii]	13.5275	3.78525	3.57375	1.83744	0.00574349	0.858528	up	GO:0000055(ribosomal large subunit export from nucleus);GO:0005634(nucleus);GO:0005737(cytoplasm);GO:0043023(ribosomal large subunit binding)	03013(RNA transport);03008(Ribosome biogenesis in eukaryotes)	K07562	NA
TRITD_1Bv1G153430	phospholipase A1-II 7-like [Aegilops tauschii subsp. tauschii]	1.9934	6.15117	0.324069	-1.62563	0.0187468	1	down	GO:0005737(cytoplasm);GO:0008970(phosphatidylcholine 1-acylhydrolase activity);GO:0008970(phosphatidylcholine 1-acylhydrolase activity)	00220(Arginine biosynthesis);00220(Arginine biosynthesis)	K00145	EC:1.2.1.38
TRITD_1Bv1G156510	Histone H3.2 [Triticum urartu]	6.88943	2.47893	2.77919	1.47467	0.0293059	1	up	GO:0000786(nucleosome);GO:0003677(DNA binding);GO:0005634(nucleus);GO:0006334(nucleosome assembly);GO:0031492(nucleosomal DNA binding)	NA	NA	NA
TRITD_1Bv1G169620	expansin EXPA11 [Triticum aestivum]	59.8318	19.6268	3.04848	1.60809	0.0144379	1	up	GO:0005576(extracellular region);GO:0005618(cell wall);GO:0006949(syncytium formation);GO:0009505(plant-type cell wall);GO:0009664(plant-type cell wall organization);GO:0009739(response to gibberellin);GO:0009826(unidimensional cell growth);GO:0009828(plant-type cell wall loosening);GO:0010114(response to red light);GO:0010119(regulation of stomatal movement);GO:0016020(membrane);GO:0016020(membr…	NA	NA	NA
TRITD_1Bv1G173190	uncharacterized protein At1g05835-like [Aegilops tauschii subsp. tauschii]	65.3494	322.367	0.202718	-2.30246	0.000930509	0.23256	down	NA	NA	NA	NA
TRITD_1Bv1G173520	somatic embryogenesis receptor kinase 2-like [Aegilops tauschii subsp. tauschii]	12.5874	256.831	0.0490103	-4.35077	8.61643e-09	2.44714e-05	down	GO:0005886(plasma membrane);GO:0006952(defense response);GO:0007165(signal transduction);GO:0007165(signal transduction)	04016(MAPK signaling pathway - plant);04075(Plant hormone signal transduction);04626(Plant-pathogen interaction);04626(Plant-pathogen interaction)	K13416	EC:2.7.10.1;EC:2.7.11.1
TRITD_1Bv1G175960	putative glucan endo-1,3-beta-glucosidase GVI isoform X2 [Aegilops tauschii subsp. tauschii];Putative glucan endo-1,3-beta-glucosidase GVI [Triticum urartu];putative glucan endo-1,3-beta-glucosidase GVI isoform X1 [Aegilops tauschii subsp. tauschii]	2.72615	0.963134	2.8305	1.50106	0.0241351	1	up	GO:0004553(hydrolase activity, hydrolyzing O-glycosyl compounds);GO:0030247(polysaccharide binding);GO:0046658(anchored component of plasma membrane);GO:0046658(anchored component of plasma membrane)	00500(Starch and sucrose metabolism);00500(Starch and sucrose metabolism)	K19891	EC:3.2.1.39
TRITD_1Bv1G178720	unnamed protein product [Triticum aestivum];hypothetical protein TRIUR3_27041 [Triticum urartu]	2.9048	0.756513	3.83972	1.941	0.00492776	0.789478	up	GO:0005200(structural constituent of cytoskeleton);GO:0005515(protein binding);GO:0005634(nucleus);GO:0005737(cytoplasm);GO:0006338(chromatin remodeling);GO:0006355(regulation of transcription, DNA-templated);GO:0006952(defense response);GO:0006970(response to osmotic stress);GO:0008283(cell proliferation);GO:0009266(response to temperature stimulus);GO:0009845(seed germination);GO:0009910(negati…	NA	NA	NA
TRITD_1Bv1G179330	GDSL esterase/lipase EXL3-like [Aegilops tauschii subsp. tauschii]	1.90262	6.20076	0.306836	-1.70446	0.0140988	1	down	GO:0005576(extracellular region);GO:0016042(lipid catabolic process);GO:0016298(lipase activity);GO:0016746(transferase activity, transferring acyl groups);GO:0019953(sexual reproduction);GO:0052689(carboxylic ester hydrolase activity)	00561(Glycerolipid metabolism)	NA	NA
TRITD_1Bv1G202080	3-ketoacyl-CoA synthase 20-like [Aegilops tauschii subsp. tauschii]	4.03643	16.3904	0.246268	-2.0217	0.00355409	0.645542	down	GO:0005634(nucleus);GO:0006633(fatty acid biosynthetic process);GO:0009409(response to cold);GO:0009416(response to light stimulus);GO:0009922(fatty acid elongase activity);GO:0016021(integral component of membrane);GO:0102336(3-oxo-arachidoyl-CoA synthase activity);GO:0102337(3-oxo-cerotoyl-CoA synthase activity);GO:0102338(3-oxo-lignoceronyl-CoA synthase activity);GO:0102756(very-long-chain 3-k…	00062(Fatty acid elongation);00062(Fatty acid elongation)	K15397	EC:2.3.1.199
TRITD_1Bv1G205330	hypothetical protein TRIUR3_03326 [Triticum urartu]	17.7536	48.2787	0.367732	-1.44327	0.0348408	1	down	GO:0000154(rRNA modification);GO:0030515(snoRNA binding);GO:0031428(box C/D snoRNP complex);GO:0032040(small-subunit processome);GO:0032040(small-subunit processome)	03008(Ribosome biogenesis in eukaryotes);03008(Ribosome biogenesis in eukaryotes)	K14564	NA
TRITD_1Bv1G211720	hypothetical protein TRIUR3_10764 [Triticum urartu]	0.875714	3.0382	0.288235	-1.79468	0.0107563	1	down	GO:0004842(ubiquitin-protein transferase activity);GO:0019005(SCF ubiquitin ligase complex);GO:0031146(SCF-dependent proteasomal ubiquitin-dependent protein catabolic process);GO:0031146(SCF-dependent proteasomal ubiquitin-dependent protein catabolic process)	NA	NA	NA
TRITD_1Bv1G213330	Splicing factor U2af small subunit B [Triticum urartu];splicing factor U2af small subunit B isoform X3 [Aegilops tauschii subsp. tauschii]	53.2484	9.96558	5.34323	2.41771	0.000375473	0.115001	up	GO:0000398(mRNA splicing, via spliceosome);GO:0003677(DNA binding);GO:0003723(RNA binding);GO:0005634(nucleus);GO:0005681(spliceosomal complex);GO:0016607(nuclear speck);GO:0030628(pre-mRNA 3'-splice site binding);GO:0046872(metal ion binding);GO:0048573(photoperiodism, flowering);GO:0089701(U2AF);GO:0005515(protein binding);GO:0005515(protein binding)	03040(Spliceosome);03040(Spliceosome)	K12836	NA
TRITD_1Bv1G214250	uncharacterized protein ycf23-like [Aegilops tauschii subsp. tauschii]	29.8445	9.19118	3.24708	1.69915	0.0100907	1	up	NA	NA	NA	NA
TRITD_1Bv1G214960	uncharacterized protein LOC109784134 [Aegilops tauschii subsp. tauschii]	3.5897	1.35316	2.65283	1.40753	0.0329159	1	up	GO:0003977(UDP-N-acetylglucosamine diphosphorylase activity);GO:0005829(cytosol);GO:0006048(UDP-N-acetylglucosamine biosynthetic process);GO:0006048(UDP-N-acetylglucosamine biosynthetic process)	00520(Amino sugar and nucleotide sugar metabolism);00520(Amino sugar and nucleotide sugar metabolism)	K00972	EC:2.7.7.23;EC:2.7.7.83
TRITD_1Bv1G216560	F-box protein At5g49610-like [Aegilops tauschii subsp. tauschii];hypothetical protein TRIUR3_23979 [Triticum urartu]	3.23091	1.0435	3.09624	1.63052	0.0153494	1	up	GO:0004842(ubiquitin-protein transferase activity);GO:0019005(SCF ubiquitin ligase complex);GO:0031146(SCF-dependent proteasomal ubiquitin-dependent protein catabolic process);GO:0031146(SCF-dependent proteasomal ubiquitin-dependent protein catabolic process)	NA	NA	NA
TRITD_1Bv1G216670	disease resistance protein RPP13-like [Aegilops tauschii subsp. tauschii];predicted protein [Hordeum vulgare subsp. vulgare]	1.89586	0.260474	7.27848	2.86364	5.26313e-05	0.0245411	up	GO:0004185(serine-type carboxypeptidase activity);GO:0051603(proteolysis involved in cellular protein catabolic process);GO:0051603(proteolysis involved in cellular protein catabolic process)	04626(Plant-pathogen interaction);04626(Plant-pathogen interaction)	K13457	NA
TRITD_1Bv1G218730	uncharacterized protein LOC109739812 [Aegilops tauschii subsp. tauschii]	6.2777	2.00193	3.13582	1.64884	0.0131587	1	up	GO:0005634(nucleus);GO:0008308(voltage-gated anion channel activity);GO:0031307(integral component of mitochondrial outer membrane);GO:1900057(positive regulation of leaf senescence);GO:1900057(positive regulation of leaf senescence)	NA	NA	NA
TRITD_1Bv1G222160	uncharacterized protein LOC109785425 [Aegilops tauschii subsp. tauschii]	1.27052	0.411298	3.08904	1.62716	0.0186799	1	up	GO:0003674(molecular_function);GO:0005634(nucleus);GO:0005886(plasma membrane);GO:0008150(biological_process);GO:0005575(cellular_component);GO:0005575(cellular_component)	NA	NA	NA
TRITD_2Av1G001840	protein NRT1/ PTR FAMILY 8.5-like isoform X1 [Aegilops tauschii subsp. tauschii]	2.63186	0.789557	3.33333	1.73697	0.00923476	1	up	GO:0005215(transporter activity);GO:0005886(plasma membrane);GO:0006857(oligopeptide transport);GO:0009705(plant-type vacuole membrane);GO:0016020(membrane);GO:0016021(integral component of membrane);GO:0022857(transmembrane transporter activity);GO:0055085(transmembrane transport);GO:0015333(peptide:proton symporter activity);GO:0015333(peptide:proton symporter activity)	NA	NA	NA
TRITD_2Av1G006180	hypothetical protein TRIUR3_06017 [Triticum urartu]	157.031	4.27358	36.7447	5.19946	2.9541e-11	1.84578e-07	up	NA	NA	NA	NA
TRITD_2Av1G006230	cysteine-rich receptor-like protein kinase 40 isoform X1 [Aegilops tauschii subsp. tauschii];unnamed protein product [Triticum aestivum]	3.42506	0.879031	3.8964	1.96214	0.00442679	0.72788	up	GO:0004674(protein serine/threonine kinase activity);GO:0005886(plasma membrane);GO:0006468(protein phosphorylation);GO:0006952(defense response);GO:0009506(plasmodesma);GO:0009506(plasmodesma)	NA	NA	NA
TRITD_2Av1G007630	Putative disease resistance RPP13-like protein 1 [Triticum urartu]	0.929263	2.83173	0.328161	-1.60753	0.0200764	1	down	GO:0005515(protein binding);GO:0005524(ATP binding);GO:0005576(extracellular region);GO:0006952(defense response);GO:0043531(ADP binding);GO:0005634(nucleus);GO:0005634(nucleus)	NA	NA	NA
TRITD_2Av1G009050	hypothetical protein TRIUR3_02244 [Triticum urartu]	3.25873	9.41493	0.346124	-1.53064	0.0265168	1	down	GO:0003723(RNA binding);GO:0005737(cytoplasm);GO:0043231(intracellular membrane-bounded organelle);GO:0043231(intracellular membrane-bounded organelle)	NA	NA	NA
TRITD_2Av1G016540	putative flavin-containing monooxygenase 1 [Triticum urartu]	10.5937	2.84979	3.71734	1.89427	0.0046324	0.74985	up	GO:0004497(monooxygenase activity);GO:0055114(oxidation-reduction process);GO:0055114(oxidation-reduction process)	NA	NA	NA
TRITD_2Av1G063210	Cysteine-rich receptor-like protein kinase 10 [Triticum urartu]	3.96401	1.30524	3.03698	1.60264	0.0175669	1	up	GO:0004674(protein serine/threonine kinase activity);GO:0005886(plasma membrane);GO:0006468(protein phosphorylation);GO:0006952(defense response);GO:0009506(plasmodesma);GO:0009506(plasmodesma)	NA	NA	NA
TRITD_2Av1G066110	Polyol transporter 5 [Triticum urartu]	3.23382	0.62293	5.19131	2.3761	0.000632182	0.171739	up	GO:0005351(carbohydrate:proton symporter activity);GO:0005355(glucose transmembrane transporter activity);GO:0005887(integral component of plasma membrane);GO:0046323(glucose import)	NA	NA	NA
TRITD_2Av1G108620	protein CURVATURE THYLAKOID 1B, chloroplastic-like isoform X2 [Aegilops tauschii subsp. tauschii];hypothetical protein TRIUR3_30562 [Triticum urartu]	15.5328	5.73327	2.70924	1.43789	0.0295015	1	up	GO:0003677(DNA binding);GO:0009295(nucleoid);GO:0009507(chloroplast);GO:0009508(plastid chromosome);GO:0009534(chloroplast thylakoid);GO:0009535(chloroplast thylakoid membrane);GO:0009579(thylakoid);GO:0009737(response to abscisic acid);GO:0009773(photosynthetic electron transport in photosystem I);GO:0009941(chloroplast envelope);GO:0016021(integral component of membrane);GO:0030093(chloroplast …	00562(Inositol phosphate metabolism);04070(Phosphatidylinositol signaling system);04070(Phosphatidylinositol signaling system)	K01092	EC:3.1.3.25
TRITD_2Av1G120540	photosystem II protein D1 (chloroplast) [Triticum aestivum]	6.13315	1.8404	3.33251	1.73661	0.0094415	1	up	GO:0009536(plastid)	00195(Photosynthesis)	K02703	EC:1.10.3.9
TRITD_2Av1G159080	phototropin-2-like [Aegilops tauschii subsp. tauschii];Phototropin-2 [Triticum urartu]	2.92696	0.810922	3.60942	1.85177	0.00593273	0.870161	up	GO:0004674(protein serine/threonine kinase activity);GO:0005634(nucleus);GO:0005737(cytoplasm);GO:0005886(plasma membrane);GO:0035556(intracellular signal transduction);GO:0009882(blue light photoreceptor activity);GO:0009882(blue light photoreceptor activity)	NA	NA	NA
TRITD_2Av1G183880	cellulose synthase-like protein H1 [Aegilops tauschii subsp. tauschii];Cellulose synthase-like protein H1 [Triticum urartu]	6.60201	2.01221	3.28097	1.71412	0.00979401	1	up	GO:0000139(Golgi membrane);GO:0000271(polysaccharide biosynthetic process);GO:0000977(RNA polymerase II regulatory region sequence-specific DNA binding);GO:0005794(Golgi apparatus);GO:0005886(plasma membrane);GO:0009833(plant-type primary cell wall biogenesis);GO:0016021(integral component of membrane);GO:0016740(transferase activity);GO:0016757(transferase activity, transferring glycosyl groups)…	NA	NA	NA
TRITD_2Av1G184650	subtilisin-like protease SBT1.7 [Aegilops tauschii subsp. tauschii]	0.466346	1.47822	0.315478	-1.66439	0.0180458	1	down	GO:0004252(serine-type endopeptidase activity);GO:0005618(cell wall)	NA	NA	NA
TRITD_2Av1G191100	ferric reduction oxidase 7, chloroplastic-like [Aegilops tauschii subsp. tauschii];Superoxide-generating NADPH oxidase heavy chain subunit C [Triticum urartu]	15.7673	4.84296	3.25571	1.70297	0.00980358	1	up	GO:0000293(ferric-chelate reductase activity);GO:0006811(ion transport);GO:0009507(chloroplast);GO:0009767(photosynthetic electron transport chain);GO:0016020(membrane);GO:0016021(integral component of membrane);GO:0016491(oxidoreductase activity);GO:0031969(chloroplast membrane);GO:0046872(metal ion binding);GO:0055114(oxidation-reduction process);GO:0055114(oxidation-reduction process)	NA	NA	NA
TRITD_2Av1G191430	3-oxoacyl-[acyl-carrier-protein] synthase I, chloroplastic [Aegilops tauschii subsp. tauschii];3-oxoacyl-[acyl-carrier-protein] synthase I, chloroplastic [Triticum urartu]	2.17459	0.792498	2.74397	1.45627	0.0310722	1	up	GO:0004312(fatty acid synthase activity);GO:0004315(3-oxoacyl-[acyl-carrier-protein] synthase activity);GO:0006633(fatty acid biosynthetic process);GO:0006636(unsaturated fatty acid biosynthetic process);GO:0009507(chloroplast);GO:0009536(plastid);GO:0009570(chloroplast stroma);GO:0009631(cold acclimation);GO:0009793(embryo development ending in seed dormancy);GO:0009793(embryo development ending…	00061(Fatty acid biosynthesis);00780(Biotin metabolism);00780(Biotin metabolism)	K09458	EC:2.3.1.179
TRITD_2Av1G211330	Endochitinase PR4 [Triticum urartu]	3.42245	9.28468	0.368613	-1.43982	0.0424373	1	down	NA	00520(Amino sugar and nucleotide sugar metabolism)	K01183	EC:3.2.1.14
TRITD_2Av1G211370	chitinase 5-like [Aegilops tauschii subsp. tauschii]	10.595	4.21429	2.51407	1.33002	0.0424252	1	up	GO:0004568(chitinase activity)	00520(Amino sugar and nucleotide sugar metabolism)	K01183	EC:3.2.1.14
TRITD_2Av1G223060	endogenous alpha-amylase/subtilisin inhibitor [Aegilops tauschii subsp. tauschii]	30.6526	12.6289	2.42717	1.27928	0.0489201	1	up	GO:0004867(serine-type endopeptidase inhibitor activity);GO:0015066(alpha-amylase inhibitor activity)	NA	NA	NA
TRITD_2Av1G226970	Disease resistance protein RPS2 [Triticum urartu]	1.18365	0.360739	3.28119	1.71422	0.0118572	1	up	GO:0005515(protein binding);GO:0005524(ATP binding);GO:0005737(cytoplasm);GO:0005886(plasma membrane);GO:0006952(defense response);GO:0007165(signal transduction);GO:0009626(plant-type hypersensitive response);GO:0016045(detection of bacterium);GO:0042742(defense response to bacterium);GO:0043531(ADP binding);GO:0043531(ADP binding)	04626(Plant-pathogen interaction);04626(Plant-pathogen interaction)	K13459	NA
TRITD_2Av1G227870	peroxygenase [Brachypodium distachyon]	1.37351	7.15213	0.192042	-2.3805	0.000824941	0.212992	down	GO:0005509(calcium ion binding);GO:0005773(vacuole);GO:0005783(endoplasmic reticulum);GO:0009269(response to desiccation);GO:0009409(response to cold);GO:0009620(response to fungus);GO:0009651(response to salt stress);GO:0009737(response to abscisic acid);GO:0009751(response to salicylic acid);GO:0010118(stomatal movement);GO:0012511(monolayer-surrounded lipid storage body);GO:0031407(oxylipin me…	00073(Cutin, suberine and wax biosynthesis)	K17991	EC:1.11.2.3
TRITD_2Av1G251240	putative xyloglucan endotransglucosylase/hydrolase protein 13 [Aegilops tauschii subsp. tauschii]	6.57984	0.966901	6.80508	2.76661	9.27213e-05	0.0376196	up	GO:0005576(extracellular region);GO:0005618(cell wall);GO:0010411(xyloglucan metabolic process);GO:0016762(xyloglucan:xyloglucosyl transferase activity);GO:0016798(hydrolase activity, acting on glycosyl bonds);GO:0033946(xyloglucan-specific endo-beta-1,4-glucanase activity);GO:0042546(cell wall biogenesis);GO:0048046(apoplast);GO:0071555(cell wall organization)	NA	NA	NA
TRITD_2Av1G266660	hypothetical protein TRIUR3_12816 [Triticum urartu]	6.27283	112.099	0.0559581	-4.15951	3.53265e-08	7.12565e-05	down	NA	NA	NA	NA
TRITD_2Av1G266670	hypothetical protein TRIUR3_12815 [Triticum urartu]	6.39813	121.032	0.0528633	-4.24159	2.04562e-08	4.91594e-05	down	NA	NA	NA	NA
TRITD_2Av1G269780	unnamed protein product [Triticum aestivum]	4.94601	1.27247	3.88694	1.95864	0.00373109	0.658547	up	GO:0005773(vacuole);GO:0009705(plant-type vacuole membrane);GO:0015098(molybdate ion transmembrane transporter activity);GO:0015116(sulfate transmembrane transporter activity);GO:0015689(molybdate ion transport);GO:0090414(molybdate ion export from vacuole)	NA	NA	NA
TRITD_2Av1G284960	unnamed protein product [Triticum aestivum]	4.33629	1.5075	2.87648	1.52431	0.0205784	1	up	GO:0004553(hydrolase activity, hydrolyzing O-glycosyl compounds);GO:0005576(extracellular region);GO:0005773(vacuole);GO:0005829(cytosol);GO:0005975(carbohydrate metabolic process);GO:0009505(plant-type cell wall);GO:0030246(carbohydrate binding);GO:0048046(apoplast)	00052(Galactose metabolism);00500(Starch and sucrose metabolism)	K01187	EC:3.2.1.20
TRITD_2Av1G284990	unnamed protein product [Triticum aestivum]	19.4705	7.41917	2.62435	1.39196	0.0323246	1	up	GO:0004553(hydrolase activity, hydrolyzing O-glycosyl compounds);GO:0005576(extracellular region);GO:0005773(vacuole);GO:0005829(cytosol);GO:0005975(carbohydrate metabolic process);GO:0009505(plant-type cell wall);GO:0030246(carbohydrate binding);GO:0048046(apoplast)	00052(Galactose metabolism);00500(Starch and sucrose metabolism)	K01187	EC:3.2.1.20
TRITD_2Av1G286580	Dihydroorotate dehydrogenase (quinone), mitochondrial [Triticum urartu];unnamed protein product [Triticum aestivum];dihydroorotate dehydrogenase (quinone), mitochondrial [Aegilops tauschii subsp. tauschii]	1.10738	5.87816	0.188388	-2.40822	0.000697891	0.18477	down	GO:0004152(dihydroorotate dehydrogenase activity);GO:0005737(cytoplasm);GO:0006207('de novo' pyrimidine nucleobase biosynthetic process);GO:0006207('de novo' pyrimidine nucleobase biosynthetic process)	00240(Pyrimidine metabolism);00240(Pyrimidine metabolism)	K00254	EC:1.3.5.2
TRITD_2Av1G287310	HBS1-like protein isoform X3 [Aegilops tauschii subsp. tauschii];HBS1-like protein [Triticum urartu];unnamed protein product [Triticum aestivum]	0.435716	3.36867	0.129343	-2.95072	4.66213e-05	0.0231224	down	GO:0003924(GTPase activity);GO:0005622(intracellular);GO:0006412(translation);GO:0032790(ribosome disassembly);GO:0032790(ribosome disassembly)	03015(mRNA surveillance pathway);03015(mRNA surveillance pathway)	K14416	NA
TRITD_2Av1G289120	unnamed protein product [Triticum aestivum]	35.4887	3.07313	11.548	3.52958	1.06792e-06	0.00116741	up	GO:0005737(cytoplasm);GO:0008150(biological_process);GO:0008150(biological_process)	00010(Glycolysis / Gluconeogenesis);00051(Fructose and mannose metabolism);00562(Inositol phosphate metabolism);00710(Carbon fixation in photosynthetic organisms);00710(Carbon fixation in photosynthetic organisms)	K01803	EC:5.3.1.1
TRITD_2Av1G291390	Cysteine proteinase inhibitor 8 [Triticum urartu]	9.38068	70.0836	0.13385	-2.90131	4.7894e-05	0.0231224	down	GO:0004869(cysteine-type endopeptidase inhibitor activity);GO:0005576(extracellular region);GO:0005618(cell wall);GO:0006952(defense response);GO:0010030(positive regulation of seed germination);GO:0034605(cellular response to heat);GO:2000117(negative regulation of cysteine-type endopeptidase activity)	NA	NA	NA
TRITD_2Av1G293170	unnamed protein product [Triticum aestivum]	4.24501	1.56469	2.71301	1.4399	0.0328613	1	up	GO:0004601(peroxidase activity);GO:0009505(plant-type cell wall);GO:0009664(plant-type cell wall organization)	00940(Phenylpropanoid biosynthesis)	K00430	EC:1.11.1.7
TRITD_2Av1G295880	26 kDa endochitinase 1-like [Aegilops tauschii subsp. tauschii]	0.930889	2.50499	0.371614	-1.42812	0.0433791	1	down	GO:0004568(chitinase activity);GO:0005576(extracellular region);GO:0008061(chitin binding);GO:0016998(cell wall macromolecule catabolic process);GO:0050832(defense response to fungus)	00520(Amino sugar and nucleotide sugar metabolism);04016(MAPK signaling pathway - plant)	K20547	EC:3.2.1.14
TRITD_2Bv1G001760	putative disease resistance protein RGA3 [Aegilops tauschii subsp. tauschii];unnamed protein product [Triticum aestivum]	1.04117	0.307479	3.38615	1.75965	0.00856192	1	up	GO:0005515(protein binding);GO:0005524(ATP binding);GO:0005576(extracellular region);GO:0006952(defense response);GO:0043531(ADP binding);GO:0043531(ADP binding)	NA	NA	NA
TRITD_2Bv1G004710	unnamed protein product [Triticum aestivum]	0.815449	4.91688	0.165847	-2.59208	0.000289547	0.0923033	down	GO:0009813(flavonoid biosynthetic process);GO:0042802(identical protein binding)	00945(Stilbenoid, diarylheptanoid and gingerol biosynthesis)	K17212	EC:2.3.1.211
TRITD_2Bv1G006350	uncharacterized protein LOC109742529 [Aegilops tauschii subsp. tauschii];uncharacterized protein LOC109767595 [Aegilops tauschii subsp. tauschii]	0.755527	0.276488	2.73259	1.45027	0.0315797	1	up	GO:0004674(protein serine/threonine kinase activity);GO:0005886(plasma membrane);GO:0006468(protein phosphorylation);GO:0006952(defense response);GO:0009506(plasmodesma);GO:0005515(protein binding);GO:0042802(identical protein binding);GO:0042802(identical protein binding)	NA	NA	NA
TRITD_2Bv1G006520	formamidopyrimidine-DNA glycosylase-like [Aegilops tauschii subsp. tauschii]	3.0789	14.601	0.210869	-2.24558	0.00131705	0.311155	down	GO:0003684(damaged DNA binding);GO:0003906(DNA-(apurinic or apyrimidinic site) lyase activity);GO:0005634(nucleus);GO:0006281(DNA repair);GO:0006284(base-excision repair);GO:0006289(nucleotide-excision repair);GO:0006979(response to oxidative stress);GO:0008270(zinc ion binding);GO:0008534(oxidized purine nucleobase lesion DNA N-glycosylase activity);GO:0019104(DNA N-glycosylase activity);GO:0140…	03410(Base excision repair);03410(Base excision repair)	K10563	EC:3.2.2.23;EC:4.2.99.18
TRITD_2Bv1G007390	Cysteine-rich receptor-like protein kinase 41 [Triticum urartu];Putative cysteine-rich receptor-like protein kinase 23 [Triticum urartu];putative receptor-like protein kinase At4g00960 [Aegilops tauschii subsp. tauschii]	0.929702	2.49389	0.372792	-1.42356	0.040219	1	down	GO:0004674(protein serine/threonine kinase activity);GO:0005886(plasma membrane);GO:0006468(protein phosphorylation);GO:0006952(defense response);GO:0009506(plasmodesma);GO:0009506(plasmodesma)	NA	NA	NA
TRITD_2Bv1G007600	putative amidase C869.01 [Aegilops tauschii subsp. tauschii]	2.48863	6.46424	0.384984	-1.37713	0.0472179	1	down	GO:0004040(amidase activity)	00330(Arginine and proline metabolism);00360(Phenylalanine metabolism);00380(Tryptophan metabolism)	K01426	EC:3.5.1.4
TRITD_2Bv1G008500	unnamed protein product [Triticum aestivum]	3.0069	1.20824	2.48866	1.31537	0.0479149	1	up	GO:0003959(NADPH dehydrogenase activity);GO:0005622(intracellular);GO:0006952(defense response);GO:0009695(jasmonic acid biosynthetic process);GO:0016629(12-oxophytodienoate reductase activity);GO:0031408(oxylipin biosynthetic process)	00592(alpha-Linolenic acid metabolism)	K05894	EC:1.3.1.42
TRITD_2Bv1G010840	heat shock protein 90 [Triticum aestivum]	4.85917	30.9922	0.156787	-2.67312	0.000148676	0.0552949	down	GO:0005515(protein binding);GO:0005515(protein binding)	04141(Protein processing in endoplasmic reticulum);04626(Plant-pathogen interaction);04626(Plant-pathogen interaction)	K04079	NA
TRITD_2Bv1G011380	acetyl-CoA acetyltransferase, cytosolic 1-like isoform X3 [Aegilops tauschii subsp. tauschii]	21.4572	2.85542	7.51456	2.90969	3.13416e-05	0.0168818	up	GO:0003985(acetyl-CoA C-acetyltransferase activity);GO:0005737(cytoplasm);GO:0005739(mitochondrion);GO:0005777(peroxisome);GO:0005829(cytosol);GO:0005886(plasma membrane);GO:0006635(fatty acid beta-oxidation);GO:0008299(isoprenoid biosynthetic process);GO:0009793(embryo development ending in seed dormancy);GO:0009846(pollen germination);GO:0009860(pollen tube growth);GO:0016125(sterol metabolic p…	00620(Pyruvate metabolism);00630(Glyoxylate and dicarboxylate metabolism);00640(Propanoate metabolism);00650(Butanoate metabolism);00071(Fatty acid degradation);00072(Synthesis and degradation of ketone bodies);00280(Valine, leucine and isoleucine degradation);00310(Lysine degradation);00380(Tryptophan metabolism);00900(Terpenoid backbone biosynthesis)	K00626	EC:2.3.1.9
TRITD_2Bv1G012450	uncharacterized protein LOC109742007 [Aegilops tauschii subsp. tauschii];unnamed protein product [Triticum aestivum]	1.44344	4.45247	0.324189	-1.62509	0.0205822	1	down	NA	03410(Base excision repair);03410(Base excision repair)	K01247	EC:3.2.2.21
TRITD_2Bv1G023180	BTB/POZ and MATH domain-containing protein 1 [Brachypodium distachyon]	0.863046	2.33752	0.369214	-1.43747	0.0413833	1	down	GO:0005515(protein binding);GO:0005634(nucleus);GO:0006970(response to osmotic stress);GO:0016567(protein ubiquitination);GO:0042631(cellular response to water deprivation);GO:0071472(cellular response to salt stress)	NA	NA	NA
TRITD_2Bv1G025970	peroxidase 21-like [Aegilops tauschii subsp. tauschii]	11.5897	3.41415	3.39461	1.76325	0.00818584	1	up	GO:0004601(peroxidase activity);GO:0009505(plant-type cell wall);GO:0009664(plant-type cell wall organization);GO:0009664(plant-type cell wall organization)	00940(Phenylpropanoid biosynthesis);00940(Phenylpropanoid biosynthesis)	K00430	EC:1.11.1.7
TRITD_2Bv1G027120	putative disease resistance protein At1g50180 [Aegilops tauschii subsp. tauschii]	2.52912	0.952436	2.65543	1.40894	0.0345035	1	up	GO:0004674(protein serine/threonine kinase activity);GO:0005886(plasma membrane);GO:0006468(protein phosphorylation);GO:0006952(defense response);GO:0009506(plasmodesma)	NA	NA	NA
TRITD_2Bv1G031770	aldehyde dehydrogenase 22A1-like [Aegilops tauschii subsp. tauschii]	12.7048	2.55543	4.97168	2.31373	0.000660304	0.177832	up	GO:0004029(aldehyde dehydrogenase (NAD) activity)	00260(Glycine, serine and threonine metabolism)	K00130	EC:1.2.1.8
TRITD_2Bv1G032780	Guanine nucleotide-binding protein-like 3-like protein [Triticum urartu]	9.79946	27.9411	0.350719	-1.51161	0.0272488	1	down	GO:0003924(GTPase activity);GO:0005730(nucleolus);GO:0042254(ribosome biogenesis)	03008(Ribosome biogenesis in eukaryotes)	K14538	NA
TRITD_2Bv1G032930	CBL-interacting protein kinase 3 [Triticum aestivum];CBL-interacting protein kinase 31 [Triticum urartu];CBL-interacting protein kinase 31-like [Aegilops tauschii subsp. tauschii]	1.80614	5.89451	0.306411	-1.70646	0.0140008	1	down	GO:0004674(protein serine/threonine kinase activity);GO:0005634(nucleus);GO:0005737(cytoplasm);GO:0006468(protein phosphorylation);GO:0035556(intracellular signal transduction);GO:0035556(intracellular signal transduction)	NA	NA	NA
TRITD_2Bv1G033260	alpha-L-arabinofuranosidase 1-like [Aegilops tauschii subsp. tauschii]	0.825337	9.161	0.0900925	-3.47245	2.20974e-06	0.00203042	down	GO:0005576(extracellular region);GO:0005773(vacuole);GO:0009044(xylan 1,4-beta-xylosidase activity);GO:0009505(plant-type cell wall);GO:0016798(hydrolase activity, acting on glycosyl bonds);GO:0045493(xylan catabolic process);GO:0046373(L-arabinose metabolic process);GO:0046556(alpha-L-arabinofuranosidase activity);GO:0048046(apoplast)	00520(Amino sugar and nucleotide sugar metabolism)	K01209	EC:3.2.1.55
TRITD_2Bv1G033670	golgin subfamily A member 4-like [Aegilops tauschii subsp. tauschii]	0.442602	1.68853	0.262122	-1.93169	0.00617988	0.893822	down	GO:0003674(molecular_function);GO:0005737(cytoplasm);GO:0008150(biological_process);GO:0008150(biological_process)	NA	NA	NA
TRITD_2Bv1G033990	subtilisin-like protease SBT1.6 [Aegilops tauschii subsp. tauschii];Subtilisin-like protease [Triticum urartu]	2.86737	36.3269	0.0789323	-3.66324	5.60418e-07	0.000761218	down	GO:0004252(serine-type endopeptidase activity);GO:0005618(cell wall);GO:0005618(cell wall)	NA	NA	NA
TRITD_2Bv1G034080	unnamed protein product [Triticum aestivum]	0.962708	3.47246	0.277241	-1.85079	0.0081864	1	down	GO:0003700(DNA binding transcription factor activity);GO:0005515(protein binding);GO:0005622(intracellular);GO:0005634(nucleus);GO:0006351(transcription, DNA-templated);GO:0006355(regulation of transcription, DNA-templated);GO:0009723(response to ethylene);GO:0009873(ethylene-activated signaling pathway);GO:0016491(oxidoreductase activity);GO:0042742(defense response to bacterium);GO:0043565(sequ…	04016(MAPK signaling pathway - plant);04075(Plant hormone signal transduction)	K14514	NA
TRITD_2Bv1G034210	probable lysophospholipase BODYGUARD 4 [Aegilops tauschii subsp. tauschii]	2.48563	0.981355	2.53286	1.34077	0.0440319	1	up	GO:0016787(hydrolase activity);GO:0016787(hydrolase activity)	NA	NA	NA
TRITD_2Bv1G037800	peroxidase P7-like [Aegilops tauschii subsp. tauschii];Cationic peroxidase 1 [Triticum urartu]	2.36432	6.49621	0.363954	-1.45817	0.0353774	1	down	GO:0004601(peroxidase activity);GO:0005576(extracellular region);GO:0006979(response to oxidative stress);GO:0020037(heme binding);GO:0042744(hydrogen peroxide catabolic process);GO:0046872(metal ion binding);GO:0055114(oxidation-reduction process);GO:0005515(protein binding);GO:0005618(cell wall);GO:0005794(Golgi apparatus);GO:0005829(cytosol);GO:0009809(lignin biosynthetic process);GO:0010089(x…	00940(Phenylpropanoid biosynthesis);00940(Phenylpropanoid biosynthesis)	K00430	EC:1.11.1.7
TRITD_2Bv1G039450	uncharacterized protein LOC109783270 [Aegilops tauschii subsp. tauschii]	75.9762	241.651	0.314405	-1.6693	0.0148961	1	down	GO:0031305(integral component of mitochondrial inner membrane);GO:0033617(mitochondrial respiratory chain complex IV assembly)	NA	NA	NA
TRITD_2Bv1G039760	aspartyl protease family protein 2-like [Aegilops tauschii subsp. tauschii];unnamed protein product [Triticum aestivum]	71.7918	204.402	0.351229	-1.50952	0.0271931	1	down	GO:0004190(aspartic-type endopeptidase activity);GO:0006508(proteolysis);GO:0030163(protein catabolic process);GO:0030163(protein catabolic process)	NA	NA	NA
TRITD_2Bv1G040430	photosystem I reaction center subunit N, chloroplastic [Aegilops tauschii subsp. tauschii];60S ribosome subunit biogenesis protein NIP7 homolog [Aegilops tauschii subsp. tauschii]	32.1582	83.0941	0.38701	-1.36956	0.045073	1	down	GO:0003723(RNA binding);GO:0005634(nucleus);GO:0005829(cytosol);GO:0042254(ribosome biogenesis);GO:0042255(ribosome assembly);GO:0005516(calmodulin binding);GO:0009507(chloroplast);GO:0009522(photosystem I);GO:0009534(chloroplast thylakoid);GO:0009535(chloroplast thylakoid membrane);GO:0009543(chloroplast thylakoid lumen);GO:0009579(thylakoid);GO:0009773(photosynthetic electron transport in photo…	00195(Photosynthesis);00195(Photosynthesis)	K02701	NA
TRITD_2Bv1G041710	ent-cassadiene C2-hydroxylase-like [Aegilops tauschii subsp. tauschii]	32.0391	8.44819	3.79242	1.92312	0.00384419	0.670929	up	GO:0016020(membrane);GO:0016709(oxidoreductase activity, acting on paired donors, with incorporation or reduction of molecular oxygen, NAD(P)H as one donor, and incorporation of one atom of oxygen);GO:0044550(secondary metabolite biosynthetic process)	NA	NA	NA
TRITD_2Bv1G041830	serine/threonine-protein phosphatase 6 regulatory ankyrin repeat subunit B-like [Aegilops tauschii subsp. tauschii];tankyrase-2-like [Aegilops tauschii subsp. tauschii];ankyrin-1-like [Aegilops tauschii subsp. tauschii];Ankyrin repeat, PH and SEC7 domain containing protein secG [Triticum urartu]	8.74782	1.35418	6.45988	2.69151	0.00010579	0.0412071	up	GO:0003674(molecular_function);GO:0005634(nucleus);GO:0005737(cytoplasm);GO:0005829(cytosol);GO:0006457(protein folding);GO:0006620(posttranslational protein targeting to endoplasmic reticulum membrane);GO:0016192(vesicle-mediated transport);GO:0072380(TRC complex);GO:0072380(TRC complex)	NA	NA	NA
TRITD_2Bv1G042350	probable serine/threonine-protein kinase At1g54610 [Aegilops tauschii subsp. tauschii]	1.03908	3.0578	0.339812	-1.55719	0.0272419	1	down	GO:0005524(ATP binding);GO:0005634(nucleus);GO:0005886(plasma membrane);GO:0016301(kinase activity)	NA	NA	NA
TRITD_2Bv1G045260	uncharacterized protein LOC109743166 [Aegilops tauschii subsp. tauschii]	4.1092	1.1577	3.54946	1.8276	0.00723038	1	up	GO:0003824(catalytic activity);GO:0046685(response to arsenic-containing substance)	00561(Glycerolipid metabolism);00564(Glycerophospholipid metabolism);04070(Phosphatidylinositol signaling system)	K00901	EC:2.7.1.107
TRITD_2Bv1G046880	uncharacterized protein LOC109744178 [Aegilops tauschii subsp. tauschii]	6.37084	2.36151	2.69778	1.43177	0.0291554	1	up	NA	NA	NA	NA
TRITD_2Bv1G066690	protein STRICTOSIDINE SYNTHASE-LIKE 4-like [Aegilops tauschii subsp. tauschii];Adipocyte plasma membrane-associated protein [Triticum urartu]	7.60203	2.6172	2.90464	1.53836	0.0201642	1	up	GO:0005783(endoplasmic reticulum);GO:0016020(membrane);GO:0016788(hydrolase activity, acting on ester bonds);GO:0016788(hydrolase activity, acting on ester bonds)	NA	NA	NA
TRITD_2Bv1G071130	unnamed protein product [Triticum aestivum]	1.38063	7.89287	0.174921	-2.51522	0.000424281	0.124169	down	NA	NA	NA	NA
TRITD_2Bv1G072850		2.15425	7.07603	0.304443	-1.71576	0.0152383	1	down	NA	NA	NA	NA
TRITD_2Bv1G077200	putative polyol transporter 1 [Aegilops tauschii subsp. tauschii]	1.90073	0.510576	3.72271	1.89635	0.0061139	0.888392	up	GO:0005351(carbohydrate:proton symporter activity);GO:0005355(glucose transmembrane transporter activity);GO:0005887(integral component of plasma membrane);GO:0046323(glucose import);GO:0046323(glucose import)	NA	NA	NA
TRITD_2Bv1G080870	predicted protein, partial [Hordeum vulgare subsp. vulgare]	3.50711	9.8399	0.356417	-1.48836	0.0309933	1	down	GO:0004857(enzyme inhibitor activity);GO:0048833(specification of floral organ number)	NA	NA	NA
TRITD_2Bv1G087080	mitochondrial pyruvate carrier 4-like isoform X2 [Aegilops tauschii subsp. tauschii]	87.7459	3.47763	25.2316	4.65716	1.10018e-09	3.81898e-06	up	GO:0005739(mitochondrion);GO:0006850(mitochondrial pyruvate transmembrane transport);GO:0031305(integral component of mitochondrial inner membrane);GO:0050833(pyruvate transmembrane transporter activity)	NA	NA	NA
TRITD_2Bv1G087120	G-type lectin S-receptor-like serine/threonine-protein kinase At2g19130 [Aegilops tauschii subsp. tauschii]	0.360389	1.25093	0.288097	-1.79537	0.0115299	1	down	GO:0004674(protein serine/threonine kinase activity);GO:0005886(plasma membrane);GO:0006468(protein phosphorylation)	NA	NA	NA
TRITD_2Bv1G090740	unnamed protein product [Triticum aestivum]	0.931656	2.55135	0.365163	-1.45339	0.0389279	1	down	NA	NA	NA	NA
TRITD_2Bv1G134130	Phototropin-2 [Triticum urartu];phototropin-2-like [Aegilops tauschii subsp. tauschii]	3.61803	1.20401	3.00498	1.58735	0.0163418	1	up	GO:0004674(protein serine/threonine kinase activity);GO:0005634(nucleus);GO:0005737(cytoplasm);GO:0005886(plasma membrane);GO:0035556(intracellular signal transduction);GO:0035556(intracellular signal transduction)	NA	NA	NA
TRITD_2Bv1G135560	probable aldo-keto reductase 2 [Aegilops tauschii subsp. tauschii]	10.6221	1.02897	10.323	3.36779	3.00782e-06	0.00253965	up	GO:0005737(cytoplasm);GO:0005829(cytosol);GO:0016491(oxidoreductase activity);GO:0046686(response to cadmium ion);GO:0055114(oxidation-reduction process)	00750(Vitamin B6 metabolism)	K05275	EC:1.1.1.65
TRITD_2Bv1G143540	heavy metal-associated isoprenylated plant protein 20-like [Aegilops tauschii subsp. tauschii]	6.91225	2.08891	3.30902	1.7264	0.0101427	1	up	GO:0005737(cytoplasm);GO:0030001(metal ion transport);GO:0046914(transition metal ion binding);GO:0046916(cellular transition metal ion homeostasis)	NA	NA	NA
TRITD_2Bv1G150570	RNA-binding motif protein, X-linked-like-3 [Aegilops tauschii subsp. tauschii];unnamed protein product [Triticum aestivum]	22.4382	2.24125	10.0115	3.32358	3.38518e-06	0.0027117	up	NA	NA	NA	NA
TRITD_2Bv1G150910	cellulose synthase-like protein H1 [Aegilops tauschii subsp. tauschii]	3.05987	0.796066	3.84375	1.94251	0.00403921	0.689558	up	GO:0000139(Golgi membrane);GO:0000271(polysaccharide biosynthetic process);GO:0000977(RNA polymerase II regulatory region sequence-specific DNA binding);GO:0005794(Golgi apparatus);GO:0005886(plasma membrane);GO:0009833(plant-type primary cell wall biogenesis);GO:0016021(integral component of membrane);GO:0016740(transferase activity);GO:0016757(transferase activity, transferring glycosyl groups)…	NA	NA	NA
TRITD_2Bv1G155990	putative 12-oxophytodienoate reductase 11 [Aegilops tauschii subsp. tauschii];12-oxophytodienoate reductase 1 [Triticum urartu]	2.13423	8.68698	0.245681	-2.02514	0.00365595	0.652093	down	GO:0003959(NADPH dehydrogenase activity);GO:0005622(intracellular);GO:0055114(oxidation-reduction process);GO:0055114(oxidation-reduction process)	00592(alpha-Linolenic acid metabolism);00592(alpha-Linolenic acid metabolism)	K05894	EC:1.3.1.42
TRITD_2Bv1G184200	vicilin-like seed storage protein At2g18540 [Aegilops tauschii subsp. tauschii]	3.07692	11.7865	0.261054	-1.93758	0.0052676	0.818732	down	GO:0003674(molecular_function);GO:0005634(nucleus);GO:0008150(biological_process)	NA	NA	NA
TRITD_2Bv1G197280	cytochrome P450 704C1-like [Aegilops tauschii subsp. tauschii]	6.02107	20.2878	0.296783	-1.75252	0.0110629	1	down	GO:0004497(monooxygenase activity);GO:0005506(iron ion binding);GO:0005783(endoplasmic reticulum);GO:0016021(integral component of membrane);GO:0016705(oxidoreductase activity, acting on paired donors, with incorporation or reduction of molecular oxygen);GO:0019825(oxygen binding);GO:0020037(heme binding);GO:0055114(oxidation-reduction process);GO:0055114(oxidation-reduction process)	00071(Fatty acid degradation);00073(Cutin, suberine and wax biosynthesis);00073(Cutin, suberine and wax biosynthesis)	K20495	EC:1.14.14.80
TRITD_2Bv1G197430	protein HOTHEAD-like [Aegilops tauschii subsp. tauschii];unnamed protein product [Triticum aestivum]	8.51325	1.88706	4.51139	2.17357	0.00132834	0.311155	up	GO:0005576(extracellular region);GO:0016614(oxidoreductase activity, acting on CH-OH group of donors);GO:0016832(aldehyde-lyase activity);GO:0050660(flavin adenine dinucleotide binding);GO:0055114(oxidation-reduction process);GO:0055114(oxidation-reduction process)	00260(Glycine, serine and threonine metabolism);00260(Glycine, serine and threonine metabolism)	K00108	EC:1.1.99.1
TRITD_2Bv1G210160	ent-kaurene synthase like 3 [Triticum aestivum]	1.09191	0.348609	3.1322	1.64717	0.0159193	1	up	GO:0000287(magnesium ion binding);GO:0009507(chloroplast);GO:0009536(plastid);GO:0009570(chloroplast stroma);GO:0009686(gibberellin biosynthetic process);GO:0009740(gibberellic acid mediated signaling pathway);GO:0009899(ent-kaurene synthase activity);GO:0009899(ent-kaurene synthase activity)	00904(Diterpenoid biosynthesis);00904(Diterpenoid biosynthesis)	K04121	EC:4.2.3.19
TRITD_2Bv1G210250	KO2 protein [Aegilops speltoides]	2.0394	0.683334	2.98448	1.57748	0.02018	1	up	GO:0005783(endoplasmic reticulum);GO:0009686(gibberellin biosynthetic process);GO:0009707(chloroplast outer membrane);GO:0009740(gibberellic acid mediated signaling pathway);GO:0010241(ent-kaurene oxidation to kaurenoic acid);GO:0016709(oxidoreductase activity, acting on paired donors, with incorporation or reduction of molecular oxygen, NAD(P)H as one donor, and incorporation of one atom of oxyg…	00904(Diterpenoid biosynthesis)	K04122	EC:1.14.14.86
TRITD_2Bv1G214460	ubiquinol oxidase 2, mitochondrial-like [Aegilops tauschii subsp. tauschii];Alternative oxidase 1a, mitochondrial [Triticum urartu];predicted protein [Hordeum vulgare subsp. vulgare]	2.06003	0.691844	2.9776	1.57415	0.0186754	1	up	GO:0005739(mitochondrion);GO:0005739(mitochondrion)	NA	NA	NA
TRITD_2Bv1G226310	pathogenesis-related protein 1-like [Aegilops tauschii subsp. tauschii]	0.775653	2.32719	0.3333	-1.58511	0.0245953	1	down	GO:0004864(protein phosphatase inhibitor activity);GO:0005634(nucleus);GO:0005737(cytoplasm);GO:0009738(abscisic acid-activated signaling pathway);GO:0010427(abscisic acid binding);GO:0080163(regulation of protein serine/threonine phosphatase activity);GO:0080163(regulation of protein serine/threonine phosphatase activity)	NA	NA	NA
TRITD_2Bv1G231460	WRKY45-like transcription factor [Triticum aestivum]	3.75448	1.40587	2.67057	1.41715	0.0331256	1	up	GO:0000987(proximal promoter sequence-specific DNA binding);GO:0003700(DNA binding transcription factor activity);GO:0005634(nucleus);GO:0005730(nucleolus);GO:0006351(transcription, DNA-templated);GO:0006355(regulation of transcription, DNA-templated);GO:0010200(response to chitin);GO:0043565(sequence-specific DNA binding);GO:0044212(transcription regulatory region DNA binding);GO:0048527(lateral…	04626(Plant-pathogen interaction)	K13459	NA
TRITD_2Bv1G232130	uncharacterized protein LOC109746142 isoform X2 [Aegilops tauschii subsp. tauschii]	3.48889	1.39855	2.49464	1.31883	0.0476959	1	up	NA	NA	NA	NA
TRITD_2Bv1G234780	unnamed protein product [Triticum aestivum]	11.2175	4.18118	2.68285	1.42377	0.0297514	1	up	GO:0004161(dimethylallyltranstransferase activity);GO:0004337(geranyltranstransferase activity);GO:0005737(cytoplasm);GO:0045337(farnesyl diphosphate biosynthetic process)	00900(Terpenoid backbone biosynthesis)	K00787	EC:2.5.1.1;EC:2.5.1.10
TRITD_2Bv1G238070	putative isoaspartyl peptidase/L-asparaginase 2 [Triticum urartu];unnamed protein product [Triticum aestivum];probable isoaspartyl peptidase/L-asparaginase 2 [Aegilops tauschii subsp. tauschii]	0.484313	1.76217	0.274839	-1.86334	0.00877004	1	down	GO:0004067(asparaginase activity);GO:0005737(cytoplasm);GO:0006508(proteolysis);GO:0006516(glycoprotein catabolic process);GO:0008798(beta-aspartyl-peptidase activity);GO:0008798(beta-aspartyl-peptidase activity)	NA	NA	NA
TRITD_2Bv1G252730	probable alpha-glucosidase Os06g0675700 [Aegilops tauschii subsp. tauschii]	0.957979	0.328022	2.92048	1.5462	0.0244089	1	up	GO:0004553(hydrolase activity, hydrolyzing O-glycosyl compounds);GO:0005576(extracellular region);GO:0005773(vacuole);GO:0005829(cytosol);GO:0005975(carbohydrate metabolic process);GO:0009505(plant-type cell wall);GO:0030246(carbohydrate binding);GO:0048046(apoplast);GO:0048046(apoplast)	00052(Galactose metabolism);00500(Starch and sucrose metabolism);00500(Starch and sucrose metabolism)	K01187	EC:3.2.1.20
TRITD_2Bv1G254740	uncharacterized protein LOC109768865 [Aegilops tauschii subsp. tauschii]	5.83179	0.99235	5.87674	2.55502	0.000229296	0.0767956	up	GO:0006457(protein folding);GO:0009507(chloroplast)	NA	NA	NA
TRITD_2Bv1G258870	receptor protein kinase TMK1-like [Aegilops tauschii subsp. tauschii]	3.76115	14.0068	0.268524	-1.89688	0.00596232	0.870416	down	GO:0004672(protein kinase activity);GO:0005524(ATP binding);GO:0005576(extracellular region);GO:0016021(integral component of membrane);GO:0004675(transmembrane receptor protein serine/threonine kinase activity);GO:0005515(protein binding);GO:0005886(plasma membrane);GO:0006468(protein phosphorylation);GO:0007165(signal transduction);GO:0009505(plant-type cell wall);GO:0009506(plasmodesma);GO:000…	NA	NA	NA
TRITD_2Bv1G263260	uncharacterized protein LOC109747355 [Aegilops tauschii subsp. tauschii]	4.12119	0.83321	4.94616	2.30631	0.000893442	0.225097	up	NA	NA	NA	NA
TRITD_3Av1G000340	unnamed protein product [Triticum aestivum]	1.9936	0.509296	3.91441	1.9688	0.00439131	0.726679	up	GO:0005886(plasma membrane);GO:0005886(plasma membrane)	NA	NA	NA
TRITD_3Av1G002350	unnamed protein product [Triticum aestivum]	16.1559	76.2764	0.211807	-2.23918	0.00133462	0.311155	down	NA	NA	NA	NA
TRITD_3Av1G002690	U-box domain-containing protein 4 [Aegilops tauschii subsp. tauschii]	2.05881	6.39689	0.321846	-1.63556	0.0186067	1	down	GO:0005634(nucleus);GO:0005737(cytoplasm)	NA	NA	NA
TRITD_3Av1G006610	E3 ubiquitin-protein ligase SINA-like 10 [Aegilops tauschii subsp. tauschii]	2.86693	9.41568	0.304484	-1.71556	0.0133346	1	down	GO:0005634(nucleus);GO:0005737(cytoplasm);GO:0006915(apoptotic process);GO:0043161(proteasome-mediated ubiquitin-dependent protein catabolic process);GO:0061630(ubiquitin protein ligase activity)	04120(Ubiquitin mediated proteolysis)	K04506	EC:2.3.2.27
TRITD_3Av1G008310	chloroplastic group IIB intron splicing facilitator CRS2, chloroplastic-like [Aegilops tauschii subsp. tauschii];Chloroplastic group IIB intron splicing facilitator CRS2, chloroplastic [Triticum urartu]	6.19521	2.19766	2.81901	1.49519	0.0265872	1	up	GO:0004045(aminoacyl-tRNA hydrolase activity);GO:0005739(mitochondrion);GO:0032543(mitochondrial translation);GO:0032543(mitochondrial translation)	NA	NA	NA
TRITD_3Av1G008360	uncharacterized protein LOC109738760 [Aegilops tauschii subsp. tauschii]	4.31354	1.7054	2.52934	1.33876	0.0484674	1	up	NA	NA	NA	NA
TRITD_3Av1G008780	uncharacterized protein LOC109768139 [Aegilops tauschii subsp. tauschii]	0.881231	3.70879	0.237606	-2.07336	0.003169	0.592703	down	GO:0004553(hydrolase activity, hydrolyzing O-glycosyl compounds);GO:0005576(extracellular region);GO:0005618(cell wall);GO:0031176(endo-1,4-beta-xylanase activity);GO:0031176(endo-1,4-beta-xylanase activity)	NA	NA	NA
TRITD_3Av1G018310	hypothetical protein TRIUR3_01692 [Triticum urartu]	3.13809	8.56728	0.366288	-1.44895	0.041541	1	down	NA	NA	NA	NA
TRITD_3Av1G023320	Charged multivesicular body protein 5 [Triticum urartu]	50.4975	9.77346	5.1668	2.36927	0.000486674	0.1383	up	GO:0005515(protein binding);GO:0005634(nucleus);GO:0005737(cytoplasm);GO:0005771(multivesicular body);GO:0007034(vacuolar transport);GO:0015031(protein transport);GO:0016192(vesicle-mediated transport);GO:0032585(multivesicular body membrane)	04144(Endocytosis)	K12198	NA
TRITD_3Av1G027040	hypothetical protein TRIUR3_30524 [Triticum urartu]	2.78225	9.79978	0.283909	-1.8165	0.00864398	1	down	GO:0005634(nucleus);GO:0005634(nucleus)	00380(Tryptophan metabolism);00380(Tryptophan metabolism)	K16903	EC:2.6.1.99
TRITD_3Av1G036370	hypothetical protein TRIUR3_24459 [Triticum urartu]	2.67471	1.06567	2.50989	1.32762	0.0497475	1	up	NA	NA	NA	NA
TRITD_3Av1G046380	unnamed protein product [Triticum aestivum]	4.7354	1.7781	2.66318	1.41315	0.0333689	1	up	GO:0005634(nucleus);GO:0008152(metabolic process);GO:0016787(hydrolase activity);GO:0052689(carboxylic ester hydrolase activity)	04075(Plant hormone signal transduction)	K14493	EC:3.-.-.-
TRITD_3Av1G047490	unnamed protein product [Triticum aestivum]	2.43864	10.6148	0.229739	-2.12193	0.00296645	0.56509	down	NA	NA	NA	NA
TRITD_3Av1G053550	cationic amino acid transporter 5 [Aegilops tauschii subsp. tauschii]	3.33344	1.1199	2.97655	1.57364	0.0179332	1	up	GO:0005313(L-glutamate transmembrane transporter activity);GO:0005887(integral component of plasma membrane);GO:0015189(L-lysine transmembrane transporter activity);GO:0015297(antiporter activity);GO:0051938(L-glutamate import);GO:1903401(L-lysine transmembrane transport)	NA	NA	NA
TRITD_3Av1G056430	protein DJ-1 homolog B-like [Aegilops tauschii subsp. tauschii];hypothetical protein TRIUR3_21702 [Triticum urartu]	5.05771	2.01016	2.51607	1.33117	0.042972	1	up	GO:0003713(transcription coactivator activity);GO:0005634(nucleus);GO:0005739(mitochondrion);GO:0005829(cytosol);GO:0006357(regulation of transcription by RNA polymerase II);GO:0019172(glyoxalase III activity);GO:0019243(methylglyoxal catabolic process to D-lactate via S-lactoyl-glutathione);GO:0070301(cellular response to hydrogen peroxide);GO:0070301(cellular response to hydrogen peroxide)	NA	NA	NA
TRITD_3Av1G069230	CASP-like protein 1C1 [Aegilops tauschii subsp. tauschii]	7.88452	53.0435	0.148643	-2.75008	0.000106839	0.0412071	down	GO:0009733(response to auxin);GO:0009741(response to brassinosteroid);GO:0009826(unidimensional cell growth)	NA	NA	NA
TRITD_3Av1G080260	uncharacterized protein LOC109769107 [Aegilops tauschii subsp. tauschii]	3.49797	1.304	2.6825	1.42358	0.0309278	1	up	GO:0004806(triglyceride lipase activity);GO:0005576(extracellular region);GO:0006629(lipid metabolic process);GO:0016298(lipase activity)	NA	NA	NA
TRITD_3Av1G141390	predicted protein [Hordeum vulgare subsp. vulgare];DnaJ homolog subfamily B member 8 [Triticum urartu]	5.82296	1.57018	3.70846	1.89082	0.00535271	0.827841	up	GO:0005634(nucleus);GO:0005829(cytosol);GO:0044183(protein binding involved in protein folding);GO:0051082(unfolded protein binding);GO:0051087(chaperone binding);GO:0061077(chaperone-mediated protein folding);GO:0090084(negative regulation of inclusion body assembly);GO:0001669(acrosomal vesicle);GO:0005737(cytoplasm);GO:0005813(centrosome);GO:0070062(extracellular exosome);GO:0070062(extracellu…	NA	NA	NA
TRITD_3Av1G152140	uncharacterized protein LOC109757657 [Aegilops tauschii subsp. tauschii]	1.6128	4.25179	0.379322	-1.3985	0.0449856	1	down	GO:0016787(hydrolase activity);GO:0016787(hydrolase activity)	NA	NA	NA
TRITD_3Av1G158730	uncharacterized LOC100280571 [Zea mays];Ubiquitin-conjugating enzyme E2 5A [Triticum urartu]	6.61691	18.8406	0.351205	-1.50961	0.0280835	1	down	GO:0004842(ubiquitin-protein transferase activity);GO:0005524(ATP binding);GO:0005737(cytoplasm);GO:0005886(plasma membrane);GO:0006511(ubiquitin-dependent protein catabolic process);GO:0016567(protein ubiquitination);GO:0016740(transferase activity);GO:0016740(transferase activity)	04141(Protein processing in endoplasmic reticulum);04120(Ubiquitin mediated proteolysis);04120(Ubiquitin mediated proteolysis)	K06689	EC:2.3.2.23
TRITD_3Av1G159730	unnamed protein product [Triticum aestivum]	1.1767	3.26119	0.36082	-1.47065	0.035862	1	down	GO:0004568(chitinase activity);GO:0005576(extracellular region);GO:0006032(chitin catabolic process);GO:0008061(chitin binding)	00520(Amino sugar and nucleotide sugar metabolism)	K01183	EC:3.2.1.14
TRITD_3Av1G163370	tryptophan aminotransferase related 3 [Triticum aestivum]	6.02498	1.02958	5.85185	2.54889	0.000237933	0.078245	up	GO:0005576(extracellular region);GO:0016846(carbon-sulfur lyase activity);GO:0008483(transaminase activity);GO:0016021(integral component of membrane);GO:0016740(transferase activity)	00380(Tryptophan metabolism)	K16903	EC:2.6.1.99
TRITD_3Av1G172350	ABC transporter B family member 4 [Triticum urartu];ABC transporter B family member 4-like [Aegilops tauschii subsp. tauschii]	0.890755	0.266614	3.34099	1.74028	0.0103232	1	up	GO:0016021(integral component of membrane);GO:0042626(ATPase activity, coupled to transmembrane movement of substances);GO:0055085(transmembrane transport);GO:0055085(transmembrane transport)	02010(ABC transporters);02010(ABC transporters)	K05658	EC:3.6.3.44
TRITD_3Av1G183900	polynucleotide 3'-phosphatase ZDP [Aegilops tauschii subsp. tauschii];unnamed protein product [Triticum aestivum];Bifunctional polynucleotide phosphatase/kinase [Triticum urartu]	0.633524	5.62955	0.112536	-3.15155	1.52839e-05	0.00936246	down	GO:0003690(double-stranded DNA binding);GO:0046403(polynucleotide 3'-phosphatase activity);GO:0046404(ATP-dependent polydeoxyribonucleotide 5'-hydroxyl-kinase activity);GO:0098504(DNA 3' dephosphorylation involved in DNA repair);GO:0098506(polynucleotide 3' dephosphorylation);GO:0098506(polynucleotide 3' dephosphorylation)	NA	NA	NA
TRITD_3Av1G187330	hypothetical protein TRIUR3_16356 [Triticum urartu]	92.246	552.828	0.166862	-2.58327	0.000231068	0.0767956	down	NA	NA	NA	NA
TRITD_3Av1G187820	unnamed protein product [Triticum aestivum];cellulose synthase, expressed [Triticum aestivum]	0.517464	1.35506	0.381877	-1.38882	0.0464341	1	down	GO:0009834(plant-type secondary cell wall biogenesis);GO:0009834(plant-type secondary cell wall biogenesis)	NA	NA	NA
TRITD_3Av1G188730	unnamed protein product [Triticum aestivum]	1.5219	8.73793	0.174172	-2.52142	0.000425276	0.124169	down	GO:0003674(molecular_function);GO:0005634(nucleus);GO:0016567(protein ubiquitination);GO:0016567(protein ubiquitination)	NA	NA	NA
TRITD_3Av1G204990	probable glycerol-3-phosphate dehydrogenase [NAD(+)] 2, cytosolic [Aegilops tauschii subsp. tauschii];predicted protein [Hordeum vulgare subsp. vulgare];Glycerol-3-phosphate dehydrogenase [NAD(P)+] [Triticum urartu]	1.54576	7.14452	0.216356	-2.20852	0.00163349	0.355388	down	GO:0005388(calcium-transporting ATPase activity);GO:0005887(integral component of plasma membrane);GO:0043231(intracellular membrane-bounded organelle);GO:0043231(intracellular membrane-bounded organelle)	00564(Glycerophospholipid metabolism);00564(Glycerophospholipid metabolism)	K00006	EC:1.1.1.8
TRITD_3Av1G212310	uncharacterized protein LOC109767691 [Aegilops tauschii subsp. tauschii];hypothetical protein TRIUR3_18531 [Triticum urartu]	5.70841	1.5266	3.73929	1.90276	0.00573398	0.858528	up	GO:0003674(molecular_function);GO:0005739(mitochondrion);GO:0009658(chloroplast organization);GO:0045893(positive regulation of transcription, DNA-templated);GO:0005886(plasma membrane);GO:0015079(potassium ion transmembrane transporter activity);GO:0015079(potassium ion transmembrane transporter activity)	NA	NA	NA
TRITD_3Av1G233620	tropinone reductase homolog At5g06060-like isoform X3 [Aegilops tauschii subsp. tauschii];tropinone reductase homolog At5g06060-like isoform X1 [Aegilops tauschii subsp. tauschii];tropinone reductase homolog At2g29150-like isoform X4 [Aegilops tauschii subsp. tauschii];unnamed protein product [Triticum aestivum]	7.72944	2.25643	3.42551	1.77632	0.00766639	1	up	GO:0005829(cytosol);GO:0016491(oxidoreductase activity);GO:0055114(oxidation-reduction process);GO:0005575(cellular_component);GO:0046686(response to cadmium ion);GO:0080167(response to karrikin);GO:0080167(response to karrikin)	00960(Tropane, piperidine and pyridine alkaloid biosynthesis);00960(Tropane, piperidine and pyridine alkaloid biosynthesis)	K08081	EC:1.1.1.206
TRITD_3Av1G240330	hypothetical protein TRIUR3_04465 [Triticum urartu]	11.692	4.25601	2.74717	1.45795	0.0287634	1	up	NA	NA	NA	NA
TRITD_3Av1G250700	Serine/threonine-protein kinase-like protein ACR4 [Triticum urartu]	1.19104	3.5744	0.333215	-1.58548	0.0239505	1	down	GO:0005886(plasma membrane);GO:0016301(kinase activity);GO:0016301(kinase activity)	NA	NA	NA
TRITD_3Av1G251870	beta-glucosidase 5-like isoform X1 [Aegilops tauschii subsp. tauschii];Beta-glucosidase 5 [Triticum urartu]	21.176	2.15088	9.84524	3.29943	3.5262e-06	0.00275405	up	GO:0008422(beta-glucosidase activity);GO:1901657(glycosyl compound metabolic process);GO:1901657(glycosyl compound metabolic process)	00500(Starch and sucrose metabolism);00460(Cyanoamino acid metabolism);00940(Phenylpropanoid biosynthesis);00940(Phenylpropanoid biosynthesis)	K01188	EC:3.2.1.21
TRITD_3Av1G261100	hypothetical protein TRIUR3_31799 [Triticum urartu]	3.19517	58.122	0.0549736	-4.18512	3.64939e-08	7.12565e-05	down	NA	NA	NA	NA
TRITD_3Av1G279140	hypothetical protein TRIUR3_09910 [Triticum urartu]	1.1221	4.244	0.264395	-1.91923	0.00639983	0.908805	down	GO:0003677(DNA binding);GO:0005634(nucleus);GO:0008150(biological_process)	03008(Ribosome biogenesis in eukaryotes)	K07178	EC:2.7.11.1
TRITD_3Bv1G003360	male sterility protein, putative, expressed [Triticum aestivum]	1.19876	4.94814	0.242264	-2.04535	0.00360504	0.651012	down	GO:0010345(suberin biosynthetic process);GO:0035336(long-chain fatty-acyl-CoA metabolic process);GO:0043231(intracellular membrane-bounded organelle);GO:0080019(fatty-acyl-CoA reductase (alcohol-forming) activity)	00073(Cutin, suberine and wax biosynthesis);04146(Peroxisome)	K13356	EC:1.2.1.84
TRITD_3Bv1G005890	conserved hypothetical protein, Hv-pg1 homolog,putative, expressed [Triticum aestivum]	0.566594	1.9977	0.283622	-1.81796	0.00906847	1	down	GO:0005737(cytoplasm);GO:0009734(auxin-activated signaling pathway);GO:0010928(regulation of auxin mediated signaling pathway);GO:0071470(cellular response to osmotic stress);GO:2000028(regulation of photoperiodism, flowering);GO:2000028(regulation of photoperiodism, flowering)	NA	NA	NA
TRITD_3Bv1G009810	unnamed protein product [Triticum aestivum]	1.70758	4.68694	0.364327	-1.4567	0.0376184	1	down	NA	NA	NA	NA
TRITD_3Bv1G011670	unnamed protein product [Triticum aestivum];Aldo-keto reductase family 4 member C10 [Triticum urartu]	1.5954	4.34603	0.367095	-1.44578	0.0402	1	down	GO:0004032(alditol:NADP+ 1-oxidoreductase activity);GO:0004033(aldo-keto reductase (NADP) activity);GO:0005737(cytoplasm);GO:0008106(alcohol dehydrogenase (NADP+) activity);GO:0009409(response to cold);GO:0009414(response to water deprivation);GO:0009507(chloroplast);GO:0009636(response to toxic substance);GO:0009651(response to salt stress);GO:0016229(steroid dehydrogenase activity);GO:0016491(o…	00010(Glycolysis / Gluconeogenesis);00040(Pentose and glucuronate interconversions);00561(Glycerolipid metabolism);00561(Glycerolipid metabolism)	K00002	EC:1.1.1.2
TRITD_3Bv1G014540	unnamed protein product [Triticum aestivum]	0.708444	15.3184	0.046248	-4.43446	7.35962e-09	2.29922e-05	down	GO:0005634(nucleus);GO:0008308(voltage-gated anion channel activity);GO:0031307(integral component of mitochondrial outer membrane);GO:1900057(positive regulation of leaf senescence);GO:1900057(positive regulation of leaf senescence)	NA	NA	NA
TRITD_3Bv1G014740		73.8533	212.195	0.348045	-1.52266	0.0261309	1	down	NA	NA	NA	NA
TRITD_3Bv1G015090	L-Ala-D/L-amino acid epimerase-like [Aegilops tauschii subsp. tauschii];L-Ala-D/L-Glu epimerase [Triticum urartu];predicted protein [Hordeum vulgare subsp. vulgare]	0.625513	4.49963	0.139014	-2.84669	7.83404e-05	0.0326324	down	GO:0000287(magnesium ion binding);GO:0006518(peptide metabolic process);GO:0016854(racemase and epimerase activity);GO:0016854(racemase and epimerase activity)	NA	NA	NA
TRITD_3Bv1G016410	type 1 non specific lipid transfer protein precursor [Triticum aestivum]	6.27997	42.2467	0.14865	-2.75001	0.000110003	0.04191	down	GO:0005576(extracellular region);GO:0006869(lipid transport);GO:0008289(lipid binding);GO:0009414(response to water deprivation);GO:0009651(response to salt stress);GO:0009737(response to abscisic acid);GO:0016020(membrane)	NA	NA	NA
TRITD_3Bv1G020990	uncharacterized protein LOC109769149 [Aegilops tauschii subsp. tauschii];unnamed protein product [Triticum aestivum]	0.837356	2.27467	0.368122	-1.44175	0.0403544	1	down	GO:0004842(ubiquitin-protein transferase activity);GO:0019005(SCF ubiquitin ligase complex);GO:0031146(SCF-dependent proteasomal ubiquitin-dependent protein catabolic process);GO:0031146(SCF-dependent proteasomal ubiquitin-dependent protein catabolic process)	NA	NA	NA
TRITD_3Bv1G022850	uncharacterized protein LOC109776498 [Aegilops tauschii subsp. tauschii];unnamed protein product [Triticum aestivum]	1.23236	3.78338	0.32573	-1.61825	0.0224266	1	down	NA	NA	NA	NA
TRITD_3Bv1G027400	Charged multivesicular body protein 5 [Triticum urartu];charged multivesicular body protein 5-like [Aegilops tauschii subsp. tauschii]	46.2252	11.6075	3.98236	1.99362	0.00282169	0.550952	up	GO:0005515(protein binding);GO:0005634(nucleus);GO:0005737(cytoplasm);GO:0005771(multivesicular body);GO:0007034(vacuolar transport);GO:0015031(protein transport);GO:0016192(vesicle-mediated transport);GO:0032585(multivesicular body membrane);GO:0032585(multivesicular body membrane)	04144(Endocytosis);04144(Endocytosis)	K12198	NA
TRITD_3Bv1G028800	unnamed protein product [Triticum aestivum]	8.88643	2.42066	3.67108	1.8762	0.0055629	0.843644	up	NA	NA	NA	NA
TRITD_3Bv1G044370	unnamed protein product [Triticum aestivum]	2.86184	7.82149	0.365894	-1.4505	0.0386404	1	down	GO:0009408(response to heat)	04141(Protein processing in endoplasmic reticulum)	K13993	NA
TRITD_3Bv1G064930	endoglucanase 2-like [Aegilops tauschii subsp. tauschii]	8.41993	1.39597	6.03159	2.59254	0.000172231	0.0618469	up	GO:0004553(hydrolase activity, hydrolyzing O-glycosyl compounds);GO:0005576(extracellular region);GO:0008810(cellulase activity);GO:0030245(cellulose catabolic process);GO:0030246(carbohydrate binding);GO:0071555(cell wall organization)	00500(Starch and sucrose metabolism)	K01179	EC:3.2.1.4
TRITD_3Bv1G077740	uncharacterized protein LOC109780110 [Aegilops tauschii subsp. tauschii];unnamed protein product [Triticum aestivum]	108.689	25.8056	4.21185	2.07445	0.00197212	0.419122	up	NA	NA	NA	NA
TRITD_3Bv1G077830	unnamed protein product [Triticum aestivum]	2.44327	7.95087	0.307295	-1.7023	0.0135382	1	down	GO:0004553(hydrolase activity, hydrolyzing O-glycosyl compounds);GO:0030247(polysaccharide binding);GO:0046658(anchored component of plasma membrane);GO:0003774(motor activity);GO:0003779(actin binding);GO:0005515(protein binding);GO:0005516(calmodulin binding);GO:0005524(ATP binding);GO:0005737(cytoplasm);GO:0009791(post-embryonic development);GO:0009826(unidimensional cell growth);GO:0010090(tr…	NA	NA	NA
TRITD_3Bv1G085630	uncharacterized protein LOC109769107 [Aegilops tauschii subsp. tauschii]	4.04861	1.33711	3.02788	1.59831	0.0158208	1	up	GO:0004806(triglyceride lipase activity);GO:0005576(extracellular region);GO:0006629(lipid metabolic process);GO:0016298(lipase activity)	NA	NA	NA
TRITD_3Bv1G107410	unnamed protein product [Triticum aestivum]	1.43209	4.91425	0.291415	-1.77885	0.011054	1	down	GO:0005886(plasma membrane);GO:0006810(transport);GO:0022857(transmembrane transporter activity);GO:0022857(transmembrane transporter activity)	NA	NA	NA
TRITD_3Bv1G119650	unnamed protein product [Triticum aestivum]	1.97603	0.570325	3.46474	1.79275	0.00919634	1	up	GO:0003684(damaged DNA binding);GO:0005634(nucleus);GO:0006289(nucleotide-excision repair);GO:0031461(cullin-RING ubiquitin ligase complex);GO:0043161(proteasome-mediated ubiquitin-dependent protein catabolic process)	00500(Starch and sucrose metabolism)	K01214	EC:3.2.1.68
TRITD_3Bv1G154900	uncharacterized protein LOC109761965 [Aegilops tauschii subsp. tauschii]	2.41133	6.65997	0.362063	-1.46569	0.0384275	1	down	NA	NA	NA	NA
TRITD_3Bv1G164180	receptor-like protein kinase 5 [Aegilops tauschii subsp. tauschii]	1.01016	0.384093	2.62999	1.39506	0.0378385	1	up	GO:0004674(protein serine/threonine kinase activity);GO:0005524(ATP binding);GO:0005886(plasma membrane);GO:0006468(protein phosphorylation);GO:0016020(membrane);GO:0016021(integral component of membrane);GO:0016301(kinase activity)	04075(Plant hormone signal transduction)	NA	NA
TRITD_3Bv1G166940	predicted protein, partial [Hordeum vulgare subsp. vulgare]	14.5963	5.05678	2.88647	1.52931	0.0240649	1	up	GO:0005742(mitochondrial outer membrane translocase complex);GO:0016021(integral component of membrane);GO:0030150(protein import into mitochondrial matrix)	NA	NA	NA
TRITD_3Bv1G166950	predicted protein, partial [Hordeum vulgare subsp. vulgare]	15.7784	5.21218	3.02721	1.59799	0.018954	1	up	GO:0005742(mitochondrial outer membrane translocase complex);GO:0016021(integral component of membrane);GO:0030150(protein import into mitochondrial matrix)	NA	NA	NA
TRITD_3Bv1G171120	unnamed protein product [Triticum aestivum];cellulose synthase, expressed [Triticum aestivum];cellulose synthase A catalytic subunit 4 [UDP-forming] [Aegilops tauschii subsp. tauschii]	0.573076	1.5533	0.368942	-1.43853	0.0395303	1	down	GO:0009834(plant-type secondary cell wall biogenesis);GO:0009834(plant-type secondary cell wall biogenesis)	NA	NA	NA
TRITD_3Bv1G175530	predicted protein [Hordeum vulgare subsp. vulgare]	5.35479	1.96831	2.7205	1.44387	0.0286336	1	up	NA	NA	NA	NA
TRITD_3Bv1G204670	unnamed protein product [Triticum aestivum]	7.34847	1.75943	4.17661	2.06233	0.00224771	0.465038	up	GO:0000932(P-body);GO:0005634(nucleus);GO:0005737(cytoplasm);GO:0016779(nucleotidyltransferase activity);GO:0050265(RNA uridylyltransferase activity);GO:0060964(regulation of gene silencing by miRNA);GO:0071076(RNA 3' uridylation);GO:0071076(RNA 3' uridylation)	NA	NA	NA
TRITD_3Bv1G212450	VAMP-like protein YKT61 [Aegilops tauschii subsp. tauschii];histone H3-like centromeric protein CSE4 [Eutrema salsugineum]	31.2643	10.0168	3.1212	1.6421	0.0126134	1	up	GO:0000786(nucleosome);GO:0003677(DNA binding);GO:0005634(nucleus);GO:0006334(nucleosome assembly);GO:0031492(nucleosomal DNA binding);GO:0000149(SNARE binding);GO:0005484(SNAP receptor activity);GO:0006887(exocytosis);GO:0006906(vesicle fusion);GO:0031201(SNARE complex);GO:0031201(SNARE complex)	04130(SNARE interactions in vesicular transport);04130(SNARE interactions in vesicular transport)	K08516	NA
TRITD_3Bv1G215640	unnamed protein product [Triticum aestivum]	5.21248	0.883541	5.89953	2.5606	0.000202381	0.0694789	up	GO:0004565(beta-galactosidase activity);GO:0005618(cell wall);GO:0005773(vacuole);GO:0005773(vacuole)	00052(Galactose metabolism);00600(Sphingolipid metabolism);00531(Glycosaminoglycan degradation);00604(Glycosphingolipid biosynthesis - ganglio series);00511(Other glycan degradation);00511(Other glycan degradation)	K12309	EC:3.2.1.23
TRITD_3Bv1G218000	unnamed protein product [Triticum aestivum]	13.2454	4.94413	2.67902	1.42171	0.0294489	1	up	GO:0005215(transporter activity);GO:0005886(plasma membrane);GO:0006807(nitrogen compound metabolic process);GO:0006857(oligopeptide transport);GO:0009506(plasmodesma);GO:0015031(protein transport);GO:0016020(membrane);GO:0016021(integral component of membrane);GO:0022857(transmembrane transporter activity);GO:0042937(tripeptide transmembrane transporter activity);GO:0042938(dipeptide transport);…	NA	NA	NA
TRITD_3Bv1G228870	unnamed protein product [Triticum aestivum]	1.66868	0.588192	2.83697	1.50435	0.0241764	1	up	NA	NA	NA	NA
TRITD_3Bv1G242480	predicted protein [Hordeum vulgare subsp. vulgare]	0.97465	5.42475	0.179667	-2.4766	0.000486957	0.1383	down	GO:0004177(aminopeptidase activity);GO:0005783(endoplasmic reticulum);GO:0005886(plasma membrane);GO:0005886(plasma membrane)	NA	NA	NA
TRITD_3Bv1G243240	uncharacterized protein LOC109778420 [Aegilops tauschii subsp. tauschii]	36.4702	206.892	0.176276	-2.50409	0.000348573	0.107819	down	NA	NA	NA	NA
TRITD_3Bv1G244360	beta-glucosidase 5-like isoform X1 [Aegilops tauschii subsp. tauschii];beta-glucosidase 5-like isoform X2 [Aegilops tauschii subsp. tauschii];Beta-glucosidase 5 [Triticum urartu]	19.2468	2.00013	9.62275	3.26645	4.23153e-06	0.00322432	up	GO:0008422(beta-glucosidase activity);GO:1901657(glycosyl compound metabolic process);GO:1901657(glycosyl compound metabolic process)	00500(Starch and sucrose metabolism);00460(Cyanoamino acid metabolism);00940(Phenylpropanoid biosynthesis);00940(Phenylpropanoid biosynthesis)	K01188	EC:3.2.1.21
TRITD_3Bv1G244880	unnamed protein product [Triticum aestivum]	5.50103	1.81484	3.03113	1.59986	0.0161202	1	up	GO:0006650(glycerophospholipid metabolic process);GO:0008374(O-acyltransferase activity);GO:0031224(intrinsic component of membrane)	00564(Glycerophospholipid metabolism)	K13511	EC:2.3.1.-
TRITD_3Bv1G258710	unnamed protein product [Triticum aestivum]	2.88705	1.07211	2.69286	1.42914	0.0345129	1	up	GO:0004553(hydrolase activity, hydrolyzing O-glycosyl compounds);GO:0030247(polysaccharide binding);GO:0046658(anchored component of plasma membrane);GO:0046658(anchored component of plasma membrane)	00500(Starch and sucrose metabolism);00500(Starch and sucrose metabolism)	K19893	EC:3.2.1.39
TRITD_3Bv1G259730	glucan endo-1,3-beta-D-glucosidase [Triticum aestivum]	1.28313	6.18821	0.207351	-2.26985	0.00141762	0.325645	down	GO:0004553(hydrolase activity, hydrolyzing O-glycosyl compounds);GO:0030247(polysaccharide binding);GO:0046658(anchored component of plasma membrane)	00500(Starch and sucrose metabolism)	K19891	EC:3.2.1.39
TRITD_3Bv1G274480	uncharacterized protein LOC109778068 [Aegilops tauschii subsp. tauschii];predicted protein [Hordeum vulgare subsp. vulgare]	2.40796	9.48305	0.253922	-1.97754	0.00454065	0.742693	down	GO:0006221(pyrimidine nucleotide biosynthetic process);GO:0009041(uridylate kinase activity);GO:0009507(chloroplast);GO:0009507(chloroplast)	00240(Pyrimidine metabolism);00240(Pyrimidine metabolism)	K09903	EC:2.7.4.22
TRITD_3Bv1G274840	F-box/FBD/LRR-repeat protein At1g13570-like [Aegilops tauschii subsp. tauschii]	3.31898	1.18983	2.78945	1.47998	0.026921	1	up	GO:0003674(molecular_function);GO:0005634(nucleus);GO:0008150(biological_process);GO:0008150(biological_process)	NA	NA	NA
TRITD_3Bv1G277210	pentatricopeptide repeat-containing protein At3g59040 [Aegilops tauschii subsp. tauschii]	0.60267	2.58783	0.232887	-2.1023	0.00296124	0.56509	down	GO:0003674(molecular_function);GO:0005739(mitochondrion);GO:0008150(biological_process);GO:0009507(chloroplast);GO:0009507(chloroplast)	NA	NA	NA
TRITD_4Av1G003790	protein FAR-RED IMPAIRED RESPONSE 1-like isoform X1 [Aegilops tauschii subsp. tauschii];protein FAR-RED IMPAIRED RESPONSE 1-like isoform X2 [Aegilops tauschii subsp. tauschii]	0.407695	3.68877	0.110523	-3.17758	1.46417e-05	0.00914841	down	GO:0003700(DNA binding transcription factor activity);GO:0005515(protein binding);GO:0005634(nucleus);GO:0008270(zinc ion binding);GO:0009585(red, far-red light phototransduction);GO:0009639(response to red or far red light);GO:0010017(red or far-red light signaling pathway);GO:0010018(far-red light signaling pathway);GO:0010218(response to far red light);GO:0042753(positive regulation of circadi…	NA	NA	NA
TRITD_4Av1G031440	small GTPase LIP1-like [Aegilops tauschii subsp. tauschii]	1.32497	3.9962	0.331559	-1.59266	0.0241547	1	down	GO:0003924(GTPase activity);GO:0005525(GTP binding);GO:0005634(nucleus);GO:0005737(cytoplasm);GO:0009640(photomorphogenesis);GO:0032922(circadian regulation of gene expression);GO:0032922(circadian regulation of gene expression)	NA	NA	NA
TRITD_4Av1G033110	26.4kDa heat-shock protein [Triticum dicoccoides]	60.1269	3.76015	15.9906	3.99915	5.40723e-08	9.93691e-05	up	GO:0009408(response to heat)	04141(Protein processing in endoplasmic reticulum)	K13993	NA
TRITD_4Av1G033200	26.5kDa heat-shock protein [Triticum turgidum subsp. durum]	10.9757	3.86693	2.83835	1.50505	0.0230322	1	up	GO:0009408(response to heat)	04141(Protein processing in endoplasmic reticulum)	K13993	NA
TRITD_4Av1G043380	hypothetical protein TRIUR3_29768 [Triticum urartu]	5.90766	1.29609	4.55807	2.18842	0.00147845	0.334698	up	NA	NA	NA	NA
TRITD_4Av1G064270	alpha-L-arabinofuranosidase 1-like [Aegilops tauschii subsp. tauschii];hypothetical protein TRIUR3_07176 [Triticum urartu];Alpha-L-arabinofuranosidase 1 [Triticum urartu]	2.56763	0.960315	2.67373	1.41886	0.0331172	1	up	GO:0005576(extracellular region);GO:0005773(vacuole);GO:0009044(xylan 1,4-beta-xylosidase activity);GO:0009505(plant-type cell wall);GO:0016798(hydrolase activity, acting on glycosyl bonds);GO:0045493(xylan catabolic process);GO:0046373(L-arabinose metabolic process);GO:0046556(alpha-L-arabinofuranosidase activity);GO:0048046(apoplast);GO:0048046(apoplast)	00520(Amino sugar and nucleotide sugar metabolism);00520(Amino sugar and nucleotide sugar metabolism)	K01209	EC:3.2.1.55
TRITD_4Av1G068010	probable leucine-rich repeat receptor-like protein kinase At5g49770 [Aegilops tauschii subsp. tauschii];predicted protein, partial [Hordeum vulgare subsp. vulgare]	2.16352	0.485437	4.45685	2.15602	0.0016381	0.355388	up	GO:0004674(protein serine/threonine kinase activity);GO:0005524(ATP binding);GO:0005576(extracellular region);GO:0006468(protein phosphorylation);GO:0007169(transmembrane receptor protein tyrosine kinase signaling pathway);GO:0016301(kinase activity);GO:0016310(phosphorylation);GO:0016310(phosphorylation)	NA	NA	NA
TRITD_4Av1G147090	alpha-L-arabinofuranosidase 1-like isoform X2 [Aegilops tauschii subsp. tauschii];alpha-L-arabinofuranosidase 1-like isoform X1 [Aegilops tauschii subsp. tauschii];Alpha-L-arabinofuranosidase 1 [Triticum urartu]	6.06057	1.4745	4.11026	2.03923	0.00245749	0.501794	up	GO:0005576(extracellular region);GO:0005773(vacuole);GO:0009044(xylan 1,4-beta-xylosidase activity);GO:0009505(plant-type cell wall);GO:0016798(hydrolase activity, acting on glycosyl bonds);GO:0045493(xylan catabolic process);GO:0046373(L-arabinose metabolic process);GO:0046556(alpha-L-arabinofuranosidase activity);GO:0048046(apoplast);GO:0048046(apoplast)	00520(Amino sugar and nucleotide sugar metabolism);00520(Amino sugar and nucleotide sugar metabolism)	K01209	EC:3.2.1.55
TRITD_4Av1G174730	homeobox-leucine zipper protein ROC6-like [Aegilops tauschii subsp. tauschii]	1.83337	0.467817	3.91899	1.97048	0.00403656	0.689558	up	GO:0003677(DNA binding);GO:0003700(DNA binding transcription factor activity);GO:0005634(nucleus);GO:0006351(transcription, DNA-templated);GO:0006355(regulation of transcription, DNA-templated);GO:0008289(lipid binding);GO:0043565(sequence-specific DNA binding);GO:0048497(maintenance of floral organ identity);GO:0048497(maintenance of floral organ identity)	NA	NA	NA
TRITD_4Av1G187350	probable zinc metalloprotease EGY3, chloroplastic [Aegilops tauschii subsp. tauschii]	10.8085	1.95871	5.51814	2.46418	0.000326167	0.101898	up	GO:0005739(mitochondrion);GO:0006508(proteolysis);GO:0008237(metallopeptidase activity);GO:0009408(response to heat);GO:0009644(response to high light intensity);GO:0016021(integral component of membrane);GO:0031969(chloroplast membrane);GO:0042542(response to hydrogen peroxide)	NA	NA	NA
TRITD_4Av1G202790	histidine-containing phosphotransfer protein 2-like [Aegilops tauschii subsp. tauschii]	5.26471	14.1708	0.371517	-1.4285	0.0396337	1	down	GO:0000160(phosphorelay signal transduction system);GO:0005634(nucleus);GO:0005737(cytoplasm);GO:0009736(cytokinin-activated signaling pathway);GO:0009927(histidine phosphotransfer kinase activity);GO:0016310(phosphorylation);GO:0043424(protein histidine kinase binding)	04075(Plant hormone signal transduction)	K14490	NA
TRITD_4Av1G202810	histidine-containing phosphotransfer protein 2-like [Aegilops tauschii subsp. tauschii];Histidine-containing phosphotransfer protein 1 [Triticum urartu]	34.5406	5.43141	6.35942	2.66889	0.000104743	0.0412071	up	GO:0000160(phosphorelay signal transduction system);GO:0005634(nucleus);GO:0005829(cytosol);GO:0009927(histidine phosphotransfer kinase activity);GO:0016310(phosphorylation);GO:0043424(protein histidine kinase binding);GO:0080038(positive regulation of cytokinin-activated signaling pathway);GO:0005737(cytoplasm);GO:0009736(cytokinin-activated signaling pathway);GO:0009736(cytokinin-activated sign…	04075(Plant hormone signal transduction);04075(Plant hormone signal transduction)	K14490	NA
TRITD_4Av1G203340	alcohol-forming fatty acyl-coenzyme A reductase [Triticum aestivum]	0.663732	20.5946	0.0322284	-4.95553	2.39788e-10	1.07017e-06	down	GO:0010345(suberin biosynthetic process);GO:0035336(long-chain fatty-acyl-CoA metabolic process);GO:0043231(intracellular membrane-bounded organelle);GO:0080019(fatty-acyl-CoA reductase (alcohol-forming) activity);GO:0080019(fatty-acyl-CoA reductase (alcohol-forming) activity)	00073(Cutin, suberine and wax biosynthesis);04146(Peroxisome);04146(Peroxisome)	K13356	EC:1.2.1.84
TRITD_4Av1G205630	probable anion transporter 4, chloroplastic [Aegilops tauschii subsp. tauschii]	7.84825	2.40906	3.25781	1.7039	0.0102853	1	up	GO:0005315(inorganic phosphate transmembrane transporter activity);GO:0009536(plastid);GO:0016021(integral component of membrane);GO:0098656(anion transmembrane transport);GO:0098656(anion transmembrane transport)	NA	NA	NA
TRITD_4Av1G206700	Disease resistance protein RPM1 [Triticum urartu]	0.875771	2.62778	0.333274	-1.58522	0.0223829	1	down	GO:0005515(protein binding);GO:0042802(identical protein binding);GO:0004185(serine-type carboxypeptidase activity);GO:0051603(proteolysis involved in cellular protein catabolic process);GO:0051603(proteolysis involved in cellular protein catabolic process)	04626(Plant-pathogen interaction);04626(Plant-pathogen interaction)	K13457	NA
TRITD_4Av1G209100	ribosome-binding factor PSRP1, chloroplastic-like [Aegilops tauschii subsp. tauschii]	24.3649	9.50422	2.56359	1.35817	0.0368584	1	up	GO:0003735(structural constituent of ribosome);GO:0005840(ribosome);GO:0006412(translation);GO:0009507(chloroplast);GO:0009534(chloroplast thylakoid);GO:0009570(chloroplast stroma);GO:0009570(chloroplast stroma)	NA	NA	NA
TRITD_4Av1G215910	Putative receptor protein kinase ZmPK1 [Triticum urartu]	1.33986	0.47481	2.82188	1.49666	0.0268689	1	up	GO:0004674(protein serine/threonine kinase activity);GO:0005886(plasma membrane);GO:0006468(protein phosphorylation);GO:0006468(protein phosphorylation)	NA	NA	NA
TRITD_4Av1G216740	ethylene receptor, partial [Hordeum vulgare]	194.366	52.1216	3.72909	1.89882	0.00422811	0.710598	up	GO:0005783(endoplasmic reticulum);GO:0010105(negative regulation of ethylene-activated signaling pathway);GO:0010105(negative regulation of ethylene-activated signaling pathway)	04016(MAPK signaling pathway - plant);04075(Plant hormone signal transduction);04075(Plant hormone signal transduction)	K14509	EC:2.7.13.-
TRITD_4Av1G220760	B3 domain-containing protein Os06g0194400-like [Aegilops tauschii subsp. tauschii]	2.45164	6.90121	0.355247	-1.49311	0.0327085	1	down	NA	NA	NA	NA
TRITD_4Av1G230370	Cysteine synthase, chloroplastic/chromoplastic [Triticum urartu];hypothetical protein TRIUR3_26980 [Triticum urartu];cysteine synthase-like [Aegilops tauschii subsp. tauschii]	4.41175	1.32171	3.3379	1.73894	0.0096651	1	up	GO:0004124(cysteine synthase activity);GO:0005737(cytoplasm);GO:0006535(cysteine biosynthetic process from serine);GO:0030170(pyridoxal phosphate binding);GO:0030170(pyridoxal phosphate binding)	00920(Sulfur metabolism);00270(Cysteine and methionine metabolism);00270(Cysteine and methionine metabolism)	K01738	EC:2.5.1.47
TRITD_4Av1G243620	succinate dehydrogenase subunit 5, mitochondrial-like [Aegilops tauschii subsp. tauschii];unknown [Triticum monococcum]	11.1396	42.593	0.261536	-1.93492	0.00510827	0.805997	down	GO:0045273(respiratory chain complex II);GO:0045273(respiratory chain complex II)	NA	NA	NA
TRITD_4Av1G245180	LRR receptor-like serine/threonine-protein kinase ERL1 [Aegilops tauschii subsp. tauschii];erecta-like leucine-rich-repeat receptor-like kinase [Triticum aestivum]	1.86046	6.4553	0.288207	-1.79482	0.00938965	1	down	GO:0004672(protein kinase activity);GO:0004674(protein serine/threonine kinase activity);GO:0005524(ATP binding);GO:0005576(extracellular region);GO:0005886(plasma membrane);GO:0006468(protein phosphorylation);GO:0009553(embryo sac development);GO:0010103(stomatal complex morphogenesis);GO:0016020(membrane);GO:0016021(integral component of membrane);GO:0016301(kinase activity);GO:0048481(plant ov…	04016(MAPK signaling pathway - plant);04016(MAPK signaling pathway - plant)	K20718	EC:2.7.11.1
TRITD_4Av1G245480	histone H1-like isoform X1 [Aegilops tauschii subsp. tauschii]	3.24363	8.46347	0.38325	-1.38364	0.0464577	1	down	GO:0000786(nucleosome);GO:0003677(DNA binding);GO:0005634(nucleus);GO:0006334(nucleosome assembly);GO:0009414(response to water deprivation);GO:0031492(nucleosomal DNA binding)	NA	NA	NA
TRITD_4Av1G245510	Histone superfamily protein [Arabidopsis thaliana];Histone H3.3 [Dendrobium catenatum]	10.9418	129.369	0.0845783	-3.56357	1.08367e-06	0.00116741	down	GO:0005515(protein binding);GO:0005515(protein binding)	NA	NA	NA
TRITD_4Av1G247800	stem 28 kDa glycoprotein-like [Aegilops tauschii subsp. tauschii];Acid phosphatase 1 [Triticum urartu]	1.75476	91.7497	0.0191255	-5.70836	1.34586e-12	2.1023e-08	down	GO:0003993(acid phosphatase activity);GO:0005576(extracellular region);GO:0005773(vacuole);GO:0005774(vacuolar membrane);GO:0005829(cytosol);GO:0005829(cytosol)	04016(MAPK signaling pathway - plant);04016(MAPK signaling pathway - plant)	K20728	NA
TRITD_4Av1G249300	7-deoxyloganetin glucosyltransferase-like [Aegilops tauschii subsp. tauschii];UDP-glycosyltransferase 85A2 [Triticum urartu];7-deoxyloganetin glucosyltransferase-like isoform X1 [Aegilops tauschii subsp. tauschii]	1.33315	0.27796	4.79619	2.26189	0.00125875	0.300187	up	GO:0009813(flavonoid biosynthetic process);GO:0043231(intracellular membrane-bounded organelle);GO:0052696(flavonoid glucuronidation);GO:0080043(quercetin 3-O-glucosyltransferase activity);GO:0080044(quercetin 7-O-glucosyltransferase activity);GO:0080044(quercetin 7-O-glucosyltransferase activity)	NA	NA	NA
TRITD_4Av1G252450	4-hydroxyphenylacetaldehyde oxime monooxygenase-like [Aegilops tauschii subsp. tauschii]	1.9904	0.590402	3.37126	1.75329	0.0106627	1	up	GO:0016020(membrane);GO:0016709(oxidoreductase activity, acting on paired donors, with incorporation or reduction of molecular oxygen, NAD(P)H as one donor, and incorporation of one atom of oxygen);GO:0044550(secondary metabolite biosynthetic process);GO:0098542(defense response to other organism)	00460(Cyanoamino acid metabolism)	K13029	EC:1.14.14.37
TRITD_4Av1G261320	uncharacterized protein LOC109785555 [Aegilops tauschii subsp. tauschii]	1.19293	3.33011	0.358224	-1.48107	0.0339093	1	down	GO:0004842(ubiquitin-protein transferase activity);GO:0005576(extracellular region);GO:0005886(plasma membrane);GO:0008270(zinc ion binding)	NA	NA	NA
TRITD_4Av1G263110	kinesin-like protein KIN-10B [Aegilops tauschii subsp. tauschii]	4.88858	0.533995	9.15473	3.19452	6.83219e-06	0.00485101	up	GO:0003777(microtubule motor activity);GO:0005871(kinesin complex);GO:0007018(microtubule-based movement);GO:0016887(ATPase activity);GO:0016887(ATPase activity)	NA	NA	NA
TRITD_4Av1G263140	plastocyanin precursor [Hordeum vulgare]	301.301	61.5077	4.89859	2.29237	0.000686544	0.183319	up	GO:0005507(copper ion binding);GO:0009411(response to UV);GO:0009507(chloroplast);GO:0009534(chloroplast thylakoid);GO:0009535(chloroplast thylakoid membrane);GO:0009543(chloroplast thylakoid lumen);GO:0009570(chloroplast stroma);GO:0009579(thylakoid);GO:0017148(negative regulation of translation);GO:0031977(thylakoid lumen);GO:0046028(electron transporter, transferring electrons from cytochrome …	00195(Photosynthesis)	K02638	NA
TRITD_4Av1G263230	uncharacterized protein LOC109757228 [Aegilops tauschii subsp. tauschii]	9.28828	3.38258	2.74591	1.45729	0.0262168	1	up	GO:0003677(DNA binding);GO:0003700(DNA binding transcription factor activity);GO:0005634(nucleus);GO:0006351(transcription, DNA-templated);GO:0006355(regulation of transcription, DNA-templated);GO:0007275(multicellular organism development);GO:0016021(integral component of membrane);GO:0005886(plasma membrane);GO:0009814(defense response, incompatible interaction);GO:0010200(response to chitin);G…	NA	NA	NA
TRITD_4Av1G264430	putative disease resistance RPP13-like protein 3 [Aegilops tauschii subsp. tauschii]	0.628208	2.19148	0.286659	-1.80259	0.0105491	1	down	GO:0004185(serine-type carboxypeptidase activity);GO:0051603(proteolysis involved in cellular protein catabolic process);GO:0051603(proteolysis involved in cellular protein catabolic process)	04626(Plant-pathogen interaction);04626(Plant-pathogen interaction)	K13457	NA
TRITD_4Bv1G005640	uncharacterized protein LOC109751714 [Aegilops tauschii subsp. tauschii]	1.88811	0.61857	3.05238	1.60993	0.0167168	1	up	GO:0004842(ubiquitin-protein transferase activity);GO:0019005(SCF ubiquitin ligase complex);GO:0031146(SCF-dependent proteasomal ubiquitin-dependent protein catabolic process);GO:0031146(SCF-dependent proteasomal ubiquitin-dependent protein catabolic process)	NA	NA	NA
TRITD_4Bv1G006300	predicted protein [Hordeum vulgare subsp. vulgare]	54.4817	12.2405	4.45092	2.15411	0.00139211	0.322156	up	NA	NA	NA	NA
TRITD_4Bv1G008170	WAT1-related protein At5g64700-like [Aegilops tauschii subsp. tauschii]	3.75313	1.32867	2.82473	1.49811	0.0244044	1	up	GO:0005886(plasma membrane);GO:0006810(transport);GO:0022857(transmembrane transporter activity);GO:0022857(transmembrane transporter activity)	NA	NA	NA
TRITD_4Bv1G012840	hypothetical protein TRIUR3_05587 [Triticum urartu]	13.4103	2.42836	5.52237	2.46529	0.000398141	0.119599	up	GO:0004364(glutathione transferase activity);GO:0004602(glutathione peroxidase activity);GO:0005635(nuclear envelope);GO:0005783(endoplasmic reticulum)	00480(Glutathione metabolism)	K00799	EC:2.5.1.18
TRITD_4Bv1G015110	UDP-glucose 6-dehydrogenase 4 [Aegilops tauschii subsp. tauschii]	5.98397	20.8957	0.286374	-1.80403	0.00881084	1	down	GO:0003979(UDP-glucose 6-dehydrogenase activity);GO:0005634(nucleus);GO:0005829(cytosol);GO:0005975(carbohydrate metabolic process);GO:0006024(glycosaminoglycan biosynthetic process);GO:0006065(UDP-glucuronate biosynthetic process)	00040(Pentose and glucuronate interconversions);00053(Ascorbate and aldarate metabolism);00520(Amino sugar and nucleotide sugar metabolism)	K00012	EC:1.1.1.22
TRITD_4Bv1G018300	uncharacterized protein LOC109732805 [Aegilops tauschii subsp. tauschii]	4.54789	1.64985	2.75654	1.46286	0.0276874	1	up	GO:0016021(integral component of membrane);GO:0016021(integral component of membrane)	NA	NA	NA
TRITD_4Bv1G019410	probable zinc metalloprotease EGY3, chloroplastic [Aegilops tauschii subsp. tauschii]	35.6076	4.18018	8.51821	3.09055	1.06506e-05	0.00707944	up	GO:0005739(mitochondrion);GO:0006508(proteolysis);GO:0008237(metallopeptidase activity);GO:0009408(response to heat);GO:0009644(response to high light intensity);GO:0016021(integral component of membrane);GO:0031969(chloroplast membrane);GO:0042542(response to hydrogen peroxide)	NA	NA	NA
TRITD_4Bv1G035350	seven trans-membrane protein [Triticum aestivum];MLO-like protein 4 [Aegilops tauschii subsp. tauschii]	0.624449	1.87445	0.333136	-1.58582	0.0244092	1	down	GO:0005886(plasma membrane);GO:0006952(defense response);GO:0006952(defense response)	NA	NA	NA
TRITD_4Bv1G040830	NAD(P)H-quinone oxidoreductase subunit T, chloroplastic [Aegilops tauschii subsp. tauschii]	16.3903	5.71967	2.8656	1.51883	0.0207641	1	up	GO:0005737(cytoplasm);GO:0005829(cytosol);GO:0006457(protein folding);GO:0009507(chloroplast);GO:0009535(chloroplast thylakoid membrane);GO:0010598(NAD(P)H dehydrogenase complex (plastoquinone));GO:0016021(integral component of membrane);GO:0016491(oxidoreductase activity);GO:0048038(quinone binding);GO:0055114(oxidation-reduction process)	NA	NA	NA
TRITD_4Bv1G040940	uncharacterized aarF domain-containing protein kinase At4g31390, chloroplastic [Aegilops tauschii subsp. tauschii]	9.7699	3.99867	2.44328	1.28882	0.0471325	1	up	GO:0004672(protein kinase activity);GO:0005515(protein binding);GO:0005524(ATP binding);GO:0005886(plasma membrane);GO:0006468(protein phosphorylation);GO:0006995(cellular response to nitrogen starvation);GO:0009414(response to water deprivation);GO:0009507(chloroplast);GO:0009637(response to blue light);GO:0009767(photosynthetic electron transport chain);GO:0010027(thylakoid membrane organizatio…	NA	NA	NA
TRITD_4Bv1G055730	alpha-L-arabinofuranosidase 1-like isoform X2 [Aegilops tauschii subsp. tauschii];Alpha-L-arabinofuranosidase 1 [Triticum urartu];alpha-L-arabinofuranosidase 1-like isoform X1 [Aegilops tauschii subsp. tauschii]	12.1361	3.86353	3.14118	1.65131	0.012359	1	up	GO:0005576(extracellular region);GO:0005773(vacuole);GO:0009044(xylan 1,4-beta-xylosidase activity);GO:0009505(plant-type cell wall);GO:0016798(hydrolase activity, acting on glycosyl bonds);GO:0045493(xylan catabolic process);GO:0046373(L-arabinose metabolic process);GO:0046556(alpha-L-arabinofuranosidase activity);GO:0048046(apoplast);GO:0048046(apoplast)	00520(Amino sugar and nucleotide sugar metabolism);00520(Amino sugar and nucleotide sugar metabolism)	K01209	EC:3.2.1.55
TRITD_4Bv1G107650	probable leucine-rich repeat receptor-like protein kinase At5g49770 [Aegilops tauschii subsp. tauschii];predicted protein, partial [Hordeum vulgare subsp. vulgare]	1.28544	0.481832	2.66782	1.41566	0.0350129	1	up	GO:0004674(protein serine/threonine kinase activity);GO:0005524(ATP binding);GO:0005576(extracellular region);GO:0006468(protein phosphorylation);GO:0007169(transmembrane receptor protein tyrosine kinase signaling pathway);GO:0016301(kinase activity);GO:0016310(phosphorylation);GO:0016310(phosphorylation)	NA	NA	NA
TRITD_4Bv1G128750	serine/threonine protein phosphatase 2C 30 [Triticum aestivum]	11.5831	4.67514	2.47759	1.30894	0.0447216	1	up	GO:0004722(protein serine/threonine phosphatase activity);GO:0005267(potassium channel activity);GO:0005886(plasma membrane);GO:0006470(protein dephosphorylation);GO:0009788(negative regulation of abscisic acid-activated signaling pathway);GO:0009939(positive regulation of gibberellic acid mediated signaling pathway);GO:0010030(positive regulation of seed germination);GO:0046872(metal ion binding…	04016(MAPK signaling pathway - plant);04075(Plant hormone signal transduction);04075(Plant hormone signal transduction)	K14497	EC:3.1.3.16
TRITD_4Bv1G135300	nuclear transcription factor Y subunit C-2-like [Aegilops tauschii subsp. tauschii]	5.70634	2.0299	2.81114	1.49116	0.0252334	1	up	GO:0003677(DNA binding);GO:0003700(DNA binding transcription factor activity);GO:0005515(protein binding);GO:0005634(nucleus);GO:0006351(transcription, DNA-templated);GO:0006355(regulation of transcription, DNA-templated);GO:0016602(CCAAT-binding factor complex);GO:0045893(positive regulation of transcription, DNA-templated);GO:0046982(protein heterodimerization activity);GO:2000306(positive regu…	NA	NA	NA
TRITD_4Bv1G145700	uncharacterized protein LOC109775519 [Aegilops tauschii subsp. tauschii]	4.16391	17.3222	0.24038	-2.05661	0.00341165	0.626962	down	GO:0005737(cytoplasm)	NA	NA	NA
TRITD_4Bv1G154870	peptidyl-prolyl cis-trans isomerase CYP65 [Aegilops tauschii subsp. tauschii]	2.39654	7.19288	0.333183	-1.58561	0.021506	1	down	GO:0000209(protein polyubiquitination);GO:0003755(peptidyl-prolyl cis-trans isomerase activity);GO:0005634(nucleus);GO:0034450(ubiquitin-ubiquitin ligase activity);GO:0034450(ubiquitin-ubiquitin ligase activity)	04120(Ubiquitin mediated proteolysis);04120(Ubiquitin mediated proteolysis)	K10598	EC:5.2.1.8
TRITD_4Bv1G157730	aminotransferase ALD1 homolog [Aegilops tauschii subsp. tauschii]	8.3249	0.96753	8.60428	3.10506	1.22697e-05	0.00782283	up	GO:0005507(copper ion binding);GO:0005829(cytosol);GO:0008483(transaminase activity);GO:0009089(lysine biosynthetic process via diaminopimelate);GO:0009507(chloroplast);GO:0009570(chloroplast stroma);GO:0009735(response to cytokinin);GO:0009862(systemic acquired resistance, salicylic acid mediated signaling pathway);GO:0010285(L,L-diaminopimelate aminotransferase activity);GO:0030170(pyridoxal ph…	00300(Lysine biosynthesis)	K10206	EC:2.6.1.83
TRITD_4Bv1G165010	sulfate transporter 3.1-like [Aegilops tauschii subsp. tauschii]	0.693448	2.14148	0.323817	-1.62675	0.0213467	1	down	GO:0005887(integral component of plasma membrane);GO:0015116(sulfate transmembrane transporter activity);GO:0015116(sulfate transmembrane transporter activity)	NA	NA	NA
TRITD_4Bv1G167950	uncharacterized protein LOC109733399 [Aegilops tauschii subsp. tauschii]	8.02187	2.56761	3.12426	1.64351	0.013539	1	up	GO:0003674(molecular_function);GO:0008150(biological_process);GO:0009507(chloroplast);GO:0009507(chloroplast)	NA	NA	NA
TRITD_4Bv1G178180	uncharacterized protein LOC109777362 [Aegilops tauschii subsp. tauschii];uncharacterized protein LOC109732371 [Aegilops tauschii subsp. tauschii]	14.086	1.10465	12.7515	3.6726	4.76638e-07	0.000676848	up	NA	NA	NA	NA
TRITD_4Bv1G182280	uncharacterized protein LOC109772167 [Aegilops tauschii subsp. tauschii]	3.39806	0.857075	3.96472	1.98722	0.00338649	0.62602	up	GO:0005737(cytoplasm);GO:0006457(protein folding);GO:0006457(protein folding)	NA	NA	NA
TRITD_4Bv1G183110	callose synthase 3-like isoform X2 [Aegilops tauschii subsp. tauschii];Callose synthase 3 [Triticum urartu]	1.61503	5.24797	0.307744	-1.7002	0.0134589	1	down	GO:0000148(1,3-beta-D-glucan synthase complex);GO:0003843(1,3-beta-D-glucan synthase activity);GO:0005886(plasma membrane);GO:0005886(plasma membrane)	NA	NA	NA
TRITD_4Bv1G183510	Mlo protein [Triticum aestivum];Mlo protein, partial [Triticum aestivum]	3.96139	1.24124	3.19147	1.67422	0.0124273	1	up	GO:0005886(plasma membrane);GO:0006952(defense response);GO:0006952(defense response)	NA	NA	NA
TRITD_4Bv1G185860	expansin-like A1 [Aegilops tauschii subsp. tauschii]	86.6287	11.0754	7.82175	2.96749	2.03434e-05	0.0117694	up	GO:0009505(plant-type cell wall);GO:0009506(plasmodesma);GO:0016020(membrane);GO:0016020(membrane)	NA	NA	NA
TRITD_4Bv1G187760	group3 late embryogenesis abundant protein [Triticum aestivum]	32.7553	4.12746	7.93595	2.9884	2.13518e-05	0.0121282	up	NA	NA	NA	NA
TRITD_4Bv1G189840	mitochondrial outer membrane protein porin 6-like [Aegilops tauschii subsp. tauschii]	8.56317	3.38658	2.52856	1.33832	0.0416276	1	up	GO:0005739(mitochondrion);GO:0005741(mitochondrial outer membrane);GO:0005886(plasma membrane);GO:0006820(anion transport);GO:0008308(voltage-gated anion channel activity);GO:0009617(response to bacterium);GO:0015288(porin activity);GO:0016020(membrane);GO:0040008(regulation of growth);GO:0046930(pore complex);GO:0046930(pore complex)	NA	NA	NA
TRITD_4Bv1G191610	GDSL esterase/lipase At5g55050-like [Aegilops tauschii subsp. tauschii]	0.536203	1.56982	0.34157	-1.54975	0.0269039	1	down	GO:0005086(ARF guanyl-nucleotide exchange factor activity);GO:0005802(trans-Golgi network);GO:0016192(vesicle-mediated transport);GO:0016192(vesicle-mediated transport)	00500(Starch and sucrose metabolism);00460(Cyanoamino acid metabolism);00940(Phenylpropanoid biosynthesis);00940(Phenylpropanoid biosynthesis)	NA	NA
TRITD_4Bv1G191630	GDSL esterase/lipase At5g55050-like [Aegilops tauschii subsp. tauschii]	0.638279	1.75174	0.364368	-1.45653	0.0376539	1	down	GO:0005086(ARF guanyl-nucleotide exchange factor activity);GO:0005802(trans-Golgi network);GO:0016192(vesicle-mediated transport);GO:0016192(vesicle-mediated transport)	00500(Starch and sucrose metabolism);00460(Cyanoamino acid metabolism);00940(Phenylpropanoid biosynthesis);00940(Phenylpropanoid biosynthesis)	K01188	EC:3.2.1.21
TRITD_4Bv1G192340	cytochrome P450 86B1-like [Aegilops tauschii subsp. tauschii]	1.72356	7.51569	0.229328	-2.12452	0.00236391	0.485862	down	GO:0005576(extracellular region)	00073(Cutin, suberine and wax biosynthesis)	K15402	EC:1.14.-.-
TRITD_4Bv1G196480	L-allo-threonine aldolase [Triticum urartu]	4.915	1.44841	3.39338	1.76272	0.0088292	1	up	GO:0005829(cytosol);GO:0006545(glycine biosynthetic process);GO:0006567(threonine catabolic process);GO:0008732(L-allo-threonine aldolase activity);GO:0008732(L-allo-threonine aldolase activity)	00260(Glycine, serine and threonine metabolism);00260(Glycine, serine and threonine metabolism)	K01620	EC:4.1.2.48
TRITD_4Bv1G196970	uncharacterized protein LOC109742282 isoform X1 [Aegilops tauschii subsp. tauschii];uncharacterized protein LOC109742282 isoform X2 [Aegilops tauschii subsp. tauschii]	2.1713	0.820862	2.64515	1.40335	0.0368034	1	up	NA	NA	NA	NA
TRITD_4Bv1G197690	cell wall invertase [Triticum aestivum]	2.5105	0.83748	2.99769	1.58385	0.0175944	1	up	GO:0042742(defense response to bacterium);GO:0050832(defense response to fungus);GO:0052576(carbohydrate storage);GO:0052576(carbohydrate storage)	00052(Galactose metabolism);00500(Starch and sucrose metabolism);00500(Starch and sucrose metabolism)	K01193	EC:3.2.1.26
TRITD_4Bv1G198980	hypothetical protein BRADI_1g77505v3 [Brachypodium distachyon];predicted protein [Hordeum vulgare subsp. vulgare]	6.81792	2.57012	2.65277	1.4075	0.0361518	1	up	GO:0008615(pyridoxine biosynthetic process);GO:0010181(FMN binding);GO:0055114(oxidation-reduction process);GO:0055114(oxidation-reduction process)	NA	NA	NA
TRITD_4Bv1G201400	flavin-containing monooxygenase FMO GS-OX-like 2 [Aegilops tauschii subsp. tauschii]	11.2126	3.80179	2.94929	1.56037	0.0177482	1	up	GO:0004497(monooxygenase activity);GO:0055114(oxidation-reduction process);GO:0055114(oxidation-reduction process)	NA	NA	NA
TRITD_4Bv1G203560	uncharacterized protein LOC109742949 [Aegilops tauschii subsp. tauschii]	4.67939	1.28108	3.6527	1.86896	0.00638072	0.908805	up	NA	NA	NA	NA
TRITD_5Av1G002500	Obtusifoliol 14-alpha demethylase [Triticum urartu]	2.39226	0.610258	3.92007	1.97088	0.00437743	0.726679	up	GO:0005783(endoplasmic reticulum);GO:0005886(plasma membrane);GO:0008398(sterol 14-demethylase activity);GO:0016126(sterol biosynthetic process)	00100(Steroid biosynthesis)	K05917	EC:1.14.13.70
TRITD_5Av1G002550	cycloartenol synthase-like [Aegilops tauschii subsp. tauschii];hypothetical protein TRIUR3_02577 [Triticum urartu];Cycloartenol synthase [Triticum urartu]	1.1844	0.460434	2.57236	1.36309	0.0420364	1	up	GO:0010686(tetracyclic triterpenoid biosynthetic process);GO:0016871(cycloartenol synthase activity);GO:0005773(vacuole);GO:0009555(pollen development);GO:0010027(thylakoid membrane organization);GO:0016866(intramolecular transferase activity);GO:0019745(pentacyclic triterpenoid biosynthetic process);GO:0034076(cucurbitadienol synthase activity);GO:0034076(cucurbitadienol synthase activity)	00100(Steroid biosynthesis);00100(Steroid biosynthesis)	K01853	EC:5.4.99.8
TRITD_5Av1G031300	TB2/DP1 protein [Triticum aestivum]	3.1854	10.1837	0.312794	-1.67672	0.0170042	1	down	GO:0005783(endoplasmic reticulum);GO:0005794(Golgi apparatus)	NA	NA	NA
TRITD_5Av1G038640	unnamed protein product [Triticum aestivum]	1.97364	5.16939	0.381794	-1.38914	0.0458219	1	down	GO:0005739(mitochondrion);GO:0008150(biological_process);GO:0008150(biological_process)	NA	NA	NA
TRITD_5Av1G038660	hypothetical protein TRIUR3_33569 [Triticum urartu]	0.960158	4.09282	0.234596	-2.09175	0.00292035	0.563714	down	GO:0005516(calmodulin binding);GO:0005634(nucleus);GO:0008150(biological_process)	NA	NA	NA
TRITD_5Av1G043460	putative inactive purple acid phosphatase 1 [Triticum urartu]	3.99589	0.58608	6.81799	2.76935	8.6105e-05	0.0353948	up	GO:0003993(acid phosphatase activity);GO:0004722(protein serine/threonine phosphatase activity);GO:0005576(extracellular region);GO:0046872(metal ion binding);GO:0046872(metal ion binding)	NA	NA	NA
TRITD_5Av1G044900	boron transporter [Triticum aestivum];putative boron transporter 2 [Triticum urartu]	4.85368	12.3285	0.393696	-1.34485	0.0499098	1	down	GO:0005887(integral component of plasma membrane);GO:0008509(anion transmembrane transporter activity);GO:0051453(regulation of intracellular pH);GO:0098656(anion transmembrane transport);GO:0098656(anion transmembrane transport)	NA	NA	NA
TRITD_5Av1G046770	MYB transcription factor 79 [Triticum aestivum];Transcription factor MYB21 [Triticum urartu]	2.54727	8.1803	0.31139	-1.6832	0.0157056	1	down	GO:0000981(RNA polymerase II transcription factor activity, sequence-specific DNA binding);GO:0001135(transcription factor activity, RNA polymerase II transcription factor recruiting);GO:0003677(DNA binding);GO:0003700(DNA binding transcription factor activity);GO:0005634(nucleus);GO:0006351(transcription, DNA-templated);GO:0006355(regulation of transcription, DNA-templated);GO:0006357(regulation…	NA	NA	NA
TRITD_5Av1G056630	predicted protein [Hordeum vulgare subsp. vulgare];uncharacterized protein LOC109744557 isoform X1 [Aegilops tauschii subsp. tauschii];Phosphomannomutase/phosphoglucomutase [Triticum urartu];uncharacterized protein LOC109744557 isoform X3 [Aegilops tauschii subsp. tauschii];predicted protein, partial [Hordeum vulgare subsp. vulgare];uncharacterized protein LOC109744557 isoform X2 [Aegilops tausch…	18.9209	2.66714	7.09409	2.82662	4.81084e-05	0.0231224	up	GO:0004615(phosphomannomutase activity);GO:0005829(cytosol);GO:0005829(cytosol)	NA	NA	NA
TRITD_5Av1G077950	translocase of chloroplast 90, chloroplastic [Aegilops tauschii subsp. tauschii];Translocase of chloroplast 90, chloroplastic [Triticum urartu]	0.74881	4.26337	0.175638	-2.50932	0.000391498	0.118746	down	GO:0005525(GTP binding);GO:0005622(intracellular);GO:0005623(cell);GO:0009507(chloroplast);GO:0009707(chloroplast outer membrane);GO:0016021(integral component of membrane);GO:0016787(hydrolase activity);GO:0045036(protein targeting to chloroplast);GO:0046872(metal ion binding);GO:0046872(metal ion binding)	NA	NA	NA
TRITD_5Av1G092730	uncharacterized protein LOC109769955 [Aegilops tauschii subsp. tauschii];predicted protein [Hordeum vulgare subsp. vulgare]	1.23676	5.67445	0.217953	-2.19791	0.00200262	0.422728	down	GO:0004596(peptide alpha-N-acetyltransferase activity);GO:0006474(N-terminal protein amino acid acetylation);GO:0031248(protein acetyltransferase complex);GO:0031248(protein acetyltransferase complex)	NA	NA	NA
TRITD_5Av1G116250	prolamin binding factor [Triticum urartu]	17.5964	60.9102	0.288891	-1.7914	0.00915309	1	down	GO:0003677(DNA binding);GO:0003700(DNA binding transcription factor activity);GO:0005634(nucleus);GO:0006351(transcription, DNA-templated);GO:0006355(regulation of transcription, DNA-templated);GO:0044212(transcription regulatory region DNA binding);GO:0046872(metal ion binding);GO:0048364(root development);GO:0003682(chromatin binding);GO:0009639(response to red or far red light);GO:0009845(seed…	NA	NA	NA
TRITD_5Av1G141750	tetraspanin-8 [Aegilops tauschii subsp. tauschii]	13.1151	38.5254	0.340427	-1.55458	0.0234312	1	down	GO:0003674(molecular_function);GO:0005576(extracellular region);GO:0007568(aging);GO:0009506(plasmodesma);GO:0016021(integral component of membrane);GO:0099402(plant organ development)	NA	NA	NA
TRITD_5Av1G158820	calcium-binding EF-hand family like-protein [Triticum aestivum];hypothetical protein TRIUR3_05532 [Triticum urartu]	1.25032	3.40495	0.367206	-1.44534	0.0424279	1	down	GO:0005509(calcium ion binding);GO:0005509(calcium ion binding)	NA	NA	NA
TRITD_5Av1G159440	predicted protein [Hordeum vulgare subsp. vulgare];putative FKBP-type peptidyl-prolyl cis-trans isomerase 1, chloroplastic [Triticum urartu]	11.2928	3.16071	3.57286	1.83708	0.00625861	0.900376	up	GO:0003755(peptidyl-prolyl cis-trans isomerase activity);GO:0005528(FK506 binding);GO:0005789(endoplasmic reticulum membrane);GO:0061077(chaperone-mediated protein folding);GO:0061077(chaperone-mediated protein folding)	NA	NA	NA
TRITD_5Av1G173510	bifunctional L-3-cyanoalanine synthase/cysteine synthase, mitochondrial [Aegilops tauschii subsp. tauschii]	8.36757	2.76778	3.0232	1.59608	0.0163233	1	up	GO:0004124(cysteine synthase activity);GO:0005737(cytoplasm);GO:0006535(cysteine biosynthetic process from serine);GO:0030170(pyridoxal phosphate binding);GO:0030170(pyridoxal phosphate binding)	00920(Sulfur metabolism);00270(Cysteine and methionine metabolism);00460(Cyanoamino acid metabolism);00460(Cyanoamino acid metabolism)	K13034	EC:2.5.1.47;EC:4.4.1.9
TRITD_5Av1G182760	predicted protein [Hordeum vulgare subsp. vulgare];hypothetical protein TRIUR3_03961 [Triticum urartu]	4.8075	0.784573	6.12753	2.61531	0.000202268	0.0694789	up	GO:0003993(acid phosphatase activity);GO:0004722(protein serine/threonine phosphatase activity);GO:0005576(extracellular region);GO:0005737(cytoplasm);GO:0016311(dephosphorylation);GO:0046872(metal ion binding);GO:0046872(metal ion binding)	03040(Spliceosome);03040(Spliceosome)	K12867	NA
TRITD_5Av1G200200	linoleate 9S-lipoxygenase 2-like [Aegilops tauschii subsp. tauschii]	2.8284	0.412348	6.85927	2.77805	7.30883e-05	0.0312788	up	GO:0002215(defense response to nematode);GO:0050832(defense response to fungus);GO:0005737(cytoplasm);GO:0009611(response to wounding);GO:0016165(linoleate 13S-lipoxygenase activity);GO:0051707(response to other organism);GO:0051707(response to other organism)	00591(Linoleic acid metabolism);00591(Linoleic acid metabolism)	K15718	EC:1.13.11.58
TRITD_5Av1G201480	Two-component system protein A [Triticum urartu]	23.6961	5.82674	4.06678	2.02389	0.00277836	0.550952	up	GO:0000155(phosphorelay sensor kinase activity);GO:0000156(phosphorelay response regulator activity);GO:0000160(phosphorelay signal transduction system);GO:0004673(protein histidine kinase activity);GO:0005524(ATP binding);GO:0006355(regulation of transcription, DNA-templated);GO:0009405(pathogenesis);GO:0016020(membrane);GO:0016310(phosphorylation);GO:0030448(hyphal growth);GO:0035690(cellular r…	04075(Plant hormone signal transduction)	K14492	NA
TRITD_5Av1G201490	hypothetical protein BRADI_5g15057v3 [Brachypodium distachyon]	30.0334	9.08282	3.30662	1.72536	0.0091464	1	up	NA	NA	NA	NA
TRITD_5Av1G224170	Two-component system protein B [Triticum urartu]	9.09031	3.68409	2.46745	1.30302	0.047226	1	up	GO:0006935(chemotaxis);GO:0000155(phosphorelay sensor kinase activity);GO:0000156(phosphorelay response regulator activity);GO:0004673(protein histidine kinase activity);GO:0005034(osmosensor activity);GO:0005524(ATP binding);GO:0005886(plasma membrane);GO:0005887(integral component of plasma membrane);GO:0006355(regulation of transcription, DNA-templated);GO:0006468(protein phosphorylation);GO:0…	04075(Plant hormone signal transduction);04075(Plant hormone signal transduction)	K14492	NA
TRITD_5Av1G240310	Chitinase 11 [Triticum urartu]	82.6376	26.0135	3.17672	1.66754	0.0113	1	up	GO:0004568(chitinase activity);GO:0050832(defense response to fungus)	00520(Amino sugar and nucleotide sugar metabolism);04016(MAPK signaling pathway - plant)	K20547	EC:3.2.1.14
TRITD_5Av1G241660	cold-responsive LEA/RAB-related COR protein [Triticum aestivum]	40.6139	5.69695	7.12906	2.83371	4.76117e-05	0.0231224	up	NA	NA	NA	NA
TRITD_5Av1G248570	Beta-fructofuranosidase, insoluble isoenzyme 1 [Triticum urartu]	3.77224	0.604727	6.23793	2.64107	0.000169331	0.0615123	up	GO:0042742(defense response to bacterium);GO:0050832(defense response to fungus);GO:0052576(carbohydrate storage);GO:0052576(carbohydrate storage)	00052(Galactose metabolism);00500(Starch and sucrose metabolism);00500(Starch and sucrose metabolism)	K01193	EC:3.2.1.26
TRITD_5Av1G248730	bisdemethoxycurcumin synthase-like [Aegilops tauschii subsp. tauschii]	2.46646	0.794305	3.10517	1.63467	0.0169343	1	up	GO:0009813(flavonoid biosynthetic process);GO:0042802(identical protein binding);GO:0042802(identical protein binding)	00945(Stilbenoid, diarylheptanoid and gingerol biosynthesis);00941(Flavonoid biosynthesis);04712(Circadian rhythm - plant);04712(Circadian rhythm - plant)	K17212	EC:2.3.1.211
TRITD_5Bv1G003720	uncharacterized protein LOC109745324 [Aegilops tauschii subsp. tauschii];hypothetical protein TRIUR3_10642 [Triticum urartu]	0.482721	6.06755	0.0795578	-3.65185	8.88594e-07	0.00102817	down	NA	NA	NA	NA
TRITD_5Bv1G006860	disease resistance protein RPM1-like [Aegilops tauschii subsp. tauschii]	0.505197	2.28809	0.220794	-2.17923	0.00205493	0.430861	down	GO:0000166(nucleotide binding);GO:0005515(protein binding);GO:0005524(ATP binding);GO:0005886(plasma membrane);GO:0006952(defense response);GO:0007165(signal transduction);GO:0009626(plant-type hypersensitive response);GO:0012505(endomembrane system);GO:0019897(extrinsic component of plasma membrane);GO:0043531(ADP binding)	04626(Plant-pathogen interaction)	K13457	NA
TRITD_5Bv1G019770	predicted protein [Hordeum vulgare subsp. vulgare]	1.57591	6.91257	0.227977	-2.13304	0.00261339	0.526741	down	GO:0005618(cell wall);GO:0033609(oxalate metabolic process);GO:0046564(oxalate decarboxylase activity);GO:0046564(oxalate decarboxylase activity)	NA	NA	NA
TRITD_5Bv1G027380	histone H2B.2-like [Aegilops tauschii subsp. tauschii]	14.4818	118.696	0.122007	-3.03496	2.18985e-05	0.0122166	down	GO:0000788(nuclear nucleosome);GO:0003677(DNA binding);GO:0006334(nucleosome assembly);GO:0000786(nucleosome);GO:0005634(nucleus);GO:0009506(plasmodesma);GO:0046982(protein heterodimerization activity)	NA	NA	NA
TRITD_5Bv1G042780	boron transporter [Triticum aestivum]	7.4756	20.4681	0.365232	-1.45312	0.0337025	1	down	GO:0005887(integral component of plasma membrane);GO:0008509(anion transmembrane transporter activity);GO:0051453(regulation of intracellular pH);GO:0098656(anion transmembrane transport);GO:0098656(anion transmembrane transport)	NA	NA	NA
TRITD_5Bv1G059650	RecName: Full=Thioredoxin M-type, chloroplastic; Short=Trx-M; Flags: Precursor;Thioredoxin M-type, chloroplastic [Triticum urartu]	95.2409	39.34	2.42097	1.27558	0.0486374	1	up	GO:0000103(sulfate assimilation);GO:0006457(protein folding);GO:0009507(chloroplast);GO:0015035(protein disulfide oxidoreductase activity);GO:0016671(oxidoreductase activity, acting on a sulfur group of donors, disulfide as acceptor);GO:0034599(cellular response to oxidative stress);GO:0045454(cell redox homeostasis);GO:0055114(oxidation-reduction process);GO:0055114(oxidation-reduction process)	NA	NA	NA
TRITD_5Bv1G093180	peroxidase 4-like [Aegilops tauschii subsp. tauschii]	5.09807	2.07473	2.45721	1.29702	0.0485477	1	up	GO:0004601(peroxidase activity);GO:0005515(protein binding);GO:0005576(extracellular region);GO:0005618(cell wall);GO:0005794(Golgi apparatus);GO:0005829(cytosol);GO:0006979(response to oxidative stress);GO:0009809(lignin biosynthetic process);GO:0010089(xylem development);GO:0020037(heme binding);GO:0042744(hydrogen peroxide catabolic process);GO:0046872(metal ion binding);GO:0048046(apoplast);G…	00940(Phenylpropanoid biosynthesis);00940(Phenylpropanoid biosynthesis)	K00430	EC:1.11.1.7
TRITD_5Bv1G094300	uncharacterized protein LOC109735442 [Aegilops tauschii subsp. tauschii];hypothetical protein TRIUR3_09183 [Triticum urartu]	13.5558	2.36203	5.73904	2.52081	0.000243757	0.0793252	up	NA	NA	NA	NA
TRITD_5Bv1G100800	predicted protein [Hordeum vulgare subsp. vulgare];DNA-binding protein SMUBP-2-like isoform X2 [Aegilops tauschii subsp. tauschii]	1.13889	0.310516	3.66775	1.87489	0.00656398	0.927897	up	GO:0003677(DNA binding);GO:0009507(chloroplast);GO:0009570(chloroplast stroma);GO:0009941(chloroplast envelope);GO:0009941(chloroplast envelope)	NA	NA	NA
TRITD_5Bv1G104090	long chain acyl-CoA synthetase 8 [Aegilops tauschii subsp. tauschii];Long chain acyl-CoA synthetase 8 [Triticum urartu]	6.0085	44.5093	0.134994	-2.88903	4.7217e-05	0.0231224	down	GO:0000723(telomere maintenance);GO:0000784(nuclear chromosome, telomeric region);GO:0004467(long-chain fatty acid-CoA ligase activity);GO:0005524(ATP binding);GO:0005783(endoplasmic reticulum);GO:0005794(Golgi apparatus);GO:0006631(fatty acid metabolic process);GO:0006633(fatty acid biosynthetic process);GO:0009507(chloroplast);GO:0009941(chloroplast envelope);GO:0043047(single-stranded telomeri…	00061(Fatty acid biosynthesis);00071(Fatty acid degradation);04146(Peroxisome);04146(Peroxisome)	K01897	EC:6.2.1.3
TRITD_5Bv1G112400	pathogenisis-related protein 1.1 [Triticum aestivum]	26.0825	8.17619	3.19005	1.67358	0.0114185	1	up	GO:0003674(molecular_function);GO:0005576(extracellular region);GO:0005615(extracellular space);GO:0008150(biological_process);GO:0005618(cell wall);GO:0006952(defense response);GO:0009414(response to water deprivation);GO:0009627(systemic acquired resistance);GO:0010266(response to vitamin B1);GO:0048046(apoplast)	04016(MAPK signaling pathway - plant);04075(Plant hormone signal transduction);04626(Plant-pathogen interaction)	K13449	NA
TRITD_5Bv1G146370	uncharacterized protein LOC109786136 [Aegilops tauschii subsp. tauschii]	7.91049	2.04304	3.87192	1.95305	0.00378225	0.663828	up	NA	NA	NA	NA
TRITD_5Bv1G161600		1.81386	4.8319	0.375392	-1.41353	0.0441872	1	down	NA	NA	NA	NA
TRITD_5Bv1G162770	beta-glucosidase 32 isoform X1 [Brachypodium distachyon];Beta-glucosidase 32 [Triticum urartu];beta-glucosidase 32-like isoform X1 [Aegilops tauschii subsp. tauschii]	0.78704	2.59045	0.303823	-1.7187	0.0140233	1	down	GO:0008422(beta-glucosidase activity);GO:1901657(glycosyl compound metabolic process);GO:1901657(glycosyl compound metabolic process)	00500(Starch and sucrose metabolism);00460(Cyanoamino acid metabolism);00940(Phenylpropanoid biosynthesis);00940(Phenylpropanoid biosynthesis)	K01188	EC:3.2.1.21
TRITD_5Bv1G176040	probable aquaporin PIP2-7 [Aegilops tauschii subsp. tauschii];predicted protein [Hordeum vulgare subsp. vulgare]	8.63504	2.34681	3.67948	1.8795	0.00517619	0.81261	up	GO:0005773(vacuole);GO:0005887(integral component of plasma membrane);GO:0009506(plasmodesma);GO:0009992(cellular water homeostasis);GO:0015250(water channel activity);GO:0015254(glycerol channel activity);GO:0034220(ion transmembrane transport);GO:0034220(ion transmembrane transport)	NA	NA	NA
TRITD_5Bv1G182110	predicted protein [Hordeum vulgare subsp. vulgare];probable flavin-containing monooxygenase 1 [Aegilops tauschii subsp. tauschii]	2.06337	0.748363	2.75717	1.46319	0.0281833	1	up	GO:0004497(monooxygenase activity);GO:0055114(oxidation-reduction process);GO:0055114(oxidation-reduction process)	00380(Tryptophan metabolism);00380(Tryptophan metabolism)	K11816	EC:1.14.13.168
TRITD_5Bv1G182790	hypothetical protein BRADI_4g37170v3 [Brachypodium distachyon]	93.227	15.8166	5.89426	2.55931	0.000183786	0.0645131	up	GO:0005737(cytoplasm);GO:0030001(metal ion transport);GO:0046914(transition metal ion binding);GO:0046916(cellular transition metal ion homeostasis)	NA	NA	NA
TRITD_5Bv1G182830	predicted protein [Hordeum vulgare subsp. vulgare];uncharacterized protein LOC109736439 [Aegilops tauschii subsp. tauschii];hypothetical protein TRIUR3_31243 [Triticum urartu]	0.416732	1.18507	0.351653	-1.50778	0.0328262	1	down	NA	NA	NA	NA
TRITD_5Bv1G185050	nicotinate-nucleotide pyrophosphorylase [carboxylating], chloroplastic [Aegilops tauschii subsp. tauschii]	3.61469	1.10382	3.27471	1.71137	0.0109564	1	up	GO:0004514(nicotinate-nucleotide diphosphorylase (carboxylating) activity);GO:0005737(cytoplasm);GO:0009435(NAD biosynthetic process);GO:0034213(quinolinate catabolic process);GO:0034213(quinolinate catabolic process)	00760(Nicotinate and nicotinamide metabolism);00760(Nicotinate and nicotinamide metabolism)	K00767	EC:2.4.2.19
TRITD_5Bv1G185900	D1 protease precursor, partial [Triticum aestivum]	2.50851	0.849144	2.95416	1.56275	0.0240231	1	up	GO:0005576(extracellular region);GO:0005739(mitochondrion);GO:0006508(proteolysis);GO:0008236(serine-type peptidase activity);GO:0009543(chloroplast thylakoid lumen);GO:0009579(thylakoid);GO:0031977(thylakoid lumen);GO:0035556(intracellular signal transduction);GO:0035556(intracellular signal transduction)	NA	NA	NA
TRITD_5Bv1G186630	uncharacterized protein LOC109736090 [Aegilops tauschii subsp. tauschii]	0.503512	1.45847	0.345233	-1.53436	0.0292196	1	down	GO:0003674(molecular_function);GO:0005739(mitochondrion);GO:0008150(biological_process);GO:0016021(integral component of membrane);GO:0016021(integral component of membrane)	03013(RNA transport);03013(RNA transport)	K00784	EC:3.1.26.11
TRITD_5Bv1G201980	kinesin-like protein KIN-7A [Aegilops tauschii subsp. tauschii]	0.834795	0.323549	2.58012	1.36744	0.0428799	1	up	GO:0003777(microtubule motor activity);GO:0005871(kinesin complex);GO:0007018(microtubule-based movement);GO:0016887(ATPase activity);GO:0016887(ATPase activity)	NA	NA	NA
TRITD_5Bv1G203040	chitinase 8-like [Aegilops tauschii subsp. tauschii]	9.4524	0.893127	10.5835	3.40374	2.64303e-06	0.00235916	up	GO:0004568(chitinase activity);GO:0050832(defense response to fungus);GO:0050832(defense response to fungus)	00520(Amino sugar and nucleotide sugar metabolism);04016(MAPK signaling pathway - plant);04016(MAPK signaling pathway - plant)	K20547	EC:3.2.1.14
TRITD_5Bv1G204300	CCG-binding protein 1 [Aegilops tauschii subsp. tauschii]	64.8804	14.1326	4.59084	2.19876	0.00109976	0.264554	up	GO:0005515(protein binding);GO:0005634(nucleus);GO:0005829(cytosol);GO:0009507(chloroplast);GO:0009793(embryo development ending in seed dormancy);GO:0010183(pollen tube guidance);GO:0036033(mediator complex binding);GO:0050832(defense response to fungus)	NA	NA	NA
TRITD_5Bv1G206230	predicted protein [Hordeum vulgare subsp. vulgare];S-adenosyl-L-methionine-dependent tRNA 4-demethylwyosine synthase [Aegilops tauschii subsp. tauschii]	13.0844	2.57577	5.07979	2.34477	0.000559699	0.153382	up	GO:0005768(endosome);GO:0005774(vacuolar membrane);GO:0005802(trans-Golgi network);GO:0008757(S-adenosylmethionine-dependent methyltransferase activity);GO:0032259(methylation);GO:0032259(methylation)	NA	NA	NA
TRITD_5Bv1G211280	putative ALA-interacting subunit 2 [Aegilops tauschii subsp. tauschii]	8.42939	1.21228	6.95336	2.79771	6.43986e-05	0.0284047	up	GO:0003674(molecular_function);GO:0005794(Golgi apparatus);GO:0008150(biological_process);GO:0016020(membrane);GO:0016021(integral component of membrane);GO:0016021(integral component of membrane)	NA	NA	NA
TRITD_5Bv1G216850	uncharacterized protein LOC109765463 [Aegilops tauschii subsp. tauschii]	1.46058	4.30996	0.338885	-1.56113	0.0236282	1	down	GO:0003700(DNA binding transcription factor activity);GO:0005634(nucleus);GO:0007165(signal transduction);GO:0009911(positive regulation of flower development);GO:0010228(vegetative to reproductive phase transition of meristem);GO:0050832(defense response to fungus);GO:0050832(defense response to fungus)	NA	NA	NA
TRITD_5Bv1G218750	predicted protein [Hordeum vulgare subsp. vulgare];ABC transporter G family member 48-like isoform X2 [Aegilops tauschii subsp. tauschii];Pleiotropic drug resistance protein 5 [Triticum urartu]	1.10819	0.348454	3.18032	1.66917	0.0120779	1	up	GO:0005886(plasma membrane);GO:0016021(integral component of membrane);GO:0042626(ATPase activity, coupled to transmembrane movement of substances);GO:0042626(ATPase activity, coupled to transmembrane movement of substances)	02010(ABC transporters);02010(ABC transporters)	K05681	NA
TRITD_5Bv1G240660	ubiquinone biosynthesis monooxygenase COQ6, mitochondrial isoform X1 [Aegilops tauschii subsp. tauschii];ubiquinone biosynthesis monooxygenase COQ6, mitochondrial isoform X2 [Aegilops tauschii subsp. tauschii];hypothetical protein TRIUR3_24265 [Triticum urartu]	1.18887	7.21532	0.16477	-2.60147	0.000267425	0.0861302	down	GO:0004497(monooxygenase activity);GO:0006744(ubiquinone biosynthetic process);GO:0044550(secondary metabolite biosynthetic process);GO:0044550(secondary metabolite biosynthetic process)	00130(Ubiquinone and other terpenoid-quinone biosynthesis);00130(Ubiquinone and other terpenoid-quinone biosynthesis)	K06126	EC:1.14.13.-
TRITD_5Bv1G244600	GDSL esterase/lipase At3g48460 [Aegilops tauschii subsp. tauschii]	97.9827	13.006	7.53365	2.91335	2.74837e-05	0.0150635	up	GO:0005576(extracellular region);GO:0006631(fatty acid metabolic process);GO:0008126(acetylesterase activity);GO:0016042(lipid catabolic process);GO:0052689(carboxylic ester hydrolase activity)	00901(Indole alkaloid biosynthesis)	K21026	EC:3.1.1.80
TRITD_5Bv1G244690	ER lumen protein-retaining receptor [Aegilops tauschii subsp. tauschii]	9.80082	25.974	0.377333	-1.40609	0.0404636	1	down	GO:0000139(Golgi membrane);GO:0005739(mitochondrion);GO:0005789(endoplasmic reticulum membrane);GO:0005794(Golgi apparatus);GO:0006621(protein retention in ER lumen);GO:0010204(defense response signaling pathway, resistance gene-independent);GO:0015031(protein transport);GO:0016021(integral component of membrane);GO:0016192(vesicle-mediated transport);GO:0046923(ER retention sequence binding);GO:…	NA	NA	NA
TRITD_5Bv1G245470	pirin-like protein isoform X2 [Aegilops tauschii subsp. tauschii];pirin-like protein isoform X1 [Aegilops tauschii subsp. tauschii]	5.19226	2.01023	2.58292	1.369	0.0388411	1	up	GO:0005515(protein binding);GO:0005516(calmodulin binding);GO:0005634(nucleus);GO:0005829(cytosol);GO:0005886(plasma membrane);GO:0030414(peptidase inhibitor activity);GO:0042742(defense response to bacterium);GO:0046872(metal ion binding);GO:0046872(metal ion binding)	NA	NA	NA
TRITD_5Bv1G246150	4-hydroxyphenylacetaldehyde oxime monooxygenase-like [Aegilops tauschii subsp. tauschii]	5.77482	2.36271	2.44416	1.28934	0.0484109	1	up	GO:0016020(membrane);GO:0016709(oxidoreductase activity, acting on paired donors, with incorporation or reduction of molecular oxygen, NAD(P)H as one donor, and incorporation of one atom of oxygen);GO:0044550(secondary metabolite biosynthetic process);GO:0098542(defense response to other organism)	00460(Cyanoamino acid metabolism)	K13029	EC:1.14.14.37
TRITD_5Bv1G246250	uncharacterized protein At4g15970-like [Aegilops tauschii subsp. tauschii]	4.86968	0.812896	5.99054	2.58269	0.000225582	0.0766024	up	GO:0003723(RNA binding);GO:0005737(cytoplasm);GO:0043231(intracellular membrane-bounded organelle);GO:0008150(biological_process);GO:0009451(RNA modification);GO:0009507(chloroplast);GO:0009543(chloroplast thylakoid lumen);GO:0016740(transferase activity);GO:0016740(transferase activity)	NA	NA	NA
TRITD_5Bv1G246290	conserved oligomeric Golgi complex subunit 2 [Aegilops tauschii subsp. tauschii];Oligomeric Golgi complex subunit 2 [Triticum urartu]	11.014	3.24966	3.38928	1.76098	0.00789501	1	up	GO:0006891(intra-Golgi vesicle-mediated transport);GO:0007030(Golgi organization);GO:0017119(Golgi transport complex);GO:0017119(Golgi transport complex)	NA	NA	NA
TRITD_5Bv1G246310	RPM1-interacting protein 4-like isoform X2 [Aegilops tauschii subsp. tauschii];RPM1-interacting protein 4-like isoform X1 [Aegilops tauschii subsp. tauschii];hypothetical protein TRIUR3_00718 [Triticum urartu];RPM1-interacting protein 4-like isoform X3 [Aegilops tauschii subsp. tauschii]	11.5056	3.17556	3.62317	1.85725	0.00559892	0.845005	up	GO:0002237(response to molecule of bacterial origin);GO:0005515(protein binding);GO:0005634(nucleus);GO:0005886(plasma membrane);GO:0006468(protein phosphorylation);GO:0009626(plant-type hypersensitive response);GO:0009816(defense response to bacterium, incompatible interaction);GO:0010204(defense response signaling pathway, resistance gene-independent);GO:0012505(endomembrane system);GO:0016020(…	04626(Plant-pathogen interaction);04626(Plant-pathogen interaction)	K13456	NA
TRITD_5Bv1G246440	B-cell receptor-associated protein 31-like [Aegilops tauschii subsp. tauschii]	36.3288	5.13532	7.07431	2.82259	4.96829e-05	0.0235173	up	GO:0003674(molecular_function);GO:0005783(endoplasmic reticulum);GO:0006886(intracellular protein transport);GO:0009507(chloroplast);GO:0016021(integral component of membrane);GO:0016021(integral component of membrane)	04141(Protein processing in endoplasmic reticulum);04141(Protein processing in endoplasmic reticulum)	K14009	NA
TRITD_5Bv1G248590	aspartyl protease 25-like [Aegilops tauschii subsp. tauschii];aspartyl protease AED1-like [Aegilops tauschii subsp. tauschii]	1.61334	18.0129	0.0895661	-3.4809	1.84455e-06	0.00174623	down	GO:0004190(aspartic-type endopeptidase activity);GO:0006508(proteolysis);GO:0030163(protein catabolic process);GO:0030163(protein catabolic process)	NA	NA	NA
TRITD_5Bv1G250810	ribosome-binding factor PSRP1, chloroplastic-like [Aegilops tauschii subsp. tauschii]	38.185	14.9514	2.55394	1.35272	0.0374467	1	up	GO:0003735(structural constituent of ribosome);GO:0005840(ribosome);GO:0006412(translation);GO:0009507(chloroplast);GO:0009534(chloroplast thylakoid);GO:0009570(chloroplast stroma);GO:0009570(chloroplast stroma)	NA	NA	NA
TRITD_6Av1G000360	hypothetical protein TRIUR3_14179 [Triticum urartu]	10.5955	66.6043	0.159081	-2.65217	0.000179428	0.0636991	down	NA	NA	NA	NA
TRITD_6Av1G008010	Putative serpin-Z12 [Triticum urartu]	0.703749	1.92605	0.365385	-1.45251	0.0411897	1	down	GO:0004867(serine-type endopeptidase inhibitor activity);GO:0005615(extracellular space)	03013(RNA transport)	K14297	NA
TRITD_6Av1G009240	predicted protein [Hordeum vulgare subsp. vulgare]	7.39204	2.89762	2.55107	1.3511	0.0397406	1	up	GO:0003674(molecular_function);GO:0005634(nucleus);GO:0009507(chloroplast);GO:0009535(chloroplast thylakoid membrane);GO:0009570(chloroplast stroma);GO:0010275(NAD(P)H dehydrogenase complex assembly)	NA	NA	NA
TRITD_6Av1G009340	alpha-gliadin [Triticum turgidum subsp. durum];alpha-gliadin storage protein, partial [Triticum spelta]	33.4166	976.456	0.0342224	-4.86892	2.82152e-10	1.10184e-06	down	NA	NA	NA	NA
TRITD_6Av1G010810	hypothetical protein TRIUR3_02957 [Triticum urartu]	21.9221	8.79168	2.4935	1.31817	0.0442672	1	up	NA	NA	NA	NA
TRITD_6Av1G011260	hypothetical protein TRIUR3_05864 [Triticum urartu]	13.4028	42.5737	0.314813	-1.66743	0.0157144	1	down	NA	NA	NA	NA
TRITD_6Av1G014890	uncharacterized protein LOC109758446 [Aegilops tauschii subsp. tauschii]	0.988679	2.72134	0.363306	-1.46074	0.0391917	1	down	GO:0004842(ubiquitin-protein transferase activity);GO:0019005(SCF ubiquitin ligase complex);GO:0031146(SCF-dependent proteasomal ubiquitin-dependent protein catabolic process);GO:0031146(SCF-dependent proteasomal ubiquitin-dependent protein catabolic process)	NA	NA	NA
TRITD_6Av1G015620	uncharacterized protein LOC109752349 [Aegilops tauschii subsp. tauschii]	1.40487	5.23767	0.268224	-1.89849	0.00695287	0.978445	down	GO:0003674(molecular_function);GO:0005739(mitochondrion);GO:0008150(biological_process);GO:0009507(chloroplast);GO:0009534(chloroplast thylakoid);GO:0009706(chloroplast inner membrane);GO:0009941(chloroplast envelope);GO:0016021(integral component of membrane)	NA	NA	NA
TRITD_6Av1G017650	Homeobox-leucine zipper protein ROC8 [Triticum urartu]	219.752	86.8815	2.52932	1.33875	0.0390012	1	up	GO:0003700(DNA binding transcription factor activity);GO:0005634(nucleus);GO:0006351(transcription, DNA-templated);GO:0006355(regulation of transcription, DNA-templated);GO:0008289(lipid binding);GO:0009827(plant-type cell wall modification);GO:0042335(cuticle development);GO:0043481(anthocyanin accumulation in tissues in response to UV light);GO:0043565(sequence-specific DNA binding);GO:0048364(…	NA	NA	NA
TRITD_6Av1G018600	LON peptidase N-terminal domain and RING finger protein 1 [Triticum urartu]	5.07716	17.2553	0.294237	-1.76495	0.0106624	1	down	GO:0004176(ATP-dependent peptidase activity);GO:0006508(proteolysis);GO:0008233(peptidase activity);GO:0009507(chloroplast)	NA	NA	NA
TRITD_6Av1G019330	hypothetical protein EUGRSUZ_J02062, partial [Eucalyptus grandis]	16.5737	4.95381	3.34565	1.74228	0.00953292	1	up	GO:0000786(nucleosome);GO:0003677(DNA binding);GO:0005634(nucleus);GO:0005794(Golgi apparatus);GO:0005829(cytosol);GO:0006334(nucleosome assembly);GO:0051276(chromosome organization)	NA	NA	NA
TRITD_6Av1G019550	hypothetical protein TRIUR3_21229 [Triticum urartu]	30.4036	8.07945	3.76308	1.91192	0.00439622	0.726679	up	GO:0032981(mitochondrial respiratory chain complex I assembly)	NA	NA	NA
TRITD_6Av1G033250	hypothetical protein TRIUR3_29160 [Triticum urartu]	30.8791	6.9508	4.44252	2.15138	0.00159344	0.350568	up	NA	NA	NA	NA
TRITD_6Av1G062530	seven trans-membrane protein [Triticum aestivum]	11.6768	3.85193	3.03141	1.59999	0.0150355	1	up	GO:0005886(plasma membrane);GO:0006952(defense response);GO:0006952(defense response)	NA	NA	NA
TRITD_6Av1G069110	tyrosine aminotransferase-like [Aegilops tauschii subsp. tauschii]	3.54638	1.3967	2.53912	1.34433	0.0417919	1	up	GO:0004838(L-tyrosine:2-oxoglutarate aminotransferase activity);GO:0005737(cytoplasm);GO:0005829(cytosol);GO:0006520(cellular amino acid metabolic process);GO:0006559(L-phenylalanine catabolic process);GO:0006572(tyrosine catabolic process);GO:0009058(biosynthetic process);GO:0030170(pyridoxal phosphate binding);GO:0080130(L-phenylalanine:2-oxoglutarate aminotransferase activity);GO:0033855(nicot…	00270(Cysteine and methionine metabolism);00350(Tyrosine metabolism);00360(Phenylalanine metabolism);00400(Phenylalanine, tyrosine and tryptophan biosynthesis);00130(Ubiquinone and other terpenoid-quinone biosynthesis);00950(Isoquinoline alkaloid biosynthesis);00960(Tropane, piperidine and pyridine alkaloid biosynthesis);00960(Tropane, piperidine and pyridine alkaloid biosynthesis)	K00815	EC:2.6.1.5
TRITD_6Av1G141150	probable aquaporin PIP2-2 [Aegilops tauschii subsp. tauschii]	2.76419	7.1396	0.387163	-1.36899	0.0474966	1	down	GO:0005773(vacuole);GO:0005887(integral component of plasma membrane);GO:0009506(plasmodesma);GO:0009992(cellular water homeostasis);GO:0015250(water channel activity);GO:0015254(glycerol channel activity);GO:0034220(ion transmembrane transport);GO:0034220(ion transmembrane transport)	NA	NA	NA
TRITD_6Av1G169760	lysine-specific demethylase JMJ706-like isoform X2 [Aegilops tauschii subsp. tauschii];lysine-specific demethylase JMJ706-like isoform X4 [Aegilops tauschii subsp. tauschii];Lysine-specific demethylase lid [Triticum urartu]	0.660474	1.83144	0.36063	-1.47141	0.0345011	1	down	GO:0000792(heterochromatin);GO:0032454(histone demethylase activity (H3-K9 specific));GO:0045815(positive regulation of gene expression, epigenetic);GO:0048439(flower morphogenesis);GO:0048439(flower morphogenesis)	NA	NA	NA
TRITD_6Av1G170820	cell division cycle 20.2, cofactor of APC complex-like [Aegilops tauschii subsp. tauschii];myb family transcription factor PHL11-like [Aegilops tauschii subsp. tauschii]	3.22734	0.891839	3.61875	1.85549	0.00587258	0.869503	up	GO:0005515(protein binding);GO:0005634(nucleus);GO:0005834(heterotrimeric G-protein complex);GO:0007049(cell cycle);GO:0007165(signal transduction);GO:0010997(anaphase-promoting complex binding);GO:0016567(protein ubiquitination);GO:0019900(kinase binding);GO:0033597(mitotic checkpoint complex);GO:0051301(cell division);GO:0097027(ubiquitin-protein transferase activator activity);GO:1904668(posit…	04120(Ubiquitin mediated proteolysis);04933(AGE-RAGE signaling pathway in diabetic complications);04933(AGE-RAGE signaling pathway in diabetic complications)	K03363;K06236	NA
TRITD_6Av1G171550	uncharacterized methyltransferase At1g78140, chloroplastic-like [Aegilops tauschii subsp. tauschii]	2.08513	0.779083	2.67639	1.42029	0.0367119	1	up	GO:0005737(cytoplasm);GO:0008757(S-adenosylmethionine-dependent methyltransferase activity);GO:0032259(methylation);GO:0032259(methylation)	NA	NA	NA
TRITD_6Av1G171740	zeaxanthin 7,8(7',8')-cleavage dioxygenase, chromoplastic-like [Aegilops tauschii subsp. tauschii]	18.9629	4.84061	3.91746	1.96992	0.00315041	0.592703	up	GO:0005515(protein binding);GO:0009507(chloroplast);GO:0010287(plastoglobule);GO:0016702(oxidoreductase activity, acting on single donors with incorporation of molecular oxygen, incorporation of two atoms of oxygen);GO:0046872(metal ion binding);GO:0055114(oxidation-reduction process)	00906(Carotenoid biosynthesis)	K09840	EC:1.13.11.51
TRITD_6Av1G186070	uncharacterized protein LOC109745843 [Aegilops tauschii subsp. tauschii];hypothetical protein TRIUR3_17314 [Triticum urartu]	1.36266	3.5294	0.386088	-1.373	0.0485834	1	down	GO:0003674(molecular_function);GO:0005634(nucleus);GO:0006351(transcription, DNA-templated);GO:0006355(regulation of transcription, DNA-templated);GO:0048511(rhythmic process);GO:0048511(rhythmic process)	NA	NA	NA
TRITD_6Av1G195720	Metal tolerance protein 3 [Triticum urartu];metal tolerance protein 3-like isoform X1 [Aegilops tauschii subsp. tauschii]	2.05741	0.771002	2.66849	1.41603	0.0374299	1	up	GO:0005385(zinc ion transmembrane transporter activity);GO:0010043(response to zinc ion);GO:0016020(membrane);GO:0061088(regulation of sequestering of zinc ion);GO:0061088(regulation of sequestering of zinc ion)	NA	NA	NA
TRITD_6Av1G195790	uncharacterized protein LOC109746829 [Aegilops tauschii subsp. tauschii];uncharacterized protein LOC109739494 [Aegilops tauschii subsp. tauschii];hypothetical protein TRIUR3_11827 [Triticum urartu]	2.91406	8.87842	0.328218	-1.60727	0.0221148	1	down	GO:0003674(molecular_function);GO:0008150(biological_process);GO:0016021(integral component of membrane);GO:0016021(integral component of membrane)	NA	NA	NA
TRITD_6Av1G199080	Peptide methionine sulfoxide reductase B5 [Triticum urartu];uncharacterized protein LOC109783325 [Aegilops tauschii subsp. tauschii]	1.10238	3.18901	0.34568	-1.53249	0.0270585	1	down	GO:0005634(nucleus);GO:0005737(cytoplasm);GO:0005737(cytoplasm)	NA	NA	NA
TRITD_6Av1G213430	bifunctional nuclease-like [Aegilops tauschii subsp. tauschii];hypothetical protein TRIUR3_15917 [Triticum urartu]	18.6597	6.48213	2.87864	1.52539	0.0202865	1	up	GO:0004518(nuclease activity);GO:0005634(nucleus);GO:0031063(regulation of histone deacetylation);GO:0043565(sequence-specific DNA binding);GO:0045892(negative regulation of transcription, DNA-templated);GO:0050832(defense response to fungus);GO:0009611(response to wounding);GO:0009611(response to wounding)	NA	NA	NA
TRITD_6Av1G215280	photosystem II 10 kDa polypeptide, chloroplastic [Aegilops tauschii subsp. tauschii];Photosystem II 10 kDa polypeptide, chloroplastic [Triticum urartu]	174.535	61.1387	2.85473	1.51336	0.0205269	1	up	GO:0005515(protein binding);GO:0009507(chloroplast);GO:0009523(photosystem II);GO:0009534(chloroplast thylakoid);GO:0009535(chloroplast thylakoid membrane);GO:0009579(thylakoid);GO:0009654(photosystem II oxygen evolving complex);GO:0009735(response to cytokinin);GO:0010270(photosystem II oxygen evolving complex assembly);GO:0015979(photosynthesis);GO:0015979(photosynthesis)	00195(Photosynthesis);00195(Photosynthesis)	K03541	NA
TRITD_6Av1G217900	Bidirectional sugar transporter SWEET13 [Triticum urartu]	6.54285	2.24238	2.91782	1.54489	0.0205133	1	up	GO:0008643(carbohydrate transport);GO:0016021(integral component of membrane);GO:0051119(sugar transmembrane transporter activity);GO:0005887(integral component of plasma membrane);GO:0005887(integral component of plasma membrane)	NA	NA	NA
TRITD_6Av1G219130	uncharacterized protein LOC109748852 [Aegilops tauschii subsp. tauschii]	1.19599	0.344806	3.46859	1.79435	0.00880115	1	up	GO:0004672(protein kinase activity);GO:0005524(ATP binding);GO:0005886(plasma membrane);GO:0006468(protein phosphorylation);GO:0009507(chloroplast)	NA	NA	NA
TRITD_6Av1G219180	hypothetical protein TRIUR3_14362 [Triticum urartu]	2.7658	1.07154	2.58115	1.36801	0.0393867	1	up	GO:0003674(molecular_function);GO:0005634(nucleus);GO:0008150(biological_process)	00053(Ascorbate and aldarate metabolism)	K00423	EC:1.10.3.3
TRITD_6Bv1G000480	RecName: Full=Translationally-controlled tumor protein homolog; Short=TCTP; AltName: Full=HTP	24.5005	3.00602	8.15049	3.02689	1.78577e-05	0.0105263	up	GO:0001558(regulation of cell growth);GO:0005509(calcium ion binding);GO:0005515(protein binding);GO:0005634(nucleus);GO:0005737(cytoplasm);GO:0005774(vacuolar membrane);GO:0005794(Golgi apparatus);GO:0005829(cytosol);GO:0005886(plasma membrane);GO:0007346(regulation of mitotic cell cycle);GO:0008017(microtubule binding);GO:0008283(cell proliferation);GO:0009506(plasmodesma);GO:0009507(chloroplas…	NA	NA	NA
TRITD_6Bv1G000650	hypothetical protein TRIUR3_19389 [Triticum urartu]	7.4637	1.97503	3.77903	1.91802	0.00459616	0.747858	up	NA	NA	NA	NA
TRITD_6Bv1G000910	uncharacterized protein LOC109756610 [Aegilops tauschii subsp. tauschii]	6.69013	1.71395	3.90334	1.96471	0.00364321	0.652093	up	GO:0003674(molecular_function);GO:0008150(biological_process)	NA	NA	NA
TRITD_6Bv1G002390	ferredoxin-NADP(H) oxidoreductase (plasmid) [Triticum aestivum]	109.398	40.1172	2.72695	1.44729	0.0262451	1	up	GO:0005515(protein binding);GO:0003959(NADPH dehydrogenase activity);GO:0004324(ferredoxin-NADP+ reductase activity);GO:0008266(poly(U) RNA binding);GO:0009507(chloroplast);GO:0009534(chloroplast thylakoid);GO:0009535(chloroplast thylakoid membrane);GO:0009570(chloroplast stroma);GO:0009579(thylakoid);GO:0009767(photosynthetic electron transport chain);GO:0009941(chloroplast envelope);GO:0016491(…	00195(Photosynthesis);00195(Photosynthesis)	K02641	EC:1.18.1.2
TRITD_6Bv1G007390	linolenate hydroperoxide lyase, chloroplastic [Aegilops tauschii subsp. tauschii]	4.11283	1.47458	2.78915	1.47983	0.0257066	1	up	GO:0004497(monooxygenase activity);GO:0009941(chloroplast envelope);GO:0016125(sterol metabolic process)	00592(alpha-Linolenic acid metabolism)	K10528	EC:4.1.2.-
TRITD_6Bv1G008020	60S ribosomal protein L37-2 [Aegilops tauschii subsp. tauschii]	14.2026	71.1813	0.199527	-2.32534	0.000876729	0.222682	down	GO:0003723(RNA binding);GO:0003735(structural constituent of ribosome);GO:0006412(translation);GO:0022625(cytosolic large ribosomal subunit)	03010(Ribosome)	K02922	NA
TRITD_6Bv1G014580	protein CHLORORESPIRATORY REDUCTION 6, chloroplastic-like [Aegilops tauschii subsp. tauschii]	4.09559	1.49802	2.73401	1.45102	0.0314831	1	up	GO:0003674(molecular_function);GO:0005634(nucleus);GO:0009507(chloroplast);GO:0009535(chloroplast thylakoid membrane);GO:0009570(chloroplast stroma);GO:0010275(NAD(P)H dehydrogenase complex assembly)	NA	NA	NA
TRITD_6Bv1G015100	embryo-sac basal-endosperm layer embryo-surrounding-region precursor [Zea mays]	2.42623	8.75394	0.277159	-1.85122	0.00779112	1	down	NA	NA	NA	NA
TRITD_6Bv1G015710	uncharacterized protein LOC109786338 isoform X2 [Aegilops tauschii subsp. tauschii]	1.0868	10.8178	0.100464	-3.31525	5.85619e-06	0.00435603	down	GO:0004557(alpha-galactosidase activity);GO:0005576(extracellular region);GO:0005618(cell wall);GO:0005829(cytosol)	NA	NA	NA
TRITD_6Bv1G019540	hypothetical protein EUGRSUZ_J02062, partial [Eucalyptus grandis]	11.6401	30.6187	0.380162	-1.39531	0.0431724	1	down	GO:0000786(nucleosome);GO:0003677(DNA binding);GO:0005634(nucleus);GO:0005794(Golgi apparatus);GO:0005829(cytosol);GO:0006334(nucleosome assembly);GO:0051276(chromosome organization)	NA	NA	NA
TRITD_6Bv1G020500	protein H2A.6 [Aegilops tauschii subsp. tauschii];histone H2A.1-like [Aegilops tauschii subsp. tauschii]	7.16284	2.34408	3.05572	1.61151	0.0172388	1	up	GO:0000790(nuclear chromatin);GO:0003677(DNA binding);GO:0006342(chromatin silencing);GO:0006342(chromatin silencing)	NA	NA	NA
TRITD_6Bv1G029520	uncharacterized protein LOC109755122 [Aegilops tauschii subsp. tauschii]	5.5049	2.14259	2.56927	1.36136	0.0401511	1	up	GO:0005576(extracellular region);GO:0006952(defense response)	NA	NA	NA
TRITD_6Bv1G041280	acyltransferase-like protein At1g54570, chloroplastic isoform X1 [Aegilops tauschii subsp. tauschii]	0.667199	1.83937	0.362732	-1.46302	0.0380979	1	down	GO:0004144(diacylglycerol O-acyltransferase activity);GO:0010287(plastoglobule);GO:0033306(phytol metabolic process)	NA	NA	NA
TRITD_6Bv1G041660	signal recognition particle receptor subunit alpha-like [Aegilops tauschii subsp. tauschii]	1.3431	4.3116	0.311509	-1.68265	0.0155348	1	down	GO:0003924(GTPase activity);GO:0005047(signal recognition particle binding);GO:0005525(GTP binding);GO:0005783(endoplasmic reticulum);GO:0005785(signal recognition particle receptor complex);GO:0005786(signal recognition particle, endoplasmic reticulum targeting);GO:0006605(protein targeting);GO:0006614(SRP-dependent cotranslational protein targeting to membrane);GO:0016192(vesicle-mediated trans…	03060(Protein export)	K13431	NA
TRITD_6Bv1G042010	calnexin homolog [Aegilops tauschii subsp. tauschii]	46.1854	145.785	0.316804	-1.65834	0.0154952	1	down	GO:0005509(calcium ion binding);GO:0005739(mitochondrion);GO:0005773(vacuole);GO:0005774(vacuolar membrane);GO:0005783(endoplasmic reticulum);GO:0005789(endoplasmic reticulum membrane);GO:0005794(Golgi apparatus);GO:0005886(plasma membrane);GO:0006457(protein folding);GO:0009505(plant-type cell wall);GO:0009506(plasmodesma);GO:0009507(chloroplast);GO:0016020(membrane);GO:0016021(integral componen…	04141(Protein processing in endoplasmic reticulum);04145(Phagosome);04145(Phagosome)	K08054	NA
TRITD_6Bv1G051500	PM21 [Dasypyrum villosum]	0.884891	0.328035	2.69755	1.43165	0.0346311	1	up	GO:0004185(serine-type carboxypeptidase activity);GO:0051603(proteolysis involved in cellular protein catabolic process);GO:0005515(protein binding);GO:0042802(identical protein binding);GO:0042802(identical protein binding)	04626(Plant-pathogen interaction);04626(Plant-pathogen interaction)	K13457	NA
TRITD_6Bv1G053910	peroxisomal fatty acid beta-oxidation multifunctional protein-like [Aegilops tauschii subsp. tauschii]	3.17481	39.8355	0.079698	-3.64931	6.36156e-07	0.000794967	down	GO:0003729(mRNA binding);GO:0004165(dodecenoyl-CoA delta-isomerase activity);GO:0004300(enoyl-CoA hydratase activity);GO:0005777(peroxisome);GO:0006635(fatty acid beta-oxidation);GO:0008017(microtubule binding);GO:0008692(3-hydroxybutyryl-CoA epimerase activity);GO:0018812(3-hydroxyacyl-CoA dehydratase activity);GO:0018812(3-hydroxyacyl-CoA dehydratase activity)	00071(Fatty acid degradation);00592(alpha-Linolenic acid metabolism);00592(alpha-Linolenic acid metabolism)	K10527	EC:4.2.1.17;EC:1.1.1.35
TRITD_6Bv1G054670	uncharacterized protein LOC109755778 [Aegilops tauschii subsp. tauschii]	28.0103	10.3548	2.70506	1.43566	0.027832	1	up	NA	NA	NA	NA
TRITD_6Bv1G054980	uncharacterized protein LOC109760522 isoform X1 [Aegilops tauschii subsp. tauschii]	1.34009	4.12665	0.324741	-1.62264	0.0203393	1	down	GO:0004842(ubiquitin-protein transferase activity);GO:0019005(SCF ubiquitin ligase complex);GO:0031146(SCF-dependent proteasomal ubiquitin-dependent protein catabolic process)	NA	NA	NA
TRITD_6Bv1G080620	uncharacterized protein LOC109761179 [Aegilops tauschii subsp. tauschii];hypothetical protein TRIUR3_24157 [Triticum urartu]	5.11913	1.9801	2.58528	1.37032	0.0384766	1	up	GO:0004061(arylformamidase activity);GO:0019441(tryptophan catabolic process to kynurenine);GO:0019441(tryptophan catabolic process to kynurenine)	NA	NA	NA
TRITD_6Bv1G134820	Os10g0474300 [Oryza sativa Japonica Group];uncharacterized protein LOC101767100 [Setaria italica];hypothetical protein PAHAL_3G282800 [Panicum hallii]	8.76077	2.96181	2.95791	1.56458	0.0172543	1	up	NA	NA	NA	NA
TRITD_6Bv1G135160	uncharacterized protein LOC109750449 isoform X1 [Aegilops tauschii subsp. tauschii];hypothetical protein TRIUR3_34563 [Triticum urartu]	1.12645	0.372901	3.02078	1.59492	0.0177838	1	up	NA	NA	NA	NA
TRITD_6Bv1G159060	CCD-B4 [Triticum aestivum]	32.2301	10.807	2.98234	1.57644	0.0161355	1	up	GO:0005515(protein binding);GO:0009507(chloroplast);GO:0010287(plastoglobule);GO:0016702(oxidoreductase activity, acting on single donors with incorporation of molecular oxygen, incorporation of two atoms of oxygen);GO:0046872(metal ion binding);GO:0055114(oxidation-reduction process)	00906(Carotenoid biosynthesis)	K09840	EC:1.13.11.51
TRITD_6Bv1G182530	TORTIFOLIA1-like protein 3 [Aegilops tauschii subsp. tauschii]	1.57773	6.46576	0.244013	-2.03497	0.00349648	0.638792	down	GO:0005737(cytoplasm);GO:0008150(biological_process);GO:0008150(biological_process)	NA	NA	NA
TRITD_6Bv1G183480	peptidyl-prolyl cis-trans isomerase CYP40-like isoform X1 [Aegilops tauschii subsp. tauschii]	6.38802	2.55225	2.50289	1.3236	0.0428764	1	up	GO:0003755(peptidyl-prolyl cis-trans isomerase activity);GO:0003755(peptidyl-prolyl cis-trans isomerase activity)	NA	NA	NA
TRITD_6Bv1G183830	predicted protein [Hordeum vulgare subsp. vulgare]	1.21732	11.8552	0.102682	-3.28374	7.58376e-06	0.00515053	down	GO:0005515(protein binding);GO:0005739(mitochondrion);GO:0006397(mRNA processing);GO:0009507(chloroplast);GO:0050897(cobalt ion binding);GO:0080156(mitochondrial mRNA modification);GO:1900864(mitochondrial RNA modification);GO:1900864(mitochondrial RNA modification)	00640(Propanoate metabolism);00280(Valine, leucine and isoleucine degradation);00280(Valine, leucine and isoleucine degradation)	K09699	EC:2.3.1.168
TRITD_6Bv1G195010	non-specific lipid-transfer protein-like 1 [Aegilops tauschii subsp. tauschii]	47.637	132.374	0.359866	-1.47447	0.0314354	1	down	NA	NA	NA	NA
TRITD_6Bv1G199340	PREDICTED: very-long-chain (3R)-3-hydroxyacyl-CoA dehydratase PASTICCINO 2A [Oryza brachyantha]	2.19887	11.0112	0.199694	-2.32414	0.00105448	0.257366	down	GO:0005783(endoplasmic reticulum);GO:0006629(lipid metabolic process);GO:0006631(fatty acid metabolic process);GO:0006633(fatty acid biosynthetic process);GO:0016020(membrane);GO:0016021(integral component of membrane);GO:0016829(lyase activity);GO:0018812(3-hydroxyacyl-CoA dehydratase activity);GO:0019899(enzyme binding);GO:0030148(sphingolipid biosynthetic process);GO:0030176(integral component…	00062(Fatty acid elongation);01040(Biosynthesis of unsaturated fatty acids)	K10703	EC:4.2.1.134
TRITD_6Bv1G204410	salt-induced YSK2 dehydrin 2 [Triticum aestivum]	1.8957	5.71054	0.331964	-1.5909	0.0246966	1	down	GO:0005829(cytosol);GO:0009414(response to water deprivation);GO:0009631(cold acclimation);GO:0009737(response to abscisic acid)	NA	NA	NA
TRITD_6Bv1G209860	F-box/LRR-repeat protein 14-like [Aegilops tauschii subsp. tauschii]	1.14552	3.03128	0.377898	-1.40393	0.0452444	1	down	GO:0004842(ubiquitin-protein transferase activity);GO:0005634(nucleus);GO:0006511(ubiquitin-dependent protein catabolic process)	NA	NA	NA
TRITD_6Bv1G211220	bifunctional nuclease-like [Aegilops tauschii subsp. tauschii];hypothetical protein TRIUR3_15917 [Triticum urartu]	17.2408	6.63991	2.59655	1.37659	0.0349671	1	up	GO:0004518(nuclease activity);GO:0005634(nucleus);GO:0031063(regulation of histone deacetylation);GO:0043565(sequence-specific DNA binding);GO:0045892(negative regulation of transcription, DNA-templated);GO:0050832(defense response to fungus);GO:0009611(response to wounding);GO:0009611(response to wounding)	NA	NA	NA
TRITD_6Bv1G211880	hypothetical protein GQ55_8G079200 [Panicum hallii var. hallii];U-box domain-containing protein 12-like [Aegilops tauschii subsp. tauschii]	2.81662	1.11842	2.5184	1.33251	0.0421206	1	up	GO:0004674(protein serine/threonine kinase activity);GO:0005886(plasma membrane);GO:0006468(protein phosphorylation);GO:0006952(defense response);GO:0009506(plasmodesma);GO:0009506(plasmodesma)	NA	NA	NA
TRITD_6Bv1G213690	photosystem II 10 kDa polypeptide, chloroplastic [Aegilops tauschii subsp. tauschii];Photosystem II 10 kDa polypeptide, chloroplastic [Triticum urartu]	564.985	212.456	2.6593	1.41105	0.0298984	1	up	GO:0005515(protein binding);GO:0009507(chloroplast);GO:0009523(photosystem II);GO:0009534(chloroplast thylakoid);GO:0009535(chloroplast thylakoid membrane);GO:0009579(thylakoid);GO:0009654(photosystem II oxygen evolving complex);GO:0009735(response to cytokinin);GO:0010270(photosystem II oxygen evolving complex assembly);GO:0015979(photosynthesis);GO:0015979(photosynthesis)	00195(Photosynthesis);00195(Photosynthesis)	K03541	NA
TRITD_6Bv1G215750	predicted protein, partial [Hordeum vulgare subsp. vulgare]	10.7295	45.2364	0.237186	-2.07591	0.00268771	0.538248	down	GO:0003674(molecular_function);GO:0005886(plasma membrane);GO:0009505(plant-type cell wall);GO:0009651(response to salt stress);GO:0009825(multidimensional cell growth);GO:0009897(external side of plasma membrane);GO:0009930(longitudinal side of cell surface);GO:0010215(cellulose microfibril organization);GO:0016021(integral component of membrane);GO:0016049(cell growth);GO:0016328(lateral plasma…	NA	NA	NA
TRITD_6Bv1G215820	KIN14B-interacting protein At4g14310 [Aegilops tauschii subsp. tauschii]	1.16608	4.49761	0.259267	-1.94749	0.00507083	0.804151	down	GO:0005515(protein binding);GO:0005618(cell wall);GO:0005634(nucleus)	NA	NA	NA
TRITD_6Bv1G216700	bidirectional sugar transporter SWEET13-like [Aegilops tauschii subsp. tauschii];predicted protein [Hordeum vulgare subsp. vulgare]	5.32845	1.6324	3.26419	1.70672	0.0101016	1	up	GO:0005887(integral component of plasma membrane);GO:0008643(carbohydrate transport);GO:0016021(integral component of membrane);GO:0051119(sugar transmembrane transporter activity);GO:0051119(sugar transmembrane transporter activity)	NA	NA	NA
TRITD_6Bv1G217200	F-box protein PP2-B10-like [Aegilops tauschii subsp. tauschii]	17.7004	1.35077	13.104	3.71193	3.63201e-07	0.000540322	up	GO:0005634(nucleus);GO:0016567(protein ubiquitination);GO:0030246(carbohydrate binding)	NA	NA	NA
TRITD_6Bv1G217340	uncharacterized protein LOC109779046 [Aegilops tauschii subsp. tauschii]	3.16356	9.43102	0.335442	-1.57586	0.0255789	1	down	NA	NA	NA	NA
TRITD_6Bv1G217370	ribosomal Pr 117, partial [Triticum aestivum]	80.7886	1014.97	0.0795974	-3.65113	5.89957e-07	0.000767952	down	GO:0003735(structural constituent of ribosome);GO:0022625(cytosolic large ribosomal subunit);GO:0070180(large ribosomal subunit rRNA binding)	03010(Ribosome)	K02894	NA
TRITD_6Bv1G219250	uncharacterized protein LOC109740024 [Aegilops tauschii subsp. tauschii]	99.6307	7.32155	13.6079	3.76637	2.24444e-07	0.000369045	up	NA	NA	NA	NA
TRITD_6Bv1G219260	uncharacterized protein LOC109740024 [Aegilops tauschii subsp. tauschii]	64.7138	6.4953	9.96316	3.3166	3.27751e-06	0.00269454	up	NA	NA	NA	NA
TRITD_6Bv1G219590	hypothetical protein TRIUR3_25071 [Triticum urartu]	2.02553	0.488389	4.14738	2.0522	0.00280049	0.550952	up	GO:0000783(nuclear telomere cap complex);GO:0003691(double-stranded telomeric DNA binding);GO:0031627(telomeric loop formation)	NA	NA	NA
TRITD_6Bv1G221680	uncharacterized protein LOC109732068 [Aegilops tauschii subsp. tauschii]	0.7232	28.3749	0.0254873	-5.29408	2.69414e-11	1.84578e-07	down	NA	NA	NA	NA
TRITD_6Bv1G221730	coumaroyl-CoA:anthocyanidin 3-O-glucoside-6''-O-coumaroyltransferase 2-like [Aegilops tauschii subsp. tauschii]	3.1447	14.0665	0.223559	-2.16127	0.00194024	0.415171	down	GO:0016420(malonyltransferase activity);GO:0005737(cytoplasm);GO:0016740(transferase activity);GO:0016747(transferase activity, transferring acyl groups other than amino-acyl groups)	00944(Flavone and flavonol biosynthesis);00943(Isoflavonoid biosynthesis);00942(Anthocyanin biosynthesis)	K21383	EC:2.3.1.215
TRITD_6Bv1G222320	probable mediator of RNA polymerase II transcription subunit 36b [Aegilops tauschii subsp. tauschii]	15.3095	45	0.340212	-1.5555	0.0233534	1	down	GO:0000494(box C/D snoRNA 3'-end processing);GO:0003723(RNA binding);GO:0008649(rRNA methyltransferase activity);GO:0015030(Cajal body);GO:0031167(rRNA methylation);GO:0031428(box C/D snoRNP complex);GO:0032040(small-subunit processome);GO:1990258(histone glutamine methylation);GO:1990259(histone-glutamine methyltransferase activity)	03008(Ribosome biogenesis in eukaryotes)	K14563	EC:2.1.1.-
TRITD_6Bv1G222640	ATG8-interacting protein 1-like isoform X1 [Aegilops tauschii subsp. tauschii];ATG8-interacting protein 1-like isoform X2 [Aegilops tauschii subsp. tauschii]	2.52898	14.2947	0.176917	-2.49885	0.000409911	0.121962	down	GO:0005515(protein binding);GO:0005622(intracellular);GO:0005623(cell);GO:0005634(nucleus);GO:0005783(endoplasmic reticulum);GO:0005789(endoplasmic reticulum membrane);GO:0005829(cytosol);GO:0009570(chloroplast stroma);GO:0016021(integral component of membrane);GO:0031969(chloroplast membrane);GO:0043231(intracellular membrane-bounded organelle);GO:0071211(protein targeting to vacuole involved in…	NA	NA	NA
TRITD_6Bv1G223070	AT-hook motif nuclear-localized protein 9-like [Aegilops tauschii subsp. tauschii]	2.00657	19.4346	0.103247	-3.27583	6.11766e-06	0.00444469	down	GO:0003677(DNA binding);GO:0003680(AT DNA binding);GO:0005634(nucleus);GO:0005654(nucleoplasm);GO:0005730(nucleolus);GO:0005737(cytoplasm);GO:0005739(mitochondrion);GO:0006351(transcription, DNA-templated);GO:0006355(regulation of transcription, DNA-templated);GO:0043565(sequence-specific DNA binding);GO:0098687(chromosomal region);GO:0098687(chromosomal region)	NA	NA	NA
TRITD_6Bv1G223380	aquaporin PIP1-5 [Aegilops tauschii subsp. tauschii];Aquaporin PIP1-5 [Triticum urartu]	3.12547	36.5112	0.0856031	-3.54619	1.26979e-06	0.00123967	down	GO:0005773(vacuole);GO:0005887(integral component of plasma membrane);GO:0009506(plasmodesma);GO:0009992(cellular water homeostasis);GO:0015250(water channel activity);GO:0015254(glycerol channel activity);GO:0034220(ion transmembrane transport);GO:0034220(ion transmembrane transport)	NA	NA	NA
TRITD_6Bv1G223640	predicted protein, partial [Hordeum vulgare subsp. vulgare]	0.910001	11.6449	0.0781461	-3.67768	6.99542e-07	0.000840553	down	NA	NA	NA	NA
TRITD_6Bv1G224120	predicted protein [Hordeum vulgare subsp. vulgare]	4.08924	20.7129	0.197425	-2.34062	0.000965081	0.237402	down	GO:0007623(circadian rhythm);GO:0009507(chloroplast);GO:0009523(photosystem II);GO:0009535(chloroplast thylakoid membrane);GO:0009644(response to high light intensity);GO:0015979(photosynthesis);GO:0016021(integral component of membrane);GO:0016168(chlorophyll binding);GO:0018298(protein-chromophore linkage);GO:0055085(transmembrane transport);GO:0055085(transmembrane transport)	NA	NA	NA
TRITD_6Bv1G225300	thaumatin-like protein [Aegilops tauschii subsp. tauschii]	7.55267	3.00719	2.51154	1.32857	0.0440851	1	up	GO:0004674(protein serine/threonine kinase activity);GO:0005886(plasma membrane);GO:0006468(protein phosphorylation)	NA	NA	NA
TRITD_7Av1G007630	putative acyl-activating enzyme 19 isoform X1 [Aegilops tauschii subsp. tauschii];Acyl-CoA synthetase family member 4 [Triticum urartu]	1.79169	0.338128	5.29885	2.40568	0.000531643	0.148295	up	GO:0005739(mitochondrion);GO:0016208(AMP binding);GO:0016208(AMP binding)	NA	NA	NA
TRITD_7Av1G008680	avenin-like b1 [Aegilops tauschii subsp. tauschii]	275.311	2.49742	110.238	6.78448	7.74278e-16	2.41892e-11	up	NA	NA	NA	NA
TRITD_7Av1G009720	Sucrose synthase 1 [Triticum urartu];predicted protein [Hordeum vulgare subsp. vulgare];sucrose synthase 1 [Aegilops tauschii subsp. tauschii]	16.1596	0.326601	49.478	5.62872	2.16044e-12	2.24982e-08	up	GO:0010037(response to carbon dioxide);GO:0010037(response to carbon dioxide)	00500(Starch and sucrose metabolism);00500(Starch and sucrose metabolism)	K00695	EC:2.4.1.13
TRITD_7Av1G009860	GDSL esterase/lipase At5g62930 [Aegilops tauschii subsp. tauschii]	4.77131	1.35625	3.51802	1.81476	0.00753909	1	up	GO:0005576(extracellular region);GO:0005829(cytosol);GO:0016042(lipid catabolic process);GO:0016788(hydrolase activity, acting on ester bonds);GO:0052689(carboxylic ester hydrolase activity);GO:0052689(carboxylic ester hydrolase activity)	NA	NA	NA
TRITD_7Av1G010090	Aspartic proteinase nepenthesin-1 [Triticum urartu]	0.672506	1.94265	0.34618	-1.53041	0.030177	1	down	GO:0004190(aspartic-type endopeptidase activity);GO:0006508(proteolysis);GO:0030163(protein catabolic process)	NA	NA	NA
TRITD_7Av1G010250	4-hydroxyphenylacetaldehyde oxime monooxygenase-like [Aegilops tauschii subsp. tauschii]	2.23468	0.767835	2.91037	1.5412	0.0217779	1	up	GO:0016020(membrane);GO:0016709(oxidoreductase activity, acting on paired donors, with incorporation or reduction of molecular oxygen, NAD(P)H as one donor, and incorporation of one atom of oxygen);GO:0044550(secondary metabolite biosynthetic process);GO:0098542(defense response to other organism);GO:0098542(defense response to other organism)	00460(Cyanoamino acid metabolism);00460(Cyanoamino acid metabolism)	K13029	EC:1.14.14.37
TRITD_7Av1G010590	Methionine S-methyltransferase [Triticum urartu]	1.43088	3.95482	0.361806	-1.46671	0.0335315	1	down	GO:0001887(selenium compound metabolic process);GO:0005737(cytoplasm);GO:0005829(cytosol);GO:0008757(S-adenosylmethionine-dependent methyltransferase activity);GO:0009058(biosynthetic process);GO:0030170(pyridoxal phosphate binding);GO:0030732(methionine S-methyltransferase activity);GO:0032259(methylation);GO:0046500(S-adenosylmethionine metabolic process)	00450(Selenocompound metabolism)	K08247	EC:2.1.1.12
TRITD_7Av1G031340	probable mitochondrial saccharopine dehydrogenase-like oxidoreductase At5g39410 [Aegilops tauschii subsp. tauschii];hypothetical protein TRIUR3_06820 [Triticum urartu]	1.30773	5.31601	0.245998	-2.02328	0.00401673	0.689558	down	GO:0005739(mitochondrion);GO:0005773(vacuole);GO:0005774(vacuolar membrane);GO:0005886(plasma membrane);GO:0009941(chloroplast envelope);GO:0016020(membrane);GO:0016491(oxidoreductase activity);GO:0031966(mitochondrial membrane);GO:0055114(oxidation-reduction process);GO:0055114(oxidation-reduction process)	NA	NA	NA
TRITD_7Av1G040250	Transcription factor MYB1R1 [Triticum urartu]	5.871	1.24833	4.70307	2.2336	0.00110086	0.264554	up	GO:0003682(chromatin binding);GO:0003700(DNA binding transcription factor activity);GO:0003713(transcription coactivator activity);GO:0004402(histone acetyltransferase activity);GO:0005634(nucleus);GO:0006338(chromatin remodeling);GO:0006357(regulation of transcription by RNA polymerase II);GO:0035066(positive regulation of histone acetylation)	04712(Circadian rhythm - plant)	K12133	NA
TRITD_7Av1G041250	hypothetical protein TRIUR3_29158 [Triticum urartu]	11.1113	2.49018	4.46206	2.15771	0.00150965	0.336877	up	NA	NA	NA	NA
TRITD_7Av1G042430	LOW QUALITY PROTEIN: histone H3.2 [Cicer arietinum]	3.89869	17.8852	0.217984	-2.1977	0.00184251	0.396978	down	GO:0000786(nucleosome);GO:0003677(DNA binding);GO:0005634(nucleus);GO:0006334(nucleosome assembly);GO:0031492(nucleosomal DNA binding)	NA	NA	NA
TRITD_7Av1G051030	cysteine-rich receptor-like protein kinase 6 [Sorghum bicolor];hypothetical protein TRIUR3_02760 [Triticum urartu]	6.09853	1.18628	5.14088	2.36202	0.000552812	0.152835	up	GO:0004674(protein serine/threonine kinase activity);GO:0005886(plasma membrane);GO:0006468(protein phosphorylation);GO:0006952(defense response);GO:0009506(plasmodesma);GO:0009506(plasmodesma)	NA	NA	NA
TRITD_7Av1G051340	pathogenesis-related protein 1-5 [Triticum aestivum]	12.1261	2.25504	5.37731	2.42689	0.000503204	0.141627	up	GO:0003674(molecular_function);GO:0005576(extracellular region);GO:0005618(cell wall);GO:0006952(defense response);GO:0009414(response to water deprivation);GO:0009627(systemic acquired resistance);GO:0010266(response to vitamin B1);GO:0048046(apoplast)	04016(MAPK signaling pathway - plant);04075(Plant hormone signal transduction);04626(Plant-pathogen interaction)	K13449	NA
TRITD_7Av1G052740	hypothetical protein [Hordeum vulgare];hypothetical protein TRIUR3_33397 [Triticum urartu]	9.48704	2.46754	3.84474	1.94289	0.00392218	0.680739	up	GO:0005576(extracellular region);GO:0006952(defense response);GO:0006952(defense response)	NA	NA	NA
TRITD_7Av1G057290	protein EXORDIUM-like [Aegilops tauschii subsp. tauschii]	1.57879	6.13485	0.257348	-1.95821	0.00540965	0.832526	down	GO:0003674(molecular_function);GO:0005576(extracellular region);GO:0005615(extracellular space);GO:0005618(cell wall);GO:0005794(Golgi apparatus);GO:0005829(cytosol);GO:0009505(plant-type cell wall);GO:0009741(response to brassinosteroid);GO:0048046(apoplast);GO:0001666(response to hypoxia);GO:0040007(growth);GO:0008150(biological_process);GO:0009506(plasmodesma);GO:0009507(chloroplast)	NA	NA	NA
TRITD_7Av1G070270	endoglucanase 17 [Aegilops tauschii subsp. tauschii];cellulase [Hordeum vulgare subsp. vulgare]	0.854686	4.03787	0.211667	-2.24013	0.00154486	0.342291	down	GO:0004553(hydrolase activity, hydrolyzing O-glycosyl compounds);GO:0005576(extracellular region);GO:0008810(cellulase activity);GO:0009507(chloroplast);GO:0030245(cellulose catabolic process);GO:0042547(cell wall modification involved in multidimensional cell growth);GO:0042547(cell wall modification involved in multidimensional cell growth)	00500(Starch and sucrose metabolism);00500(Starch and sucrose metabolism)	K01179	EC:3.2.1.4
TRITD_7Av1G076230	leucine-rich repeat receptor-like serine/threonine/tyrosine-protein kinase SOBIR1 [Aegilops tauschii subsp. tauschii]	4.15235	1.66313	2.49671	1.32003	0.0440837	1	up	GO:0004674(protein serine/threonine kinase activity);GO:0004713(protein tyrosine kinase activity);GO:0004714(transmembrane receptor protein tyrosine kinase activity);GO:0005515(protein binding);GO:0005524(ATP binding);GO:0005886(plasma membrane);GO:0006468(protein phosphorylation);GO:0006952(defense response);GO:0007169(transmembrane receptor protein tyrosine kinase signaling pathway);GO:0010942(…	NA	NA	NA
TRITD_7Av1G082650	carboxyl-terminal-processing peptidase 3, chloroplastic [Aegilops tauschii subsp. tauschii];Carboxyl-terminal-processing protease [Triticum urartu]	3.20729	0.987305	3.24853	1.69979	0.0106773	1	up	GO:0030288(outer membrane-bounded periplasmic space);GO:0030288(outer membrane-bounded periplasmic space)	NA	NA	NA
TRITD_7Av1G086060	uncharacterized protein LOC109745074 [Aegilops tauschii subsp. tauschii]	20.6214	1.814	11.3679	3.50689	1.13423e-06	0.00118115	up	GO:0006457(protein folding);GO:0009507(chloroplast);GO:0009507(chloroplast)	NA	NA	NA
TRITD_7Av1G095060	hypothetical protein TRIUR3_01970 [Triticum urartu]	0.965182	4.19106	0.230296	-2.11844	0.00292313	0.563714	down	NA	NA	NA	NA
TRITD_7Av1G174700	probable ascorbate-specific transmembrane electron transporter 2 [Aegilops tauschii subsp. tauschii]	6.66962	2.12535	3.13812	1.6499	0.0137764	1	up	GO:0016491(oxidoreductase activity);GO:0055114(oxidation-reduction process)	NA	NA	NA
TRITD_7Av1G179890	uncharacterized protein LOC109784095 [Aegilops tauschii subsp. tauschii]	2.98412	0.919555	3.24518	1.6983	0.0113701	1	up	GO:0004615(phosphomannomutase activity);GO:0005829(cytosol)	NA	NA	NA
TRITD_7Av1G201000	uncharacterized protein LOC109776862 [Aegilops tauschii subsp. tauschii]	5.07978	1.88684	2.69222	1.4288	0.0303089	1	up	NA	NA	NA	NA
TRITD_7Av1G206700	MADS-box transcription factor 16 [Aegilops tauschii subsp. tauschii]	2.23807	7.452	0.300332	-1.73537	0.0129387	1	down	GO:0005515(protein binding);GO:0005515(protein binding)	NA	NA	NA
TRITD_7Av1G207880	uncharacterized protein LOC109751649 [Aegilops tauschii subsp. tauschii];predicted protein [Hordeum vulgare subsp. vulgare];hypothetical protein TRIUR3_19327 [Triticum urartu]	50.4921	18.3143	2.75698	1.46309	0.0249248	1	up	GO:0003674(molecular_function);GO:0009507(chloroplast);GO:0009570(chloroplast stroma);GO:0009579(thylakoid);GO:0010478(chlororespiration);GO:0010478(chlororespiration)	NA	NA	NA
TRITD_7Av1G208090	germin-like protein 8-4 [Aegilops tauschii subsp. tauschii];Germin-like protein 8-12 [Triticum urartu]	3.93658	16.739	0.235174	-2.0882	0.00281368	0.550952	down	GO:0005618(cell wall);GO:0033609(oxalate metabolic process);GO:0046564(oxalate decarboxylase activity);GO:0046564(oxalate decarboxylase activity)	NA	NA	NA
TRITD_7Av1G216400	hypothetical protein TRIUR3_14465 [Triticum urartu];protein N-terminal asparagine amidohydrolase [Aegilops tauschii subsp. tauschii]	4.81743	1.06601	4.51912	2.17604	0.00143557	0.327362	up	GO:0008150(biological_process);GO:0008418(protein-N-terminal asparagine amidohydrolase activity);GO:0009507(chloroplast);GO:0009507(chloroplast)	NA	NA	NA
TRITD_7Av1G220170	hypothetical protein TRIUR3_10493 [Triticum urartu];F-box/FBD/LRR-repeat protein At5g22660-like isoform X3 [Aegilops tauschii subsp. tauschii]	11.6797	2.48373	4.70248	2.23342	0.00095941	0.237402	up	GO:0003674(molecular_function);GO:0005634(nucleus);GO:0008150(biological_process);GO:0008150(biological_process)	NA	NA	NA
TRITD_7Av1G220410	hypothetical protein TRIUR3_30837 [Triticum urartu];uncharacterized zinc finger CCHC domain-containing protein At4g19190 [Aegilops tauschii subsp. tauschii]	4.19723	1.38088	3.03954	1.60385	0.0152734	1	up	GO:0000301(retrograde transport, vesicle recycling within Golgi);GO:0006890(retrograde vesicle-mediated transport, Golgi to ER);GO:0007030(Golgi organization);GO:0017119(Golgi transport complex);GO:0048213(Golgi vesicle prefusion complex stabilization);GO:0048213(Golgi vesicle prefusion complex stabilization)	00400(Phenylalanine, tyrosine and tryptophan biosynthesis);00400(Phenylalanine, tyrosine and tryptophan biosynthesis)	K15227	EC:1.3.1.78
TRITD_7Av1G224230	poly [ADP-ribose] polymerase 2-A [Aegilops tauschii subsp. tauschii]	2.80472	9.47195	0.296108	-1.75581	0.0108767	1	down	GO:0003910(DNA ligase (ATP) activity);GO:0005737(cytoplasm);GO:0006273(lagging strand elongation);GO:0051103(DNA ligation involved in DNA repair)	03410(Base excision repair)	K10798	EC:2.4.2.30
TRITD_7Av1G230010	probable xyloglucan endotransglucosylase/hydrolase protein 23 [Aegilops tauschii subsp. tauschii];putative xyloglucan endotransglucosylase/hydrolase protein 25 [Triticum urartu];putative xyloglucan endotransglucosylase/hydrolase protein 23 [Triticum urartu]	2.42277	6.23036	0.388866	-1.36266	0.0483057	1	down	GO:0004553(hydrolase activity, hydrolyzing O-glycosyl compounds);GO:0005576(extracellular region);GO:0005618(cell wall);GO:0005794(Golgi apparatus);GO:0010411(xyloglucan metabolic process);GO:0016762(xyloglucan:xyloglucosyl transferase activity);GO:0016798(hydrolase activity, acting on glycosyl bonds);GO:0042546(cell wall biogenesis);GO:0048046(apoplast);GO:0071555(cell wall organization);GO:0009…	NA	NA	NA
TRITD_7Av1G230180	putative xyloglucan endotransglucosylase/hydrolase protein 23 [Triticum urartu]	0.79133	3.05909	0.258681	-1.95075	0.00549534	0.837463	down	GO:0004553(hydrolase activity, hydrolyzing O-glycosyl compounds);GO:0005576(extracellular region);GO:0005618(cell wall);GO:0009832(plant-type cell wall biogenesis);GO:0010411(xyloglucan metabolic process);GO:0016762(xyloglucan:xyloglucosyl transferase activity);GO:0016798(hydrolase activity, acting on glycosyl bonds);GO:0048046(apoplast);GO:0071555(cell wall organization);GO:0005794(Golgi apparat…	NA	NA	NA
TRITD_7Av1G231980	hypothetical protein TRIUR3_30922 [Triticum urartu];F-box/FBD/LRR-repeat protein At2g04230-like [Aegilops tauschii subsp. tauschii]	1.93828	10.0109	0.193616	-2.36873	0.00075729	0.19744	down	NA	NA	NA	NA
TRITD_7Av1G237450	uncharacterized protein LOC109773512 [Aegilops tauschii subsp. tauschii]	1.85712	12.4778	0.148834	-2.74822	0.000133762	0.0503478	down	NA	NA	NA	NA
TRITD_7Av1G240480	putative FBD-associated F-box protein At3g50710 [Aegilops tauschii subsp. tauschii];hypothetical protein TRIUR3_14261 [Triticum urartu]	1.64371	5.63632	0.291628	-1.7778	0.0105062	1	down	GO:0003674(molecular_function);GO:0005634(nucleus);GO:0008150(biological_process);GO:0008150(biological_process)	NA	NA	NA
TRITD_7Av1G240840	non-specific lipid-transfer protein-like [Aegilops tauschii subsp. tauschii];hypothetical protein TRIUR3_11133 [Triticum urartu]	2.1714	7.11331	0.305258	-1.7119	0.0163641	1	down	GO:0005576(extracellular region);GO:0006869(lipid transport);GO:0008289(lipid binding);GO:0008289(lipid binding)	NA	NA	NA
TRITD_7Av1G251800	ROR1 [Triticum aestivum]	3.85143	0.991321	3.88515	1.95797	0.00482948	0.777721	up	GO:0005515(protein binding);GO:0003677(DNA binding);GO:0005634(nucleus);GO:0006260(DNA replication);GO:0006281(DNA repair);GO:0006310(DNA recombination);GO:0016458(gene silencing);GO:0016458(gene silencing)	03030(DNA replication);03420(Nucleotide excision repair);03430(Mismatch repair);03440(Homologous recombination);03440(Homologous recombination)	K10739	NA
TRITD_7Av1G254550	uncharacterized protein LOC109777836 [Aegilops tauschii subsp. tauschii]	4.16439	11.5095	0.361821	-1.46665	0.0343452	1	down	NA	NA	NA	NA
TRITD_7Av1G255910	Aspartic proteinase nepenthesin-2 [Triticum urartu]	1.44345	6.0397	0.238993	-2.06496	0.00307254	0.581753	down	GO:0004190(aspartic-type endopeptidase activity);GO:0006508(proteolysis);GO:0030163(protein catabolic process);GO:0030163(protein catabolic process)	NA	NA	NA
TRITD_7Av1G267190	predicted protein [Hordeum vulgare subsp. vulgare]	9.93895	3.48567	2.85137	1.51166	0.0213434	1	up	NA	NA	NA	NA
TRITD_7Av1G268160	uncharacterized protein LOC109768366, partial [Aegilops tauschii subsp. tauschii];hypothetical protein TRIUR3_03384 [Triticum urartu]	7.50988	2.55351	2.94101	1.55631	0.0190761	1	up	NA	NA	NA	NA
TRITD_7Av1G270450	hypothetical protein TRIUR3_23486 [Triticum urartu]	11.414	4.26882	2.67382	1.4189	0.0308394	1	up	GO:0003677(DNA binding);GO:0003700(DNA binding transcription factor activity);GO:0005515(protein binding);GO:0005634(nucleus);GO:0006351(transcription, DNA-templated);GO:0006355(regulation of transcription, DNA-templated);GO:0010043(response to zinc ion);GO:0043565(sequence-specific DNA binding);GO:0071294(cellular response to zinc ion)	NA	NA	NA
TRITD_7Av1G273330	Vesicle-associated protein 1-1 [Triticum urartu];uncharacterized protein LOC109782475 isoform X1 [Aegilops tauschii subsp. tauschii];uncharacterized protein LOC109782482 isoform X1 [Aegilops tauschii subsp. tauschii]	1.95709	0.289339	6.76399	2.75788	7.56598e-05	0.0319417	up	GO:0005198(structural molecule activity);GO:0005783(endoplasmic reticulum);GO:0005789(endoplasmic reticulum membrane);GO:0005886(plasma membrane);GO:0016021(integral component of membrane);GO:0004674(protein serine/threonine kinase activity);GO:0006468(protein phosphorylation);GO:0006952(defense response);GO:0009506(plasmodesma);GO:0006886(intracellular protein transport);GO:0006888(ER to Golgi v…	NA	NA	NA
TRITD_7Av1G274610	hypothetical protein TRIUR3_33480 [Triticum urartu]	37.608	3.31239	11.3537	3.5051	1.20977e-06	0.00121917	up	NA	NA	NA	NA
TRITD_7Av1G275360	zinc finger protein ZAT9-like [Aegilops tauschii subsp. tauschii]	8.08276	2.33645	3.45941	1.79053	0.00804365	1	up	GO:0003700(DNA binding transcription factor activity);GO:0005634(nucleus);GO:0043565(sequence-specific DNA binding);GO:0044212(transcription regulatory region DNA binding);GO:0044212(transcription regulatory region DNA binding)	NA	NA	NA
TRITD_7Av1G275380	hypothetical protein OsI_24525 [Oryza sativa Indica Group]	9.42942	3.73867	2.52213	1.33465	0.047458	1	up	GO:0003700(DNA binding transcription factor activity);GO:0005634(nucleus);GO:0043565(sequence-specific DNA binding);GO:0044212(transcription regulatory region DNA binding)	NA	NA	NA
TRITD_7Av1G276200	putative disease resistance RPP13-like protein 3 [Aegilops tauschii subsp. tauschii]	1.04786	0.383391	2.73313	1.45055	0.0320394	1	up	GO:0004185(serine-type carboxypeptidase activity);GO:0051603(proteolysis involved in cellular protein catabolic process)	04626(Plant-pathogen interaction)	K13457	NA
TRITD_7Bv1G005560	hypothetical protein BRADI_5g15057v3 [Brachypodium distachyon]	23.7394	7.01005	3.38647	1.75978	0.00803351	1	up	NA	NA	NA	NA
TRITD_7Bv1G007060	MADS-box transcription factor 5-like [Aegilops tauschii subsp. tauschii];MADS-box transcription factor 1 [Triticum urartu];MADS-box transcription factor 5 [Triticum urartu]	1.1201	2.91319	0.384491	-1.37898	0.0497358	1	down	GO:0005515(protein binding);GO:0005515(protein binding)	NA	NA	NA
TRITD_7Bv1G014240	protochlorophyllide-dependent translocon component 52, chloroplastic-like [Aegilops tauschii subsp. tauschii]	1.82568	0.650516	2.80651	1.48878	0.028212	1	up	GO:0009055(electron transfer activity);GO:0009507(chloroplast);GO:0009536(plastid);GO:0009706(chloroplast inner membrane);GO:0009941(chloroplast envelope);GO:0010277(chlorophyllide a oxygenase [overall] activity);GO:0015031(protein transport);GO:0016021(integral component of membrane);GO:0046872(metal ion binding);GO:0051537(2 iron, 2 sulfur cluster binding);GO:0055114(oxidation-reduction process…	00860(Porphyrin and chlorophyll metabolism);00860(Porphyrin and chlorophyll metabolism)	K13071	EC:1.14.15.17
TRITD_7Bv1G014910	cytochrome b-c1 complex subunit 8 [Aegilops tauschii subsp. tauschii]	18.3352	155.816	0.117672	-3.08716	1.69091e-05	0.0101588	down	GO:0005739(mitochondrion);GO:0005750(mitochondrial respiratory chain complex III);GO:0008121(ubiquinol-cytochrome-c reductase activity);GO:0016020(membrane);GO:0022900(electron transport chain)	00940(Phenylpropanoid biosynthesis)	K00430	EC:1.11.1.7
TRITD_7Bv1G015440	heparanase-like protein 3 [Aegilops tauschii subsp. tauschii]	15.8062	53.8116	0.293732	-1.76743	0.0100509	1	down	GO:0004566(beta-glucuronidase activity);GO:0005576(extracellular region);GO:0005765(lysosomal membrane);GO:0009505(plant-type cell wall);GO:0016020(membrane);GO:0016798(hydrolase activity, acting on glycosyl bonds);GO:0016798(hydrolase activity, acting on glycosyl bonds)	00531(Glycosaminoglycan degradation);00531(Glycosaminoglycan degradation)	K07964	EC:3.2.1.166
TRITD_7Bv1G017580	F-box only protein 7 [Triticum urartu]	0.696893	1.97314	0.353189	-1.50149	0.0344434	1	down	NA	NA	NA	NA
TRITD_7Bv1G028140	unnamed protein product [Triticum aestivum]	3.19366	1.04163	3.06601	1.61636	0.0177687	1	up	GO:0004674(protein serine/threonine kinase activity);GO:0005886(plasma membrane);GO:0006468(protein phosphorylation);GO:0006952(defense response);GO:0009506(plasmodesma)	NA	NA	NA
TRITD_7Bv1G029900	uncharacterized protein LOC109769225 [Aegilops tauschii subsp. tauschii]	0.626163	1.99807	0.313384	-1.674	0.0180899	1	down	GO:0004806(triglyceride lipase activity);GO:0005576(extracellular region);GO:0006629(lipid metabolic process)	03040(Spliceosome)	K12863	NA
TRITD_7Bv1G031600	chaperonin-like RBCX protein 1, chloroplastic [Aegilops tauschii subsp. tauschii]	5.10806	1.91575	2.66635	1.41486	0.0363214	1	up	GO:0009409(response to cold);GO:0009414(response to water deprivation);GO:0009534(chloroplast thylakoid);GO:0009651(response to salt stress);GO:0044183(protein binding involved in protein folding);GO:0061077(chaperone-mediated protein folding);GO:0061077(chaperone-mediated protein folding)	NA	NA	NA
TRITD_7Bv1G039240	UDP-glycosyltransferase 73C5-like [Aegilops tauschii subsp. tauschii]	3.69702	1.30772	2.82706	1.4993	0.0236505	1	up	GO:0008194(UDP-glycosyltransferase activity);GO:0009813(flavonoid biosynthetic process);GO:0043231(intracellular membrane-bounded organelle);GO:0052696(flavonoid glucuronidation)	00944(Flavone and flavonol biosynthesis)	K22771	EC:2.4.1.-
TRITD_7Bv1G051620	leucine-rich repeat receptor-like serine/threonine/tyrosine-protein kinase SOBIR1 [Aegilops tauschii subsp. tauschii]	3.71839	1.17859	3.15496	1.65762	0.0131137	1	up	GO:0004674(protein serine/threonine kinase activity);GO:0004713(protein tyrosine kinase activity);GO:0004714(transmembrane receptor protein tyrosine kinase activity);GO:0005515(protein binding);GO:0005524(ATP binding);GO:0005886(plasma membrane);GO:0006468(protein phosphorylation);GO:0006952(defense response);GO:0007169(transmembrane receptor protein tyrosine kinase signaling pathway);GO:0010942(…	NA	NA	NA
TRITD_7Bv1G055920	carboxyl-terminal-processing peptidase 3, chloroplastic [Aegilops tauschii subsp. tauschii]	2.5816	0.764886	3.37514	1.75495	0.00973365	1	up	GO:0030288(outer membrane-bounded periplasmic space);GO:0030288(outer membrane-bounded periplasmic space)	NA	NA	NA
TRITD_7Bv1G060710	uncharacterized protein LOC109745074 [Aegilops tauschii subsp. tauschii]	15.0249	1.09629	13.7053	3.77666	2.82979e-07	0.000442027	up	GO:0005575(cellular_component);GO:0008150(biological_process);GO:0008150(biological_process)	NA	NA	NA
TRITD_7Bv1G108070	hypothetical protein TRIUR3_27521 [Triticum urartu]	4.7688	1.22562	3.89094	1.96012	0.0042307	0.710598	up	NA	NA	NA	NA
TRITD_7Bv1G109890	DEAD-box ATP-dependent RNA helicase 42-like [Aegilops tauschii subsp. tauschii]	0.486608	8.80608	0.0552582	-4.17767	3.26379e-08	7.12565e-05	down	GO:0000398(mRNA splicing, via spliceosome);GO:0004004(ATP-dependent RNA helicase activity);GO:0010468(regulation of gene expression);GO:0010501(RNA secondary structure unwinding);GO:0010501(RNA secondary structure unwinding)	03040(Spliceosome);03040(Spliceosome)	K12811	EC:3.6.4.13
TRITD_7Bv1G124970	hypothetical protein TRIUR3_07382 [Triticum urartu]	5.94654	1.76152	3.3758	1.75523	0.00960756	1	up	GO:0008150(biological_process);GO:0009534(chloroplast thylakoid);GO:0009941(chloroplast envelope);GO:0016853(isomerase activity);GO:0016853(isomerase activity)	00906(Carotenoid biosynthesis);00906(Carotenoid biosynthesis)	K17911	EC:5.2.1.14
TRITD_7Bv1G133650	cytosolic Fe-S cluster assembly factor NBP35-like [Aegilops tauschii subsp. tauschii];Cytosolic Fe-S cluster assembly factor NUBP1-like protein [Triticum urartu]	6.59391	19.1445	0.344429	-1.53772	0.025263	1	down	GO:0000166(nucleotide binding);GO:0005524(ATP binding);GO:0005634(nucleus);GO:0005829(cytosol);GO:0016226(iron-sulfur cluster assembly);GO:0042803(protein homodimerization activity);GO:0046872(metal ion binding);GO:0051536(iron-sulfur cluster binding);GO:0051539(4 iron, 4 sulfur cluster binding);GO:0051539(4 iron, 4 sulfur cluster binding)	NA	NA	NA
TRITD_7Bv1G143320	F-box/FBD/LRR-repeat protein At4g26340-like isoform X1 [Aegilops tauschii subsp. tauschii]	0.755275	2.66504	0.283401	-1.81908	0.0104902	1	down	NA	NA	NA	NA
TRITD_7Bv1G144820	uncharacterized protein LOC109776862 [Aegilops tauschii subsp. tauschii]	8.19401	3.00836	2.72375	1.44559	0.0279183	1	up	NA	NA	NA	NA
TRITD_7Bv1G146160	F-box/kelch-repeat protein At1g80440-like [Aegilops tauschii subsp. tauschii]	5.69121	2.30754	2.46636	1.30238	0.0466431	1	up	GO:0003674(molecular_function);GO:0005634(nucleus);GO:0005829(cytosol);GO:0019005(SCF ubiquitin ligase complex);GO:0030162(regulation of proteolysis);GO:0031625(ubiquitin protein ligase binding);GO:0043161(proteasome-mediated ubiquitin-dependent protein catabolic process);GO:0080037(negative regulation of cytokinin-activated signaling pathway);GO:2000762(regulation of phenylpropanoid metabolic pr…	NA	NA	NA
TRITD_7Bv1G146310	uncharacterized protein LOC109773844 [Aegilops tauschii subsp. tauschii]	1.28706	4.22572	0.304577	-1.71512	0.0139487	1	down	NA	NA	NA	NA
TRITD_7Bv1G146630	Aldehyde dehydrogenase family 2 member C4 [Triticum urartu];aldehyde dehydrogenase family 2 member C4-like [Aegilops tauschii subsp. tauschii];predicted protein [Hordeum vulgare subsp. vulgare]	3.05668	0.926237	3.3001	1.72251	0.00992144	1	up	GO:0004029(aldehyde dehydrogenase (NAD) activity);GO:0004029(aldehyde dehydrogenase (NAD) activity)	00940(Phenylpropanoid biosynthesis);00940(Phenylpropanoid biosynthesis)	K12355	EC:1.2.1.68
TRITD_7Bv1G151830	uncharacterized protein LOC109750443 [Aegilops tauschii subsp. tauschii]	3.07933	0.897548	3.43082	1.77855	0.00812889	1	up	GO:0003677(DNA binding);GO:0003700(DNA binding transcription factor activity);GO:0005634(nucleus);GO:0006351(transcription, DNA-templated);GO:0006355(regulation of transcription, DNA-templated);GO:0007275(multicellular organism development);GO:0044212(transcription regulatory region DNA binding);GO:0045893(positive regulation of transcription, DNA-templated);GO:0071555(cell wall organization);GO:…	NA	NA	NA
TRITD_7Bv1G153260	hypothetical protein TRIUR3_20400 [Triticum urartu]	244.689	90.5574	2.70203	1.43405	0.0275567	1	up	NA	00230(Purine metabolism);00240(Pyrimidine metabolism);03020(RNA polymerase)	K03006	EC:2.7.7.6
TRITD_7Bv1G160870	MADS-box transcription factor 16 [Aegilops tauschii subsp. tauschii]	2.62014	8.33462	0.314368	-1.66947	0.0165712	1	down	GO:0005515(protein binding);GO:0005515(protein binding)	NA	NA	NA
TRITD_7Bv1G162450	hypothetical protein TRIUR3_27460 [Triticum urartu];uncharacterized protein LOC109786266 [Aegilops tauschii subsp. tauschii]	2.61124	0.868195	3.00766	1.58864	0.017974	1	up	GO:0005739(mitochondrion);GO:0016021(integral component of membrane);GO:0016021(integral component of membrane)	NA	NA	NA
TRITD_7Bv1G162740	predicted protein [Hordeum vulgare subsp. vulgare];Alpha-L-fucosidase 2 [Triticum urartu]	4.56464	23.3126	0.195801	-2.35254	0.000758388	0.19744	down	GO:0005576(extracellular region);GO:0008152(metabolic process);GO:0047513(1,2-alpha-L-fucosidase activity);GO:0048046(apoplast);GO:0048046(apoplast)	00511(Other glycan degradation);00511(Other glycan degradation)	K15923	EC:3.2.1.51
TRITD_7Bv1G162760	diacylglycerol kinase 5-like [Aegilops tauschii subsp. tauschii];hypothetical protein TRIUR3_04325 [Triticum urartu]	0.95371	4.27743	0.222964	-2.16512	0.00224469	0.465038	down	GO:0004674(protein serine/threonine kinase activity);GO:0005886(plasma membrane);GO:0006468(protein phosphorylation);GO:0006952(defense response);GO:0009506(plasmodesma);GO:0009506(plasmodesma)	00561(Glycerolipid metabolism);00564(Glycerophospholipid metabolism);04070(Phosphatidylinositol signaling system);04070(Phosphatidylinositol signaling system)	K00901	EC:2.7.1.107
TRITD_7Bv1G165090	methionyl-tRNA synthetase [Triticum aestivum]	2.95624	0.929622	3.18005	1.66905	0.0127489	1	up	GO:0005829(cytosol);GO:0006418(tRNA aminoacylation for protein translation);GO:0006418(tRNA aminoacylation for protein translation)	00450(Selenocompound metabolism);00970(Aminoacyl-tRNA biosynthesis);00970(Aminoacyl-tRNA biosynthesis)	K01874	EC:6.1.1.10
TRITD_7Bv1G179620	putative xyloglucan endotransglucosylase/hydrolase protein 23 [Triticum urartu];probable xyloglucan endotransglucosylase/hydrolase protein 23 [Aegilops tauschii subsp. tauschii];putative xyloglucan endotransglucosylase/hydrolase protein 25 [Triticum urartu]	0.982015	2.66408	0.368614	-1.43982	0.0409314	1	down	GO:0004553(hydrolase activity, hydrolyzing O-glycosyl compounds);GO:0005576(extracellular region);GO:0005618(cell wall);GO:0009832(plant-type cell wall biogenesis);GO:0010411(xyloglucan metabolic process);GO:0016762(xyloglucan:xyloglucosyl transferase activity);GO:0016798(hydrolase activity, acting on glycosyl bonds);GO:0048046(apoplast);GO:0071555(cell wall organization);GO:0005794(Golgi apparat…	NA	NA	NA
TRITD_7Bv1G180260	hypothetical protein TRIUR3_26173 [Triticum urartu];hypothetical protein TRIUR3_16766 [Triticum urartu]	80.0925	11.8492	6.7593	2.75687	6.45542e-05	0.0284047	up	GO:0005576(extracellular region);GO:0008150(biological_process);GO:0008150(biological_process)	NA	NA	NA
TRITD_7Bv1G183940	uncharacterized protein LOC109766138 [Aegilops tauschii subsp. tauschii]	4.58717	12.5358	0.365926	-1.45037	0.0363461	1	down	GO:0003674(molecular_function);GO:0005783(endoplasmic reticulum);GO:0005789(endoplasmic reticulum membrane);GO:0009705(plant-type vacuole membrane);GO:0009838(abscission);GO:0010256(endomembrane system organization);GO:0016021(integral component of membrane)	NA	NA	NA
TRITD_7Bv1G184270	copper transport protein ATX1-like [Aegilops tauschii subsp. tauschii]	6.57052	20.9859	0.313092	-1.67534	0.0158812	1	down	GO:0005737(cytoplasm);GO:0030001(metal ion transport);GO:0046914(transition metal ion binding);GO:0046916(cellular transition metal ion homeostasis)	NA	NA	NA
TRITD_7Bv1G184650	probable 2-oxoglutarate-dependent dioxygenase At3g49630 [Aegilops tauschii subsp. tauschii]	3.12922	33.2381	0.0941456	-3.40896	2.80868e-06	0.00243739	down	GO:0009267(cellular response to starvation);GO:0051213(dioxygenase activity);GO:0051213(dioxygenase activity)	00904(Diterpenoid biosynthesis);00904(Diterpenoid biosynthesis)	K04124	EC:1.14.11.15
TRITD_7Bv1G184880	putative disease resistance RPP13-like protein 3 isoform X1 [Aegilops tauschii subsp. tauschii];putative disease resistance RPP13-like protein 3 isoform X2 [Aegilops tauschii subsp. tauschii];putative disease resistance RPP8-like protein 4 [Triticum urartu]	0.330346	1.1443	0.288688	-1.79242	0.0107744	1	down	GO:0004185(serine-type carboxypeptidase activity);GO:0051603(proteolysis involved in cellular protein catabolic process);GO:0051603(proteolysis involved in cellular protein catabolic process)	04626(Plant-pathogen interaction);04626(Plant-pathogen interaction)	K13457	NA
TRITD_7Bv1G189410	cytochrome P450 72A15-like [Aegilops tauschii subsp. tauschii];Secologanin synthase [Triticum urartu]	7.42456	2.7711	2.67929	1.42185	0.0294194	1	up	GO:0004497(monooxygenase activity);GO:0004497(monooxygenase activity)	NA	NA	NA
TRITD_7Bv1G190410	uncharacterized vacuolar membrane protein YML018C [Aegilops tauschii subsp. tauschii];hypothetical protein TRIUR3_04261 [Triticum urartu]	3.84779	1.36642	2.81597	1.49363	0.0243971	1	up	GO:0006810(transport);GO:0006810(transport)	NA	NA	NA
TRITD_7Bv1G193880	putative serine/threonine-protein kinase RLCKVII [Triticum urartu]	1.65276	4.79217	0.344887	-1.53581	0.0282193	1	down	GO:0004675(transmembrane receptor protein serine/threonine kinase activity);GO:0005515(protein binding);GO:0005886(plasma membrane);GO:0006468(protein phosphorylation);GO:0007166(cell surface receptor signaling pathway);GO:0016301(kinase activity);GO:0045087(innate immune response)	04626(Plant-pathogen interaction)	K13430	EC:2.7.11.1
TRITD_7Bv1G196280	beta tubulin 3 [Hordeum vulgare subsp. vulgare]	73.982	20.4749	3.6133	1.85332	0.00520227	0.81262	up	GO:0005198(structural molecule activity);GO:0005618(cell wall);GO:0005730(nucleolus);GO:0005737(cytoplasm);GO:0005794(Golgi apparatus);GO:0005886(plasma membrane);GO:0007017(microtubule-based process);GO:0009506(plasmodesma);GO:0009651(response to salt stress);GO:0045298(tubulin complex);GO:0046686(response to cadmium ion)	04145(Phagosome)	K07375	NA
TRITD_7Bv1G204660	peptidyl-prolyl cis-trans isomerase FKBP13, chloroplastic-like [Aegilops tauschii subsp. tauschii]	12.0002	1.34637	8.913	3.15591	1.18075e-05	0.00768493	up	GO:0003755(peptidyl-prolyl cis-trans isomerase activity);GO:0005528(FK506 binding);GO:0005789(endoplasmic reticulum membrane);GO:0061077(chaperone-mediated protein folding);GO:0061077(chaperone-mediated protein folding)	NA	NA	NA
TRITD_7Bv1G204880	probable E3 ubiquitin-protein ligase LOG2 [Aegilops tauschii subsp. tauschii]	1.45401	24.7406	0.0587704	-4.08877	5.73727e-08	9.95767e-05	down	GO:0004842(ubiquitin-protein transferase activity);GO:0005515(protein binding);GO:0005737(cytoplasm);GO:0005886(plasma membrane);GO:0008270(zinc ion binding);GO:0009737(response to abscisic acid);GO:0016567(protein ubiquitination);GO:0046872(metal ion binding);GO:0080144(amino acid homeostasis);GO:1901527(abscisic acid-activated signaling pathway involved in stomatal movement);GO:1901527(abscisic…	04120(Ubiquitin mediated proteolysis);04120(Ubiquitin mediated proteolysis)	K10604	EC:2.3.2.27
TRITD_7Bv1G206780	uncharacterized protein LOC109738177 [Aegilops tauschii subsp. tauschii]	17.8272	4.61346	3.86418	1.95016	0.00367364	0.652093	up	GO:0003746(translation elongation factor activity);GO:0005575(cellular_component);GO:0006414(translational elongation)	NA	NA	NA
TRITD_7Bv1G221930	unnamed protein product [Triticum aestivum];uncharacterized protein LOC109734052 [Aegilops tauschii subsp. tauschii]	0.64566	4.8612	0.132819	-2.91247	5.68527e-05	0.0257411	down	GO:0004674(protein serine/threonine kinase activity);GO:0005886(plasma membrane);GO:0006468(protein phosphorylation);GO:0006952(defense response);GO:0009506(plasmodesma);GO:0009506(plasmodesma)	NA	NA	NA
TRITD_7Bv1G225610	uncharacterized protein LOC109782482 isoform X1 [Aegilops tauschii subsp. tauschii]	3.89948	1.54738	2.52005	1.33346	0.0444894	1	up	GO:0004674(protein serine/threonine kinase activity);GO:0005886(plasma membrane);GO:0006468(protein phosphorylation);GO:0006952(defense response);GO:0009506(plasmodesma);GO:0009506(plasmodesma)	NA	NA	NA
TRITD_7Bv1G227050	transcription factor ABORTED MICROSPORES-like [Aegilops tauschii subsp. tauschii]	2.62732	0.859823	3.05565	1.61148	0.0177583	1	up	GO:0003677(DNA binding);GO:0003700(DNA binding transcription factor activity);GO:0005634(nucleus);GO:0006351(transcription, DNA-templated);GO:0006355(regulation of transcription, DNA-templated);GO:0007275(multicellular organism development);GO:0010371(regulation of gibberellin biosynthetic process);GO:0045487(gibberellin catabolic process);GO:0046983(protein dimerization activity)	00040(Pentose and glucuronate interconversions);00053(Ascorbate and aldarate metabolism);00520(Amino sugar and nucleotide sugar metabolism);04016(MAPK signaling pathway - plant);04075(Plant hormone signal transduction)	K13422	NA
TRITD_7Bv1G227220	hypothetical protein TRIUR3_33480 [Triticum urartu]	55.7486	187.779	0.296884	-1.75203	0.0107043	1	down	NA	NA	NA	NA
TRITD_7Bv1G227230	uncharacterized protein LOC103633346 [Zea mays]	40.5623	120.725	0.33599	-1.57351	0.0216625	1	down	NA	NA	NA	NA
TRITD_7Bv1G227520	F-box protein At5g07610-like [Aegilops tauschii subsp. tauschii]	4.29063	1.31944	3.25185	1.70126	0.0112513	1	up	GO:0004842(ubiquitin-protein transferase activity);GO:0019005(SCF ubiquitin ligase complex);GO:0031146(SCF-dependent proteasomal ubiquitin-dependent protein catabolic process);GO:0031146(SCF-dependent proteasomal ubiquitin-dependent protein catabolic process)	NA	NA	NA
TRITD_7Bv1G229200	cyclin-B2-2-like [Aegilops tauschii subsp. tauschii]	8.24506	3.08979	2.66848	1.41602	0.0307814	1	up	GO:0005515(protein binding);GO:0005634(nucleus);GO:0007049(cell cycle);GO:0016538(cyclin-dependent protein serine/threonine kinase regulator activity);GO:0051301(cell division);GO:0051726(regulation of cell cycle)	NA	NA	NA
TRITD_7Bv1G229250	1,4-alpha-glucan-branching enzyme, chloroplastic/amyloplastic-like isoform X1 [Aegilops tauschii subsp. tauschii];starch branching enzyme [Triticum monococcum];1,4-alpha-glucan-branching enzyme, chloroplastic/amyloplastic-like isoform X2 [Aegilops tauschii subsp. tauschii]	90.5154	26.9985	3.35261	1.74528	0.00811517	1	up	GO:0003844(1,4-alpha-glucan branching enzyme activity);GO:0005982(starch metabolic process);GO:0009501(amyloplast);GO:0009501(amyloplast)	00500(Starch and sucrose metabolism);00500(Starch and sucrose metabolism)	K00700	EC:2.4.1.18
TRITD_7Bv1G229260	starch branching enzyme I [Triticum aestivum]	16.6853	1.85079	9.01522	3.17236	7.04415e-06	0.00489036	up	GO:0003844(1,4-alpha-glucan branching enzyme activity);GO:0005982(starch metabolic process);GO:0009501(amyloplast);GO:0009501(amyloplast)	00500(Starch and sucrose metabolism);00500(Starch and sucrose metabolism)	K00700	EC:2.4.1.18
TRITD_7Bv1G229280	1,4-alpha-glucan-branching enzyme, chloroplastic/amyloplastic [Triticum urartu];1,4-alpha-glucan-branching enzyme, chloroplastic/amyloplastic-like [Aegilops tauschii subsp. tauschii]	7.18648	2.01191	3.57197	1.83672	0.00583341	0.867816	up	GO:0003844(1,4-alpha-glucan branching enzyme activity);GO:0005982(starch metabolic process);GO:0009501(amyloplast);GO:0009501(amyloplast)	00500(Starch and sucrose metabolism);00500(Starch and sucrose metabolism)	K00700	EC:2.4.1.18
TRITD_7Bv1G229480	Catalase isozyme 1 [Triticum urartu]	273.487	100.508	2.72106	1.44417	0.0264782	1	up	GO:0004096(catalase activity);GO:0005737(cytoplasm);GO:0020037(heme binding);GO:0042542(response to hydrogen peroxide);GO:0042744(hydrogen peroxide catabolic process)	00630(Glyoxylate and dicarboxylate metabolism);00380(Tryptophan metabolism);04016(MAPK signaling pathway - plant);04146(Peroxisome)	K03781	EC:1.11.1.6
TRITD_7Bv1G229530	probable galacturonosyltransferase 3 [Aegilops tauschii subsp. tauschii]	1.98128	0.592149	3.34592	1.7424	0.00969119	1	up	GO:0000139(Golgi membrane);GO:0005768(endosome);GO:0005774(vacuolar membrane);GO:0005794(Golgi apparatus);GO:0005802(trans-Golgi network);GO:0016021(integral component of membrane);GO:0016051(carbohydrate biosynthetic process);GO:0016757(transferase activity, transferring glycosyl groups);GO:0045489(pectin biosynthetic process);GO:0047262(polygalacturonate 4-alpha-galacturonosyltransferase activi…	00520(Amino sugar and nucleotide sugar metabolism)	K13648	EC:2.4.1.43
TRITD_7Bv1G231440	protein argonaute 1D-like [Aegilops tauschii subsp. tauschii]	0.4414	2.09728	0.210463	-2.24836	0.00149454	0.335907	down	GO:0005515(protein binding);GO:0005515(protein binding)	NA	NA	NA
TRITD_7Bv1G231920	delta(24)-sterol reductase [Aegilops tauschii subsp. tauschii]	20.3679	8.3543	2.43801	1.2857	0.0472253	1	up	GO:0008202(steroid metabolic process);GO:0008202(steroid metabolic process)	00100(Steroid biosynthesis);00100(Steroid biosynthesis)	K09828	EC:1.3.1.72;EC:1.3.1.-

## Sheet: WS - DBA Aurora vs L6
Table S6 continued. List of genes showing genotype-dependent expression patterns between DBA Aurora and L6 under each treatment condition.
Gene_name	Description	FPKM.TG5_WS	FPKM.SG5_WS	Fold-change (FC)	Log2(FC)	pval	qval	Regulation	GO terms	KEGG pathways	KO (KEGG ORTHOLOGY) entry identifier	EC (Enzyme Commission) number
TRITD_1Av1G002720	hypothetical protein TRIUR3_08601 [Triticum urartu]	42.897	16.3847	2.61812	1.38853	0.0305142	1	up	GO:0009699(phenylpropanoid biosynthetic process);GO:0042349(guiding stereospecific synthesis activity)	NA	NA	NA
TRITD_1Av1G012360	uncharacterized protein LOC109744923 isoform X1 [Aegilops tauschii subsp. tauschii];hypothetical protein TRIUR3_21211 [Triticum urartu];hypothetical protein TRIUR3_21210 [Triticum urartu]	2.15182	6.49559	0.331273	-1.59391	0.0232128	1	down	NA	NA	NA	NA
TRITD_1Av1G014080	WEB family protein At5g16730, chloroplastic-like [Aegilops tauschii subsp. tauschii]	8.65875	1.13913	7.60118	2.92622	2.50971e-05	0.0593508	up	GO:0000795(synaptonemal complex);GO:0007131(reciprocal meiotic recombination);GO:0007131(reciprocal meiotic recombination)	NA	NA	NA
TRITD_1Av1G021370	hypothetical protein TRIUR3_05561 [Triticum urartu]	21.938	8.76846	2.50192	1.32304	0.0411077	1	up	NA	NA	NA	NA
TRITD_1Av1G027140	hypothetical protein TRIUR3_30853 [Triticum urartu]	3.25059	1.29594	2.50829	1.32671	0.0412865	1	up	NA	NA	NA	NA
TRITD_1Av1G035120	1-aminocyclopropane-1-carboxylate oxidase-like [Aegilops tauschii subsp. tauschii]	3.62009	1.19532	3.02854	1.59862	0.0162932	1	up	GO:0009693(ethylene biosynthetic process);GO:0051213(dioxygenase activity);GO:0051213(dioxygenase activity)	00270(Cysteine and methionine metabolism);00270(Cysteine and methionine metabolism)	K05933	EC:1.14.17.4
TRITD_1Av1G107050	unknown [Triticum aestivum]	8.85746	3.63918	2.43391	1.28328	0.046322	1	up	GO:0005576(extracellular region);GO:0006952(defense response);GO:0006952(defense response)	NA	NA	NA
TRITD_1Av1G138410	E3 ubiquitin-protein ligase ATL4-like [Aegilops tauschii subsp. tauschii]	0.809077	2.21956	0.364522	-1.45592	0.0433189	1	down	GO:0043161(proteasome-mediated ubiquitin-dependent protein catabolic process);GO:0061630(ubiquitin protein ligase activity)	NA	NA	NA
TRITD_1Av1G167630	phospholipase A1-II 7-like [Aegilops tauschii subsp. tauschii]	2.23511	9.92372	0.225229	-2.15053	0.00233673	1	down	GO:0005737(cytoplasm);GO:0008970(phosphatidylcholine 1-acylhydrolase activity)	00220(Arginine biosynthesis)	K00145	EC:1.2.1.38
TRITD_1Av1G180190	uncharacterized protein LOC109743137 [Aegilops tauschii subsp. tauschii];hypothetical protein TRIUR3_21065 [Triticum urartu]	0.477643	1.65646	0.288352	-1.7941	0.0134924	1	down	NA	NA	NA	NA
TRITD_1Av1G182820	hypothetical protein TRIUR3_05552 [Triticum urartu]	7.71483	19.9398	0.386905	-1.36995	0.0489087	1	down	GO:0004175(endopeptidase activity);GO:0005634(nucleus);GO:0016926(protein desumoylation);GO:0016929(SUMO-specific protease activity);GO:0016929(SUMO-specific protease activity)	NA	NA	NA
TRITD_1Av1G206530	Chlorophyll a-b binding protein 3C, chloroplastic [Triticum urartu];chlorophyll a-b binding protein of LHCII type 1 [Aegilops tauschii subsp. tauschii];Chlorophyll a-b binding protein 25, chloroplastic [Triticum urartu]	30.485	7.51594	4.05605	2.02007	0.00226121	1	up	GO:0009416(response to light stimulus);GO:0009535(chloroplast thylakoid membrane);GO:0009768(photosynthesis, light harvesting in photosystem I);GO:0009941(chloroplast envelope);GO:0010287(plastoglobule);GO:0016168(chlorophyll binding);GO:0031409(pigment binding);GO:0031409(pigment binding)	00196(Photosynthesis - antenna proteins);00196(Photosynthesis - antenna proteins)	K08912	NA
TRITD_1Av1G207030	hypothetical protein TRIUR3_18342 [Triticum urartu]	0.341953	1.85293	0.184547	-2.43794	0.000679964	0.464536	down	GO:0005634(nucleus);GO:0042752(regulation of circadian rhythm);GO:0043111(replication fork arrest);GO:0043111(replication fork arrest)	NA	NA	NA
TRITD_1Av1G210750	hypothetical protein TRIUR3_17354 [Triticum urartu];Type V Thionin [Triticum aestivum]	8.04431	1.57077	5.12125	2.3565	0.000583434	0.422126	up	NA	NA	NA	NA
TRITD_1Av1G211240	monothiol glutaredoxin-S9-like [Aegilops tauschii subsp. tauschii]	2.75244	9.05015	0.304132	-1.71723	0.0162042	1	down	GO:0005515(protein binding);GO:0005634(nucleus);GO:0005737(cytoplasm);GO:0009055(electron transfer activity);GO:0009751(response to salicylic acid);GO:0009863(salicylic acid mediated signaling pathway);GO:0009867(jasmonic acid mediated signaling pathway);GO:0015035(protein disulfide oxidoreductase activity);GO:0045454(cell redox homeostasis)	NA	NA	NA
TRITD_1Av1G220020	predicted protein [Hordeum vulgare subsp. vulgare];fatty acid amide hydrolase-like [Aegilops tauschii subsp. tauschii];Glutamyl-tRNA(Gln) amidotransferase subunit A [Triticum urartu]	38.3023	14.083	2.71976	1.44348	0.0246369	1	up	GO:0004040(amidase activity);GO:0005773(vacuole);GO:0005774(vacuolar membrane);GO:0005783(endoplasmic reticulum);GO:0005789(endoplasmic reticulum membrane);GO:0005794(Golgi apparatus);GO:0005886(plasma membrane);GO:0016021(integral component of membrane);GO:0042742(defense response to bacterium);GO:0047412(N-(long-chain-acyl)ethanolamine deacylase activity);GO:0070291(N-acylethanolamine metabolic…	00970(Aminoacyl-tRNA biosynthesis);00970(Aminoacyl-tRNA biosynthesis)	K02433	EC:6.3.5.6;EC:6.3.5.7
TRITD_1Av1G220730	protein CHUP1, chloroplastic [Aegilops tauschii subsp. tauschii];hypothetical protein TRIUR3_01863 [Triticum urartu]	1.4645	0.505339	2.89805	1.53508	0.0198218	1	up	GO:0009658(chloroplast organization);GO:0009707(chloroplast outer membrane);GO:0009707(chloroplast outer membrane)	NA	NA	NA
TRITD_1Av1G221050	uncharacterized protein LOC109739812 [Aegilops tauschii subsp. tauschii];hypothetical protein TRIUR3_18214 [Triticum urartu]	0.949523	3.33273	0.284908	-1.81143	0.0112875	1	down	GO:0005634(nucleus);GO:0008308(voltage-gated anion channel activity);GO:0031307(integral component of mitochondrial outer membrane);GO:1900057(positive regulation of leaf senescence);GO:1900057(positive regulation of leaf senescence)	NA	NA	NA
TRITD_1Av1G224710	hypothetical protein TRIUR3_35008 [Triticum urartu]	10.9724	32.8172	0.334349	-1.58057	0.0251461	1	down	NA	NA	NA	NA
TRITD_1Av1G230360	hypothetical protein TRIUR3_32491 [Triticum urartu]	14.2583	37.1627	0.383673	-1.38205	0.0485001	1	down	NA	NA	NA	NA
TRITD_1Bv1G072650	uncharacterized protein LOC109785562 isoform X1 [Aegilops tauschii subsp. tauschii];hypothetical protein TRIUR3_27065 [Triticum urartu]	6.36628	2.02252	3.14769	1.65429	0.0124824	1	up	GO:0003674(molecular_function);GO:0005575(cellular_component);GO:0008150(biological_process);GO:0008150(biological_process)	NA	NA	NA
TRITD_1Bv1G134810	D-3-phosphoglycerate dehydrogenase 3, chloroplastic-like [Aegilops tauschii subsp. tauschii]	0.555494	1.50522	0.369044	-1.43813	0.0462703	1	down	GO:0004617(phosphoglycerate dehydrogenase activity);GO:0009070(serine family amino acid biosynthetic process);GO:0009070(serine family amino acid biosynthetic process)	00260(Glycine, serine and threonine metabolism);00260(Glycine, serine and threonine metabolism)	K00058	EC:1.1.1.95;EC:1.1.1.399
TRITD_1Bv1G202180	chlorophyll a-b binding protein of LHCII type 1-like [Aegilops tauschii subsp. tauschii];predicted protein [Hordeum vulgare subsp. vulgare]	3.76238	1.20445	3.12373	1.64327	0.0121974	1	up	GO:0009416(response to light stimulus);GO:0009535(chloroplast thylakoid membrane);GO:0009768(photosynthesis, light harvesting in photosystem I);GO:0009941(chloroplast envelope);GO:0010287(plastoglobule);GO:0016168(chlorophyll binding);GO:0031409(pigment binding);GO:0031409(pigment binding)	00196(Photosynthesis - antenna proteins);00196(Photosynthesis - antenna proteins)	K08912	NA
TRITD_1Bv1G218730	uncharacterized protein LOC109739812 [Aegilops tauschii subsp. tauschii]	6.69469	1.90639	3.5117	1.81217	0.00630477	1	up	GO:0005634(nucleus);GO:0008308(voltage-gated anion channel activity);GO:0031307(integral component of mitochondrial outer membrane);GO:1900057(positive regulation of leaf senescence);GO:1900057(positive regulation of leaf senescence)	NA	NA	NA
TRITD_1Bv1G218740	transcription elongation factor 1 homolog [Aegilops tauschii subsp. tauschii]	60.1813	20.4841	2.93796	1.55481	0.0163283	1	up	GO:0005634(nucleus);GO:0046872(metal ion binding);GO:0046872(metal ion binding)	NA	NA	NA
TRITD_2Av1G001370	tRNA (adenine(58)-N(1))-methyltransferase non-catalytic subunit trm6-like [Aegilops tauschii subsp. tauschii];tRNA (adenine-N(1)-)-methyltransferase non-catalytic subunit TRM6 [Triticum urartu]	0.890387	3.04699	0.292219	-1.77488	0.0120433	1	down	GO:0003743(translation initiation factor activity);GO:0005634(nucleus);GO:0006413(translational initiation);GO:0006446(regulation of translational initiation);GO:0030488(tRNA methylation);GO:0031515(tRNA (m1A) methyltransferase complex);GO:0031515(tRNA (m1A) methyltransferase complex)	NA	NA	NA
TRITD_2Av1G003290	Cytochrome P450 85A1 [Triticum urartu]	0.618513	2.29822	0.269127	-1.89364	0.00843761	1	down	GO:0004497(monooxygenase activity);GO:0007275(multicellular organism development);GO:0010268(brassinosteroid homeostasis);GO:0016125(sterol metabolic process);GO:0016132(brassinosteroid biosynthetic process);GO:0016132(brassinosteroid biosynthetic process)	00905(Brassinosteroid biosynthesis);00905(Brassinosteroid biosynthesis)	K09590	EC:1.14.-.-
TRITD_2Av1G005930	unnamed protein product [Triticum aestivum]	1.96147	5.68146	0.345241	-1.53432	0.0332081	1	down	GO:0005515(protein binding);GO:0005840(ribosome);GO:0006508(proteolysis);GO:0008233(peptidase activity);GO:0009570(chloroplast stroma);GO:0030163(protein catabolic process)	NA	NA	NA
TRITD_2Av1G010470	sugar transporter ERD6-like 5 [Aegilops tauschii subsp. tauschii]	0.847703	3.40884	0.248678	-2.00765	0.00551649	1	down	GO:0005351(carbohydrate:proton symporter activity);GO:0005355(glucose transmembrane transporter activity);GO:0005887(integral component of plasma membrane);GO:0046323(glucose import);GO:0046323(glucose import)	NA	NA	NA
TRITD_2Av1G019110	Expansin-B15 [Triticum urartu]	7.01322	20.509	0.341957	-1.54811	0.0264619	1	down	GO:0005576(extracellular region);GO:0005618(cell wall);GO:0009826(unidimensional cell growth);GO:0009828(plant-type cell wall loosening);GO:0009831(plant-type cell wall modification involved in multidimensional cell growth);GO:0016020(membrane);GO:0019953(sexual reproduction);GO:0071555(cell wall organization)	NA	NA	NA
TRITD_2Av1G025880	Subtilisin-like protease [Triticum urartu];subtilisin-like protease SBT1.6 [Aegilops tauschii subsp. tauschii]	4.6407	12.3822	0.374789	-1.41585	0.0416148	1	down	GO:0004252(serine-type endopeptidase activity);GO:0005618(cell wall);GO:0005618(cell wall)	NA	NA	NA
TRITD_2Av1G029410	aspartyl protease family protein 2-like [Aegilops tauschii subsp. tauschii]	9.59619	27.6976	0.346463	-1.52923	0.0283899	1	down	NA	NA	NA	NA
TRITD_2Av1G030460	F-box protein related to abiotic stress 2 [Triticum aestivum]	3.23845	0.944155	3.43	1.77821	0.00801206	1	up	GO:0004842(ubiquitin-protein transferase activity);GO:0019005(SCF ubiquitin ligase complex);GO:0031146(SCF-dependent proteasomal ubiquitin-dependent protein catabolic process);GO:0031146(SCF-dependent proteasomal ubiquitin-dependent protein catabolic process)	NA	NA	NA
TRITD_2Av1G089580	serine/arginine repetitive matrix protein 2-like isoform X1 [Aegilops tauschii subsp. tauschii];serine/arginine repetitive matrix protein 2-like isoform X3 [Aegilops tauschii subsp. tauschii];serine/arginine repetitive matrix protein 2-like isoform X2 [Aegilops tauschii subsp. tauschii];unnamed protein product [Triticum aestivum]	21.6397	6.63184	3.26299	1.7062	0.00883738	1	up	GO:0000166(nucleotide binding);GO:0003676(nucleic acid binding);GO:0005622(intracellular);GO:0008150(biological_process);GO:0008150(biological_process)	03040(Spliceosome);03040(Spliceosome)	K12897	NA
TRITD_2Av1G183200	Chemocyanin [Triticum urartu]	22.4186	66.5577	0.33683	-1.56991	0.0241698	1	down	GO:0046658(anchored component of plasma membrane)	NA	NA	NA
TRITD_2Av1G254240	CO(2)-response secreted protease-like [Aegilops tauschii subsp. tauschii]	0.667577	2.05817	0.324355	-1.62435	0.0230374	1	down	GO:0004252(serine-type endopeptidase activity);GO:0004252(serine-type endopeptidase activity)	NA	NA	NA
TRITD_2Av1G271280	uncharacterized protein LOC109739983 [Aegilops tauschii subsp. tauschii]	15.0578	5.6682	2.65654	1.40955	0.0312605	1	up	NA	NA	NA	NA
TRITD_2Av1G284960	unnamed protein product [Triticum aestivum]	4.42697	1.42388	3.10909	1.63649	0.0122117	1	up	GO:0004553(hydrolase activity, hydrolyzing O-glycosyl compounds);GO:0005576(extracellular region);GO:0005773(vacuole);GO:0005829(cytosol);GO:0005975(carbohydrate metabolic process);GO:0009505(plant-type cell wall);GO:0030246(carbohydrate binding);GO:0048046(apoplast)	00052(Galactose metabolism);00500(Starch and sucrose metabolism)	K01187	EC:3.2.1.20
TRITD_2Av1G285870	predicted protein [Hordeum vulgare subsp. vulgare]	0.830868	3.44829	0.240951	-2.05319	0.00432885	1	down	GO:0003674(molecular_function);GO:0008150(biological_process)	NA	NA	NA
TRITD_2Av1G286200	probable acyl-activating enzyme 5, peroxisomal [Aegilops tauschii subsp. tauschii]	0.545711	9.16694	0.0595303	-4.07023	8.07944e-08	0.000620966	down	GO:0005777(peroxisome);GO:0006631(fatty acid metabolic process);GO:0016874(ligase activity)	NA	NA	NA
TRITD_2Av1G286480	dolichyl-diphosphooligosaccharide--protein glycosyltransferase subunit STT3B [Aegilops tauschii subsp. tauschii]	16.1396	42.9035	0.376185	-1.41049	0.0422979	1	down	GO:0004579(dolichyl-diphosphooligosaccharide-protein glycotransferase activity);GO:0008250(oligosaccharyltransferase complex);GO:0018279(protein N-linked glycosylation via asparagine);GO:0043687(post-translational protein modification)	00510(N-Glycan biosynthesis);04141(Protein processing in endoplasmic reticulum)	K07151	EC:2.4.99.18
TRITD_2Av1G286580	Dihydroorotate dehydrogenase (quinone), mitochondrial [Triticum urartu];dihydroorotate dehydrogenase (quinone), mitochondrial [Aegilops tauschii subsp. tauschii];unnamed protein product [Triticum aestivum]	1.20877	6.15065	0.196527	-2.3472	0.000975354	0.645119	down	GO:0004152(dihydroorotate dehydrogenase activity);GO:0005737(cytoplasm);GO:0006207('de novo' pyrimidine nucleobase biosynthetic process);GO:0006207('de novo' pyrimidine nucleobase biosynthetic process)	00240(Pyrimidine metabolism);00240(Pyrimidine metabolism)	K00254	EC:1.3.5.2
TRITD_2Av1G286820	transcription factor SRM1-like [Aegilops tauschii subsp. tauschii];Transcription factor MYB1R1 [Triticum urartu]	9.58272	27.9597	0.342733	-1.54484	0.0263293	1	down	GO:0003677(DNA binding);GO:0003700(DNA binding transcription factor activity);GO:0005515(protein binding);GO:0005634(nucleus);GO:0006351(transcription, DNA-templated);GO:0006355(regulation of transcription, DNA-templated);GO:0009414(response to water deprivation);GO:0009651(response to salt stress);GO:0009738(abscisic acid-activated signaling pathway);GO:0009739(response to gibberellin);GO:000975…	NA	NA	NA
TRITD_2Av1G287310	HBS1-like protein isoform X3 [Aegilops tauschii subsp. tauschii];HBS1-like protein [Triticum urartu];unnamed protein product [Triticum aestivum]	0.563223	3.83268	0.146953	-2.76657	0.000126077	0.175421	down	GO:0003924(GTPase activity);GO:0005622(intracellular);GO:0006412(translation);GO:0032790(ribosome disassembly);GO:0032790(ribosome disassembly)	03015(mRNA surveillance pathway);03015(mRNA surveillance pathway)	K14416	NA
TRITD_2Av1G288200	putative E3 ubiquitin-protein ligase SINA-like 6 [Aegilops tauschii subsp. tauschii];E3 ubiquitin-protein ligase SINA-like 2 [Triticum urartu]	4.69286	1.59899	2.93488	1.5533	0.0179573	1	up	GO:0005634(nucleus);GO:0005737(cytoplasm);GO:0006915(apoptotic process);GO:0043161(proteasome-mediated ubiquitin-dependent protein catabolic process);GO:0061630(ubiquitin protein ligase activity);GO:0061630(ubiquitin protein ligase activity)	04120(Ubiquitin mediated proteolysis);04120(Ubiquitin mediated proteolysis)	K04506	EC:2.3.2.27
TRITD_2Av1G289120	unnamed protein product [Triticum aestivum]	25.8831	4.0155	6.44581	2.68836	9.64624e-05	0.155475	up	GO:0005737(cytoplasm);GO:0008150(biological_process);GO:0008150(biological_process)	00010(Glycolysis / Gluconeogenesis);00051(Fructose and mannose metabolism);00562(Inositol phosphate metabolism);00710(Carbon fixation in photosynthetic organisms);00710(Carbon fixation in photosynthetic organisms)	K01803	EC:5.3.1.1
TRITD_2Av1G291390	Cysteine proteinase inhibitor 8 [Triticum urartu]	14.5946	85.6524	0.170393	-2.55306	0.000317614	0.305137	down	GO:0004869(cysteine-type endopeptidase inhibitor activity);GO:0005576(extracellular region);GO:0005618(cell wall);GO:0006952(defense response);GO:0010030(positive regulation of seed germination);GO:0034605(cellular response to heat);GO:2000117(negative regulation of cysteine-type endopeptidase activity)	NA	NA	NA
TRITD_2Av1G291550	unnamed protein product [Triticum aestivum]	8.078	2.89429	2.79101	1.48079	0.0258162	1	up	GO:0005634(nucleus);GO:0016301(kinase activity);GO:0016310(phosphorylation);GO:0016310(phosphorylation)	NA	NA	NA
TRITD_2Bv1G006520	formamidopyrimidine-DNA glycosylase-like [Aegilops tauschii subsp. tauschii]	2.70695	7.1712	0.377476	-1.40554	0.0451117	1	down	GO:0003684(damaged DNA binding);GO:0003906(DNA-(apurinic or apyrimidinic site) lyase activity);GO:0005634(nucleus);GO:0006281(DNA repair);GO:0006284(base-excision repair);GO:0006289(nucleotide-excision repair);GO:0006979(response to oxidative stress);GO:0008270(zinc ion binding);GO:0008534(oxidized purine nucleobase lesion DNA N-glycosylase activity);GO:0019104(DNA N-glycosylase activity);GO:0140…	03410(Base excision repair);03410(Base excision repair)	K10563	EC:3.2.2.23;EC:4.2.99.18
TRITD_2Bv1G007400	Putative cysteine-rich receptor-like protein kinase 23 [Triticum urartu]	3.80246	1.31109	2.90023	1.53617	0.0195422	1	up	GO:0004674(protein serine/threonine kinase activity);GO:0005886(plasma membrane);GO:0006468(protein phosphorylation);GO:0006952(defense response);GO:0009506(plasmodesma);GO:0009506(plasmodesma)	NA	NA	NA
TRITD_2Bv1G011100	unnamed protein product [Triticum aestivum];glyoxylate/hydroxypyruvate reductase HPR3-like [Aegilops tauschii subsp. tauschii]	1.00291	3.07547	0.3261	-1.61661	0.0238629	1	down	GO:0005737(cytoplasm);GO:0016616(oxidoreductase activity, acting on the CH-OH group of donors, NAD or NADP as acceptor);GO:0051287(NAD binding);GO:0055114(oxidation-reduction process);GO:0047995(hydroxyphenylpyruvate reductase activity);GO:0047995(hydroxyphenylpyruvate reductase activity)	00630(Glyoxylate and dicarboxylate metabolism);00260(Glycine, serine and threonine metabolism);00260(Glycine, serine and threonine metabolism)	K15919	NA
TRITD_2Bv1G012070	beta-glucosidase 16-like isoform X2 [Aegilops tauschii subsp. tauschii];Beta-glucosidase 16 [Triticum urartu];beta-glucosidase 16-like isoform X1 [Aegilops tauschii subsp. tauschii]	0.779549	3.11446	0.2503	-1.99827	0.00544301	1	down	GO:0008422(beta-glucosidase activity);GO:1901657(glycosyl compound metabolic process);GO:1901657(glycosyl compound metabolic process)	00500(Starch and sucrose metabolism);00460(Cyanoamino acid metabolism);00940(Phenylpropanoid biosynthesis);00940(Phenylpropanoid biosynthesis)	K05350	EC:3.2.1.21
TRITD_2Bv1G083740	predicted protein [Hordeum vulgare subsp. vulgare]	1.35827	3.75617	0.36161	-1.46749	0.0386501	1	down	GO:0051213(dioxygenase activity)	00402(Benzoxazinoid biosynthesis)	K13229	EC:1.14.11.59
TRITD_2Bv1G110570	NADH dehydrogenase [ubiquinone] flavoprotein 1, mitochondrial [Aegilops tauschii subsp. tauschii]	40.6167	134.862	0.301172	-1.73134	0.0126893	1	down	GO:0003954(NADH dehydrogenase activity);GO:0009060(aerobic respiration);GO:0010181(FMN binding);GO:0051287(NAD binding);GO:0051539(4 iron, 4 sulfur cluster binding);GO:0051539(4 iron, 4 sulfur cluster binding)	00190(Oxidative phosphorylation);00190(Oxidative phosphorylation)	K03942	EC:1.6.5.3;EC:1.6.99.3
TRITD_2Bv1G150570	RNA-binding motif protein, X-linked-like-3 [Aegilops tauschii subsp. tauschii];unnamed protein product [Triticum aestivum]	5.3068	2.04753	2.59181	1.37396	0.0361237	1	up	NA	NA	NA	NA
TRITD_2Bv1G175440	chitinase IV precursor [Triticum aestivum]	3.86217	1.46829	2.63038	1.39527	0.0342572	1	up	GO:0004568(chitinase activity)	00520(Amino sugar and nucleotide sugar metabolism)	K01183	EC:3.2.1.14
TRITD_2Bv1G178040	Heat shock cognate 70 kDa protein 1 [Triticum urartu];PREDICTED: heat shock cognate 70 kDa protein 2-like [Fragaria vesca subsp. vesca]	10.1332	29.7484	0.340629	-1.55373	0.0254414	1	down	GO:0002020(protease binding);GO:0005515(protein binding);GO:0005524(ATP binding);GO:0005618(cell wall);GO:0005773(vacuole);GO:0005774(vacuolar membrane);GO:0005794(Golgi apparatus);GO:0005829(cytosol);GO:0005886(plasma membrane);GO:0006457(protein folding);GO:0009408(response to heat);GO:0009506(plasmodesma);GO:0009507(chloroplast);GO:0009615(response to virus);GO:0016363(nuclear matrix);GO:00226…	03040(Spliceosome);04141(Protein processing in endoplasmic reticulum);04144(Endocytosis);04144(Endocytosis)	K03283	NA
TRITD_2Bv1G179710	uncharacterized protein At1g04910-like [Aegilops tauschii subsp. tauschii]	3.21116	9.78948	0.328021	-1.60814	0.0242414	1	down	GO:0005794(Golgi apparatus);GO:0006004(fucose metabolic process);GO:0006486(protein glycosylation);GO:0016021(integral component of membrane);GO:0016757(transferase activity, transferring glycosyl groups)	NA	NA	NA
TRITD_2Bv1G185450	transcription factor TCP7-like [Aegilops tauschii subsp. tauschii]	3.82704	11.1318	0.343793	-1.54039	0.0284538	1	down	GO:0003677(DNA binding);GO:0003700(DNA binding transcription factor activity);GO:0005515(protein binding);GO:0005634(nucleus);GO:0006351(transcription, DNA-templated);GO:0006355(regulation of transcription, DNA-templated);GO:0042752(regulation of circadian rhythm);GO:0043433(negative regulation of DNA binding transcription factor activity);GO:0048511(rhythmic process)	04712(Circadian rhythm - plant)	K16221	NA
TRITD_2Bv1G194150	unnamed protein product [Triticum aestivum]	1.9136	5.07844	0.376808	-1.4081	0.0474294	1	down	GO:0004674(protein serine/threonine kinase activity);GO:0005886(plasma membrane);GO:0006468(protein phosphorylation);GO:0006952(defense response);GO:0009506(plasmodesma)	NA	NA	NA
TRITD_2Bv1G196450	unnamed protein product [Triticum aestivum]	0.528784	1.68267	0.314253	-1.67	0.0192871	1	down	GO:0000293(ferric-chelate reductase activity);GO:0005634(nucleus);GO:0005886(plasma membrane);GO:0006811(ion transport);GO:0009617(response to bacterium);GO:0016020(membrane);GO:0016021(integral component of membrane);GO:0016491(oxidoreductase activity);GO:0046872(metal ion binding);GO:0055072(iron ion homeostasis);GO:0055114(oxidation-reduction process);GO:0005576(extracellular region);GO:000557…	NA	NA	NA
TRITD_3Av1G001250	pg1, putative, expressed [Triticum aestivum];glycine-rich domain-containing protein 1-like [Aegilops tauschii subsp. tauschii];hypothetical protein TRIUR3_01121 [Triticum urartu]	0.548155	1.76003	0.311446	-1.68295	0.0171386	1	down	GO:0005737(cytoplasm);GO:0009734(auxin-activated signaling pathway);GO:0010928(regulation of auxin mediated signaling pathway);GO:0071470(cellular response to osmotic stress);GO:2000028(regulation of photoperiodism, flowering);GO:2000028(regulation of photoperiodism, flowering)	NA	NA	NA
TRITD_3Av1G002350	unnamed protein product [Triticum aestivum]	15.4456	63.4401	0.243468	-2.0382	0.00375934	1	down	NA	NA	NA	NA
TRITD_3Av1G002690	U-box domain-containing protein 4 [Aegilops tauschii subsp. tauschii]	1.9483	5.71506	0.340906	-1.55255	0.0280802	1	down	GO:0005634(nucleus);GO:0005737(cytoplasm)	NA	NA	NA
TRITD_3Av1G017160	indole-2-monooxygenase-like [Aegilops tauschii subsp. tauschii]	2.91724	0.750127	3.889	1.9594	0.00363941	1	up	GO:0016020(membrane);GO:0016709(oxidoreductase activity, acting on paired donors, with incorporation or reduction of molecular oxygen, NAD(P)H as one donor, and incorporation of one atom of oxygen);GO:0044550(secondary metabolite biosynthetic process);GO:0044550(secondary metabolite biosynthetic process)	NA	NA	NA
TRITD_3Av1G027040	hypothetical protein TRIUR3_30524 [Triticum urartu]	10.6821	3.48233	3.0675	1.61706	0.0130238	1	up	GO:0005634(nucleus);GO:0005634(nucleus)	00380(Tryptophan metabolism);00380(Tryptophan metabolism)	K16903	EC:2.6.1.99
TRITD_3Av1G051830	enoyl-CoA delta isomerase 2, peroxisomal-like [Aegilops tauschii subsp. tauschii]	1.33637	4.06343	0.328877	-1.60438	0.0256314	1	down	GO:0003824(catalytic activity);GO:0004165(dodecenoyl-CoA delta-isomerase activity);GO:0005737(cytoplasm);GO:0005777(peroxisome);GO:0006635(fatty acid beta-oxidation);GO:0009062(fatty acid catabolic process);GO:0048767(root hair elongation);GO:0080024(indolebutyric acid metabolic process);GO:0080026(response to indolebutyric acid)	00071(Fatty acid degradation);04626(Plant-pathogen interaction)	K18880	EC:5.3.3.8
TRITD_3Av1G069230	CASP-like protein 1C1 [Aegilops tauschii subsp. tauschii]	4.75825	19.5067	0.243929	-2.03547	0.00403669	1	down	GO:0009733(response to auxin);GO:0009741(response to brassinosteroid);GO:0009826(unidimensional cell growth)	NA	NA	NA
TRITD_3Av1G131770	uncharacterized protein LOC109740940 [Aegilops tauschii subsp. tauschii]	6.00287	2.30922	2.59952	1.37825	0.0334156	1	up	GO:0003674(molecular_function);GO:0009507(chloroplast);GO:0016021(integral component of membrane);GO:1990641(response to iron ion starvation);GO:1990641(response to iron ion starvation)	NA	NA	NA
TRITD_3Av1G155760	predicted protein [Hordeum vulgare subsp. vulgare]	11.3375	38.8143	0.292095	-1.77549	0.0107859	1	down	GO:0005576(extracellular region);GO:0005618(cell wall);GO:0016021(integral component of membrane);GO:0016042(lipid catabolic process);GO:0016787(hydrolase activity);GO:0016788(hydrolase activity, acting on ester bonds);GO:0052689(carboxylic ester hydrolase activity)	00901(Indole alkaloid biosynthesis)	K21026	EC:3.1.1.80
TRITD_3Av1G163000	unnamed protein product [Triticum aestivum];hypothetical protein TRIUR3_26099 [Triticum urartu];uncharacterized protein LOC109771557 [Aegilops tauschii subsp. tauschii]	8.25685	3.43692	2.4024	1.26448	0.049527	1	up	GO:0003674(molecular_function);GO:0008150(biological_process);GO:0009507(chloroplast);GO:0009535(chloroplast thylakoid membrane);GO:0016021(integral component of membrane);GO:0016021(integral component of membrane)	NA	NA	NA
TRITD_3Av1G173390	threonine synthase, chloroplastic-like [Aegilops tauschii subsp. tauschii]	5.02098	26.834	0.187113	-2.41802	0.000617332	0.431333	down	GO:0004795(threonine synthase activity);GO:0005737(cytoplasm);GO:0030170(pyridoxal phosphate binding);GO:0030170(pyridoxal phosphate binding)	00260(Glycine, serine and threonine metabolism);00750(Vitamin B6 metabolism);00750(Vitamin B6 metabolism)	K01733	EC:4.2.3.1
TRITD_3Av1G198050	unnamed protein product [Triticum aestivum];RNA polymerase-associated protein RTF1-like protein [Triticum urartu];uncharacterized protein LOC109756127 isoform X2 [Aegilops tauschii subsp. tauschii]	1.05871	0.310976	3.40448	1.76743	0.00922569	1	up	GO:0003676(nucleic acid binding);GO:0003677(DNA binding);GO:0005634(nucleus);GO:0006355(regulation of transcription, DNA-templated);GO:0006368(transcription elongation from RNA polymerase II promoter);GO:0008270(zinc ion binding);GO:0016570(histone modification);GO:0016593(Cdc73/Paf1 complex);GO:0040007(growth);GO:1990269(RNA polymerase II C-terminal domain phosphoserine binding);GO:1990269(RNA p…	03010(Ribosome);03010(Ribosome)	K02958	NA
TRITD_3Av1G205080	probable E3 ubiquitin-protein ligase RHC1A [Aegilops tauschii subsp. tauschii];4-diphosphocytidyl-2-C-methyl-D-erythritol kinase, chloroplastic isoform X1 [Aegilops tauschii subsp. tauschii];4-diphosphocytidyl-2-C-methyl-D-erythritol kinase, chloroplastic isoform X2 [Aegilops tauschii subsp. tauschii];4-diphosphocytidyl-2-C-methyl-D-erythritol kinase, chloroplastic/chromoplastic [Triticum urartu]	8.70422	3.01884	2.8833	1.52772	0.0182268	1	up	GO:0000209(protein polyubiquitination);GO:0043161(proteasome-mediated ubiquitin-dependent protein catabolic process);GO:0061630(ubiquitin protein ligase activity);GO:0005524(ATP binding);GO:0009507(chloroplast);GO:0009570(chloroplast stroma);GO:0016114(terpenoid biosynthetic process);GO:0016310(phosphorylation);GO:0019288(isopentenyl diphosphate biosynthetic process, methylerythritol 4-phosphate …	00900(Terpenoid backbone biosynthesis);00900(Terpenoid backbone biosynthesis)	K00919	EC:2.7.1.148
TRITD_3Av1G251470	potassium transporter 5-like [Aegilops tauschii subsp. tauschii];Potassium transporter 5 [Triticum urartu]	2.06038	0.71669	2.87485	1.52349	0.0208691	1	up	GO:0015079(potassium ion transmembrane transporter activity);GO:0016020(membrane);GO:0016020(membrane)	NA	NA	NA
TRITD_3Av1G261400	Two-component response regulator ARR2 [Triticum urartu];two-component response regulator ORR25-like [Aegilops tauschii subsp. tauschii]	0.283166	1.05207	0.269151	-1.89351	0.00823776	1	down	GO:0000160(phosphorelay signal transduction system);GO:0005634(nucleus);GO:0009736(cytokinin-activated signaling pathway);GO:0043565(sequence-specific DNA binding);GO:0045893(positive regulation of transcription, DNA-templated);GO:0004185(serine-type carboxypeptidase activity);GO:0006508(proteolysis);GO:0008239(dipeptidyl-peptidase activity);GO:0000156(phosphorelay response regulator activity);GO…	04075(Plant hormone signal transduction);04075(Plant hormone signal transduction)	K14491	NA
TRITD_3Av1G265430	beta-1,3-glucanase [Triticum aestivum];Glucan endo-1,3-beta-glucosidase GII [Triticum urartu];glucan endo-1,3-beta-glucosidase GII-like [Aegilops tauschii subsp. tauschii]	2.33423	0.662933	3.52107	1.81602	0.00651603	1	up	GO:0004553(hydrolase activity, hydrolyzing O-glycosyl compounds);GO:0030247(polysaccharide binding);GO:0046658(anchored component of plasma membrane);GO:0046658(anchored component of plasma membrane)	00500(Starch and sucrose metabolism);00500(Starch and sucrose metabolism)	K19891	EC:3.2.1.39
TRITD_3Av1G271920	uncharacterized protein LOC109781388 [Aegilops tauschii subsp. tauschii]	2.03802	5.93839	0.343193	-1.54291	0.0277022	1	down	GO:0003674(molecular_function);GO:0005575(cellular_component);GO:0005576(extracellular region);GO:0005794(Golgi apparatus);GO:0010192(mucilage biosynthetic process);GO:0016021(integral component of membrane);GO:0047517(1,4-beta-D-xylan synthase activity);GO:0048354(mucilage biosynthetic process involved in seed coat development)	00514(Other types of O-glycan biosynthesis)	K18134	EC:2.4.1.255
TRITD_3Bv1G004200	photosystem I subunit VII (chloroplast) [Arundinaria gigantea]	171.166	64.784	2.6421	1.40168	0.0287184	1	up	GO:0009536(plastid)	00195(Photosynthesis)	K02691	NA
TRITD_3Bv1G005890	conserved hypothetical protein, Hv-pg1 homolog,putative, expressed [Triticum aestivum]	0.566209	1.70183	0.332707	-1.58768	0.0238265	1	down	GO:0005737(cytoplasm);GO:0009734(auxin-activated signaling pathway);GO:0010928(regulation of auxin mediated signaling pathway);GO:0071470(cellular response to osmotic stress);GO:2000028(regulation of photoperiodism, flowering);GO:2000028(regulation of photoperiodism, flowering)	NA	NA	NA
TRITD_3Bv1G011240	disease resistance protein RGA2 [Oryza sativa Japonica Group];putative disease resistance protein RGA1 [Aegilops tauschii subsp. tauschii]	0.968512	0.352745	2.74565	1.45715	0.0271289	1	up	GO:0000287(magnesium ion binding);GO:0005737(cytoplasm);GO:0006020(inositol metabolic process);GO:0007165(signal transduction);GO:0008934(inositol monophosphate 1-phosphatase activity);GO:0046855(inositol phosphate dephosphorylation);GO:0046855(inositol phosphate dephosphorylation)	NA	NA	NA
TRITD_3Bv1G011670	unnamed protein product [Triticum aestivum];Aldo-keto reductase family 4 member C10 [Triticum urartu]	1.39863	3.8512	0.363168	-1.46129	0.0419667	1	down	GO:0004032(alditol:NADP+ 1-oxidoreductase activity);GO:0004033(aldo-keto reductase (NADP) activity);GO:0005737(cytoplasm);GO:0008106(alcohol dehydrogenase (NADP+) activity);GO:0009409(response to cold);GO:0009414(response to water deprivation);GO:0009507(chloroplast);GO:0009636(response to toxic substance);GO:0009651(response to salt stress);GO:0016229(steroid dehydrogenase activity);GO:0016491(o…	00010(Glycolysis / Gluconeogenesis);00040(Pentose and glucuronate interconversions);00561(Glycerolipid metabolism);00561(Glycerolipid metabolism)	K00002	EC:1.1.1.2
TRITD_3Bv1G011780	unnamed protein product [Triticum aestivum]	9.37775	3.88707	2.41255	1.27056	0.0490699	1	up	GO:0005509(calcium ion binding)	04626(Plant-pathogen interaction)	K13448	NA
TRITD_3Bv1G014540	unnamed protein product [Triticum aestivum]	1.02924	6.10815	0.168502	-2.56916	0.000353593	0.310586	down	GO:0005634(nucleus);GO:0008308(voltage-gated anion channel activity);GO:0031307(integral component of mitochondrial outer membrane);GO:1900057(positive regulation of leaf senescence);GO:1900057(positive regulation of leaf senescence)	NA	NA	NA
TRITD_3Bv1G015090	L-Ala-D/L-amino acid epimerase-like [Aegilops tauschii subsp. tauschii];L-Ala-D/L-Glu epimerase [Triticum urartu];predicted protein [Hordeum vulgare subsp. vulgare]	0.514807	2.13343	0.241305	-2.05107	0.00431931	1	down	GO:0000287(magnesium ion binding);GO:0006518(peptide metabolic process);GO:0016854(racemase and epimerase activity);GO:0016854(racemase and epimerase activity)	NA	NA	NA
TRITD_3Bv1G016410	type 1 non specific lipid transfer protein precursor [Triticum aestivum]	6.99437	31.0271	0.225428	-2.14926	0.0022974	1	down	GO:0005576(extracellular region);GO:0006869(lipid transport);GO:0008289(lipid binding);GO:0009414(response to water deprivation);GO:0009651(response to salt stress);GO:0009737(response to abscisic acid);GO:0016020(membrane)	NA	NA	NA
TRITD_3Bv1G022160	unnamed protein product [Triticum aestivum]	29.4576	9.45222	3.11647	1.63991	0.0123659	1	up	GO:0003674(molecular_function);GO:0008150(biological_process);GO:0016021(integral component of membrane)	NA	NA	NA
TRITD_3Bv1G022640	unnamed protein product [Triticum aestivum];Putative disease resistance protein RGA3 [Triticum urartu];putative disease resistance protein RGA4 [Aegilops tauschii subsp. tauschii]	0.842945	0.20785	4.05554	2.01989	0.00268876	1	up	GO:0005524(ATP binding);GO:0006952(defense response);GO:0043531(ADP binding);GO:0005515(protein binding);GO:0005634(nucleus);GO:0005886(plasma membrane);GO:0007165(signal transduction);GO:0043621(protein self-association);GO:0050829(defense response to Gram-negative bacterium);GO:0005576(extracellular region);GO:0005576(extracellular region)	04626(Plant-pathogen interaction);04626(Plant-pathogen interaction)	K13457	NA
TRITD_3Bv1G023080	putative disease resistance protein RGA4 [Aegilops tauschii subsp. tauschii];unnamed protein product [Triticum aestivum];Putative disease resistance protein RGA4 [Triticum urartu]	0.519077	0.184529	2.81299	1.49211	0.0231381	1	up	GO:0005515(protein binding);GO:0005524(ATP binding);GO:0005576(extracellular region);GO:0006952(defense response);GO:0043531(ADP binding);GO:0005634(nucleus);GO:0000287(magnesium ion binding);GO:0005737(cytoplasm);GO:0006020(inositol metabolic process);GO:0007165(signal transduction);GO:0008934(inositol monophosphate 1-phosphatase activity);GO:0046855(inositol phosphate dephosphorylation);GO:0005…	04626(Plant-pathogen interaction);04626(Plant-pathogen interaction)	K13457	NA
TRITD_3Bv1G023390	uncharacterized protein LOC109786868 [Aegilops tauschii subsp. tauschii]	10.2309	3.43659	2.97706	1.57389	0.0154443	1	up	NA	NA	NA	NA
TRITD_3Bv1G040970	ribosomal protein S16 (chloroplast) [Heteranthelium piliferum]	10.6184	3.63682	2.9197	1.54582	0.0202913	1	up	GO:0003735(structural constituent of ribosome);GO:0006412(translation);GO:0015935(small ribosomal subunit)	03010(Ribosome)	K02959	NA
TRITD_3Bv1G044320	unnamed protein product [Triticum aestivum]	11.8191	1.85426	6.37402	2.6722	0.000131239	0.175421	up	GO:0009408(response to heat)	04141(Protein processing in endoplasmic reticulum)	K13993	NA
TRITD_3Bv1G075950	NADH dehydrogenase subunit 4 (chloroplast) [Triticum aestivum]	2.36188	0.853285	2.76799	1.46884	0.026027	1	up	GO:0009536(plastid)	00190(Oxidative phosphorylation)	K05575	EC:1.6.5.3
TRITD_3Bv1G173090	unnamed protein product [Triticum aestivum]	1.25157	3.94878	0.31695	-1.65767	0.0202405	1	down	GO:0005249(voltage-gated potassium channel activity);GO:0005887(integral component of plasma membrane);GO:0042391(regulation of membrane potential)	NA	NA	NA
TRITD_3Bv1G204670	unnamed protein product [Triticum aestivum]	6.73823	1.05277	6.40048	2.67818	0.000106202	0.155475	up	GO:0000932(P-body);GO:0005634(nucleus);GO:0005737(cytoplasm);GO:0016779(nucleotidyltransferase activity);GO:0050265(RNA uridylyltransferase activity);GO:0060964(regulation of gene silencing by miRNA);GO:0071076(RNA 3' uridylation);GO:0071076(RNA 3' uridylation)	NA	NA	NA
TRITD_3Bv1G215640	unnamed protein product [Triticum aestivum]	5.01408	1.24056	4.04179	2.01499	0.00251032	1	up	GO:0004565(beta-galactosidase activity);GO:0005618(cell wall);GO:0005773(vacuole);GO:0005773(vacuole)	00052(Galactose metabolism);00600(Sphingolipid metabolism);00531(Glycosaminoglycan degradation);00604(Glycosphingolipid biosynthesis - ganglio series);00511(Other glycan degradation);00511(Other glycan degradation)	K12309	EC:3.2.1.23
TRITD_3Bv1G228870	unnamed protein product [Triticum aestivum]	0.462315	1.26336	0.365941	-1.45032	0.0430902	1	down	NA	NA	NA	NA
TRITD_3Bv1G230620	unnamed protein product [Triticum aestivum]	9.74874	29.5415	0.330002	-1.59945	0.0226556	1	down	NA	NA	NA	NA
TRITD_3Bv1G231230	thioredoxin F-type, chloroplast precursor,putative, expressed [Triticum aestivum]	24.736	9.29251	2.66193	1.41247	0.0281908	1	up	GO:0000103(sulfate assimilation);GO:0006457(protein folding);GO:0009507(chloroplast);GO:0015035(protein disulfide oxidoreductase activity);GO:0016671(oxidoreductase activity, acting on a sulfur group of donors, disulfide as acceptor);GO:0034599(cellular response to oxidative stress);GO:0045454(cell redox homeostasis);GO:0055114(oxidation-reduction process)	NA	NA	NA
TRITD_3Bv1G242480	predicted protein [Hordeum vulgare subsp. vulgare]	0.890279	5.67548	0.156864	-2.67241	0.000211213	0.24152	down	GO:0004177(aminopeptidase activity);GO:0005783(endoplasmic reticulum);GO:0005886(plasma membrane);GO:0005886(plasma membrane)	NA	NA	NA
TRITD_3Bv1G243240	uncharacterized protein LOC109778420 [Aegilops tauschii subsp. tauschii]	47.4032	235.719	0.2011	-2.31401	0.00098626	0.645119	down	NA	NA	NA	NA
TRITD_3Bv1G253020	unnamed protein product [Triticum aestivum]	4.34571	0.513082	8.46981	3.08233	1.29497e-05	0.0361921	up	GO:0004674(protein serine/threonine kinase activity);GO:0005886(plasma membrane);GO:0006468(protein phosphorylation);GO:0006952(defense response);GO:0009506(plasmodesma);GO:0009506(plasmodesma)	NA	NA	NA
TRITD_3Bv1G253170	unnamed protein product [Triticum aestivum];E3 ubiquitin-protein ligase BRE1-like 2 [Triticum urartu]	9.69557	3.12399	3.10358	1.63394	0.0120624	1	up	GO:0004842(ubiquitin-protein transferase activity);GO:0005634(nucleus);GO:0009965(leaf morphogenesis);GO:0010162(seed dormancy process);GO:0010228(vegetative to reproductive phase transition of meristem);GO:0010390(histone monoubiquitination);GO:0033523(histone H2B ubiquitination);GO:0042803(protein homodimerization activity);GO:0045087(innate immune response);GO:0046872(metal ion binding);GO:004…	NA	NA	NA
TRITD_3Bv1G253250	uncharacterized protein LOC109777362 [Aegilops tauschii subsp. tauschii]	39.2938	13.3446	2.94456	1.55805	0.0161258	1	up	NA	NA	NA	NA
TRITD_3Bv1G254810	E3 ubiquitin-protein ligase BRE1-like 2 isoform X2 [Aegilops tauschii subsp. tauschii];E3 ubiquitin-protein ligase BRE1-like 2 isoform X1 [Aegilops tauschii subsp. tauschii];E3 ubiquitin-protein ligase BRE1-like 2 [Triticum urartu]	1.21867	0.453552	2.68694	1.42596	0.0328092	1	up	GO:0004842(ubiquitin-protein transferase activity);GO:0005634(nucleus);GO:0009965(leaf morphogenesis);GO:0010162(seed dormancy process);GO:0010228(vegetative to reproductive phase transition of meristem);GO:0010390(histone monoubiquitination);GO:0033523(histone H2B ubiquitination);GO:0042803(protein homodimerization activity);GO:0045087(innate immune response);GO:0046872(metal ion binding);GO:004…	NA	NA	NA
TRITD_3Bv1G274480	predicted protein [Hordeum vulgare subsp. vulgare];uncharacterized protein LOC109778068 [Aegilops tauschii subsp. tauschii]	0.964335	3.93153	0.245282	-2.02749	0.0046151	1	down	GO:0006221(pyrimidine nucleotide biosynthetic process);GO:0009041(uridylate kinase activity);GO:0009507(chloroplast);GO:0009507(chloroplast)	00240(Pyrimidine metabolism);00240(Pyrimidine metabolism)	K09903	EC:2.7.4.22
TRITD_3Bv1G280340	unnamed protein product [Triticum aestivum]	10.1069	33.95	0.2977	-1.74807	0.0129414	1	down	NA	NA	NA	NA
TRITD_4Av1G002030	Protein TIFY 10B [Triticum urartu]	5.57521	2.21139	2.52114	1.33408	0.0418054	1	up	GO:0003714(transcription corepressor activity);GO:0005634(nucleus);GO:0009611(response to wounding);GO:0031347(regulation of defense response);GO:1903507(negative regulation of nucleic acid-templated transcription);GO:2000022(regulation of jasmonic acid mediated signaling pathway)	04075(Plant hormone signal transduction)	K13464	NA
TRITD_4Av1G002700	uncharacterized protein LOC109753443 [Aegilops tauschii subsp. tauschii]	4.57278	32.904	0.138973	-2.84712	6.85142e-05	0.123902	down	GO:0005929(cilium);GO:0030991(intraciliary transport particle A);GO:0035721(intraciliary retrograde transport);GO:0060271(cilium assembly);GO:0061512(protein localization to cilium);GO:0061512(protein localization to cilium)	NA	NA	NA
TRITD_4Av1G020340	Trypsin/alpha-amylase inhibitor CMX1/CMX3 [Triticum urartu]	4135.27	1647.72	2.5097	1.32751	0.0371304	1	up	GO:0004867(serine-type endopeptidase inhibitor activity);GO:0005622(intracellular);GO:0006952(defense response)	NA	NA	NA
TRITD_4Av1G021140	Histone H3.2 [Triticum urartu]	3.3942	21.5995	0.157142	-2.66986	0.000212114	0.24152	down	GO:0000786(nucleosome);GO:0003677(DNA binding);GO:0005634(nucleus);GO:0006334(nucleosome assembly);GO:0031492(nucleosomal DNA binding);GO:0031492(nucleosomal DNA binding)	NA	NA	NA
TRITD_4Av1G022250	MIKC-type MADS-box transcription factor WM5A [Triticum aestivum];MADS-box transcription factor 1 [Triticum urartu]	44.8492	14.0317	3.19627	1.67639	0.00995098	1	up	GO:0005515(protein binding);GO:0005515(protein binding)	NA	NA	NA
TRITD_4Av1G081560	glycine-rich protein 2-like [Aegilops tauschii subsp. tauschii]	21.3996	121.112	0.176693	-2.50068	0.000396392	0.338508	down	GO:0004477(methenyltetrahydrofolate cyclohydrolase activity);GO:0004488(methylenetetrahydrofolate dehydrogenase (NADP+) activity);GO:0005829(cytosol);GO:0006730(one-carbon metabolic process)	NA	NA	NA
TRITD_4Av1G187350	probable zinc metalloprotease EGY3, chloroplastic [Aegilops tauschii subsp. tauschii]	3.14576	0.663727	4.73954	2.24475	0.00102429	0.656038	up	GO:0005739(mitochondrion);GO:0006508(proteolysis);GO:0008237(metallopeptidase activity);GO:0009408(response to heat);GO:0009644(response to high light intensity);GO:0016021(integral component of membrane);GO:0031969(chloroplast membrane);GO:0042542(response to hydrogen peroxide)	NA	NA	NA
TRITD_4Av1G195400	multicopper oxidase LPR1-like [Aegilops tauschii subsp. tauschii]	1.1807	4.62262	0.255418	-1.96907	0.00532513	1	down	GO:0005507(copper ion binding);GO:0016722(oxidoreductase activity, oxidizing metal ions);GO:0016722(oxidoreductase activity, oxidizing metal ions)	NA	NA	NA
TRITD_4Av1G199630	probable beta-D-xylosidase 7 [Aegilops tauschii subsp. tauschii]	10.5613	29.9671	0.35243	-1.50459	0.0303229	1	down	GO:0009044(xylan 1,4-beta-xylosidase activity);GO:0009505(plant-type cell wall);GO:0031222(arabinan catabolic process);GO:0045493(xylan catabolic process);GO:0046556(alpha-L-arabinofuranosidase activity);GO:0046556(alpha-L-arabinofuranosidase activity)	00520(Amino sugar and nucleotide sugar metabolism);00520(Amino sugar and nucleotide sugar metabolism)	K15920	EC:3.2.1.37
TRITD_4Av1G202710	histidine-containing phosphotransfer protein 2-like [Aegilops tauschii subsp. tauschii]	52.8381	162.634	0.324889	-1.62198	0.0195974	1	down	GO:0000160(phosphorelay signal transduction system);GO:0005634(nucleus);GO:0005737(cytoplasm);GO:0009736(cytokinin-activated signaling pathway);GO:0009927(histidine phosphotransfer kinase activity);GO:0016310(phosphorylation);GO:0043424(protein histidine kinase binding)	04075(Plant hormone signal transduction)	K14490	NA
TRITD_4Av1G209940	hypothetical protein TRIUR3_25917 [Triticum urartu]	2.45465	0.89055	2.75633	1.46275	0.0253014	1	up	GO:0003674(molecular_function);GO:0005634(nucleus);GO:0008150(biological_process);GO:0016021(integral component of membrane);GO:0016021(integral component of membrane)	NA	NA	NA
TRITD_4Av1G211730	aspartyl protease 25-like [Aegilops tauschii subsp. tauschii]	1.34591	13.5331	0.0994535	-3.32983	5.98961e-06	0.0230173	down	GO:0004190(aspartic-type endopeptidase activity);GO:0006508(proteolysis);GO:0030163(protein catabolic process)	NA	NA	NA
TRITD_4Av1G217160	UDP-glycosyltransferase 73E1-like [Aegilops tauschii subsp. tauschii]	0.916277	2.82912	0.323873	-1.6265	0.0237196	1	down	GO:0008194(UDP-glycosyltransferase activity);GO:0009813(flavonoid biosynthetic process);GO:0043231(intracellular membrane-bounded organelle);GO:0052696(flavonoid glucuronidation)	00944(Flavone and flavonol biosynthesis)	K22771	EC:2.4.1.-
TRITD_4Av1G228910		22.9819	9.66364	2.37818	1.24986	0.0495326	1	up	NA	NA	NA	NA
TRITD_4Av1G229680	hypothetical protein SORBI_3001G476400 [Sorghum bicolor]	2.87177	8.40133	0.341824	-1.54868	0.0313296	1	down	NA	NA	NA	NA
TRITD_4Av1G240440	AT-hook motif nuclear-localized protein 18-like [Aegilops tauschii subsp. tauschii]	0.817458	2.42827	0.336642	-1.57071	0.0293871	1	down	GO:0003680(AT DNA binding);GO:0003700(DNA binding transcription factor activity);GO:0005634(nucleus);GO:0006351(transcription, DNA-templated);GO:0006355(regulation of transcription, DNA-templated);GO:0009640(photomorphogenesis);GO:0009647(skotomorphogenesis);GO:0009908(flower development);GO:0010228(vegetative to reproductive phase transition of meristem);GO:0042826(histone deacetylase binding);G…	NA	NA	NA
TRITD_4Av1G244300	magnesium protoporphyrin IX methyltransferase, chloroplastic [Aegilops tauschii subsp. tauschii]	1.34956	3.58222	0.376738	-1.40837	0.0494776	1	down	GO:0005737(cytoplasm);GO:0008757(S-adenosylmethionine-dependent methyltransferase activity);GO:0032259(methylation)	00860(Porphyrin and chlorophyll metabolism)	K03428	EC:2.1.1.11
TRITD_4Av1G245510	Histone superfamily protein [Arabidopsis thaliana];Histone H3.3 [Dendrobium catenatum]	9.47702	69.5722	0.136219	-2.876	6.21299e-05	0.123902	down	GO:0005515(protein binding);GO:0005515(protein binding)	NA	NA	NA
TRITD_4Av1G256420	hypothetical protein TRIUR3_07725 [Triticum urartu]	43.6799	127.828	0.341709	-1.54916	0.0257084	1	down	NA	NA	NA	NA
TRITD_4Av1G258660	probable polygalacturonase isoform X2 [Aegilops tauschii subsp. tauschii];predicted protein [Hordeum vulgare subsp. vulgare]	0.60444	54.9981	0.0109902	-6.50764	9.01247e-15	2.7707e-10	down	GO:0004650(polygalacturonase activity);GO:0005975(carbohydrate metabolic process);GO:0005576(extracellular region);GO:0005618(cell wall);GO:0016829(lyase activity);GO:0016829(lyase activity)	00040(Pentose and glucuronate interconversions);00040(Pentose and glucuronate interconversions)	K01184	EC:3.2.1.15
TRITD_4Av1G258720	protein REVEILLE 6-like isoform X1 [Aegilops tauschii subsp. tauschii];predicted protein [Hordeum vulgare subsp. vulgare]	3.35198	1.24517	2.69198	1.42867	0.0315278	1	up	GO:0003677(DNA binding);GO:0003700(DNA binding transcription factor activity);GO:0005634(nucleus);GO:0006351(transcription, DNA-templated);GO:0006355(regulation of transcription, DNA-templated);GO:0009651(response to salt stress);GO:0009723(response to ethylene);GO:0009733(response to auxin);GO:0009737(response to abscisic acid);GO:0009739(response to gibberellin);GO:0009751(response to salicylic…	04712(Circadian rhythm - plant);04712(Circadian rhythm - plant)	K12133	NA
TRITD_4Av1G264430	putative disease resistance RPP13-like protein 3 [Aegilops tauschii subsp. tauschii]	1.81327	0.676301	2.68116	1.42286	0.0313548	1	up	GO:0004185(serine-type carboxypeptidase activity);GO:0051603(proteolysis involved in cellular protein catabolic process);GO:0051603(proteolysis involved in cellular protein catabolic process)	04626(Plant-pathogen interaction);04626(Plant-pathogen interaction)	K13457	NA
TRITD_4Bv1G002050	GDSL esterase/lipase At5g03610-like [Aegilops tauschii subsp. tauschii]	1.35359	6.11679	0.22129	-2.17599	0.00229399	1	down	GO:0005576(extracellular region);GO:0016042(lipid catabolic process);GO:0016788(hydrolase activity, acting on ester bonds);GO:0052689(carboxylic ester hydrolase activity);GO:0052689(carboxylic ester hydrolase activity)	00901(Indole alkaloid biosynthesis);00901(Indole alkaloid biosynthesis)	K21026	EC:3.1.1.80
TRITD_4Bv1G019410	probable zinc metalloprotease EGY3, chloroplastic [Aegilops tauschii subsp. tauschii]	7.56223	2.33065	3.24469	1.69808	0.00951236	1	up	GO:0005739(mitochondrion);GO:0006508(proteolysis);GO:0008237(metallopeptidase activity);GO:0009408(response to heat);GO:0009644(response to high light intensity);GO:0016021(integral component of membrane);GO:0031969(chloroplast membrane);GO:0042542(response to hydrogen peroxide)	NA	NA	NA
TRITD_4Bv1G171960	uncharacterized protein LOC109753443 [Aegilops tauschii subsp. tauschii]	2.35283	0.93674	2.51173	1.32868	0.0442017	1	up	GO:0005929(cilium);GO:0030991(intraciliary transport particle A);GO:0035721(intraciliary retrograde transport);GO:0060271(cilium assembly);GO:0061512(protein localization to cilium)	NA	NA	NA
TRITD_4Bv1G185490	uncharacterized protein LOC104582437 [Brachypodium distachyon]	4.03039	11.0722	0.364011	-1.45794	0.0443141	1	down	NA	NA	NA	NA
TRITD_4Bv1G201760	hexose carrier protein HEX6-like [Aegilops tauschii subsp. tauschii];Hexose carrier protein HEX6 [Triticum urartu]	1.1245	3.40383	0.330364	-1.59787	0.0243623	1	down	GO:0005351(carbohydrate:proton symporter activity);GO:0005355(glucose transmembrane transporter activity);GO:0005887(integral component of plasma membrane);GO:0046323(glucose import);GO:0046323(glucose import)	NA	NA	NA
TRITD_4Bv1G206260	RecName: Full=Non-specific lipid-transfer protein 2G; Short=LTP2G; AltName: Full=7 kDa lipid transfer protein 1; AltName: Full=Lipid transfer protein 2 isoform 1; Short=LTP2-1; Flags: Precursor	517.48	1550.17	0.333821	-1.58286	0.0225414	1	down	NA	NA	NA	NA
TRITD_5Av1G013090	K(+) efflux antiporter 3, chloroplastic [Aegilops tauschii subsp. tauschii]	2.46575	1.02602	2.40321	1.26496	0.0497657	1	up	GO:0009507(chloroplast);GO:0009658(chloroplast organization);GO:0009941(chloroplast envelope);GO:0010109(regulation of photosynthesis);GO:0015079(potassium ion transmembrane transporter activity);GO:0015386(potassium:proton antiporter activity);GO:0016020(membrane);GO:0016021(integral component of membrane);GO:0031969(chloroplast membrane);GO:0031969(chloroplast membrane)	NA	NA	NA
TRITD_5Av1G038660	hypothetical protein TRIUR3_33569 [Triticum urartu]	0.512826	3.00325	0.170757	-2.54998	0.000442948	0.368042	down	GO:0005516(calmodulin binding);GO:0005634(nucleus);GO:0008150(biological_process)	NA	NA	NA
TRITD_5Av1G043460	putative inactive purple acid phosphatase 1 [Triticum urartu]	4.4945	1.14134	3.93793	1.97744	0.00309748	1	up	GO:0003993(acid phosphatase activity);GO:0004722(protein serine/threonine phosphatase activity);GO:0005576(extracellular region);GO:0046872(metal ion binding);GO:0046872(metal ion binding)	NA	NA	NA
TRITD_5Av1G044080	hypothetical protein TRIUR3_16864 [Triticum urartu]	2.34662	6.70101	0.35019	-1.51379	0.033475	1	down	GO:0004004(ATP-dependent RNA helicase activity);GO:0008380(RNA splicing);GO:0010468(regulation of gene expression);GO:0010501(RNA secondary structure unwinding);GO:0071013(catalytic step 2 spliceosome);GO:0071013(catalytic step 2 spliceosome)	03040(Spliceosome);03013(RNA transport);03015(mRNA surveillance pathway);03015(mRNA surveillance pathway)	K13025	EC:3.6.4.13
TRITD_5Av1G049810	hypothetical protein TRIUR3_14415 [Triticum urartu]	4.07721	14.9707	0.272347	-1.87648	0.00795525	1	down	NA	NA	NA	NA
TRITD_5Av1G051820	respiratory burst oxidase homolog protein B-like [Aegilops tauschii subsp. tauschii]	0.356763	1.06056	0.336391	-1.57179	0.0269696	1	down	GO:0005886(plasma membrane);GO:0005509(calcium ion binding);GO:0005515(protein binding);GO:0043621(protein self-association);GO:0043621(protein self-association)	04016(MAPK signaling pathway - plant);04626(Plant-pathogen interaction);04626(Plant-pathogen interaction)	K13447	EC:1.6.3.-;EC:1.11.1.-
TRITD_5Av1G056630	predicted protein [Hordeum vulgare subsp. vulgare];uncharacterized protein LOC109744557 isoform X1 [Aegilops tauschii subsp. tauschii];uncharacterized protein LOC109744557 isoform X3 [Aegilops tauschii subsp. tauschii];predicted protein, partial [Hordeum vulgare subsp. vulgare];Phosphomannomutase/phosphoglucomutase [Triticum urartu];uncharacterized protein LOC109744557 isoform X2 [Aegilops tausch…	18.2513	2.77907	6.56739	2.71532	7.78221e-05	0.132916	up	GO:0004615(phosphomannomutase activity);GO:0005829(cytosol);GO:0005829(cytosol)	NA	NA	NA
TRITD_5Av1G092730	uncharacterized protein LOC109769955 [Aegilops tauschii subsp. tauschii];predicted protein [Hordeum vulgare subsp. vulgare]	0.86182	5.45865	0.157882	-2.66308	0.000256704	0.263062	down	GO:0004596(peptide alpha-N-acetyltransferase activity);GO:0006474(N-terminal protein amino acid acetylation);GO:0031248(protein acetyltransferase complex);GO:0031248(protein acetyltransferase complex)	NA	NA	NA
TRITD_5Av1G114980	asparagine synthetase [Triticum turgidum subsp. durum]	2.58724	0.962481	2.6881	1.42658	0.029535	1	up	GO:0004066(asparagine synthase (glutamine-hydrolyzing) activity);GO:0005829(cytosol);GO:0006529(asparagine biosynthetic process);GO:0006541(glutamine metabolic process);GO:0009646(response to absence of light);GO:0042803(protein homodimerization activity);GO:0042803(protein homodimerization activity)	00250(Alanine, aspartate and glutamate metabolism);00250(Alanine, aspartate and glutamate metabolism)	K01953	EC:6.3.5.4
TRITD_5Av1G141750	tetraspanin-8 [Aegilops tauschii subsp. tauschii]	5.86396	19.7308	0.297198	-1.7505	0.012341	1	down	GO:0003674(molecular_function);GO:0005576(extracellular region);GO:0007568(aging);GO:0009506(plasmodesma);GO:0016021(integral component of membrane);GO:0099402(plant organ development)	NA	NA	NA
TRITD_5Av1G157030	small heat shock protein, chloroplastic-like [Aegilops tauschii subsp. tauschii];hypothetical protein TRIUR3_21060 [Triticum urartu]	20.6628	6.78845	3.04381	1.60588	0.0134928	1	up	GO:0000427(plastid-encoded plastid RNA polymerase complex);GO:0005515(protein binding);GO:0006351(transcription, DNA-templated);GO:0006355(regulation of transcription, DNA-templated);GO:0009408(response to heat);GO:0009416(response to light stimulus);GO:0009507(chloroplast);GO:0009644(response to high light intensity);GO:0009658(chloroplast organization);GO:0042542(response to hydrogen peroxide);…	04141(Protein processing in endoplasmic reticulum);04141(Protein processing in endoplasmic reticulum)	K13993	NA
TRITD_5Av1G160400	hypothetical protein TRIUR3_00888 [Triticum urartu];hypothetical protein TRIUR3_00885 [Triticum urartu]	2.05441	0.621561	3.30524	1.72475	0.0103543	1	up	GO:0005634(nucleus);GO:0008150(biological_process);GO:0048046(apoplast);GO:0048046(apoplast)	NA	NA	NA
TRITD_5Av1G174640	uncharacterized protein LOC109777581 [Aegilops tauschii subsp. tauschii]	0.752238	2.32733	0.323219	-1.62942	0.0218684	1	down	GO:0005886(plasma membrane);GO:0016021(integral component of membrane);GO:0042626(ATPase activity, coupled to transmembrane movement of substances)	03430(Mismatch repair)	K07456	NA
TRITD_5Av1G180210	cytochrome P450 CYP78A16-A [Triticum aestivum]	0.757671	2.12681	0.356248	-1.48905	0.0370307	1	down	GO:0016020(membrane);GO:0016709(oxidoreductase activity, acting on paired donors, with incorporation or reduction of molecular oxygen, NAD(P)H as one donor, and incorporation of one atom of oxygen);GO:0044550(secondary metabolite biosynthetic process)	NA	NA	NA
TRITD_5Av1G182760	predicted protein [Hordeum vulgare subsp. vulgare];hypothetical protein TRIUR3_03961 [Triticum urartu]	2.6896	1.03665	2.59452	1.37547	0.0376646	1	up	GO:0003993(acid phosphatase activity);GO:0004722(protein serine/threonine phosphatase activity);GO:0005576(extracellular region);GO:0005737(cytoplasm);GO:0016311(dephosphorylation);GO:0046872(metal ion binding);GO:0046872(metal ion binding)	03040(Spliceosome);03040(Spliceosome)	K12867	NA
TRITD_5Av1G201240	Premnaspirodiene oxygenase [Triticum urartu];premnaspirodiene oxygenase-like [Aegilops tauschii subsp. tauschii]	0.554859	1.52952	0.362766	-1.46289	0.0435471	1	down	GO:0016020(membrane);GO:0016709(oxidoreductase activity, acting on paired donors, with incorporation or reduction of molecular oxygen, NAD(P)H as one donor, and incorporation of one atom of oxygen);GO:0044550(secondary metabolite biosynthetic process);GO:0044550(secondary metabolite biosynthetic process)	NA	NA	NA
TRITD_5Av1G235170	pectin acetylesterase 6-like [Aegilops tauschii subsp. tauschii];hypothetical protein TRIUR3_18301 [Triticum urartu]	1.81753	5.26239	0.34538	-1.53374	0.0299665	1	down	GO:0005576(extracellular region);GO:0009505(plant-type cell wall);GO:0052689(carboxylic ester hydrolase activity);GO:0052793(pectin acetylesterase activity);GO:0071555(cell wall organization);GO:0071555(cell wall organization)	NA	NA	NA
TRITD_5Av1G248730	bisdemethoxycurcumin synthase-like [Aegilops tauschii subsp. tauschii]	2.13681	0.6889	3.10177	1.63309	0.0159193	1	up	GO:0009813(flavonoid biosynthetic process);GO:0042802(identical protein binding);GO:0042802(identical protein binding)	00945(Stilbenoid, diarylheptanoid and gingerol biosynthesis);00941(Flavonoid biosynthesis);04712(Circadian rhythm - plant);04712(Circadian rhythm - plant)	K17212	EC:2.3.1.211
TRITD_5Bv1G003720	uncharacterized protein LOC109745324 [Aegilops tauschii subsp. tauschii];hypothetical protein TRIUR3_10642 [Triticum urartu]	0.405445	3.08792	0.1313	-2.92906	6.65886e-05	0.123902	down	NA	NA	NA	NA
TRITD_5Bv1G015880	ent-kaurenoic acid oxidase 1-like [Aegilops tauschii subsp. tauschii]	0.741646	2.0824	0.35615	-1.48944	0.0392269	1	down	GO:0004497(monooxygenase activity);GO:0007275(multicellular organism development);GO:0010268(brassinosteroid homeostasis);GO:0016125(sterol metabolic process);GO:0016132(brassinosteroid biosynthetic process);GO:0016132(brassinosteroid biosynthetic process)	00904(Diterpenoid biosynthesis);00904(Diterpenoid biosynthesis)	K04123	EC:1.14.13.79
TRITD_5Bv1G027380	histone H2B.2-like [Aegilops tauschii subsp. tauschii]	43.1598	138.223	0.312248	-1.67924	0.0157049	1	down	GO:0000788(nuclear nucleosome);GO:0003677(DNA binding);GO:0006334(nucleosome assembly);GO:0000786(nucleosome);GO:0005634(nucleus);GO:0009506(plasmodesma);GO:0046982(protein heterodimerization activity)	NA	NA	NA
TRITD_5Bv1G094300	uncharacterized protein LOC109735442 [Aegilops tauschii subsp. tauschii];hypothetical protein TRIUR3_09183 [Triticum urartu]	3.51188	10.0621	0.349019	-1.51862	0.0297566	1	down	NA	NA	NA	NA
TRITD_5Bv1G099490	hypothetical protein TRIUR3_28232 [Triticum urartu]	2.67766	0.776563	3.44809	1.7858	0.00850536	1	up	NA	NA	NA	NA
TRITD_5Bv1G104090	long chain acyl-CoA synthetase 8 [Aegilops tauschii subsp. tauschii];Long chain acyl-CoA synthetase 8 [Triticum urartu]	42.762	16.771	2.54975	1.35036	0.034435	1	up	GO:0000723(telomere maintenance);GO:0000784(nuclear chromosome, telomeric region);GO:0004467(long-chain fatty acid-CoA ligase activity);GO:0005524(ATP binding);GO:0005783(endoplasmic reticulum);GO:0005794(Golgi apparatus);GO:0006631(fatty acid metabolic process);GO:0006633(fatty acid biosynthetic process);GO:0009507(chloroplast);GO:0009941(chloroplast envelope);GO:0043047(single-stranded telomeri…	00061(Fatty acid biosynthesis);00071(Fatty acid degradation);04146(Peroxisome);04146(Peroxisome)	K01897	EC:6.2.1.3
TRITD_5Bv1G139650	glucan endo-1,3-beta-glucosidase 5-like [Aegilops tauschii subsp. tauschii]	0.989951	2.91424	0.339695	-1.55769	0.0284148	1	down	GO:0004553(hydrolase activity, hydrolyzing O-glycosyl compounds);GO:0030247(polysaccharide binding);GO:0046658(anchored component of plasma membrane)	00500(Starch and sucrose metabolism)	K19893	EC:3.2.1.39
TRITD_5Bv1G147150	fasciclin-like protein FLA9 [Triticum aestivum]	15.7859	41.6925	0.378627	-1.40115	0.0440503	1	down	GO:0005886(plasma membrane);GO:0016020(membrane);GO:0031225(anchored component of membrane);GO:0046658(anchored component of plasma membrane);GO:0046658(anchored component of plasma membrane)	NA	NA	NA
TRITD_5Bv1G170310	B-box zinc finger protein 18-like [Aegilops tauschii subsp. tauschii]	9.33057	3.63047	2.57007	1.36181	0.0351283	1	up	GO:0005634(nucleus);GO:0006355(regulation of transcription, DNA-templated);GO:0009640(photomorphogenesis)	NA	NA	NA
TRITD_5Bv1G176040	probable aquaporin PIP2-7 [Aegilops tauschii subsp. tauschii];predicted protein [Hordeum vulgare subsp. vulgare]	3.37489	1.12049	3.01198	1.59071	0.0172665	1	up	GO:0005773(vacuole);GO:0005887(integral component of plasma membrane);GO:0009506(plasmodesma);GO:0009992(cellular water homeostasis);GO:0015250(water channel activity);GO:0015254(glycerol channel activity);GO:0034220(ion transmembrane transport);GO:0034220(ion transmembrane transport)	NA	NA	NA
TRITD_5Bv1G182790	hypothetical protein BRADI_4g37170v3 [Brachypodium distachyon]	83.7705	10.3705	8.07781	3.01396	1.43519e-05	0.0367684	up	GO:0005737(cytoplasm);GO:0030001(metal ion transport);GO:0046914(transition metal ion binding);GO:0046916(cellular transition metal ion homeostasis)	NA	NA	NA
TRITD_5Bv1G182840	predicted protein [Hordeum vulgare subsp. vulgare];hypothetical protein TRIUR3_31243 [Triticum urartu]	1.02004	2.99767	0.340277	-1.55522	0.0292392	1	down	NA	NA	NA	NA
TRITD_5Bv1G185050	nicotinate-nucleotide pyrophosphorylase [carboxylating], chloroplastic [Aegilops tauschii subsp. tauschii]	3.36584	1.14351	2.94344	1.5575	0.0179991	1	up	GO:0004514(nicotinate-nucleotide diphosphorylase (carboxylating) activity);GO:0005737(cytoplasm);GO:0009435(NAD biosynthetic process);GO:0034213(quinolinate catabolic process);GO:0034213(quinolinate catabolic process)	00760(Nicotinate and nicotinamide metabolism);00760(Nicotinate and nicotinamide metabolism)	K00767	EC:2.4.2.19
TRITD_5Bv1G195840	deoxyhypusine synthase [Triticum aestivum]	8.90602	3.21331	2.7716	1.47072	0.0229995	1	up	GO:0005634(nucleus);GO:0005737(cytoplasm);GO:0008612(peptidyl-lysine modification to peptidyl-hypusine);GO:0009553(embryo sac development);GO:0034038(deoxyhypusine synthase activity);GO:0034038(deoxyhypusine synthase activity)	NA	NA	NA
TRITD_5Bv1G196630	two-component response regulator ORR41-like [Aegilops tauschii subsp. tauschii]	13.8646	38.505	0.360073	-1.47364	0.0347081	1	down	GO:0000155(phosphorelay sensor kinase activity);GO:0000156(phosphorelay response regulator activity);GO:0000160(phosphorelay signal transduction system);GO:0004673(protein histidine kinase activity);GO:0005524(ATP binding);GO:0006355(regulation of transcription, DNA-templated);GO:0009405(pathogenesis);GO:0016020(membrane);GO:0016310(phosphorylation);GO:0030448(hyphal growth);GO:0035690(cellular r…	04075(Plant hormone signal transduction);04075(Plant hormone signal transduction)	K14492	NA
TRITD_5Bv1G211590	ethylene-responsive transcription factor CRF3-like [Aegilops tauschii subsp. tauschii]	1.09921	3.35319	0.327809	-1.60907	0.0255172	1	down	GO:0003677(DNA binding);GO:0003700(DNA binding transcription factor activity);GO:0005515(protein binding);GO:0005634(nucleus);GO:0005737(cytoplasm);GO:0006351(transcription, DNA-templated);GO:0006355(regulation of transcription, DNA-templated);GO:0009736(cytokinin-activated signaling pathway);GO:0009873(ethylene-activated signaling pathway);GO:0048366(leaf development);GO:0048825(cotyledon develo…	04626(Plant-pathogen interaction)	K13434	NA
TRITD_5Bv1G222770	uncharacterized protein LOC109763192 [Aegilops tauschii subsp. tauschii]	2.09569	0.755436	2.77414	1.47204	0.0276008	1	up	GO:0004842(ubiquitin-protein transferase activity);GO:0019005(SCF ubiquitin ligase complex);GO:0031146(SCF-dependent proteasomal ubiquitin-dependent protein catabolic process)	NA	NA	NA
TRITD_5Bv1G234790	probable serine/threonine-protein kinase At5g41260 [Aegilops tauschii subsp. tauschii]	3.92744	1.29709	3.02789	1.59831	0.0150407	1	up	GO:0004675(transmembrane receptor protein serine/threonine kinase activity);GO:0005886(plasma membrane);GO:0006468(protein phosphorylation);GO:0007166(cell surface receptor signaling pathway);GO:0009506(plasmodesma);GO:0009742(brassinosteroid mediated signaling pathway)	04075(Plant hormone signal transduction)	K14500	EC:2.7.11.1
TRITD_5Bv1G243850	Aspartic proteinase nepenthesin-1 [Triticum urartu]	1.28855	4.8371	0.26639	-1.90839	0.00705723	1	down	GO:0004190(aspartic-type endopeptidase activity);GO:0006508(proteolysis);GO:0030163(protein catabolic process)	NA	NA	NA
TRITD_5Bv1G244110	type 2 non specific lipid transfer protein precursor [Triticum aestivum]	562.714	1532.46	0.367198	-1.44537	0.0372676	1	down	NA	NA	NA	NA
TRITD_5Bv1G248590	aspartyl protease AED1-like [Aegilops tauschii subsp. tauschii];aspartyl protease 25-like [Aegilops tauschii subsp. tauschii]	1.97071	5.71609	0.344765	-1.53631	0.0283006	1	down	GO:0004190(aspartic-type endopeptidase activity);GO:0006508(proteolysis);GO:0030163(protein catabolic process);GO:0030163(protein catabolic process)	NA	NA	NA
TRITD_6Av1G009340	alpha-gliadin [Triticum turgidum subsp. durum];alpha-gliadin storage protein, partial [Triticum spelta]	32.5863	197.569	0.164936	-2.60002	0.00023874	0.256953	down	NA	NA	NA	NA
TRITD_6Av1G049270	4-hydroxyphenylpyruvate dioxygenase [Aegilops tauschii subsp. tauschii];4-hydroxyphenylpyruvate dioxygenase [Triticum urartu]	1.28567	4.91733	0.261457	-1.93536	0.00619106	1	down	GO:0003868(4-hydroxyphenylpyruvate dioxygenase activity);GO:0006559(L-phenylalanine catabolic process);GO:0006572(tyrosine catabolic process);GO:0006572(tyrosine catabolic process)	00350(Tyrosine metabolism);00360(Phenylalanine metabolism);00130(Ubiquinone and other terpenoid-quinone biosynthesis);00130(Ubiquinone and other terpenoid-quinone biosynthesis)	K00457	EC:1.13.11.27
TRITD_6Av1G111690	eukaryotic translation initiation factor 4B3-like [Aegilops tauschii subsp. tauschii]	3.28669	1.02164	3.21709	1.68576	0.0118001	1	up	GO:0042803(protein homodimerization activity);GO:0042803(protein homodimerization activity)	NA	NA	NA
TRITD_6Av1G150370	putative PAP-specific phosphatase, mitochondrial [Aegilops tauschii subsp. tauschii];Putative PAP-specific phosphatase, mitochondrial [Triticum urartu]	1.86617	0.751797	2.48228	1.31167	0.0477954	1	up	GO:0000287(magnesium ion binding);GO:0005737(cytoplasm);GO:0008441(3'(2'),5'-bisphosphate nucleotidase activity);GO:0008441(3'(2'),5'-bisphosphate nucleotidase activity)	00920(Sulfur metabolism);00920(Sulfur metabolism)	K01082	EC:3.1.3.7
TRITD_6Av1G196650	glucan endo-1,3-beta-glucosidase 12-like [Aegilops tauschii subsp. tauschii]	4.40612	1.66239	2.65047	1.40625	0.0300868	1	up	GO:0004553(hydrolase activity, hydrolyzing O-glycosyl compounds);GO:0030247(polysaccharide binding);GO:0046658(anchored component of plasma membrane);GO:0046658(anchored component of plasma membrane)	00500(Starch and sucrose metabolism);00500(Starch and sucrose metabolism)	K19891	EC:3.2.1.39
TRITD_6Av1G199080	Peptide methionine sulfoxide reductase B5 [Triticum urartu];uncharacterized protein LOC109783325 [Aegilops tauschii subsp. tauschii]	0.667345	3.73888	0.178488	-2.4861	0.000518844	0.399891	down	GO:0005634(nucleus);GO:0005737(cytoplasm);GO:0005737(cytoplasm)	NA	NA	NA
TRITD_6Av1G207530	Dehydrin DHN3 [Triticum urartu];dehydrin WZY2 [Triticum aestivum];dehydrin DHN3 isoform X1 [Aegilops tauschii subsp. tauschii]	1.92981	5.56496	0.346779	-1.52791	0.0308995	1	down	GO:0005829(cytosol);GO:0009414(response to water deprivation);GO:0009631(cold acclimation);GO:0009737(response to abscisic acid);GO:0009737(response to abscisic acid)	NA	NA	NA
TRITD_6Av1G219180	hypothetical protein TRIUR3_14362 [Triticum urartu]	3.54333	0.637926	5.55445	2.47364	0.00034414	0.310586	up	GO:0003674(molecular_function);GO:0005634(nucleus);GO:0008150(biological_process)	00053(Ascorbate and aldarate metabolism)	K00423	EC:1.10.3.3
TRITD_6Av1G224050	plant intracellular Ras-group-related LRR protein 6 [Aegilops tauschii subsp. tauschii];Leucine-rich repeat-containing protein 40 [Triticum urartu];Os02g0826625 [Oryza sativa Japonica Group]	2.51096	10.3626	0.242311	-2.04507	0.00357165	1	down	NA	NA	NA	NA
TRITD_6Bv1G008020	60S ribosomal protein L37-2 [Aegilops tauschii subsp. tauschii]	14.5856	80.0608	0.182182	-2.45655	0.000520302	0.399891	down	GO:0003723(RNA binding);GO:0003735(structural constituent of ribosome);GO:0006412(translation);GO:0022625(cytosolic large ribosomal subunit)	03010(Ribosome)	K02922	NA
TRITD_6Bv1G011740	ervatamin-C-like [Aegilops tauschii subsp. tauschii]	2.66696	8.43074	0.316337	-1.66046	0.0181006	1	down	GO:0004197(cysteine-type endopeptidase activity);GO:0005615(extracellular space);GO:0005764(lysosome);GO:0051603(proteolysis involved in cellular protein catabolic process)	NA	NA	NA
TRITD_6Bv1G020070	fructan 1-exohydrolase w3 precursor [Triticum aestivum]	9.3756	3.31081	2.83182	1.50173	0.0203845	1	up	GO:0016787(hydrolase activity);GO:0016787(hydrolase activity)	NA	NA	NA
TRITD_6Bv1G020500	histone H2A.1-like [Aegilops tauschii subsp. tauschii];protein H2A.6 [Aegilops tauschii subsp. tauschii]	37.5794	7.30573	5.14383	2.36284	0.0004676	0.378301	up	GO:0000790(nuclear chromatin);GO:0003677(DNA binding);GO:0006342(chromatin silencing);GO:0006342(chromatin silencing)	NA	NA	NA
TRITD_6Bv1G020780	alpha-gliadin, partial [Triticum spelta];alpha-gliadin, partial [Triticum aestivum]	1280.65	400.516	3.19749	1.67694	0.00976079	1	up	NA	NA	NA	NA
TRITD_6Bv1G025160	serine/threonine-protein kinase STY46-like [Aegilops tauschii subsp. tauschii]	1.39251	4.77643	0.291539	-1.77824	0.0115258	1	down	GO:0004672(protein kinase activity);GO:0004674(protein serine/threonine kinase activity);GO:0004712(protein serine/threonine/tyrosine kinase activity);GO:0005829(cytosol);GO:0005886(plasma membrane);GO:0009658(chloroplast organization);GO:0035556(intracellular signal transduction);GO:0035556(intracellular signal transduction)	NA	NA	NA
TRITD_6Bv1G025340	predicted protein, partial [Hordeum vulgare subsp. vulgare]	1.00193	4.13775	0.242143	-2.04607	0.00407411	1	down	GO:0005739(mitochondrion)	NA	NA	NA
TRITD_6Bv1G026100	F-box protein At5g03970-like isoform X1 [Aegilops tauschii subsp. tauschii]	1.62035	5.48851	0.295225	-1.76011	0.0128395	1	down	GO:0004842(ubiquitin-protein transferase activity);GO:0019005(SCF ubiquitin ligase complex);GO:0031146(SCF-dependent proteasomal ubiquitin-dependent protein catabolic process)	NA	NA	NA
TRITD_6Bv1G026490	hypothetical protein TRIUR3_09325 [Triticum urartu];uncharacterized protein LOC109755112 [Aegilops tauschii subsp. tauschii]	1.32614	0.46663	2.84196	1.50688	0.0245579	1	up	GO:0005634(nucleus);GO:0005739(mitochondrion);GO:0009507(chloroplast);GO:0016491(oxidoreductase activity);GO:0016657(oxidoreductase activity, acting on NAD(P)H, nitrogenous group as acceptor);GO:0016657(oxidoreductase activity, acting on NAD(P)H, nitrogenous group as acceptor)	NA	NA	NA
TRITD_6Bv1G031330	protein LOW PSII ACCUMULATION 2, chloroplastic [Aegilops tauschii subsp. tauschii]	1.73303	9.77224	0.177342	-2.49539	0.000576751	0.422126	down	GO:0009507(chloroplast);GO:0009534(chloroplast thylakoid);GO:0009534(chloroplast thylakoid)	NA	NA	NA
TRITD_6Bv1G040590	ethylene-responsive transcription factor 1-like [Aegilops tauschii subsp. tauschii]	1.43699	4.04557	0.3552	-1.4933	0.034546	1	down	GO:0009620(response to fungus)	NA	NA	NA
TRITD_6Bv1G042360	glutamyl-tRNA(Gln) amidotransferase subunit B, chloroplastic/mitochondrial-like [Aegilops tauschii subsp. tauschii]	13.44	2.12114	6.33619	2.66362	0.000102745	0.155475	up	GO:0032543(mitochondrial translation);GO:0050567(glutaminyl-tRNA synthase (glutamine-hydrolyzing) activity);GO:0070681(glutaminyl-tRNAGln biosynthesis via transamidation);GO:0070681(glutaminyl-tRNAGln biosynthesis via transamidation)	00970(Aminoacyl-tRNA biosynthesis);00970(Aminoacyl-tRNA biosynthesis)	K02434	EC:6.3.5.6;EC:6.3.5.7
TRITD_6Bv1G043480	uncharacterized protein LOC109775540 [Aegilops tauschii subsp. tauschii]	0.773232	2.58482	0.299143	-1.74109	0.0149373	1	down	GO:0004842(ubiquitin-protein transferase activity);GO:0019005(SCF ubiquitin ligase complex);GO:0031146(SCF-dependent proteasomal ubiquitin-dependent protein catabolic process)	NA	NA	NA
TRITD_6Bv1G043920	putative disease resistance protein RGA4 [Aegilops tauschii subsp. tauschii]	1.05175	0.38802	2.71055	1.43858	0.0288579	1	up	GO:0005515(protein binding);GO:0005524(ATP binding);GO:0005576(extracellular region);GO:0006952(defense response);GO:0043531(ADP binding)	NA	NA	NA
TRITD_6Bv1G071240	probable peroxygenase 5 [Aegilops tauschii subsp. tauschii]	10.9835	4.25571	2.58088	1.36786	0.0347554	1	up	GO:0005509(calcium ion binding);GO:0005576(extracellular region);GO:0016021(integral component of membrane);GO:0016298(lipase activity);GO:0046872(metal ion binding);GO:0055114(oxidation-reduction process);GO:1990137(plant seed peroxidase activity)	00073(Cutin, suberine and wax biosynthesis)	K17991	EC:1.11.2.3
TRITD_6Bv1G104990	uncharacterized protein LOC109774684 isoform X9 [Aegilops tauschii subsp. tauschii];uncharacterized protein LOC109774684 isoform X8 [Aegilops tauschii subsp. tauschii];uncharacterized protein LOC109774684 isoform X2 [Aegilops tauschii subsp. tauschii];uncharacterized protein LOC109774684 isoform X7 [Aegilops tauschii subsp. tauschii]	5.94884	2.2192	2.68063	1.42257	0.0283379	1	up	GO:0009507(chloroplast);GO:0010150(leaf senescence);GO:0010228(vegetative to reproductive phase transition of meristem);GO:0034599(cellular response to oxidative stress);GO:0072593(reactive oxygen species metabolic process);GO:0072593(reactive oxygen species metabolic process)	NA	NA	NA
TRITD_6Bv1G182530	TORTIFOLIA1-like protein 3 [Aegilops tauschii subsp. tauschii]	1.18779	4.38895	0.270632	-1.88559	0.00768794	1	down	GO:0005737(cytoplasm);GO:0008150(biological_process);GO:0008150(biological_process)	NA	NA	NA
TRITD_6Bv1G183830	predicted protein [Hordeum vulgare subsp. vulgare]	1.7027	12.9296	0.131689	-2.92479	5.95523e-05	0.123902	down	GO:0005515(protein binding);GO:0005739(mitochondrion);GO:0006397(mRNA processing);GO:0009507(chloroplast);GO:0050897(cobalt ion binding);GO:0080156(mitochondrial mRNA modification);GO:1900864(mitochondrial RNA modification);GO:1900864(mitochondrial RNA modification)	00640(Propanoate metabolism);00280(Valine, leucine and isoleucine degradation);00280(Valine, leucine and isoleucine degradation)	K09699	EC:2.3.1.168
TRITD_6Bv1G190320	putative transcription elongation factor SPT5 homolog 1 [Aegilops tauschii subsp. tauschii]	0.374286	1.01088	0.370257	-1.4334	0.0463556	1	down	GO:0004190(aspartic-type endopeptidase activity);GO:0006508(proteolysis);GO:0030163(protein catabolic process);GO:0030163(protein catabolic process)	NA	NA	NA
TRITD_6Bv1G192470	uncharacterized protein LOC109776270 [Aegilops tauschii subsp. tauschii]	9.77338	3.16686	3.08614	1.6258	0.0148828	1	up	NA	NA	NA	NA
TRITD_6Bv1G207200	uncharacterized protein LOC109731629 [Aegilops tauschii subsp. tauschii];predicted protein [Hordeum vulgare subsp. vulgare];uncharacterized protein LOC109731638 [Aegilops tauschii subsp. tauschii]	3.21609	1.27549	2.52146	1.33426	0.0382286	1	up	GO:0003674(molecular_function);GO:0005634(nucleus);GO:0008150(biological_process);GO:0008150(biological_process)	NA	NA	NA
TRITD_6Bv1G211880	hypothetical protein GQ55_8G079200 [Panicum hallii var. hallii];U-box domain-containing protein 12-like [Aegilops tauschii subsp. tauschii]	2.66451	0.47811	5.57302	2.47846	0.000331482	0.30881	up	GO:0004674(protein serine/threonine kinase activity);GO:0005886(plasma membrane);GO:0006468(protein phosphorylation);GO:0006952(defense response);GO:0009506(plasmodesma);GO:0009506(plasmodesma)	NA	NA	NA
TRITD_6Bv1G215750	predicted protein, partial [Hordeum vulgare subsp. vulgare]	12.9018	40.9398	0.315142	-1.66593	0.0165552	1	down	GO:0003674(molecular_function);GO:0005886(plasma membrane);GO:0009505(plant-type cell wall);GO:0009651(response to salt stress);GO:0009825(multidimensional cell growth);GO:0009897(external side of plasma membrane);GO:0009930(longitudinal side of cell surface);GO:0010215(cellulose microfibril organization);GO:0016021(integral component of membrane);GO:0016049(cell growth);GO:0016328(lateral plasma…	NA	NA	NA
TRITD_6Bv1G215820	KIN14B-interacting protein At4g14310 [Aegilops tauschii subsp. tauschii]	1.44323	5.01084	0.288022	-1.79575	0.0102446	1	down	GO:0005515(protein binding);GO:0005618(cell wall);GO:0005634(nucleus)	NA	NA	NA
TRITD_6Bv1G217370	ribosomal Pr 117, partial [Triticum aestivum]	46.7176	1066.22	0.0438162	-4.51239	3.27545e-09	5.03485e-05	down	GO:0003735(structural constituent of ribosome);GO:0022625(cytosolic large ribosomal subunit);GO:0070180(large ribosomal subunit rRNA binding)	03010(Ribosome)	K02894	NA
TRITD_6Bv1G219250	uncharacterized protein LOC109740024 [Aegilops tauschii subsp. tauschii]	116.604	11.3148	10.3055	3.36534	2.01094e-06	0.0123645	up	NA	NA	NA	NA
TRITD_6Bv1G219260	uncharacterized protein LOC109740024 [Aegilops tauschii subsp. tauschii]	58.5738	10.5706	5.54119	2.4702	0.000279781	0.277462	up	NA	NA	NA	NA
TRITD_6Bv1G221710	protein KINESIN LIGHT CHAIN-RELATED 1-like isoform X1 [Aegilops tauschii subsp. tauschii];protein KINESIN LIGHT CHAIN-RELATED 2-like isoform X2 [Aegilops tauschii subsp. tauschii]	1.24367	3.82215	0.325386	-1.61978	0.0211176	1	down	GO:0008150(biological_process);GO:0009507(chloroplast);GO:0009507(chloroplast)	NA	NA	NA
TRITD_6Bv1G221730	coumaroyl-CoA:anthocyanidin 3-O-glucoside-6''-O-coumaroyltransferase 2-like [Aegilops tauschii subsp. tauschii]	2.94782	18.8901	0.156051	-2.67991	0.000172032	0.211551	down	GO:0016420(malonyltransferase activity);GO:0005737(cytoplasm);GO:0016740(transferase activity);GO:0016747(transferase activity, transferring acyl groups other than amino-acyl groups)	00944(Flavone and flavonol biosynthesis);00943(Isoflavonoid biosynthesis);00942(Anthocyanin biosynthesis)	K21383	EC:2.3.1.215
TRITD_6Bv1G222320	probable mediator of RNA polymerase II transcription subunit 36b [Aegilops tauschii subsp. tauschii]	15.774	67.572	0.233439	-2.09888	0.00271056	1	down	GO:0000494(box C/D snoRNA 3'-end processing);GO:0003723(RNA binding);GO:0008649(rRNA methyltransferase activity);GO:0015030(Cajal body);GO:0031167(rRNA methylation);GO:0031428(box C/D snoRNP complex);GO:0032040(small-subunit processome);GO:1990258(histone glutamine methylation);GO:1990259(histone-glutamine methyltransferase activity)	03008(Ribosome biogenesis in eukaryotes)	K14563	EC:2.1.1.-
TRITD_6Bv1G222640	ATG8-interacting protein 1-like isoform X1 [Aegilops tauschii subsp. tauschii];ATG8-interacting protein 1-like isoform X2 [Aegilops tauschii subsp. tauschii]	1.82366	11.3302	0.160955	-2.63527	0.000242385	0.256953	down	GO:0005515(protein binding);GO:0005622(intracellular);GO:0005623(cell);GO:0005634(nucleus);GO:0005783(endoplasmic reticulum);GO:0005789(endoplasmic reticulum membrane);GO:0005829(cytosol);GO:0009570(chloroplast stroma);GO:0016021(integral component of membrane);GO:0031969(chloroplast membrane);GO:0043231(intracellular membrane-bounded organelle);GO:0071211(protein targeting to vacuole involved in…	NA	NA	NA
TRITD_6Bv1G222680	probable histone H2AXb [Aegilops tauschii subsp. tauschii]	21.3549	65.0228	0.328422	-1.60638	0.0210356	1	down	GO:0000790(nuclear chromatin);GO:0003677(DNA binding);GO:0006342(chromatin silencing)	NA	NA	NA
TRITD_6Bv1G222800	ubiquitin carboxyl-terminal hydrolase 2-like [Aegilops tauschii subsp. tauschii]	10.8961	31.9292	0.341257	-1.55107	0.0257422	1	down	GO:0004843(thiol-dependent ubiquitin-specific protease activity);GO:0005737(cytoplasm);GO:0016579(protein deubiquitination);GO:0016579(protein deubiquitination)	NA	NA	NA
TRITD_6Bv1G223070	AT-hook motif nuclear-localized protein 9-like [Aegilops tauschii subsp. tauschii]	2.30182	25.0377	0.0919342	-3.44325	2.58155e-06	0.0132274	down	GO:0003677(DNA binding);GO:0003680(AT DNA binding);GO:0005634(nucleus);GO:0005654(nucleoplasm);GO:0005730(nucleolus);GO:0005737(cytoplasm);GO:0005739(mitochondrion);GO:0006351(transcription, DNA-templated);GO:0006355(regulation of transcription, DNA-templated);GO:0043565(sequence-specific DNA binding);GO:0098687(chromosomal region);GO:0098687(chromosomal region)	NA	NA	NA
TRITD_6Bv1G223640	predicted protein, partial [Hordeum vulgare subsp. vulgare]	1.05321	10.9846	0.0958808	-3.38261	4.29455e-06	0.018861	down	NA	NA	NA	NA
TRITD_6Bv1G224270	electron transfer flavoprotein subunit beta, mitochondrial [Aegilops tauschii subsp. tauschii];predicted protein, partial [Hordeum vulgare subsp. vulgare]	3.64007	15.5733	0.233738	-2.09704	0.00293969	1	down	GO:0005739(mitochondrion);GO:0005759(mitochondrial matrix);GO:0005829(cytosol);GO:0006552(leucine catabolic process);GO:0009055(electron transfer activity);GO:0015996(chlorophyll catabolic process);GO:0055114(oxidation-reduction process);GO:0055114(oxidation-reduction process)	NA	NA	NA
TRITD_6Bv1G224580	putative disease resistance protein RGA3 isoform X2 [Aegilops tauschii subsp. tauschii];predicted protein [Hordeum vulgare subsp. vulgare]	0.149399	0.56382	0.264977	-1.91606	0.00812545	1	down	GO:0005515(protein binding);GO:0005524(ATP binding);GO:0005576(extracellular region);GO:0006952(defense response);GO:0043531(ADP binding);GO:0043531(ADP binding)	NA	NA	NA
TRITD_6Bv1G224860	unnamed protein product [Triticum aestivum];putative disease resistance protein At1g58400 [Aegilops tauschii subsp. tauschii]	0.234581	1.05126	0.223143	-2.16396	0.00280073	1	down	GO:0004857(enzyme inhibitor activity);GO:0004857(enzyme inhibitor activity)	04626(Plant-pathogen interaction);04626(Plant-pathogen interaction)	K13457	NA
TRITD_7Av1G006140	hypothetical protein TRIUR3_07726 [Triticum urartu]	73.6918	193.47	0.380896	-1.39253	0.0449893	1	down	NA	NA	NA	NA
TRITD_7Av1G010520	Histone H3.3 [Triticum urartu]	21.9126	4.35089	5.03636	2.33238	0.000590425	0.422126	up	GO:0005515(protein binding)	NA	NA	NA
TRITD_7Av1G016640	late embryogenesis abundant protein 6-like [Aegilops tauschii subsp. tauschii]	41.1152	12.2968	3.34356	1.74139	0.00795873	1	up	NA	NA	NA	NA
TRITD_7Av1G017650	predicted protein [Hordeum vulgare subsp. vulgare]	11.6317	44.8044	0.25961	-1.94558	0.00534237	1	down	GO:0005634(nucleus);GO:0008757(S-adenosylmethionine-dependent methyltransferase activity);GO:0032259(methylation);GO:0032259(methylation)	NA	NA	NA
TRITD_7Av1G017760	dymeclin-like, partial [Aegilops tauschii subsp. tauschii]	1.71548	4.82687	0.355401	-1.49248	0.0370188	1	down	GO:0005794(Golgi apparatus);GO:0007030(Golgi organization)	NA	NA	NA
TRITD_7Av1G018760	tRNA 2'-phosphotransferase 1-like [Aegilops tauschii subsp. tauschii];Putative tRNA 2'-phosphotransferase [Triticum urartu]	6.42456	2.23371	2.87618	1.52416	0.0206186	1	up	GO:0000215(tRNA 2'-phosphotransferase activity);GO:0006388(tRNA splicing, via endonucleolytic cleavage and ligation);GO:0009507(chloroplast);GO:0009793(embryo development ending in seed dormancy);GO:0009793(embryo development ending in seed dormancy)	NA	NA	NA
TRITD_7Av1G024240	putative F-box protein At3g23960 [Aegilops tauschii subsp. tauschii]	1.27625	3.7039	0.344569	-1.53714	0.0283807	1	down	GO:0004842(ubiquitin-protein transferase activity);GO:0019005(SCF ubiquitin ligase complex);GO:0031146(SCF-dependent proteasomal ubiquitin-dependent protein catabolic process)	NA	NA	NA
TRITD_7Av1G042430	LOW QUALITY PROTEIN: histone H3.2 [Cicer arietinum]	9.49846	26.0067	0.365232	-1.45312	0.0377172	1	down	GO:0000786(nucleosome);GO:0003677(DNA binding);GO:0005634(nucleus);GO:0006334(nucleosome assembly);GO:0031492(nucleosomal DNA binding)	NA	NA	NA
TRITD_7Av1G051030	cysteine-rich receptor-like protein kinase 6 [Sorghum bicolor];hypothetical protein TRIUR3_02760 [Triticum urartu]	1.61109	0.637525	2.5271	1.33748	0.0412362	1	up	GO:0004674(protein serine/threonine kinase activity);GO:0005886(plasma membrane);GO:0006468(protein phosphorylation);GO:0006952(defense response);GO:0009506(plasmodesma);GO:0009506(plasmodesma)	NA	NA	NA
TRITD_7Av1G082650	carboxyl-terminal-processing peptidase 3, chloroplastic [Aegilops tauschii subsp. tauschii];Carboxyl-terminal-processing protease [Triticum urartu]	1.11128	0.395845	2.80736	1.48921	0.0252155	1	up	GO:0030288(outer membrane-bounded periplasmic space);GO:0030288(outer membrane-bounded periplasmic space)	NA	NA	NA
TRITD_7Av1G102420	uncharacterized protein LOC109758865 [Aegilops tauschii subsp. tauschii]	0.965396	2.61973	0.368509	-1.44023	0.0442017	1	down	GO:0004842(ubiquitin-protein transferase activity);GO:0019005(SCF ubiquitin ligase complex);GO:0031146(SCF-dependent proteasomal ubiquitin-dependent protein catabolic process)	NA	NA	NA
TRITD_7Av1G135290	uncharacterized protein LOC109740658 [Aegilops tauschii subsp. tauschii];hypothetical protein TRIUR3_26318 [Triticum urartu]	2.17901	6.32333	0.344598	-1.53702	0.0327328	1	down	NA	NA	NA	NA
TRITD_7Av1G166930	Expansin-A22 [Triticum urartu]	22.5175	67.8222	0.332008	-1.59071	0.0220967	1	down	GO:0005576(extracellular region);GO:0005618(cell wall);GO:0006949(syncytium formation);GO:0009664(plant-type cell wall organization);GO:0009739(response to gibberellin);GO:0009826(unidimensional cell growth);GO:0009828(plant-type cell wall loosening);GO:0009831(plant-type cell wall modification involved in multidimensional cell growth);GO:0010114(response to red light);GO:0016020(membrane)	NA	NA	NA
TRITD_7Av1G224120	uncharacterized protein LOC109769556 [Aegilops tauschii subsp. tauschii]	2.33282	0.743039	3.13957	1.65057	0.0130372	1	up	GO:0006413(translational initiation);GO:0009507(chloroplast);GO:0009570(chloroplast stroma);GO:0009941(chloroplast envelope);GO:0009941(chloroplast envelope)	NA	NA	NA
TRITD_7Av1G237450	uncharacterized protein LOC109773512 [Aegilops tauschii subsp. tauschii]	2.37142	8.1284	0.291745	-1.77722	0.0122749	1	down	NA	NA	NA	NA
TRITD_7Av1G251700	ROR1 [Triticum aestivum]	1.23539	4.0867	0.302295	-1.72597	0.0149628	1	down	GO:0005515(protein binding);GO:0003677(DNA binding);GO:0005634(nucleus);GO:0006260(DNA replication);GO:0006281(DNA repair);GO:0006310(DNA recombination);GO:0016458(gene silencing);GO:0016458(gene silencing)	03030(DNA replication);03420(Nucleotide excision repair);03430(Mismatch repair);03440(Homologous recombination);03440(Homologous recombination)	K10739	NA
TRITD_7Av1G252690	ureide permease 1-like [Aegilops tauschii subsp. tauschii]	3.00839	9.76684	0.308021	-1.6989	0.0157906	1	down	GO:0005274(allantoin:proton symporter activity);GO:0005524(ATP binding);GO:0005739(mitochondrion);GO:0015210(uracil transmembrane transporter activity);GO:0015720(allantoin transport);GO:0015857(uracil transport);GO:0016021(integral component of membrane);GO:0043100(pyrimidine nucleobase salvage);GO:0043100(pyrimidine nucleobase salvage)	NA	NA	NA
TRITD_7Av1G252700	ureide permease 1-like [Aegilops tauschii subsp. tauschii]	3.10284	9.77663	0.317374	-1.65575	0.0183444	1	down	GO:0005274(allantoin:proton symporter activity);GO:0005524(ATP binding);GO:0005739(mitochondrion);GO:0015210(uracil transmembrane transporter activity);GO:0015720(allantoin transport);GO:0015857(uracil transport);GO:0016021(integral component of membrane);GO:0043100(pyrimidine nucleobase salvage)	NA	NA	NA
TRITD_7Av1G254550	uncharacterized protein LOC109777836 [Aegilops tauschii subsp. tauschii]	2.59111	8.2369	0.314573	-1.66853	0.0187879	1	down	NA	NA	NA	NA
TRITD_7Av1G254950	hypothetical protein TRIUR3_04069 [Triticum urartu]	18.0354	7.53601	2.39323	1.25896	0.0493446	1	up	NA	NA	NA	NA
TRITD_7Av1G255910	Aspartic proteinase nepenthesin-2 [Triticum urartu]	0.715352	4.69331	0.15242	-2.71388	0.000155121	0.198704	down	GO:0004190(aspartic-type endopeptidase activity);GO:0006508(proteolysis);GO:0030163(protein catabolic process);GO:0030163(protein catabolic process)	NA	NA	NA
TRITD_7Av1G257970	hypothetical protein TRIUR3_18443 [Triticum urartu]	4.17168	12.2451	0.340682	-1.5535	0.0280763	1	down	GO:0003735(structural constituent of ribosome);GO:0070181(small ribosomal subunit rRNA binding)	03010(Ribosome)	K02990	NA
TRITD_7Av1G267190	predicted protein [Hordeum vulgare subsp. vulgare]	10.2725	4.31034	2.38322	1.25291	0.0496679	1	up	NA	NA	NA	NA
TRITD_7Av1G267750	circumsporozoite protein-like [Aegilops tauschii subsp. tauschii]	3.09085	11.0421	0.279915	-1.83694	0.00904482	1	down	GO:0003674(molecular_function);GO:0005575(cellular_component);GO:0008150(biological_process);GO:0008150(biological_process)	NA	NA	NA
TRITD_7Av1G273240	mediator of RNA polymerase II transcription subunit 15a-like [Aegilops tauschii subsp. tauschii];hypothetical protein TRIUR3_34362 [Triticum urartu]	30.1459	12.0486	2.50204	1.3231	0.0379236	1	up	GO:0003700(DNA binding transcription factor activity);GO:0005634(nucleus);GO:0043565(sequence-specific DNA binding);GO:0044212(transcription regulatory region DNA binding);GO:0045893(positive regulation of transcription, DNA-templated);GO:0045893(positive regulation of transcription, DNA-templated)	NA	NA	NA
TRITD_7Av1G273330	Vesicle-associated protein 1-1 [Triticum urartu];uncharacterized protein LOC109782482 isoform X1 [Aegilops tauschii subsp. tauschii];uncharacterized protein LOC109782475 isoform X1 [Aegilops tauschii subsp. tauschii]	1.91625	0.213487	8.97598	3.16607	7.70415e-06	0.0263165	up	GO:0005198(structural molecule activity);GO:0005783(endoplasmic reticulum);GO:0005789(endoplasmic reticulum membrane);GO:0005886(plasma membrane);GO:0016021(integral component of membrane);GO:0004674(protein serine/threonine kinase activity);GO:0006468(protein phosphorylation);GO:0006952(defense response);GO:0009506(plasmodesma);GO:0006886(intracellular protein transport);GO:0006888(ER to Golgi v…	NA	NA	NA
TRITD_7Av1G274610	hypothetical protein TRIUR3_33480 [Triticum urartu]	43.4694	4.98981	8.71163	3.12294	8.5882e-06	0.0264027	up	NA	NA	NA	NA
TRITD_7Av1G275330	class II chitinase [Triticum aestivum];basic endochitinase A [Aegilops tauschii subsp. tauschii]	3.01623	0.956821	3.15234	1.65642	0.0122529	1	up	GO:0004568(chitinase activity);GO:0005576(extracellular region);GO:0008061(chitin binding);GO:0016998(cell wall macromolecule catabolic process);GO:0050832(defense response to fungus);GO:0050832(defense response to fungus)	00520(Amino sugar and nucleotide sugar metabolism);04016(MAPK signaling pathway - plant);04016(MAPK signaling pathway - plant)	K20547	EC:3.2.1.14
TRITD_7Av1G275340	zinc finger protein ZAT9-like [Aegilops tauschii subsp. tauschii]	4.64501	16.4163	0.282952	-1.82137	0.00963507	1	down	NA	NA	NA	NA
TRITD_7Av1G279410	Ananain [Triticum urartu]	13.3946	36.9193	0.362809	-1.46272	0.035445	1	down	GO:0004197(cysteine-type endopeptidase activity);GO:0005615(extracellular space);GO:0005764(lysosome);GO:0051603(proteolysis involved in cellular protein catabolic process);GO:0005576(extracellular region);GO:0006508(proteolysis);GO:0008234(cysteine-type peptidase activity);GO:0008234(cysteine-type peptidase activity)	04145(Phagosome);04145(Phagosome)	K01365	EC:3.4.22.15
TRITD_7Bv1G015120	flavonol synthase/flavanone 3-hydroxylase-like [Aegilops tauschii subsp. tauschii]	0.984921	2.88682	0.341179	-1.5514	0.0297778	1	down	GO:0051213(dioxygenase activity)	00270(Cysteine and methionine metabolism);00941(Flavonoid biosynthesis)	K05278	EC:1.14.20.6
TRITD_7Bv1G018280	Two-component response regulator ARR12 [Triticum urartu];two-component response regulator ORR22-like isoform X4 [Aegilops tauschii subsp. tauschii]	0.516368	1.61446	0.319838	-1.64458	0.0232172	1	down	GO:0000160(phosphorelay signal transduction system);GO:0005634(nucleus);GO:0009736(cytokinin-activated signaling pathway);GO:0043565(sequence-specific DNA binding);GO:0045893(positive regulation of transcription, DNA-templated);GO:0045893(positive regulation of transcription, DNA-templated)	04075(Plant hormone signal transduction);04075(Plant hormone signal transduction)	K14491	NA
TRITD_7Bv1G054860	uncharacterized protein LOC109784334 [Aegilops tauschii subsp. tauschii];Epoxide hydrolase 2 [Triticum urartu]	12.4052	4.31565	2.87448	1.5233	0.0184294	1	up	GO:0016787(hydrolase activity);GO:0016787(hydrolase activity)	00590(Arachidonic acid metabolism);04146(Peroxisome);00260(Glycine, serine and threonine metabolism);00260(Glycine, serine and threonine metabolism)	K08726;K01079	EC:3.3.2.10;EC:3.1.3.76;EC:3.1.3.3
TRITD_7Bv1G059290	22.7 kDa heat-shock protein [Aegilops peregrina]	16.8923	5.45751	3.09524	1.63005	0.0128856	1	up	GO:0006970(response to osmotic stress);GO:0009408(response to heat)	04141(Protein processing in endoplasmic reticulum)	K13993	NA
TRITD_7Bv1G064570	Methyl-CpG-binding domain-containing protein 2 [Triticum urartu]	3.15522	1.16076	2.71823	1.44267	0.0308523	1	up	GO:0000122(negative regulation of transcription by RNA polymerase II);GO:0005634(nucleus);GO:0006346(methylation-dependent chromatin silencing);GO:0008327(methyl-CpG binding);GO:0008327(methyl-CpG binding)	NA	NA	NA
TRITD_7Bv1G108070	hypothetical protein TRIUR3_27521 [Triticum urartu]	3.50773	1.30208	2.69394	1.42972	0.0310722	1	up	NA	NA	NA	NA
TRITD_7Bv1G108620	protein LHY [Aegilops tauschii subsp. tauschii];Protein LHY [Triticum urartu];LHY [Triticum aestivum]	7.40147	1.988	3.72307	1.89649	0.0040891	1	up	GO:0003677(DNA binding);GO:0003700(DNA binding transcription factor activity);GO:0005634(nucleus);GO:0006351(transcription, DNA-templated);GO:0006355(regulation of transcription, DNA-templated);GO:0007623(circadian rhythm);GO:0009409(response to cold);GO:0009651(response to salt stress);GO:0009723(response to ethylene);GO:0009733(response to auxin);GO:0009737(response to abscisic acid);GO:0009739…	04712(Circadian rhythm - plant);04712(Circadian rhythm - plant)	K12133	NA
TRITD_7Bv1G109890	DEAD-box ATP-dependent RNA helicase 42-like [Aegilops tauschii subsp. tauschii]	0.484644	9.52809	0.0508648	-4.29719	1.74038e-08	0.000178348	down	GO:0000398(mRNA splicing, via spliceosome);GO:0004004(ATP-dependent RNA helicase activity);GO:0010468(regulation of gene expression);GO:0010501(RNA secondary structure unwinding);GO:0010501(RNA secondary structure unwinding)	03040(Spliceosome);03040(Spliceosome)	K12811	EC:3.6.4.13
TRITD_7Bv1G154990	peroxidase P7-like [Aegilops tauschii subsp. tauschii]	2.46093	7.18067	0.342716	-1.54492	0.0282171	1	down	GO:0004601(peroxidase activity);GO:0005515(protein binding);GO:0005576(extracellular region);GO:0005618(cell wall);GO:0005794(Golgi apparatus);GO:0005829(cytosol);GO:0006979(response to oxidative stress);GO:0009809(lignin biosynthetic process);GO:0010089(xylem development);GO:0020037(heme binding);GO:0042744(hydrogen peroxide catabolic process);GO:0046872(metal ion binding);GO:0048046(apoplast);G…	00940(Phenylpropanoid biosynthesis)	K00430	EC:1.11.1.7
TRITD_7Bv1G184650	probable 2-oxoglutarate-dependent dioxygenase At3g49630 [Aegilops tauschii subsp. tauschii]	3.28714	11.8911	0.276436	-1.85498	0.00819698	1	down	GO:0009267(cellular response to starvation);GO:0051213(dioxygenase activity);GO:0051213(dioxygenase activity)	00904(Diterpenoid biosynthesis);00904(Diterpenoid biosynthesis)	K04124	EC:1.14.11.15
TRITD_7Bv1G211580	protein ECERIFERUM 3-like [Aegilops tauschii subsp. tauschii]	1.73808	0.614049	2.83053	1.50107	0.0233169	1	up	GO:0010025(wax biosynthetic process);GO:0043447(alkane biosynthetic process);GO:0046184(aldehyde biosynthetic process);GO:0046184(aldehyde biosynthetic process)	00073(Cutin, suberine and wax biosynthesis);00073(Cutin, suberine and wax biosynthesis)	K15404	EC:4.1.99.5
TRITD_7Bv1G230330	powdery mildew resistance-related protein [Triticum urartu]	0.854572	0.303784	2.81309	1.49216	0.0240388	1	up	GO:0005515(protein binding);GO:0005524(ATP binding);GO:0005576(extracellular region);GO:0006952(defense response);GO:0043531(ADP binding)	NA	NA	NA

## Sheet: HS - DBA Aurora vs L6
Table S6 continued. List of genes showing genotype-dependent expression patterns between DBA Aurora and L6 under each treatment condition.
Gene_name	Description	FPKM.TG5_HS	FPKM.SG5_HS	Fold-change (FC)	Log2(FC)	pval	qval	Regulation	GO terms	KEGG pathways	KO (KEGG ORTHOLOGY) entry identifier	EC (Enzyme Commission) number
TRITD_1Av1G000490	cytochrome P450 72A15-like [Aegilops tauschii subsp. tauschii]	0.671467	3.90392	0.171998	-2.53954	0.000173723	0.0425807	down	GO:0004497(monooxygenase activity);GO:0004497(monooxygenase activity)	NA	NA	NA
TRITD_1Av1G000990	Protein TAR1 [Capsicum baccatum]	9.11168	21.8857	0.41633	-1.2642	0.040682	1	down	NA	NA	NA	NA
TRITD_1Av1G002040	uncharacterized protein LOC109750462 [Aegilops tauschii subsp. tauschii];hypothetical protein TRIUR3_00483 [Triticum urartu]	5.56385	1.53912	3.61495	1.85397	0.0117624	0.642312	up	NA	NA	NA	NA
TRITD_1Av1G006120	probable serine/threonine-protein kinase PBL11 [Aegilops tauschii subsp. tauschii];putative serine/threonine-protein kinase NAK [Triticum urartu]	13.2457	4.8325	2.74097	1.45469	0.0466131	1	up	GO:0004675(transmembrane receptor protein serine/threonine kinase activity);GO:0005524(ATP binding);GO:0005886(plasma membrane);GO:0006468(protein phosphorylation);GO:0006952(defense response);GO:0007166(cell surface receptor signaling pathway);GO:0009507(chloroplast);GO:0016301(kinase activity);GO:0016301(kinase activity)	NA	NA	NA
TRITD_1Av1G006510	EGF domain-specific O-linked N-acetylglucosamine transferase-like [Aegilops tauschii subsp. tauschii]	6.16681	0.825049	7.47447	2.90197	8.86702e-05	0.0285854	up	GO:0005576(extracellular region);GO:0016021(integral component of membrane);GO:0016757(transferase activity, transferring glycosyl groups)	00514(Other types of O-glycan biosynthesis)	K18134	EC:2.4.1.255
TRITD_1Av1G007710	hydroxyproline O-galactosyltransferase GALT6-like [Aegilops tauschii subsp. tauschii];putative beta-1,3-galactosyltransferase 18 [Triticum urartu]	1.18396	3.42729	0.345449	-1.53346	0.0150648	0.713443	down	GO:0000139(Golgi membrane);GO:0005794(Golgi apparatus);GO:0006486(protein glycosylation);GO:0008378(galactosyltransferase activity);GO:0009507(chloroplast);GO:0010405(arabinogalactan protein metabolic process);GO:0016021(integral component of membrane);GO:0016758(transferase activity, transferring hexosyl groups);GO:0018258(protein O-linked glycosylation via hydroxyproline);GO:0030246(carbohydrat…	NA	NA	NA
TRITD_1Av1G008040	phenylalanine ammonia-lyase-like [Aegilops tauschii subsp. tauschii];Phenylalanine ammonia-lyase [Triticum urartu]	0.954585	0.245613	3.88654	1.95849	0.0077867	0.510251	up	GO:0005515(protein binding);GO:0005737(cytoplasm);GO:0006559(L-phenylalanine catabolic process);GO:0006952(defense response);GO:0006979(response to oxidative stress);GO:0009555(pollen development);GO:0009611(response to wounding);GO:0009699(phenylpropanoid biosynthetic process);GO:0009800(cinnamic acid biosynthetic process);GO:0009819(drought recovery);GO:0010224(response to UV-B);GO:0045548(phen…	00360(Phenylalanine metabolism);00940(Phenylpropanoid biosynthesis);00940(Phenylpropanoid biosynthesis)	K10775	EC:4.3.1.24
TRITD_1Av1G012200	uncharacterized protein LOC109758202 [Aegilops tauschii subsp. tauschii]	5.30851	12.8406	0.413416	-1.27433	0.0379515	1	down	NA	NA	NA	NA
TRITD_1Av1G012360	uncharacterized protein LOC109744923 isoform X1 [Aegilops tauschii subsp. tauschii];hypothetical protein TRIUR3_21210 [Triticum urartu];hypothetical protein TRIUR3_21211 [Triticum urartu]	3.04544	13.7441	0.221582	-2.17409	0.000854155	0.12714	down	NA	NA	NA	NA
TRITD_1Av1G013390	ABC transporter G family member 5-like [Aegilops tauschii subsp. tauschii]	2.50839	6.31596	0.397151	-1.33224	0.0302396	0.978845	down	GO:0005886(plasma membrane);GO:0016021(integral component of membrane);GO:0042626(ATPase activity, coupled to transmembrane movement of substances)	02010(ABC transporters)	K05681	NA
TRITD_1Av1G013870	defensin [Triticum aestivum]	61.6561	21.9717	2.80615	1.48859	0.0415749	1	up	NA	NA	NA	NA
TRITD_1Av1G013910	defensin [Triticum aestivum]	43.1044	11.6156	3.71091	1.89177	0.00928295	0.559224	up	GO:0005576(extracellular region);GO:0005618(cell wall);GO:0005886(plasma membrane);GO:0006952(defense response);GO:0009505(plant-type cell wall);GO:0030414(peptidase inhibitor activity);GO:0031640(killing of cells of other organism);GO:0050832(defense response to fungus)	NA	NA	NA
TRITD_1Av1G020690	hypothetical protein TRIUR3_29969 [Triticum urartu];uncharacterized protein LOC109760317 [Aegilops tauschii subsp. tauschii]	5.43453	1.8968	2.86511	1.51859	0.0374754	1	up	GO:0003674(molecular_function);GO:0005575(cellular_component);GO:0008150(biological_process);GO:0005634(nucleus);GO:0005634(nucleus)	NA	NA	NA
TRITD_1Av1G022380	uncharacterized protein At4g08330, chloroplastic-like [Aegilops tauschii subsp. tauschii]	2.67979	6.6446	0.403303	-1.31006	0.038292	1	down	NA	NA	NA	NA
TRITD_1Av1G024610	Endoglucanase 14 [Triticum urartu]	7.45998	2.06752	3.60818	1.85127	0.0109234	0.613184	up	GO:0004553(hydrolase activity, hydrolyzing O-glycosyl compounds);GO:0005576(extracellular region);GO:0008810(cellulase activity);GO:0030245(cellulose catabolic process);GO:0071555(cell wall organization)	00500(Starch and sucrose metabolism)	K01179	EC:3.2.1.4
TRITD_1Av1G036160	hypothetical protein TRIUR3_26282 [Triticum urartu]	22.7776	69.5175	0.327653	-1.60976	0.01027	0.592028	down	NA	NA	NA	NA
TRITD_1Av1G038640	hypothetical protein TRIUR3_35361 [Triticum urartu];uncharacterized protein LOC109761708 [Aegilops tauschii subsp. tauschii]	202.261	588.772	0.343531	-1.54149	0.0129994	0.670618	down	GO:0004806(triglyceride lipase activity);GO:0006629(lipid metabolic process);GO:0009507(chloroplast);GO:0009507(chloroplast)	03040(Spliceosome);03040(Spliceosome)	K12863	NA
TRITD_1Av1G042550	F-box protein At5g07610-like isoform X1 [Aegilops tauschii subsp. tauschii]	5.12879	12.9275	0.396736	-1.33375	0.029613	0.978845	down	GO:0004842(ubiquitin-protein transferase activity);GO:0019005(SCF ubiquitin ligase complex);GO:0031146(SCF-dependent proteasomal ubiquitin-dependent protein catabolic process);GO:0031146(SCF-dependent proteasomal ubiquitin-dependent protein catabolic process)	NA	NA	NA
TRITD_1Av1G044600	uncharacterized protein LOC109751044 [Aegilops tauschii subsp. tauschii]	0.713524	3.14318	0.227007	-2.13919	0.00121001	0.157296	down	GO:0004553(hydrolase activity, hydrolyzing O-glycosyl compounds);GO:0005576(extracellular region);GO:0005975(carbohydrate metabolic process)	NA	NA	NA
TRITD_1Av1G044620	type I inorganic proton-pumping pyrophosphatase 3-A [Triticum aestivum];pyrophosphate-energized vacuolar membrane proton pump 1-like [Aegilops tauschii subsp. tauschii];predicted protein [Hordeum vulgare subsp. vulgare]	29.1301	123.964	0.234989	-2.08934	0.00119049	0.155388	down	GO:0000325(plant-type vacuole);GO:0004427(inorganic diphosphatase activity);GO:0005739(mitochondrion);GO:0005773(vacuole);GO:0005774(vacuolar membrane);GO:0005794(Golgi apparatus);GO:0005829(cytosol);GO:0005886(plasma membrane);GO:0009414(response to water deprivation);GO:0009507(chloroplast);GO:0009651(response to salt stress);GO:0009678(hydrogen-translocating pyrophosphatase activity);GO:000970…	00190(Oxidative phosphorylation);00190(Oxidative phosphorylation)	K01507	EC:3.6.1.1
TRITD_1Av1G045680	uncharacterized protein LOC109785735 [Aegilops tauschii subsp. tauschii]	4.99088	13.3038	0.375147	-1.41447	0.0229533	0.879484	down	NA	NA	NA	NA
TRITD_1Av1G046430	pentatricopeptide repeat-containing protein At4g35850, mitochondrial [Aegilops tauschii subsp. tauschii];hypothetical protein TRIUR3_18906 [Triticum urartu]	14.8096	5.06011	2.92672	1.54929	0.0332396	1	up	GO:0003674(molecular_function);GO:0005739(mitochondrion);GO:0009451(RNA modification);GO:0009451(RNA modification)	NA	NA	NA
TRITD_1Av1G052410	boron transporter 4-like [Aegilops tauschii subsp. tauschii];Boron transporter 4 [Triticum urartu]	7.02221	16.2429	0.432325	-1.20981	0.0452077	1	down	GO:0005887(integral component of plasma membrane);GO:0008509(anion transmembrane transporter activity);GO:0051453(regulation of intracellular pH);GO:0098656(anion transmembrane transport);GO:0098656(anion transmembrane transport)	NA	NA	NA
TRITD_1Av1G056150	protein ALP1-like [Aegilops tauschii subsp. tauschii]	6.37425	2.07797	3.06754	1.61708	0.0266289	0.948977	up	GO:0005634(nucleus);GO:0005774(vacuolar membrane);GO:0005886(plasma membrane);GO:0009507(chloroplast);GO:0016020(membrane)	NA	NA	NA
TRITD_1Av1G060130	uncharacterized protein LOC109761641 [Aegilops tauschii subsp. tauschii]	4.53016	11.095	0.408305	-1.29228	0.0361575	1	down	NA	NA	NA	NA
TRITD_1Av1G092170	protein NRT1/ PTR FAMILY 5.2-like [Aegilops tauschii subsp. tauschii]	2.16175	0.525018	4.11748	2.04176	0.00611807	0.445454	up	GO:0005215(transporter activity);GO:0005886(plasma membrane);GO:0006857(oligopeptide transport);GO:0009624(response to nematode);GO:0016020(membrane);GO:0016021(integral component of membrane);GO:0022857(transmembrane transporter activity);GO:0055085(transmembrane transport);GO:0009611(response to wounding);GO:0009737(response to abscisic acid);GO:0009751(response to salicylic acid);GO:0009753(re…	NA	NA	NA
TRITD_1Av1G103880	cytochrome P450 86B1-like [Aegilops tauschii subsp. tauschii]	0.894784	3.52913	0.253542	-1.9797	0.0025307	0.260444	down	GO:0004497(monooxygenase activity);GO:0005506(iron ion binding);GO:0005783(endoplasmic reticulum);GO:0005789(endoplasmic reticulum membrane);GO:0009507(chloroplast);GO:0010345(suberin biosynthetic process);GO:0016021(integral component of membrane);GO:0016705(oxidoreductase activity, acting on paired donors, with incorporation or reduction of molecular oxygen);GO:0019825(oxygen binding);GO:002003…	00073(Cutin, suberine and wax biosynthesis)	K15402	EC:1.14.-.-
TRITD_1Av1G104110	Thioredoxin-like protein 4A [Triticum urartu]	121.391	41.9896	2.89099	1.53156	0.0351288	1	up	GO:0000245(spliceosomal complex assembly);GO:0005681(spliceosomal complex);GO:0005682(U5 snRNP);GO:0046540(U4/U6 x U5 tri-snRNP complex)	03040(Spliceosome)	K12859	NA
TRITD_1Av1G105030	uncharacterized protein LOC109772947 [Aegilops tauschii subsp. tauschii]	5.662	1.88779	2.99928	1.58462	0.0322999	1	up	NA	NA	NA	NA
TRITD_1Av1G106730	probable aquaporin TIP3-1 [Aegilops tauschii subsp. tauschii]	28.2236	93.3042	0.302491	-1.72504	0.00616932	0.445488	down	GO:0005887(integral component of plasma membrane);GO:0009705(plant-type vacuole membrane);GO:0009992(cellular water homeostasis);GO:0015250(water channel activity);GO:0015254(glycerol channel activity);GO:0034220(ion transmembrane transport);GO:0042807(central vacuole)	NA	NA	NA
TRITD_1Av1G109510	microtubule-associated protein RP/EB family member 1C [Aegilops tauschii subsp. tauschii]	16.4573	4.22436	3.8958	1.96192	0.00683576	0.472021	up	GO:0005618(cell wall);GO:0005634(nucleus);GO:0005730(nucleolus);GO:0005737(cytoplasm);GO:0005819(spindle);GO:0005874(microtubule);GO:0007049(cell cycle);GO:0008017(microtubule binding);GO:0009524(phragmoplast);GO:0009652(thigmotropism);GO:0030865(cortical cytoskeleton organization);GO:0051301(cell division);GO:0051301(cell division)	NA	NA	NA
TRITD_1Av1G113360	Valyl-tRNA synthetase [Triticum urartu];predicted protein [Hordeum vulgare subsp. vulgare]	0.700498	2.23511	0.313406	-1.67389	0.00899402	0.549028	down	GO:0004832(valine-tRNA ligase activity);GO:0005829(cytosol);GO:0006438(valyl-tRNA aminoacylation);GO:0006438(valyl-tRNA aminoacylation)	00970(Aminoacyl-tRNA biosynthesis);00970(Aminoacyl-tRNA biosynthesis)	K01873	EC:6.1.1.9
TRITD_1Av1G132490	RecName: Full=EC protein III; AltName: Full=Zinc metallothionein class II	5.3897	124.686	0.0432264	-4.53194	1.324e-09	5.63653e-06	down	NA	NA	NA	NA
TRITD_1Av1G147230	Mitochondrial division protein 1 [Triticum urartu];putative E3 ubiquitin-protein ligase LIN-1 [Aegilops tauschii subsp. tauschii]	0.581575	1.55833	0.373204	-1.42196	0.0240336	0.901224	down	NA	NA	NA	NA
TRITD_1Av1G150360	lichenase-2 [Aegilops tauschii subsp. tauschii]	54.2835	133.079	0.407905	-1.29369	0.0333899	1	down	GO:0004553(hydrolase activity, hydrolyzing O-glycosyl compounds);GO:0030247(polysaccharide binding);GO:0046658(anchored component of plasma membrane)	00500(Starch and sucrose metabolism)	K19893	EC:3.2.1.39
TRITD_1Av1G157030	dehydration-responsive element-binding protein 2C-like [Aegilops tauschii subsp. tauschii]	3.18701	12.7999	0.248988	-2.00585	0.00199938	0.218361	down	GO:0003700(DNA binding transcription factor activity);GO:0005634(nucleus);GO:0043565(sequence-specific DNA binding);GO:0044212(transcription regulatory region DNA binding);GO:0045893(positive regulation of transcription, DNA-templated)	NA	NA	NA
TRITD_1Av1G160200	Kinesin-4 [Triticum urartu]	4.02403	1.35402	2.97192	1.57139	0.0318543	1	up	GO:0003777(microtubule motor activity);GO:0005871(kinesin complex);GO:0007018(microtubule-based movement);GO:0016887(ATPase activity);GO:0016887(ATPase activity)	NA	NA	NA
TRITD_1Av1G163200	65-kDa microtubule-associated protein 5-like [Aegilops tauschii subsp. tauschii];hypothetical protein TRIUR3_20200 [Triticum urartu]	6.43068	2.07966	3.09218	1.62862	0.0256146	0.926194	up	GO:0000226(microtubule cytoskeleton organization);GO:0000911(cytokinesis by cell plate formation);GO:0000922(spindle pole);GO:0005634(nucleus);GO:0005819(spindle);GO:0005874(microtubule);GO:0008017(microtubule binding);GO:0008283(cell proliferation);GO:0009524(phragmoplast);GO:0009574(preprophase band);GO:0048528(post-embryonic root development);GO:0055028(cortical microtubule);GO:0072686(mitotic…	NA	NA	NA
TRITD_1Av1G167640	phospholipase A1-II 7-like [Aegilops tauschii subsp. tauschii]	15.0378	5.41522	2.77695	1.4735	0.0435677	1	up	GO:0005737(cytoplasm);GO:0008970(phosphatidylcholine 1-acylhydrolase activity)	00220(Arginine biosynthesis)	K00145	EC:1.2.1.38
TRITD_1Av1G176190	kinesin-like protein KIN-10C [Aegilops tauschii subsp. tauschii]	4.91762	1.47452	3.33507	1.73772	0.0173486	0.7726	up	GO:0003777(microtubule motor activity);GO:0005871(kinesin complex);GO:0007018(microtubule-based movement);GO:0016887(ATPase activity)	NA	NA	NA
TRITD_1Av1G177770	putative histone H4, Ribonuclease H-like domain protein [Helianthus annuus]	112.472	41.7449	2.69427	1.4299	0.0498558	1	up	GO:0000788(nuclear nucleosome);GO:0003677(DNA binding);GO:0006334(nucleosome assembly)	NA	NA	NA
TRITD_1Av1G181500	Aldose reductase [Triticum urartu]	1.57997	10.9365	0.144468	-2.79118	4.92467e-05	0.0178851	down	GO:0005737(cytoplasm);GO:0005737(cytoplasm)	00010(Glycolysis / Gluconeogenesis);00040(Pentose and glucuronate interconversions);00561(Glycerolipid metabolism);00561(Glycerolipid metabolism)	K00002	EC:1.1.1.2
TRITD_1Av1G182820	hypothetical protein TRIUR3_05552 [Triticum urartu]	10.2472	24.8226	0.412817	-1.27643	0.035681	1	down	GO:0004175(endopeptidase activity);GO:0005634(nucleus);GO:0016926(protein desumoylation);GO:0016929(SUMO-specific protease activity);GO:0016929(SUMO-specific protease activity)	NA	NA	NA
TRITD_1Av1G183460	protein LURP-one-related 8-like [Aegilops tauschii subsp. tauschii]	5.54593	13.2216	0.419459	-1.2534	0.0411023	1	down	GO:0006952(defense response)	NA	NA	NA
TRITD_1Av1G183860	BRCA1-associated RING domain protein 1-like [Aegilops tauschii subsp. tauschii]	4.28407	1.31282	3.26325	1.70631	0.0195343	0.815155	up	GO:0000724(double-strand break repair via homologous recombination);GO:0004842(ubiquitin-protein transferase activity);GO:0005886(plasma membrane);GO:0031436(BRCA1-BARD1 complex);GO:0035066(positive regulation of histone acetylation);GO:0035067(negative regulation of histone acetylation);GO:0042127(regulation of cell proliferation);GO:0045717(negative regulation of fatty acid biosynthetic process…	03440(Homologous recombination);03440(Homologous recombination)	K10683	NA
TRITD_1Av1G184880	uncharacterized protein At1g05835-like [Aegilops tauschii subsp. tauschii]	218.047	57.5971	3.78573	1.92057	0.00768252	0.504454	up	NA	NA	NA	NA
TRITD_1Av1G185190	somatic embryogenesis receptor kinase 2-like [Aegilops tauschii subsp. tauschii]	81.1898	29.7596	2.72819	1.44794	0.0466546	1	up	NA	NA	NA	NA
TRITD_1Av1G190920	hypothetical protein TRIUR3_07040 [Triticum urartu]	1.41287	4.15389	0.340131	-1.55584	0.013836	0.681381	down	NA	NA	NA	NA
TRITD_1Av1G191870	low-temperature-induced cysteine proteinase [Aegilops tauschii subsp. tauschii]	2.77491	12.4349	0.223155	-2.16388	0.00109191	0.145477	down	GO:0005249(voltage-gated potassium channel activity);GO:0005887(integral component of plasma membrane);GO:0042391(regulation of membrane potential)	04145(Phagosome)	K01365	EC:3.4.22.15
TRITD_1Av1G192220	Poly [ADP-ribose] polymerase 3 [Triticum urartu]	0.524467	1.29214	0.405889	-1.30084	0.0386033	1	down	GO:0003910(DNA ligase (ATP) activity);GO:0005737(cytoplasm);GO:0006273(lagging strand elongation);GO:0051103(DNA ligation involved in DNA repair);GO:0051103(DNA ligation involved in DNA repair)	03410(Base excision repair);03410(Base excision repair)	K10798	EC:2.4.2.30
TRITD_1Av1G197370	hypothetical protein TRIUR3_16780 [Triticum urartu]	82.0515	20.3965	4.02282	2.00821	0.00534437	0.403771	up	NA	NA	NA	NA
TRITD_1Av1G200370	early nodulin-like protein 1 [Aegilops tauschii subsp. tauschii]	48.413	6.88411	7.03257	2.81405	0.000118824	0.0340655	up	GO:0046658(anchored component of plasma membrane)	00230(Purine metabolism);00240(Pyrimidine metabolism);03020(RNA polymerase)	K03006	EC:2.7.7.6
TRITD_1Av1G201930	cytochrome P450 94B3-like [Aegilops tauschii subsp. tauschii]	1.09695	3.45019	0.31794	-1.65317	0.00957848	0.568494	down	GO:0005506(iron ion binding);GO:0009507(chloroplast);GO:0009611(response to wounding);GO:0009694(jasmonic acid metabolic process);GO:0016021(integral component of membrane);GO:0016705(oxidoreductase activity, acting on paired donors, with incorporation or reduction of molecular oxygen);GO:0019825(oxygen binding);GO:0020037(heme binding);GO:0052694(jasmonoyl-isoleucine-12-hydroxylase activity);GO:…	NA	NA	NA
TRITD_1Av1G206530	chlorophyll a-b binding protein of LHCII type 1 [Aegilops tauschii subsp. tauschii];Chlorophyll a-b binding protein 25, chloroplastic [Triticum urartu];Chlorophyll a-b binding protein 3C, chloroplastic [Triticum urartu]	29.4174	3.61217	8.14398	3.02573	3.77764e-05	0.015162	up	GO:0009416(response to light stimulus);GO:0009535(chloroplast thylakoid membrane);GO:0009768(photosynthesis, light harvesting in photosystem I);GO:0009941(chloroplast envelope);GO:0010287(plastoglobule);GO:0016168(chlorophyll binding);GO:0031409(pigment binding);GO:0031409(pigment binding)	00196(Photosynthesis - antenna proteins);00196(Photosynthesis - antenna proteins)	K08912	NA
TRITD_1Av1G208990	hypothetical protein C2845_PM05G29340 [Panicum miliaceum]	4.03547	13.1552	0.306759	-1.70482	0.00755139	0.500314	down	GO:0005759(mitochondrial matrix);GO:0006879(cellular iron ion homeostasis);GO:0008198(ferrous iron binding);GO:0036455(iron-sulfur transferase activity);GO:0044571([2Fe-2S] cluster assembly);GO:0051537(2 iron, 2 sulfur cluster binding);GO:0051539(4 iron, 4 sulfur cluster binding);GO:0097428(protein maturation by iron-sulfur cluster transfer)	NA	NA	NA
TRITD_1Av1G209050	anthranilate O-methyltransferase 2-like [Aegilops tauschii subsp. tauschii]	2.17957	7.00403	0.311187	-1.68414	0.00917168	0.555648	down	GO:0005634(nucleus);GO:0008757(S-adenosylmethionine-dependent methyltransferase activity);GO:0032259(methylation)	NA	NA	NA
TRITD_1Av1G209090	anthranilate O-methyltransferase 2-like [Aegilops tauschii subsp. tauschii]	2.40085	5.8346	0.411485	-1.28109	0.0374333	1	down	GO:0005634(nucleus);GO:0008757(S-adenosylmethionine-dependent methyltransferase activity);GO:0032259(methylation);GO:0032259(methylation)	NA	NA	NA
TRITD_1Av1G210740	hypothetical protein TRIUR3_17355 [Triticum urartu]	117.871	385.519	0.305746	-1.7096	0.00656685	0.459379	down	NA	NA	NA	NA
TRITD_1Av1G217100	guanine nucleotide-binding protein subunit beta-like protein A [Aegilops tauschii subsp. tauschii]	97.0707	33.9076	2.8628	1.51743	0.0364294	1	up	GO:0005515(protein binding);GO:0005737(cytoplasm);GO:0005886(plasma membrane);GO:0050832(defense response to fungus);GO:0060267(positive regulation of respiratory burst)	NA	NA	NA
TRITD_1Av1G218340	embryonic protein DC-8-like [Aegilops tauschii subsp. tauschii]	1.00085	5.6196	0.178099	-2.48925	0.000199255	0.0463615	down	NA	NA	NA	NA
TRITD_1Av1G219080	CTP synthase-like [Aegilops tauschii subsp. tauschii];CTP synthase 1 [Triticum urartu]	89.4235	16.4284	5.44322	2.44446	0.000718492	0.11535	up	GO:0003883(CTP synthase activity);GO:0005524(ATP binding);GO:0005737(cytoplasm);GO:0005829(cytosol);GO:0009793(embryo development ending in seed dormancy);GO:0044210('de novo' CTP biosynthetic process);GO:0046686(response to cadmium ion);GO:0046686(response to cadmium ion)	00240(Pyrimidine metabolism);00240(Pyrimidine metabolism)	K01937	EC:6.3.4.2
TRITD_1Av1G219740	phospholipase A1-II 7-like [Aegilops tauschii subsp. tauschii]	0.814822	9.00426	0.0904929	-3.46605	1.06665e-06	0.00122318	down	GO:0005737(cytoplasm);GO:0008970(phosphatidylcholine 1-acylhydrolase activity);GO:0008970(phosphatidylcholine 1-acylhydrolase activity)	00220(Arginine biosynthesis);00220(Arginine biosynthesis)	K00145	EC:1.2.1.38
TRITD_1Av1G221050	uncharacterized protein LOC109739812 [Aegilops tauschii subsp. tauschii];hypothetical protein TRIUR3_18214 [Triticum urartu]	1.29314	3.64759	0.354518	-1.49607	0.0184947	0.791501	down	GO:0005634(nucleus);GO:0008308(voltage-gated anion channel activity);GO:0031307(integral component of mitochondrial outer membrane);GO:1900057(positive regulation of leaf senescence);GO:1900057(positive regulation of leaf senescence)	NA	NA	NA
TRITD_1Av1G221140	uncharacterized protein LOC109740203 [Aegilops tauschii subsp. tauschii]	24.1785	135.248	0.178771	-2.48381	0.000172399	0.0425807	down	NA	NA	NA	NA
TRITD_1Av1G222870	asparagine synthetase [glutamine-hydrolyzing] 2-like [Aegilops tauschii subsp. tauschii]	5.97221	1.41497	4.22075	2.0775	0.00430133	0.353226	up	GO:0004066(asparagine synthase (glutamine-hydrolyzing) activity);GO:0005829(cytosol);GO:0006529(asparagine biosynthetic process);GO:0006541(glutamine metabolic process);GO:0042803(protein homodimerization activity);GO:0042803(protein homodimerization activity)	00250(Alanine, aspartate and glutamate metabolism);00250(Alanine, aspartate and glutamate metabolism)	K01953	EC:6.3.5.4
TRITD_1Av1G223550	S-type anion channel SLAH2-like [Aegilops tauschii subsp. tauschii];S-type anion channel SLAH2 [Triticum urartu]	0.633969	0.207971	3.04835	1.60803	0.0323179	1	up	GO:0005215(transporter activity);GO:0005886(plasma membrane);GO:0006873(cellular ion homeostasis);GO:0008308(voltage-gated anion channel activity);GO:0016021(integral component of membrane);GO:0016021(integral component of membrane)	NA	NA	NA
TRITD_1Av1G224640	uncharacterized protein LOC109784875 isoform X1 [Aegilops tauschii subsp. tauschii];hypothetical protein TRIUR3_04918 [Triticum urartu];hypothetical protein TRIUR3_04917 [Triticum urartu]	0.255251	1.19311	0.213938	-2.22473	0.000780676	0.121095	down	GO:0001002(RNA polymerase III type 1 promoter sequence-specific DNA binding);GO:0003674(molecular_function);GO:0005634(nucleus);GO:0006384(transcription initiation from RNA polymerase III promoter);GO:0008150(biological_process);GO:0008150(biological_process)	NA	NA	NA
TRITD_1Av1G224820	hypothetical protein TRIUR3_35008 [Triticum urartu]	24.9845	5.13843	4.86228	2.28163	0.00207845	0.224703	up	NA	NA	NA	NA
TRITD_1Av1G225410	hypothetical protein TRIUR3_24195 [Triticum urartu];hypothetical protein TRIUR3_34437 [Triticum urartu]	24.0866	7.97282	3.02109	1.59507	0.0308745	0.987348	up	NA	NA	NA	NA
TRITD_1Av1G225900	uncharacterized protein LOC112937345 [Oryza sativa Japonica Group]	1.02572	7.70808	0.133071	-2.90973	2.55087e-05	0.0113758	down	NA	NA	NA	NA
TRITD_1Av1G231130	Hybrid signal transduction histidine kinase I [Triticum urartu]	9.50588	3.00119	3.16737	1.66329	0.0255012	0.92527	up	GO:0000155(phosphorelay sensor kinase activity);GO:0000160(phosphorelay signal transduction system);GO:0000166(nucleotide binding);GO:0004673(protein histidine kinase activity);GO:0005524(ATP binding);GO:0007165(signal transduction);GO:0016301(kinase activity);GO:0016310(phosphorylation);GO:0016740(transferase activity);GO:0016772(transferase activity, transferring phosphorus-containing groups);G…	NA	NA	NA
TRITD_1Bv1G000600	hydroxycinnamoyltransferase 1-like [Aegilops tauschii subsp. tauschii]	2.53351	6.94728	0.364677	-1.45531	0.0193271	0.812268	down	GO:0005515(protein binding);GO:0005737(cytoplasm);GO:0005829(cytosol);GO:0009809(lignin biosynthetic process);GO:0009963(positive regulation of flavonoid biosynthetic process);GO:0010252(auxin homeostasis);GO:0016020(membrane);GO:0016740(transferase activity);GO:0047172(shikimate O-hydroxycinnamoyltransferase activity);GO:0047205(quinate O-hydroxycinnamoyltransferase activity);GO:0071555(cell wal…	00940(Phenylpropanoid biosynthesis);00945(Stilbenoid, diarylheptanoid and gingerol biosynthesis);00941(Flavonoid biosynthesis);00941(Flavonoid biosynthesis)	K13065	EC:2.3.1.133
TRITD_1Bv1G001580	uncharacterized protein LOC109750462 [Aegilops tauschii subsp. tauschii]	6.62184	1.95637	3.38476	1.75905	0.016862	0.761494	up	NA	NA	NA	NA
TRITD_1Bv1G006210	serine proteinase inhibitor-like allergen [Triticum aestivum];subtilisin-chymotrypsin inhibitor-2A-like [Aegilops tauschii subsp. tauschii]	9.12686	43.5345	0.209647	-2.25397	0.000589491	0.102313	down	GO:0005515(protein binding);GO:0005515(protein binding)	NA	NA	NA
TRITD_1Bv1G006720	probable serine/threonine-protein kinase PBL10 [Aegilops tauschii subsp. tauschii]	1.30844	3.30585	0.395795	-1.33718	0.0361708	1	down	NA	NA	NA	NA
TRITD_1Bv1G010920	hypothetical protein OsI_14960 [Oryza sativa Indica Group]	1.67927	12.9612	0.129561	-2.94829	1.65936e-05	0.00845722	down	GO:0004842(ubiquitin-protein transferase activity);GO:0019005(SCF ubiquitin ligase complex);GO:0031146(SCF-dependent proteasomal ubiquitin-dependent protein catabolic process)	NA	NA	NA
TRITD_1Bv1G011100	fatty-acid-binding protein 3, chloroplastic-like [Aegilops tauschii subsp. tauschii]	2.95647	7.21698	0.409654	-1.28752	0.0368446	1	down	GO:0005504(fatty acid binding);GO:0006631(fatty acid metabolic process);GO:0009507(chloroplast);GO:0009570(chloroplast stroma);GO:0016872(intramolecular lyase activity)	NA	NA	NA
TRITD_1Bv1G017350	ABC transporter G family member 5-like [Aegilops tauschii subsp. tauschii]	1.22689	2.87073	0.42738	-1.22641	0.0459573	1	down	GO:0005886(plasma membrane);GO:0016021(integral component of membrane);GO:0042626(ATPase activity, coupled to transmembrane movement of substances)	02010(ABC transporters)	K05681	NA
TRITD_1Bv1G019940	hypothetical protein TRIUR3_01531 [Triticum urartu]	10.844	2.79887	3.87443	1.95398	0.00847363	0.533264	up	NA	NA	NA	NA
TRITD_1Bv1G032240	endoglucanase 14-like [Aegilops tauschii subsp. tauschii]	18.0046	4.61423	3.90197	1.9642	0.00666139	0.462638	up	GO:0004553(hydrolase activity, hydrolyzing O-glycosyl compounds);GO:0005576(extracellular region);GO:0008810(cellulase activity);GO:0030245(cellulose catabolic process);GO:0071555(cell wall organization)	00500(Starch and sucrose metabolism)	K01179	EC:3.2.1.4
TRITD_1Bv1G036730	peroxidase 5-like [Aegilops tauschii subsp. tauschii]	4.11896	1.02545	4.01674	2.00603	0.00654572	0.458901	up	GO:0004601(peroxidase activity);GO:0009505(plant-type cell wall);GO:0009664(plant-type cell wall organization)	00940(Phenylpropanoid biosynthesis)	K00430	EC:1.11.1.7
TRITD_1Bv1G039890	glucose and ribitol dehydrogenase homolog [Aegilops tauschii subsp. tauschii]	26.2325	145.718	0.180022	-2.47376	0.000178151	0.0426884	down	GO:0009507(chloroplast);GO:0016491(oxidoreductase activity);GO:0055114(oxidation-reduction process)	00061(Fatty acid biosynthesis);01040(Biosynthesis of unsaturated fatty acids);00780(Biotin metabolism);00333(Prodigiosin biosyntheses)	K00059	EC:1.1.1.100
TRITD_1Bv1G040520	predicted protein [Hordeum vulgare subsp. vulgare]	3.91374	9.91663	0.394664	-1.3413	0.0314862	0.994933	down	NA	NA	NA	NA
TRITD_1Bv1G051700	glyoxysomal fatty acid beta-oxidation multifunctional protein MFP-a-like isoform X2 [Aegilops tauschii subsp. tauschii];glyoxysomal fatty acid beta-oxidation multifunctional protein MFP-a-like isoform X1 [Aegilops tauschii subsp. tauschii];Glyoxysomal fatty acid beta-oxidation multifunctional protein MFP-a [Triticum urartu]	2.53845	5.96849	0.425308	-1.23342	0.0434796	1	down	GO:0004165(dodecenoyl-CoA delta-isomerase activity);GO:0004300(enoyl-CoA hydratase activity);GO:0006635(fatty acid beta-oxidation);GO:0008692(3-hydroxybutyryl-CoA epimerase activity);GO:0018812(3-hydroxyacyl-CoA dehydratase activity);GO:0009514(glyoxysome);GO:0009514(glyoxysome)	00071(Fatty acid degradation);00592(alpha-Linolenic acid metabolism);00592(alpha-Linolenic acid metabolism)	K10527	EC:4.2.1.17;EC:1.1.1.35
TRITD_1Bv1G084400	probable histone H2A variant 2 [Aegilops tauschii subsp. tauschii]	89.2075	29.7868	2.99487	1.58249	0.0290753	0.972363	up	GO:0000790(nuclear chromatin);GO:0003677(DNA binding);GO:0006342(chromatin silencing)	NA	NA	NA
TRITD_1Bv1G084710	F-box/kelch-repeat protein At1g55270-like isoform X1 [Aegilops tauschii subsp. tauschii]	3.55273	9.98618	0.355765	-1.491	0.0167824	0.760038	down	GO:0004842(ubiquitin-protein transferase activity);GO:0031463(Cul3-RING ubiquitin ligase complex);GO:0031463(Cul3-RING ubiquitin ligase complex)	NA	NA	NA
TRITD_1Bv1G089610	unnamed protein product [Triticum aestivum]	1.75685	4.90273	0.35834	-1.4806	0.0193956	0.813022	down	NA	NA	NA	NA
TRITD_1Bv1G090400	SHUGOSHIN 2-like [Aegilops tauschii subsp. tauschii]	3.20777	0.860136	3.72937	1.89893	0.0108829	0.613184	up	GO:0000775(chromosome, centromeric region);GO:0003674(molecular_function);GO:0005634(nucleus);GO:0034090(maintenance of meiotic sister chromatid cohesion);GO:0045132(meiotic chromosome segregation);GO:0045132(meiotic chromosome segregation)	NA	NA	NA
TRITD_1Bv1G092210	uncharacterized protein LOC100846051 isoform X1 [Brachypodium distachyon]	28.7789	9.24111	3.11423	1.63888	0.0244857	0.905772	up	NA	NA	NA	NA
TRITD_1Bv1G093280	uncharacterized protein LOC109737618 [Aegilops tauschii subsp. tauschii]	45.1676	107.615	0.419716	-1.25251	0.0386696	1	down	GO:0008150(biological_process);GO:0009507(chloroplast);GO:0009507(chloroplast)	NA	NA	NA
TRITD_1Bv1G096730	probable leucine-rich repeat receptor-like protein kinase At1g35710 [Aegilops tauschii subsp. tauschii]	2.14619	0.73323	2.92704	1.54944	0.034987	1	up	GO:0004674(protein serine/threonine kinase activity);GO:0005524(ATP binding);GO:0005886(plasma membrane);GO:0006468(protein phosphorylation);GO:0007169(transmembrane receptor protein tyrosine kinase signaling pathway);GO:0009506(plasmodesma);GO:0016021(integral component of membrane);GO:0046777(protein autophosphorylation);GO:0005515(protein binding);GO:0005634(nucleus);GO:0009755(hormone-mediate…	NA	NA	NA
TRITD_1Bv1G096750	acyltransferase-like protein At1g54570, chloroplastic [Aegilops tauschii subsp. tauschii]	3.97244	0.757229	5.24602	2.39122	0.0011145	0.14781	up	GO:0004144(diacylglycerol O-acyltransferase activity);GO:0010287(plastoglobule);GO:0033306(phytol metabolic process);GO:0033306(phytol metabolic process)	NA	NA	NA
TRITD_1Bv1G097260	protein ECERIFERUM 1-like [Aegilops tauschii subsp. tauschii]	12.4377	35.5804	0.349566	-1.51636	0.014536	0.703062	down	GO:0005783(endoplasmic reticulum);GO:0010025(wax biosynthetic process);GO:0010143(cutin biosynthetic process);GO:0043668(exine);GO:0048653(anther development);GO:0048653(anther development)	00073(Cutin, suberine and wax biosynthesis);00073(Cutin, suberine and wax biosynthesis)	K15404	EC:4.1.99.5
TRITD_1Bv1G107010	probable aquaporin TIP3-1 [Aegilops tauschii subsp. tauschii]	11.6464	74.5474	0.156228	-2.67827	6.19436e-05	0.021159	down	GO:0005887(integral component of plasma membrane);GO:0009705(plant-type vacuole membrane);GO:0009992(cellular water homeostasis);GO:0015250(water channel activity);GO:0015254(glycerol channel activity);GO:0034220(ion transmembrane transport);GO:0042807(central vacuole)	NA	NA	NA
TRITD_1Bv1G117270	Trehalase [Triticum urartu];probable trehalase [Aegilops tauschii subsp. tauschii]	0.645888	1.7538	0.368278	-1.44113	0.0247849	0.911589	down	GO:0004555(alpha,alpha-trehalase activity);GO:0005993(trehalose catabolic process);GO:0005993(trehalose catabolic process)	00500(Starch and sucrose metabolism);00500(Starch and sucrose metabolism)	K01194	EC:3.2.1.28
TRITD_1Bv1G118360	probable plastid-lipid-associated protein 10, chloroplastic [Aegilops tauschii subsp. tauschii];predicted protein [Hordeum vulgare subsp. vulgare]	1.54833	3.82982	0.404282	-1.30657	0.0378076	1	down	GO:0008150(biological_process);GO:0009507(chloroplast);GO:0010287(plastoglobule);GO:0010287(plastoglobule)	NA	NA	NA
TRITD_1Bv1G119210	aquaporin NIP3-1 [Aegilops tauschii subsp. tauschii]	2.25011	5.86787	0.383463	-1.38284	0.026929	0.950676	down	GO:0005887(integral component of plasma membrane);GO:0009992(cellular water homeostasis);GO:0015250(water channel activity);GO:0015254(glycerol channel activity);GO:0034220(ion transmembrane transport);GO:0034220(ion transmembrane transport)	NA	NA	NA
TRITD_1Bv1G121880	60S ribosomal export protein NMD3 [Aegilops tauschii subsp. tauschii]	17.2067	4.71123	3.65226	1.86879	0.00968907	0.57294	up	GO:0000055(ribosomal large subunit export from nucleus);GO:0005634(nucleus);GO:0005737(cytoplasm);GO:0043023(ribosomal large subunit binding)	03013(RNA transport);03008(Ribosome biogenesis in eukaryotes)	K07562	NA
TRITD_1Bv1G124180	uncharacterized protein LOC109784660 [Aegilops tauschii subsp. tauschii]	4.4838	1.27648	3.51262	1.81255	0.0135363	0.675951	up	GO:0009507(chloroplast);GO:0009507(chloroplast)	NA	NA	NA
TRITD_1Bv1G124470	4-coumarate--CoA ligase-like 3 [Aegilops tauschii subsp. tauschii]	6.81483	2.44064	2.79223	1.48142	0.0424936	1	up	GO:0005524(ATP binding);GO:0005777(peroxisome);GO:0006744(ubiquinone biosynthetic process);GO:0009507(chloroplast);GO:0016207(4-coumarate-CoA ligase activity);GO:0016405(CoA-ligase activity);GO:0016405(CoA-ligase activity)	00360(Phenylalanine metabolism);00130(Ubiquinone and other terpenoid-quinone biosynthesis);00940(Phenylpropanoid biosynthesis);00940(Phenylpropanoid biosynthesis)	K01904	EC:6.2.1.12
TRITD_1Bv1G126990	EC protein I/II [Aegilops tauschii subsp. tauschii]	5.05251	75.117	0.0672619	-3.89407	7.7307e-08	0.000137903	down	NA	NA	NA	NA
TRITD_1Bv1G131930	dynamin-related protein 1E-like [Aegilops tauschii subsp. tauschii]	1.32284	3.27398	0.404046	-1.30741	0.0354999	1	down	GO:0000266(mitochondrial fission);GO:0003924(GTPase activity);GO:0005525(GTP binding);GO:0005737(cytoplasm);GO:0005739(mitochondrion);GO:0005773(vacuole);GO:0005774(vacuolar membrane);GO:0005874(microtubule);GO:0005886(plasma membrane);GO:0007049(cell cycle);GO:0008017(microtubule binding);GO:0009506(plasmodesma);GO:0009524(phragmoplast);GO:0016192(vesicle-mediated transport);GO:0046686(response …	04144(Endocytosis);04144(Endocytosis)	K01528	EC:3.6.5.5
TRITD_1Bv1G141430	probable calcium-binding protein CML15 [Aegilops tauschii subsp. tauschii]	14.2805	5.15761	2.76883	1.46928	0.0455259	1	up	GO:0005509(calcium ion binding)	04626(Plant-pathogen interaction)	K13448	NA
TRITD_1Bv1G143720	dehydration-responsive element-binding protein 2C-like [Aegilops tauschii subsp. tauschii]	3.88934	17.6267	0.220651	-2.18016	0.000863105	0.127712	down	GO:0003700(DNA binding transcription factor activity);GO:0005634(nucleus);GO:0043565(sequence-specific DNA binding);GO:0044212(transcription regulatory region DNA binding);GO:0045893(positive regulation of transcription, DNA-templated)	NA	NA	NA
TRITD_1Bv1G146660	Disease resistance RPP13-like protein 4 [Triticum urartu]	0.401192	1.25193	0.320459	-1.64179	0.0107022	0.609604	down	GO:0003674(molecular_function);GO:0005886(plasma membrane);GO:0008150(biological_process);GO:0008150(biological_process)	04626(Plant-pathogen interaction);04626(Plant-pathogen interaction)	K13457	NA
TRITD_1Bv1G148040	uncharacterized protein LOC109774065 [Aegilops tauschii subsp. tauschii]	3.77999	11.1616	0.338662	-1.56208	0.0154402	0.722346	down	GO:0005758(mitochondrial intermembrane space);GO:0033617(mitochondrial respiratory chain complex IV assembly)	NA	NA	NA
TRITD_1Bv1G149130	predicted protein [Hordeum vulgare subsp. vulgare];hypothetical protein TRIUR3_20200 [Triticum urartu]	4.73274	1.03858	4.55692	2.18806	0.00278413	0.274737	up	GO:0000226(microtubule cytoskeleton organization);GO:0000911(cytokinesis by cell plate formation);GO:0000922(spindle pole);GO:0005634(nucleus);GO:0005819(spindle);GO:0005874(microtubule);GO:0008017(microtubule binding);GO:0008283(cell proliferation);GO:0009524(phragmoplast);GO:0009574(preprophase band);GO:0048528(post-embryonic root development);GO:0055028(cortical microtubule);GO:0072686(mitotic…	NA	NA	NA
TRITD_1Bv1G153430	phospholipase A1-II 7-like [Aegilops tauschii subsp. tauschii]	2.41164	5.95152	0.405214	-1.30325	0.0338599	1	down	GO:0005737(cytoplasm);GO:0008970(phosphatidylcholine 1-acylhydrolase activity);GO:0008970(phosphatidylcholine 1-acylhydrolase activity)	00220(Arginine biosynthesis);00220(Arginine biosynthesis)	K00145	EC:1.2.1.38
TRITD_1Bv1G154170	potassium channel AKT2 [Aegilops tauschii subsp. tauschii];inwardly rectifying potassium channel AKT2 [Hordeum vulgare];Potassium channel AKT2/3 [Triticum urartu]	0.364932	2.72139	0.134098	-2.89864	2.80692e-05	0.0123462	down	GO:0005249(voltage-gated potassium channel activity);GO:0005887(integral component of plasma membrane);GO:0042391(regulation of membrane potential);GO:0042391(regulation of membrane potential)	NA	NA	NA
TRITD_1Bv1G154840	acyl transferase 1-like [Aegilops tauschii subsp. tauschii]	1.93613	0.658955	2.93818	1.55492	0.0386856	1	up	GO:0005737(cytoplasm);GO:0016747(transferase activity, transferring acyl groups other than amino-acyl groups);GO:0016747(transferase activity, transferring acyl groups other than amino-acyl groups)	NA	NA	NA
TRITD_1Bv1G157560	protein TRANSPARENT TESTA 1-like [Aegilops tauschii subsp. tauschii]	1.18166	3.30352	0.357696	-1.48319	0.0192547	0.810286	down	GO:0003676(nucleic acid binding);GO:0003700(DNA binding transcription factor activity);GO:0005634(nucleus);GO:0006351(transcription, DNA-templated);GO:0006355(regulation of transcription, DNA-templated);GO:0008270(zinc ion binding);GO:0046872(metal ion binding);GO:0080022(primary root development)	NA	NA	NA
TRITD_1Bv1G160780	microtubule-binding protein TANGLED1 [Aegilops tauschii subsp. tauschii]	3.373	0.866569	3.89236	1.96064	0.00829107	0.529261	up	GO:0000914(phragmoplast assembly);GO:0005515(protein binding);GO:0005730(nucleolus);GO:0005739(mitochondrion);GO:0005875(microtubule associated complex);GO:0009524(phragmoplast);GO:0009574(preprophase band)	NA	NA	NA
TRITD_1Bv1G161230	uncharacterized protein LOC109751176 [Aegilops tauschii subsp. tauschii]	6.98695	19.2436	0.36308	-1.46164	0.0201698	0.820751	down	NA	NA	NA	NA
TRITD_1Bv1G162200	kinesin-like protein KIN-10C [Aegilops tauschii subsp. tauschii]	3.22525	0.803332	4.01485	2.00534	0.00618791	0.445488	up	GO:0003777(microtubule motor activity);GO:0005871(kinesin complex);GO:0007018(microtubule-based movement);GO:0016887(ATPase activity);GO:0016887(ATPase activity)	NA	NA	NA
TRITD_1Bv1G162470	probable mediator of RNA polymerase II transcription subunit 37c [Aegilops tauschii subsp. tauschii];Heat shock cognate 70 kDa protein 4 [Triticum urartu]	80.1127	321.039	0.249542	-2.00264	0.00178147	0.205023	down	GO:0005524(ATP binding);GO:0005618(cell wall);GO:0005634(nucleus);GO:0005739(mitochondrion);GO:0005774(vacuolar membrane);GO:0005794(Golgi apparatus);GO:0005829(cytosol);GO:0005886(plasma membrane);GO:0006351(transcription, DNA-templated);GO:0006355(regulation of transcription, DNA-templated);GO:0006457(protein folding);GO:0006986(response to unfolded protein);GO:0009266(response to temperature s…	03040(Spliceosome);04141(Protein processing in endoplasmic reticulum);04144(Endocytosis);04144(Endocytosis)	K03283	NA
TRITD_1Bv1G164070	uncharacterized protein LOC109762338 isoform X1 [Aegilops tauschii subsp. tauschii];uncharacterized protein LOC109762338 isoform X3 [Aegilops tauschii subsp. tauschii];uncharacterized protein LOC109762338 isoform X2 [Aegilops tauschii subsp. tauschii]	4.93033	1.65575	2.97771	1.5742	0.0319395	1	up	GO:0003937(IMP cyclohydrolase activity);GO:0004643(phosphoribosylaminoimidazolecarboxamide formyltransferase activity);GO:0006164(purine nucleotide biosynthetic process);GO:0009409(response to cold);GO:0009507(chloroplast);GO:0009536(plastid);GO:0009570(chloroplast stroma);GO:0010319(stromule);GO:0010319(stromule)	00230(Purine metabolism);00670(One carbon pool by folate);00670(One carbon pool by folate)	K00602	EC:2.1.2.3;EC:3.5.4.10
TRITD_1Bv1G168420	Aldose reductase [Triticum urartu]	5.16474	47.8608	0.107912	-3.21208	3.32498e-06	0.00237249	down	GO:0005737(cytoplasm);GO:0005737(cytoplasm)	00010(Glycolysis / Gluconeogenesis);00040(Pentose and glucuronate interconversions);00561(Glycerolipid metabolism);00561(Glycerolipid metabolism)	K00002	EC:1.1.1.2
TRITD_1Bv1G169620	expansin EXPA11 [Triticum aestivum]	74.6202	26.7724	2.7872	1.47882	0.0421617	1	up	GO:0005576(extracellular region);GO:0005618(cell wall);GO:0006949(syncytium formation);GO:0009505(plant-type cell wall);GO:0009664(plant-type cell wall organization);GO:0009739(response to gibberellin);GO:0009826(unidimensional cell growth);GO:0009828(plant-type cell wall loosening);GO:0010114(response to red light);GO:0010119(regulation of stomatal movement);GO:0016020(membrane);GO:0016020(membr…	NA	NA	NA
TRITD_1Bv1G170760	probable LRR receptor-like serine/threonine-protein kinase At1g06840 isoform X1 [Aegilops tauschii subsp. tauschii];probable LRR receptor-like serine/threonine-protein kinase At1g06840 isoform X2 [Aegilops tauschii subsp. tauschii]	0.479805	1.24984	0.383892	-1.38123	0.0284969	0.972363	down	GO:0004674(protein serine/threonine kinase activity);GO:0005524(ATP binding);GO:0005886(plasma membrane);GO:0006468(protein phosphorylation);GO:0007169(transmembrane receptor protein tyrosine kinase signaling pathway);GO:0009507(chloroplast);GO:0009755(hormone-mediated signaling pathway);GO:0016301(kinase activity);GO:0016301(kinase activity)	NA	NA	NA
TRITD_1Bv1G173520	somatic embryogenesis receptor kinase 2-like [Aegilops tauschii subsp. tauschii]	10.0066	86.2437	0.116027	-3.10747	6.11344e-06	0.00350529	down	GO:0005886(plasma membrane);GO:0006952(defense response);GO:0007165(signal transduction);GO:0007165(signal transduction)	04016(MAPK signaling pathway - plant);04075(Plant hormone signal transduction);04626(Plant-pathogen interaction);04626(Plant-pathogen interaction)	K13416	EC:2.7.10.1;EC:2.7.11.1
TRITD_1Bv1G173710	hypothetical protein [Zea mays]	36.866	90.6533	0.40667	-1.29807	0.0333215	1	down	NA	NA	NA	NA
TRITD_1Bv1G173770	hypothetical protein MTR_0021s0160 [Medicago truncatula]	59.0527	150.328	0.392825	-1.34804	0.0275045	0.954747	down	GO:0003674(molecular_function);GO:0005739(mitochondrion);GO:0043457(regulation of cellular respiration);GO:0043457(regulation of cellular respiration)	NA	NA	NA
TRITD_1Bv1G177110	embryo-sac basal-endosperm layer embryo-surrounding-region precursor [Zea mays]	63.3665	19.165	3.30637	1.72525	0.016904	0.761553	up	GO:0005576(extracellular region);GO:0005739(mitochondrion);GO:0008150(biological_process)	NA	NA	NA
TRITD_1Bv1G177710	B2 protein [Aegilops tauschii subsp. tauschii]	93.928	223.954	0.419407	-1.25358	0.0384772	1	down	GO:0003674(molecular_function);GO:0008150(biological_process);GO:0008150(biological_process)	NA	NA	NA
TRITD_1Bv1G178250	uncharacterized protein LOC109759016 [Aegilops tauschii subsp. tauschii]	19.6633	50.519	0.389226	-1.36132	0.0269431	0.950676	down	GO:0003674(molecular_function);GO:0008150(biological_process);GO:0009507(chloroplast);GO:0009536(plastid);GO:0009941(chloroplast envelope)	NA	NA	NA
TRITD_1Bv1G179330	GDSL esterase/lipase EXL3-like [Aegilops tauschii subsp. tauschii]	1.67828	3.97502	0.422206	-1.24398	0.0434388	1	down	GO:0005576(extracellular region);GO:0016042(lipid catabolic process);GO:0016298(lipase activity);GO:0016746(transferase activity, transferring acyl groups);GO:0019953(sexual reproduction);GO:0052689(carboxylic ester hydrolase activity)	00561(Glycerolipid metabolism)	NA	NA
TRITD_1Bv1G186450	hypothetical protein TRIUR3_06380 [Triticum urartu]	5.59331	1.87938	2.97614	1.57344	0.0355392	1	up	GO:0003674(molecular_function);GO:0005634(nucleus);GO:0005737(cytoplasm);GO:0005829(cytosol);GO:0008150(biological_process);GO:0008150(biological_process)	NA	NA	NA
TRITD_1Bv1G191450	early nodulin-like protein 1 [Aegilops tauschii subsp. tauschii]	47.382	7.30307	6.48796	2.69776	0.000215345	0.0486938	up	GO:0046658(anchored component of plasma membrane)	00230(Purine metabolism);00240(Pyrimidine metabolism);03020(RNA polymerase)	K03006	EC:2.7.7.6
TRITD_1Bv1G192230	predicted protein [Hordeum vulgare subsp. vulgare]	2.05948	7.06052	0.291689	-1.7775	0.00559035	0.415511	down	GO:0005506(iron ion binding);GO:0006457(protein folding);GO:0009055(electron transfer activity);GO:0009507(chloroplast)	NA	NA	NA
TRITD_1Bv1G194820	LEA3 [Triticum turgidum subsp. durum]	19.3063	67.1252	0.287616	-1.79779	0.00454224	0.366449	down	NA	NA	NA	NA
TRITD_1Bv1G199770	cytochrome P450 94B3-like [Aegilops tauschii subsp. tauschii]	0.767928	1.80258	0.426017	-1.23102	0.048939	1	down	GO:0005506(iron ion binding);GO:0009507(chloroplast);GO:0009611(response to wounding);GO:0009694(jasmonic acid metabolic process);GO:0016021(integral component of membrane);GO:0016705(oxidoreductase activity, acting on paired donors, with incorporation or reduction of molecular oxygen);GO:0019825(oxygen binding);GO:0020037(heme binding);GO:0052694(jasmonoyl-isoleucine-12-hydroxylase activity);GO:…	NA	NA	NA
TRITD_1Bv1G203570	uncharacterized protein LOC109774767 [Aegilops tauschii subsp. tauschii]	3.10199	0.874979	3.54522	1.82588	0.0123498	0.656038	up	NA	NA	NA	NA
TRITD_1Bv1G203850	hypothetical protein TRIUR3_12097 [Triticum urartu]	8.90657	2.93166	3.03806	1.60315	0.0315297	0.994933	up	NA	NA	NA	NA
TRITD_1Bv1G205170	uncharacterized protein LOC109760579 [Aegilops tauschii subsp. tauschii];putative F-box protein At4g22660 [Aegilops tauschii subsp. tauschii];F-box protein SKIP23 [Triticum urartu]	2.42188	0.887557	2.72871	1.44822	0.0495341	1	up	NA	NA	NA	NA
TRITD_1Bv1G205480	oligopeptide transporter 7-like isoform X1 [Aegilops tauschii subsp. tauschii];oligopeptide transporter 7-like isoform X3 [Aegilops tauschii subsp. tauschii];Oligopeptide transporter 7 [Triticum urartu]	1.4129	0.492051	2.87144	1.52178	0.0434432	1	up	GO:0005887(integral component of plasma membrane);GO:0006857(oligopeptide transport);GO:0015031(protein transport);GO:0016020(membrane);GO:0016021(integral component of membrane);GO:0035673(oligopeptide transmembrane transporter activity);GO:0055085(transmembrane transport);GO:0055085(transmembrane transport)	NA	NA	NA
TRITD_1Bv1G205580	syntaxin-71 [Aegilops tauschii subsp. tauschii]	19.8117	51.1624	0.387232	-1.36873	0.0255767	0.925863	down	GO:0000149(SNARE binding);GO:0005484(SNAP receptor activity);GO:0006886(intracellular protein transport);GO:0006906(vesicle fusion);GO:0012505(endomembrane system);GO:0016021(integral component of membrane);GO:0031201(SNARE complex);GO:0048278(vesicle docking)	04130(SNARE interactions in vesicular transport)	K08506	NA
TRITD_1Bv1G206770	hypothetical protein TRIUR3_30355 [Triticum urartu]	60.2655	9.40014	6.41112	2.68058	0.000237592	0.0529782	up	NA	NA	NA	NA
TRITD_1Bv1G211720	hypothetical protein TRIUR3_10764 [Triticum urartu]	0.896804	3.77457	0.237591	-2.07345	0.00172127	0.198807	down	GO:0004842(ubiquitin-protein transferase activity);GO:0019005(SCF ubiquitin ligase complex);GO:0031146(SCF-dependent proteasomal ubiquitin-dependent protein catabolic process);GO:0031146(SCF-dependent proteasomal ubiquitin-dependent protein catabolic process)	NA	NA	NA
TRITD_1Bv1G213670	F-box protein At2g26160-like [Aegilops tauschii subsp. tauschii];uncharacterized protein LOC109754720 [Aegilops tauschii subsp. tauschii]	1.27526	0.335641	3.79949	1.9258	0.00941746	0.563323	up	NA	NA	NA	NA
TRITD_1Bv1G213890	60S ribosomal protein L18a-like [Aegilops tauschii subsp. tauschii]	282.849	87.2147	3.24314	1.69739	0.0186854	0.791501	up	GO:0003735(structural constituent of ribosome);GO:0006412(translation);GO:0022625(cytosolic large ribosomal subunit)	03010(Ribosome)	K02882	NA
TRITD_1Bv1G214250	uncharacterized protein ycf23-like [Aegilops tauschii subsp. tauschii]	16.2852	5.13639	3.17055	1.66473	0.022079	0.861796	up	NA	NA	NA	NA
TRITD_1Bv1G216170	putative rRNA methyltransferase [Aegilops tauschii subsp. tauschii]	16.5626	3.72877	4.44183	2.15115	0.00287359	0.278756	up	GO:0000463(maturation of LSU-rRNA from tricistronic rRNA transcript (SSU-rRNA, 5.8S rRNA, LSU-rRNA));GO:0000466(maturation of 5.8S rRNA from tricistronic rRNA transcript (SSU-rRNA, 5.8S rRNA, LSU-rRNA));GO:0005730(nucleolus);GO:0008650(rRNA (uridine-2'-O-)-methyltransferase activity);GO:0016435(rRNA (guanine) methyltransferase activity);GO:0030687(preribosome, large subunit precursor);GO:0031167(…	NA	NA	NA
TRITD_1Bv1G216670	disease resistance protein RPP13-like [Aegilops tauschii subsp. tauschii];predicted protein [Hordeum vulgare subsp. vulgare]	3.38559	0.404399	8.37189	3.06555	3.75595e-05	0.015162	up	GO:0004185(serine-type carboxypeptidase activity);GO:0051603(proteolysis involved in cellular protein catabolic process);GO:0051603(proteolysis involved in cellular protein catabolic process)	04626(Plant-pathogen interaction);04626(Plant-pathogen interaction)	K13457	NA
TRITD_1Bv1G217040	unnamed protein product [Triticum aestivum]	2.81096	0.940086	2.99011	1.5802	0.0341217	1	up	NA	NA	NA	NA
TRITD_1Bv1G217260	CTP synthase-like [Aegilops tauschii subsp. tauschii];CTP synthase 1 [Triticum urartu]	84.7367	20.0579	4.2246	2.07881	0.00388032	0.328742	up	GO:0003883(CTP synthase activity);GO:0005524(ATP binding);GO:0005737(cytoplasm);GO:0005829(cytosol);GO:0009793(embryo development ending in seed dormancy);GO:0044210('de novo' CTP biosynthetic process);GO:0046686(response to cadmium ion);GO:0046686(response to cadmium ion)	00240(Pyrimidine metabolism);00240(Pyrimidine metabolism)	K01937	EC:6.3.4.2
TRITD_1Bv1G217500	phospholipase A1-II 7-like [Aegilops tauschii subsp. tauschii]	1.58997	6.8368	0.23256	-2.10433	0.00132833	0.167919	down	GO:0005737(cytoplasm);GO:0008970(phosphatidylcholine 1-acylhydrolase activity);GO:0008970(phosphatidylcholine 1-acylhydrolase activity)	00220(Arginine biosynthesis);00220(Arginine biosynthesis)	K00145	EC:1.2.1.38
TRITD_1Bv1G218730	uncharacterized protein LOC109739812 [Aegilops tauschii subsp. tauschii]	9.09913	2.28526	3.98166	1.99337	0.00609885	0.445064	up	GO:0005634(nucleus);GO:0008308(voltage-gated anion channel activity);GO:0031307(integral component of mitochondrial outer membrane);GO:1900057(positive regulation of leaf senescence);GO:1900057(positive regulation of leaf senescence)	NA	NA	NA
TRITD_1Bv1G218950	uncharacterized protein LOC109739839 [Aegilops tauschii subsp. tauschii]	0.131932	0.345323	0.382055	-1.38815	0.0307686	0.987348	down	GO:0004857(enzyme inhibitor activity);GO:0005575(cellular_component);GO:0006952(defense response);GO:0006952(defense response)	04626(Plant-pathogen interaction);04626(Plant-pathogen interaction)	K13457	NA
TRITD_1Bv1G219830	Cysteine-rich receptor-like protein kinase 41 [Triticum urartu]	4.13191	1.16365	3.55082	1.82815	0.0145134	0.703062	up	GO:0004674(protein serine/threonine kinase activity);GO:0005886(plasma membrane);GO:0006468(protein phosphorylation);GO:0006952(defense response);GO:0009506(plasmodesma)	NA	NA	NA
TRITD_1Bv1G220240	subtilisin-like protease SBT1.6 [Aegilops tauschii subsp. tauschii]	7.97024	1.77277	4.49592	2.16861	0.00275869	0.273391	up	GO:0004252(serine-type endopeptidase activity);GO:0005618(cell wall)	NA	NA	NA
TRITD_1Bv1G220650	berberine bridge enzyme-like 18 [Aegilops tauschii subsp. tauschii]	2.24587	7.75625	0.289556	-1.78808	0.00512246	0.397459	down	GO:0005576(extracellular region);GO:0009055(electron transfer activity);GO:0009505(plant-type cell wall);GO:0016614(oxidoreductase activity, acting on CH-OH group of donors);GO:0050660(flavin adenine dinucleotide binding);GO:0055114(oxidation-reduction process)	00052(Galactose metabolism);00500(Starch and sucrose metabolism)	K01187	EC:3.2.1.20
TRITD_1Bv1G222620	uncharacterized protein LOC109762113 [Aegilops tauschii subsp. tauschii]	3.02123	7.55401	0.39995	-1.32211	0.0331659	1	down	GO:0003674(molecular_function);GO:0005739(mitochondrion);GO:0008150(biological_process);GO:0016021(integral component of membrane)	NA	NA	NA
TRITD_1Bv1G224680	aminopeptidase M1-C-like [Aegilops tauschii subsp. tauschii]	1.68196	0.50404	3.33697	1.73854	0.0186869	0.791501	up	GO:0005737(cytoplasm);GO:0005886(plasma membrane);GO:0006508(proteolysis);GO:0008270(zinc ion binding);GO:0042277(peptide binding);GO:0043171(peptide catabolic process);GO:0070006(metalloaminopeptidase activity);GO:0070006(metalloaminopeptidase activity)	NA	NA	NA
TRITD_1Bv1G225310	hypothetical protein TRIUR3_26926 [Triticum urartu]	136.44	29.8961	4.56381	2.19024	0.00240615	0.250842	up	NA	NA	NA	NA
TRITD_1Bv1G225340	hypothetical protein TRIUR3_26926 [Triticum urartu]	42.8778	14.7597	2.90507	1.53857	0.03527	1	up	NA	NA	NA	NA
TRITD_1Bv1G228800	probable pectinesterase 56 [Aegilops tauschii subsp. tauschii]	0.785025	2.87901	0.272672	-1.87476	0.00417891	0.348521	down	GO:0030599(pectinesterase activity);GO:0046910(pectinesterase inhibitor activity);GO:0071944(cell periphery)	00040(Pentose and glucuronate interconversions)	K01051	EC:3.1.1.11
TRITD_2Av1G000050	hypothetical protein TRIUR3_06474 [Triticum urartu]	7.00747	22.8036	0.307297	-1.7023	0.00707969	0.482518	down	GO:0005515(protein binding);GO:0005622(intracellular);GO:0005623(cell);GO:0005634(nucleus);GO:0005783(endoplasmic reticulum);GO:0005789(endoplasmic reticulum membrane);GO:0005829(cytosol);GO:0009570(chloroplast stroma);GO:0016021(integral component of membrane);GO:0031969(chloroplast membrane);GO:0043231(intracellular membrane-bounded organelle);GO:0071211(protein targeting to vacuole involved in…	NA	NA	NA
TRITD_2Av1G000080	AT-rich interactive domain-containing protein 2-like [Aegilops tauschii subsp. tauschii];hypothetical protein TRIUR3_06075 [Triticum urartu]	3.9442	1.16199	3.39434	1.76313	0.0166906	0.758074	up	GO:0003677(DNA binding);GO:0005515(protein binding);GO:0005634(nucleus);GO:0005773(vacuole);GO:0006351(transcription, DNA-templated);GO:0006355(regulation of transcription, DNA-templated);GO:0006355(regulation of transcription, DNA-templated)	NA	NA	NA
TRITD_2Av1G000930	unnamed protein product [Triticum aestivum]	1.48905	3.47151	0.428934	-1.22117	0.0468654	1	down	GO:0001678(cellular glucose homeostasis);GO:0004340(glucokinase activity);GO:0005829(cytosol);GO:0006096(glycolytic process);GO:0008865(fructokinase activity);GO:0019158(mannokinase activity)	00010(Glycolysis / Gluconeogenesis);00051(Fructose and mannose metabolism);00052(Galactose metabolism);00500(Starch and sucrose metabolism);00520(Amino sugar and nucleotide sugar metabolism);00524(Neomycin, kanamycin and gentamicin biosynthesis)	K00844	EC:2.7.1.1
TRITD_2Av1G001370	tRNA (adenine(58)-N(1))-methyltransferase non-catalytic subunit trm6-like [Aegilops tauschii subsp. tauschii];tRNA (adenine-N(1)-)-methyltransferase non-catalytic subunit TRM6 [Triticum urartu]	0.557369	2.20066	0.253273	-1.98123	0.00262774	0.266216	down	GO:0003743(translation initiation factor activity);GO:0005634(nucleus);GO:0006413(translational initiation);GO:0006446(regulation of translational initiation);GO:0030488(tRNA methylation);GO:0031515(tRNA (m1A) methyltransferase complex);GO:0031515(tRNA (m1A) methyltransferase complex)	NA	NA	NA
TRITD_2Av1G007630	Putative disease resistance RPP13-like protein 1 [Triticum urartu]	2.09299	5.65916	0.369841	-1.43502	0.0202591	0.820751	down	GO:0005515(protein binding);GO:0005524(ATP binding);GO:0005576(extracellular region);GO:0006952(defense response);GO:0043531(ADP binding);GO:0005634(nucleus);GO:0005634(nucleus)	NA	NA	NA
TRITD_2Av1G009050	hypothetical protein TRIUR3_02244 [Triticum urartu]	3.50098	8.98104	0.389819	-1.35912	0.0278939	0.961153	down	GO:0003723(RNA binding);GO:0005737(cytoplasm);GO:0043231(intracellular membrane-bounded organelle);GO:0043231(intracellular membrane-bounded organelle)	NA	NA	NA
TRITD_2Av1G011340	unnamed protein product [Triticum aestivum]	10.3681	2.48986	4.16412	2.05801	0.00450666	0.365143	up	GO:0005576(extracellular region);GO:0009055(electron transfer activity);GO:0009505(plant-type cell wall);GO:0016614(oxidoreductase activity, acting on CH-OH group of donors);GO:0050660(flavin adenine dinucleotide binding);GO:0055114(oxidation-reduction process)	00052(Galactose metabolism);00500(Starch and sucrose metabolism)	K01187	EC:3.2.1.20
TRITD_2Av1G012260	xylanase inhibitor protein 1 [Setaria italica]	2.03423	5.28906	0.384611	-1.37853	0.0270044	0.951126	down	GO:0004568(chitinase activity);GO:0005576(extracellular region);GO:0006032(chitin catabolic process);GO:0008061(chitin binding)	00520(Amino sugar and nucleotide sugar metabolism)	K01183	EC:3.2.1.14
TRITD_2Av1G012500	hypothetical protein TRIUR3_13197 [Triticum urartu]	20.7186	4.62287	4.48177	2.16407	0.0028065	0.274737	up	NA	NA	NA	NA
TRITD_2Av1G013590	Gibberellin 3-beta-dioxygenase 1 [Triticum urartu]	7.15601	16.3664	0.437237	-1.19351	0.0487466	1	down	GO:0051213(dioxygenase activity)	00904(Diterpenoid biosynthesis)	K04125	EC:1.14.11.13
TRITD_2Av1G015150	hypothetical protein TRIUR3_00606 [Triticum urartu]	3.17638	0.941882	3.37238	1.75377	0.0193883	0.813022	up	GO:0003674(molecular_function);GO:0005634(nucleus);GO:0008150(biological_process)	NA	NA	NA
TRITD_2Av1G016540	putative flavin-containing monooxygenase 1 [Triticum urartu]	7.86055	2.61655	3.00416	1.58696	0.0298253	0.978845	up	GO:0004497(monooxygenase activity);GO:0055114(oxidation-reduction process);GO:0055114(oxidation-reduction process)	NA	NA	NA
TRITD_2Av1G016800	Hybrid signal transduction histidine kinase I [Triticum urartu]	8.35574	2.23878	3.73228	1.90006	0.010047	0.58387	up	NA	NA	NA	NA
TRITD_2Av1G017410	transketolase, chloroplastic-like [Aegilops tauschii subsp. tauschii]	0.600149	3.00191	0.199922	-2.32249	0.000493433	0.0910554	down	GO:0004802(transketolase activity);GO:0009535(chloroplast thylakoid membrane)	00030(Pentose phosphate pathway);00710(Carbon fixation in photosynthetic organisms);01051(Biosynthesis of ansamycins)	K00615	EC:2.2.1.1
TRITD_2Av1G018890	probable pectate lyase 4 [Aegilops tauschii subsp. tauschii]	3.80744	1.08582	3.50652	1.81004	0.0152194	0.717592	up	GO:0005886(plasma membrane);GO:0016829(lyase activity);GO:0030570(pectate lyase activity)	00040(Pentose and glucuronate interconversions)	K01728	EC:4.2.2.2
TRITD_2Av1G018950	unnamed protein product [Triticum aestivum]	0.822746	3.24523	0.253525	-1.9798	0.00261628	0.266216	down	GO:0005737(cytoplasm)	NA	NA	NA
TRITD_2Av1G019470	FBD-associated F-box protein At5g56370-like [Aegilops tauschii subsp. tauschii]	0.897247	4.21108	0.213068	-2.23061	0.000778044	0.121095	down	NA	NA	NA	NA
TRITD_2Av1G019650	peroxidase 21-like [Aegilops tauschii subsp. tauschii]	2.16116	9.02871	0.239366	-2.06271	0.00157695	0.187534	down	GO:0004601(peroxidase activity);GO:0009505(plant-type cell wall);GO:0009664(plant-type cell wall organization);GO:0009664(plant-type cell wall organization)	00940(Phenylpropanoid biosynthesis);00940(Phenylpropanoid biosynthesis)	K00430	EC:1.11.1.7
TRITD_2Av1G019740	peroxidase 21-like [Aegilops tauschii subsp. tauschii]	2.93869	7.03612	0.417658	-1.25961	0.0401711	1	down	GO:0004601(peroxidase activity);GO:0009505(plant-type cell wall);GO:0009664(plant-type cell wall organization);GO:0009664(plant-type cell wall organization)	00940(Phenylpropanoid biosynthesis);00940(Phenylpropanoid biosynthesis)	K00430	EC:1.11.1.7
TRITD_2Av1G025880	Subtilisin-like protease [Triticum urartu];subtilisin-like protease SBT1.6 [Aegilops tauschii subsp. tauschii]	6.04099	1.97656	3.05632	1.6118	0.0261841	0.937286	up	GO:0004252(serine-type endopeptidase activity);GO:0005618(cell wall);GO:0005618(cell wall)	NA	NA	NA
TRITD_2Av1G026680	NAC domain-containing protein 79-like [Aegilops tauschii subsp. tauschii]	4.4868	1.23992	3.61863	1.85544	0.0126231	0.663742	up	GO:0003677(DNA binding);GO:0003700(DNA binding transcription factor activity);GO:0005515(protein binding);GO:0005634(nucleus);GO:0006351(transcription, DNA-templated);GO:0006355(regulation of transcription, DNA-templated);GO:0007275(multicellular organism development);GO:1900057(positive regulation of leaf senescence);GO:1903648(positive regulation of chlorophyll catabolic process);GO:1903648(pos…	03013(RNA transport);03015(mRNA surveillance pathway);03018(RNA degradation);03018(RNA degradation)	K13126	NA
TRITD_2Av1G026890	ricin B-like lectin R40G3 [Aegilops tauschii subsp. tauschii]	35.6589	103.627	0.344109	-1.53906	0.0132796	0.671637	down	GO:0005515(protein binding);GO:0005634(nucleus);GO:0005737(cytoplasm);GO:0030246(carbohydrate binding);GO:0042742(defense response to bacterium);GO:0090332(stomatal closure)	NA	NA	NA
TRITD_2Av1G028400	uncharacterized protein LOC109784586 [Aegilops tauschii subsp. tauschii]	4.01835	16.1621	0.248628	-2.00794	0.00222153	0.234641	down	GO:0003674(molecular_function);GO:0005739(mitochondrion);GO:0005777(peroxisome);GO:0010150(leaf senescence);GO:0016021(integral component of membrane)	NA	NA	NA
TRITD_2Av1G029750	thaumatin-like protein [Aegilops tauschii subsp. tauschii]	5.1992	13.4277	0.387199	-1.36885	0.0274421	0.954652	down	GO:0004674(protein serine/threonine kinase activity);GO:0005886(plasma membrane);GO:0006468(protein phosphorylation)	NA	NA	NA
TRITD_2Av1G030470	putative receptor kinase [Triticum aestivum]	1.0674	3.10443	0.343832	-1.54023	0.0159764	0.737049	down	GO:0004842(ubiquitin-protein transferase activity);GO:0019005(SCF ubiquitin ligase complex);GO:0031146(SCF-dependent proteasomal ubiquitin-dependent protein catabolic process);GO:0031146(SCF-dependent proteasomal ubiquitin-dependent protein catabolic process)	NA	NA	NA
TRITD_2Av1G033100	unnamed protein product [Triticum aestivum]	5.89803	14.18	0.41594	-1.26555	0.0381197	1	down	GO:0003676(nucleic acid binding);GO:0003677(DNA binding);GO:0003700(DNA binding transcription factor activity);GO:0005634(nucleus);GO:0005737(cytoplasm);GO:0006355(regulation of transcription, DNA-templated);GO:0046872(metal ion binding);GO:0003723(RNA binding);GO:0003727(single-stranded RNA binding);GO:0061157(mRNA destabilization)	NA	NA	NA
TRITD_2Av1G039180	BRCA1-associated RING domain protein 1-like [Aegilops tauschii subsp. tauschii]	9.81073	2.48688	3.94499	1.98002	0.00617125	0.445488	up	GO:0000724(double-strand break repair via homologous recombination);GO:0004842(ubiquitin-protein transferase activity);GO:0005886(plasma membrane);GO:0031436(BRCA1-BARD1 complex);GO:0035066(positive regulation of histone acetylation);GO:0035067(negative regulation of histone acetylation);GO:0042127(regulation of cell proliferation);GO:0045717(negative regulation of fatty acid biosynthetic process…	03440(Homologous recombination);03440(Homologous recombination)	K10683	NA
TRITD_2Av1G043300	monothiol glutaredoxin-S3-like [Aegilops tauschii subsp. tauschii]	5.3517	13.003	0.411573	-1.28078	0.0392562	1	down	GO:0005515(protein binding);GO:0005634(nucleus);GO:0005737(cytoplasm);GO:0009055(electron transfer activity);GO:0009751(response to salicylic acid);GO:0009863(salicylic acid mediated signaling pathway);GO:0009867(jasmonic acid mediated signaling pathway);GO:0015035(protein disulfide oxidoreductase activity);GO:0045454(cell redox homeostasis)	NA	NA	NA
TRITD_2Av1G047530	Subtilisin-chymotrypsin inhibitor-2A [Triticum urartu]	5.86397	39.9434	0.146807	-2.768	5.24842e-05	0.0185189	down	GO:0005515(protein binding)	NA	NA	NA
TRITD_2Av1G047540	Subtilisin-chymotrypsin inhibitor-2B [Triticum urartu]	31.8177	101.87	0.312338	-1.67882	0.00765053	0.503383	down	GO:0005515(protein binding)	NA	NA	NA
TRITD_2Av1G050290	probable trehalose-phosphate phosphatase 3 [Aegilops tauschii subsp. tauschii]	1.25506	3.63696	0.345084	-1.53498	0.0162368	0.743719	down	GO:0004805(trehalose-phosphatase activity);GO:0005737(cytoplasm);GO:0005992(trehalose biosynthetic process);GO:0009507(chloroplast)	00500(Starch and sucrose metabolism)	K01087	EC:3.1.3.12
TRITD_2Av1G050460	probable trehalose-phosphate phosphatase 3 [Aegilops tauschii subsp. tauschii];Trehalose-phosphate phosphatase [Triticum urartu]	1.08297	5.34114	0.202761	-2.30215	0.000567843	0.100734	down	GO:0004805(trehalose-phosphatase activity);GO:0005737(cytoplasm);GO:0005992(trehalose biosynthetic process);GO:0009507(chloroplast);GO:0009507(chloroplast)	00500(Starch and sucrose metabolism);00500(Starch and sucrose metabolism)	K01087	EC:3.1.3.12
TRITD_2Av1G055790	serine/threonine-protein kinase RIPK-like [Aegilops tauschii subsp. tauschii]	1.47701	3.71462	0.397621	-1.33053	0.0320522	1	down	GO:0005515(protein binding)	NA	NA	NA
TRITD_2Av1G060090	uncharacterized protein LOC109746488 isoform X1 [Aegilops tauschii subsp. tauschii]	0.886692	2.90199	0.305546	-1.71054	0.00850536	0.533264	down	GO:0016787(hydrolase activity)	NA	NA	NA
TRITD_2Av1G060750	hypothetical protein TRIUR3_07493 [Triticum urartu];hypothetical protein TRIUR3_07494 [Triticum urartu];protein app1-like [Aegilops tauschii subsp. tauschii];hypothetical protein [Triticum aestivum]	0.367186	1.29735	0.283027	-1.82099	0.00553082	0.413913	down	NA	NA	NA	NA
TRITD_2Av1G062950	probable indole-3-acetic acid-amido synthetase GH3.8 [Aegilops tauschii subsp. tauschii]	6.18072	15.0841	0.409751	-1.28718	0.0346446	1	down	GO:0009416(response to light stimulus);GO:0009733(response to auxin)	04075(Plant hormone signal transduction)	K14487	NA
TRITD_2Av1G064660	probable cysteine protease RD19D [Aegilops tauschii subsp. tauschii]	3.19482	12.8828	0.247992	-2.01163	0.00183169	0.208433	down	GO:0004197(cysteine-type endopeptidase activity);GO:0005615(extracellular space);GO:0005764(lysosome);GO:0051603(proteolysis involved in cellular protein catabolic process)	NA	NA	NA
TRITD_2Av1G067030	NADP-dependent glyceraldehyde-3-phosphate dehydrogenase [Triticum urartu]	6.96087	17.7406	0.39237	-1.34971	0.0276347	0.958232	down	GO:0004029(aldehyde dehydrogenase (NAD) activity);GO:0004777(succinate-semialdehyde dehydrogenase (NAD+) activity);GO:0009013(succinate-semialdehyde dehydrogenase [NAD(P)+] activity);GO:0009013(succinate-semialdehyde dehydrogenase [NAD(P)+] activity)	00010(Glycolysis / Gluconeogenesis);00030(Pentose phosphate pathway);00030(Pentose phosphate pathway)	K00131	EC:1.2.1.9
TRITD_2Av1G069870	hypothetical protein C2845_PM03G10790 [Panicum miliaceum]	6.53036	15.862	0.411697	-1.28035	0.0417403	1	down	NA	NA	NA	NA
TRITD_2Av1G081760	unnamed protein product [Triticum aestivum]	0.566579	1.43279	0.395436	-1.33848	0.0324896	1	down	GO:0004674(protein serine/threonine kinase activity);GO:0005886(plasma membrane);GO:0006468(protein phosphorylation);GO:0006952(defense response);GO:0009506(plasmodesma)	NA	NA	NA
TRITD_2Av1G089580	serine/arginine repetitive matrix protein 2-like isoform X3 [Aegilops tauschii subsp. tauschii];unnamed protein product [Triticum aestivum];serine/arginine repetitive matrix protein 2-like isoform X2 [Aegilops tauschii subsp. tauschii];serine/arginine repetitive matrix protein 2-like isoform X1 [Aegilops tauschii subsp. tauschii]	23.3208	4.90477	4.75473	2.24936	0.00184387	0.208433	up	GO:0000166(nucleotide binding);GO:0003676(nucleic acid binding);GO:0005622(intracellular);GO:0008150(biological_process);GO:0008150(biological_process)	03040(Spliceosome);03040(Spliceosome)	K12897	NA
TRITD_2Av1G095370	protein TPX2 isoform X2 [Aegilops tauschii subsp. tauschii];hypothetical protein TRIUR3_13340 [Triticum urartu];protein TPX2 isoform X1 [Aegilops tauschii subsp. tauschii]	3.16467	1.01312	3.12368	1.64325	0.0251276	0.918931	up	GO:0003674(molecular_function);GO:0005634(nucleus);GO:0005739(mitochondrion);GO:0005819(spindle);GO:0005874(microtubule);GO:0032147(activation of protein kinase activity);GO:0060236(regulation of mitotic spindle organization);GO:0060236(regulation of mitotic spindle organization)	NA	NA	NA
TRITD_2Av1G102320	ATP-dependent DNA helicase SRS2-like protein At4g25120 [Aegilops tauschii subsp. tauschii];unnamed protein product [Triticum aestivum]	0.614565	0.215384	2.85334	1.51265	0.0427942	1	up	GO:0003677(DNA binding);GO:0003678(DNA helicase activity);GO:0004003(ATP-dependent DNA helicase activity);GO:0005524(ATP binding);GO:0005634(nucleus);GO:0005737(cytoplasm);GO:0006310(DNA recombination);GO:0032508(DNA duplex unwinding);GO:0036292(DNA rewinding);GO:0043138(3'-5' DNA helicase activity);GO:0043138(3'-5' DNA helicase activity)	03420(Nucleotide excision repair);03430(Mismatch repair);03430(Mismatch repair)	K03657	EC:3.6.4.12
TRITD_2Av1G106920	NADH dehydrogenase [ubiquinone] flavoprotein 1, mitochondrial [Aegilops tauschii subsp. tauschii]	26.3376	86.0217	0.306174	-1.70758	0.00661202	0.460532	down	GO:0003954(NADH dehydrogenase activity);GO:0009060(aerobic respiration);GO:0010181(FMN binding);GO:0051287(NAD binding);GO:0051539(4 iron, 4 sulfur cluster binding);GO:0051539(4 iron, 4 sulfur cluster binding)	00190(Oxidative phosphorylation);00190(Oxidative phosphorylation)	K03942	EC:1.6.5.3;EC:1.6.99.3
TRITD_2Av1G141480	glutamate receptor 3.4-like [Aegilops tauschii subsp. tauschii]	0.712886	1.79097	0.398045	-1.329	0.0321459	1	down	GO:0004970(ionotropic glutamate receptor activity);GO:0005217(intracellular ligand-gated ion channel activity);GO:0005234(extracellularly glutamate-gated ion channel activity);GO:0005262(calcium channel activity);GO:0005515(protein binding);GO:0005576(extracellular region);GO:0005886(plasma membrane);GO:0006811(ion transport);GO:0006816(calcium ion transport);GO:0006874(cellular calcium ion homeo…	NA	NA	NA
TRITD_2Av1G145890	unnamed protein product [Triticum aestivum];sugar transport protein 1-like [Aegilops tauschii subsp. tauschii]	6.32912	1.73035	3.65771	1.87094	0.0104734	0.601594	up	GO:0005351(carbohydrate:proton symporter activity);GO:0005355(glucose transmembrane transporter activity);GO:0005887(integral component of plasma membrane);GO:0046323(glucose import);GO:0046323(glucose import)	NA	NA	NA
TRITD_2Av1G162320	kinesin-like protein KIN-12A isoform X1 [Aegilops tauschii subsp. tauschii];kinesin-like protein KIN-12A isoform X2 [Aegilops tauschii subsp. tauschii]	3.32673	1.17543	2.83021	1.50091	0.040298	1	up	GO:0005871(kinesin complex);GO:0007018(microtubule-based movement);GO:0008574(ATP-dependent microtubule motor activity, plus-end-directed);GO:0008574(ATP-dependent microtubule motor activity, plus-end-directed)	NA	NA	NA
TRITD_2Av1G163520	70 kDa peptidyl-prolyl isomerase [Triticum urartu]	59.3163	175.566	0.337857	-1.56552	0.0118277	0.643583	down	GO:0003755(peptidyl-prolyl cis-trans isomerase activity);GO:0005528(FK506 binding);GO:0005789(endoplasmic reticulum membrane);GO:0061077(chaperone-mediated protein folding);GO:0061077(chaperone-mediated protein folding)	NA	NA	NA
TRITD_2Av1G169190	uncharacterized protein LOC109732782 [Aegilops tauschii subsp. tauschii]	4.83308	17.5026	0.276135	-1.85656	0.00371206	0.32477	down	GO:0003674(molecular_function);GO:0008150(biological_process);GO:0016021(integral component of membrane)	03018(RNA degradation)	K12600	NA
TRITD_2Av1G170660	predicted protein [Hordeum vulgare subsp. vulgare];11-beta-hydroxysteroid dehydrogenase 1B-like [Aegilops tauschii subsp. tauschii];Dehydrogenase/reductase SDR family protein 7-like protein [Triticum urartu];Hydroxysteroid 11-beta-dehydrogenase 1-like protein [Triticum urartu]	2.93529	13.756	0.213383	-2.22848	0.00063365	0.107641	down	GO:0008202(steroid metabolic process);GO:0009507(chloroplast);GO:0009737(response to abscisic acid);GO:0009741(response to brassinosteroid);GO:0016491(oxidoreductase activity);GO:0070524(11-beta-hydroxysteroid dehydrogenase (NADP+) activity);GO:0072555(17-beta-ketosteroid reductase activity);GO:0072582(17-beta-hydroxysteroid dehydrogenase (NADP+) activity);GO:0072582(17-beta-hydroxysteroid dehydr…	00061(Fatty acid biosynthesis);01040(Biosynthesis of unsaturated fatty acids);00780(Biotin metabolism);00333(Prodigiosin biosyntheses);00906(Carotenoid biosynthesis);00906(Carotenoid biosynthesis)	K09841;K00059	EC:1.1.1.288;EC:1.1.1.100
TRITD_2Av1G176620	potassium transporter 1-like [Aegilops tauschii subsp. tauschii];high-affinity potassium transporter [Triticum aestivum]	22.1543	8.13486	2.72338	1.4454	0.0471576	1	up	GO:0015079(potassium ion transmembrane transporter activity);GO:0016020(membrane);GO:0016020(membrane)	NA	NA	NA
TRITD_2Av1G183200	Chemocyanin [Triticum urartu]	34.4812	12.4237	2.77544	1.47272	0.0440754	1	up	GO:0046658(anchored component of plasma membrane)	NA	NA	NA
TRITD_2Av1G186310	ATP-dependent DNA helicase Q-like 4A [Aegilops tauschii subsp. tauschii];ATP-dependent DNA helicase Q-like 4A [Triticum urartu]	1.76502	0.518664	3.40301	1.76681	0.016149	0.740753	up	GO:0000724(double-strand break repair via homologous recombination);GO:0003677(DNA binding);GO:0005634(nucleus);GO:0005694(chromosome);GO:0005737(cytoplasm);GO:0009378(four-way junction helicase activity);GO:0043140(ATP-dependent 3'-5' DNA helicase activity);GO:0043140(ATP-dependent 3'-5' DNA helicase activity)	03440(Homologous recombination);03440(Homologous recombination)	K10901	EC:3.6.4.12
TRITD_2Av1G186400	hypothetical protein TRIUR3_33277 [Triticum urartu]	0.970971	2.24597	0.432317	-1.20984	0.04672	1	down	GO:0003677(DNA binding);GO:0004402(histone acetyltransferase activity);GO:0005634(nucleus);GO:0006355(regulation of transcription, DNA-templated);GO:0009506(plasmodesma);GO:0010385(double-stranded methylated DNA binding);GO:0042393(histone binding);GO:0043971(histone H3-K18 acetylation);GO:0043972(histone H3-K23 acetylation);GO:0044030(regulation of DNA methylation);GO:0044154(histone H3-K14 acet…	00071(Fatty acid degradation);00592(alpha-Linolenic acid metabolism);01040(Biosynthesis of unsaturated fatty acids);04146(Peroxisome);04146(Peroxisome)	K00232	EC:1.3.3.6
TRITD_2Av1G191220	23.2 kDa heat shock protein-like [Aegilops tauschii subsp. tauschii]	108.553	399.013	0.272053	-1.87804	0.00314226	0.296749	down	GO:0009408(response to heat)	04141(Protein processing in endoplasmic reticulum)	K13993	NA
TRITD_2Av1G191840	hypothetical protein TRIUR3_18838 [Triticum urartu]	9.94164	24.2693	0.409638	-1.28758	0.0352464	1	down	GO:0006952(defense response);GO:0006952(defense response)	NA	NA	NA
TRITD_2Av1G192860	predicted protein [Hordeum vulgare subsp. vulgare];unnamed protein product [Triticum aestivum];NAD(P)H-dependent 6'-deoxychalcone synthase [Triticum urartu]	4.62933	13.0512	0.354706	-1.4953	0.0160905	0.739129	down	GO:0005829(cytosol);GO:0009507(chloroplast);GO:0009651(response to salt stress);GO:0016491(oxidoreductase activity);GO:0055114(oxidation-reduction process);GO:0047036(codeinone reductase (NADPH) activity);GO:0047036(codeinone reductase (NADPH) activity)	NA	NA	NA
TRITD_2Av1G193860	hypothetical protein TRIUR3_18331 [Triticum urartu]	19.7337	54.0753	0.364929	-1.45431	0.0186198	0.791501	down	NA	NA	NA	NA
TRITD_2Av1G198660	kinesin-like protein KIN-14N [Aegilops tauschii subsp. tauschii];Kinesin-1 [Triticum urartu]	4.79735	1.69899	2.82366	1.49756	0.0410701	1	up	GO:0003777(microtubule motor activity);GO:0005871(kinesin complex);GO:0007018(microtubule-based movement);GO:0016887(ATPase activity);GO:0016887(ATPase activity)	NA	NA	NA
TRITD_2Av1G204690	C2 and GRAM domain-containing protein At5g50170-like [Aegilops tauschii subsp. tauschii]	1.36076	3.23905	0.42011	-1.25116	0.0402153	1	down	GO:0003674(molecular_function);GO:0008150(biological_process);GO:0016021(integral component of membrane);GO:0016021(integral component of membrane)	NA	NA	NA
TRITD_2Av1G210800	hypothetical protein TRIUR3_18825 [Triticum urartu]	217.334	58.3346	3.72564	1.89749	0.00844401	0.533264	up	NA	NA	NA	NA
TRITD_2Av1G211360	chitinase 5-like [Aegilops tauschii subsp. tauschii]	7.45482	1.12522	6.62523	2.72797	0.000244713	0.0541895	up	GO:0004568(chitinase activity)	00520(Amino sugar and nucleotide sugar metabolism)	K01183	EC:3.2.1.14
TRITD_2Av1G211370	chitinase 5-like [Aegilops tauschii subsp. tauschii]	7.06148	1.26748	5.57129	2.47801	0.000874859	0.128857	up	GO:0004568(chitinase activity)	00520(Amino sugar and nucleotide sugar metabolism)	K01183	EC:3.2.1.14
TRITD_2Av1G221150	unnamed protein product [Triticum aestivum];Transcription factor LAF1 [Triticum urartu]	1.29257	3.14848	0.410538	-1.28441	0.0378176	1	down	GO:0000981(RNA polymerase II transcription factor activity, sequence-specific DNA binding);GO:0001135(transcription factor activity, RNA polymerase II transcription factor recruiting);GO:0003677(DNA binding);GO:0003700(DNA binding transcription factor activity);GO:0005634(nucleus);GO:0006355(regulation of transcription, DNA-templated);GO:0006357(regulation of transcription by RNA polymerase II);G…	NA	NA	NA
TRITD_2Av1G222850	putative aquaporin TIP3-2 [Triticum urartu]	1.26629	5.56265	0.227642	-2.13516	0.00131898	0.167396	down	GO:0005887(integral component of plasma membrane);GO:0009705(plant-type vacuole membrane);GO:0009992(cellular water homeostasis);GO:0015250(water channel activity);GO:0015254(glycerol channel activity);GO:0034220(ion transmembrane transport);GO:0042807(central vacuole)	NA	NA	NA
TRITD_2Av1G223470	Serine carboxypeptidase-like 35 [Triticum urartu];serine carboxypeptidase-like 35 isoform X1 [Aegilops tauschii subsp. tauschii]	4.93138	1.79821	2.74238	1.45543	0.0486876	1	up	GO:0004185(serine-type carboxypeptidase activity);GO:0051603(proteolysis involved in cellular protein catabolic process);GO:0051603(proteolysis involved in cellular protein catabolic process)	NA	NA	NA
TRITD_2Av1G225980	uncharacterized protein LOC109750222 [Aegilops tauschii subsp. tauschii]	26.3565	9.15979	2.87741	1.52477	0.0366578	1	up	GO:0003674(molecular_function);GO:0005576(extracellular region);GO:0008150(biological_process)	NA	NA	NA
TRITD_2Av1G234270	beta-carotene 3-hydroxylase, chloroplastic-like [Aegilops tauschii subsp. tauschii]	4.97083	13.0504	0.380893	-1.39254	0.0242622	0.904802	down	GO:0009507(chloroplast);GO:0016119(carotene metabolic process);GO:0016123(xanthophyll biosynthetic process)	00906(Carotenoid biosynthesis)	K15746	EC:1.14.15.24
TRITD_2Av1G235220	unnamed protein product [Triticum aestivum]	0.771073	2.29013	0.336694	-1.57049	0.0151264	0.714566	down	NA	NA	NA	NA
TRITD_2Av1G239010	unnamed protein product [Triticum aestivum]	6.67259	2.09474	3.1854	1.67148	0.0223828	0.866936	up	GO:0005515(protein binding);GO:0005634(nucleus);GO:0007049(cell cycle);GO:0016538(cyclin-dependent protein serine/threonine kinase regulator activity);GO:0051301(cell division);GO:0051726(regulation of cell cycle)	NA	NA	NA
TRITD_2Av1G239110	unnamed protein product [Triticum aestivum]	13.2051	1.69099	7.80907	2.96515	5.80839e-05	0.0200539	up	GO:0004650(polygalacturonase activity);GO:0005576(extracellular region);GO:0005975(carbohydrate metabolic process)	00040(Pentose and glucuronate interconversions)	K01213	EC:3.2.1.67
TRITD_2Av1G245230	PREDICTED: uncharacterized protein LOC104106174 [Nicotiana tomentosiformis];Histone H4 [Triticum urartu];LOW QUALITY PROTEIN: hypothetical protein SETIT_3G212100v2 [Setaria italica]	82.5038	30.1498	2.73646	1.45231	0.0459987	1	up	GO:0000786(nucleosome);GO:0003677(DNA binding);GO:0005634(nucleus);GO:0005794(Golgi apparatus);GO:0005829(cytosol);GO:0006334(nucleosome assembly);GO:0051276(chromosome organization);GO:0051276(chromosome organization)	NA	NA	NA
TRITD_2Av1G248570	hypothetical protein TRIUR3_12299 [Triticum urartu]	4.46799	26.0337	0.171623	-2.54268	0.000134843	0.0376495	down	NA	NA	NA	NA
TRITD_2Av1G256230	uncharacterized protein LOC109741241 [Aegilops tauschii subsp. tauschii]	185.02	56.5466	3.272	1.71017	0.0179094	0.781907	up	NA	NA	NA	NA
TRITD_2Av1G261160	unnamed protein product [Triticum aestivum]	5.98602	13.8029	0.433678	-1.2053	0.047455	1	down	GO:0030599(pectinesterase activity);GO:0046910(pectinesterase inhibitor activity);GO:0071944(cell periphery)	NA	NA	NA
TRITD_2Av1G263180	CRIB domain-containing protein RIC10-like [Aegilops tauschii subsp. tauschii]	1.82116	4.60244	0.395694	-1.33754	0.0351543	1	down	GO:0003674(molecular_function);GO:0005634(nucleus);GO:0005737(cytoplasm);GO:0009860(pollen tube growth);GO:0040008(regulation of growth);GO:0040008(regulation of growth)	NA	NA	NA
TRITD_2Av1G263650	pathogenesis-related protein 1-like [Aegilops tauschii subsp. tauschii];unnamed protein product [Triticum aestivum]	1.27382	3.37981	0.376891	-1.40778	0.0261807	0.937286	down	GO:0004864(protein phosphatase inhibitor activity);GO:0005634(nucleus);GO:0005737(cytoplasm);GO:0009738(abscisic acid-activated signaling pathway);GO:0010427(abscisic acid binding);GO:0080163(regulation of protein serine/threonine phosphatase activity);GO:0080163(regulation of protein serine/threonine phosphatase activity)	NA	NA	NA
TRITD_2Av1G266650	Putative invertase inhibitor [Triticum urartu]	54.1311	17.3449	3.12087	1.64195	0.0234411	0.890322	up	GO:0004857(enzyme inhibitor activity)	NA	NA	NA
TRITD_2Av1G266670	hypothetical protein TRIUR3_12815 [Triticum urartu]	22.4056	66.616	0.33634	-1.57201	0.0119235	0.645243	down	NA	NA	NA	NA
TRITD_2Av1G267740	WRKY45-like transcription factor [Triticum aestivum]	5.84252	1.95154	2.9938	1.58198	0.0325014	1	up	GO:0000987(proximal promoter sequence-specific DNA binding);GO:0003700(DNA binding transcription factor activity);GO:0005634(nucleus);GO:0005730(nucleolus);GO:0006351(transcription, DNA-templated);GO:0006355(regulation of transcription, DNA-templated);GO:0010200(response to chitin);GO:0043565(sequence-specific DNA binding);GO:0044212(transcription regulatory region DNA binding);GO:0048527(lateral…	04626(Plant-pathogen interaction)	K13459	NA
TRITD_2Av1G269780	unnamed protein product [Triticum aestivum]	4.97535	1.14375	4.35003	2.12103	0.00387558	0.328742	up	GO:0005773(vacuole);GO:0009705(plant-type vacuole membrane);GO:0015098(molybdate ion transmembrane transporter activity);GO:0015116(sulfate transmembrane transporter activity);GO:0015689(molybdate ion transport);GO:0090414(molybdate ion export from vacuole)	NA	NA	NA
TRITD_2Av1G270700	unnamed protein product [Triticum aestivum]	1.56424	6.74757	0.231823	-2.10891	0.00154231	0.184096	down	GO:0005515(protein binding);GO:0009741(response to brassinosteroid);GO:0009826(unidimensional cell growth)	NA	NA	NA
TRITD_2Av1G271190	Dehydration-responsive element-binding protein 2C [Triticum urartu]	3.07657	19.0626	0.161393	-2.63135	9.45292e-05	0.0300519	down	GO:0003700(DNA binding transcription factor activity);GO:0005634(nucleus);GO:0043565(sequence-specific DNA binding);GO:0044212(transcription regulatory region DNA binding);GO:0045893(positive regulation of transcription, DNA-templated)	NA	NA	NA
TRITD_2Av1G275720	TaAP2-A [Triticum aestivum]	3.08309	8.32555	0.370317	-1.43317	0.0209288	0.837221	down	GO:0003677(DNA binding);GO:0003700(DNA binding transcription factor activity);GO:0005634(nucleus);GO:0006351(transcription, DNA-templated);GO:0006355(regulation of transcription, DNA-templated);GO:0009908(flower development);GO:0010073(meristem maintenance);GO:0010093(specification of floral organ identity);GO:0019953(sexual reproduction);GO:0030154(cell differentiation);GO:0048316(seed developme…	NA	NA	NA
TRITD_2Av1G276150	hypothetical protein TRIUR3_08087 [Triticum urartu];unnamed protein product [Triticum aestivum]	4.59954	1.39996	3.28547	1.7161	0.0195989	0.815155	up	GO:0009411(response to UV);GO:0009644(response to high light intensity);GO:0010332(response to gamma radiation);GO:0010332(response to gamma radiation)	03440(Homologous recombination);03440(Homologous recombination)	K10882	EC:3.1.22.-
TRITD_2Av1G279890	antimicrobial peptides-like [Aegilops tauschii subsp. tauschii]	250.272	567.904	0.440695	-1.18215	0.0492546	1	down	NA	NA	NA	NA
TRITD_2Av1G281150	isoflavone 2'-hydroxylase-like [Aegilops tauschii subsp. tauschii]	0.958939	2.70784	0.354134	-1.49763	0.0182094	0.789049	down	GO:0016020(membrane);GO:0016709(oxidoreductase activity, acting on paired donors, with incorporation or reduction of molecular oxygen, NAD(P)H as one donor, and incorporation of one atom of oxygen);GO:0042343(indole glucosinolate metabolic process);GO:0044550(secondary metabolite biosynthetic process);GO:0098542(defense response to other organism)	NA	NA	NA
TRITD_2Av1G282290	GA3ox-A3 [Triticum aestivum];unnamed protein product [Triticum aestivum]	0.568553	1.79584	0.316594	-1.65929	0.00980068	0.577413	down	GO:0009416(response to light stimulus);GO:0009686(gibberellin biosynthetic process);GO:0009740(gibberellic acid mediated signaling pathway);GO:0016707(gibberellin 3-beta-dioxygenase activity);GO:0016707(gibberellin 3-beta-dioxygenase activity)	00904(Diterpenoid biosynthesis);00904(Diterpenoid biosynthesis)	K04124	EC:1.14.11.15
TRITD_2Av1G284990	unnamed protein product [Triticum aestivum]	17.512	1.95897	8.93939	3.16018	1.78806e-05	0.00897073	up	GO:0004553(hydrolase activity, hydrolyzing O-glycosyl compounds);GO:0005576(extracellular region);GO:0005773(vacuole);GO:0005829(cytosol);GO:0005975(carbohydrate metabolic process);GO:0009505(plant-type cell wall);GO:0030246(carbohydrate binding);GO:0048046(apoplast)	00052(Galactose metabolism);00500(Starch and sucrose metabolism)	K01187	EC:3.2.1.20
TRITD_2Av1G286340	uncharacterized protein LOC109768865 [Aegilops tauschii subsp. tauschii]	1.02785	3.86743	0.265772	-1.91174	0.00330277	0.306199	down	GO:0006457(protein folding);GO:0009507(chloroplast)	NA	NA	NA
TRITD_2Av1G286560	unnamed protein product [Triticum aestivum];thioredoxin X, chloroplastic [Aegilops tauschii subsp. tauschii]	2.46394	6.05242	0.4071	-1.29654	0.0392906	1	down	GO:0000103(sulfate assimilation);GO:0006457(protein folding);GO:0009507(chloroplast);GO:0015035(protein disulfide oxidoreductase activity);GO:0016671(oxidoreductase activity, acting on a sulfur group of donors, disulfide as acceptor);GO:0034599(cellular response to oxidative stress);GO:0045454(cell redox homeostasis);GO:0055114(oxidation-reduction process);GO:0055114(oxidation-reduction process)	NA	NA	NA
TRITD_2Av1G286580	Dihydroorotate dehydrogenase (quinone), mitochondrial [Triticum urartu];unnamed protein product [Triticum aestivum];dihydroorotate dehydrogenase (quinone), mitochondrial [Aegilops tauschii subsp. tauschii]	1.74985	4.8381	0.361682	-1.46721	0.0186374	0.791501	down	GO:0004152(dihydroorotate dehydrogenase activity);GO:0005737(cytoplasm);GO:0006207('de novo' pyrimidine nucleobase biosynthetic process);GO:0006207('de novo' pyrimidine nucleobase biosynthetic process)	00240(Pyrimidine metabolism);00240(Pyrimidine metabolism)	K00254	EC:1.3.5.2
TRITD_2Av1G287020	uncharacterized protein LOC109739071 [Aegilops tauschii subsp. tauschii]	0.838066	2.86431	0.292589	-1.77305	0.00566077	0.416884	down	GO:0003674(molecular_function);GO:0005634(nucleus);GO:0016021(integral component of membrane);GO:0016021(integral component of membrane)	NA	NA	NA
TRITD_2Av1G287310	HBS1-like protein isoform X3 [Aegilops tauschii subsp. tauschii];HBS1-like protein [Triticum urartu];unnamed protein product [Triticum aestivum]	0.4382	3.5266	0.124256	-3.00862	1.51609e-05	0.00785161	down	GO:0003924(GTPase activity);GO:0005622(intracellular);GO:0006412(translation);GO:0032790(ribosome disassembly);GO:0032790(ribosome disassembly)	03015(mRNA surveillance pathway);03015(mRNA surveillance pathway)	K14416	NA
TRITD_2Av1G289120	unnamed protein product [Triticum aestivum]	31.7668	2.67382	11.8807	3.57055	2.41573e-06	0.00193917	up	GO:0005737(cytoplasm);GO:0008150(biological_process);GO:0008150(biological_process)	00010(Glycolysis / Gluconeogenesis);00051(Fructose and mannose metabolism);00562(Inositol phosphate metabolism);00710(Carbon fixation in photosynthetic organisms);00710(Carbon fixation in photosynthetic organisms)	K01803	EC:5.3.1.1
TRITD_2Av1G290370	hypothetical protein TRIUR3_20494 [Triticum urartu]	284.354	36.2377	7.84692	2.97213	4.78407e-05	0.0178618	up	GO:0003674(molecular_function);GO:0008150(biological_process);GO:0016021(integral component of membrane)	NA	NA	NA
TRITD_2Av1G291290	Protein SYM1 [Triticum urartu]	1.60085	5.00605	0.319783	-1.64484	0.0104494	0.601292	down	GO:0003674(molecular_function);GO:0008150(biological_process);GO:0009507(chloroplast);GO:0016021(integral component of membrane);GO:0016021(integral component of membrane)	04146(Peroxisome);04146(Peroxisome)	K13348	NA
TRITD_2Av1G291400	cysteine proteinase inhibitor 6-like [Aegilops tauschii subsp. tauschii]	367.348	98.3113	3.73658	1.90172	0.00827019	0.528988	up	GO:0004869(cysteine-type endopeptidase inhibitor activity);GO:0005576(extracellular region);GO:0005618(cell wall);GO:0006952(defense response);GO:0010030(positive regulation of seed germination);GO:0034605(cellular response to heat);GO:2000117(negative regulation of cysteine-type endopeptidase activity)	NA	NA	NA
TRITD_2Av1G292000	cystatin [Triticum aestivum]	272.592	95.3454	2.85899	1.51551	0.0366686	1	up	GO:0004869(cysteine-type endopeptidase inhibitor activity);GO:0005576(extracellular region);GO:0005618(cell wall);GO:0006952(defense response);GO:0010030(positive regulation of seed germination);GO:0034605(cellular response to heat);GO:2000117(negative regulation of cysteine-type endopeptidase activity)	NA	NA	NA
TRITD_2Av1G292190	hypothetical protein TRIUR3_09416 [Triticum urartu]	276.475	87.14	3.17277	1.66574	0.0211328	0.842925	up	NA	NA	NA	NA
TRITD_2Av1G294570	unnamed protein product [Triticum aestivum]	5.19456	14.4285	0.36002	-1.47385	0.0178762	0.781907	down	GO:0004674(protein serine/threonine kinase activity);GO:0005634(nucleus);GO:0005737(cytoplasm);GO:0006468(protein phosphorylation);GO:0035556(intracellular signal transduction)	04016(MAPK signaling pathway - plant);04075(Plant hormone signal transduction)	K14498	EC:2.7.11.1
TRITD_2Av1G295860	unnamed protein product [Triticum aestivum];DNA-directed RNA polymerase II subunit 1-like [Aegilops tauschii subsp. tauschii]	7.71861	20.6564	0.373666	-1.42018	0.0209322	0.837221	down	GO:0001055(RNA polymerase II activity);GO:0005665(DNA-directed RNA polymerase II, core complex);GO:0005665(DNA-directed RNA polymerase II, core complex)	00230(Purine metabolism);00240(Pyrimidine metabolism);03020(RNA polymerase);03020(RNA polymerase)	K03006	EC:2.7.7.6
TRITD_2Bv1G003210	uncharacterized protein LOC109746165 [Aegilops tauschii subsp. tauschii];hypothetical protein TRIUR3_00559 [Triticum urartu]	39.6492	12.1572	3.26139	1.70549	0.0187097	0.791501	up	NA	NA	NA	NA
TRITD_2Bv1G004200	cytochrome P450 85A1-like [Aegilops tauschii subsp. tauschii]	7.511	2.29261	3.27618	1.71201	0.02044	0.824506	up	GO:0004497(monooxygenase activity);GO:0007275(multicellular organism development);GO:0010268(brassinosteroid homeostasis);GO:0016125(sterol metabolic process);GO:0016132(brassinosteroid biosynthetic process);GO:0001578(microtubule bundle formation);GO:0009647(skotomorphogenesis);GO:0020037(heme binding);GO:0022900(electron transport chain);GO:0022900(electron transport chain)	00905(Brassinosteroid biosynthesis);00905(Brassinosteroid biosynthesis)	K09590	EC:1.14.-.-
TRITD_2Bv1G004470	cytochrome P450 85A1-like [Aegilops tauschii subsp. tauschii]	10.6268	3.28016	3.23973	1.69587	0.0198131	0.819631	up	GO:0004497(monooxygenase activity);GO:0007275(multicellular organism development);GO:0010268(brassinosteroid homeostasis);GO:0016125(sterol metabolic process);GO:0016132(brassinosteroid biosynthetic process);GO:0016132(brassinosteroid biosynthetic process)	00905(Brassinosteroid biosynthesis);00905(Brassinosteroid biosynthesis)	K09590	EC:1.14.-.-
TRITD_2Bv1G004640	unnamed protein product [Triticum aestivum]	0.731569	3.05486	0.239477	-2.06204	0.00184312	0.208433	down	GO:0009813(flavonoid biosynthetic process);GO:0042802(identical protein binding)	00945(Stilbenoid, diarylheptanoid and gingerol biosynthesis)	K17212	EC:2.3.1.211
TRITD_2Bv1G004680	unnamed protein product [Triticum aestivum]	1.69739	4.5862	0.370109	-1.43398	0.0224803	0.869359	down	GO:0009813(flavonoid biosynthetic process);GO:0042802(identical protein binding)	00945(Stilbenoid, diarylheptanoid and gingerol biosynthesis)	K17212	EC:2.3.1.211
TRITD_2Bv1G006520	formamidopyrimidine-DNA glycosylase-like [Aegilops tauschii subsp. tauschii]	2.26751	8.22921	0.275544	-1.85965	0.00385233	0.328742	down	GO:0003684(damaged DNA binding);GO:0003906(DNA-(apurinic or apyrimidinic site) lyase activity);GO:0005634(nucleus);GO:0006281(DNA repair);GO:0006284(base-excision repair);GO:0006289(nucleotide-excision repair);GO:0006979(response to oxidative stress);GO:0008270(zinc ion binding);GO:0008534(oxidized purine nucleobase lesion DNA N-glycosylase activity);GO:0019104(DNA N-glycosylase activity);GO:0140…	03410(Base excision repair);03410(Base excision repair)	K10563	EC:3.2.2.23;EC:4.2.99.18
TRITD_2Bv1G010820	chitinase 2 [Triticum aestivum]	2.26825	11.9285	0.190154	-2.39476	0.000397823	0.0774163	down	GO:0004568(chitinase activity);GO:0005576(extracellular region);GO:0008061(chitin binding);GO:0016998(cell wall macromolecule catabolic process);GO:0050832(defense response to fungus)	00520(Amino sugar and nucleotide sugar metabolism);04016(MAPK signaling pathway - plant)	K20547	EC:3.2.1.14
TRITD_2Bv1G010840	heat shock protein 90 [Triticum aestivum]	70.711	208.024	0.339917	-1.55674	0.0122419	0.652947	down	GO:0005515(protein binding);GO:0005515(protein binding)	04141(Protein processing in endoplasmic reticulum);04626(Plant-pathogen interaction);04626(Plant-pathogen interaction)	K04079	NA
TRITD_2Bv1G011100	unnamed protein product [Triticum aestivum];glyoxylate/hydroxypyruvate reductase HPR3-like [Aegilops tauschii subsp. tauschii]	0.882169	3.13553	0.281346	-1.82958	0.00504095	0.397459	down	GO:0005737(cytoplasm);GO:0016616(oxidoreductase activity, acting on the CH-OH group of donors, NAD or NADP as acceptor);GO:0051287(NAD binding);GO:0055114(oxidation-reduction process);GO:0047995(hydroxyphenylpyruvate reductase activity);GO:0047995(hydroxyphenylpyruvate reductase activity)	00630(Glyoxylate and dicarboxylate metabolism);00260(Glycine, serine and threonine metabolism);00260(Glycine, serine and threonine metabolism)	K15919	NA
TRITD_2Bv1G011380	acetyl-CoA acetyltransferase, cytosolic 1-like isoform X3 [Aegilops tauschii subsp. tauschii]	22.8128	1.94501	11.7289	3.552	2.09369e-06	0.0018674	up	GO:0003985(acetyl-CoA C-acetyltransferase activity);GO:0005737(cytoplasm);GO:0005739(mitochondrion);GO:0005777(peroxisome);GO:0005829(cytosol);GO:0005886(plasma membrane);GO:0006635(fatty acid beta-oxidation);GO:0008299(isoprenoid biosynthetic process);GO:0009793(embryo development ending in seed dormancy);GO:0009846(pollen germination);GO:0009860(pollen tube growth);GO:0016125(sterol metabolic p…	00620(Pyruvate metabolism);00630(Glyoxylate and dicarboxylate metabolism);00640(Propanoate metabolism);00650(Butanoate metabolism);00071(Fatty acid degradation);00072(Synthesis and degradation of ketone bodies);00280(Valine, leucine and isoleucine degradation);00310(Lysine degradation);00380(Tryptophan metabolism);00900(Terpenoid backbone biosynthesis)	K00626	EC:2.3.1.9
TRITD_2Bv1G014520	uncharacterized protein LOC109748096 [Aegilops tauschii subsp. tauschii]	2.63016	0.932289	2.82118	1.4963	0.0433436	1	up	GO:0003674(molecular_function);GO:0005886(plasma membrane);GO:0008150(biological_process);GO:0009507(chloroplast);GO:0016021(integral component of membrane)	NA	NA	NA
TRITD_2Bv1G014570	FK506 binding protein 62c-2B [Triticum aestivum];peptidyl-prolyl cis-trans isomerase FKBP62-like [Aegilops tauschii subsp. tauschii];70 kDa peptidyl-prolyl isomerase [Triticum urartu]	47.6845	139.089	0.342835	-1.54441	0.0128693	0.668642	down	GO:0003755(peptidyl-prolyl cis-trans isomerase activity);GO:0005528(FK506 binding);GO:0005789(endoplasmic reticulum membrane);GO:0061077(chaperone-mediated protein folding);GO:0061077(chaperone-mediated protein folding)	NA	NA	NA
TRITD_2Bv1G017870	unnamed protein product [Triticum aestivum]	0.893325	2.12953	0.419494	-1.25328	0.0471342	1	down	GO:0003674(molecular_function);GO:0005634(nucleus);GO:0008150(biological_process)	00230(Purine metabolism);00240(Pyrimidine metabolism);03020(RNA polymerase)	K03006	EC:2.7.7.6
TRITD_2Bv1G019940	hypothetical protein TRIUR3_00606 [Triticum urartu]	3.1657	0.964211	3.2832	1.7151	0.0218125	0.858307	up	GO:0003674(molecular_function);GO:0005634(nucleus);GO:0008150(biological_process);GO:0008150(biological_process)	NA	NA	NA
[truncated: 1,056 more rows]

## Sheet: WH - DBA Aurora vs L6
Table S6 continued. List of genes showing genotype-dependent expression patterns between DBA Aurora and L6 under each treatment condition.
[truncated: 1,247 more rows]
