# Supplementary material for: Multi-Omics Analysis of Small RNA, Transcriptome, and Degradome in T. turgidum—Regulatory Networks of Grain Development and Abiotic Stress Response
Source: Int J Mol Sci. 2020 Oct 21;21(20):7772. doi: 10.3390/ijms21207772 (PMC7589925; doi:10.3390/ijms21207772)
Supplement: Supplementary file 1 [file ijms-21-07772-s001.zip › Supplementary files Proof Part 2 out of 3/Table S7.xlsx]

## Sheet: Table S7
Table S7. List of single nucleotide variants (SNVs) and insertions and deletions (INDELs) found in transcriptome sequencing.
Library	SNVs (Gene Region)	Exonic SNV types				INDELs (Gene Region)	Exonic INDEL types
	Total	Synonymous	Non-synonymous	Stop-gain	Start-loss	Frameshift Insertion	Frameshift Insertion	Frameshift Deletion	Non-frameshift Insertion	Non-frameshift Deletion
TG5_CG	63717	32112	30892	528	185	1253	176	486	227	343
TG5_HS	64256	32284	31224	557	191	1342	186	560	227	351
TG5_WH	60306	30446	29206	487	167	1157	173	447	220	292
TG5_WS	62764	31815	30198	561	190	1183	153	489	227	297
SG5_CG	61840	31486	29740	435	179	1167	158	422	236	333
SG5_HS	63627	32499	30476	453	199	1221	184	439	235	346
SG5_WH	59165	30492	28064	456	153	1116	163	426	210	304
SG5_WS	64669	32578	31420	486	185	1264	153	505	237	351
