# Supplementary material for: Multi-Omics Analysis of Small RNA, Transcriptome, and Degradome in T. turgidum—Regulatory Networks of Grain Development and Abiotic Stress Response
Source: Int J Mol Sci. 2020 Oct 21;21(20):7772. doi: 10.3390/ijms21207772 (PMC7589925; doi:10.3390/ijms21207772)
Supplement: Supplementary file 1 [file ijms-21-07772-s001.zip › Supplementary files Proof Part 2 out of 3/Table S8.xlsx]

## Sheet: DBA Aurora
Table S8. Target genes of durum wheat miRNAs identified in DBA Aurora degradome libraries (TG5_CG, TG5_WS, TG5_HS, TG5_WH) and L6 degradome libraries (SG5_CG, SG5_WS, SG5_HS, SG5_WH).
miRNA Query	Target transcript	TStart	TStop	TSlice	MFEperfect	MFEsite	AllenScore	Paired	mRNA & miRNA matched sequence	DegradomeCategory(TG5_CG)	DegradomeCategory(TG5_WS)	DegradomeCategory(TG5_HS)	DegradomeCategory(TG5_WH)	TG5_CG	TG5_WS	TG5_HS	TG5_WH	pvalue	qvalue	significant
ata-miR1432-3p_L-1R+1	rna-TRITD_1Av1G035170	796	817	808	-42.2	-29.1	9.5	1-11,817-807;12-16,805-801	GCGGUGGGCGAAGGUGGCGCCA&UGGUGUCACCU-CGCCUGAACA	NA	NA	3	NA	0	0	15.3361	0	5.6478e-10	1.27409e-09	yes
ata-miR1432-3p_L-1R+1	rna-TRITD_1Av1G043710-3	340	360	351	-42.2	-29.1	10.5	2-2,359-359;4-17,357-344	GACACGGGCGGGGUGGCGGCG&UGGUGUCACCUCGCCUGAACA	NA	NA	NA	4	0	0	0	14.5611	1.7618e-09	3.36369e-09	yes
ata-miR1432-3p_L-1R+1	rna-TRITD_1Av1G043710-5	340	360	351	-42.2	-29.1	10.5	2-2,359-359;4-17,357-344	GACACGGGCGGGGUGGCGGCG&UGGUGUCACCUCGCCUGAACA	NA	NA	NA	4	0	0	0	14.5611	1.7618e-09	3.36369e-09	yes
ata-miR1432-3p_L-1R+1	rna-TRITD_1Av1G043710-6	340	360	351	-42.2	-29.1	10.5	2-2,359-359;4-17,357-344	GACACGGGCGGGGUGGCGGCG&UGGUGUCACCUCGCCUGAACA	NA	NA	NA	4	0	0	0	14.5611	1.7618e-09	3.36369e-09	yes
ata-miR1432-3p_L-1R+1	rna-TRITD_1Av1G191580-12	1397	1424	1408	-42.2	-27.6	21.5	2-4,1423-1421;6-7,1419-1418;9-20,1409-1398	GGUUCGGGCGAGGACGUGGGAGAGGCCG&UGGUGUC-------ACCUCGCCUGAACA	NA	NA	NA	4	0	0	0	14.5611	1.7618e-09	3.36369e-09	yes
ata-miR1432-3p_L-1R+1	rna-TRITD_1Av1G207510	26	47	38	-42.2	-30	7.5	1-3,47-45;5-16,43-32;19-20,28-27	CGUGGAAGGCGAGGUGGCUCCG&UGGUGUCACCUCGCCU-GAACA	2	NA	2	NA	112.22	0	153.361	0	4.8272e-60	2.26557e-58	yes
ata-miR1432-3p_L-1R+1	rna-TRITD_1Bv1G018190	2474	2500	2490	-42.2	-28.5	15	1-8,2500-2493;9-12,2491-2488;13-19,2482-2476	AAUUCAGGCUGCGAGAGGCUGACGCCA&UGGUGUCA-CCUC-----GCCUGAACA	4	NA	NA	NA	5.34379	0	0	0	0.0011173	0.00115938	yes
ata-miR1432-3p_L-1R+1	rna-TRITD_1Bv1G018190-5	2321	2347	2337	-42.2	-28.5	15	1-8,2347-2340;9-12,2338-2335;13-19,2329-2323	AAUUCAGGCUGCGAGAGGCUGACGCCA&UGGUGUCA-CCUC-----GCCUGAACA	4	NA	NA	4	5.34379	0	0	14.5611	2.9339e-06	4.62559e-06	yes
ata-miR1432-3p_L-1R+1	rna-TRITD_1Bv1G018190-6	1982	2008	1998	-42.2	-28.5	15	1-8,2008-2001;9-12,1999-1996;13-19,1990-1984	AAUUCAGGCUGCGAGAGGCUGACGCCA&UGGUGUCA-CCUC-----GCCUGAACA	NA	NA	NA	4	0	0	0	14.5611	1.7618e-09	3.36369e-09	yes
ata-miR1432-3p_L-1R+1	rna-TRITD_1Bv1G018190-7	1913	1939	1929	-42.2	-28.5	15	1-8,1939-1932;9-12,1930-1927;13-19,1921-1915	AAUUCAGGCUGCGAGAGGCUGACGCCA&UGGUGUCA-CCUC-----GCCUGAACA	4	NA	NA	NA	5.34379	0	0	0	0.0011173	0.00115938	yes
ata-miR1432-3p_L-1R+1	rna-TRITD_1Bv1G117800	131	153	144	-42.2	-32.7	7	1-16,153-138;17-20,135-132	GGUUCCCGGGCGGGGUGAUGCCG&UGGUGUCACCUCGCCU--GAACA	2	NA	NA	NA	69.4693	0	0	0	6.4192e-45	1.50966e-43	yes
ata-miR1432-3p_L-1R+1	rna-TRITD_1Bv1G117800-2	131	153	144	-42.2	-32.7	7	1-16,153-138;17-20,135-132	GGUUCCCGGGCGGGGUGAUGCCG&UGGUGUCACCUCGCCU--GAACA	2	NA	NA	NA	90.8445	0	0	0	8.7099e-59	3.82183e-57	yes
ata-miR1432-3p_L-1R+1	rna-TRITD_1Bv1G180940	839	861	851	-42.2	-28.8	9	2-4,860-858;5-7,856-854;9-13,852-848;14-20,846-840	CGUUCAGGUCGAGGCGGCUGCCC&UGGU-GUCACCUCG-CCUGAACA	NA	3	NA	NA	0	32.5797	0	0	4.7581e-21	2.96707e-20	yes
ata-miR1432-3p_L-1R+1	rna-TRITD_2Av1G014520-2	163	183	174	-42.2	-27.5	7.5	2-12,182-172;15-18,169-166	AGCUCGGUGGAGGUGACGCCG&UGGUGUCACCUCGCCUGAACA	NA	NA	NA	4	0	0	0	14.5611	1.7618e-09	3.36369e-09	yes
ata-miR1432-3p_L-1R+1	rna-TRITD_2Av1G065030	575	600	591	-42.2	-28	10	2-10,599-591;11-12,589-588;14-16,586-584;17-20,579-576	AGUUCGACAAGGGGAGGGUGACGCCG&UGGUGUCACC-UCGCCU----GAACA	NA	3	NA	NA	0	16.2898	0	0	1.3905e-10	3.70846e-10	yes
ata-miR1432-3p_L-1R+1	rna-TRITD_2Av1G065030-3	845	870	861	-42.2	-28	10	2-10,869-861;11-12,859-858;14-16,856-854;17-20,849-846	AGUUCGACAAGGGGAGGGUGACGCCG&UGGUGUCACC-UCGCCU----GAACA	NA	4	NA	NA	0	8.14491	0	0	2.0267e-05	2.72401e-05	yes
ata-miR1432-3p_L-1R+1	rna-TRITD_2Av1G197750	388	408	399	-42.2	-30.3	9	2-10,407-399;12-17,397-392	CAGCCAGGCGCGGUGGCGCCC&UGGUGUCACCUCGCCUGAACA	NA	NA	NA	4	0	0	0	14.5611	1.7618e-09	3.36369e-09	yes
ata-miR1432-3p_L-1R+1	rna-TRITD_2Av1G197750-2	388	408	399	-42.2	-30.3	9	2-10,407-399;12-17,397-392	CAGCCAGGCGCGGUGGCGCCC&UGGUGUCACCUCGCCUGAACA	4	NA	NA	NA	5.34379	0	0	0	0.0011173	0.00115938	yes
ata-miR1432-3p_L-1R+1	rna-TRITD_2Av1G222090	121	143	134	-42.2	-29.1	7	2-7,142-137;9-12,135-132;14-16,130-128;17-20,125-122	CGUUCGAAGGGGAGGCGACACCG&UGGUGUCACCUCGCCU--GAACA	NA	3	NA	NA	0	16.2898	0	0	1.3905e-10	3.70846e-10	yes
ata-miR1432-3p_L-1R+1	rna-TRITD_2Av1G222090-2	121	143	134	-42.2	-29.1	7	2-7,142-137;9-12,135-132;14-16,130-128;17-20,125-122	CGUUCGAAGGGGAGGCGACACCG&UGGUGUCACCUCGCCU--GAACA	NA	4	NA	NA	0	8.14491	0	0	2.0267e-05	2.72401e-05	yes
ata-miR1432-3p_L-1R+1	rna-TRITD_2Bv1G025330	1182	1203	1194	-42.2	-27.6	10.5	3-12,1201-1192;13-16,1190-1187;19-20,1184-1183	CGUCGGGGCGGAGGUGGCGCGG&UGGUGUCACCUC-GCCUGAACA	0	NA	NA	NA	154.97	0	0	0	0	0	yes
ata-miR1432-3p_L-1R+1	rna-TRITD_2Bv1G025330	945	966	956	-42.2	-27.8	10	2-6,965-961;7-15,959-951	GGAGCUGGCGAGGUGCACGCCG&UGGUGU-CACCUCGCCUGAACA	2	NA	NA	NA	53.4379	0	0	0	1.5666e-34	2.08722e-33	yes
ata-miR1432-3p_L-1R+1	rna-TRITD_2Bv1G078080	797	822	813	-42.2	-28	10	2-10,821-813;11-12,811-810;14-16,808-806;17-20,801-798	AGUUCGACAAGGGGAGGGUGACGCCG&UGGUGUCACC-UCGCCU----GAACA	NA	4	NA	NA	0	8.14491	0	0	2.0267e-05	2.72401e-05	yes
ata-miR1432-3p_L-1R+1	rna-TRITD_2Bv1G203430	96	117	108	-42.2	-27.9	7.5	2-7,116-111;9-17,109-101;18-20,99-97	CGUUGCAGGUGAGGAGAUGCCU&UGGUGUCACCUCGCCUG-AACA	3	2	NA	NA	69.4693	138.464	0	0	1.02e-54	3.73733e-53	yes
ata-miR1432-3p_L-1R+1	rna-TRITD_3Av1G184010	938	961	952	-42.2	-31.6	9.5	3-16,959-946;17-20,942-939	GGUUCGAGGGGCGGGGUGACGCGG&UGGUGUCACCUCGCCU---GAACA	NA	NA	2	NA	0	0	138.025	0	0	0	yes
ata-miR1432-3p_L-1R+1	rna-TRITD_3Av1G219080	304	324	315	-42.2	-31.9	8	2-16,323-309	AGCGGAGGCGAGGUGGCGCCC&UGGUGUCACCUCGCCUGAACA	3	NA	NA	NA	26.719	0	0	0	2.8397e-17	1.24171e-16	yes
ata-miR1432-3p_L-1R+1	rna-TRITD_3Bv1G028390-2	66	85	77	-42.2	-28	6.5	2-7,84-79;10-21,77-66	UGUUCAGGUGAGC-GACAUCU&UGGUGUCACCUCGCCUGAACA	NA	3	NA	NA	0	24.4347	0	0	8.3638e-16	3.25819e-15	yes
ata-miR1432-3p_L-1R+1	rna-TRITD_3Bv1G211690	301	321	312	-42.2	-31.5	8.5	2-16,320-306	AGCGGGGGCGAGGUGGCGCCC&UGGUGUCACCUCGCCUGAACA	2	NA	NA	NA	32.0628	0	0	0	1.0251e-20	6.1103e-20	yes
ata-miR1432-3p_L-1R+1	rna-TRITD_3Bv1G211690-2	235	255	246	-42.2	-31.5	8.5	2-16,254-240	AGCGGGGGCGAGGUGGCGCCC&UGGUGUCACCUCGCCUGAACA	3	NA	NA	NA	10.6876	0	0	0	5.0763e-07	8.3976e-07	yes
ata-miR1432-3p_L-1R+1	rna-TRITD_4Av1G003410	881	901	891	-42.2	-28.9	6	1-5,901-897;6-15,895-886;17-20,885-882	CGUUU-GGUGAGGUGAUCGCCA&UGGUG-UCACCUCGCCUGAACA	NA	2	NA	NA	0	57.0144	0	0	7.567e-37	1.13177e-35	yes
ata-miR1432-3p_L-1R+1	rna-TRITD_4Av1G003410-2	719	739	729	-42.2	-28.9	6	1-5,739-735;6-15,733-724;17-20,723-720	CGUUU-GGUGAGGUGAUCGCCA&UGGUG-UCACCUCGCCUGAACA	NA	2	NA	NA	0	73.3042	0	0	2.0928e-47	5.58248e-46	yes
ata-miR1432-3p_L-1R+1	rna-TRITD_4Av1G036710	2075	2104	2094	-42.2	-27.9	13.5	1-5,2104-2100;7-13,2097-2091;14-21,2082-2075	UGUUCGGGAAGAACUUCGAGGUGUUCGCCA&UGGUG-UCACCUCG--------CCUGAACA	3	NA	3	4	10.6876	0	23.0042	14.5611	4.7522e-05	5.77811e-05	yes
ata-miR1432-3p_L-1R+1	rna-TRITD_4Av1G036710-2	1772	1801	1791	-42.2	-27.9	13.5	1-5,1801-1797;7-13,1794-1788;14-21,1779-1772	UGUUCGGGAAGAACUUCGAGGUGUUCGCCA&UGGUG-UCACCUCG--------CCUGAACA	4	NA	3	NA	5.34379	0	23.0042	0	6.7202e-11	2.00246e-10	yes
ata-miR1432-3p_L-1R+1	rna-TRITD_4Av1G036710-3	1619	1648	1638	-42.2	-27.9	13.5	1-5,1648-1644;7-13,1641-1635;14-21,1626-1619	UGUUCGGGAAGAACUUCGAGGUGUUCGCCA&UGGUG-UCACCUCG--------CCUGAACA	3	NA	3	NA	10.6876	0	23.0042	0	2.8536e-09	5.42529e-09	yes
ata-miR1432-3p_L-1R+1	rna-TRITD_4Av1G181320	1134	1162	1146	-42.2	-28.1	18	2-8,1161-1155;9-18,1147-1138;20-21,1135-1134	UGGAUCAGGCGAGGCCAACUUUGAUACCU&UGGUGUCA-------CCUCGCCUGA-ACA	NA	NA	2	NA	0	0	46.0084	0	1.0067e-29	1.07771e-28	yes
ata-miR1432-3p_L-1R+1	rna-TRITD_4Av1G181320-2	1167	1195	1179	-42.2	-28.1	18	2-8,1194-1188;9-18,1180-1171;20-21,1168-1167	UGGAUCAGGCGAGGCCAACUUUGAUACCU&UGGUGUCA-------CCUCGCCUGA-ACA	NA	NA	3	NA	0	0	23.0042	0	6.9437e-15	2.46236e-14	yes
ata-miR1432-3p_L-1R+1	rna-TRITD_4Av1G181320-3	1218	1246	1230	-42.2	-28.1	18	2-8,1245-1239;9-18,1231-1222;20-21,1219-1218	UGGAUCAGGCGAGGCCAACUUUGAUACCU&UGGUGUCA-------CCUCGCCUGA-ACA	NA	NA	3	NA	0	0	15.3361	0	5.6478e-10	1.27409e-09	yes
ata-miR1432-3p_L-1R+1	rna-TRITD_4Av1G181320-4	693	721	705	-42.2	-28.1	18	2-8,720-714;9-18,706-697;20-21,694-693	UGGAUCAGGCGAGGCCAACUUUGAUACCU&UGGUGUCA-------CCUCGCCUGA-ACA	NA	NA	3	NA	0	0	15.3361	0	5.6478e-10	1.27409e-09	yes
ata-miR1432-3p_L-1R+1	rna-TRITD_4Bv1G023800	1167	1195	1179	-42.2	-28.1	18	2-8,1194-1188;9-18,1180-1171;20-21,1168-1167	UGGAUCAGGCGAGGCCAACUUUGAUACCU&UGGUGUCA-------CCUCGCCUGA-ACA	NA	NA	3	NA	0	0	23.0042	0	6.9437e-15	2.46236e-14	yes
ata-miR1432-3p_L-1R+1	rna-TRITD_4Bv1G023800-2	693	721	705	-42.2	-28.1	18	2-8,720-714;9-18,706-697;20-21,694-693	UGGAUCAGGCGAGGCCAACUUUGAUACCU&UGGUGUCA-------CCUCGCCUGA-ACA	NA	NA	3	NA	0	0	23.0042	0	6.9437e-15	2.46236e-14	yes
ata-miR1432-3p_L-1R+1	rna-TRITD_4Bv1G107480	2694	2716	2706	-42.2	-28.7	8	2-5,2715-2712;7-8,2710-2709;9-17,2707-2699;19-20,2696-2695	CGUGACAGGCGAGGAUGUCACCU&UGGUGUCA-CCUCGCCUG-AACA	NA	NA	NA	4	0	0	0	14.5611	1.7618e-09	3.36369e-09	yes
ata-miR1432-3p_L-1R+1	rna-TRITD_4Bv1G107480-12	2343	2365	2355	-42.2	-28.7	8	2-5,2364-2361;7-8,2359-2358;9-17,2356-2348;19-20,2345-2344	CGUGACAGGCGAGGAUGUCACCU&UGGUGUCA-CCUCGCCUG-AACA	NA	NA	NA	1	0	0	0	29.1223	8.0522e-19	3.8229e-18	yes
ata-miR1432-3p_L-1R+1	rna-TRITD_4Bv1G107480-2	2694	2716	2706	-42.2	-28.7	8	2-5,2715-2712;7-8,2710-2709;9-17,2707-2699;19-20,2696-2695	CGUGACAGGCGAGGAUGUCACCU&UGGUGUCA-CCUCGCCUG-AACA	NA	NA	NA	4	0	0	0	14.5611	1.7618e-09	3.36369e-09	yes
ata-miR1432-3p_L-1R+1	rna-TRITD_4Bv1G107480-5	2604	2626	2616	-42.2	-28.7	8	2-5,2625-2622;7-8,2620-2619;9-17,2617-2609;19-20,2606-2605	CGUGACAGGCGAGGAUGUCACCU&UGGUGUCA-CCUCGCCUG-AACA	NA	NA	NA	4	0	0	0	14.5611	1.7618e-09	3.36369e-09	yes
ata-miR1432-3p_L-1R+1	rna-TRITD_4Bv1G107480-6	2559	2581	2571	-42.2	-28.7	8	2-5,2580-2577;7-8,2575-2574;9-17,2572-2564;19-20,2561-2560	CGUGACAGGCGAGGAUGUCACCU&UGGUGUCA-CCUCGCCUG-AACA	NA	NA	NA	2	0	0	0	29.1223	8.0522e-19	3.8229e-18	yes
ata-miR1432-3p_L-1R+1	rna-TRITD_4Bv1G107480-7	2694	2716	2706	-42.2	-28.7	8	2-5,2715-2712;7-8,2710-2709;9-17,2707-2699;19-20,2696-2695	CGUGACAGGCGAGGAUGUCACCU&UGGUGUCA-CCUCGCCUG-AACA	NA	NA	NA	4	0	0	0	14.5611	1.7618e-09	3.36369e-09	yes
ata-miR1432-3p_L-1R+1	rna-TRITD_4Bv1G133560	1919	1948	1938	-42.2	-27.9	13.5	1-5,1948-1944;7-13,1941-1935;14-21,1926-1919	UGUUCGGGAAGAACUUCGAGGUGUUCGCCA&UGGUG-UCACCUCG--------CCUGAACA	3	2	2	NA	16.0314	24.4347	30.6723	0	1.5325e-06	2.46876e-06	yes
ata-miR1432-3p_L-1R+1	rna-TRITD_4Bv1G133560-2	1916	1945	1935	-42.2	-27.9	13.5	1-5,1945-1941;7-13,1938-1932;14-21,1923-1916	UGUUCGGGAAGAACUUCGAGGUGUUCGCCA&UGGUG-UCACCUCG--------CCUGAACA	NA	4	4	NA	0	8.14491	7.66806	0	0.0012219	0.0012592	yes
ata-miR1432-3p_L-1R+1	rna-TRITD_4Bv1G133560-3	1886	1915	1905	-42.2	-27.9	13.5	1-5,1915-1911;7-13,1908-1902;14-21,1893-1886	UGUUCGGGAAGAACUUCGAGGUGUUCGCCA&UGGUG-UCACCUCG--------CCUGAACA	NA	4	3	NA	0	8.14491	23.0042	0	7.887e-10	1.76692e-09	yes
ata-miR1432-3p_L-1R+1	rna-TRITD_4Bv1G133560-6	1748	1777	1767	-42.2	-27.9	13.5	1-5,1777-1773;7-13,1770-1764;14-21,1755-1748	UGUUCGGGAAGAACUUCGAGGUGUUCGCCA&UGGUG-UCACCUCG--------CCUGAACA	2	NA	4	NA	16.0314	0	7.66806	0	1.6732e-06	2.6894e-06	yes
ata-miR1432-3p_L-1R+1	rna-TRITD_4Bv1G133560-7	1673	1702	1692	-42.2	-27.9	13.5	1-5,1702-1698;7-13,1695-1689;14-21,1680-1673	UGUUCGGGAAGAACUUCGAGGUGUUCGCCA&UGGUG-UCACCUCG--------CCUGAACA	2	NA	NA	NA	16.0314	0	0	0	2.0333e-10	5.0325e-10	yes
ata-miR1432-3p_L-1R+1	rna-TRITD_4Bv1G133560-8	1475	1504	1494	-42.2	-27.9	13.5	1-5,1504-1500;7-13,1497-1491;14-21,1482-1475	UGUUCGGGAAGAACUUCGAGGUGUUCGCCA&UGGUG-UCACCUCG--------CCUGAACA	3	3	2	4	10.6876	16.2898	30.6723	14.5611	0.0053972	0.00543883	yes
ata-miR1432-3p_L-1R+1	rna-TRITD_4Bv1G145460	242	263	253	-42.2	-31.3	6	2-4,262-260;5-12,258-251;14-20,249-243	CGUUCAGGAGGGGUGACAACCU&UGGU-GUCACCUCGCCUGAACA	NA	4	NA	NA	0	8.14491	0	0	2.0267e-05	2.72401e-05	yes
ata-miR1432-3p_L-1R+1	rna-TRITD_4Bv1G145460-2	242	263	253	-42.2	-31.3	6	2-4,262-260;5-12,258-251;14-20,249-243	CGUUCAGGAGGGGUGACAACCU&UGGU-GUCACCUCGCCUGAACA	NA	3	NA	NA	0	16.2898	0	0	1.3905e-10	3.70846e-10	yes
ata-miR1432-3p_L-1R+1	rna-TRITD_4Bv1G192110-2	1157	1183	1172	-42.2	-29.6	14.5	1-5,1183-1179;6-12,1176-1170;13-20,1165-1158	AGUUCAGGCCGGAGAGGUGGGUCACCG&UGGUG--UCACCUC----GCCUGAACA	NA	4	NA	NA	0	8.14491	0	0	2.0267e-05	2.72401e-05	yes
ata-miR1432-3p_L-1R+1	rna-TRITD_4Bv1G192110-3	1280	1306	1295	-42.2	-29.6	14.5	1-5,1306-1302;6-12,1299-1293;13-20,1288-1281	AGUUCAGGCCGGAGAGGUGGGUCACCG&UGGUG--UCACCUC----GCCUGAACA	NA	2	NA	NA	0	24.4347	0	0	8.3638e-16	3.25819e-15	yes
ata-miR1432-3p_L-1R+1	rna-TRITD_4Bv1G192340	1322	1348	1337	-42.2	-29.6	14.5	1-5,1348-1344;6-12,1341-1335;13-20,1330-1323	AGUUCAGGCCGGAGAGGUGGGUCACCG&UGGUG--UCACCUC----GCCUGAACA	NA	4	NA	NA	0	8.14491	0	0	2.0267e-05	2.72401e-05	yes
ata-miR1432-3p_L-1R+1	rna-TRITD_4Bv1G206310	1053	1074	1064	-42.2	-27.6	9	1-6,1074-1069;7-7,1067-1067;9-17,1065-1057	CUCGCAGGCGAGGAGCGCACCA&UGGUGU-CACCUCGCCUGAACA	NA	3	3	3	0	48.8695	46.0084	29.1223	1.5245e-10	4.06383e-10	yes
ata-miR1432-3p_L-1R+1	rna-TRITD_4Bv1G206310-2	1035	1056	1046	-42.2	-27.6	9	1-6,1056-1051;7-7,1049-1049;9-17,1047-1039	CUCGCAGGCGAGGAGCGCACCA&UGGUGU-CACCUCGCCUGAACA	3	3	3	4	16.0314	65.1593	23.0042	14.5611	1.6711e-12	5.24588e-12	yes
ata-miR1432-3p_L-1R+1	rna-TRITD_4Bv1G206310-3	891	912	902	-42.2	-27.6	9	1-6,912-907;7-7,905-905;9-17,903-895	CUCGCAGGCGAGGAGCGCACCA&UGGUGU-CACCUCGCCUGAACA	3	3	3	3	26.719	48.8695	15.3361	58.2445	7.3793e-07	1.21375e-06	yes
ata-miR1432-3p_L-1R+1	rna-TRITD_4Bv1G206310-4	1053	1074	1064	-42.2	-27.6	9	1-6,1074-1069;7-7,1067-1067;9-17,1065-1057	CUCGCAGGCGAGGAGCGCACCA&UGGUGU-CACCUCGCCUGAACA	3	3	3	4	10.6876	32.5797	23.0042	14.5611	0.0028721	0.00291962	yes
ata-miR1432-3p_L-1R+1	rna-TRITD_4Bv1G206310-5	1089	1110	1100	-42.2	-27.6	9	1-6,1110-1105;7-7,1103-1103;9-17,1101-1093	CUCGCAGGCGAGGAGCGCACCA&UGGUGU-CACCUCGCCUGAACA	3	3	3	4	32.0628	16.2898	30.6723	14.5611	0.0119	0.0119825	yes
ata-miR1432-3p_L-1R+1	rna-TRITD_4Bv1G206310-8	66	87	77	-42.2	-27.6	9	1-6,87-82;7-7,80-80;9-17,78-70	CUCGCAGGCGAGGAGCGCACCA&UGGUGU-CACCUCGCCUGAACA	3	3	4	3	16.0314	48.8695	7.66806	43.6834	3.2241e-09	6.12722e-09	yes
ata-miR1432-3p_L-1R+1	rna-TRITD_4Bv1G206310-9	66	87	77	-42.2	-27.6	9	1-6,87-82;7-7,80-80;9-17,78-70	CUCGCAGGCGAGGAGCGCACCA&UGGUGU-CACCUCGCCUGAACA	3	3	3	4	16.0314	65.1593	23.0042	14.5611	1.6711e-12	5.24588e-12	yes
ata-miR1432-3p_L-1R+1	rna-TRITD_5Av1G139140	2214	2235	2226	-42.2	-30.1	6.5	2-10,2234-2226;11-16,2224-2219;19-20,2216-2215	GGUGAAGGUGACGGUGACACCG&UGGUGUCACC-UCGCCUGAACA	2	NA	2	NA	80.1569	0	230.042	0	0	0	yes
ata-miR1432-3p_L-1R+1	rna-TRITD_5Av1G174640-2	778	799	789	-42.2	-29.1	7	2-5,798-795;6-11,793-788;13-17,786-782;20-21,779-778	UGGGCAGGCAAGGUGAUCACCU&UGGUG-UCACCUCGCCUGAACA	3	NA	NA	NA	10.6876	0	0	0	5.0763e-07	8.3976e-07	yes
ata-miR1432-3p_L-1R+1	rna-TRITD_5Av1G214960	524	549	540	-42.2	-28.6	11	2-12,548-538;13-14,535-534;15-20,530-525	AGUUCAGCCUGCCGGAGGUGGCGCCC&UGGUGUCACCUC--GC---CUGAACA	NA	2	NA	NA	0	40.7246	0	0	2.6241e-26	2.17282e-25	yes
ata-miR1432-3p_L-1R+1	rna-TRITD_5Av1G220010	27	51	41	-42.2	-29.1	13.5	2-5,50-47;6-11,45-40;12-20,36-28	GGUUCAGGUGGUUGGGUGGCCGCCG&UGGUG-UCACCU---CGCCUGAACA	NA	4	NA	NA	0	8.14491	0	0	2.0267e-05	2.72401e-05	yes
ata-miR1432-3p_L-1R+1	rna-TRITD_5Bv1G211470-3	524	549	540	-42.2	-30.3	10	2-12,548-538;13-15,536-534;16-20,529-525	AGUUCAGCCUGGCGGAGGUGGCGCCC&UGGUGUCACCUC-GCC----UGAACA	NA	2	NA	4	0	48.8695	0	14.5611	1.1862e-21	8.06274e-21	yes
ata-miR1432-3p_L-1R+1	rna-TRITD_5Bv1G211470-4	461	486	477	-42.2	-30.2	10	2-12,485-475;13-15,473-471;16-20,466-462	GGUUCAGCCUGGCGGAGGUGGCGCCC&UGGUGUCACCUC-GCC----UGAACA	NA	2	NA	4	0	48.8695	0	14.5611	1.1862e-21	8.06274e-21	yes
ata-miR1432-3p_L-1R+1	rna-TRITD_5Bv1G211470-5	410	435	426	-42.2	-30.3	10	2-12,434-424;13-15,422-420;16-20,415-411	AGUUCAGCCUGGCGGAGGUGGCGCCC&UGGUGUCACCUC-GCC----UGAACA	NA	1	NA	NA	0	40.7246	0	0	2.6241e-26	2.17282e-25	yes
ata-miR1432-3p_L-1R+1	rna-TRITD_5Bv1G211470-6	389	414	405	-42.2	-30.3	10	2-12,413-403;13-15,401-399;16-20,394-390	AGUUCAGCCUGGCGGAGGUGGCGCCC&UGGUGUCACCUC-GCC----UGAACA	NA	2	NA	4	0	48.8695	0	14.5611	1.1862e-21	8.06274e-21	yes
ata-miR1432-3p_L-1R+1	rna-TRITD_5Bv1G217650	153	177	167	-42.2	-29.1	13.5	2-5,176-173;6-11,171-166;12-20,162-154	GGUUCAGGUGGUUGGGUGGCCGCCG&UGGUG-UCACCU---CGCCUGAACA	4	4	NA	NA	5.34379	8.14491	0	0	0.0021394	0.00217743	yes
ata-miR1432-3p_L-1R+1	rna-TRITD_6Av1G013640	18	39	30	-42.2	-30.6	7	2-11,38-29;12-17,27-22;19-20,20-19	CGUGCAGGCGCGGGUGAUACCU&UGGUGUCACCU-CGCCUGAACA	2	2	4	2	42.7503	32.5797	7.66806	29.1223	3.4903e-05	4.68508e-05	yes
ata-miR1432-3p_L-1R+1	rna-TRITD_6Av1G205580	652	672	663	-42.2	-27.5	9.5	2-9,671-664;11-17,662-656	GCCACGGGCGGCGUGACGCCG&UGGUGUCACCUCGCCUGAACA	2	4	NA	NA	16.0314	8.14491	0	0	1.9166e-06	3.06828e-06	yes
ata-miR1432-3p_L-1R+1	rna-TRITD_6Av1G205580-2	706	726	717	-42.2	-27.5	9.5	2-9,725-718;11-17,716-710	GCCACGGGCGGCGUGACGCCG&UGGUGUCACCUCGCCUGAACA	NA	4	NA	NA	0	8.14491	0	0	2.0267e-05	2.72401e-05	yes
ata-miR1432-3p_L-1R+1	rna-TRITD_6Av1G205580-3	706	726	717	-42.2	-27.5	9.5	2-9,725-718;11-17,716-710	GCCACGGGCGGCGUGACGCCG&UGGUGUCACCUCGCCUGAACA	4	NA	NA	NA	5.34379	0	0	0	0.0011173	0.00115938	yes
ata-miR1432-3p_L-1R+1	rna-TRITD_6Bv1G033630	1116	1137	1127	-42.2	-27.8	11	2-7,1136-1131;9-16,1128-1121	CGCCGAGGCGAGGAGGACGCCG&UGGUGUC-ACCUCGCCUGAACA	2	NA	NA	NA	69.4693	0	0	0	6.4192e-45	1.50966e-43	yes
ata-miR1432-3p_L-1R+1	rna-TRITD_6Bv1G123350	1409	1431	1422	-42.2	-30.1	8	2-12,1430-1420;13-15,1418-1416;16-20,1414-1410	CGUUCGCGGUGGAGGUGGCGCCC&UGGUGUCACCUC-GCC-UGAACA	3	NA	NA	NA	10.6876	0	0	0	5.0763e-07	8.3976e-07	yes
ata-miR1432-3p_L-1R+1	rna-TRITD_6Bv1G123350-2	1271	1293	1284	-42.2	-30.1	8	2-12,1292-1282;13-15,1280-1278;16-20,1276-1272	CGUUCGCGGUGGAGGUGGCGCCC&UGGUGUCACCUC-GCC-UGAACA	4	NA	NA	NA	5.34379	0	0	0	0.0011173	0.00115938	yes
ata-miR1432-3p_L-1R+1	rna-TRITD_6Bv1G123350-3	584	606	597	-42.2	-30.1	8	2-12,605-595;13-15,593-591;16-20,589-585	CGUUCGCGGUGGAGGUGGCGCCC&UGGUGUCACCUC-GCC-UGAACA	3	NA	NA	NA	16.0314	0	0	0	2.0333e-10	5.0325e-10	yes
ata-miR1432-3p_L-1R+1	rna-TRITD_6Bv1G123350-4	1409	1431	1422	-42.2	-30.1	8	2-12,1430-1420;13-15,1418-1416;16-20,1414-1410	CGUUCGCGGUGGAGGUGGCGCCC&UGGUGUCACCUC-GCC-UGAACA	3	NA	NA	NA	10.6876	0	0	0	5.0763e-07	8.3976e-07	yes
ata-miR1432-3p_L-1R+1	rna-TRITD_6Bv1G228000	849	868	860	-42.2	-27.5	8.5	1-1,868-868;3-7,866-862;9-16,861-854;18-21,852-849	UGUUGAGGCGGGG-GGCAUGG&UGGUGUCACCUCGCCUGAACA	NA	2	NA	NA	0	138.464	0	0	0	0	yes
ata-miR1432-3p_L-1R+1	rna-TRITD_7Av1G160290	142	162	153	-42.2	-28.1	10.5	2-7,161-156;9-17,154-146	UCGACGGGCGAGGCGGCGCUG&UGGUGUCACCUCGCCUGAACA	NA	4	NA	NA	0	8.14491	0	0	2.0267e-05	2.72401e-05	yes
ata-miR1432-3p_L-1R+1	rna-TRITD_7Av1G193160-2	466	487	478	-42.2	-27.8	6	2-11,486-477;12-13,475-474;15-17,472-470;20-21,467-466	UGGGCAGUCGUAGGUGACACCU&UGGUGUCACCU-CGCCUGAACA	4	NA	NA	NA	5.34379	0	0	0	0.0011173	0.00115938	yes
ata-miR1432-3p_L-1R+1	rna-TRITD_7Av1G193160-3	466	487	478	-42.2	-27.8	6	2-11,486-477;12-13,475-474;15-17,472-470;20-21,467-466	UGGGCAGUCGUAGGUGACACCU&UGGUGUCACCU-CGCCUGAACA	4	NA	NA	NA	5.34379	0	0	0	0.0011173	0.00115938	yes
ata-miR1432-3p_L-1R+1	rna-TRITD_7Av1G193160-4	466	487	478	-42.2	-27.8	6	2-11,486-477;12-13,475-474;15-17,472-470;20-21,467-466	UGGGCAGUCGUAGGUGACACCU&UGGUGUCACCU-CGCCUGAACA	4	NA	4	NA	5.34379	0	7.66806	0	0.0031279	0.00315679	yes
ata-miR1432-3p_L-1R+1	rna-TRITD_7Av1G210400	2232	2254	2245	-42.2	-27.5	10.5	1-12,2254-2243;13-16,2240-2237	GCUGAGGGCCCGGGGUGACACCA&UGGUGUCACCUC--GCCUGAACA	NA	4	NA	NA	0	8.14491	0	0	2.0267e-05	2.72401e-05	yes
ata-miR1432-3p_L-1R+1	rna-TRITD_7Av1G270370	115	136	127	-42.2	-28.8	7	2-10,135-127;11-19,125-117	GCUUUGGGCGAGGGUGACACUG&UGGUGUCACC-UCGCCUGAACA	4	NA	NA	NA	5.34379	0	0	0	0.0011173	0.00115938	yes
ata-miR1432-3p_L-1R+1	rna-TRITD_7Av1G270370-10	385	406	397	-42.2	-28.8	7	2-10,405-397;11-19,395-387	GCUUUGGGCGAGGGUGACACUG&UGGUGUCACC-UCGCCUGAACA	NA	NA	3	NA	0	0	15.3361	0	5.6478e-10	1.27409e-09	yes
ata-miR1432-3p_L-1R+1	rna-TRITD_7Av1G270370-13	385	406	397	-42.2	-28.8	7	2-10,405-397;11-19,395-387	GCUUUGGGCGAGGGUGACACUG&UGGUGUCACC-UCGCCUGAACA	NA	NA	4	NA	0	0	7.66806	0	4.0301e-05	4.90463e-05	yes
ata-miR1432-3p_L-1R+1	rna-TRITD_7Av1G270370-16	55	76	67	-42.2	-28.8	7	2-10,75-67;11-19,65-57	GCUUUGGGCGAGGGUGACACUG&UGGUGUCACC-UCGCCUGAACA	NA	NA	4	NA	0	0	7.66806	0	4.0301e-05	4.90463e-05	yes
ata-miR1432-3p_L-1R+1	rna-TRITD_7Av1G270370-19	385	406	397	-42.2	-28.8	7	2-10,405-397;11-19,395-387	GCUUUGGGCGAGGGUGACACUG&UGGUGUCACC-UCGCCUGAACA	4	NA	NA	NA	5.34379	0	0	0	0.0011173	0.00115938	yes
ata-miR1432-3p_L-1R+1	rna-TRITD_7Av1G270370-21	385	406	397	-42.2	-28.8	7	2-10,405-397;11-19,395-387	GCUUUGGGCGAGGGUGACACUG&UGGUGUCACC-UCGCCUGAACA	4	NA	4	NA	5.34379	0	7.66806	0	0.0031279	0.00315679	yes
ata-miR1432-3p_L-1R+1	rna-TRITD_7Av1G270370-29	118	139	130	-42.2	-28.8	7	2-10,138-130;11-19,128-120	GCUUUGGGCGAGGGUGACACUG&UGGUGUCACC-UCGCCUGAACA	4	NA	4	NA	5.34379	0	7.66806	0	0.0031279	0.00315679	yes
ata-miR1432-3p_L-1R+1	rna-TRITD_7Av1G270370-4	385	406	397	-42.2	-28.8	7	2-10,405-397;11-19,395-387	GCUUUGGGCGAGGGUGACACUG&UGGUGUCACC-UCGCCUGAACA	NA	NA	4	NA	0	0	7.66806	0	4.0301e-05	4.90463e-05	yes
ata-miR1432-3p_L-1R+1	rna-TRITD_7Av1G270370-7	385	406	397	-42.2	-28.8	7	2-10,405-397;11-19,395-387	GCUUUGGGCGAGGGUGACACUG&UGGUGUCACC-UCGCCUGAACA	NA	NA	4	NA	0	0	7.66806	0	4.0301e-05	4.90463e-05	yes
ata-miR1432-3p_L-1R+1	rna-TRITD_7Av1G270370-8	385	406	397	-42.2	-28.8	7	2-10,405-397;11-19,395-387	GCUUUGGGCGAGGGUGACACUG&UGGUGUCACC-UCGCCUGAACA	NA	NA	4	NA	0	0	7.66806	0	4.0301e-05	4.90463e-05	yes
ata-miR1432-3p_L-1R+1	rna-TRITD_7Av1G270370-9	385	406	397	-42.2	-28.8	7	2-10,405-397;11-19,395-387	GCUUUGGGCGAGGGUGACACUG&UGGUGUCACC-UCGCCUGAACA	NA	NA	3	NA	0	0	15.3361	0	5.6478e-10	1.27409e-09	yes
ata-miR1432-3p_L-1R+1	rna-TRITD_7Bv1G059010-2	1372	1392	1383	-42.2	-29	5.5	1-8,1392-1385;10-15,1383-1378;17-20,1376-1373	AGUUCCGGUGAGAUGGCACCA&UGGUGUCACCUCGCCUGAACA	NA	3	NA	NA	0	16.2898	0	0	1.3905e-10	3.70846e-10	yes
ata-miR1432-3p_L-1R+1	rna-TRITD_7Bv1G059010-4	817	837	828	-42.2	-29	5.5	1-8,837-830;10-15,828-823;17-20,821-818	AGUUCCGGUGAGAUGGCACCA&UGGUGUCACCUCGCCUGAACA	NA	2	NA	NA	0	16.2898	0	0	1.3905e-10	3.70846e-10	yes
ata-miR1432-3p_L-1R+1	rna-TRITD_7Bv1G151640-2	466	487	478	-42.2	-27.8	6	2-11,486-477;12-13,475-474;15-17,472-470;20-21,467-466	UGGGCAGUCGUAGGUGACACCU&UGGUGUCACCU-CGCCUGAACA	4	NA	NA	NA	5.34379	0	0	0	0.0011173	0.00115938	yes
ata-miR1432-3p_L-1R+1	rna-TRITD_7Bv1G151640-3	244	265	256	-42.2	-27.8	6	2-11,264-255;12-13,253-252;15-17,250-248;20-21,245-244	UGGGCAGUCGUAGGUGACACCU&UGGUGUCACCU-CGCCUGAACA	4	NA	NA	NA	5.34379	0	0	0	0.0011173	0.00115938	yes
ata-miR1432-3p_L-1R+1	rna-TRITD_7Bv1G183060	155	175	166	-42.2	-29.1	10.5	2-7,174-169;9-17,167-159	CCAGCGGGCGGGGCGGCGCCC&UGGUGUCACCUCGCCUGAACA	NA	4	NA	NA	0	8.14491	0	0	2.0267e-05	2.72401e-05	yes
ata-miR1432-5p_L+1R-2	rna-TRITD_1Av1G002120	238	257	248	-37.5	-24.9	7.5	3-4,255-254;6-8,252-250;10-20,248-238	UUGGUGUCAUCCCUCGUGUC&AUCAGGAGAGAUGACACCGA	3	2	NA	2	101.532	228.058	0	276.661	6.8553e-67	4.09885e-65	yes
ata-miR1432-5p_L+1R-2	rna-TRITD_1Av1G002120-2	391	410	401	-37.5	-24.9	7.5	3-4,408-407;6-8,405-403;10-20,401-391	UUGGUGUCAUCCCUCGUGUC&AUCAGGAGAGAUGACACCGA	3	3	NA	3	101.532	187.333	0	203.856	5.75e-46	1.39754e-44	yes
ata-miR1432-5p_L+1R-2	rna-TRITD_1Av1G002120-3	403	422	413	-37.5	-24.9	7.5	3-4,420-419;6-8,417-415;10-20,413-403	UUGGUGUCAUCCCUCGUGUC&AUCAGGAGAGAUGACACCGA	3	3	NA	3	69.4693	171.043	0	232.978	6.9161e-59	3.08128e-57	yes
ata-miR1432-5p_L+1R-2	rna-TRITD_1Av1G002120-4	487	506	497	-37.5	-24.9	7.5	3-4,504-503;6-8,501-499;10-20,497-487	UUGGUGUCAUCCCUCGUGUC&AUCAGGAGAGAUGACACCGA	3	3	NA	3	117.563	179.188	0	131.05	6.0123e-35	8.71784e-34	yes
ata-miR1432-5p_L+1R-2	rna-TRITD_1Av1G002120-5	541	560	551	-37.5	-24.9	7.5	3-4,558-557;6-8,555-553;10-20,551-541	UUGGUGUCAUCCCUCGUGUC&AUCAGGAGAGAUGACACCGA	3	3	NA	3	106.876	252.492	0	189.295	3.2261e-56	1.22855e-54	yes
ata-miR1432-5p_L+1R-2	rna-TRITD_1Av1G002120-6	511	530	521	-37.5	-24.9	7.5	3-4,528-527;6-8,525-523;10-20,521-511	UUGGUGUCAUCCCUCGUGUC&AUCAGGAGAGAUGACACCGA	3	3	NA	3	149.626	195.478	0	203.856	4.0915e-42	8.45345e-41	yes
ata-miR1432-5p_L+1R-2	rna-TRITD_1Av1G002200	589	608	599	-37.5	-24.9	7.5	3-4,606-605;6-8,603-601;10-20,599-589	UUGGUGUCAUCCCUCGUGUC&AUCAGGAGAGAUGACACCGA	3	3	3	3	106.876	65.1593	69.0126	87.3668	0.0038523	0.00388346	yes
ata-miR1432-5p_L+1R-2	rna-TRITD_1Av1G002200-10	499	518	509	-37.5	-24.9	7.5	3-4,516-515;6-8,513-511;10-20,509-499	UUGGUGUCAUCCCUCGUGUC&AUCAGGAGAGAUGACACCGA	3	3	3	3	90.8445	81.4491	61.3445	160.172	3.7916e-12	1.17946e-11	yes
ata-miR1432-5p_L+1R-2	rna-TRITD_1Av1G002200-11	499	518	509	-37.5	-24.9	7.5	3-4,516-515;6-8,513-511;10-20,509-499	UUGGUGUCAUCCCUCGUGUC&AUCAGGAGAGAUGACACCGA	3	3	3	3	96.1883	114.029	38.3403	43.6834	1.1641e-12	3.6721e-12	yes
ata-miR1432-5p_L+1R-2	rna-TRITD_1Av1G002200-2	520	539	530	-37.5	-24.9	7.5	3-4,537-536;6-8,534-532;10-20,530-520	UUGGUGUCAUCCCUCGUGUC&AUCAGGAGAGAUGACACCGA	3	3	3	3	133.595	81.4491	46.0084	29.1223	5.4006e-19	2.91267e-18	yes
ata-miR1432-5p_L+1R-2	rna-TRITD_1Av1G002200-3	637	656	647	-37.5	-24.9	7.5	3-4,654-653;6-8,651-649;10-20,647-637	UUGGUGUCAUCCCUCGUGUC&AUCAGGAGAGAUGACACCGA	3	3	3	3	117.563	81.4491	122.689	145.611	0.00041827	0.000500397	yes
ata-miR1432-5p_L+1R-2	rna-TRITD_1Av1G002200-4	499	518	509	-37.5	-24.9	7.5	3-4,516-515;6-8,513-511;10-20,509-499	UUGGUGUCAUCCCUCGUGUC&AUCAGGAGAGAUGACACCGA	3	3	3	3	117.563	73.3042	38.3403	58.2445	2.9811e-10	7.35184e-10	yes
ata-miR1432-5p_L+1R-2	rna-TRITD_1Av1G002200-5	484	503	494	-37.5	-24.9	7.5	3-4,501-500;6-8,498-496;10-20,494-484	UUGGUGUCAUCCCUCGUGUC&AUCAGGAGAGAUGACACCGA	3	3	3	3	122.907	40.7246	92.0168	145.611	2.6327e-13	8.50965e-13	yes
ata-miR1432-5p_L+1R-2	rna-TRITD_1Av1G002200-6	490	509	500	-37.5	-24.9	7.5	3-4,507-506;6-8,504-502;10-20,500-490	UUGGUGUCAUCCCUCGUGUC&AUCAGGAGAGAUGACACCGA	3	3	3	3	90.8445	105.884	38.3403	145.611	2.114e-13	6.8589e-13	yes
ata-miR1432-5p_L+1R-2	rna-TRITD_1Av1G002200-7	460	479	470	-37.5	-24.9	7.5	3-4,477-476;6-8,474-472;10-20,470-460	UUGGUGUCAUCCCUCGUGUC&AUCAGGAGAGAUGACACCGA	3	3	3	3	171.001	81.4491	46.0084	160.172	8.845e-21	5.48931e-20	yes
ata-miR1432-5p_L+1R-2	rna-TRITD_1Av1G002200-8	544	563	554	-37.5	-24.9	7.5	3-4,561-560;6-8,558-556;10-20,554-544	UUGGUGUCAUCCCUCGUGUC&AUCAGGAGAGAUGACACCGA	3	3	3	3	106.876	122.174	61.3445	101.928	0.00012627	0.00015316	yes
ata-miR1432-5p_L+1R-2	rna-TRITD_1Av1G002200-9	589	608	599	-37.5	-24.9	7.5	3-4,606-605;6-8,603-601;10-20,599-589	UUGGUGUCAUCCCUCGUGUC&AUCAGGAGAGAUGACACCGA	3	3	3	3	117.563	81.4491	23.0042	101.928	1.0734e-13	3.4992e-13	yes
ata-miR1432-5p_L+1R-2	rna-TRITD_1Av1G227440	43	62	53	-37.5	-36.8	0.5	1-20,62-43	UUGGUGUCAUCUCUCCUGAU&AUCAGGAGAGAUGACACCGA	4	NA	NA	NA	5.34379	0	0	0	0.0011173	0.00115938	yes
ata-miR1432-5p_L+1R-2	rna-TRITD_1Bv1G001870-2	538	557	548	-37.5	-29.7	5.5	3-4,555-554;6-20,552-538	UUGGUGUCAUCUCUCGUGUC&AUCAGGAGAGAUGACACCGA	3	3	NA	3	53.4379	24.4347	0	29.1223	1.2435e-11	3.79273e-11	yes
ata-miR1432-5p_L+1R-2	rna-TRITD_1Bv1G001870-4	550	569	560	-37.5	-29.7	5.5	3-4,567-566;6-20,564-550	UUGGUGUCAUCUCUCGUGUC&AUCAGGAGAGAUGACACCGA	2	2	3	2	443.535	350.231	46.0084	524.201	4.2672e-83	4.15796e-81	yes
ata-miR1432-5p_L+1R-2	rna-TRITD_1Bv1G001870-5	550	569	560	-37.5	-29.7	5.5	3-4,567-566;6-20,564-550	UUGGUGUCAUCUCUCGUGUC&AUCAGGAGAGAUGACACCGA	2	3	3	2	486.285	325.797	84.3487	582.445	4.397e-83	4.27892e-81	yes
ata-miR1432-5p_L+1R-2	rna-TRITD_1Bv1G001870-6	490	509	500	-37.5	-29.7	5.5	3-4,507-506;6-20,504-490	UUGGUGUCAUCUCUCGUGUC&AUCAGGAGAGAUGACACCGA	3	4	NA	4	64.1255	8.14491	0	14.5611	7.4677e-25	6.00501e-24	yes
ata-miR1432-5p_L+1R-2	rna-TRITD_1Bv1G001870-7	535	554	545	-37.5	-29.7	5.5	3-4,552-551;6-20,549-535	UUGGUGUCAUCUCUCGUGUC&AUCAGGAGAGAUGACACCGA	3	3	NA	3	80.1569	57.0144	0	43.6834	3.0416e-16	1.29548e-15	yes
ata-miR1432-5p_L+1R-2	rna-TRITD_1Bv1G174430	656	675	665	-37.5	-24.9	6.5	3-5,673-671;6-13,669-662;15-20,661-656	UUGGUG-CAUCUCUCUCUGUU&AUCAG-GAGAGAUGACACCGA	NA	NA	3	NA	0	0	15.3361	0	5.6478e-10	1.27409e-09	yes
ata-miR1432-5p_L+1R-2	rna-TRITD_1Bv1G174430-2	650	669	659	-37.5	-24.9	6.5	3-5,667-665;6-13,663-656;15-20,655-650	UUGGUG-CAUCUCUCUCUGUU&AUCAG-GAGAGAUGACACCGA	NA	NA	3	NA	0	0	15.3361	0	5.6478e-10	1.27409e-09	yes
ata-miR1432-5p_L+1R-2	rna-TRITD_1Bv1G174430-3	527	546	536	-37.5	-24.9	6.5	3-5,544-542;6-13,540-533;15-20,532-527	UUGGUG-CAUCUCUCUCUGUU&AUCAG-GAGAGAUGACACCGA	NA	NA	3	NA	0	0	15.3361	0	5.6478e-10	1.27409e-09	yes
ata-miR1432-5p_L+1R-2	rna-TRITD_1Bv1G174430-6	182	201	191	-37.5	-24.9	6.5	3-5,199-197;6-13,195-188;15-20,187-182	UUGGUG-CAUCUCUCUCUGUU&AUCAG-GAGAGAUGACACCGA	NA	NA	4	NA	0	0	7.66806	0	4.0301e-05	4.90463e-05	yes
ata-miR1432-5p_L+1R-2	rna-TRITD_1Bv1G174430-7	119	138	128	-37.5	-24.9	6.5	3-5,136-134;6-13,132-125;15-20,124-119	UUGGUG-CAUCUCUCUCUGUU&AUCAG-GAGAGAUGACACCGA	NA	NA	4	NA	0	0	7.66806	0	4.0301e-05	4.90463e-05	yes
ata-miR1432-5p_L+1R-2	rna-TRITD_1Bv1G174430-8	119	138	128	-37.5	-24.9	6.5	3-5,136-134;6-13,132-125;15-20,124-119	UUGGUG-CAUCUCUCUCUGUU&AUCAG-GAGAGAUGACACCGA	NA	NA	4	NA	0	0	7.66806	0	4.0301e-05	4.90463e-05	yes
ata-miR1432-5p_L+1R-2	rna-TRITD_1Bv1G225200	34	53	44	-37.5	-30.2	2.5	1-4,53-50;6-20,48-34	UUGGUGUCAUCUCUCAUGAU&AUCAGGAGAGAUGACACCGA	3	NA	NA	NA	10.6876	0	0	0	5.0763e-07	8.3976e-07	yes
ata-miR1432-5p_L+1R-2	rna-TRITD_1Bv1G225220	43	62	53	-37.5	-30.2	2.5	1-4,62-59;6-20,57-43	UUGGUGUCAUCUCUCAUGAU&AUCAGGAGAGAUGACACCGA	NA	NA	NA	4	0	0	0	14.5611	1.7618e-09	3.36369e-09	yes
ata-miR1432-5p_L+1R-2	rna-TRITD_2Av1G146490	2789	2807	2799	-37.5	-25.5	9	3-5,2805-2803;8-20,2801-2789	UCGGUGUCGUCUUG-CUGGA&AUCAGGAGAGAUGACACCGA	3	NA	NA	NA	10.6876	0	0	0	5.0763e-07	8.3976e-07	yes
ata-miR1432-5p_L+1R-2	rna-TRITD_3Bv1G002100	433	455	445	-37.5	-25	8	1-6,455-450;7-10,448-445;11-15,443-439;17-20,436-433	UCGGCGGUCGUACUCUGCCUGGU&AUCAGG-AGAG-AUGAC-ACCGA	NA	NA	NA	4	0	0	0	14.5611	1.7618e-09	3.36369e-09	yes
ata-miR1432-5p_L+1R-2	rna-TRITD_3Bv1G041900	266	284	276	-37.5	-24.8	9	3-6,282-279;8-8,277-277;10-19,276-267	CCGGUGUCGUC-CGCCUGCU&AUCAGGAGAGAUGACACCGA	3	NA	NA	NA	10.6876	0	0	0	5.0763e-07	8.3976e-07	yes
ata-miR1432-5p_L+1R-2	rna-TRITD_3Bv1G128710	89	107	98	-37.5	-24.4	9	4-7,104-101;9-11,99-97;13-20,96-89	UCGGUGUC-UCUGUCCUCGG&AUCAGGAGAGAUGACACCGA	3	NA	NA	NA	16.0314	0	0	0	2.0333e-10	5.0325e-10	yes
ata-miR1432-5p_L+1R-2	rna-TRITD_3Bv1G213220	608	629	618	-37.5	-24.9	6.5	2-9,628-621;10-13,618-615;15-20,613-608	UUGGUGACAUCUUUCUCCUGAA&AUCAGGAGA--GAUGACACCGA	4	NA	3	NA	5.34379	0	61.3445	0	1.2671e-34	1.73408e-33	yes
ata-miR1432-5p_L+1R-2	rna-TRITD_4Av1G050690-10	170	189	180	-37.5	-24.98	8.5	1-6,189-184;10-19,180-171	CUGGUGUCAUCAAGCCUGGU&AUCAGGAGAGAUGACACCGA	3	NA	NA	NA	10.6876	0	0	0	5.0763e-07	8.3976e-07	yes
ata-miR1432-5p_L+1R-2	rna-TRITD_4Av1G050690-2	770	789	780	-37.5	-24.98	8.5	1-6,789-784;10-19,780-771	CUGGUGUCAUCAAGCCUGGU&AUCAGGAGAGAUGACACCGA	NA	4	4	NA	0	8.14491	7.66806	0	0.0012219	0.0012592	yes
ata-miR1432-5p_L+1R-2	rna-TRITD_4Av1G050690-4	731	750	741	-37.5	-24.98	8.5	1-6,750-745;10-19,741-732	CUGGUGUCAUCAAGCCUGGU&AUCAGGAGAGAUGACACCGA	NA	NA	NA	4	0	0	0	14.5611	1.7618e-09	3.36369e-09	yes
ata-miR1432-5p_L+1R-2	rna-TRITD_4Av1G050690-7	770	789	780	-37.5	-24.98	8.5	1-6,789-784;10-19,780-771	CUGGUGUCAUCAAGCCUGGU&AUCAGGAGAGAUGACACCGA	NA	4	NA	2	0	8.14491	0	29.1223	3.8058e-13	1.22095e-12	yes
ata-miR1432-5p_L+1R-2	rna-TRITD_4Av1G050690-8	770	789	780	-37.5	-24.98	8.5	1-6,789-784;10-19,780-771	CUGGUGUCAUCAAGCCUGGU&AUCAGGAGAGAUGACACCGA	4	NA	NA	NA	5.34379	0	0	0	0.0011173	0.00115938	yes
ata-miR1432-5p_L+1R-2	rna-TRITD_4Av1G050690-9	770	789	780	-37.5	-24.98	8.5	1-6,789-784;10-19,780-771	CUGGUGUCAUCAAGCCUGGU&AUCAGGAGAGAUGACACCGA	NA	NA	4	2	0	0	7.66806	29.1223	2.4091e-13	7.78924e-13	yes
ata-miR1432-5p_L+1R-2	rna-TRITD_4Av1G050700	1346	1365	1356	-37.5	-24.98	8.5	1-6,1365-1360;10-19,1356-1347	CUGGUGUCAUCAAGCCUGGU&AUCAGGAGAGAUGACACCGA	NA	4	NA	NA	0	8.14491	0	0	2.0267e-05	2.72401e-05	yes
ata-miR1432-5p_L+1R-2	rna-TRITD_4Av1G050700-11	170	189	180	-37.5	-24.98	8.5	1-6,189-184;10-19,180-171	CUGGUGUCAUCAAGCCUGGU&AUCAGGAGAGAUGACACCGA	NA	4	NA	NA	0	8.14491	0	0	2.0267e-05	2.72401e-05	yes
ata-miR1432-5p_L+1R-2	rna-TRITD_4Av1G050700-3	770	789	780	-37.5	-24.98	8.5	1-6,789-784;10-19,780-771	CUGGUGUCAUCAAGCCUGGU&AUCAGGAGAGAUGACACCGA	NA	2	NA	NA	0	16.2898	0	0	1.3905e-10	3.70846e-10	yes
ata-miR1432-5p_L+1R-2	rna-TRITD_4Bv1G167540	1031	1049	1041	-37.5	-24.9	8	4-7,1046-1043;9-19,1042-1032	CCGGUGUCAUCU-UCCUAAA&AUCAGGAGAGAUGACACCGA	NA	2	NA	NA	0	89.5941	0	0	5.6447e-58	2.36682e-56	yes
ata-miR1432-5p_L+1R-2	rna-TRITD_5Av1G008790-7	736	755	746	-37.5	-26.6	5.5	1-12,755-744;15-19,741-737	CUGGUGGAAUCUCUUCUGGU&AUCAGGAGAGAUGACACCGA	4	NA	NA	NA	5.34379	0	0	0	0.0011173	0.00115938	yes
ata-miR1432-5p_L+1R-2	rna-TRITD_5Av1G211990	767	786	777	-37.5	-24.98	8.5	1-6,786-781;10-19,777-768	CUGGUGUCAUCAAGCCUGGU&AUCAGGAGAGAUGACACCGA	3	3	2	4	37.4066	24.4347	145.693	14.5611	4.254e-43	9.33038e-42	yes
ata-miR1432-5p_L+1R-2	rna-TRITD_5Av1G211990-4	770	789	780	-37.5	-24.98	8.5	1-6,789-784;10-19,780-771	CUGGUGUCAUCAAGCCUGGU&AUCAGGAGAGAUGACACCGA	3	3	2	NA	26.719	48.8695	130.357	0	1.0072e-39	1.94975e-38	yes
ata-miR1432-5p_L+1R-2	rna-TRITD_5Av1G211990-5	554	573	564	-37.5	-24.98	8.5	1-6,573-568;10-19,564-555	CUGGUGUCAUCAAGCCUGGU&AUCAGGAGAGAUGACACCGA	3	3	2	4	21.3752	32.5797	153.361	14.5611	2.618e-50	8.03989e-49	yes
ata-miR1432-5p_L+1R-2	rna-TRITD_5Av1G211990-6	170	189	180	-37.5	-24.98	8.5	1-6,189-184;10-19,180-171	CUGGUGUCAUCAAGCCUGGU&AUCAGGAGAGAUGACACCGA	3	3	2	3	53.4379	48.8695	99.6848	43.6834	3.9772e-07	7.25657e-07	yes
ata-miR1432-5p_L+1R-2	rna-TRITD_5Av1G211990-7	770	789	780	-37.5	-24.98	8.5	1-6,789-784;10-19,780-771	CUGGUGUCAUCAAGCCUGGU&AUCAGGAGAGAUGACACCGA	2	2	2	2	26.719	40.7246	145.693	29.1223	9.1336e-35	1.31804e-33	yes
ata-miR1432-5p_L+1R-2	rna-TRITD_5Av1G212220	938	957	948	-37.5	-24.98	8.5	1-6,957-952;10-19,948-939	CUGGUGUCAUCAAGCCUGGU&AUCAGGAGAGAUGACACCGA	2	2	2	NA	32.0628	40.7246	84.3487	0	6.8038e-20	3.9826e-19	yes
ata-miR1432-5p_L+1R-2	rna-TRITD_5Av1G212220-2	308	327	318	-37.5	-24.98	8.5	1-6,327-322;10-19,318-309	CUGGUGUCAUCAAGCCUGGU&AUCAGGAGAGAUGACACCGA	2	2	1	NA	37.4066	73.3042	161.029	0	3.4425e-45	8.29495e-44	yes
ata-miR1432-5p_L+1R-2	rna-TRITD_5Av1G212220-3	917	936	927	-37.5	-24.98	8.5	1-6,936-931;10-19,927-918	CUGGUGUCAUCAAGCCUGGU&AUCAGGAGAGAUGACACCGA	3	2	2	4	21.3752	32.5797	153.361	14.5611	2.618e-50	8.03989e-49	yes
ata-miR1432-5p_L+1R-2	rna-TRITD_5Av1G212220-6	770	789	780	-37.5	-24.98	8.5	1-6,789-784;10-19,780-771	CUGGUGUCAUCAAGCCUGGU&AUCAGGAGAGAUGACACCGA	2	2	2	2	26.719	57.0144	107.353	29.1223	1.6809e-16	7.18689e-16	yes
ata-miR1432-5p_L+1R-2	rna-TRITD_5Bv1G208210	770	789	780	-37.5	-24.98	8.5	1-6,789-784;10-19,780-771	CUGGUGUCAUCAAGCCUGGU&AUCAGGAGAGAUGACACCGA	4	NA	NA	4	5.34379	0	0	14.5611	2.9339e-06	4.62559e-06	yes
ata-miR1432-5p_L+1R-2	rna-TRITD_5Bv1G208210-2	770	789	780	-37.5	-24.98	8.5	1-6,789-784;10-19,780-771	CUGGUGUCAUCAAGCCUGGU&AUCAGGAGAGAUGACACCGA	NA	4	NA	4	0	8.14491	0	14.5611	8.1251e-06	1.24873e-05	yes
ata-miR1432-5p_L+1R-2	rna-TRITD_5Bv1G208210-3	122	141	132	-37.5	-24.98	8.5	1-6,141-136;10-19,132-123	CUGGUGUCAUCAAGCCUGGU&AUCAGGAGAGAUGACACCGA	NA	NA	4	NA	0	0	7.66806	0	4.0301e-05	4.90463e-05	yes
ata-miR1432-5p_L+1R-2	rna-TRITD_5Bv1G208210-4	770	789	780	-37.5	-24.98	8.5	1-6,789-784;10-19,780-771	CUGGUGUCAUCAAGCCUGGU&AUCAGGAGAGAUGACACCGA	NA	4	NA	NA	0	8.14491	0	0	2.0267e-05	2.72401e-05	yes
ata-miR1432-5p_L+1R-2	rna-TRITD_5Bv1G208220-10	770	789	780	-37.5	-24.98	8.5	1-6,789-784;10-19,780-771	CUGGUGUCAUCAAGCCUGGU&AUCAGGAGAGAUGACACCGA	3	2	NA	NA	10.6876	16.2898	0	0	1.9327e-06	3.08282e-06	yes
ata-miR1432-5p_L+1R-2	rna-TRITD_5Bv1G208220-2	770	789	780	-37.5	-24.98	8.5	1-6,789-784;10-19,780-771	CUGGUGUCAUCAAGCCUGGU&AUCAGGAGAGAUGACACCGA	3	NA	4	NA	10.6876	0	7.66806	0	0.00023151	0.000277794	yes
ata-miR1432-5p_L+1R-2	rna-TRITD_5Bv1G208220-3	770	789	780	-37.5	-24.98	8.5	1-6,789-784;10-19,780-771	CUGGUGUCAUCAAGCCUGGU&AUCAGGAGAGAUGACACCGA	4	NA	NA	NA	5.34379	0	0	0	0.0011173	0.00115938	yes
ata-miR1432-5p_L+1R-2	rna-TRITD_5Bv1G208220-7	311	330	321	-37.5	-24.98	8.5	1-6,330-325;10-19,321-312	CUGGUGUCAUCAAGCCUGGU&AUCAGGAGAGAUGACACCGA	NA	NA	4	NA	0	0	7.66806	0	4.0301e-05	4.90463e-05	yes
ata-miR1432-5p_L+1R-2	rna-TRITD_5Bv1G208220-9	770	789	780	-37.5	-24.98	8.5	1-6,789-784;10-19,780-771	CUGGUGUCAUCAAGCCUGGU&AUCAGGAGAGAUGACACCGA	NA	4	4	NA	0	8.14491	7.66806	0	0.0012219	0.0012592	yes
ata-miR1432-5p_L+1R-2	rna-TRITD_5Bv1G234700	490	511	501	-37.5	-24.5	8	3-8,509-504;9-16,502-495;17-18,493-492	GAGGAUGUCAUCUCCUCCUGCG&AUCAGGAG-AGAUGACA-CCGA	NA	4	NA	NA	0	8.14491	0	0	2.0267e-05	2.72401e-05	yes
ata-miR1432-5p_L+1R-2	rna-TRITD_6Av1G016520	234	251	243	-37.5	-24.5	6	2-6,250-246;8-15,245-238;17-18,237-236	AAGG-GUCAUCUC-CCUGAA&AUCAGGAGAGAUGACACCGA	NA	NA	2	NA	0	0	46.0084	0	1.0067e-29	1.07771e-28	yes
ata-miR1432-5p_L+1R-2	rna-TRITD_6Av1G016520-2	234	251	243	-37.5	-24.5	6	2-6,250-246;8-15,245-238;17-18,237-236	AAGG-GUCAUCUC-CCUGAA&AUCAGGAGAGAUGACACCGA	NA	NA	2	NA	0	0	46.0084	0	1.0067e-29	1.07771e-28	yes
ata-miR1432-5p_L+1R-2	rna-TRITD_6Av1G016520-3	234	251	243	-37.5	-24.5	6	2-6,250-246;8-15,245-238;17-18,237-236	AAGG-GUCAUCUC-CCUGAA&AUCAGGAGAGAUGACACCGA	NA	NA	1	NA	0	0	38.3403	0	9.1061e-25	6.90418e-24	yes
ata-miR1432-5p_L+1R-2	rna-TRITD_7Av1G051260-2	262	280	271	-37.5	-25.5	11	5-10,276-271;12-19,270-263	ACGGUGUCG-CUCUCCAAGU&AUCAGGAGAGAUGACACCGA	NA	NA	NA	4	0	0	0	14.5611	1.7618e-09	3.36369e-09	yes
ata-miR1432-5p_L+1R-2	rna-TRITD_7Av1G067830	272	291	283	-37.5	-24.6	7	1-3,291-289;5-10,288-283;11-15,281-277;17-20,275-272	UCGGCGUCGUGCUCUCC-GGU&AUCAGGAGAG-AUGACACCGA	3	2	NA	2	10.6876	32.5797	0	29.1223	1.402e-08	2.62206e-08	yes
ata-miR1432-5p_L+1R-2	rna-TRITD_7Av1G067830-2	272	291	283	-37.5	-24.6	7	1-3,291-289;5-10,288-283;11-15,281-277;17-20,275-272	UCGGCGUCGUGCUCUCC-GGU&AUCAGGAGAG-AUGACACCGA	2	2	NA	4	42.7503	40.7246	0	14.5611	1.9706e-11	5.96847e-11	yes
ata-miR1432-5p_L+1R-2	rna-TRITD_7Av1G067830-3	272	291	283	-37.5	-24.6	7	1-3,291-289;5-10,288-283;11-15,281-277;17-20,275-272	UCGGCGUCGUGCUCUCC-GGU&AUCAGGAGAG-AUGACACCGA	2	2	NA	NA	16.0314	24.4347	0	0	1.5415e-09	3.36369e-09	yes
ata-miR1432-5p_L+1R-2	rna-TRITD_7Av1G067830-4	272	291	283	-37.5	-24.6	7	1-3,291-289;5-10,288-283;11-15,281-277;17-20,275-272	UCGGCGUCGUGCUCUCC-GGU&AUCAGGAGAG-AUGACACCGA	2	3	NA	2	16.0314	16.2898	0	29.1223	4.0488e-06	6.35746e-06	yes
ata-miR1432-5p_L+1R-2	rna-TRITD_7Av1G067830-5	272	291	283	-37.5	-24.6	7	1-3,291-289;5-10,288-283;11-15,281-277;17-20,275-272	UCGGCGUCGUGCUCUCC-GGU&AUCAGGAGAG-AUGACACCGA	2	2	NA	4	21.3752	24.4347	0	14.5611	3.1622e-05	4.24603e-05	yes
ata-miR1432-5p_L+1R-2	rna-TRITD_7Bv1G043110-2	272	291	283	-37.5	-24.6	7	1-3,291-289;5-10,288-283;11-15,281-277;17-20,275-272	UCGGCGUCGUGCUCUCC-GGU&AUCAGGAGAG-AUGACACCGA	3	4	NA	2	10.6876	8.14491	0	43.6834	2.4394e-15	9.37522e-15	yes
ata-miR1432-5p_L+1R-2	rna-TRITD_7Bv1G043110-3	272	291	283	-37.5	-24.6	7	1-3,291-289;5-10,288-283;11-15,281-277;17-20,275-272	UCGGCGUCGUGCUCUCC-GGU&AUCAGGAGAG-AUGACACCGA	3	3	NA	2	10.6876	16.2898	0	43.6834	1.0347e-12	3.27054e-12	yes
ata-miR1432-5p_L+1R-2	rna-TRITD_7Bv1G043110-4	272	291	283	-37.5	-24.6	7	1-3,291-289;5-10,288-283;11-15,281-277;17-20,275-272	UCGGCGUCGUGCUCUCC-GGU&AUCAGGAGAG-AUGACACCGA	4	3	NA	2	5.34379	16.2898	0	72.8056	1.0795e-30	1.24287e-29	yes
ata-miR1432-5p_L+1R-2	rna-TRITD_7Bv1G043110-5	272	291	283	-37.5	-24.6	7	1-3,291-289;5-10,288-283;11-15,281-277;17-20,275-272	UCGGCGUCGUGCUCUCC-GGU&AUCAGGAGAG-AUGACACCGA	4	NA	NA	2	5.34379	0	0	29.1223	1.634e-14	5.71185e-14	yes
ata-miR1432-5p_L+1R-2	rna-TRITD_7Bv1G130610	361	383	371	-37.5	-24.7	11	1-7,383-377;8-8,373-373;10-12,371-369;14-20,367-361	UCGGUGUGGUCGCCGUUCCUGGU&AUCAGGA---GAGAUGACACCGA	2	NA	NA	NA	42.7503	0	0	0	1.2873e-27	1.15371e-26	yes
ata-miR156a-3p	rna-TRITD_1Av1G135190	684	703	694	-44.6	-30.3	7.5	1-4,703-700;7-10,697-694;12-12,693-693;14-21,691-684	GCUGACGGCG-GAGGAGGAGC&GCUCACCCUCUCUCUGUCAGC	NA	4	NA	4	0	8.14491	0	14.5611	8.1251e-06	1.24873e-05	yes
ata-miR156a-3p	rna-TRITD_1Av1G135190-2	684	703	694	-44.6	-30.3	7.5	1-4,703-700;7-10,697-694;12-12,693-693;14-21,691-684	GCUGACGGCG-GAGGAGGAGC&GCUCACCCUCUCUCUGUCAGC	NA	4	NA	2	0	8.14491	0	29.1223	3.8058e-13	1.22095e-12	yes
ata-miR156a-3p	rna-TRITD_1Av1G135190-3	684	703	694	-44.6	-30.3	7.5	1-4,703-700;7-10,697-694;12-12,693-693;14-21,691-684	GCUGACGGCG-GAGGAGGAGC&GCUCACCCUCUCUCUGUCAGC	NA	NA	NA	4	0	0	0	14.5611	1.7618e-09	3.36369e-09	yes
ata-miR156a-3p	rna-TRITD_1Av1G143600-3	403	427	414	-44.6	-29.4	11.5	2-5,426-423;7-9,421-419;10-21,414-403	GCUGACGGAGAGCUUAAGGAUGAGA&GCUCACCCU----CUCUCUGUCAGC	NA	NA	NA	2	0	0	0	43.6834	3.2096e-28	2.99452e-27	yes
ata-miR156a-3p	rna-TRITD_1Av1G164500	1497	1523	1508	-44.6	-29.3	14	1-3,1523-1521;4-5,1519-1518;6-14,1512-1504;17-21,1501-1497	GCUGAAUGAGAGAGGGGUCGCUGCAGC&GCU-CA-----CCCUCUCUCUGUCAGC	NA	NA	3	NA	0	0	23.0042	0	6.9437e-15	2.46236e-14	yes
ata-miR156a-3p	rna-TRITD_1Av1G164500-2	1218	1244	1229	-44.6	-29.3	14	1-3,1244-1242;4-5,1240-1239;6-14,1233-1225;17-21,1222-1218	GCUGAAUGAGAGAGGGGUCGCUGCAGC&GCU-CA-----CCCUCUCUCUGUCAGC	NA	NA	3	NA	0	0	15.3361	0	5.6478e-10	1.27409e-09	yes
ata-miR156a-3p	rna-TRITD_1Av1G211710	2362	2387	2374	-44.6	-30.7	10	1-3,2387-2385;4-8,2383-2379;9-16,2375-2368;18-21,2365-2362	GCUGCUCAGAGAGACAAGGGUGAAGC&GCU-CACCC---UCUCUCUG-UCAGC	NA	4	NA	4	0	8.14491	0	14.5611	8.1251e-06	1.24873e-05	yes
ata-miR156a-3p	rna-TRITD_1Av1G211710-2	2326	2351	2338	-44.6	-30.7	10	1-3,2351-2349;4-8,2347-2343;9-16,2339-2332;18-21,2329-2326	GCUGCUCAGAGAGACAAGGGUGAAGC&GCU-CACCC---UCUCUCUG-UCAGC	NA	2	NA	4	0	24.4347	0	14.5611	1.512e-09	3.36369e-09	yes
ata-miR156a-3p	rna-TRITD_1Av1G211710-3	2434	2459	2446	-44.6	-30.7	10	1-3,2459-2457;4-8,2455-2451;9-16,2447-2440;18-21,2437-2434	GCUGCUCAGAGAGACAAGGGUGAAGC&GCU-CACCC---UCUCUCUG-UCAGC	NA	4	NA	2	0	8.14491	0	29.1223	3.8058e-13	1.22095e-12	yes
ata-miR156a-3p	rna-TRITD_1Av1G211710-4	2179	2204	2191	-44.6	-30.7	10	1-3,2204-2202;4-8,2200-2196;9-16,2192-2185;18-21,2182-2179	GCUGCUCAGAGAGACAAGGGUGAAGC&GCU-CACCC---UCUCUCUG-UCAGC	NA	NA	NA	4	0	0	0	14.5611	1.7618e-09	3.36369e-09	yes
ata-miR156a-3p	rna-TRITD_1Av1G211710-5	2239	2264	2251	-44.6	-30.7	10	1-3,2264-2262;4-8,2260-2256;9-16,2252-2245;18-21,2242-2239	GCUGCUCAGAGAGACAAGGGUGAAGC&GCU-CACCC---UCUCUCUG-UCAGC	NA	2	NA	4	0	16.2898	0	14.5611	8.3173e-07	1.36156e-06	yes
ata-miR156a-3p	rna-TRITD_1Bv1G051590	646	665	657	-44.6	-30.9	5.5	2-9,664-657;11-20,656-647	CCUGACGGAGA-AGGGUGGGG&GCUCACCCUCUCUCUGUCAGC	NA	NA	NA	2	0	0	0	29.1223	8.0522e-19	3.8229e-18	yes
ata-miR156a-3p	rna-TRITD_1Bv1G051590-2	646	665	657	-44.6	-30.9	5.5	2-9,664-657;11-20,656-647	CCUGACGGAGA-AGGGUGGGG&GCUCACCCUCUCUCUGUCAGC	NA	NA	NA	1	0	0	0	29.1223	8.0522e-19	3.8229e-18	yes
ata-miR156a-3p	rna-TRITD_1Bv1G129290	687	706	697	-44.6	-30.3	7.5	1-4,706-703;7-10,700-697;12-12,696-696;14-21,694-687	GCUGACGGCG-GAGGAGGAGC&GCUCACCCUCUCUCUGUCAGC	NA	4	NA	NA	0	8.14491	0	0	2.0267e-05	2.72401e-05	yes
ata-miR156a-3p	rna-TRITD_1Bv1G129290-4	687	706	697	-44.6	-30.3	7.5	1-4,706-703;7-10,700-697;12-12,696-696;14-21,694-687	GCUGACGGCG-GAGGAGGAGC&GCUCACCCUCUCUCUGUCAGC	NA	3	NA	NA	0	16.2898	0	0	1.3905e-10	3.70846e-10	yes
ata-miR156a-3p	rna-TRITD_1Bv1G135820	304	328	315	-44.6	-29.4	11.5	2-5,327-324;7-9,322-320;10-21,315-304	GCUGACGGAGAGCUUAAGGAUGAGA&GCUCACCCU----CUCUCUGUCAGC	NA	NA	4	3	0	0	7.66806	29.1223	2.4091e-13	7.78924e-13	yes
ata-miR156a-3p	rna-TRITD_1Bv1G135820-4	232	256	243	-44.6	-29.4	11.5	2-5,255-252;7-9,250-248;10-21,243-232	GCUGACGGAGAGCUUAAGGAUGAGA&GCUCACCCU----CUCUCUGUCAGC	NA	NA	4	NA	0	0	7.66806	0	4.0301e-05	4.90463e-05	yes
ata-miR156a-3p	rna-TRITD_1Bv1G202020	1191	1212	1202	-44.6	-30.4	8	1-2,1212-1211;4-9,1209-1204;10-19,1202-1193	GAUGGCGGAGAGUGGGGUGUGC&GCUCACCCU-CUCUCUGUCAGC	4	NA	NA	NA	5.34379	0	0	0	0.0011173	0.00115938	yes
ata-miR156a-3p	rna-TRITD_1Bv1G202020-2	747	768	758	-44.6	-30.4	8	1-2,768-767;4-9,765-760;10-19,758-749	GAUGGCGGAGAGUGGGGUGUGC&GCUCACCCU-CUCUCUGUCAGC	4	NA	NA	NA	5.34379	0	0	0	0.0011173	0.00115938	yes
ata-miR156a-3p	rna-TRITD_1Bv1G215590-10	688	715	705	-44.6	-30.3	11	2-7,714-709;8-15,707-700;16-21,693-688	GCUGAUGAUGAAGGAGAGGGUGGUGAGA&GCUCACC-CUCUCUCU------GUCAGC	NA	4	NA	4	0	8.14491	0	14.5611	8.1251e-06	1.24873e-05	yes
ata-miR156a-3p	rna-TRITD_1Bv1G215590-2	718	745	735	-44.6	-30.3	11	2-7,744-739;8-15,737-730;16-21,723-718	GCUGAUGAUGAAGGAGAGGGUGGUGAGA&GCUCACC-CUCUCUCU------GUCAGC	4	3	NA	2	5.34379	16.2898	0	29.1223	1.5396e-08	2.87776e-08	yes
ata-miR156a-3p	rna-TRITD_1Bv1G224710	336	358	347	-44.6	-30.7	10	1-4,358-355;6-18,351-339;20-21,337-336	GCAGGCGGAGAGGGGGCGCGGGC&GCUC--ACCCUCUCUCUGUCAGC	NA	NA	NA	3	0	0	0	29.1223	8.0522e-19	3.8229e-18	yes
ata-miR156a-3p	rna-TRITD_2Av1G027910-2	1125	1150	1137	-44.6	-29.2	13	1-5,1150-1146;6-11,1141-1136;12-19,1134-1127	CGUGGCAGGGAAGAGGGAGUUUGAGC&GCUCA----CCCUCU-CUCUGUCAGC	3	NA	NA	NA	21.3752	0	0	0	7.7148e-14	2.51877e-13	yes
ata-miR156a-3p	rna-TRITD_2Av1G068290	819	840	829	-44.6	-30.1	8.5	1-4,840-837;6-6,834-834;7-10,832-829;12-21,828-819	GCUGACGGAG-GAGGAGAAGAGC&GCUC-AC-CCUCUCUCUGUCAGC	4	NA	NA	NA	5.34379	0	0	0	0.0011173	0.00115938	yes
ata-miR156a-3p	rna-TRITD_2Av1G204830	627	649	640	-44.6	-31	7	1-4,649-646;7-15,643-635;16-21,632-627	GCUGGCUAAGGGAGAGGUGGAGC&GCUCACCCUCUCUCU--GUCAGC	NA	NA	NA	4	0	0	0	14.5611	1.7618e-09	3.36369e-09	yes
ata-miR156a-3p	rna-TRITD_2Av1G222840	115	138	130	-44.6	-29.1	14.5	1-4,138-135;6-11,134-129;12-18,123-117;20-21,116-115	GC-GGCAGAGGAGGGGGAGGG-GAGC&GCUCACCCUCU-----CUCUGUCAGC	NA	3	2	NA	0	24.4347	38.3403	0	7.2097e-15	2.55381e-14	yes
ata-miR156a-3p	rna-TRITD_2Av1G222840-2	117	140	132	-44.6	-29.1	14.5	1-4,140-137;6-11,136-131;12-18,125-119;20-21,118-117	GC-GGCAGAGGAGGGGGAGGG-GAGC&GCUCACCCUCU-----CUCUGUCAGC	NA	3	3	NA	0	24.4347	30.6723	0	3.2539e-12	1.01295e-11	yes
ata-miR156a-3p	rna-TRITD_2Av1G268150-2	73	97	85	-44.6	-30.5	8	2-5,96-93;6-8,91-89;9-18,86-77;19-21,75-73	GCUCGACAGAGAGAGCGGGAUGAGA&GCUCA-CCC--UCUCUCUGUC-AGC	NA	4	3	NA	0	8.14491	15.3361	0	3.8379e-06	6.02743e-06	yes
ata-miR156a-3p	rna-TRITD_2Bv1G036190-3	1125	1150	1137	-44.6	-29.2	13	1-5,1150-1146;6-11,1141-1136;12-19,1134-1127	CGUGGCAGGGAAGAGGGAGUUUGAGC&GCUCA----CCCUCU-CUCUGUCAGC	NA	3	NA	NA	0	24.4347	0	0	8.3638e-16	3.25819e-15	yes
ata-miR156a-3p	rna-TRITD_2Bv1G054700-3	375	397	387	-44.6	-29	8	1-4,397-394;6-11,391-386;12-13,384-383;14-16,381-379;18-21,378-375	GCUG-CAGAAGAAGAGGGAGGAGC&GCUC-ACCCUCU-CU-CUGUCAGC	NA	NA	2	NA	0	0	30.6723	0	8.0757e-20	4.41724e-19	yes
ata-miR156a-3p	rna-TRITD_2Bv1G095970-2	1526	1545	1536	-44.6	-29.7	4	1-13,1545-1533;16-16,1530-1530;19-21,1528-1526	GCUU-CCUAGAGAGGGUGAGC&GCUCACCCUCUCUCUGUCAGC	NA	NA	4	NA	0	0	7.66806	0	4.0301e-05	4.90463e-05	yes
ata-miR156a-3p	rna-TRITD_2Bv1G112240-2	387	409	400	-44.6	-29.7	9	2-10,408-400;11-18,397-390	GGGGGCGGAGACGGAGGGUGAGG&GCUCACCCUC--UCUCUGUCAGC	NA	4	NA	NA	0	8.14491	0	0	2.0267e-05	2.72401e-05	yes
ata-miR156a-3p	rna-TRITD_2Bv1G112240-4	387	409	400	-44.6	-29.7	9	2-10,408-400;11-18,397-390	GGGGGCGGAGACGGAGGGUGAGG&GCUCACCCUC--UCUCUGUCAGC	NA	4	NA	NA	0	8.14491	0	0	2.0267e-05	2.72401e-05	yes
ata-miR156a-3p	rna-TRITD_2Bv1G112240-6	387	409	400	-44.6	-29.7	9	2-10,408-400;11-18,397-390	GGGGGCGGAGACGGAGGGUGAGG&GCUCACCCUC--UCUCUGUCAGC	NA	2	NA	NA	0	16.2898	0	0	1.3905e-10	3.70846e-10	yes
ata-miR156a-3p	rna-TRITD_2Bv1G135560	242	262	252	-44.6	-29.22	6.5	1-4,262-259;5-15,257-247;20-21,243-242	GCGUG-AGGGAGAGGGUAGAGC&GCUC-ACCCUCUCUCUGUCAGC	NA	NA	NA	4	0	0	0	14.5611	1.7618e-09	3.36369e-09	yes
ata-miR156a-3p	rna-TRITD_2Bv1G135560-2	242	262	252	-44.6	-29.22	6.5	1-4,262-259;5-15,257-247;20-21,243-242	GCGUG-AGGGAGAGGGUAGAGC&GCUC-ACCCUCUCUCUGUCAGC	NA	NA	NA	4	0	0	0	14.5611	1.7618e-09	3.36369e-09	yes
ata-miR156a-3p	rna-TRITD_2Bv1G230180	424	446	437	-44.6	-29.6	7.5	1-4,446-443;6-7,441-440;9-19,438-428;20-21,425-424	GCCGUGGCAGAGAGGCGGCGAGC&GCUCACCCUCUCUCUGUCA--GC	NA	NA	NA	4	0	0	0	14.5611	1.7618e-09	3.36369e-09	yes
ata-miR156a-3p	rna-TRITD_2Bv1G253780	1372	1395	1387	-44.6	-30.3	8.5	1-4,1395-1392;6-8,1391-1389;10-16,1387-1381;17-21,1376-1372	GCUGAUGUCCAGGGAGCGGG-GAGC&GCUCACCCUCUCUCUG----UCAGC	NA	NA	NA	0	0	0	0	72.8056	4.4062e-47	1.09417e-45	yes
ata-miR156a-3p	rna-TRITD_2Bv1G255760	338	358	349	-44.6	-30.6	8	1-4,358-355;6-12,353-347;13-18,345-340;20-21,339-338	GC-GGCGGAGGAGGGGGCGGGC&GCUCACCCUCUC-UCUGUCAGC	NA	NA	NA	2	0	0	0	43.6834	3.2096e-28	2.99452e-27	yes
ata-miR156a-3p	rna-TRITD_3Av1G031920-2	1389	1410	1400	-44.6	-29.9	7.5	1-6,1410-1405;7-11,1403-1399;14-20,1396-1390	ACUGGCAGCUAGAGGUGUGGGC&GCUCAC-CCUCUCUCUGUCAGC	NA	NA	3	NA	0	0	15.3361	0	5.6478e-10	1.27409e-09	yes
ata-miR156a-3p	rna-TRITD_3Av1G046940	487	511	501	-44.6	-30.38	8	1-6,511-506;7-12,504-499;13-14,497-496;17-21,491-487	GCUGAGGAUGAGGAGAGGCGUGAGC&GCUCAC-CCUCUC-UC--UGUCAGC	NA	3	NA	NA	0	16.2898	0	0	1.3905e-10	3.70846e-10	yes
ata-miR156a-3p	rna-TRITD_3Av1G046940-2	352	376	366	-44.6	-30.38	8	1-6,376-371;7-12,369-364;13-14,362-361;17-21,356-352	GCUGAGGAUGAGGAGAGGCGUGAGC&GCUCAC-CCUCUC-UC--UGUCAGC	NA	4	NA	NA	0	8.14491	0	0	2.0267e-05	2.72401e-05	yes
ata-miR156a-3p	rna-TRITD_3Av1G046940-3	274	298	288	-44.6	-30.38	8	1-6,298-293;7-12,291-286;13-14,284-283;17-21,278-274	GCUGAGGAUGAGGAGAGGCGUGAGC&GCUCAC-CCUCUC-UC--UGUCAGC	NA	3	NA	NA	0	24.4347	0	0	8.3638e-16	3.25819e-15	yes
ata-miR156a-3p	rna-TRITD_3Av1G074920-3	1590	1611	1602	-44.6	-30.1	6.5	2-7,1610-1605;10-16,1602-1596;17-21,1594-1590	GCUGAGCGGAGAGCUGGUGAGG&GCUCACCCUCUCUCUG-UCAGC	NA	NA	NA	4	0	0	0	14.5611	1.7618e-09	3.36369e-09	yes
ata-miR156a-3p	rna-TRITD_3Av1G074920-4	1686	1707	1698	-44.6	-30.1	6.5	2-7,1706-1701;10-16,1698-1692;17-21,1690-1686	GCUGAGCGGAGAGCUGGUGAGG&GCUCACCCUCUCUCUG-UCAGC	2	4	4	NA	21.3752	8.14491	7.66806	0	1.2634e-05	1.93826e-05	yes
ata-miR156a-3p	rna-TRITD_3Av1G074920-7	1590	1611	1602	-44.6	-30.1	6.5	2-7,1610-1605;10-16,1602-1596;17-21,1594-1590	GCUGAGCGGAGAGCUGGUGAGG&GCUCACCCUCUCUCUG-UCAGC	2	2	NA	NA	16.0314	24.4347	0	0	1.5415e-09	3.36369e-09	yes
ata-miR156a-3p	rna-TRITD_3Av1G147630-2	391	424	402	-44.6	-29.5	27.5	2-7,423-418;8-8,416-416;9-21,403-391	GCUGACAGGGAGAUAAAAAAGCUAAGAGGUGAGG&GCUCACC-C------------UCUCUCUGUCAGC	NA	4	NA	NA	0	8.14491	0	0	2.0267e-05	2.72401e-05	yes
ata-miR156a-3p	rna-TRITD_3Av1G196870-12	120	142	132	-44.6	-29.1	9.5	2-9,141-134;11-19,131-123;20-21,121-120	GCGUGGCAGAGGAAGGGGUGGGA&GCUCACCCU-CUCUCUGUCA-GC	NA	NA	NA	4	0	0	0	14.5611	1.7618e-09	3.36369e-09	yes
ata-miR156a-3p	rna-TRITD_3Bv1G005210-13	2418	2437	2428	-44.6	-30.2	6.5	1-4,2437-2434;6-7,2433-2432;8-16,2430-2422;18-21,2421-2418	GCUG-CAGAGGGAGAGG-GAGU&GCUCACC-CUCUCUCUGUCAGC	2	NA	NA	NA	16.0314	0	0	0	2.0333e-10	5.0325e-10	yes
ata-miR156a-3p	rna-TRITD_3Bv1G005210-16	369	388	379	-44.6	-30.2	6.5	1-4,388-385;6-7,384-383;8-16,381-373;18-21,372-369	GCUG-CAGAGGGAGAGG-GAGU&GCUCACC-CUCUCUCUGUCAGC	2	NA	NA	NA	10.6876	0	0	0	5.0763e-07	8.3976e-07	yes
ata-miR156a-3p	rna-TRITD_3Bv1G005210-2	2514	2533	2524	-44.6	-30.2	6.5	1-4,2533-2530;6-7,2529-2528;8-16,2526-2518;18-21,2517-2514	GCUG-CAGAGGGAGAGG-GAGU&GCUCACC-CUCUCUCUGUCAGC	4	NA	NA	NA	5.34379	0	0	0	0.0011173	0.00115938	yes
ata-miR156a-3p	rna-TRITD_3Bv1G005210-7	2310	2329	2320	-44.6	-30.2	6.5	1-4,2329-2326;6-7,2325-2324;8-16,2322-2314;18-21,2313-2310	GCUG-CAGAGGGAGAGG-GAGU&GCUCACC-CUCUCUCUGUCAGC	4	NA	NA	NA	5.34379	0	0	0	0.0011173	0.00115938	yes
ata-miR156a-3p	rna-TRITD_3Bv1G005210-8	2514	2533	2524	-44.6	-30.2	6.5	1-4,2533-2530;6-7,2529-2528;8-16,2526-2518;18-21,2517-2514	GCUG-CAGAGGGAGAGG-GAGU&GCUCACC-CUCUCUCUGUCAGC	4	NA	NA	NA	5.34379	0	0	0	0.0011173	0.00115938	yes
ata-miR156a-3p	rna-TRITD_3Bv1G082430	1590	1611	1602	-44.6	-30.1	6.5	2-7,1610-1605;10-16,1602-1596;17-21,1594-1590	GCUGAGCGGAGAGCUGGUGAGG&GCUCACCCUCUCUCUG-UCAGC	2	4	NA	4	16.0314	8.14491	0	14.5611	0.00087662	0.00104538	yes
ata-miR156a-3p	rna-TRITD_3Bv1G082430-2	1359	1380	1371	-44.6	-30.1	6.5	2-7,1379-1374;10-16,1371-1365;17-21,1363-1359	GCUGAGCGGAGAGCUGGUGAGG&GCUCACCCUCUCUCUG-UCAGC	2	3	NA	4	21.3752	16.2898	0	14.5611	0.00023354	0.000280159	yes
ata-miR156a-3p	rna-TRITD_3Bv1G082430-3	1338	1359	1350	-44.6	-30.1	6.5	2-7,1358-1353;10-16,1350-1344;17-21,1342-1338	GCUGAGCGGAGAGCUGGUGAGG&GCUCACCCUCUCUCUG-UCAGC	3	4	NA	NA	16.0314	8.14491	0	0	1.9166e-06	3.06828e-06	yes
ata-miR156a-3p	rna-TRITD_3Bv1G082430-4	510	531	522	-44.6	-30.1	6.5	2-7,530-525;10-16,522-516;17-21,514-510	GCUGAGCGGAGAGCUGGUGAGG&GCUCACCCUCUCUCUG-UCAGC	2	3	4	NA	16.0314	16.2898	7.66806	0	0.00041101	0.000491727	yes
ata-miR156a-3p	rna-TRITD_3Bv1G131110	322	355	333	-44.6	-29.5	27.5	2-7,354-349;8-8,347-347;9-21,334-322	GCUGACAGGGAGAUAAAAAAGCUAAGAGGUGAGG&GCUCACC-C------------UCUCUCUGUCAGC	NA	4	NA	NA	0	8.14491	0	0	2.0267e-05	2.72401e-05	yes
ata-miR156a-3p	rna-TRITD_4Av1G036020	2652	2676	2664	-44.6	-29.7	12	1-3,2676-2674;4-10,2670-2664;12-18,2662-2656;20-21,2653-2652	GCAGGGCAGGGUGAGGGUGGAGGGC&GCU---CACCCUCUCUCUGUC-AGC	NA	NA	2	NA	0	0	138.025	0	0	0	yes
ata-miR156a-3p	rna-TRITD_4Av1G038230-7	1639	1659	1650	-44.6	-29.3	7.5	2-4,1658-1656;7-18,1653-1642;21-21,1639-1639	GAGGACAGGGAGAGGAGGAGG&GCUCACCCUCUCUCUGUCAGC	NA	NA	NA	0	0	0	0	29.1223	8.0522e-19	3.8229e-18	yes
ata-miR156a-3p	rna-TRITD_4Av1G158310-2	414	439	426	-44.6	-31	12	1-8,439-432;9-15,427-421;17-21,418-414	GCUGGUGAGGGAGAAGCUGGGUGGGC&GCUCACCC----UCUCUCU-GUCAGC	NA	NA	2	NA	0	0	46.0084	0	1.0067e-29	1.07771e-28	yes
ata-miR156a-3p	rna-TRITD_4Av1G158310-3	480	505	492	-44.6	-31	12	1-8,505-498;9-15,493-487;17-21,484-480	GCUGGUGAGGGAGAAGCUGGGUGGGC&GCUCACCC----UCUCUCU-GUCAGC	NA	NA	2	NA	0	0	38.3403	0	9.1061e-25	6.90418e-24	yes
ata-miR156a-3p	rna-TRITD_4Av1G196430-2	46	68	59	-44.6	-30.5	9.5	1-3,68-66;6-17,63-52;18-21,49-46	GCUGCGGCGGGGAGGGGGCAGGC&GCUCACCCUCUCUCUGU--CAGC	NA	2	NA	NA	0	32.5797	0	0	4.7581e-21	2.96707e-20	yes
ata-miR156a-3p	rna-TRITD_4Av1G255990	598	621	612	-44.6	-31.2	6.5	1-7,621-615;9-11,613-611;12-17,609-604;18-21,601-598	GCUGCGGCAGAGCAGACGGUGAGC&GCUCACCCUCU-CUCUGU--CAGC	NA	NA	NA	2	0	0	0	43.6834	3.2096e-28	2.99452e-27	yes
ata-miR156a-3p	rna-TRITD_4Bv1G009470	46	65	56	-44.6	-29.7	8.5	1-3,65-63;6-18,60-48;20-21,47-46	GC-GGCGGGGAGGGGGCAGGC&GCUCACCCUCUCUCUGUCAGC	NA	NA	NA	2	0	0	0	58.2445	1.2082e-37	1.91276e-36	yes
ata-miR156a-3p	rna-TRITD_4Bv1G009470-2	46	65	56	-44.6	-29.7	8.5	1-3,65-63;6-18,60-48;20-21,47-46	GC-GGCGGGGAGGGGGCAGGC&GCUCACCCUCUCUCUGUCAGC	NA	NA	NA	2	0	0	0	43.6834	3.2096e-28	2.99452e-27	yes
ata-miR156a-3p	rna-TRITD_4Bv1G019060	34	55	45	-44.6	-30.4	9	1-4,55-52;7-9,49-47;10-15,45-40;17-21,38-34	GCUGGGAGGGGGCAGGAGGAGC&GCUCACCCU-CUCUCUGUCAGC	NA	NA	NA	2	0	0	0	43.6834	3.2096e-28	2.99452e-27	yes
ata-miR156a-3p	rna-TRITD_4Bv1G019060-3	34	55	45	-44.6	-30.4	9	1-4,55-52;7-9,49-47;10-15,45-40;17-21,38-34	GCUGGGAGGGGGCAGGAGGAGC&GCUCACCCU-CUCUCUGUCAGC	NA	2	NA	NA	0	32.5797	0	0	4.7581e-21	2.96707e-20	yes
ata-miR156a-3p	rna-TRITD_4Bv1G019060-4	34	55	45	-44.6	-30.4	9	1-4,55-52;7-9,49-47;10-15,45-40;17-21,38-34	GCUGGGAGGGGGCAGGAGGAGC&GCUCACCCU-CUCUCUGUCAGC	NA	2	NA	NA	0	32.5797	0	0	4.7581e-21	2.96707e-20	yes
ata-miR156a-3p	rna-TRITD_4Bv1G035360	460	481	471	-44.6	-30.1	6.5	1-7,481-475;8-13,473-468;15-20,466-461	UCUGGCACAGGGGGUGGUGAGC&GCUCACC-CUCUCUCUGUCAGC	NA	NA	NA	2	0	0	0	29.1223	8.0522e-19	3.8229e-18	yes
ata-miR156a-3p	rna-TRITD_4Bv1G053910-11	1636	1655	1647	-44.6	-30.1	6	1-2,1655-1654;4-4,1653-1653;6-16,1651-1641;18-21,1639-1636	GCUGCUAGGGAGAGGGCG-GC&GCUCACCCUCUCUCUGUCAGC	4	NA	NA	NA	5.34379	0	0	0	0.0011173	0.00115938	yes
ata-miR156a-3p	rna-TRITD_4Bv1G053910-3	1756	1775	1767	-44.6	-30.1	6	1-2,1775-1774;4-4,1773-1773;6-16,1771-1761;18-21,1759-1756	GCUGCUAGGGAGAGGGCG-GC&GCUCACCCUCUCUCUGUCAGC	4	NA	NA	NA	5.34379	0	0	0	0.0011173	0.00115938	yes
ata-miR156a-3p	rna-TRITD_4Bv1G134370	2652	2676	2664	-44.6	-29.7	12	1-3,2676-2674;4-10,2670-2664;12-18,2662-2656;20-21,2653-2652	GCAGGGCAGGGUGAGGGUGGAGGGC&GCU---CACCCUCUCUCUGUC-AGC	NA	NA	3	NA	0	0	53.6765	0	1.0978e-34	1.51087e-33	yes
ata-miR156a-3p	rna-TRITD_4Bv1G147880-2	2131	2151	2142	-44.6	-31.4	6	3-15,2149-2137;18-21,2134-2131	GCUGUUGGGGAGAGGGUGACC&GCUCACCCUCUCUCUGUCAGC	NA	4	NA	NA	0	8.14491	0	0	2.0267e-05	2.72401e-05	yes
ata-miR156a-3p	rna-TRITD_4Bv1G147880-3	2110	2130	2121	-44.6	-31.4	6	3-15,2128-2116;18-21,2113-2110	GCUGUUGGGGAGAGGGUGACC&GCUCACCCUCUCUCUGUCAGC	NA	4	NA	NA	0	8.14491	0	0	2.0267e-05	2.72401e-05	yes
ata-miR156a-3p	rna-TRITD_5Av1G043240	2257	2280	2268	-44.6	-29.9	8.5	2-5,2279-2276;6-8,2274-2272;9-15,2269-2263;17-21,2261-2257	GCUGAGAGGGAGACUGGGAUGAGG&GCUCA-CCC--UCUCUCUGUCAGC	NA	2	NA	NA	0	24.4347	0	0	8.3638e-16	3.25819e-15	yes
ata-miR156a-3p	rna-TRITD_5Av1G103660-2	1527	1547	1538	-44.6	-29.2	7	2-8,1546-1540;10-12,1538-1536;13-16,1534-1531;18-21,1530-1527	GCUG-CAGAGGAGCGGGUGGGG&GCUCACCCUCUC-UCUGUCAGC	3	NA	NA	NA	10.6876	0	0	0	5.0763e-07	8.3976e-07	yes
ata-miR156a-3p	rna-TRITD_5Av1G121530-2	2134	2158	2149	-44.6	-29.2	9	1-5,2158-2154;8-17,2151-2142;18-21,2137-2134	GCUGCAGUGCAGGGAGAGCUUGAGC&GCUCACCCUCUCUCUGU----CAGC	NA	NA	4	NA	0	0	7.66806	0	4.0301e-05	4.90463e-05	yes
ata-miR156a-3p	rna-TRITD_5Av1G121530-6	1795	1819	1810	-44.6	-29.2	9	1-5,1819-1815;8-17,1812-1803;18-21,1798-1795	GCUGCAGUGCAGGGAGAGCUUGAGC&GCUCACCCUCUCUCUGU----CAGC	NA	NA	4	NA	0	0	7.66806	0	4.0301e-05	4.90463e-05	yes
ata-miR156a-3p	rna-TRITD_5Av1G214770-3	771	797	786	-44.6	-30.5	14	1-2,797-796;4-5,794-793;6-10,790-786;11-21,781-771	GCUGACAGAGAACCAGAGGGCUUGUGC&GCUCA--CCCUC----UCUCUGUCAGC	NA	4	NA	NA	0	8.14491	0	0	2.0267e-05	2.72401e-05	yes
ata-miR156a-3p	rna-TRITD_5Av1G214770-4	597	623	612	-44.6	-30.5	14	1-2,623-622;4-5,620-619;6-10,616-612;11-21,607-597	GCUGACAGAGAACCAGAGGGCUUGUGC&GCUCA--CCCUC----UCUCUGUCAGC	3	NA	NA	NA	10.6876	0	0	0	5.0763e-07	8.3976e-07	yes
ata-miR156a-3p	rna-TRITD_5Av1G214770-6	771	797	786	-44.6	-30.5	14	1-2,797-796;4-5,794-793;6-10,790-786;11-21,781-771	GCUGACAGAGAACCAGAGGGCUUGUGC&GCUCA--CCCUC----UCUCUGUCAGC	4	NA	NA	NA	5.34379	0	0	0	0.0011173	0.00115938	yes
ata-miR156a-3p	rna-TRITD_5Av1G214990-2	882	901	892	-44.6	-29	7	2-4,900-898;6-10,896-892;12-12,891-891;14-21,889-882	GCUGGCGGCG-GAGGGCGAGG&GCUCACCCUCUCUCUGUCAGC	NA	NA	NA	4	0	0	0	14.5611	1.7618e-09	3.36369e-09	yes
ata-miR156a-3p	rna-TRITD_5Av1G227180-3	391	420	412	-44.6	-29	14.5	1-2,420-419;4-13,418-409;14-21,398-391	GCUGACGGUGGUUACGGUGGAGGGGGUG-GU&GCUCACCCUCUCU----------CUGUCAGC	4	NA	NA	NA	5.34379	0	0	0	0.0011173	0.00115938	yes
ata-miR156a-3p	rna-TRITD_5Av1G251230-3	856	874	866	-44.6	-33.2	4	2-4,873-871;6-14,870-862;16-21,861-856	GCUGAC-GAGAGAGGG-GAGG&GCUCACCCUCUCUCUGUCAGC	4	NA	NA	NA	5.34379	0	0	0	0.0011173	0.00115938	yes
ata-miR156a-3p	rna-TRITD_5Av1G251230-4	856	874	866	-44.6	-33.2	4	2-4,873-871;6-14,870-862;16-21,861-856	GCUGAC-GAGAGAGGG-GAGG&GCUCACCCUCUCUCUGUCAGC	NA	NA	4	NA	0	0	7.66806	0	4.0301e-05	4.90463e-05	yes
ata-miR156a-3p	rna-TRITD_5Av1G251230-6	514	532	524	-44.6	-33.2	4	2-4,531-529;6-14,528-520;16-21,519-514	GCUGAC-GAGAGAGGG-GAGG&GCUCACCCUCUCUCUGUCAGC	NA	NA	3	NA	0	0	23.0042	0	6.9437e-15	2.46236e-14	yes
ata-miR156a-3p	rna-TRITD_5Bv1G048250-6	172	193	183	-44.6	-30.8	7	1-3,193-191;4-8,189-185;10-18,183-175;20-21,173-172	GUGGACGGAGAGCGGGUGCGGC&GCU-CACCCUCUCUCUGUCAGC	NA	4	NA	NA	0	8.14491	0	0	2.0267e-05	2.72401e-05	yes
ata-miR156a-3p	rna-TRITD_5Bv1G074810	222	241	232	-44.6	-34.7	6.5	1-4,241-238;7-10,235-232;12-21,231-222	GCUGACGGAG-GAGGAGGAGC&GCUCACCCUCUCUCUGUCAGC	4	NA	NA	NA	5.34379	0	0	0	0.0011173	0.00115938	yes
ata-miR156a-3p	rna-TRITD_5Bv1G074810-3	222	241	232	-44.6	-34.7	6.5	1-4,241-238;7-10,235-232;12-21,231-222	GCUGACGGAG-GAGGAGGAGC&GCUCACCCUCUCUCUGUCAGC	2	NA	NA	NA	10.6876	0	0	0	5.0763e-07	8.3976e-07	yes
ata-miR156a-3p	rna-TRITD_5Bv1G084460	1509	1529	1520	-44.6	-29.2	7	2-8,1528-1522;10-12,1520-1518;13-16,1516-1513;18-21,1512-1509	GCUG-CAGAGGAGCGGGUGGGG&GCUCACCCUCUC-UCUGUCAGC	2	NA	NA	NA	16.0314	0	0	0	2.0333e-10	5.0325e-10	yes
ata-miR156a-3p	rna-TRITD_5Bv1G095920-13	230	249	241	-44.6	-32.6	6.5	1-4,249-246;6-8,245-243;10-20,241-231	ACUGGCAGAGGGUGGG-GAGC&GCUCACCCUCUCUCUGUCAGC	2	NA	NA	NA	10.6876	0	0	0	5.0763e-07	8.3976e-07	yes
ata-miR156a-3p	rna-TRITD_5Bv1G095920-14	230	249	241	-44.6	-32.6	6.5	1-4,249-246;6-8,245-243;10-20,241-231	ACUGGCAGAGGGUGGG-GAGC&GCUCACCCUCUCUCUGUCAGC	4	NA	NA	NA	5.34379	0	0	0	0.0011173	0.00115938	yes
ata-miR156a-3p	rna-TRITD_5Bv1G100120-2	2179	2203	2194	-44.6	-29.2	9	1-5,2203-2199;8-17,2196-2187;18-21,2182-2179	GCUGCAGUGCAGGGAGAGCUUGAGC&GCUCACCCUCUCUCUGU----CAGC	4	NA	4	NA	5.34379	0	7.66806	0	0.0031279	0.00315679	yes
ata-miR156a-3p	rna-TRITD_5Bv1G100120-6	2122	2146	2137	-44.6	-29.2	9	1-5,2146-2142;8-17,2139-2130;18-21,2125-2122	GCUGCAGUGCAGGGAGAGCUUGAGC&GCUCACCCUCUCUCUGU----CAGC	4	NA	2	NA	5.34379	0	15.3361	0	1.1725e-06	1.90271e-06	yes
ata-miR156a-3p	rna-TRITD_5Bv1G100120-7	1816	1840	1831	-44.6	-29.2	9	1-5,1840-1836;8-17,1833-1824;18-21,1819-1816	GCUGCAGUGCAGGGAGAGCUUGAGC&GCUCACCCUCUCUCUGU----CAGC	2	NA	2	NA	10.6876	0	15.3361	0	4.23e-06	6.61831e-06	yes
ata-miR156a-3p	rna-TRITD_5Bv1G211130	771	797	786	-44.6	-30.5	14	1-2,797-796;4-5,794-793;6-10,790-786;11-21,781-771	GCUGACAGAGAACCAGAGGGCUUGUGC&GCUCA--CCCUC----UCUCUGUCAGC	3	NA	NA	NA	10.6876	0	0	0	5.0763e-07	8.3976e-07	yes
ata-miR156a-3p	rna-TRITD_5Bv1G211130-2	783	809	798	-44.6	-30.5	14	1-2,809-808;4-5,806-805;6-10,802-798;11-21,793-783	GCUGACAGAGAACCAGAGGGCUUGUGC&GCUCA--CCCUC----UCUCUGUCAGC	NA	4	NA	NA	0	8.14491	0	0	2.0267e-05	2.72401e-05	yes
ata-miR156a-3p	rna-TRITD_5Bv1G211130-4	597	623	612	-44.6	-30.5	14	1-2,623-622;4-5,620-619;6-10,616-612;11-21,607-597	GCUGACAGAGAACCAGAGGGCUUGUGC&GCUCA--CCCUC----UCUCUGUCAGC	3	NA	NA	NA	10.6876	0	0	0	5.0763e-07	8.3976e-07	yes
ata-miR156a-3p	rna-TRITD_5Bv1G211520-9	249	268	259	-44.6	-29	7	2-4,267-265;6-10,263-259;12-12,258-258;14-21,256-249	GCUGGCGGCG-GAGGGCGAGG&GCUCACCCUCUCUCUGUCAGC	NA	NA	NA	4	0	0	0	14.5611	1.7618e-09	3.36369e-09	yes
ata-miR156a-3p	rna-TRITD_5Bv1G218570-2	174	198	185	-44.6	-31.3	9.5	1-4,198-195;5-8,193-190;9-15,186-180;17-21,178-174	GCUGAAGGAGAGAGGCGGGUCGAGC&GCUC-ACCC---UCUCUCUGUCAGC	3	3	2	NA	16.0314	24.4347	53.6765	0	6.2178e-14	2.14619e-13	yes
ata-miR156a-3p	rna-TRITD_5Bv1G218570-5	300	324	311	-44.6	-31.3	9.5	1-4,324-321;5-8,319-316;9-15,312-306;17-21,304-300	GCUGAAGGAGAGAGGCGGGUCGAGC&GCUC-ACCC---UCUCUCUGUCAGC	3	4	3	4	21.3752	8.14491	30.6723	14.5611	0.0018766	0.00192799	yes
ata-miR156a-3p	rna-TRITD_5Bv1G239620-4	1767	1786	1777	-44.6	-29.8	6.5	1-4,1786-1783;7-15,1780-1772;17-21,1771-1767	GCUGG-AGAGGGAGGUGGAGC&GCUCACCCUCUCUCUGUCAGC	4	NA	NA	NA	5.34379	0	0	0	0.0011173	0.00115938	yes
ata-miR156a-3p	rna-TRITD_5Bv1G245660	1201	1220	1211	-44.6	-29.1	7	2-4,1219-1217;6-10,1215-1211;12-15,1210-1207;17-21,1205-1201	GCUGGGGGAG-GAGGGGGAGG&GCUCACCCUCUCUCUGUCAGC	4	2	NA	3	5.34379	24.4347	0	29.1223	5.9853e-09	1.12392e-08	yes
ata-miR156a-3p	rna-TRITD_5Bv1G245660-2	1207	1226	1217	-44.6	-29.1	7	2-4,1225-1223;6-10,1221-1217;12-15,1216-1213;17-21,1211-1207	GCUGGGGGAG-GAGGGGGAGG&GCUCACCCUCUCUCUGUCAGC	2	1	NA	2	21.3752	81.4491	0	43.6834	2.3183e-21	1.562e-20	yes
ata-miR156a-3p	rna-TRITD_6Av1G004910-4	1683	1711	1702	-44.6	-29.7	23	1-4,1711-1708;7-11,1705-1701;12-21,1692-1683	GCUGGCGGAGCUGCUGAAGGAGGCGGGGC&GCUCACCCUCU--------CUCUGUCAGC	3	4	2	2	10.6876	8.14491	30.6723	29.1223	8.0308e-05	9.74959e-05	yes
ata-miR156a-3p	rna-TRITD_6Av1G013170	1500	1528	1518	-44.6	-29.4	11.5	1-4,1528-1525;5-15,1523-1513;16-19,1505-1502;21-21,1500-1500	GGUGGCCAAGAAUGGGGAGAGGGUGGAGC&GCUC-ACCCUCUCUCU-------GUCAGC	NA	NA	NA	3	0	0	0	58.2445	1.2082e-37	1.91276e-36	yes
ata-miR156a-3p	rna-TRITD_6Av1G087940-17	724	749	736	-44.6	-31.1	12.5	1-2,749-748;3-15,743-731;18-21,727-724	GCUGUGAGGAGAGGGGGUGAAAAUGC&GC----UCACCCUCUCUCU-GUCAGC	NA	NA	4	NA	0	0	7.66806	0	4.0301e-05	4.90463e-05	yes
ata-miR156a-3p	rna-TRITD_6Av1G192940-2	1218	1239	1230	-44.6	-30.1	5.5	2-4,1238-1236;6-15,1234-1225;17-19,1223-1221;20-21,1219-1218	GCGUGAGAGGGAGAGGGAGAGG&GCUCACCCUCUCUCUGUCA-GC	NA	NA	3	NA	0	0	15.3361	0	5.6478e-10	1.27409e-09	yes
ata-miR156a-3p	rna-TRITD_6Av1G192940-4	1014	1035	1026	-44.6	-30.1	5.5	2-4,1034-1032;6-15,1030-1021;17-19,1019-1017;20-21,1015-1014	GCGUGAGAGGGAGAGGGAGAGG&GCUCACCCUCUCUCUGUCA-GC	NA	NA	3	NA	0	0	23.0042	0	6.9437e-15	2.46236e-14	yes
ata-miR156a-3p	rna-TRITD_6Av1G192940-5	966	987	978	-44.6	-30.1	5.5	2-4,986-984;6-15,982-973;17-19,971-969;20-21,967-966	GCGUGAGAGGGAGAGGGAGAGG&GCUCACCCUCUCUCUGUCA-GC	NA	NA	3	NA	0	0	23.0042	0	6.9437e-15	2.46236e-14	yes
ata-miR156a-3p	rna-TRITD_6Av1G196690-3	789	811	802	-44.6	-29.6	10.5	1-4,811-808;7-11,805-801;12-16,798-794;18-21,792-789	GCUGUCGGAGGAGGAGGCGGAGC&GCUCACCCUCU--CUCUGUCAGC	NA	NA	NA	2	0	0	0	29.1223	8.0522e-19	3.8229e-18	yes
ata-miR156a-3p	rna-TRITD_6Av1G196690-4	834	856	847	-44.6	-29.6	10.5	1-4,856-853;7-11,850-846;12-16,843-839;18-21,837-834	GCUGUCGGAGGAGGAGGCGGAGC&GCUCACCCUCU--CUCUGUCAGC	NA	4	NA	NA	0	8.14491	0	0	2.0267e-05	2.72401e-05	yes
ata-miR156a-3p	rna-TRITD_6Av1G198550-14	264	292	282	-44.6	-29.6	12	1-7,292-286;8-8,284-284;10-16,282-276;17-21,268-264	GCUGGUUACUACCGGAGAGCGUGGUGAGC&GCUCACC-CUCUCUCUG-------UCAGC	NA	NA	4	NA	0	0	7.66806	0	4.0301e-05	4.90463e-05	yes
ata-miR156a-3p	rna-TRITD_6Av1G198550-17	264	292	282	-44.6	-29.6	12	1-7,292-286;8-8,284-284;10-16,282-276;17-21,268-264	GCUGGUUACUACCGGAGAGCGUGGUGAGC&GCUCACC-CUCUCUCUG-------UCAGC	NA	NA	3	NA	0	0	15.3361	0	5.6478e-10	1.27409e-09	yes
ata-miR156a-3p	rna-TRITD_6Av1G198550-5	264	292	282	-44.6	-29.6	12	1-7,292-286;8-8,284-284;10-16,282-276;17-21,268-264	GCUGGUUACUACCGGAGAGCGUGGUGAGC&GCUCACC-CUCUCUCUG-------UCAGC	NA	NA	4	NA	0	0	7.66806	0	4.0301e-05	4.90463e-05	yes
ata-miR156a-3p	rna-TRITD_6Av1G198880-3	91	111	102	-44.6	-29.5	11.5	1-3,111-109;6-9,106-103;12-21,100-91	GCUGGCGGGGUCGGGGGCGGC&GCUCACCCUCUCUCUGUCAGC	4	NA	NA	NA	5.34379	0	0	0	0.0011173	0.00115938	yes
ata-miR156a-3p	rna-TRITD_6Bv1G006640	1698	1726	1717	-44.6	-29.7	23	1-4,1726-1723;7-11,1720-1716;12-21,1707-1698	GCUGGCGGAGCUGCUGAAGGAGGCGGGGC&GCUCACCCUCU--------CUCUGUCAGC	4	3	3	4	5.34379	24.4347	15.3361	14.5611	0.0066189	0.00666897	yes
ata-miR156a-3p	rna-TRITD_6Bv1G017710-2	801	820	811	-44.6	-29.5	5.5	1-7,820-814;9-10,812-811;12-18,810-804;20-21,802-801	GCGGGCAGAG-GAUGGUGAGC&GCUCACCCUCUCUCUGUCAGC	NA	NA	NA	4	0	0	0	14.5611	1.7618e-09	3.36369e-09	yes
ata-miR156a-3p	rna-TRITD_6Bv1G017710-3	801	820	811	-44.6	-29.5	5.5	1-7,820-814;9-10,812-811;12-18,810-804;20-21,802-801	GCGGGCAGAG-GAUGGUGAGC&GCUCACCCUCUCUCUGUCAGC	NA	NA	NA	4	0	0	0	14.5611	1.7618e-09	3.36369e-09	yes
ata-miR156a-3p	rna-TRITD_6Bv1G095210-14	550	575	562	-44.6	-31.1	12.5	1-2,575-574;3-15,569-557;18-21,553-550	GCUGUGAGGAGAGGGGGUGAAAAUGC&GC----UCACCCUCUCUCU-GUCAGC	NA	NA	4	NA	0	0	7.66806	0	4.0301e-05	4.90463e-05	yes
ata-miR156a-3p	rna-TRITD_6Bv1G095210-3	1336	1361	1348	-44.6	-31.1	12.5	1-2,1361-1360;3-15,1355-1343;18-21,1339-1336	GCUGUGAGGAGAGGGGGUGAAAAUGC&GC----UCACCCUCUCUCU-GUCAGC	NA	NA	4	NA	0	0	7.66806	0	4.0301e-05	4.90463e-05	yes
ata-miR156a-3p	rna-TRITD_6Bv1G104630	592	617	606	-44.6	-29.68	12	1-2,617-616;5-19,611-597;20-21,593-592	GCCAAUGGCAGGGAGAGGGUCUCUGC&GC--UCACCCUCUCUCUGUCA---GC	4	NA	NA	NA	5.34379	0	0	0	0.0011173	0.00115938	yes
ata-miR156a-3p	rna-TRITD_6Bv1G184950-2	1215	1236	1227	-44.6	-30.1	5.5	2-4,1235-1233;6-15,1231-1222;17-19,1220-1218;20-21,1216-1215	GCGUGAGAGGGAGAGGGAGAGG&GCUCACCCUCUCUCUGUCA-GC	4	NA	NA	NA	5.34379	0	0	0	0.0011173	0.00115938	yes
ata-miR156a-3p	rna-TRITD_6Bv1G184950-3	1020	1041	1032	-44.6	-30.1	5.5	2-4,1040-1038;6-15,1036-1027;17-19,1025-1023;20-21,1021-1020	GCGUGAGAGGGAGAGGGAGAGG&GCUCACCCUCUCUCUGUCA-GC	4	NA	NA	NA	5.34379	0	0	0	0.0011173	0.00115938	yes
ata-miR156a-3p	rna-TRITD_6Bv1G186960	983	1003	993	-44.6	-31	7	2-4,1002-1000;6-18,997-985;20-21,984-983	GC-GGCAGGGAGAGGGCGGAGA&GCUC-ACCCUCUCUCUGUCAGC	NA	NA	NA	3	0	0	0	29.1223	8.0522e-19	3.8229e-18	yes
ata-miR156a-3p	rna-TRITD_7Av1G018110-2	412	435	426	-44.6	-34.6	8	2-12,434-424;13-21,420-412	GUUGACAGGUACGAGAGGGUGAGG&GCUCACCCUCUC---UCUGUCAGC	2	NA	NA	NA	16.0314	0	0	0	2.0333e-10	5.0325e-10	yes
ata-miR156a-3p	rna-TRITD_7Av1G018110-3	412	435	426	-44.6	-34.6	8	2-12,434-424;13-21,420-412	GUUGACAGGUACGAGAGGGUGAGG&GCUCACCCUCUC---UCUGUCAGC	4	NA	NA	NA	5.34379	0	0	0	0.0011173	0.00115938	yes
ata-miR156a-3p	rna-TRITD_7Av1G195770	157	177	168	-44.6	-30.6	6.5	1-4,177-174;7-12,171-166;14-16,164-162;18-21,160-157	GCUGUCGGCGAGAGGAGGAGC&GCUCACCCUCUCUCUGUCAGC	2	2	2	2	160.314	464.26	153.361	174.734	5.7415e-62	2.80813e-60	yes
ata-miR156a-3p	rna-TRITD_7Av1G239070-3	208	235	226	-44.6	-29	13	1-4,235-232;6-13,230-223;14-20,215-209	UCUGACGGCGGUGGCGGAGGGGGCGGGC&GCUCACCCUCUCU-------CUGUCAGC	NA	NA	4	NA	0	0	7.66806	0	4.0301e-05	4.90463e-05	yes
ata-miR156a-3p	rna-TRITD_7Bv1G077250	1	22	12	-44.6	-29.3	8	1-4,22-19;5-15,17-7;17-18,5-4	AUGGGGAGGGGGAGGGUGGAGC&GCUC-ACCCUCUCUCUGUCAGC	3	NA	NA	NA	42.7503	0	0	0	1.2873e-27	1.15371e-26	yes
ata-miR156a-3p	rna-TRITD_7Bv1G117530-7	39	59	50	-44.6	-29.8	9	1-2,59-58;4-4,56-56;7-20,53-40	UCUGGCGGAGGGAGGAGGCGC&GCUCACCCUCUCUCUGUCAGC	NA	NA	NA	4	0	0	0	14.5611	1.7618e-09	3.36369e-09	yes
ata-miR156a-3p	rna-TRITD_7Bv1G202160-8	490	511	501	-44.6	-30.6	8	1-4,511-508;6-6,506-506;7-19,504-492;21-21,490-490	GGUGACGGGGAGGGGAGGGGGC&GCUCAC-CCUCUCUCUGUCAGC	NA	NA	4	NA	0	0	7.66806	0	4.0301e-05	4.90463e-05	yes
ata-miR156a-3p	rna-TRITD_7Bv1G204440	346	366	356	-44.6	-29.5	8.5	1-2,366-365;3-10,363-356;12-18,355-349	CUCGACGGAG-GAGGGUGGCGC&GC-UCACCCUCUCUCUGUCAGC	3	NA	NA	3	10.6876	0	0	58.2445	5.6424e-29	5.94602e-28	yes
ata-miR156a-5p	rna-TRITD_3Av1G246060-2	848	867	858	-37.2	-34.6	1	1-13,867-855;15-20,853-848	GUGCUCUCUCUCUUCUGUCA&UGACAGAAGAGAGUGAGCAC	1	4	2	1	42.7503	8.14491	30.6723	43.6834	8.5754e-06	1.31753e-05	yes
ata-miR156a-5p	rna-TRITD_5Bv1G149940-2	803	822	813	-37.2	-34.6	1	1-13,822-810;15-20,808-803	GUGCUCUCUCUCUUCUGUCA&UGACAGAAGAGAGUGAGCAC	NA	NA	4	3	0	0	7.66806	29.1223	2.4091e-13	7.78924e-13	yes
ata-miR156a-5p	rna-TRITD_6Bv1G068350	734	753	744	-37.2	-34.9	1	1-13,753-741;15-20,739-734	GUGCUCUCUCUCUUCUGUCA&UGACAGAAGAGAGUGAGCAC	NA	3	NA	4	0	24.4347	0	14.5611	1.512e-09	3.36369e-09	yes
ata-miR164a-5p_R-1	rna-TRITD_1Av1G054820-3	2232	2252	2244	-42.7	-29.2	5.5	2-6,2251-2247;8-13,2246-2241;14-15,2239-2238;16-20,2236-2232	GCAUGCUGACCCUGC-UCUCCU&UGGAGAAGCAGGG-CA-CGUGC	NA	NA	4	NA	0	0	7.66806	0	4.0301e-05	4.90463e-05	yes
ata-miR164a-5p_R-1	rna-TRITD_1Av1G054820-4	2238	2258	2250	-42.7	-29.2	5.5	2-6,2257-2253;8-13,2252-2247;14-15,2245-2244;16-20,2242-2238	GCAUGCUGACCCUGC-UCUCCU&UGGAGAAGCAGGG-CA-CGUGC	NA	NA	4	NA	0	0	7.66806	0	4.0301e-05	4.90463e-05	yes
ata-miR164a-5p_R-1	rna-TRITD_1Av1G129980-6	1167	1186	1178	-42.7	-30.4	7.5	2-5,1185-1182;8-10,1180-1178;11-20,1176-1167	GUACGUGCCCAUGCG-CUCCU&UGGAGAAGCA-GGGCACGUGC	4	NA	NA	NA	5.34379	0	0	0	0.0011173	0.00115938	yes
ata-miR164a-5p_R-1	rna-TRITD_1Av1G161470-3	283	304	293	-42.7	-29.9	8.5	2-6,303-299;7-11,296-292;12-14,290-288;16-20,287-283	GCGCG-GCCGCUGCUCCUCUCCG&UGGAGA--AGCAG-GGCACGUGC	NA	NA	NA	4	0	0	0	14.5611	1.7618e-09	3.36369e-09	yes
ata-miR164a-5p_R-1	rna-TRITD_1Av1G161630-12	166	187	176	-42.7	-29.9	8.5	2-6,186-182;7-11,179-175;12-14,173-171;16-20,170-166	GCGCG-GCCGCUGCUCCUCUCCG&UGGAGA--AGCAG-GGCACGUGC	NA	NA	NA	4	0	0	0	14.5611	1.7618e-09	3.36369e-09	yes
ata-miR164a-5p_R-1	rna-TRITD_1Av1G161630-15	208	229	218	-42.7	-29.9	8.5	2-6,228-224;7-11,221-217;12-14,215-213;16-20,212-208	GCGCG-GCCGCUGCUCCUCUCCG&UGGAGA--AGCAG-GGCACGUGC	NA	NA	NA	2	0	0	0	29.1223	8.0522e-19	3.8229e-18	yes
ata-miR164a-5p_R-1	rna-TRITD_1Av1G161630-6	283	304	293	-42.7	-29.9	8.5	2-6,303-299;7-11,296-292;12-14,290-288;16-20,287-283	GCGCG-GCCGCUGCUCCUCUCCG&UGGAGA--AGCAG-GGCACGUGC	NA	NA	NA	4	0	0	0	14.5611	1.7618e-09	3.36369e-09	yes
ata-miR164a-5p_R-1	rna-TRITD_1Av1G161630-7	283	304	293	-42.7	-29.9	8.5	2-6,303-299;7-11,296-292;12-14,290-288;16-20,287-283	GCGCG-GCCGCUGCUCCUCUCCG&UGGAGA--AGCAG-GGCACGUGC	NA	NA	NA	4	0	0	0	14.5611	1.7618e-09	3.36369e-09	yes
ata-miR164a-5p_R-1	rna-TRITD_1Bv1G039630	177	196	187	-42.7	-31.4	6	2-3,195-194;5-9,192-188;11-20,186-177	GCGCGUGUCCCGCUUCGCCG&UGGAGAAGCAGGGCACGUGC	NA	NA	NA	4	0	0	0	14.5611	1.7618e-09	3.36369e-09	yes
ata-miR164a-5p_R-1	rna-TRITD_1Bv1G039630-4	177	196	187	-42.7	-31.4	6	2-3,195-194;5-9,192-188;11-20,186-177	GCGCGUGUCCCGCUUCGCCG&UGGAGAAGCAGGGCACGUGC	NA	NA	NA	1	0	0	0	43.6834	3.2096e-28	2.99452e-27	yes
ata-miR164a-5p_R-1	rna-TRITD_1Bv1G039630-5	177	196	187	-42.7	-31.4	6	2-3,195-194;5-9,192-188;11-20,186-177	GCGCGUGUCCCGCUUCGCCG&UGGAGAAGCAGGGCACGUGC	NA	NA	NA	0	0	0	0	58.2445	1.2082e-37	1.91276e-36	yes
ata-miR164a-5p_R-1	rna-TRITD_1Bv1G147950-13	208	229	218	-42.7	-30	8.5	2-6,228-224;7-11,221-217;12-14,215-213;16-20,212-208	GCGCG-GCCGCUGCUCCUCUCCG&UGGAGA--AGCAG-GGCACGUGC	NA	NA	NA	4	0	0	0	14.5611	1.7618e-09	3.36369e-09	yes
ata-miR164a-5p_R-1	rna-TRITD_2Av1G024020	1439	1460	1451	-42.7	-28	6.5	1-5,1460-1456;7-14,1454-1447;15-20,1444-1439	GCAUGUCGGCCCUGUUCCUCUA&UGGAGAAGCAGGGC--ACGUGC	3	NA	NA	NA	16.0314	0	0	0	2.0333e-10	5.0325e-10	yes
ata-miR164a-5p_R-1	rna-TRITD_2Av1G024020-3	1406	1427	1418	-42.7	-28	6.5	1-5,1427-1423;7-14,1421-1414;15-20,1411-1406	GCAUGUCGGCCCUGUUCCUCUA&UGGAGAAGCAGGGC--ACGUGC	2	NA	NA	NA	16.0314	0	0	0	2.0333e-10	5.0325e-10	yes
ata-miR164a-5p_R-1	rna-TRITD_2Av1G199420-2	681	700	691	-42.7	-37.4	1	1-12,700-689;14-20,687-681	GCACGUGACCUGCUUCUCCA&UGGAGAAGCAGGGCACGUGC	NA	0	NA	0	0	309.507	0	1004.72	0	0	yes
ata-miR164a-5p_R-1	rna-TRITD_2Av1G286480	130	148	140	-42.7	-28.2	6	2-8,147-141;10-12,140-138;13-17,136-132;19-20,131-130	GC-CGUGCGCCU-CUUCUCCG&UGGAGAAGCAGG-GCACGUGC	NA	NA	NA	4	0	0	0	14.5611	1.7618e-09	3.36369e-09	yes
ata-miR164a-5p_R-1	rna-TRITD_2Av1G286480-2	130	148	140	-42.7	-28.2	6	2-8,147-141;10-12,140-138;13-17,136-132;19-20,131-130	GC-CGUGCGCCU-CUUCUCCG&UGGAGAAGCAGG-GCACGUGC	NA	NA	NA	4	0	0	0	14.5611	1.7618e-09	3.36369e-09	yes
ata-miR164a-5p_R-1	rna-TRITD_2Av1G286480-5	130	148	140	-42.7	-28.2	6	2-8,147-141;10-12,140-138;13-17,136-132;19-20,131-130	GC-CGUGCGCCU-CUUCUCCG&UGGAGAAGCAGG-GCACGUGC	2	NA	NA	NA	10.6876	0	0	0	5.0763e-07	8.3976e-07	yes
ata-miR164a-5p_R-1	rna-TRITD_2Bv1G031120-2	1400	1421	1412	-42.7	-28	6.5	1-5,1421-1417;7-14,1415-1408;15-20,1405-1400	GCAUGUCGGCCCUGUUCCUCUA&UGGAGAAGCAGGGC--ACGUGC	NA	NA	4	3	0	0	7.66806	29.1223	2.4091e-13	7.78924e-13	yes
ata-miR164a-5p_R-1	rna-TRITD_2Bv1G123660	621	640	631	-42.7	-30.1	5.5	1-6,640-635;8-8,633-633;10-20,631-621	GCGCGUGCCCUUCCUCUUCA&UGGAGAAGCAGGGCACGUGC	NA	2	4	4	0	24.4347	7.66806	14.5611	4.1369e-06	6.4935e-06	yes
ata-miR164a-5p_R-1	rna-TRITD_2Bv1G123660-10	501	520	511	-42.7	-30.1	5.5	1-6,520-515;8-8,513-513;10-20,511-501	GCGCGUGCCCUUCCUCUUCA&UGGAGAAGCAGGGCACGUGC	3	NA	4	NA	10.6876	0	7.66806	0	0.00023151	0.000277794	yes
ata-miR164a-5p_R-1	rna-TRITD_2Bv1G123660-11	420	439	430	-42.7	-30.1	5.5	1-6,439-434;8-8,432-432;10-20,430-420	GCGCGUGCCCUUCCUCUUCA&UGGAGAAGCAGGGCACGUGC	3	4	2	4	16.0314	8.14491	15.3361	14.5611	0.40287	0.403233	yes
ata-miR164a-5p_R-1	rna-TRITD_2Bv1G123660-12	459	478	469	-42.7	-30.1	5.5	1-6,478-473;8-8,471-471;10-20,469-459	GCGCGUGCCCUUCCUCUUCA&UGGAGAAGCAGGGCACGUGC	NA	2	NA	NA	0	32.5797	0	0	4.7581e-21	2.96707e-20	yes
ata-miR164a-5p_R-1	rna-TRITD_2Bv1G123660-13	588	607	598	-42.7	-30.1	5.5	1-6,607-602;8-8,600-600;10-20,598-588	GCGCGUGCCCUUCCUCUUCA&UGGAGAAGCAGGGCACGUGC	3	4	2	NA	10.6876	8.14491	23.0042	0	9.4307e-06	1.44809e-05	yes
ata-miR164a-5p_R-1	rna-TRITD_2Bv1G123660-14	468	487	478	-42.7	-30.1	5.5	1-6,487-482;8-8,480-480;10-20,478-468	GCGCGUGCCCUUCCUCUUCA&UGGAGAAGCAGGGCACGUGC	NA	NA	4	NA	0	0	7.66806	0	4.0301e-05	4.90463e-05	yes
ata-miR164a-5p_R-1	rna-TRITD_2Bv1G123660-15	513	532	523	-42.7	-30.1	5.5	1-6,532-527;8-8,525-525;10-20,523-513	GCGCGUGCCCUUCCUCUUCA&UGGAGAAGCAGGGCACGUGC	4	NA	NA	NA	5.34379	0	0	0	0.0011173	0.00115938	yes
ata-miR164a-5p_R-1	rna-TRITD_2Bv1G123660-16	492	511	502	-42.7	-30.1	5.5	1-6,511-506;8-8,504-504;10-20,502-492	GCGCGUGCCCUUCCUCUUCA&UGGAGAAGCAGGGCACGUGC	NA	3	4	NA	0	16.2898	7.66806	0	1.275e-06	2.06217e-06	yes
ata-miR164a-5p_R-1	rna-TRITD_2Bv1G123660-17	489	508	499	-42.7	-30.1	5.5	1-6,508-503;8-8,501-501;10-20,499-489	GCGCGUGCCCUUCCUCUUCA&UGGAGAAGCAGGGCACGUGC	4	NA	2	4	5.34379	0	23.0042	14.5611	2.4081e-06	3.83456e-06	yes
ata-miR164a-5p_R-1	rna-TRITD_2Bv1G123660-18	495	514	505	-42.7	-30.1	5.5	1-6,514-509;8-8,507-507;10-20,505-495	GCGCGUGCCCUUCCUCUUCA&UGGAGAAGCAGGGCACGUGC	4	4	2	NA	5.34379	8.14491	15.3361	0	0.0007128	0.000851342	yes
ata-miR164a-5p_R-1	rna-TRITD_2Bv1G123660-19	552	571	562	-42.7	-30.1	5.5	1-6,571-566;8-8,564-564;10-20,562-552	GCGCGUGCCCUUCCUCUUCA&UGGAGAAGCAGGGCACGUGC	4	2	4	NA	5.34379	32.5797	7.66806	0	6.2271e-12	1.92259e-11	yes
ata-miR164a-5p_R-1	rna-TRITD_2Bv1G123660-2	615	634	625	-42.7	-30.1	5.5	1-6,634-629;8-8,627-627;10-20,625-615	GCGCGUGCCCUUCCUCUUCA&UGGAGAAGCAGGGCACGUGC	3	3	4	4	10.6876	16.2898	7.66806	14.5611	0.29997	0.300348	yes
ata-miR164a-5p_R-1	rna-TRITD_2Bv1G123660-20	480	499	490	-42.7	-30.1	5.5	1-6,499-494;8-8,492-492;10-20,490-480	GCGCGUGCCCUUCCUCUUCA&UGGAGAAGCAGGGCACGUGC	3	4	NA	4	16.0314	8.14491	0	14.5611	0.00087662	0.00104538	yes
ata-miR164a-5p_R-1	rna-TRITD_2Bv1G123660-21	603	622	613	-42.7	-30.1	5.5	1-6,622-617;8-8,615-615;10-20,613-603	GCGCGUGCCCUUCCUCUUCA&UGGAGAAGCAGGGCACGUGC	4	2	NA	NA	5.34379	24.4347	0	0	9.8889e-12	3.01835e-11	yes
ata-miR164a-5p_R-1	rna-TRITD_2Bv1G123660-3	603	622	613	-42.7	-30.1	5.5	1-6,622-617;8-8,615-615;10-20,613-603	GCGCGUGCCCUUCCUCUUCA&UGGAGAAGCAGGGCACGUGC	3	4	4	NA	10.6876	8.14491	7.66806	0	0.021997	0.0221188	yes
ata-miR164a-5p_R-1	rna-TRITD_2Bv1G123660-4	603	622	613	-42.7	-30.1	5.5	1-6,622-617;8-8,615-615;10-20,613-603	GCGCGUGCCCUUCCUCUUCA&UGGAGAAGCAGGGCACGUGC	2	2	4	NA	10.6876	16.2898	7.66806	0	0.0011512	0.00119408	yes
ata-miR164a-5p_R-1	rna-TRITD_2Bv1G123660-8	552	571	562	-42.7	-30.1	5.5	1-6,571-566;8-8,564-564;10-20,562-552	GCGCGUGCCCUUCCUCUUCA&UGGAGAAGCAGGGCACGUGC	4	2	4	NA	5.34379	24.4347	7.66806	0	8.8285e-08	1.63269e-07	yes
ata-miR164a-5p_R-1	rna-TRITD_2Bv1G123660-9	507	526	517	-42.7	-30.1	5.5	1-6,526-521;8-8,519-519;10-20,517-507	GCGCGUGCCCUUCCUCUUCA&UGGAGAAGCAGGGCACGUGC	4	NA	2	NA	5.34379	0	15.3361	0	1.1725e-06	1.90271e-06	yes
ata-miR164a-5p_R-1	rna-TRITD_2Bv1G146780	31	50	41	-42.7	-27.78	9.5	3-8,48-43;12-20,39-31	GCGCGUGCCAACCUUCUCGG&UGGAGAAGCAGGGCACGUGC	NA	NA	NA	4	0	0	0	14.5611	1.7618e-09	3.36369e-09	yes
ata-miR164a-5p_R-1	rna-TRITD_2Bv1G162640	681	700	691	-42.7	-37.4	1	1-12,700-689;14-20,687-681	GCACGUGACCUGCUUCUCCA&UGGAGAAGCAGGGCACGUGC	NA	2	0	0	0	154.753	253.046	465.956	0	0	yes
ata-miR164a-5p_R-1	rna-TRITD_2Bv1G255370-3	133	151	143	-42.7	-28.2	6	2-8,150-144;10-12,143-141;13-17,139-135;19-20,134-133	GC-CGUGCGCCU-CUUCUCCG&UGGAGAAGCAGG-GCACGUGC	NA	NA	NA	4	0	0	0	14.5611	1.7618e-09	3.36369e-09	yes
ata-miR164a-5p_R-1	rna-TRITD_2Bv1G255370-6	133	151	143	-42.7	-28.2	6	2-8,150-144;10-12,143-141;13-17,139-135;19-20,134-133	GC-CGUGCGCCU-CUUCUCCG&UGGAGAAGCAGG-GCACGUGC	3	NA	NA	4	10.6876	0	0	14.5611	7.7237e-06	1.19431e-05	yes
ata-miR164a-5p_R-1	rna-TRITD_3Av1G000900	963	979	973	-42.7	-27.9	7.5	2-6,978-974;10-20,973-963	GCACGUGUCCU---UCUCCU&UGGAGAAGCAGGGCACGUGC	NA	2	NA	NA	0	16.2898	0	0	1.3905e-10	3.70846e-10	yes
ata-miR164a-5p_R-1	rna-TRITD_3Av1G000900-2	960	976	970	-42.7	-27.9	7.5	2-6,975-971;10-20,970-960	GCACGUGUCCU---UCUCCU&UGGAGAAGCAGGGCACGUGC	NA	4	NA	NA	0	8.14491	0	0	2.0267e-05	2.72401e-05	yes
ata-miR164a-5p_R-1	rna-TRITD_3Av1G000900-4	858	874	868	-42.7	-27.9	7.5	2-6,873-869;10-20,868-858	GCACGUGUCCU---UCUCCU&UGGAGAAGCAGGGCACGUGC	NA	4	NA	NA	0	8.14491	0	0	2.0267e-05	2.72401e-05	yes
ata-miR164a-5p_R-1	rna-TRITD_3Av1G000900-6	504	520	514	-42.7	-27.9	7.5	2-6,519-515;10-20,514-504	GCACGUGUCCU---UCUCCU&UGGAGAAGCAGGGCACGUGC	NA	2	NA	NA	0	24.4347	0	0	8.3638e-16	3.25819e-15	yes
ata-miR164a-5p_R-1	rna-TRITD_3Av1G007380-3	1539	1558	1549	-42.7	-36.2	3	1-2,1558-1557;4-14,1555-1545;16-20,1543-1539	GCACGCGCCCUGCUUCUGCA&UGGAGAAGCAGGGCACGUGC	NA	NA	NA	4	0	0	0	14.5611	1.7618e-09	3.36369e-09	yes
ata-miR164a-5p_R-1	rna-TRITD_3Av1G007380-6	459	478	469	-42.7	-36.2	3	1-2,478-477;4-14,475-465;16-20,463-459	GCACGCGCCCUGCUUCUGCA&UGGAGAAGCAGGGCACGUGC	NA	NA	NA	0	0	0	0	43.6834	3.2096e-28	2.99452e-27	yes
ata-miR164a-5p_R-1	rna-TRITD_3Bv1G151030-12	2744	2776	2760	-42.7	-28.06	21	1-6,2776-2771;7-14,2763-2756;16-20,2748-2744	GCACGCCAAAAAGCCCUGCUAAAGCAUUCUCCA&UGGAGA-------AGCAGGGC------ACGUGC	NA	NA	NA	0	0	0	0	43.6834	3.2096e-28	2.99452e-27	yes
ata-miR164a-5p_R-1	rna-TRITD_3Bv1G151030-8	2954	2986	2970	-42.7	-28.06	21	1-6,2986-2981;7-14,2973-2966;16-20,2958-2954	GCACGCCAAAAAGCCCUGCUAAAGCAUUCUCCA&UGGAGA-------AGCAGGGC------ACGUGC	NA	NA	NA	4	0	0	0	14.5611	1.7618e-09	3.36369e-09	yes
ata-miR164a-5p_R-1	rna-TRITD_3Bv1G255390	4	23	14	-42.7	-28.7	4.5	2-8,22-16;10-14,14-10;16-20,8-4	GCACGAGUCCUCCUUCUCCU&UGGAGAAGCAGGGCACGUGC	NA	NA	2	NA	0	0	99.6848	0	1.5877e-64	8.39613e-63	yes
ata-miR164a-5p_R-1	rna-TRITD_4Av1G057370	225	245	235	-42.7	-31.1	6.5	2-4,244-242;5-9,240-236;11-20,234-225	GCGCGUGCUCCGCUUCAUCCC&UGGA-GAAGCAGGGCACGUGC	NA	NA	NA	4	0	0	0	14.5611	1.7618e-09	3.36369e-09	yes
ata-miR164a-5p_R-1	rna-TRITD_4Av1G189030	1016	1036	1025	-42.7	-28.2	7	2-3,1035-1034;4-16,1031-1019;18-20,1018-1016	GCG-GUGUCCUGCUUCUAGCCG&UGG--AGAAGCAGGGCACGUGC	NA	0	NA	NA	0	130.319	0	0	2.0015e-84	1.98875e-82	yes
ata-miR164a-5p_R-1	rna-TRITD_4Bv1G042840-2	963	979	973	-42.7	-27.9	7.5	2-6,978-974;10-20,973-963	GCACGUGUCCU---UCUCCU&UGGAGAAGCAGGGCACGUGC	NA	4	NA	NA	0	8.14491	0	0	2.0267e-05	2.72401e-05	yes
ata-miR164a-5p_R-1	rna-TRITD_5Av1G135920	1471	1489	1481	-42.7	-28.5	6.5	3-8,1487-1482;10-20,1481-1471	GCAUGUGCUCU-CUUCUCAA&UGGAGAAGCAGGGCACGUGC	NA	4	NA	NA	0	8.14491	0	0	2.0267e-05	2.72401e-05	yes
ata-miR164a-5p_R-1	rna-TRITD_5Av1G135920-6	1147	1165	1157	-42.7	-28.5	6.5	3-8,1163-1158;10-20,1157-1147	GCAUGUGCUCU-CUUCUCAA&UGGAGAAGCAGGGCACGUGC	NA	4	NA	NA	0	8.14491	0	0	2.0267e-05	2.72401e-05	yes
ata-miR164a-5p_R-1	rna-TRITD_5Bv1G022090	228	247	238	-42.7	-38.7	1	1-16,247-232;18-20,230-228	GCAAGUGCCCUGCUUCUCCA&UGGAGAAGCAGGGCACGUGC	4	NA	NA	NA	5.34379	0	0	0	0.0011173	0.00115938	yes
ata-miR164a-5p_R-1	rna-TRITD_5Bv1G022090-4	222	241	232	-42.7	-38.7	1	1-16,241-226;18-20,224-222	GCAAGUGCCCUGCUUCUCCA&UGGAGAAGCAGGGCACGUGC	NA	NA	3	NA	0	0	15.3361	0	5.6478e-10	1.27409e-09	yes
ata-miR164a-5p_R-1	rna-TRITD_5Bv1G114650-6	1114	1132	1124	-42.7	-28.5	6.5	3-8,1130-1125;10-20,1124-1114	GCAUGUGCUCU-CUUCUCAA&UGGAGAAGCAGGGCACGUGC	NA	2	NA	NA	0	16.2898	0	0	1.3905e-10	3.70846e-10	yes
ata-miR164a-5p_R-1	rna-TRITD_5Bv1G198770	4	22	13	-42.7	-28.9	4	1-8,22-15;10-14,13-9;16-17,7-6;19-20,5-4	GC-CGCGCCCUUCUUCUCCA&UGGAGAAGCAGGGCACGUGC	4	NA	NA	NA	5.34379	0	0	0	0.0011173	0.00115938	yes
ata-miR164a-5p_R-1	rna-TRITD_5Bv1G198770-2	4	22	13	-42.7	-28.9	4	1-8,22-15;10-14,13-9;16-17,7-6;19-20,5-4	GC-CGCGCCCUUCUUCUCCA&UGGAGAAGCAGGGCACGUGC	4	NA	NA	NA	5.34379	0	0	0	0.0011173	0.00115938	yes
ata-miR164a-5p_R-1	rna-TRITD_5Bv1G198770-3	4	22	13	-42.7	-28.9	4	1-8,22-15;10-14,13-9;16-17,7-6;19-20,5-4	GC-CGCGCCCUUCUUCUCCA&UGGAGAAGCAGGGCACGUGC	4	NA	NA	NA	5.34379	0	0	0	0.0011173	0.00115938	yes
ata-miR164a-5p_R-1	rna-TRITD_5Bv1G198770-4	4	22	13	-42.7	-28.9	4	1-8,22-15;10-14,13-9;16-17,7-6;19-20,5-4	GC-CGCGCCCUUCUUCUCCA&UGGAGAAGCAGGGCACGUGC	3	NA	NA	NA	10.6876	0	0	0	5.0763e-07	8.3976e-07	yes
ata-miR164a-5p_R-1	rna-TRITD_5Bv1G198770-5	4	22	13	-42.7	-28.9	4	1-8,22-15;10-14,13-9;16-17,7-6;19-20,5-4	GC-CGCGCCCUUCUUCUCCA&UGGAGAAGCAGGGCACGUGC	2	NA	NA	NA	10.6876	0	0	0	5.0763e-07	8.3976e-07	yes
ata-miR164a-5p_R-1	rna-TRITD_5Bv1G198770-6	4	22	13	-42.7	-28.9	4	1-8,22-15;10-14,13-9;16-17,7-6;19-20,5-4	GC-CGCGCCCUUCUUCUCCA&UGGAGAAGCAGGGCACGUGC	2	NA	NA	NA	10.6876	0	0	0	5.0763e-07	8.3976e-07	yes
ata-miR164a-5p_R-1	rna-TRITD_5Bv1G198770-8	4	22	13	-42.7	-28.9	4	1-8,22-15;10-14,13-9;16-17,7-6;19-20,5-4	GC-CGCGCCCUUCUUCUCCA&UGGAGAAGCAGGGCACGUGC	2	NA	NA	NA	10.6876	0	0	0	5.0763e-07	8.3976e-07	yes
ata-miR164a-5p_R-1	rna-TRITD_5Bv1G198770-9	4	22	13	-42.7	-28.9	4	1-8,22-15;10-14,13-9;16-17,7-6;19-20,5-4	GC-CGCGCCCUUCUUCUCCA&UGGAGAAGCAGGGCACGUGC	4	NA	NA	NA	5.34379	0	0	0	0.0011173	0.00115938	yes
ata-miR164a-5p_R-1	rna-TRITD_5Bv1G224190-2	1519	1537	1528	-42.7	-28.5	7	2-3,1536-1535;5-10,1533-1528;12-17,1526-1521;19-20,1520-1519	GC-CGUGCUGUGCUUCGCCG&UGGAGAAGCAGGGCACGUGC	NA	4	NA	NA	0	8.14491	0	0	2.0267e-05	2.72401e-05	yes
ata-miR164a-5p_R-1	rna-TRITD_6Av1G205420-2	497	516	507	-42.7	-30.1	5	2-5,515-512;7-15,510-502;17-20,500-497	GUGCUUGCCCUGCUGCUCCU&UGGAGAAGCAGGGCACGUGC	4	NA	NA	NA	5.34379	0	0	0	0.0011173	0.00115938	yes
ata-miR164a-5p_R-1	rna-TRITD_7Av1G157640	666	685	676	-42.7	-35.1	2	1-16,685-670;18-20,668-666	GCAAGUGUCCUGCUUCUCCG&UGGAGAAGCAGGGCACGUGC	NA	NA	4	3	0	0	7.66806	43.6834	6.1528e-22	4.2278e-21	yes
ata-miR164a-5p_R-1	rna-TRITD_7Av1G235420-3	1077	1099	1087	-42.7	-32.04	10	2-9,1098-1091;11-20,1086-1077	GCACGUGCCCGGCGGCUUCUUCC&UGGAGAAGC---AGGGCACGUGC	4	NA	4	NA	5.34379	0	7.66806	0	0.0031279	0.00315679	yes
ata-miR164a-5p_R-1	rna-TRITD_7Av1G235420-4	969	991	979	-42.7	-32.04	10	2-9,990-983;11-20,978-969	GCACGUGCCCGGCGGCUUCUUCC&UGGAGAAGC---AGGGCACGUGC	4	NA	4	NA	5.34379	0	7.66806	0	0.0031279	0.00315679	yes
ata-miR164a-5p_R-1	rna-TRITD_7Av1G246970	654	673	664	-42.7	-38.7	1	1-16,673-658;18-20,656-654	GCAAGUGCCCUGCUUCUCCA&UGGAGAAGCAGGGCACGUGC	2	4	NA	NA	21.3752	8.14491	0	0	5.4331e-09	1.02295e-08	yes
ata-miR164a-5p_R-1	rna-TRITD_7Bv1G025220	662	680	673	-42.7	-27.8	7	1-5,680-676;8-9,675-674;11-17,672-666;18-20,664-662	GCACCGUGCCCGGC--CUCCA&UGGAGAAGCAGGGCACG-UGC	NA	NA	NA	4	0	0	0	14.5611	1.7618e-09	3.36369e-09	yes
ata-miR164a-5p_R-1	rna-TRITD_7Bv1G194910	654	673	664	-42.7	-38.7	1	1-16,673-658;18-20,656-654	GCAAGUGCCCUGCUUCUCCA&UGGAGAAGCAGGGCACGUGC	0	NA	2	NA	245.814	0	138.025	0	0	0	yes
ata-miR164b-5p	rna-TRITD_2Av1G042800-3	572	592	583	-44.3	-31.1	7.5	3-8,590-585;11-21,582-572	UGCAUGUGCCCCUCUUCUCGA&UGGAGAAGCAGGGCACGUGCA	2	3	2	2	58.7817	24.4347	84.3487	101.928	6.3621e-11	1.90583e-10	yes
ata-miR164b-5p	rna-TRITD_2Bv1G056810	572	592	583	-44.3	-31.1	7.5	3-8,590-585;11-21,582-572	UGCAUGUGCCCCUCUUCUCGA&UGGAGAAGCAGGGCACGUGCA	2	2	3	2	64.1255	81.4491	61.3445	72.8056	0.31411	0.314443	yes
ata-miR164b-5p	rna-TRITD_2Bv1G056810-2	572	592	583	-44.3	-31.1	7.5	3-8,590-585;11-21,582-572	UGCAUGUGCCCCUCUUCUCGA&UGGAGAAGCAGGGCACGUGCA	2	3	3	3	69.4693	40.7246	53.6765	58.2445	0.054028	0.054224	yes
ata-miR164b-5p	rna-TRITD_2Bv1G245730-4	911	934	922	-44.3	-33.1	9	2-9,933-926;10-21,922-911	UGCACGUGCUCUACGGCUUCUUCG&UGGAGAAGC---AGGGCACGUGCA	NA	2	NA	NA	0	16.2898	0	0	1.3905e-10	3.70846e-10	yes
ata-miR164b-5p	rna-TRITD_4Av1G182150-3	1467	1489	1479	-44.3	-28.8	7	1-2,1489-1488;3-5,1486-1484;7-14,1482-1475;16-16,1472-1472;18-21,1470-1467	UGCAGGAGGCCCUGCUCCUCACA&UG-GAGAAGCAGGGC-ACGUGCA	NA	NA	NA	2	0	0	0	29.1223	8.0522e-19	3.8229e-18	yes
ata-miR164b-5p	rna-TRITD_4Av1G226100	863	883	874	-44.3	-32.5	5.5	1-3,883-881;5-9,879-875;11-21,873-863	UGCGCGUGCCCAGCUUCCUCA&UGGAGAAGCAGGGCACGUGCA	NA	NA	NA	3	0	0	0	29.1223	8.0522e-19	3.8229e-18	yes
ata-miR164b-5p	rna-TRITD_4Bv1G161870-11	777	795	786	-44.3	-29.3	4.5	1-5,795-791;7-14,789-782;16-17,781-780;19-21,779-777	UGC-UG-GCCCUGCUACUCCA&UGGAGAAGCAGGGCACGUGCA	4	NA	NA	NA	5.34379	0	0	0	0.0011173	0.00115938	yes
ata-miR164b-5p	rna-TRITD_4Bv1G161870-4	777	795	786	-44.3	-29.3	4.5	1-5,795-791;7-14,789-782;16-17,781-780;19-21,779-777	UGC-UG-GCCCUGCUACUCCA&UGGAGAAGCAGGGCACGUGCA	4	NA	NA	NA	5.34379	0	0	0	0.0011173	0.00115938	yes
ata-miR164b-5p	rna-TRITD_5Av1G021830	653	673	664	-44.3	-39.2	2	1-16,673-658;18-20,656-654	AGCAAGUGCCCUGCUUCUCCA&UGGAGAAGCAGGGCACGUGCA	4	NA	2	2	5.34379	0	38.3403	43.6834	8.476e-15	2.99352e-14	yes
ata-miR164b-5p	rna-TRITD_5Av1G099060	30	50	41	-44.3	-31.9	3.5	2-15,49-36;17-17,34-34;19-21,32-30	UGCUCUUGUCCUGCUUCUCCU&UGGAGAAGCAGGGCACGUGCA	2	NA	0	2	69.4693	0	751.47	116.489	0	0	yes
ata-miR164b-5p	rna-TRITD_5Av1G208110	393	413	404	-44.3	-33.5	6.5	4-21,410-393	UGCAUGUGCUCUGCUUCUGGC&UGGAGAAGCAGGGCACGUGCA	NA	2	NA	NA	0	32.5797	0	0	4.7581e-21	2.96707e-20	yes
ata-miR164b-5p	rna-TRITD_5Av1G208110-2	525	545	536	-44.3	-33.5	6.5	4-21,542-525	UGCAUGUGCUCUGCUUCUGGC&UGGAGAAGCAGGGCACGUGCA	NA	2	NA	NA	0	40.7246	0	0	2.6241e-26	2.17282e-25	yes
ata-miR164b-5p	rna-TRITD_5Bv1G022090	227	247	238	-44.3	-39.2	2	1-16,247-232;18-20,230-228	AGCAAGUGCCCUGCUUCUCCA&UGGAGAAGCAGGGCACGUGCA	NA	NA	3	NA	0	0	23.0042	0	6.9437e-15	2.46236e-14	yes
ata-miR164b-5p	rna-TRITD_5Bv1G022090-4	221	241	232	-44.3	-39.2	2	1-16,241-226;18-20,224-222	AGCAAGUGCCCUGCUUCUCCA&UGGAGAAGCAGGGCACGUGCA	NA	NA	NA	0	0	0	0	43.6834	3.2096e-28	2.99452e-27	yes
ata-miR164b-5p	rna-TRITD_5Bv1G204430-2	525	545	536	-44.3	-33.5	6.5	4-21,542-525	UGCAUGUGCUCUGCUUCUGGC&UGGAGAAGCAGGGCACGUGCA	2	NA	NA	NA	26.719	0	0	0	2.8397e-17	1.24171e-16	yes
ata-miR164b-5p	rna-TRITD_5Bv1G235380	1088	1108	1099	-44.3	-32.5	5.5	1-3,1108-1106;5-9,1104-1100;11-21,1098-1088	UGCGCGUGCCCAGCUUCCUCA&UGGAGAAGCAGGGCACGUGCA	NA	2	NA	NA	0	48.8695	0	0	1.4189e-31	1.70376e-30	yes
ata-miR164b-5p	rna-TRITD_7Av1G246970	653	673	664	-44.3	-39.2	2	1-16,673-658;18-20,656-654	AGCAAGUGCCCUGCUUCUCCA&UGGAGAAGCAGGGCACGUGCA	NA	NA	0	2	0	0	138.025	72.8056	3.6092e-54	1.26299e-52	yes
ata-miR164b-5p	rna-TRITD_7Bv1G194910	653	673	664	-44.3	-39.2	2	1-16,673-658;18-20,656-654	AGCAAGUGCCCUGCUUCUCCA&UGGAGAAGCAGGGCACGUGCA	NA	0	NA	0	0	228.058	0	800.862	0	0	yes
ata-miR164c-3p	rna-TRITD_1Av1G009060	38	59	50	-39	-25.4	8	1-4,59-56;6-7,54-53;9-15,51-45;16-21,43-38	GGUGGGCGGAGGGGUACCCGUG&CACGUGUUCUUCUCC-UCCAUC	3	NA	3	NA	10.6876	0	46.0084	0	1.0956e-21	7.49414e-21	yes
ata-miR164c-3p	rna-TRITD_1Av1G039450	90	114	101	-39	-29	12	1-3,114-112;4-18,107-93	CAAGGAGGAGAAGAACAUUGCUGUG&CAC----GUGUUCUUCUCCUCCAUC	3	NA	3	3	133.595	0	46.0084	87.3668	1.4773e-31	1.77361e-30	yes
ata-miR164c-3p	rna-TRITD_1Av1G040850-2	72	99	83	-39	-25.4	16.5	1-5,99-95;6-17,87-76;19-21,74-72	GAUCGAGGGGAAGAGCUUCUACGACGUG&CACGU-------GUUCUUCUCCUCCAUC	NA	NA	4	NA	0	0	7.66806	0	4.0301e-05	4.90463e-05	yes
ata-miR164c-3p	rna-TRITD_1Av1G072420	186	206	197	-39	-29.5	9	4-9,203-198;11-21,196-186	GAUGGAGGAGAUGGACGCCGA&CACGUGUUCUUCUCCUCCAUC	3	4	NA	NA	16.0314	8.14491	0	0	1.9166e-06	3.06828e-06	yes
ata-miR164c-3p	rna-TRITD_1Av1G086200-3	394	414	405	-39	-28.7	9.5	3-3,412-412;5-5,410-410;7-21,408-394	GGUGGAGGAGGAGAGGAGGAC&CACGUGUUCUUCUCCUCCAUC	4	4	NA	NA	5.34379	8.14491	0	0	0.0021394	0.00217743	yes
ata-miR164c-3p	rna-TRITD_1Av1G086480	1257	1278	1268	-39	-26.1	6.5	1-7,1278-1272;8-14,1270-1264;16-21,1262-1257	GGUGGACGAGGGGAUAUACGUG&CACGUGU-UCUUCUCCUCCAUC	NA	NA	3	NA	0	0	15.3361	0	5.6478e-10	1.27409e-09	yes
ata-miR164c-3p	rna-TRITD_1Av1G086480-3	878	899	889	-39	-26.1	6.5	1-7,899-893;8-14,891-885;16-21,883-878	GGUGGACGAGGGGAUAUACGUG&CACGUGU-UCUUCUCCUCCAUC	NA	NA	2	NA	0	0	23.0042	0	6.9437e-15	2.46236e-14	yes
ata-miR164c-3p	rna-TRITD_1Av1G092530	1179	1199	1190	-39	-27.7	7.5	1-9,1199-1191;11-12,1189-1188;13-18,1186-1181;20-21,1180-1179	GA-GGAGGGUGAUGAGCGCGUG&CACGUGUUCUUC-UCCUCCAUC	NA	NA	3	NA	0	0	15.3361	0	5.6478e-10	1.27409e-09	yes
ata-miR164c-3p	rna-TRITD_1Av1G092530-2	1632	1652	1643	-39	-27.7	7.5	1-9,1652-1644;11-12,1642-1641;13-18,1639-1634;20-21,1633-1632	GA-GGAGGGUGAUGAGCGCGUG&CACGUGUUCUUC-UCCUCCAUC	NA	2	NA	1	0	16.2898	0	58.2445	3.2104e-26	2.64582e-25	yes
ata-miR164c-3p	rna-TRITD_1Av1G092530-3	1710	1730	1721	-39	-27.7	7.5	1-9,1730-1722;11-12,1720-1719;13-18,1717-1712;20-21,1711-1710	GA-GGAGGGUGAUGAGCGCGUG&CACGUGUUCUUC-UCCUCCAUC	NA	NA	2	2	0	0	30.6723	29.1223	6.2487e-13	1.98777e-12	yes
ata-miR164c-3p	rna-TRITD_1Av1G092530-4	1662	1682	1673	-39	-27.7	7.5	1-9,1682-1674;11-12,1672-1671;13-18,1669-1664;20-21,1663-1662	GA-GGAGGGUGAUGAGCGCGUG&CACGUGUUCUUC-UCCUCCAUC	NA	2	4	NA	0	16.2898	7.66806	0	1.275e-06	2.06217e-06	yes
ata-miR164c-3p	rna-TRITD_1Av1G092530-5	1227	1247	1238	-39	-27.7	7.5	1-9,1247-1239;11-12,1237-1236;13-18,1234-1229;20-21,1228-1227	GA-GGAGGGUGAUGAGCGCGUG&CACGUGUUCUUC-UCCUCCAUC	NA	NA	4	1	0	0	7.66806	58.2445	6.5432e-31	7.58312e-30	yes
ata-miR164c-3p	rna-TRITD_1Av1G092530-6	516	536	527	-39	-27.7	7.5	1-9,536-528;11-12,526-525;13-18,523-518;20-21,517-516	GA-GGAGGGUGAUGAGCGCGUG&CACGUGUUCUUC-UCCUCCAUC	NA	2	4	2	0	16.2898	7.66806	43.6834	6.8287e-14	2.35436e-13	yes
ata-miR164c-3p	rna-TRITD_1Av1G140730	708	728	719	-39	-26.1	9	3-6,726-723;8-19,721-710	GCUGGAGGAGAAGGCCAUGGA&CACGUGUUCUUCUCCUCCAUC	2	NA	NA	NA	32.0628	0	0	0	1.0251e-20	6.1103e-20	yes
ata-miR164c-3p	rna-TRITD_1Av1G140730-2	543	563	554	-39	-26.1	9	3-6,561-558;8-19,556-545	GCUGGAGGAGAAGGCCAUGGA&CACGUGUUCUUCUCCUCCAUC	3	3	NA	NA	10.6876	16.2898	0	0	1.9327e-06	3.08282e-06	yes
ata-miR164c-3p	rna-TRITD_1Av1G140780	66	86	77	-39	-25.8	9.5	3-8,84-79;10-18,77-69;20-21,67-66	GGAGGAGGAGGAUGACGCGGA&CACGUGUUCUUCUCCUCCAUC	NA	NA	3	NA	0	0	15.3361	0	5.6478e-10	1.27409e-09	yes
ata-miR164c-3p	rna-TRITD_1Av1G140780-2	66	86	77	-39	-25.8	9.5	3-8,84-79;10-18,77-69;20-21,67-66	GGAGGAGGAGGAUGACGCGGA&CACGUGUUCUUCUCCUCCAUC	NA	NA	3	NA	0	0	15.3361	0	5.6478e-10	1.27409e-09	yes
ata-miR164c-3p	rna-TRITD_1Av1G140780-3	66	86	77	-39	-25.8	9.5	3-8,84-79;10-18,77-69;20-21,67-66	GGAGGAGGAGGAUGACGCGGA&CACGUGUUCUUCUCCUCCAUC	NA	NA	2	NA	0	0	23.0042	0	6.9437e-15	2.46236e-14	yes
ata-miR164c-3p	rna-TRITD_1Av1G140780-4	66	86	77	-39	-25.8	9.5	3-8,84-79;10-18,77-69;20-21,67-66	GGAGGAGGAGGAUGACGCGGA&CACGUGUUCUUCUCCUCCAUC	NA	NA	4	NA	0	0	7.66806	0	4.0301e-05	4.90463e-05	yes
ata-miR164c-3p	rna-TRITD_1Av1G143600-3	78	100	89	-39	-25.5	10	1-3,100-98;4-17,95-82	CGGCGAGGAGGAGGACACCGGUG&CAC--GUGUUCUUCUCCUCCAUC	4	NA	NA	NA	5.34379	0	0	0	0.0011173	0.00115938	yes
ata-miR164c-3p	rna-TRITD_1Av1G143620	960	982	971	-39	-25.7	12	3-7,980-976;9-19,972-962	GCUGGAGGAGAAGCGUGCACGCU&CACGUGU--UCUUCUCCUCCAUC	4	NA	NA	NA	5.34379	0	0	0	0.0011173	0.00115938	yes
ata-miR164c-3p	rna-TRITD_1Av1G143620-2	843	865	854	-39	-25.7	12	3-7,863-859;9-19,855-845	GCUGGAGGAGAAGCGUGCACGCU&CACGUGU--UCUUCUCCUCCAUC	3	NA	NA	NA	10.6876	0	0	0	5.0763e-07	8.3976e-07	yes
ata-miR164c-3p	rna-TRITD_1Av1G143620-3	780	802	791	-39	-25.7	12	3-7,800-796;9-19,792-782	GCUGGAGGAGAAGCGUGCACGCU&CACGUGU--UCUUCUCCUCCAUC	2	NA	NA	4	16.0314	0	0	14.5611	9.6701e-07	1.57782e-06	yes
ata-miR164c-3p	rna-TRITD_1Av1G143620-6	843	865	854	-39	-25.7	12	3-7,863-859;9-19,855-845	GCUGGAGGAGAAGCGUGCACGCU&CACGUGU--UCUUCUCCUCCAUC	4	4	NA	NA	5.34379	8.14491	0	0	0.0021394	0.00217743	yes
ata-miR164c-3p	rna-TRITD_1Av1G156880	603	626	617	-39	-26.34	15	4-10,623-617;12-21,612-603	GAUGGAGGAGCUCCAGAGCGCCAU&CACGUGUUCU---UCUCCUCCAUC	NA	NA	NA	2	0	0	0	29.1223	8.0522e-19	3.8229e-18	yes
ata-miR164c-3p	rna-TRITD_1Av1G156880-2	1020	1043	1034	-39	-26.34	15	4-10,1040-1034;12-21,1029-1020	GAUGGAGGAGCUCCAGAGCGCCAU&CACGUGUUCU---UCUCCUCCAUC	NA	NA	NA	3	0	0	0	29.1223	8.0522e-19	3.8229e-18	yes
ata-miR164c-3p	rna-TRITD_1Av1G165060-3	354	374	365	-39	-26	11	4-5,371-370;7-18,368-357	CCCGGAGGAGAAGAAGGCCAA&CACGUGUUCUUCUCCUCCAUC	4	NA	NA	NA	5.34379	0	0	0	0.0011173	0.00115938	yes
ata-miR164c-3p	rna-TRITD_1Av1G165060-4	84	104	95	-39	-26	11	4-5,101-100;7-18,98-87	CCCGGAGGAGAAGAAGGCCAA&CACGUGUUCUUCUCCUCCAUC	4	NA	NA	NA	5.34379	0	0	0	0.0011173	0.00115938	yes
ata-miR164c-3p	rna-TRITD_1Av1G167910	94	114	105	-39	-32.2	8.5	3-5,112-110;7-21,108-94	GGUGGAGGAGGAGGAGGCGGC&CACGUGUUCUUCUCCUCCAUC	NA	4	NA	NA	0	8.14491	0	0	2.0267e-05	2.72401e-05	yes
ata-miR164c-3p	rna-TRITD_1Av1G172030	189	210	201	-39	-27.9	8	3-15,208-196;16-18,194-192	CCCGGACGGAGAAGAGCACGAG&CACGUGUUCUUCUCC-UCCAUC	2	3	NA	2	80.1569	73.3042	0	116.489	8.1475e-23	5.71278e-22	yes
ata-miR164c-3p	rna-TRITD_1Av1G176390	1593	1614	1605	-39	-26.1	10.5	4-12,1611-1603;13-18,1601-1596;20-21,1594-1593	GGCGGAGGACGAGGAGCACAAG&CACGUGUUCUUC-UCCUCCAUC	4	4	NA	NA	5.34379	8.14491	0	0	0.0021394	0.00217743	yes
ata-miR164c-3p	rna-TRITD_1Av1G176390-11	1541	1562	1553	-39	-26.2	10.5	4-12,1559-1551;13-18,1549-1544;20-21,1542-1541	GGCGGAGGACGAGGAGCACAAG&CACGUGUUCUUC-UCCUCCAUC	4	NA	NA	NA	5.34379	0	0	0	0.0011173	0.00115938	yes
ata-miR164c-3p	rna-TRITD_1Av1G176390-2	1503	1524	1515	-39	-26.1	10.5	4-12,1521-1513;13-18,1511-1506;20-21,1504-1503	GGCGGAGGACGAGGAGCACAAG&CACGUGUUCUUC-UCCUCCAUC	NA	NA	NA	4	0	0	0	14.5611	1.7618e-09	3.36369e-09	yes
ata-miR164c-3p	rna-TRITD_1Av1G176390-4	1455	1476	1467	-39	-26.1	10.5	4-12,1473-1465;13-18,1463-1458;20-21,1456-1455	GGCGGAGGACGAGGAGCACAAG&CACGUGUUCUUC-UCCUCCAUC	3	NA	NA	4	10.6876	0	0	14.5611	7.7237e-06	1.19431e-05	yes
ata-miR164c-3p	rna-TRITD_1Av1G176390-8	1047	1068	1059	-39	-26.1	10.5	4-12,1065-1057;13-18,1055-1050;20-21,1048-1047	GGCGGAGGACGAGGAGCACAAG&CACGUGUUCUUC-UCCUCCAUC	4	NA	NA	NA	5.34379	0	0	0	0.0011173	0.00115938	yes
ata-miR164c-3p	rna-TRITD_1Av1G180520	75	95	86	-39	-25.8	10.5	3-10,93-86;12-19,84-77	GCUGGAGGGGCAGGGCGCGAA&CACGUGUUCUUCUCCUCCAUC	NA	NA	NA	3	0	0	0	43.6834	3.2096e-28	2.99452e-27	yes
ata-miR164c-3p	rna-TRITD_1Av1G192080	201	220	212	-39	-25.8	9.5	3-4,218-217;6-18,216-204;20-21,202-201	GGAGGAGGAGGAGGGC-CGAC&CACGUGUUCUUCUCCUCCAUC	3	NA	2	NA	37.4066	0	230.042	0	0	0	yes
ata-miR164c-3p	rna-TRITD_1Av1G194130	1152	1173	1164	-39	-26.7	8	1-5,1173-1169;7-14,1167-1160;15-19,1158-1154	GCUGGGGCGGGAGGAGGACGUG&CACGUGUUCUUCUC-CUCCAUC	NA	3	NA	NA	0	16.2898	0	0	1.3905e-10	3.70846e-10	yes
ata-miR164c-3p	rna-TRITD_1Av1G194130-3	1221	1242	1233	-39	-26.7	8	1-5,1242-1238;7-14,1236-1229;15-19,1227-1223	GCUGGGGCGGGAGGAGGACGUG&CACGUGUUCUUCUC-CUCCAUC	NA	4	NA	NA	0	8.14491	0	0	2.0267e-05	2.72401e-05	yes
ata-miR164c-3p	rna-TRITD_1Av1G194130-4	672	693	684	-39	-26.7	8	1-5,693-689;7-14,687-680;15-19,678-674	GCUGGGGCGGGAGGAGGACGUG&CACGUGUUCUUCUC-CUCCAUC	NA	3	NA	NA	0	16.2898	0	0	1.3905e-10	3.70846e-10	yes
ata-miR164c-3p	rna-TRITD_1Av1G198300	201	221	212	-39	-26.7	8.5	3-12,219-210;14-18,208-204;20-21,202-201	GGAGGAGGCGGAGGACGCGGA&CACGUGUUCUUCUCCUCCAUC	NA	NA	NA	1	0	0	0	72.8056	4.4062e-47	1.09417e-45	yes
ata-miR164c-3p	rna-TRITD_1Av1G202120-2	288	308	299	-39	-31.3	8	3-18,306-291	UUCGGAGGAGAAGAGCGCGCU&CACGUGUUCUUCUCCUCCAUC	4	NA	NA	NA	5.34379	0	0	0	0.0011173	0.00115938	yes
ata-miR164c-3p	rna-TRITD_1Av1G202120-4	294	314	305	-39	-31.3	8	3-18,312-297	UUCGGAGGAGAAGAGCGCGCU&CACGUGUUCUUCUCCUCCAUC	4	NA	NA	NA	5.34379	0	0	0	0.0011173	0.00115938	yes
ata-miR164c-3p	rna-TRITD_1Av1G202120-6	300	320	311	-39	-31.3	8	3-18,318-303	UUCGGAGGAGAAGAGCGCGCU&CACGUGUUCUUCUCCUCCAUC	4	NA	NA	NA	5.34379	0	0	0	0.0011173	0.00115938	yes
ata-miR164c-3p	rna-TRITD_1Av1G202780	744	769	755	-39	-25.9	17	4-7,766-763;8-20,757-745	AAUGGAGGAGAAGAGGAAAGCACUUG&CACGUGU-----UCUUCUCCUCCAUC	4	NA	NA	NA	5.34379	0	0	0	0.0011173	0.00115938	yes
ata-miR164c-3p	rna-TRITD_1Av1G202780-6	744	769	755	-39	-25.9	17	4-7,766-763;8-20,757-745	AAUGGAGGAGAAGAGGAAAGCACUUG&CACGUGU-----UCUUCUCCUCCAUC	4	NA	NA	NA	5.34379	0	0	0	0.0011173	0.00115938	yes
ata-miR164c-3p	rna-TRITD_1Av1G202780-7	726	751	737	-39	-25.9	17	4-7,748-745;8-20,739-727	AAUGGAGGAGAAGAGGAAAGCACUUG&CACGUGU-----UCUUCUCCUCCAUC	4	NA	NA	NA	5.34379	0	0	0	0.0011173	0.00115938	yes
ata-miR164c-3p	rna-TRITD_1Av1G204980	882	908	893	-39	-27.7	18.5	1-1,908-908;3-9,906-900;10-21,893-882	GGUGGAGGAGGGCGGCGUGGACGCGCG&CACGUGUUC------UUCUCCUCCAUC	2	NA	NA	2	42.7503	0	0	58.2445	9.0046e-23	6.3079e-22	yes
ata-miR164c-3p	rna-TRITD_1Av1G209470	464	485	476	-39	-29.4	4.5	1-14,485-472;15-18,470-467;20-21,465-464	GAGGGGGUGAGAAGAAUGCGUG&CACGUGUUCUUCUC-CUCCAUC	NA	2	NA	NA	0	89.5941	0	0	5.6447e-58	2.36682e-56	yes
ata-miR164c-3p	rna-TRITD_1Av1G210180	759	780	770	-39	-26.2	11	1-5,780-776;8-18,772-762	CCAGGAGGAGGAGGUCAACGUG&CACGU-GUUCUUCUCCUCCAUC	2	NA	NA	NA	42.7503	0	0	0	1.2873e-27	1.15371e-26	yes
ata-miR164c-3p	rna-TRITD_1Av1G214800	696	717	707	-39	-28.4	8.5	1-3,717-715;5-5,713-713;7-7,711-711;8-21,709-696	GAUGGAGGGGAAGGUGGAGGUG&CACGUGU-UCUUCUCCUCCAUC	NA	NA	NA	4	0	0	0	14.5611	1.7618e-09	3.36369e-09	yes
ata-miR164c-3p	rna-TRITD_1Av1G214800-2	1623	1644	1634	-39	-28.4	8.5	1-3,1644-1642;5-5,1640-1640;7-7,1638-1638;8-21,1636-1623	GAUGGAGGGGAAGGUGGAGGUG&CACGUGU-UCUUCUCCUCCAUC	NA	NA	3	NA	0	0	30.6723	0	8.0757e-20	4.41724e-19	yes
ata-miR164c-3p	rna-TRITD_1Av1G215620	1044	1070	1055	-39	-26.9	16	1-3,1070-1068;4-5,1063-1062;7-8,1060-1059;9-21,1056-1044	GAUGGAGGAGAAGCGGAGGCUGAAGUG&CAC----GUGUU--CUUCUCCUCCAUC	NA	3	NA	NA	0	24.4347	0	0	8.3638e-16	3.25819e-15	yes
ata-miR164c-3p	rna-TRITD_1Av1G215620-2	1404	1430	1415	-39	-26.9	16	1-3,1430-1428;4-5,1423-1422;7-8,1420-1419;9-21,1416-1404	GAUGGAGGAGAAGCGGAGGCUGAAGUG&CAC----GUGUU--CUUCUCCUCCAUC	NA	4	NA	NA	0	8.14491	0	0	2.0267e-05	2.72401e-05	yes
ata-miR164c-3p	rna-TRITD_1Av1G215620-3	1224	1250	1235	-39	-26.9	16	1-3,1250-1248;4-5,1243-1242;7-8,1240-1239;9-21,1236-1224	GAUGGAGGAGAAGCGGAGGCUGAAGUG&CAC----GUGUU--CUUCUCCUCCAUC	NA	4	NA	NA	0	8.14491	0	0	2.0267e-05	2.72401e-05	yes
ata-miR164c-3p	rna-TRITD_1Av1G224910	174	197	185	-39	-27.9	14.5	3-7,195-191;8-21,187-174	GGUGGAGGAGGGGGCCGGCAUGGA&CACGUGU---UCUUCUCCUCCAUC	4	4	NA	NA	5.34379	8.14491	0	0	0.0021394	0.00217743	yes
ata-miR164c-3p	rna-TRITD_1Av1G224910-2	174	197	185	-39	-27.9	14.5	3-7,195-191;8-21,187-174	GGUGGAGGAGGGGGCCGGCAUGGA&CACGUGU---UCUUCUCCUCCAUC	3	3	NA	NA	10.6876	24.4347	0	0	6.0022e-10	1.34887e-09	yes
ata-miR164c-3p	rna-TRITD_1Av1G228250	942	962	953	-39	-26.8	9.5	4-5,959-958;7-18,956-945;20-21,943-942	GGAGGAGGAGAAGAAGGCAGA&CACGUGUUCUUCUCCUCCAUC	NA	NA	4	NA	0	0	7.66806	0	4.0301e-05	4.90463e-05	yes
ata-miR164c-3p	rna-TRITD_1Av1G228250-11	1398	1418	1409	-39	-26.8	9.5	4-5,1415-1414;7-18,1412-1401;20-21,1399-1398	GGAGGAGGAGAAGAAGGCAGA&CACGUGUUCUUCUCCUCCAUC	4	NA	NA	NA	5.34379	0	0	0	0.0011173	0.00115938	yes
ata-miR164c-3p	rna-TRITD_1Av1G228250-2	81	101	92	-39	-26.8	9.5	4-5,98-97;7-18,95-84;20-21,82-81	GGAGGAGGAGAAGAAGGCAGA&CACGUGUUCUUCUCCUCCAUC	2	NA	NA	NA	21.3752	0	0	0	7.7148e-14	2.51877e-13	yes
ata-miR164c-3p	rna-TRITD_1Av1G228250-4	1251	1271	1262	-39	-26.8	9.5	4-5,1268-1267;7-18,1265-1254;20-21,1252-1251	GGAGGAGGAGAAGAAGGCAGA&CACGUGUUCUUCUCCUCCAUC	NA	NA	NA	4	0	0	0	14.5611	1.7618e-09	3.36369e-09	yes
ata-miR164c-3p	rna-TRITD_1Av1G228250-5	1398	1418	1409	-39	-26.8	9.5	4-5,1415-1414;7-18,1412-1401;20-21,1399-1398	GGAGGAGGAGAAGAAGGCAGA&CACGUGUUCUUCUCCUCCAUC	NA	4	NA	4	0	8.14491	0	14.5611	8.1251e-06	1.24873e-05	yes
ata-miR164c-3p	rna-TRITD_1Av1G228250-8	1398	1418	1409	-39	-26.8	9.5	4-5,1415-1414;7-18,1412-1401;20-21,1399-1398	GGAGGAGGAGAAGAAGGCAGA&CACGUGUUCUUCUCCUCCAUC	4	NA	NA	NA	5.34379	0	0	0	0.0011173	0.00115938	yes
ata-miR164c-3p	rna-TRITD_1Av1G228250-9	1128	1148	1139	-39	-26.8	9.5	4-5,1145-1144;7-18,1142-1131;20-21,1129-1128	GGAGGAGGAGAAGAAGGCAGA&CACGUGUUCUUCUCCUCCAUC	4	NA	NA	2	5.34379	0	0	29.1223	1.634e-14	5.71185e-14	yes
ata-miR164c-3p	rna-TRITD_1Av1G231340	468	490	480	-39	-25.4	9.5	1-2,490-489;3-3,487-487;5-12,485-478;13-18,476-471;20-21,469-468	GGAGGAGGAGGAGGAGCAGGAUG&CA-CGUGUUCUUC-UCCUCCAUC	3	NA	NA	NA	10.6876	0	0	0	5.0763e-07	8.3976e-07	yes
ata-miR164c-3p	rna-TRITD_1Av1G231340-2	51	73	63	-39	-25.4	9.5	1-2,73-72;3-3,70-70;5-12,68-61;13-18,59-54;20-21,52-51	GGAGGAGGAGGAGGAGCAGGAUG&CA-CGUGUUCUUC-UCCUCCAUC	2	NA	NA	NA	10.6876	0	0	0	5.0763e-07	8.3976e-07	yes
ata-miR164c-3p	rna-TRITD_1Av1G231340-2	93	113	104	-39	-25.6	10	3-17,111-97	AGAAGAGGAGGAGGACAUGGG&CACGUGUUCUUCUCCUCCAUC	2	NA	NA	NA	16.0314	0	0	0	2.0333e-10	5.0325e-10	yes
ata-miR164c-3p	rna-TRITD_1Av1G231340-3	51	73	63	-39	-25.4	9.5	1-2,73-72;3-3,70-70;5-12,68-61;13-18,59-54;20-21,52-51	GGAGGAGGAGGAGGAGCAGGAUG&CA-CGUGUUCUUC-UCCUCCAUC	3	NA	NA	NA	10.6876	0	0	0	5.0763e-07	8.3976e-07	yes
ata-miR164c-3p	rna-TRITD_1Av1G231340-3	93	113	104	-39	-25.6	10	3-17,111-97	AGAAGAGGAGGAGGACAUGGG&CACGUGUUCUUCUCCUCCAUC	2	NA	NA	NA	16.0314	0	0	0	2.0333e-10	5.0325e-10	yes
ata-miR164c-3p	rna-TRITD_1Av1G231340-4	51	73	63	-39	-25.4	9.5	1-2,73-72;3-3,70-70;5-12,68-61;13-18,59-54;20-21,52-51	GGAGGAGGAGGAGGAGCAGGAUG&CA-CGUGUUCUUC-UCCUCCAUC	4	NA	NA	NA	5.34379	0	0	0	0.0011173	0.00115938	yes
ata-miR164c-3p	rna-TRITD_1Av1G231340-4	93	113	104	-39	-25.6	10	3-17,111-97	AGAAGAGGAGGAGGACAUGGG&CACGUGUUCUUCUCCUCCAUC	2	NA	NA	4	10.6876	0	0	14.5611	7.7237e-06	1.19431e-05	yes
ata-miR164c-3p	rna-TRITD_1Av1G231530-10	2568	2590	2581	-39	-26.3	7	1-5,2590-2586;7-14,2584-2577;15-15,2574-2574;17-21,2572-2568	GAUGGUGAUGAGGAGAAGGCGUG&CACGUGUUCUUCUC--CUCCAUC	NA	NA	NA	4	0	0	0	14.5611	1.7618e-09	3.36369e-09	yes
ata-miR164c-3p	rna-TRITD_1Av1G231530-12	2508	2530	2521	-39	-26.3	7	1-5,2530-2526;7-14,2524-2517;15-15,2514-2514;17-21,2512-2508	GAUGGUGAUGAGGAGAAGGCGUG&CACGUGUUCUUCUC--CUCCAUC	NA	NA	NA	4	0	0	0	14.5611	1.7618e-09	3.36369e-09	yes
ata-miR164c-3p	rna-TRITD_1Av1G231530-3	2799	2821	2812	-39	-26.3	7	1-5,2821-2817;7-14,2815-2808;15-15,2805-2805;17-21,2803-2799	GAUGGUGAUGAGGAGAAGGCGUG&CACGUGUUCUUCUC--CUCCAUC	NA	NA	NA	4	0	0	0	14.5611	1.7618e-09	3.36369e-09	yes
ata-miR164c-3p	rna-TRITD_1Av1G231530-4	2658	2680	2671	-39	-26.3	7	1-5,2680-2676;7-14,2674-2667;15-15,2664-2664;17-21,2662-2658	GAUGGUGAUGAGGAGAAGGCGUG&CACGUGUUCUUCUC--CUCCAUC	NA	NA	NA	4	0	0	0	14.5611	1.7618e-09	3.36369e-09	yes
ata-miR164c-3p	rna-TRITD_1Av1G231530-6	2460	2482	2473	-39	-26.3	7	1-5,2482-2478;7-14,2476-2469;15-15,2466-2466;17-21,2464-2460	GAUGGUGAUGAGGAGAAGGCGUG&CACGUGUUCUUCUC--CUCCAUC	NA	NA	NA	4	0	0	0	14.5611	1.7618e-09	3.36369e-09	yes
ata-miR164c-3p	rna-TRITD_1Av1G231530-7	2745	2767	2758	-39	-26.3	7	1-5,2767-2763;7-14,2761-2754;15-15,2751-2751;17-21,2749-2745	GAUGGUGAUGAGGAGAAGGCGUG&CACGUGUUCUUCUC--CUCCAUC	NA	NA	NA	2	0	0	0	29.1223	8.0522e-19	3.8229e-18	yes
ata-miR164c-3p	rna-TRITD_1Av1G231530-8	2745	2767	2758	-39	-26.3	7	1-5,2767-2763;7-14,2761-2754;15-15,2751-2751;17-21,2749-2745	GAUGGUGAUGAGGAGAAGGCGUG&CACGUGUUCUUCUC--CUCCAUC	NA	NA	NA	4	0	0	0	14.5611	1.7618e-09	3.36369e-09	yes
ata-miR164c-3p	rna-TRITD_1Bv1G000940-2	222	242	233	-39	-25.7	9.5	3-5,240-238;7-12,236-231;14-20,229-223	CGUGGAGGCGAGGAAGGCGAG&CACGUGUUCUUCUCCUCCAUC	2	NA	NA	NA	69.4693	0	0	0	6.4192e-45	1.50966e-43	yes
ata-miR164c-3p	rna-TRITD_1Bv1G008680	24	45	35	-39	-25.6	9.5	1-3,45-43;5-5,41-41;7-18,38-27;20-21,25-24	GGAGGAGGAGGAGGAGGAGGUG&CACGU-GUUCUUCUCCUCCAUC	NA	NA	4	NA	0	0	7.66806	0	4.0301e-05	4.90463e-05	yes
ata-miR164c-3p	rna-TRITD_1Bv1G008700-3	96	113	107	-39	-27.8	7.5	1-3,113-111;7-21,110-96	GGUGGAGGAGAAGGA---GUG&CACGUGUUCUUCUCCUCCAUC	NA	4	NA	NA	0	8.14491	0	0	2.0267e-05	2.72401e-05	yes
ata-miR164c-3p	rna-TRITD_1Bv1G045880	64	84	75	-39	-25.9	9.5	3-9,82-76;11-18,74-67;20-21,65-64	GGAGGAGGAGGCGAGCAUGGC&CACGUGUUCUUCUCCUCCAUC	3	NA	NA	NA	10.6876	0	0	0	5.0763e-07	8.3976e-07	yes
ata-miR164c-3p	rna-TRITD_1Bv1G050350-14	282	302	293	-39	-28.6	9	3-5,300-298;7-18,296-285;20-21,283-282	GAAGGAGGAGGAGGAGGCGGC&CACGUGUUCUUCUCCUCCAUC	4	NA	NA	NA	5.34379	0	0	0	0.0011173	0.00115938	yes
ata-miR164c-3p	rna-TRITD_1Bv1G050350-15	282	302	293	-39	-28.6	9	3-5,300-298;7-18,296-285;20-21,283-282	GAAGGAGGAGGAGGAGGCGGC&CACGUGUUCUUCUCCUCCAUC	4	NA	NA	NA	5.34379	0	0	0	0.0011173	0.00115938	yes
ata-miR164c-3p	rna-TRITD_1Bv1G050350-16	282	302	293	-39	-28.6	9	3-5,300-298;7-18,296-285;20-21,283-282	GAAGGAGGAGGAGGAGGCGGC&CACGUGUUCUUCUCCUCCAUC	4	NA	NA	NA	5.34379	0	0	0	0.0011173	0.00115938	yes
ata-miR164c-3p	rna-TRITD_1Bv1G050350-3	282	302	293	-39	-28.6	9	3-5,300-298;7-18,296-285;20-21,283-282	GAAGGAGGAGGAGGAGGCGGC&CACGUGUUCUUCUCCUCCAUC	2	NA	NA	NA	10.6876	0	0	0	5.0763e-07	8.3976e-07	yes
ata-miR164c-3p	rna-TRITD_1Bv1G050350-5	282	302	293	-39	-28.6	9	3-5,300-298;7-18,296-285;20-21,283-282	GAAGGAGGAGGAGGAGGCGGC&CACGUGUUCUUCUCCUCCAUC	2	NA	NA	NA	16.0314	0	0	0	2.0333e-10	5.0325e-10	yes
ata-miR164c-3p	rna-TRITD_1Bv1G050350-6	282	302	293	-39	-28.6	9	3-5,300-298;7-18,296-285;20-21,283-282	GAAGGAGGAGGAGGAGGCGGC&CACGUGUUCUUCUCCUCCAUC	2	NA	NA	NA	10.6876	0	0	0	5.0763e-07	8.3976e-07	yes
ata-miR164c-3p	rna-TRITD_1Bv1G050350-7	282	302	293	-39	-28.6	9	3-5,300-298;7-18,296-285;20-21,283-282	GAAGGAGGAGGAGGAGGCGGC&CACGUGUUCUUCUCCUCCAUC	2	NA	NA	NA	10.6876	0	0	0	5.0763e-07	8.3976e-07	yes
ata-miR164c-3p	rna-TRITD_1Bv1G053460-2	72	99	83	-39	-25.4	16.5	1-5,99-95;6-17,87-76;19-21,74-72	GAUCGAGGGGAAGAGCUUCUACGACGUG&CACGU-------GUUCUUCUCCUCCAUC	NA	NA	4	NA	0	0	7.66806	0	4.0301e-05	4.90463e-05	yes
ata-miR164c-3p	rna-TRITD_1Bv1G053460-3	72	99	83	-39	-25.4	16.5	1-5,99-95;6-17,87-76;19-21,74-72	GAUCGAGGGGAAGAGCUUCUACGACGUG&CACGU-------GUUCUUCUCCUCCAUC	NA	NA	NA	4	0	0	0	14.5611	1.7618e-09	3.36369e-09	yes
ata-miR164c-3p	rna-TRITD_1Bv1G053460-4	72	99	83	-39	-25.4	16.5	1-5,99-95;6-17,87-76;19-21,74-72	GAUCGAGGGGAAGAGCUUCUACGACGUG&CACGU-------GUUCUUCUCCUCCAUC	NA	NA	4	4	0	0	7.66806	14.5611	7.4784e-06	1.16209e-05	yes
ata-miR164c-3p	rna-TRITD_1Bv1G056570	102	123	113	-39	-27.7	8.5	2-5,122-119;6-18,117-105	GUCGGGGGAGGAGAGCGACGUC&CACGU-GUUCUUCUCCUCCAUC	NA	2	NA	NA	0	16.2898	0	0	1.3905e-10	3.70846e-10	yes
ata-miR164c-3p	rna-TRITD_1Bv1G056570-4	102	123	113	-39	-27.7	8.5	2-5,122-119;6-18,117-105	GUCGGGGGAGGAGAGCGACGUC&CACGU-GUUCUUCUCCUCCAUC	NA	2	NA	NA	0	16.2898	0	0	1.3905e-10	3.70846e-10	yes
ata-miR164c-3p	rna-TRITD_1Bv1G088440	1254	1275	1265	-39	-26.1	6.5	1-7,1275-1269;8-14,1267-1261;16-21,1259-1254	GGUGGACGAGGGGAUAUACGUG&CACGUGU-UCUUCUCCUCCAUC	NA	NA	4	NA	0	0	7.66806	0	4.0301e-05	4.90463e-05	yes
ata-miR164c-3p	rna-TRITD_1Bv1G108650-5	324	345	335	-39	-27.1	6.5	1-5,345-341;6-8,339-337;10-20,335-325	CAUGGGGGAGAAAGACUACGUG&CACGU-GUUCUUCUCCUCCAUC	NA	NA	NA	4	0	0	0	14.5611	1.7618e-09	3.36369e-09	yes
ata-miR164c-3p	rna-TRITD_1Bv1G125830	273	293	284	-39	-25.4	8.5	3-7,291-287;9-11,285-283;13-21,281-273	GGUGGAGGACAAGUACGCGGU&CACGUGUUCUUCUCCUCCAUC	3	3	3	4	21.3752	16.2898	23.0042	14.5611	0.46051	0.46073	yes
ata-miR164c-3p	rna-TRITD_1Bv1G125830-2	273	293	284	-39	-25.4	8.5	3-7,291-287;9-11,285-283;13-21,281-273	GGUGGAGGACAAGUACGCGGU&CACGUGUUCUUCUCCUCCAUC	3	3	3	3	26.719	24.4347	23.0042	29.1223	0.84106	0.84116	yes
ata-miR164c-3p	rna-TRITD_1Bv1G134300	702	722	713	-39	-26.1	9	3-6,720-717;8-19,715-704	GCUGGAGGAGAAGGCCAUGGA&CACGUGUUCUUCUCCUCCAUC	3	4	NA	NA	16.0314	8.14491	0	0	1.9166e-06	3.06828e-06	yes
ata-miR164c-3p	rna-TRITD_1Bv1G134300-2	543	563	554	-39	-26.1	9	3-6,561-558;8-19,556-545	GCUGGAGGAGAAGGCCAUGGA&CACGUGUUCUUCUCCUCCAUC	3	3	NA	NA	21.3752	24.4347	0	0	5.0945e-10	1.25034e-09	yes
ata-miR164c-3p	rna-TRITD_1Bv1G134350	67	86	77	-39	-25.6	9	3-8,84-79;10-18,77-69;20-21,68-67	GA-GGAGGAGGAUGACGCGGA&CACGUGUUCUUCUCCUCCAUC	NA	NA	2	2	0	0	23.0042	29.1223	1.3904e-11	4.23343e-11	yes
ata-miR164c-3p	rna-TRITD_1Bv1G134350-10	67	86	77	-39	-25.6	9	3-8,84-79;10-18,77-69;20-21,68-67	GA-GGAGGAGGAUGACGCGGA&CACGUGUUCUUCUCCUCCAUC	NA	NA	2	NA	0	0	30.6723	0	8.0757e-20	4.41724e-19	yes
ata-miR164c-3p	rna-TRITD_1Bv1G134350-2	67	86	77	-39	-25.6	9	3-8,84-79;10-18,77-69;20-21,68-67	GA-GGAGGAGGAUGACGCGGA&CACGUGUUCUUCUCCUCCAUC	NA	NA	4	NA	0	0	7.66806	0	4.0301e-05	4.90463e-05	yes
ata-miR164c-3p	rna-TRITD_1Bv1G134350-3	67	86	77	-39	-25.6	9	3-8,84-79;10-18,77-69;20-21,68-67	GA-GGAGGAGGAUGACGCGGA&CACGUGUUCUUCUCCUCCAUC	NA	NA	2	NA	0	0	38.3403	0	9.1061e-25	6.90418e-24	yes
ata-miR164c-3p	rna-TRITD_1Bv1G134350-4	67	86	77	-39	-25.6	9	3-8,84-79;10-18,77-69;20-21,68-67	GA-GGAGGAGGAUGACGCGGA&CACGUGUUCUUCUCCUCCAUC	NA	NA	2	NA	0	0	23.0042	0	6.9437e-15	2.46236e-14	yes
ata-miR164c-3p	rna-TRITD_1Bv1G134350-5	67	86	77	-39	-25.6	9	3-8,84-79;10-18,77-69;20-21,68-67	GA-GGAGGAGGAUGACGCGGA&CACGUGUUCUUCUCCUCCAUC	NA	NA	2	NA	0	0	15.3361	0	5.6478e-10	1.27409e-09	yes
ata-miR164c-3p	rna-TRITD_1Bv1G134350-6	67	86	77	-39	-25.6	9	3-8,84-79;10-18,77-69;20-21,68-67	GA-GGAGGAGGAUGACGCGGA&CACGUGUUCUUCUCCUCCAUC	NA	NA	4	NA	0	0	7.66806	0	4.0301e-05	4.90463e-05	yes
ata-miR164c-3p	rna-TRITD_1Bv1G134350-7	67	86	77	-39	-25.6	9	3-8,84-79;10-18,77-69;20-21,68-67	GA-GGAGGAGGAUGACGCGGA&CACGUGUUCUUCUCCUCCAUC	NA	NA	4	NA	0	0	7.66806	0	4.0301e-05	4.90463e-05	yes
ata-miR164c-3p	rna-TRITD_1Bv1G134350-8	67	86	77	-39	-25.6	9	3-8,84-79;10-18,77-69;20-21,68-67	GA-GGAGGAGGAUGACGCGGA&CACGUGUUCUUCUCCUCCAUC	NA	NA	2	NA	0	0	30.6723	0	8.0757e-20	4.41724e-19	yes
ata-miR164c-3p	rna-TRITD_1Bv1G134350-9	67	86	77	-39	-25.6	9	3-8,84-79;10-18,77-69;20-21,68-67	GA-GGAGGAGGAUGACGCGGA&CACGUGUUCUUCUCCUCCAUC	NA	NA	2	NA	0	0	15.3361	0	5.6478e-10	1.27409e-09	yes
ata-miR164c-3p	rna-TRITD_1Bv1G135820-2	78	100	89	-39	-25.5	10	1-3,100-98;4-17,95-82	CGGCGAGGAGGAGGACACCGGUG&CAC--GUGUUCUUCUCCUCCAUC	NA	NA	NA	4	0	0	0	14.5611	1.7618e-09	3.36369e-09	yes
ata-miR164c-3p	rna-TRITD_1Bv1G135820-3	78	100	89	-39	-25.5	10	1-3,100-98;4-17,95-82	CGGCGAGGAGGAGGACACCGGUG&CAC--GUGUUCUUCUCCUCCAUC	NA	NA	NA	2	0	0	0	43.6834	3.2096e-28	2.99452e-27	yes
ata-miR164c-3p	rna-TRITD_1Bv1G135840	843	865	854	-39	-25.7	12	3-7,863-859;9-19,855-845	GCUGGAGGAGAAGCGUGCACGCU&CACGUGU--UCUUCUCCUCCAUC	NA	NA	NA	4	0	0	0	14.5611	1.7618e-09	3.36369e-09	yes
ata-miR164c-3p	rna-TRITD_1Bv1G135840-2	843	865	854	-39	-25.7	12	3-7,863-859;9-19,855-845	GCUGGAGGAGAAGCGUGCACGCU&CACGUGU--UCUUCUCCUCCAUC	NA	NA	NA	4	0	0	0	14.5611	1.7618e-09	3.36369e-09	yes
ata-miR164c-3p	rna-TRITD_1Bv1G135840-5	843	865	854	-39	-25.7	12	3-7,863-859;9-19,855-845	GCUGGAGGAGAAGCGUGCACGCU&CACGUGU--UCUUCUCCUCCAUC	3	4	NA	NA	10.6876	8.14491	0	0	0.00021349	0.000257173	yes
ata-miR164c-3p	rna-TRITD_1Bv1G135840-6	843	865	854	-39	-25.7	12	3-7,863-859;9-19,855-845	GCUGGAGGAGAAGCGUGCACGCU&CACGUGU--UCUUCUCCUCCAUC	NA	NA	NA	4	0	0	0	14.5611	1.7618e-09	3.36369e-09	yes
ata-miR164c-3p	rna-TRITD_1Bv1G141740-6	2333	2353	2344	-39	-29.6	6	1-2,2353-2352;4-18,2350-2336	CCGGGAGGAGGAGAACACCUG&CACGUGUUCUUCUCCUCCAUC	NA	NA	NA	4	0	0	0	14.5611	1.7618e-09	3.36369e-09	yes
ata-miR164c-3p	rna-TRITD_1Bv1G154620	102	123	113	-39	-25.62	9	1-3,123-121;7-18,116-105;20-21,103-102	GAAGGAGGAGAAGAAGUCGGUG&CAC-GUGUUCUUCUCCUCCAUC	NA	NA	4	NA	0	0	7.66806	0	4.0301e-05	4.90463e-05	yes
ata-miR164c-3p	rna-TRITD_1Bv1G154620-10	102	123	113	-39	-25.62	9	1-3,123-121;7-18,116-105;20-21,103-102	GAAGGAGGAGAAGAAGUCGGUG&CAC-GUGUUCUUCUCCUCCAUC	NA	NA	4	NA	0	0	7.66806	0	4.0301e-05	4.90463e-05	yes
ata-miR164c-3p	rna-TRITD_1Bv1G154620-3	102	123	113	-39	-25.62	9	1-3,123-121;7-18,116-105;20-21,103-102	GAAGGAGGAGAAGAAGUCGGUG&CAC-GUGUUCUUCUCCUCCAUC	NA	NA	4	NA	0	0	7.66806	0	4.0301e-05	4.90463e-05	yes
ata-miR164c-3p	rna-TRITD_1Bv1G154620-6	102	123	113	-39	-25.62	9	1-3,123-121;7-18,116-105;20-21,103-102	GAAGGAGGAGAAGAAGUCGGUG&CAC-GUGUUCUUCUCCUCCAUC	NA	NA	4	NA	0	0	7.66806	0	4.0301e-05	4.90463e-05	yes
ata-miR164c-3p	rna-TRITD_1Bv1G162470	1593	1614	1605	-39	-26.1	10.5	4-12,1611-1603;13-18,1601-1596;20-21,1594-1593	GGCGGAGGACGAGGAGCACAAG&CACGUGUUCUUC-UCCUCCAUC	4	NA	NA	NA	5.34379	0	0	0	0.0011173	0.00115938	yes
ata-miR164c-3p	rna-TRITD_1Bv1G162470-13	1422	1443	1434	-39	-26.1	10.5	4-12,1440-1432;13-18,1430-1425;20-21,1423-1422	GGCGGAGGACGAGGAGCACAAG&CACGUGUUCUUC-UCCUCCAUC	3	NA	NA	NA	10.6876	0	0	0	5.0763e-07	8.3976e-07	yes
ata-miR164c-3p	rna-TRITD_1Bv1G162470-2	1593	1614	1605	-39	-26.1	10.5	4-12,1611-1603;13-18,1601-1596;20-21,1594-1593	GGCGGAGGACGAGGAGCACAAG&CACGUGUUCUUC-UCCUCCAUC	4	NA	NA	NA	5.34379	0	0	0	0.0011173	0.00115938	yes
ata-miR164c-3p	rna-TRITD_1Bv1G162470-3	1503	1524	1515	-39	-26.1	10.5	4-12,1521-1513;13-18,1511-1506;20-21,1504-1503	GGCGGAGGACGAGGAGCACAAG&CACGUGUUCUUC-UCCUCCAUC	NA	NA	4	NA	0	0	7.66806	0	4.0301e-05	4.90463e-05	yes
ata-miR164c-3p	rna-TRITD_1Bv1G162470-7	1395	1416	1407	-39	-26.1	10.5	4-12,1413-1405;13-18,1403-1398;20-21,1396-1395	GGCGGAGGACGAGGAGCACAAG&CACGUGUUCUUC-UCCUCCAUC	3	NA	NA	NA	10.6876	0	0	0	5.0763e-07	8.3976e-07	yes
ata-miR164c-3p	rna-TRITD_1Bv1G162470-8	1530	1551	1542	-39	-26.1	10.5	4-12,1548-1540;13-18,1538-1533;20-21,1531-1530	GGCGGAGGACGAGGAGCACAAG&CACGUGUUCUUC-UCCUCCAUC	4	NA	NA	NA	5.34379	0	0	0	0.0011173	0.00115938	yes
ata-miR164c-3p	rna-TRITD_1Bv1G162470-9	1452	1473	1464	-39	-26.1	10.5	4-12,1470-1462;13-18,1460-1455;20-21,1453-1452	GGCGGAGGACGAGGAGCACAAG&CACGUGUUCUUC-UCCUCCAUC	4	NA	NA	NA	5.34379	0	0	0	0.0011173	0.00115938	yes
ata-miR164c-3p	rna-TRITD_1Bv1G167450	75	95	86	-39	-25.8	10.5	3-10,93-86;12-19,84-77	ACUGGAGGGGCAGGGCGCGAA&CACGUGUUCUUCUCCUCCAUC	NA	NA	NA	3	0	0	0	43.6834	3.2096e-28	2.99452e-27	yes
ata-miR164c-3p	rna-TRITD_1Bv1G188100	624	645	635	-39	-30.5	7	1-5,645-641;6-18,639-627;20-21,625-624	GGAGGGGGAGGAGGGCAACGUG&CACGU-GUUCUUCUCCUCCAUC	NA	NA	NA	3	0	0	0	116.489	1.9358e-75	1.49779e-73	yes
ata-miR164c-3p	rna-TRITD_1Bv1G193410-3	744	769	755	-39	-25.9	17	4-7,766-763;8-20,757-745	AAUGGAGGAGAAGAGGAAAGCACUUG&CACGUGU-----UCUUCUCCUCCAUC	4	NA	NA	NA	5.34379	0	0	0	0.0011173	0.00115938	yes
ata-miR164c-3p	rna-TRITD_1Bv1G197600	429	450	440	-39	-26.9	8.5	1-5,450-446;6-9,444-441;11-19,439-431	UCUGGGGGAGAUGAGCGAUGUG&CACGU-GUUCUUCUCCUCCAUC	4	NA	NA	NA	5.34379	0	0	0	0.0011173	0.00115938	yes
ata-miR164c-3p	rna-TRITD_1Bv1G209080	699	720	710	-39	-28.4	8.5	1-3,720-718;5-5,716-716;7-7,714-714;8-21,712-699	GAUGGAGGGGAAGGUGGAGGUG&CACGUGU-UCUUCUCCUCCAUC	NA	NA	NA	2	0	0	0	29.1223	8.0522e-19	3.8229e-18	yes
ata-miR164c-3p	rna-TRITD_1Bv1G209080-2	1638	1659	1649	-39	-28.4	8.5	1-3,1659-1657;5-5,1655-1655;7-7,1653-1653;8-21,1651-1638	GAUGGAGGGGAAGGUGGAGGUG&CACGUGU-UCUUCUCCUCCAUC	NA	NA	3	NA	0	0	15.3361	0	5.6478e-10	1.27409e-09	yes
ata-miR164c-3p	rna-TRITD_1Bv1G209780	627	648	638	-39	-26.3	8	2-4,647-645;5-5,643-643;7-20,641-628	CAUGGAGGAGGAGGAGAUCGUU&CACG-UGUUCUUCUCCUCCAUC	NA	3	NA	NA	0	16.2898	0	0	1.3905e-10	3.70846e-10	yes
ata-miR164c-3p	rna-TRITD_1Bv1G214170	789	813	804	-39	-27.7	12.5	1-6,813-808;8-10,806-804;11-20,799-790	CGUGGAGGAGAUCGUGGACCACGUG&CACGUGUUCU----UCUCCUCCAUC	1	NA	NA	NA	37.4066	0	0	0	3.6507e-24	2.64828e-23	yes
ata-miR164c-3p	rna-TRITD_1Bv1G214170-2	777	801	792	-39	-27.7	12.5	1-6,801-796;8-10,794-792;11-20,787-778	CGUGGAGGAGAUCGUGGACCACGUG&CACGUGUUCU----UCUCCUCCAUC	2	NA	NA	NA	16.0314	0	0	0	2.0333e-10	5.0325e-10	yes
ata-miR164c-3p	rna-TRITD_1Bv1G214170-3	786	810	801	-39	-27.7	12.5	1-6,810-805;8-10,803-801;11-20,796-787	CGUGGAGGAGAUCGUGGACCACGUG&CACGUGUUCU----UCUCCUCCAUC	3	NA	NA	NA	10.6876	0	0	0	5.0763e-07	8.3976e-07	yes
ata-miR164c-3p	rna-TRITD_1Bv1G222660	459	482	470	-39	-27.9	14.5	3-7,480-476;8-21,472-459	GGUGGAGGAGGGGGCCGGCAUGGA&CACGUGU---UCUUCUCCUCCAUC	4	3	NA	NA	5.34379	24.4347	0	0	9.8889e-12	3.01835e-11	yes
ata-miR164c-3p	rna-TRITD_1Bv1G222660-3	459	482	470	-39	-27.9	14.5	3-7,480-476;8-21,472-459	GGUGGAGGAGGGGGCCGGCAUGGA&CACGUGU---UCUUCUCCUCCAUC	3	NA	NA	NA	10.6876	0	0	0	5.0763e-07	8.3976e-07	yes
ata-miR164c-3p	rna-TRITD_1Bv1G226210-10	1422	1442	1433	-39	-26.8	9.5	4-5,1439-1438;7-18,1436-1425;20-21,1423-1422	GGAGGAGGAGAAGAAGGCAGA&CACGUGUUCUUCUCCUCCAUC	NA	NA	NA	4	0	0	0	14.5611	1.7618e-09	3.36369e-09	yes
ata-miR164c-3p	rna-TRITD_1Bv1G226210-13	975	995	986	-39	-26.8	9.5	4-5,992-991;7-18,989-978;20-21,976-975	GGAGGAGGAGAAGAAGGCAGA&CACGUGUUCUUCUCCUCCAUC	NA	NA	NA	4	0	0	0	14.5611	1.7618e-09	3.36369e-09	yes
ata-miR164c-3p	rna-TRITD_1Bv1G226210-14	852	872	863	-39	-26.8	9.5	4-5,869-868;7-18,866-855;20-21,853-852	GGAGGAGGAGAAGAAGGCAGA&CACGUGUUCUUCUCCUCCAUC	4	NA	NA	NA	5.34379	0	0	0	0.0011173	0.00115938	yes
ata-miR164c-3p	rna-TRITD_1Bv1G226210-16	132	152	143	-39	-26.8	9.5	4-5,149-148;7-18,146-135;20-21,133-132	GGAGGAGGAGAAGAAGGCAGA&CACGUGUUCUUCUCCUCCAUC	4	NA	NA	4	5.34379	0	0	14.5611	2.9339e-06	4.62559e-06	yes
ata-miR164c-3p	rna-TRITD_1Bv1G226210-17	132	152	143	-39	-26.8	9.5	4-5,149-148;7-18,146-135;20-21,133-132	GGAGGAGGAGAAGAAGGCAGA&CACGUGUUCUUCUCCUCCAUC	4	NA	NA	NA	5.34379	0	0	0	0.0011173	0.00115938	yes
ata-miR164c-3p	rna-TRITD_1Bv1G226210-18	1137	1157	1148	-39	-26.8	9.5	4-5,1154-1153;7-18,1151-1140;20-21,1138-1137	GGAGGAGGAGAAGAAGGCAGA&CACGUGUUCUUCUCCUCCAUC	NA	NA	NA	4	0	0	0	14.5611	1.7618e-09	3.36369e-09	yes
ata-miR164c-3p	rna-TRITD_1Bv1G226210-3	1422	1442	1433	-39	-26.8	9.5	4-5,1439-1438;7-18,1436-1425;20-21,1423-1422	GGAGGAGGAGAAGAAGGCAGA&CACGUGUUCUUCUCCUCCAUC	4	NA	NA	NA	5.34379	0	0	0	0.0011173	0.00115938	yes
ata-miR164c-3p	rna-TRITD_1Bv1G226850	342	363	353	-39	-26.2	9	1-3,363-361;5-7,358-356;9-19,354-344	GCUGGAGGAGAAGCGCAAGGUG&CAC-GUGUUCUUCUCCUCCAUC	NA	NA	NA	4	0	0	0	14.5611	1.7618e-09	3.36369e-09	yes
ata-miR164c-3p	rna-TRITD_2Av1G003340	917	938	929	-39	-29.5	6	3-15,936-924;17-21,921-917	GAUGGCUGGAGAAGAACAUGGA&CACGUGUUCUUCUCC-UCCAUC	4	NA	NA	NA	5.34379	0	0	0	0.0011173	0.00115938	yes
ata-miR164c-3p	rna-TRITD_2Av1G003340-2	1196	1217	1208	-39	-29.5	6	3-15,1215-1203;17-21,1200-1196	GAUGGCUGGAGAAGAACAUGGA&CACGUGUUCUUCUCC-UCCAUC	4	NA	4	NA	5.34379	0	7.66806	0	0.0031279	0.00315679	yes
ata-miR164c-3p	rna-TRITD_2Av1G003340-3	677	698	689	-39	-29.5	6	3-15,696-684;17-21,681-677	GAUGGCUGGAGAAGAACAUGGA&CACGUGUUCUUCUCC-UCCAUC	NA	NA	3	NA	0	0	15.3361	0	5.6478e-10	1.27409e-09	yes
ata-miR164c-3p	rna-TRITD_2Av1G003340-4	710	731	722	-39	-29.5	6	3-15,729-717;17-21,714-710	GAUGGCUGGAGAAGAACAUGGA&CACGUGUUCUUCUCC-UCCAUC	4	NA	4	NA	5.34379	0	7.66806	0	0.0031279	0.00315679	yes
ata-miR164c-3p	rna-TRITD_2Av1G003340-6	737	758	749	-39	-29.5	6	3-15,756-744;17-21,741-737	GAUGGCUGGAGAAGAACAUGGA&CACGUGUUCUUCUCC-UCCAUC	NA	NA	4	NA	0	0	7.66806	0	4.0301e-05	4.90463e-05	yes
ata-miR164c-3p	rna-TRITD_2Av1G005900	486	506	497	-39	-25.4	10	3-9,504-498;11-18,496-489	CACGGAGGAGGUGAACAUGGU&CACGUGUUCUUCUCCUCCAUC	3	NA	NA	NA	26.719	0	0	0	2.8397e-17	1.24171e-16	yes
ata-miR164c-3p	rna-TRITD_2Av1G008860-2	609	629	620	-39	-26.6	11	3-5,627-625;7-18,623-612;20-21,610-609	GGAGGAGGGGGAGGGGGCGGC&CACGUGUUCUUCUCCUCCAUC	NA	NA	4	NA	0	0	7.66806	0	4.0301e-05	4.90463e-05	yes
ata-miR164c-3p	rna-TRITD_2Av1G008860-3	345	365	356	-39	-26.6	11	3-5,363-361;7-18,359-348;20-21,346-345	GGAGGAGGGGGAGGGGGCGGC&CACGUGUUCUUCUCCUCCAUC	NA	NA	4	NA	0	0	7.66806	0	4.0301e-05	4.90463e-05	yes
ata-miR164c-3p	rna-TRITD_2Av1G030720	399	420	411	-39	-26.7	7	1-3,420-418;5-12,416-409;13-18,407-402	CAAGGAGGAUGAAGAACAAGUG&CACGUGUUCUUC-UCCUCCAUC	2	NA	2	NA	26.719	0	46.0084	0	7.108e-18	3.28439e-17	yes
ata-miR164c-3p	rna-TRITD_2Av1G030720-2	399	420	411	-39	-26.7	7	1-3,420-418;5-12,416-409;13-18,407-402	CAAGGAGGAUGAAGAACAAGUG&CACGUGUUCUUC-UCCUCCAUC	2	NA	4	NA	21.3752	0	7.66806	0	4.0479e-09	7.67445e-09	yes
ata-miR164c-3p	rna-TRITD_2Av1G039240	405	425	416	-39	-26.1	11.5	3-5,423-421;8-10,418-416;12-21,414-405	GGUGGAGGAGUGGAUGGCGGU&CACGUGUUCUUCUCCUCCAUC	NA	NA	NA	4	0	0	0	14.5611	1.7618e-09	3.36369e-09	yes
ata-miR164c-3p	rna-TRITD_2Av1G042180	1557	1577	1568	-39	-26.6	11.5	3-3,1575-1575;5-18,1573-1560	GCCGGGGGAGGAGGGCAGGGA&CACGUGUUCUUCUCCUCCAUC	4	NA	NA	NA	5.34379	0	0	0	0.0011173	0.00115938	yes
ata-miR164c-3p	rna-TRITD_2Av1G042180-2	1584	1604	1595	-39	-26.6	11.5	3-3,1602-1602;5-18,1600-1587	GCCGGGGGAGGAGGGCAGGGA&CACGUGUUCUUCUCCUCCAUC	4	NA	NA	NA	5.34379	0	0	0	0.0011173	0.00115938	yes
ata-miR164c-3p	rna-TRITD_2Av1G042180-3	1581	1601	1592	-39	-26.6	11.5	3-3,1599-1599;5-18,1597-1584	GCCGGGGGAGGAGGGCAGGGA&CACGUGUUCUUCUCCUCCAUC	4	4	NA	NA	5.34379	8.14491	0	0	0.0021394	0.00217743	yes
ata-miR164c-3p	rna-TRITD_2Av1G042290	240	260	251	-39	-25.7	11	5-9,256-252;12-21,249-240	GAUGGAGGAGCUGAACAACAU&CACGUGUUCUUCUCCUCCAUC	4	3	NA	2	5.34379	24.4347	0	58.2445	2.285e-20	1.35634e-19	yes
ata-miR164c-3p	rna-TRITD_2Av1G042290-2	273	293	284	-39	-25.7	11	5-9,289-285;12-21,282-273	GAUGGAGGAGCUGAACAACAU&CACGUGUUCUUCUCCUCCAUC	3	2	NA	2	21.3752	65.1593	0	43.6834	1.0438e-15	4.06056e-15	yes
ata-miR164c-3p	rna-TRITD_2Av1G044870-2	1308	1327	1319	-39	-27.1	5	2-3,1326-1325;5-18,1324-1311;20-21,1309-1308	GAAGGAGGAGAAGAGCA-GUC&CACGUGUUCUUCUCCUCCAUC	4	NA	3	NA	5.34379	0	15.3361	0	1.1725e-06	1.90271e-06	yes
ata-miR164c-3p	rna-TRITD_2Av1G044870-3	1578	1597	1589	-39	-27.1	5	2-3,1596-1595;5-18,1594-1581;20-21,1579-1578	GAAGGAGGAGAAGAGCA-GUC&CACGUGUUCUUCUCCUCCAUC	NA	NA	4	NA	0	0	7.66806	0	4.0301e-05	4.90463e-05	yes
ata-miR164c-3p	rna-TRITD_2Av1G044870-4	1578	1597	1589	-39	-27.1	5	2-3,1596-1595;5-18,1594-1581;20-21,1579-1578	GAAGGAGGAGAAGAGCA-GUC&CACGUGUUCUUCUCCUCCAUC	3	3	4	NA	16.0314	16.2898	7.66806	0	0.00041101	0.000491727	yes
ata-miR164c-3p	rna-TRITD_2Av1G044870-5	1578	1597	1589	-39	-27.1	5	2-3,1596-1595;5-18,1594-1581;20-21,1579-1578	GAAGGAGGAGAAGAGCA-GUC&CACGUGUUCUUCUCCUCCAUC	3	4	3	NA	16.0314	8.14491	15.3361	0	0.0006964	0.00083236	yes
ata-miR164c-3p	rna-TRITD_2Av1G044870-6	1578	1597	1589	-39	-27.1	5	2-3,1596-1595;5-18,1594-1581;20-21,1579-1578	GAAGGAGGAGAAGAGCA-GUC&CACGUGUUCUUCUCCUCCAUC	3	NA	3	NA	16.0314	0	30.6723	0	4.448e-12	1.37956e-11	yes
ata-miR164c-3p	rna-TRITD_2Av1G044870-7	1578	1597	1589	-39	-27.1	5	2-3,1596-1595;5-18,1594-1581;20-21,1579-1578	GAAGGAGGAGAAGAGCA-GUC&CACGUGUUCUUCUCCUCCAUC	4	4	NA	NA	5.34379	8.14491	0	0	0.0021394	0.00217743	yes
ata-miR164c-3p	rna-TRITD_2Av1G044880	1566	1585	1577	-39	-27.1	5	2-3,1584-1583;5-18,1582-1569;20-21,1567-1566	GAAGGAGGAGAAGAGCA-GUC&CACGUGUUCUUCUCCUCCAUC	3	3	3	2	21.3752	16.2898	46.0084	72.8056	3.6553e-11	1.09834e-10	yes
ata-miR164c-3p	rna-TRITD_2Av1G044880-2	1566	1585	1577	-39	-27.1	5	2-3,1584-1583;5-18,1582-1569;20-21,1567-1566	GAAGGAGGAGAAGAGCA-GUC&CACGUGUUCUUCUCCUCCAUC	4	3	3	2	5.34379	24.4347	46.0084	116.489	1.1246e-31	1.42325e-30	yes
ata-miR164c-3p	rna-TRITD_2Av1G044880-3	1566	1585	1577	-39	-27.1	5	2-3,1584-1583;5-18,1582-1569;20-21,1567-1566	GAAGGAGGAGAAGAGCA-GUC&CACGUGUUCUUCUCCUCCAUC	4	2	3	2	5.34379	40.7246	38.3403	58.2445	6.555e-09	1.23041e-08	yes
ata-miR164c-3p	rna-TRITD_2Av1G061710-2	3217	3237	3228	-39	-25.5	12	4-18,3234-3220	AAAGGAGGAGGGGAAUGCACA&CACGUGUUCUUCUCCUCCAUC	4	NA	NA	NA	5.34379	0	0	0	0.0011173	0.00115938	yes
ata-miR164c-3p	rna-TRITD_2Av1G061710-3	2557	2577	2568	-39	-25.5	12	4-18,2574-2560	AAAGGAGGAGGGGAAUGCACA&CACGUGUUCUUCUCCUCCAUC	2	NA	NA	NA	10.6876	0	0	0	5.0763e-07	8.3976e-07	yes
ata-miR164c-3p	rna-TRITD_2Av1G061710-6	3217	3237	3228	-39	-25.5	12	4-18,3234-3220	AAAGGAGGAGGGGAAUGCACA&CACGUGUUCUUCUCCUCCAUC	4	NA	NA	NA	5.34379	0	0	0	0.0011173	0.00115938	yes
ata-miR164c-3p	rna-TRITD_2Av1G061710-7	3157	3177	3168	-39	-25.5	12	4-18,3174-3160	AAAGGAGGAGGGGAAUGCACA&CACGUGUUCUUCUCCUCCAUC	4	NA	NA	NA	5.34379	0	0	0	0.0011173	0.00115938	yes
ata-miR164c-3p	rna-TRITD_2Av1G061710-8	3217	3237	3228	-39	-25.5	12	4-18,3234-3220	AAAGGAGGAGGGGAAUGCACA&CACGUGUUCUUCUCCUCCAUC	2	NA	NA	NA	10.6876	0	0	0	5.0763e-07	8.3976e-07	yes
ata-miR164c-3p	rna-TRITD_2Av1G070190	1224	1244	1235	-39	-25.4	9	3-4,1242-1241;6-18,1239-1227	AUCGGAGGAGAAGAAUCCGAC&CACGUGUUCUUCUCCUCCAUC	2	NA	NA	NA	21.3752	0	0	0	7.7148e-14	2.51877e-13	yes
ata-miR164c-3p	rna-TRITD_2Av1G070190-2	1146	1166	1157	-39	-25.4	9	3-4,1164-1163;6-18,1161-1149	AUCGGAGGAGAAGAAUCCGAC&CACGUGUUCUUCUCCUCCAUC	2	NA	NA	NA	37.4066	0	0	0	3.6507e-24	2.64828e-23	yes
ata-miR164c-3p	rna-TRITD_2Av1G075510-2	612	638	629	-39	-29.5	15	1-12,638-627;13-18,620-615;20-21,613-612	GAGGGAGGACACUCUGGAGAGCACGUG&CACGUGUUCUUC------UCCUCCAUC	4	NA	NA	NA	5.34379	0	0	0	0.0011173	0.00115938	yes
ata-miR164c-3p	rna-TRITD_2Av1G083950-5	1103	1125	1113	-39	-26.2	10	1-7,1125-1119;8-14,1115-1109;16-21,1108-1103	GAUGGA-GAGAGGGUUUACAUGUG&CACGUGU---UCUUCUCCUCCAUC	NA	NA	3	NA	0	0	15.3361	0	5.6478e-10	1.27409e-09	yes
ata-miR164c-3p	rna-TRITD_2Av1G083950-6	1103	1125	1113	-39	-26.2	10	1-7,1125-1119;8-14,1115-1109;16-21,1108-1103	GAUGGA-GAGAGGGUUUACAUGUG&CACGUGU---UCUUCUCCUCCAUC	NA	NA	3	NA	0	0	15.3361	0	5.6478e-10	1.27409e-09	yes
ata-miR164c-3p	rna-TRITD_2Av1G083950-8	119	141	129	-39	-26.2	10	1-7,141-135;8-14,131-125;16-21,124-119	GAUGGA-GAGAGGGUUUACAUGUG&CACGUGU---UCUUCUCCUCCAUC	NA	4	3	NA	0	8.14491	23.0042	0	7.887e-10	1.76692e-09	yes
ata-miR164c-3p	rna-TRITD_2Av1G121130-5	102	123	114	-39	-26.1	9	3-3,121-121;5-13,119-111;14-20,109-103	CGUGGAGGUGGAGGAACAGGGG&CACGUGUUCUUCU-CCUCCAUC	NA	4	4	NA	0	8.14491	7.66806	0	0.0012219	0.0012592	yes
ata-miR164c-3p	rna-TRITD_2Av1G121130-6	102	123	114	-39	-26.1	9	3-3,121-121;5-13,119-111;14-20,109-103	CGUGGAGGUGGAGGAACAGGGG&CACGUGUUCUUCU-CCUCCAUC	4	NA	NA	NA	5.34379	0	0	0	0.0011173	0.00115938	yes
ata-miR164c-3p	rna-TRITD_2Av1G121130-8	102	123	114	-39	-26.1	9	3-3,121-121;5-13,119-111;14-20,109-103	CGUGGAGGUGGAGGAACAGGGG&CACGUGUUCUUCU-CCUCCAUC	NA	NA	2	NA	0	0	15.3361	0	5.6478e-10	1.27409e-09	yes
ata-miR164c-3p	rna-TRITD_2Av1G147340-4	975	994	986	-39	-25.9	7	2-5,993-990;7-18,989-978	ACAGGAGGAGAAGAA-GCGUA&CACGUGUUCUUCUCCUCCAUC	NA	NA	2	NA	0	0	15.3361	0	5.6478e-10	1.27409e-09	yes
ata-miR164c-3p	rna-TRITD_2Av1G148120	462	485	473	-39	-26.1	13.5	3-5,483-481;6-18,477-465;20-21,463-462	GGAGGAGGAGAAGGGCUGGGCGGA&CACGU---GUUCUUCUCCUCCAUC	NA	4	NA	NA	0	8.14491	0	0	2.0267e-05	2.72401e-05	yes
ata-miR164c-3p	rna-TRITD_2Av1G148120-2	453	476	464	-39	-26.1	13.5	3-5,474-472;6-18,468-456;20-21,454-453	GGAGGAGGAGAAGGGCUGGGCGGA&CACGU---GUUCUUCUCCUCCAUC	NA	3	NA	NA	0	16.2898	0	0	1.3905e-10	3.70846e-10	yes
ata-miR164c-3p	rna-TRITD_2Av1G171820	477	498	488	-39	-25.4	9	1-2,498-497;3-4,495-494;6-20,492-478	UGUGGAGGGGAAGGGCCUGCUG&CA-CGUGUUCUUCUCCUCCAUC	2	NA	NA	NA	26.719	0	0	0	2.8397e-17	1.24171e-16	yes
ata-miR164c-3p	rna-TRITD_2Av1G176620-2	2097	2118	2108	-39	-28.7	8.5	1-2,2118-2117;5-8,2114-2111;9-21,2109-2097	GGUGGAGGAGGAGAAGCAGCUG&CACGUGUU-CUUCUCCUCCAUC	2	NA	NA	NA	32.0628	0	0	0	1.0251e-20	6.1103e-20	yes
ata-miR164c-3p	rna-TRITD_2Av1G176620-3	2127	2148	2138	-39	-28.7	8.5	1-2,2148-2147;5-8,2144-2141;9-21,2139-2127	GGUGGAGGAGGAGAAGCAGCUG&CACGUGUU-CUUCUCCUCCAUC	2	NA	3	NA	32.0628	0	15.3361	0	8.6914e-13	2.75137e-12	yes
ata-miR164c-3p	rna-TRITD_2Av1G176620-4	780	801	791	-39	-28.7	8.5	1-2,801-800;5-8,797-794;9-21,792-780	GGUGGAGGAGGAGAAGCAGCUG&CACGUGUU-CUUCUCCUCCAUC	2	NA	3	NA	32.0628	0	15.3361	0	8.6914e-13	2.75137e-12	yes
ata-miR164c-3p	rna-TRITD_2Av1G179620-11	192	212	203	-39	-26.9	10	3-5,210-208;8-19,205-194	GCUGGAGGAGAAGACGGCGGU&CACGUGUUCUUCUCCUCCAUC	4	NA	NA	NA	5.34379	0	0	0	0.0011173	0.00115938	yes
ata-miR164c-3p	rna-TRITD_2Av1G179620-5	1194	1214	1205	-39	-26.9	10	3-5,1212-1210;8-19,1207-1196	GCUGGAGGAGAAGACGGCGGU&CACGUGUUCUUCUCCUCCAUC	4	NA	NA	NA	5.34379	0	0	0	0.0011173	0.00115938	yes
ata-miR164c-3p	rna-TRITD_2Av1G183430	510	531	521	-39	-26.6	9	4-9,528-523;10-18,521-513;20-21,511-510	GAAGGAGGAGAAGGAGCACAAG&CACGUGUUC-UUCUCCUCCAUC	3	NA	3	NA	16.0314	0	23.0042	0	5.0551e-09	9.54591e-09	yes
ata-miR164c-3p	rna-TRITD_2Av1G183430-3	510	531	521	-39	-26.6	9	4-9,528-523;10-18,521-513;20-21,511-510	GAAGGAGGAGAAGGAGCACAAG&CACGUGUUC-UUCUCCUCCAUC	3	NA	3	NA	10.6876	0	15.3361	0	4.23e-06	6.61831e-06	yes
ata-miR164c-3p	rna-TRITD_2Av1G183430-4	393	414	404	-39	-26.6	9	4-9,411-406;10-18,404-396;20-21,394-393	GAAGGAGGAGAAGGAGCACAAG&CACGUGUUC-UUCUCCUCCAUC	3	NA	3	4	10.6876	0	15.3361	14.5611	0.0020423	0.00209703	yes
ata-miR164c-3p	rna-TRITD_2Av1G183430-5	354	375	365	-39	-26.6	9	4-9,372-367;10-18,365-357;20-21,355-354	GAAGGAGGAGAAGGAGCACAAG&CACGUGUUC-UUCUCCUCCAUC	3	NA	NA	4	16.0314	0	0	14.5611	9.6701e-07	1.57782e-06	yes
ata-miR164c-3p	rna-TRITD_2Av1G185410	944	965	956	-39	-25.4	10	3-3,963-963;5-15,961-951;16-21,949-944	GGUGGGCGGAGGAGGACGAGCA&CACGUGUUCUUCUCC-UCCAUC	NA	NA	4	NA	0	0	7.66806	0	4.0301e-05	4.90463e-05	yes
ata-miR164c-3p	rna-TRITD_2Av1G185410-2	944	965	956	-39	-25.4	10	3-3,963-963;5-15,961-951;16-21,949-944	GGUGGGCGGAGGAGGACGAGCA&CACGUGUUCUUCUCC-UCCAUC	NA	NA	4	NA	0	0	7.66806	0	4.0301e-05	4.90463e-05	yes
ata-miR164c-3p	rna-TRITD_2Av1G185410-3	767	788	779	-39	-25.4	10	3-3,786-786;5-15,784-774;16-21,772-767	GGUGGGCGGAGGAGGACGAGCA&CACGUGUUCUUCUCC-UCCAUC	NA	NA	4	NA	0	0	7.66806	0	4.0301e-05	4.90463e-05	yes
ata-miR164c-3p	rna-TRITD_2Av1G188780	162	189	179	-39	-26.7	17.5	1-2,189-188;3-5,186-184;7-12,182-177;13-21,170-162	GGUGGAGGAACUGCAGAAGAAGGCGAUG&CA-CGUGUUCUUC------UCCUCCAUC	NA	NA	4	NA	0	0	7.66806	0	4.0301e-05	4.90463e-05	yes
ata-miR164c-3p	rna-TRITD_2Av1G191250-2	17	47	32	-39	-26.3	18	1-4,47-44;5-13,37-29;14-21,24-17	GGUGGGGGUGCGAGAAGAGCAAGUUCCCGUG&CACG------UGUUCUUCU----CCUCCAUC	NA	3	NA	4	0	16.2898	0	14.5611	8.3173e-07	1.36156e-06	yes
ata-miR164c-3p	rna-TRITD_2Av1G191360	698	723	714	-39	-28.4	15.5	1-12,723-712;13-18,706-701;20-21,699-698	GGAGGAGGACGGACGAGGGGCGCGUG&CACGUGUUCUUC-----UCCUCCAUC	3	NA	NA	NA	16.0314	0	0	0	2.0333e-10	5.0325e-10	yes
ata-miR164c-3p	rna-TRITD_2Av1G199440	879	899	890	-39	-26.7	5.5	1-2,899-898;4-5,897-896;6-18,894-882;20-21,880-879	GGAGGAGGAGAAGAACUAC-UG&CACGU-GUUCUUCUCCUCCAUC	NA	NA	4	NA	0	0	7.66806	0	4.0301e-05	4.90463e-05	yes
ata-miR164c-3p	rna-TRITD_2Av1G199450	452	474	464	-39	-26.3	7	3-4,472-471;5-15,469-459;16-20,457-453	UAUGGAUGGAGAAGAACAUCGGC&CACG-UGUUCUUCUCC-UCCAUC	4	4	NA	NA	5.34379	8.14491	0	0	0.0021394	0.00217743	yes
ata-miR164c-3p	rna-TRITD_2Av1G222090	45	65	56	-39	-26	11	3-5,63-61;8-18,58-48;20-21,46-45	GGAGGAGGGGGAGAUAGCGGC&CACGUGUUCUUCUCCUCCAUC	NA	2	NA	NA	0	48.8695	0	0	1.4189e-31	1.70376e-30	yes
ata-miR164c-3p	rna-TRITD_2Av1G222090-2	45	65	56	-39	-26	11	3-5,63-61;8-18,58-48;20-21,46-45	GGAGGAGGGGGAGAUAGCGGC&CACGUGUUCUUCUCCUCCAUC	NA	2	NA	NA	0	40.7246	0	0	2.6241e-26	2.17282e-25	yes
ata-miR164c-3p	rna-TRITD_2Av1G229880	601	621	612	-39	-25.5	10	2-5,620-617;7-18,615-604	CUGGGAGGAGGGGAGAGCGUA&CACGUGUUCUUCUCCUCCAUC	4	NA	NA	NA	5.34379	0	0	0	0.0011173	0.00115938	yes
ata-miR164c-3p	rna-TRITD_2Av1G229880-3	1453	1473	1464	-39	-25.5	10	2-5,1472-1469;7-18,1467-1456	CUGGGAGGAGGGGAGAGCGUA&CACGUGUUCUUCUCCUCCAUC	NA	4	NA	NA	0	8.14491	0	0	2.0267e-05	2.72401e-05	yes
ata-miR164c-3p	rna-TRITD_2Av1G229880-4	1453	1473	1464	-39	-25.5	10	2-5,1472-1469;7-18,1467-1456	CUGGGAGGAGGGGAGAGCGUA&CACGUGUUCUUCUCCUCCAUC	NA	4	NA	NA	0	8.14491	0	0	2.0267e-05	2.72401e-05	yes
ata-miR164c-3p	rna-TRITD_2Av1G229880-5	814	834	825	-39	-25.5	10	2-5,833-830;7-18,828-817	CUGGGAGGAGGGGAGAGCGUA&CACGUGUUCUUCUCCUCCAUC	NA	4	NA	NA	0	8.14491	0	0	2.0267e-05	2.72401e-05	yes
ata-miR164c-3p	rna-TRITD_2Av1G229880-7	1453	1473	1464	-39	-25.5	10	2-5,1472-1469;7-18,1467-1456	CUGGGAGGAGGGGAGAGCGUA&CACGUGUUCUUCUCCUCCAUC	NA	4	NA	NA	0	8.14491	0	0	2.0267e-05	2.72401e-05	yes
ata-miR164c-3p	rna-TRITD_2Av1G239670	400	423	410	-39	-26.1	13	2-9,422-415;10-18,410-402;20-21,401-400	GA-GGAGGAGGAGUACGAGCGCGUC&CACGUGUUC----UUCUCCUCCAUC	NA	NA	2	NA	0	0	168.697	0	0	0	yes
ata-miR164c-3p	rna-TRITD_2Av1G260970	858	878	869	-39	-30.8	6	3-19,876-860	CUUGGAGGAGAAGAACAUGCU&CACGUGUUCUUCUCCUCCAUC	4	NA	NA	NA	5.34379	0	0	0	0.0011173	0.00115938	yes
ata-miR164c-3p	rna-TRITD_2Av1G260970-2	858	878	869	-39	-30.8	6	3-19,876-860	CUUGGAGGAGAAGAACAUGCU&CACGUGUUCUUCUCCUCCAUC	4	NA	NA	NA	5.34379	0	0	0	0.0011173	0.00115938	yes
ata-miR164c-3p	rna-TRITD_2Av1G260970-3	858	878	869	-39	-30.8	6	3-19,876-860	CUUGGAGGAGAAGAACAUGCU&CACGUGUUCUUCUCCUCCAUC	1	NA	NA	NA	26.719	0	0	0	2.8397e-17	1.24171e-16	yes
ata-miR164c-3p	rna-TRITD_2Av1G260970-4	483	503	494	-39	-30.8	6	3-19,501-485	CUUGGAGGAGAAGAACAUGCU&CACGUGUUCUUCUCCUCCAUC	1	NA	NA	NA	32.0628	0	0	0	1.0251e-20	6.1103e-20	yes
ata-miR164c-3p	rna-TRITD_2Av1G273420	267	287	278	-39	-26.2	10	3-5,285-283;7-18,281-270	GGGGGAGGAGGAGAAGAUGGG&CACGUGUUCUUCUCCUCCAUC	3	NA	NA	NA	21.3752	0	0	0	7.7148e-14	2.51877e-13	yes
ata-miR164c-3p	rna-TRITD_2Av1G276650	1464	1482	1475	-39	-25.6	9	1-6,1482-1477;9-18,1476-1467	GCAGGAGGAGAGG--CAUGUG&CACGUGUUCUUCUCCUCCAUC	NA	NA	3	NA	0	0	30.6723	0	8.0757e-20	4.41724e-19	yes
ata-miR164c-3p	rna-TRITD_2Av1G276650-2	1161	1179	1172	-39	-25.6	9	1-6,1179-1174;9-18,1173-1164	GCAGGAGGAGAGG--CAUGUG&CACGUGUUCUUCUCCUCCAUC	NA	NA	3	NA	0	0	23.0042	0	6.9437e-15	2.46236e-14	yes
ata-miR164c-3p	rna-TRITD_2Av1G276650-3	1464	1482	1475	-39	-25.6	9	1-6,1482-1477;9-18,1476-1467	GCAGGAGGAGAGG--CAUGUG&CACGUGUUCUUCUCCUCCAUC	NA	NA	3	NA	0	0	23.0042	0	6.9437e-15	2.46236e-14	yes
ata-miR164c-3p	rna-TRITD_2Av1G279890	120	145	131	-39	-29.5	16.5	1-5,145-141;7-7,139-139;8-21,133-120	GGUGGAGGAGGAGGUCAGUGGGCGUG&CACGUGU-----UCUUCUCCUCCAUC	3	NA	NA	3	21.3752	0	0	29.1223	1.9493e-11	5.90514e-11	yes
ata-miR164c-3p	rna-TRITD_2Av1G280650	1416	1436	1427	-39	-25.6	9	1-3,1436-1434;5-11,1432-1426;13-19,1424-1418	CCUGGAGGAUGAGGACGAGUG&CACGUGUUCUUCUCCUCCAUC	NA	4	NA	4	0	8.14491	0	14.5611	8.1251e-06	1.24873e-05	yes
ata-miR164c-3p	rna-TRITD_2Av1G280650-2	1278	1298	1289	-39	-25.6	9	1-3,1298-1296;5-11,1294-1288;13-19,1286-1280	CCUGGAGGAUGAGGACGAGUG&CACGUGUUCUUCUCCUCCAUC	NA	4	NA	NA	0	8.14491	0	0	2.0267e-05	2.72401e-05	yes
ata-miR164c-3p	rna-TRITD_2Av1G280650-3	1407	1427	1418	-39	-25.6	9	1-3,1427-1425;5-11,1423-1417;13-19,1415-1409	CCUGGAGGAUGAGGACGAGUG&CACGUGUUCUUCUCCUCCAUC	NA	4	NA	NA	0	8.14491	0	0	2.0267e-05	2.72401e-05	yes
ata-miR164c-3p	rna-TRITD_2Av1G280650-4	543	563	554	-39	-25.6	9	1-3,563-561;5-11,559-553;13-19,551-545	CCUGGAGGAUGAGGACGAGUG&CACGUGUUCUUCUCCUCCAUC	NA	4	NA	NA	0	8.14491	0	0	2.0267e-05	2.72401e-05	yes
ata-miR164c-3p	rna-TRITD_2Av1G289220-2	105	126	116	-39	-25.7	9	4-6,123-121;7-18,119-108;20-21,106-105	GAGGGAGGAGAAGGAUCACCAU&CACGUG-UUCUUCUCCUCCAUC	NA	NA	3	NA	0	0	15.3361	0	5.6478e-10	1.27409e-09	yes
ata-miR164c-3p	rna-TRITD_2Av1G294080-2	394	413	404	-39	-28.1	7	3-5,411-409;7-18,407-396;20-21,395-394	GA-GGAGGAGAGGAAGACGAA&CACGUGUUCUUCUCCUCCAUC	NA	NA	4	4	0	0	7.66806	14.5611	7.4784e-06	1.16209e-05	yes
ata-miR164c-3p	rna-TRITD_2Bv1G004200	485	506	497	-39	-29.5	6	3-15,504-492;17-21,489-485	GAUGGCUGGAGAAGAACAUGGA&CACGUGUUCUUCUCC-UCCAUC	NA	NA	4	NA	0	0	7.66806	0	4.0301e-05	4.90463e-05	yes
ata-miR164c-3p	rna-TRITD_2Bv1G004200-3	197	218	209	-39	-29.5	6	3-15,216-204;17-21,201-197	GAUGGCUGGAGAAGAACAUGGA&CACGUGUUCUUCUCC-UCCAUC	4	NA	4	NA	5.34379	0	7.66806	0	0.0031279	0.00315679	yes
ata-miR164c-3p	rna-TRITD_2Bv1G027920	204	225	215	-39	-27.4	10	3-5,223-221;6-18,219-207	CGCGGAGGAGGAGGACGACGGC&CACGU-GUUCUUCUCCUCCAUC	NA	0	NA	NA	0	32.5797	0	0	4.7581e-21	2.96707e-20	yes
ata-miR164c-3p	rna-TRITD_2Bv1G027920-2	204	225	215	-39	-27.4	10	3-5,223-221;6-18,219-207	CGCGGAGGAGGAGGACGACGGC&CACGU-GUUCUUCUCCUCCAUC	NA	2	NA	NA	0	16.2898	0	0	1.3905e-10	3.70846e-10	yes
ata-miR164c-3p	rna-TRITD_2Bv1G031580	33	54	44	-39	-27	12	1-3,54-52;8-21,46-33	GAUGGAGGAGGAGGCCCUGGUG&CAC-GUGUUCUUCUCCUCCAUC	4	NA	NA	NA	5.34379	0	0	0	0.0011173	0.00115938	yes
ata-miR164c-3p	rna-TRITD_2Bv1G039380	954	972	964	-39	-32.1	5.5	1-9,972-964;12-21,963-954	GAUGGAGGGG--GAGCACGUG&CACGUGUUCUUCUCCUCCAUC	3	NA	NA	NA	10.6876	0	0	0	5.0763e-07	8.3976e-07	yes
ata-miR164c-3p	rna-TRITD_2Bv1G039380-10	195	213	205	-39	-32.1	5.5	1-9,213-205;12-21,204-195	GAUGGAGGGG--GAGCACGUG&CACGUGUUCUUCUCCUCCAUC	3	NA	NA	NA	10.6876	0	0	0	5.0763e-07	8.3976e-07	yes
ata-miR164c-3p	rna-TRITD_2Bv1G039380-2	813	831	823	-39	-32.1	5.5	1-9,831-823;12-21,822-813	GAUGGAGGGG--GAGCACGUG&CACGUGUUCUUCUCCUCCAUC	2	NA	NA	NA	10.6876	0	0	0	5.0763e-07	8.3976e-07	yes
ata-miR164c-3p	rna-TRITD_2Bv1G039380-3	855	873	865	-39	-32.1	5.5	1-9,873-865;12-21,864-855	GAUGGAGGGG--GAGCACGUG&CACGUGUUCUUCUCCUCCAUC	4	NA	NA	NA	5.34379	0	0	0	0.0011173	0.00115938	yes
ata-miR164c-3p	rna-TRITD_2Bv1G039380-4	918	936	928	-39	-32.1	5.5	1-9,936-928;12-21,927-918	GAUGGAGGGG--GAGCACGUG&CACGUGUUCUUCUCCUCCAUC	4	NA	NA	NA	5.34379	0	0	0	0.0011173	0.00115938	yes
ata-miR164c-3p	rna-TRITD_2Bv1G039380-5	756	774	766	-39	-32.1	5.5	1-9,774-766;12-21,765-756	GAUGGAGGGG--GAGCACGUG&CACGUGUUCUUCUCCUCCAUC	4	NA	NA	NA	5.34379	0	0	0	0.0011173	0.00115938	yes
ata-miR164c-3p	rna-TRITD_2Bv1G039380-8	957	975	967	-39	-32.1	5.5	1-9,975-967;12-21,966-957	GAUGGAGGGG--GAGCACGUG&CACGUGUUCUUCUCCUCCAUC	4	NA	NA	NA	5.34379	0	0	0	0.0011173	0.00115938	yes
ata-miR164c-3p	rna-TRITD_2Bv1G045170	258	278	269	-39	-25.6	9.5	4-5,275-274;7-18,272-261;20-21,259-258	GAAGGAGGGGAAGAAGGCCAA&CACGUGUUCUUCUCCUCCAUC	NA	NA	3	NA	0	0	15.3361	0	5.6478e-10	1.27409e-09	yes
ata-miR164c-3p	rna-TRITD_2Bv1G045170-10	258	278	269	-39	-25.6	9.5	4-5,275-274;7-18,272-261;20-21,259-258	GAAGGAGGGGAAGAAGGCCAA&CACGUGUUCUUCUCCUCCAUC	NA	NA	3	NA	0	0	15.3361	0	5.6478e-10	1.27409e-09	yes
ata-miR164c-3p	rna-TRITD_2Bv1G045170-2	258	278	269	-39	-25.6	9.5	4-5,275-274;7-18,272-261;20-21,259-258	GAAGGAGGGGAAGAAGGCCAA&CACGUGUUCUUCUCCUCCAUC	NA	NA	3	NA	0	0	15.3361	0	5.6478e-10	1.27409e-09	yes
ata-miR164c-3p	rna-TRITD_2Bv1G045170-5	258	278	269	-39	-25.6	9.5	4-5,275-274;7-18,272-261;20-21,259-258	GAAGGAGGGGAAGAAGGCCAA&CACGUGUUCUUCUCCUCCAUC	NA	NA	2	NA	0	0	15.3361	0	5.6478e-10	1.27409e-09	yes
ata-miR164c-3p	rna-TRITD_2Bv1G048310	1017	1041	1028	-39	-25.5	13.5	1-5,1041-1037;6-18,1032-1020;20-21,1018-1017	GGAGGAGGAGGAGGAUUUGGAUGUG&CACGU----GUUCUUCUCCUCCAUC	3	NA	NA	NA	21.3752	0	0	0	7.7148e-14	2.51877e-13	yes
ata-miR164c-3p	rna-TRITD_2Bv1G054700	351	371	362	-39	-26.8	9	3-3,369-369;5-18,367-354;20-21,352-351	GAAGGAGGAGGAGGACGAGGA&CACGUGUUCUUCUCCUCCAUC	NA	NA	4	NA	0	0	7.66806	0	4.0301e-05	4.90463e-05	yes
ata-miR164c-3p	rna-TRITD_2Bv1G054700-2	351	371	362	-39	-26.8	9	3-3,369-369;5-18,367-354;20-21,352-351	GAAGGAGGAGGAGGACGAGGA&CACGUGUUCUUCUCCUCCAUC	NA	NA	3	NA	0	0	15.3361	0	5.6478e-10	1.27409e-09	yes
ata-miR164c-3p	rna-TRITD_2Bv1G054700-3	351	371	362	-39	-26.8	9	3-3,369-369;5-18,367-354;20-21,352-351	GAAGGAGGAGGAGGACGAGGA&CACGUGUUCUUCUCCUCCAUC	NA	NA	4	NA	0	0	7.66806	0	4.0301e-05	4.90463e-05	yes
ata-miR164c-3p	rna-TRITD_2Bv1G054700-4	351	371	362	-39	-26.8	9	3-3,369-369;5-18,367-354;20-21,352-351	GAAGGAGGAGGAGGACGAGGA&CACGUGUUCUUCUCCUCCAUC	NA	NA	2	NA	0	0	23.0042	0	6.9437e-15	2.46236e-14	yes
ata-miR164c-3p	rna-TRITD_2Bv1G056570	240	260	251	-39	-25.7	11	5-9,256-252;12-21,249-240	GAUGGAGGAGCUGAACAACAU&CACGUGUUCUUCUCCUCCAUC	NA	2	NA	2	0	252.492	0	160.172	0	0	yes
ata-miR164c-3p	rna-TRITD_2Bv1G059110	1416	1435	1427	-39	-27.1	4	2-3,1434-1433;5-18,1432-1419;20-21,1417-1416	GAAGGAGGAGAAGAACA-GUC&CACGUGUUCUUCUCCUCCAUC	2	4	3	4	42.7503	8.14491	23.0042	14.5611	9.85e-07	1.60704e-06	yes
ata-miR164c-3p	rna-TRITD_2Bv1G059110-2	1416	1435	1427	-39	-27.1	4	2-3,1434-1433;5-18,1432-1419;20-21,1417-1416	GAAGGAGGAGAAGAACA-GUC&CACGUGUUCUUCUCCUCCAUC	2	3	2	2	37.4066	16.2898	38.3403	29.1223	0.015975	0.016081	yes
ata-miR164c-3p	rna-TRITD_2Bv1G059110-3	1416	1435	1427	-39	-27.1	4	2-3,1434-1433;5-18,1432-1419;20-21,1417-1416	GAAGGAGGAGAAGAACA-GUC&CACGUGUUCUUCUCCUCCAUC	2	3	2	4	26.719	16.2898	30.6723	14.5611	0.03835	0.0385357	yes
ata-miR164c-3p	rna-TRITD_2Bv1G059110-4	1416	1435	1427	-39	-27.1	4	2-3,1434-1433;5-18,1432-1419;20-21,1417-1416	GAAGGAGGAGAAGAACA-GUC&CACGUGUUCUUCUCCUCCAUC	2	3	2	NA	69.4693	16.2898	53.6765	0	3.1346e-19	1.69796e-18	yes
ata-miR164c-3p	rna-TRITD_2Bv1G059110-5	1416	1435	1427	-39	-27.1	4	2-3,1434-1433;5-18,1432-1419;20-21,1417-1416	GAAGGAGGAGAAGAACA-GUC&CACGUGUUCUUCUCCUCCAUC	3	4	3	NA	21.3752	8.14491	23.0042	0	4.3552e-06	6.81208e-06	yes
ata-miR164c-3p	rna-TRITD_2Bv1G059110-6	1416	1435	1427	-39	-27.1	4	2-3,1434-1433;5-18,1432-1419;20-21,1417-1416	GAAGGAGGAGAAGAACA-GUC&CACGUGUUCUUCUCCUCCAUC	2	2	2	NA	53.4379	40.7246	53.6765	0	2.6457e-11	7.96431e-11	yes
ata-miR164c-3p	rna-TRITD_2Bv1G059110-7	1416	1435	1427	-39	-27.1	4	2-3,1434-1433;5-18,1432-1419;20-21,1417-1416	GAAGGAGGAGAAGAACA-GUC&CACGUGUUCUUCUCCUCCAUC	4	3	2	2	5.34379	16.2898	69.0126	43.6834	9.391e-16	3.65439e-15	yes
ata-miR164c-3p	rna-TRITD_2Bv1G063120	2705	2734	2723	-39	-28	22.5	1-5,2734-2730;6-10,2727-2723;11-21,2715-2705	GGUGGAGGAGAAAGGGAAGGGGCUUGCGUG&CACGU--GUUCU-------UCUCCUCCAUC	NA	NA	4	NA	0	0	7.66806	0	4.0301e-05	4.90463e-05	yes
ata-miR164c-3p	rna-TRITD_2Bv1G063120-3	2684	2713	2702	-39	-28	22.5	1-5,2713-2709;6-10,2706-2702;11-21,2694-2684	GGUGGAGGAGAAAGGGAAGGGGCUUGCGUG&CACGU--GUUCU-------UCUCCUCCAUC	NA	NA	4	NA	0	0	7.66806	0	4.0301e-05	4.90463e-05	yes
ata-miR164c-3p	rna-TRITD_2Bv1G063310	381	401	392	-39	-25.7	8.5	3-11,399-391;14-21,388-381	GAUGGGGGCUGAGAACAUGAG&CACGUGUUCUUCUCCUCCAUC	4	NA	3	NA	5.34379	0	23.0042	0	6.7202e-11	2.00246e-10	yes
ata-miR164c-3p	rna-TRITD_2Bv1G063310-2	381	401	392	-39	-25.7	8.5	3-11,399-391;14-21,388-381	GAUGGGGGCUGAGAACAUGAG&CACGUGUUCUUCUCCUCCAUC	NA	NA	3	3	0	0	15.3361	29.1223	1.8254e-11	5.5398e-11	yes
ata-miR164c-3p	rna-TRITD_2Bv1G067520	592	615	606	-39	-27.34	9	3-15,613-601;17-21,596-592	GGUGGCGGCGGGGAAGAGCACGGC&CACGUGUUCUUCUCC---UCCAUC	NA	NA	2	NA	0	0	23.0042	0	6.9437e-15	2.46236e-14	yes
ata-miR164c-3p	rna-TRITD_2Bv1G067520-2	592	615	606	-39	-27.34	9	3-15,613-601;17-21,596-592	GGUGGCGGCGGGGAAGAGCACGGC&CACGUGUUCUUCUCC---UCCAUC	NA	NA	2	NA	0	0	15.3361	0	5.6478e-10	1.27409e-09	yes
ata-miR164c-3p	rna-TRITD_2Bv1G067520-3	595	618	609	-39	-27.34	9	3-15,616-604;17-21,599-595	GGUGGCGGCGGGGAAGAGCACGGC&CACGUGUUCUUCUCC---UCCAUC	NA	NA	4	NA	0	0	7.66806	0	4.0301e-05	4.90463e-05	yes
ata-miR164c-3p	rna-TRITD_2Bv1G067520-4	523	546	537	-39	-27.34	9	3-15,544-532;17-21,527-523	GGUGGCGGCGGGGAAGAGCACGGC&CACGUGUUCUUCUCC---UCCAUC	NA	NA	2	NA	0	0	38.3403	0	9.1061e-25	6.90418e-24	yes
ata-miR164c-3p	rna-TRITD_2Bv1G071420	1173	1193	1184	-39	-25.7	7	2-3,1192-1191;5-12,1189-1182;15-21,1179-1173	GAUGGAGUUGGAGGACAGGUU&CACGUGUUCUUCUCCUCCAUC	NA	NA	NA	2	0	0	0	58.2445	1.2082e-37	1.91276e-36	yes
ata-miR164c-3p	rna-TRITD_2Bv1G075100	222	243	233	-39	-25.6	10.5	1-3,243-241;5-5,238-238;7-18,236-225;20-21,223-222	GGAGGAGGAGGAGGAGGUGGUG&CAC-GUGUUCUUCUCCUCCAUC	3	NA	NA	NA	16.0314	0	0	0	2.0333e-10	5.0325e-10	yes
ata-miR164c-3p	rna-TRITD_2Bv1G084440	612	638	629	-39	-29.5	15	1-12,638-627;13-18,620-615;20-21,613-612	GAGGGAGGACACCCUGGAGAGCACGUG&CACGUGUUCUUC------UCCUCCAUC	3	NA	NA	NA	16.0314	0	0	0	2.0333e-10	5.0325e-10	yes
ata-miR164c-3p	rna-TRITD_2Bv1G091000	279	302	293	-39	-25.9	15	3-6,300-297;9-12,294-291;13-21,287-279	GAUGGAGGACGAGAGGUUCGCGGC&CACGUGUUCUUC---UCCUCCAUC	NA	NA	2	NA	0	0	38.3403	0	9.1061e-25	6.90418e-24	yes
ata-miR164c-3p	rna-TRITD_2Bv1G091000-2	279	302	293	-39	-25.9	15	3-6,300-297;9-12,294-291;13-21,287-279	GAUGGAGGACGAGAGGUUCGCGGC&CACGUGUUCUUC---UCCUCCAUC	NA	NA	2	NA	0	0	38.3403	0	9.1061e-25	6.90418e-24	yes
ata-miR164c-3p	rna-TRITD_2Bv1G091000-2	615	636	626	-39	-25.4	9.5	3-5,634-632;6-18,630-618;20-21,616-615	GGAGGAGGAGGAGGAUGACGAG&CACGU-GUUCUUCUCCUCCAUC	NA	NA	4	NA	0	0	7.66806	0	4.0301e-05	4.90463e-05	yes
ata-miR164c-3p	rna-TRITD_2Bv1G091000-3	279	302	293	-39	-25.9	15	3-6,300-297;9-12,294-291;13-21,287-279	GAUGGAGGACGAGAGGUUCGCGGC&CACGUGUUCUUC---UCCUCCAUC	NA	NA	2	NA	0	0	69.0126	0	1.2694e-44	2.85383e-43	yes
ata-miR164c-3p	rna-TRITD_2Bv1G091000-6	279	302	293	-39	-25.9	15	3-6,300-297;9-12,294-291;13-21,287-279	GAUGGAGGACGAGAGGUUCGCGGC&CACGUGUUCUUC---UCCUCCAUC	NA	NA	3	NA	0	0	23.0042	0	6.9437e-15	2.46236e-14	yes
ata-miR164c-3p	rna-TRITD_2Bv1G095250-2	145	164	156	-39	-26.9	7.5	1-2,164-163;4-7,161-158;9-21,157-145	GGUGGAGGAGGAG-GCAUCUG&CACGUGUUCUUCUCCUCCAUC	NA	NA	NA	2	0	0	0	43.6834	3.2096e-28	2.99452e-27	yes
ata-miR164c-3p	rna-TRITD_2Bv1G108600-5	518	540	530	-39	-25.5	10.5	4-8,537-533;9-15,531-525;16-21,523-518	GGUGGAGGGAGGAGAAGCACCAU&CACGUGUU-CUUCUCC-UCCAUC	NA	4	NA	NA	0	8.14491	0	0	2.0267e-05	2.72401e-05	yes
ata-miR164c-3p	rna-TRITD_2Bv1G112240-4	102	123	114	-39	-26.1	9	3-3,121-121;5-13,119-111;14-20,109-103	CGUGGAGGUGGAGGAACAGGGG&CACGUGUUCUUCU-CCUCCAUC	NA	NA	3	NA	0	0	15.3361	0	5.6478e-10	1.27409e-09	yes
ata-miR164c-3p	rna-TRITD_2Bv1G122100	852	873	865	-39	-26.1	7	2-4,872-870;6-13,869-862;14-21,859-852	GAUGGGGGUGGGAAGGAC-CGUC&CACGUGUUCUUCU--CCUCCAUC	NA	NA	NA	1	0	0	0	101.928	5.55e-66	3.11377e-64	yes
ata-miR164c-3p	rna-TRITD_2Bv1G122100	948	967	959	-39	-25.9	9.5	4-5,964-963;7-21,962-948	GAUGGAGGGGGAGAA-GCUUA&CACGUGUUCUUCUCCUCCAUC	3	NA	NA	NA	26.719	0	0	0	2.8397e-17	1.24171e-16	yes
ata-miR164c-3p	rna-TRITD_2Bv1G133560	591	608	602	-39	-26.5	10	2-7,607-602;11-21,601-591	GAUGGAGGAGG---GCGCGUU&CACGUGUUCUUCUCCUCCAUC	NA	3	3	2	0	32.5797	46.0084	87.3668	2.2175e-20	1.31679e-19	yes
ata-miR164c-3p	rna-TRITD_2Bv1G144910	2115	2136	2126	-39	-26.3	9.5	1-2,2136-2135;5-8,2132-2129;9-20,2127-2116	AGUGGAGGAGGAGAAGCAGCUG&CACGUGUU-CUUCUCCUCCAUC	NA	4	4	NA	0	8.14491	7.66806	0	0.0012219	0.0012592	yes
ata-miR164c-3p	rna-TRITD_2Bv1G146780	669	690	680	-39	-27.5	7	1-4,690-687;5-7,685-683;9-19,681-671	CCUGGAGGAGGAGCACAUCGUG&CACG-UGUUCUUCUCCUCCAUC	NA	2	NA	4	0	65.1593	0	14.5611	5.3115e-31	6.18128e-30	yes
ata-miR164c-3p	rna-TRITD_2Bv1G150600	468	489	479	-39	-26.6	9	4-9,486-481;10-18,479-471;20-21,469-468	GAAGGAGGAGAAGGAGCACAAG&CACGUGUUC-UUCUCCUCCAUC	3	NA	3	NA	10.6876	0	15.3361	0	4.23e-06	6.61831e-06	yes
ata-miR164c-3p	rna-TRITD_2Bv1G150600-3	312	333	323	-39	-26.6	9	4-9,330-325;10-18,323-315;20-21,313-312	GAAGGAGGAGAAGGAGCACAAG&CACGUGUUC-UUCUCCUCCAUC	NA	NA	4	NA	0	0	7.66806	0	4.0301e-05	4.90463e-05	yes
ata-miR164c-3p	rna-TRITD_2Bv1G151480	944	965	956	-39	-25.4	10	3-3,963-963;5-15,961-951;16-21,949-944	GGUGGGCGGAGGAGGACGAGCA&CACGUGUUCUUCUCC-UCCAUC	NA	NA	4	NA	0	0	7.66806	0	4.0301e-05	4.90463e-05	yes
ata-miR164c-3p	rna-TRITD_2Bv1G152970	405	426	417	-39	-25.8	11.5	3-13,424-414;14-18,412-408	GUCGGAGGCGGGGGAGCGCGGG&CACGUGUUCUUCU-CCUCCAUC	2	NA	NA	NA	53.4379	0	0	0	1.5666e-34	2.08722e-33	yes
ata-miR164c-3p	rna-TRITD_2Bv1G157230	618	638	629	-39	-29.1	8.5	4-12,635-627;14-21,625-618	GGUGGAGGUGAAGAGCGCCAG&CACGUGUUCUUCUCCUCCAUC	NA	NA	2	2	0	0	337.395	407.712	0	0	yes
ata-miR164c-3p	rna-TRITD_2Bv1G162800	886	905	896	-39	-26.4	5	1-2,905-904;4-5,903-902;6-18,900-888;20-21,887-886	GA-GGAGGAGAAGAACUAC-UG&CACGU-GUUCUUCUCCUCCAUC	NA	NA	3	NA	0	0	23.0042	0	6.9437e-15	2.46236e-14	yes
ata-miR164c-3p	rna-TRITD_2Bv1G162800-2	382	401	392	-39	-26.4	5	1-2,401-400;4-5,399-398;6-18,396-384;20-21,383-382	GA-GGAGGAGAAGAACUAC-UG&CACGU-GUUCUUCUCCUCCAUC	NA	NA	3	NA	0	0	15.3361	0	5.6478e-10	1.27409e-09	yes
ata-miR164c-3p	rna-TRITD_2Bv1G162830	332	354	344	-39	-26.3	7	3-4,352-351;5-15,349-339;16-20,337-333	UAUGGAUGGAGAAGAACAUCGGC&CACG-UGUUCUUCUCC-UCCAUC	3	NA	NA	NA	10.6876	0	0	0	5.0763e-07	8.3976e-07	yes
ata-miR164c-3p	rna-TRITD_2Bv1G163500	288	314	305	-39	-27.8	20	3-11,312-304;12-21,297-288	GGUGGAGGGGCUCGUGGGGAGCGCGGG&CACGUGUUCUU------CUCCUCCAUC	NA	NA	NA	2	0	0	0	72.8056	4.4062e-47	1.09417e-45	yes
ata-miR164c-3p	rna-TRITD_2Bv1G201110-3	1391	1412	1403	-39	-26.3	9.5	3-3,1410-1410;5-14,1408-1399;15-20,1397-1392	CGUGGAGCGAGGAGAGCAGGAA&CACGUGUUCUUCUC-CUCCAUC	3	NA	NA	NA	10.6876	0	0	0	5.0763e-07	8.3976e-07	yes
ata-miR164c-3p	rna-TRITD_2Bv1G218160	720	743	734	-39	-25.8	10	1-12,743-732;13-14,728-727;16-21,725-720	GAUGGAUGAAUUGGAGAGCAUGUG&CACGUGUUCUUC---UCCUCCAUC	NA	2	NA	NA	0	32.5797	0	0	4.7581e-21	2.96707e-20	yes
ata-miR164c-3p	rna-TRITD_2Bv1G218160-2	441	464	455	-39	-25.8	10	1-12,464-453;13-14,449-448;16-21,446-441	GAUGGAUGAAUUGGAGAGCAUGUG&CACGUGUUCUUC---UCCUCCAUC	NA	3	NA	NA	0	16.2898	0	0	1.3905e-10	3.70846e-10	yes
ata-miR164c-3p	rna-TRITD_2Bv1G220180	393	419	410	-39	-30.6	9	2-15,418-405;16-21,398-393	GAUGGAGAGGAAGGAGAAGAGCGCGUC&CACGUGUUCUUCUCC------UCCAUC	3	NA	NA	NA	10.6876	0	0	0	5.0763e-07	8.3976e-07	yes
ata-miR164c-3p	rna-TRITD_2Bv1G230660	357	378	368	-39	-26.9	8.5	1-1,378-378;3-5,376-374;6-18,372-360;20-21,358-357	GGAGGAGGAGGAGGACGGCGCG&CACGU-GUUCUUCUCCUCCAUC	2	NA	NA	4	74.8131	0	0	14.5611	9.3676e-37	1.39803e-35	yes
ata-miR164c-3p	rna-TRITD_2Bv1G234330-2	933	954	944	-39	-31.1	6	3-8,952-947;9-21,945-933	GAUGGAGGAGAAGAAAUACGCU&CACGUGUU-CUUCUCCUCCAUC	2	NA	NA	NA	26.719	0	0	0	2.8397e-17	1.24171e-16	yes
ata-miR164c-3p	rna-TRITD_2Bv1G236750	267	287	278	-39	-25.4	11	3-5,285-283;7-18,281-270	GGGGGAGGAGGGGAAGAUGGG&CACGUGUUCUUCUCCUCCAUC	NA	2	NA	NA	0	81.4491	0	0	1.0896e-52	3.58685e-51	yes
ata-miR164c-3p	rna-TRITD_2Bv1G243920-2	303	323	314	-39	-25.8	9	3-3,321-321;5-18,319-306	AGGGGAGGAGAAGGACAAGGA&CACGUGUUCUUCUCCUCCAUC	4	NA	NA	NA	5.34379	0	0	0	0.0011173	0.00115938	yes
ata-miR164c-3p	rna-TRITD_2Bv1G244140-2	195	214	206	-39	-26.4	6	1-4,214-211;6-15,210-201;17-18,199-198;20-21,196-195	GAAGGCGGAGGAGGAC-CGUG&CACGUGUUCUUCUCCUCCAUC	3	3	NA	NA	10.6876	16.2898	0	0	1.9327e-06	3.08282e-06	yes
ata-miR164c-3p	rna-TRITD_2Bv1G244690	325	346	336	-39	-25.5	9.5	1-2,346-345;3-5,343-341;8-9,338-337;11-21,335-325	GGUGGAGGAGGUGACGACGAUG&CA-CGUGUUCUUCUCCUCCAUC	3	NA	NA	4	21.3752	0	0	14.5611	2.1927e-08	4.07431e-08	yes
ata-miR164c-3p	rna-TRITD_2Bv1G246180	1281	1301	1292	-39	-25.6	9	1-3,1301-1299;5-11,1297-1291;13-19,1289-1283	CCUGGAGGACGAGGACGAGUG&CACGUGUUCUUCUCCUCCAUC	NA	NA	NA	3	0	0	0	29.1223	8.0522e-19	3.8229e-18	yes
ata-miR164c-3p	rna-TRITD_2Bv1G246180-2	549	569	560	-39	-25.6	9	1-3,569-567;5-11,565-559;13-19,557-551	CCUGGAGGACGAGGACGAGUG&CACGUGUUCUUCUCCUCCAUC	NA	4	NA	NA	0	8.14491	0	0	2.0267e-05	2.72401e-05	yes
ata-miR164c-3p	rna-TRITD_2Bv1G258370	105	126	116	-39	-25.7	9	4-6,123-121;7-18,119-108;20-21,106-105	GAGGGAGGAGAAGGAUCACCAU&CACGUG-UUCUUCUCCUCCAUC	NA	NA	4	NA	0	0	7.66806	0	4.0301e-05	4.90463e-05	yes
ata-miR164c-3p	rna-TRITD_2Bv1G258370-2	105	126	116	-39	-25.7	9	4-6,123-121;7-18,119-108;20-21,106-105	GAGGGAGGAGAAGGAUCACCAU&CACGUG-UUCUUCUCCUCCAUC	4	NA	4	NA	5.34379	0	7.66806	0	0.0031279	0.00315679	yes
ata-miR164c-3p	rna-TRITD_2Bv1G258370-4	105	126	116	-39	-25.7	9	4-6,123-121;7-18,119-108;20-21,106-105	GAGGGAGGAGAAGGAUCACCAU&CACGUG-UUCUUCUCCUCCAUC	4	NA	NA	NA	5.34379	0	0	0	0.0011173	0.00115938	yes
ata-miR164c-3p	rna-TRITD_2Bv1G258370-5	105	126	116	-39	-25.7	9	4-6,123-121;7-18,119-108;20-21,106-105	GAGGGAGGAGAAGGAUCACCAU&CACGUG-UUCUUCUCCUCCAUC	2	NA	NA	NA	10.6876	0	0	0	5.0763e-07	8.3976e-07	yes
ata-miR164c-3p	rna-TRITD_3Av1G009930	366	387	377	-39	-27.7	8.5	1-2,387-386;3-4,384-383;7-21,380-366	GGUGGAGGAGGAGAAGCUGCUG&CA-CGUGUUCUUCUCCUCCAUC	2	3	3	3	69.4693	40.7246	46.0084	58.2445	0.025939	0.0260768	yes
ata-miR164c-3p	rna-TRITD_3Av1G038000	897	918	909	-39	-25.6	9.5	3-3,916-916;5-5,914-914;7-12,912-907;13-21,905-897	GGUGGAGGAGGAAGAAGAGGAA&CACGUGUUCUUC-UCCUCCAUC	4	3	2	NA	5.34379	24.4347	92.0168	0	4.2608e-38	7.65545e-37	yes
ata-miR164c-3p	rna-TRITD_3Av1G038000-2	432	453	444	-39	-25.6	9.5	3-3,451-451;5-5,449-449;7-12,447-442;13-21,440-432	GGUGGAGGAGGAAGAAGAGGAA&CACGUGUUCUUC-UCCUCCAUC	2	NA	2	NA	37.4066	0	138.025	0	9.4405e-63	4.71813e-61	yes
ata-miR164c-3p	rna-TRITD_3Av1G039120	312	332	323	-39	-26.5	9.5	3-3,330-330;5-18,328-315;20-21,313-312	GGAGGAGGAGGAGGACGAGGU&CACGUGUUCUUCUCCUCCAUC	3	NA	NA	2	10.6876	0	0	160.172	0	0	yes
ata-miR164c-3p	rna-TRITD_3Av1G047590	559	580	570	-39	-25.4	11	1-4,580-577;6-8,576-574;9-18,571-562	CAAGGAGGAGGAGGUGAC-CGUG&CACGUGUU--CUUCUCCUCCAUC	NA	NA	4	NA	0	0	7.66806	0	4.0301e-05	4.90463e-05	yes
ata-miR164c-3p	rna-TRITD_3Av1G047590-2	217	238	228	-39	-25.4	11	1-4,238-235;6-8,234-232;9-18,229-220	CAAGGAGGAGGAGGUGAC-CGUG&CACGUGUU--CUUCUCCUCCAUC	NA	NA	4	NA	0	0	7.66806	0	4.0301e-05	4.90463e-05	yes
ata-miR164c-3p	rna-TRITD_3Av1G047590-3	265	286	276	-39	-25.4	11	1-4,286-283;6-8,282-280;9-18,277-268	CAAGGAGGAGGAGGUGAC-CGUG&CACGUGUU--CUUCUCCUCCAUC	NA	NA	4	NA	0	0	7.66806	0	4.0301e-05	4.90463e-05	yes
ata-miR164c-3p	rna-TRITD_3Av1G047590-5	265	286	276	-39	-25.4	11	1-4,286-283;6-8,282-280;9-18,277-268	CAAGGAGGAGGAGGUGAC-CGUG&CACGUGUU--CUUCUCCUCCAUC	NA	NA	3	NA	0	0	15.3361	0	5.6478e-10	1.27409e-09	yes
ata-miR164c-3p	rna-TRITD_3Av1G047590-6	265	286	276	-39	-25.4	11	1-4,286-283;6-8,282-280;9-18,277-268	CAAGGAGGAGGAGGUGAC-CGUG&CACGUGUU--CUUCUCCUCCAUC	NA	NA	4	NA	0	0	7.66806	0	4.0301e-05	4.90463e-05	yes
ata-miR164c-3p	rna-TRITD_3Av1G053320-3	50	70	61	-39	-26.1	9	1-2,70-69;5-18,66-53	AUGGGAGGAGGAGGACAAAUG&CACGUGUUCUUCUCCUCCAUC	NA	NA	3	NA	0	0	15.3361	0	5.6478e-10	1.27409e-09	yes
ata-miR164c-3p	rna-TRITD_3Av1G076970	1821	1841	1832	-39	-29.4	7.5	4-15,1838-1827;17-21,1825-1821	GGUGGUGGAGAAGAACGCAGG&CACGUGUUCUUCUCCUCCAUC	NA	NA	2	NA	0	0	145.693	0	0	0	yes
ata-miR164c-3p	rna-TRITD_3Av1G079570	1476	1500	1488	-39	-26.2	10	1-2,1500-1499;3-7,1497-1493;8-12,1490-1486;13-21,1484-1476	GAUGGAGGAGGAAGAUGAUGCGAUG&CA-CGUGU--UCUUC-UCCUCCAUC	NA	NA	NA	2	0	0	0	58.2445	1.2082e-37	1.91276e-36	yes
ata-miR164c-3p	rna-TRITD_3Av1G079570-2	1473	1497	1485	-39	-26.2	10	1-2,1497-1496;3-7,1494-1490;8-12,1487-1483;13-21,1481-1473	GAUGGAGGAGGAAGAUGAUGCGAUG&CA-CGUGU--UCUUC-UCCUCCAUC	NA	3	NA	3	0	16.2898	0	29.1223	2.1611e-11	6.51072e-11	yes
ata-miR164c-3p	rna-TRITD_3Av1G079570-3	1395	1419	1407	-39	-26.2	10	1-2,1419-1418;3-7,1416-1412;8-12,1409-1405;13-21,1403-1395	GAUGGAGGAGGAAGAUGAUGCGAUG&CA-CGUGU--UCUUC-UCCUCCAUC	NA	3	NA	4	0	24.4347	0	14.5611	1.512e-09	3.36369e-09	yes
ata-miR164c-3p	rna-TRITD_3Av1G137840-12	288	309	299	-39	-25.7	10.5	3-5,307-305;7-9,303-301;10-20,299-289	AGUGGAGGAGGACGAGGACGAG&CACGUGUUC-UUCUCCUCCAUC	NA	NA	NA	4	0	0	0	14.5611	1.7618e-09	3.36369e-09	yes
ata-miR164c-3p	rna-TRITD_3Av1G141200-2	807	827	818	-39	-26.8	9	1-2,827-826;5-5,823-823;7-21,821-807	GGUGGAGGGGAAGAGGGAAUG&CACGUGUUCUUCUCCUCCAUC	NA	4	NA	NA	0	8.14491	0	0	2.0267e-05	2.72401e-05	yes
ata-miR164c-3p	rna-TRITD_3Av1G150470	93	128	119	-39	-26	19.5	1-10,128-119;12-16,117-113;17-21,97-93	GGUGGCGGUGCAGCUCGCCAAGGAGUGGAGCACGUG&CACGUGUUCUUCUCCU---------------CCAUC	3	NA	NA	NA	16.0314	0	0	0	2.0333e-10	5.0325e-10	yes
ata-miR164c-3p	rna-TRITD_3Av1G160580	312	332	323	-39	-25.7	9.5	3-5,330-328;7-18,326-315;20-21,313-312	GGAGGAGGAGGAGGAAGCGGC&CACGUGUUCUUCUCCUCCAUC	NA	4	NA	NA	0	8.14491	0	0	2.0267e-05	2.72401e-05	yes
ata-miR164c-3p	rna-TRITD_3Av1G166580-2	47	70	60	-39	-29.4	8.5	1-9,70-62;10-13,60-57;14-21,54-47	GAUGGAGGCUGGAGCGGGCGCGUG&CACGUGUUC-UUCU--CCUCCAUC	NA	2	NA	NA	0	24.4347	0	0	8.3638e-16	3.25819e-15	yes
ata-miR164c-3p	rna-TRITD_3Av1G166580-3	47	70	60	-39	-29.4	8.5	1-9,70-62;10-13,60-57;14-21,54-47	GAUGGAGGCUGGAGCGGGCGCGUG&CACGUGUUC-UUCU--CCUCCAUC	NA	4	NA	NA	0	8.14491	0	0	2.0267e-05	2.72401e-05	yes
ata-miR164c-3p	rna-TRITD_3Av1G166580-4	47	70	60	-39	-29.4	8.5	1-9,70-62;10-13,60-57;14-21,54-47	GAUGGAGGCUGGAGCGGGCGCGUG&CACGUGUUC-UUCU--CCUCCAUC	NA	2	NA	NA	0	32.5797	0	0	4.7581e-21	2.96707e-20	yes
ata-miR164c-3p	rna-TRITD_3Av1G166790	2664	2694	2685	-39	-27.6	19.5	1-10,2694-2685;11-16,2677-2672;17-21,2668-2664	GGUGGCAAAGGAGAAACUGGAGGAACGCGUG&CACGUGUUCU-------UCUCCU---CCAUC	NA	NA	NA	4	0	0	0	14.5611	1.7618e-09	3.36369e-09	yes
ata-miR164c-3p	rna-TRITD_3Av1G166790-11	2673	2703	2694	-39	-27.6	19.5	1-10,2703-2694;11-16,2686-2681;17-21,2677-2673	GGUGGCAAAGGAGAAACUGGAGGAACGCGUG&CACGUGUUCU-------UCUCCU---CCAUC	NA	NA	NA	4	0	0	0	14.5611	1.7618e-09	3.36369e-09	yes
ata-miR164c-3p	rna-TRITD_3Av1G166790-13	2673	2703	2694	-39	-27.6	19.5	1-10,2703-2694;11-16,2686-2681;17-21,2677-2673	GGUGGCAAAGGAGAAACUGGAGGAACGCGUG&CACGUGUUCU-------UCUCCU---CCAUC	NA	NA	NA	4	0	0	0	14.5611	1.7618e-09	3.36369e-09	yes
ata-miR164c-3p	rna-TRITD_3Av1G166790-16	2343	2373	2364	-39	-27.6	19.5	1-10,2373-2364;11-16,2356-2351;17-21,2347-2343	GGUGGCAAAGGAGAAACUGGAGGAACGCGUG&CACGUGUUCU-------UCUCCU---CCAUC	NA	NA	NA	4	0	0	0	14.5611	1.7618e-09	3.36369e-09	yes
ata-miR164c-3p	rna-TRITD_3Av1G166790-2	2664	2694	2685	-39	-27.6	19.5	1-10,2694-2685;11-16,2677-2672;17-21,2668-2664	GGUGGCAAAGGAGAAACUGGAGGAACGCGUG&CACGUGUUCU-------UCUCCU---CCAUC	NA	NA	NA	4	0	0	0	14.5611	1.7618e-09	3.36369e-09	yes
ata-miR164c-3p	rna-TRITD_3Av1G166790-30	30	60	51	-39	-27.6	19.5	1-10,60-51;11-16,43-38;17-21,34-30	GGUGGCAAAGGAGAAACUGGAGGAACGCGUG&CACGUGUUCU-------UCUCCU---CCAUC	NA	NA	NA	4	0	0	0	14.5611	1.7618e-09	3.36369e-09	yes
ata-miR164c-3p	rna-TRITD_3Av1G166790-4	2664	2694	2685	-39	-27.6	19.5	1-10,2694-2685;11-16,2677-2672;17-21,2668-2664	GGUGGCAAAGGAGAAACUGGAGGAACGCGUG&CACGUGUUCU-------UCUCCU---CCAUC	NA	NA	NA	4	0	0	0	14.5611	1.7618e-09	3.36369e-09	yes
ata-miR164c-3p	rna-TRITD_3Av1G184410	537	557	548	-39	-27.3	7.5	1-4,557-554;7-18,551-540	CAAGGGGGAGAAGAAGUCGUG&CACGUGUUCUUCUCCUCCAUC	3	NA	NA	NA	10.6876	0	0	0	5.0763e-07	8.3976e-07	yes
ata-miR164c-3p	rna-TRITD_3Av1G184410-2	807	827	818	-39	-27.3	7.5	1-4,827-824;7-18,821-810	CAAGGGGGAGAAGAAGUCGUG&CACGUGUUCUUCUCCUCCAUC	4	NA	NA	NA	5.34379	0	0	0	0.0011173	0.00115938	yes
ata-miR164c-3p	rna-TRITD_3Av1G187450	729	750	740	-39	-25.6	9	3-5,748-746;7-7,744-744;8-20,742-730	CAUGGAGGAGGAGAUAGACGAG&CACGUGU-UCUUCUCCUCCAUC	NA	NA	2	NA	0	0	38.3403	0	9.1061e-25	6.90418e-24	yes
ata-miR164c-3p	rna-TRITD_3Av1G187450-2	735	756	746	-39	-25.6	9	3-5,754-752;7-7,750-750;8-20,748-736	CAUGGAGGAGGAGAUAGACGAG&CACGUGU-UCUUCUCCUCCAUC	NA	NA	2	NA	0	0	92.0168	0	1.5103e-59	6.79284e-58	yes
ata-miR164c-3p	rna-TRITD_3Av1G205090	339	359	350	-39	-30.1	7	3-18,357-342;20-21,340-339	GAAGGAGGAGGAGGAUACGGC&CACGUGUUCUUCUCCUCCAUC	NA	3	NA	NA	0	24.4347	0	0	8.3638e-16	3.25819e-15	yes
ata-miR164c-3p	rna-TRITD_3Av1G206980	363	384	375	-39	-26	11.5	3-6,382-379;9-10,376-375;11-21,373-363	GGUGGAGGAGAUGGUCCGCGAG&CACGUGUUCU-UCUCCUCCAUC	NA	2	NA	NA	0	32.5797	0	0	4.7581e-21	2.96707e-20	yes
ata-miR164c-3p	rna-TRITD_3Av1G206980-2	363	384	375	-39	-26	11.5	3-6,382-379;9-10,376-375;11-21,373-363	GGUGGAGGAGAUGGUCCGCGAG&CACGUGUUCU-UCUCCUCCAUC	NA	3	NA	NA	0	16.2898	0	0	1.3905e-10	3.70846e-10	yes
ata-miR164c-3p	rna-TRITD_3Av1G206980-3	291	312	303	-39	-26	11.5	3-6,310-307;9-10,304-303;11-21,301-291	GGUGGAGGAGAUGGUCCGCGAG&CACGUGUUCU-UCUCCUCCAUC	NA	2	NA	NA	0	32.5797	0	0	4.7581e-21	2.96707e-20	yes
ata-miR164c-3p	rna-TRITD_3Av1G206980-4	309	330	321	-39	-26	11.5	3-6,328-325;9-10,322-321;11-21,319-309	GGUGGAGGAGAUGGUCCGCGAG&CACGUGUUCU-UCUCCUCCAUC	NA	2	NA	NA	0	24.4347	0	0	8.3638e-16	3.25819e-15	yes
ata-miR164c-3p	rna-TRITD_3Av1G210690-3	522	543	533	-39	-32.9	6	1-8,543-536;9-19,534-524	CCUGGAGGAGGAGAAGCACGUG&CACGUGUU-CUUCUCCUCCAUC	NA	NA	4	NA	0	0	7.66806	0	4.0301e-05	4.90463e-05	yes
ata-miR164c-3p	rna-TRITD_3Av1G214790	1432	1451	1443	-39	-26.9	9	3-7,1449-1445;9-18,1444-1435	CAGGGAGGAGGAG-ACACGGG&CACGUGUUCUUCUCCUCCAUC	NA	NA	4	2	0	0	7.66806	58.2445	6.5432e-31	7.58312e-30	yes
ata-miR164c-3p	rna-TRITD_3Av1G215040	183	203	194	-39	-28.6	8	3-5,201-199;7-18,197-186;20-21,184-183	GAAGGAGGAGGAGAAGGCGCG&CACGUGUUCUUCUCCUCCAUC	NA	4	NA	4	0	8.14491	0	14.5611	8.1251e-06	1.24873e-05	yes
ata-miR164c-3p	rna-TRITD_3Av1G215040-2	288	308	299	-39	-28.6	8	3-5,306-304;7-18,302-291;20-21,289-288	GAAGGAGGAGGAGAAGGCGCG&CACGUGUUCUUCUCCUCCAUC	NA	4	NA	NA	0	8.14491	0	0	2.0267e-05	2.72401e-05	yes
ata-miR164c-3p	rna-TRITD_3Av1G219960	95	120	111	-39	-27.4	14	1-1,120-120;3-11,118-110;12-20,104-96	AAUGGAGGAGCACGAAAGAGCACGCG&CACGUGUUCUU-----CUCCUCCAUC	2	3	NA	4	26.719	32.5797	0	14.5611	2.2156e-07	4.07902e-07	yes
ata-miR164c-3p	rna-TRITD_3Av1G234310	577	600	591	-39	-26.7	9	3-12,598-589;13-17,587-583;18-21,580-577	GAUGACGAGGAGGAGGAGCACGAC&CACGUGUUCUUC-UCCUC--CAUC	NA	2	NA	NA	0	81.4491	0	0	1.0896e-52	3.58685e-51	yes
ata-miR164c-3p	rna-TRITD_3Av1G234310-2	574	597	588	-39	-26.7	9	3-12,595-586;13-17,584-580;18-21,577-574	GAUGACGAGGAGGAGGAGCACGAC&CACGUGUUCUUC-UCCUC--CAUC	NA	2	NA	NA	0	89.5941	0	0	5.6447e-58	2.36682e-56	yes
ata-miR164c-3p	rna-TRITD_3Av1G241540-11	4887	4907	4898	-39	-28.3	9.5	4-20,4904-4888	CGUGGAGGAGGAGAAUGCUCC&CACGUGUUCUUCUCCUCCAUC	NA	4	4	NA	0	8.14491	7.66806	0	0.0012219	0.0012592	yes
ata-miR164c-3p	rna-TRITD_3Av1G241540-12	4887	4907	4898	-39	-28.3	9.5	4-20,4904-4888	CGUGGAGGAGGAGAAUGCUCC&CACGUGUUCUUCUCCUCCAUC	NA	4	NA	NA	0	8.14491	0	0	2.0267e-05	2.72401e-05	yes
ata-miR164c-3p	rna-TRITD_3Av1G241540-13	4887	4907	4898	-39	-28.3	9.5	4-20,4904-4888	CGUGGAGGAGGAGAAUGCUCC&CACGUGUUCUUCUCCUCCAUC	NA	4	NA	NA	0	8.14491	0	0	2.0267e-05	2.72401e-05	yes
ata-miR164c-3p	rna-TRITD_3Av1G241540-2	2943	2963	2954	-39	-28.3	9.5	4-20,2960-2944	CGUGGAGGAGGAGAAUGCUCC&CACGUGUUCUUCUCCUCCAUC	NA	NA	4	NA	0	0	7.66806	0	4.0301e-05	4.90463e-05	yes
ata-miR164c-3p	rna-TRITD_3Av1G241540-3	2787	2807	2798	-39	-28.3	9.5	4-20,2804-2788	CGUGGAGGAGGAGAAUGCUCC&CACGUGUUCUUCUCCUCCAUC	NA	NA	2	NA	0	0	15.3361	0	5.6478e-10	1.27409e-09	yes
ata-miR164c-3p	rna-TRITD_3Av1G241540-5	4671	4691	4682	-39	-28.3	9.5	4-20,4688-4672	CGUGGAGGAGGAGAAUGCUCC&CACGUGUUCUUCUCCUCCAUC	NA	4	NA	NA	0	8.14491	0	0	2.0267e-05	2.72401e-05	yes
ata-miR164c-3p	rna-TRITD_3Av1G241540-7	4782	4802	4793	-39	-28.3	9.5	4-20,4799-4783	CGUGGAGGAGGAGAAUGCUCC&CACGUGUUCUUCUCCUCCAUC	NA	4	NA	NA	0	8.14491	0	0	2.0267e-05	2.72401e-05	yes
ata-miR164c-3p	rna-TRITD_3Av1G241540-8	4776	4796	4787	-39	-28.3	9.5	4-20,4793-4777	CGUGGAGGAGGAGAAUGCUCC&CACGUGUUCUUCUCCUCCAUC	NA	2	4	NA	0	16.2898	7.66806	0	1.275e-06	2.06217e-06	yes
ata-miR164c-3p	rna-TRITD_3Av1G241540-9	4887	4907	4898	-39	-28.3	9.5	4-20,4904-4888	CGUGGAGGAGGAGAAUGCUCC&CACGUGUUCUUCUCCUCCAUC	NA	4	4	NA	0	8.14491	7.66806	0	0.0012219	0.0012592	yes
ata-miR164c-3p	rna-TRITD_3Av1G245590-2	738	759	749	-39	-28	9	1-8,759-752;9-9,750-750;11-19,748-740	CCUGGAGGAGGUGCAGCGCGUG&CACGUGUU-CUUCUCCUCCAUC	4	NA	NA	NA	5.34379	0	0	0	0.0011173	0.00115938	yes
ata-miR164c-3p	rna-TRITD_3Av1G245590-4	372	393	383	-39	-28	9	1-8,393-386;9-9,384-384;11-19,382-374	CCUGGAGGAGGUGCAGCGCGUG&CACGUGUU-CUUCUCCUCCAUC	4	NA	NA	NA	5.34379	0	0	0	0.0011173	0.00115938	yes
ata-miR164c-3p	rna-TRITD_3Av1G245590-5	774	795	785	-39	-28	9	1-8,795-788;9-9,786-786;11-19,784-776	CCUGGAGGAGGUGCAGCGCGUG&CACGUGUU-CUUCUCCUCCAUC	4	NA	NA	NA	5.34379	0	0	0	0.0011173	0.00115938	yes
ata-miR164c-3p	rna-TRITD_3Av1G245590-6	435	456	446	-39	-28	9	1-8,456-449;9-9,447-447;11-19,445-437	CCUGGAGGAGGUGCAGCGCGUG&CACGUGUU-CUUCUCCUCCAUC	4	NA	NA	NA	5.34379	0	0	0	0.0011173	0.00115938	yes
ata-miR164c-3p	rna-TRITD_3Av1G249780-2	357	378	368	-39	-31.4	7.5	3-5,376-374;6-21,372-357	GGUGGAGGAGGAGGACGACGAG&CACGU-GUUCUUCUCCUCCAUC	NA	NA	2	NA	0	0	76.6806	0	1.3514e-49	3.94939e-48	yes
ata-miR164c-3p	rna-TRITD_3Av1G265300-2	801	827	818	-39	-26.2	12.5	3-15,825-813;16-21,806-801	GGUGGGCCACGUGGGGAAGGGCACGCC&CACGUGUUCUUCUCC------UCCAUC	NA	NA	NA	4	0	0	0	14.5611	1.7618e-09	3.36369e-09	yes
ata-miR164c-3p	rna-TRITD_3Av1G272740-12	3078	3098	3089	-39	-26	11	5-18,3094-3081	UAAGGAGGAGAGGAACAAAAU&CACGUGUUCUUCUCCUCCAUC	NA	4	NA	NA	0	8.14491	0	0	2.0267e-05	2.72401e-05	yes
ata-miR164c-3p	rna-TRITD_3Av1G272740-13	3063	3083	3074	-39	-26	11	5-18,3079-3066	UAAGGAGGAGAGGAACAAAAU&CACGUGUUCUUCUCCUCCAUC	NA	4	NA	NA	0	8.14491	0	0	2.0267e-05	2.72401e-05	yes
ata-miR164c-3p	rna-TRITD_3Av1G272740-14	2844	2864	2855	-39	-26	11	5-18,2860-2847	UAAGGAGGAGAGGAACAAAAU&CACGUGUUCUUCUCCUCCAUC	NA	4	NA	NA	0	8.14491	0	0	2.0267e-05	2.72401e-05	yes
ata-miR164c-3p	rna-TRITD_3Av1G287390	1254	1274	1265	-39	-26.5	10	3-9,1272-1266;11-19,1264-1256	CCUGGAGGAGAUGGGCAUGGG&CACGUGUUCUUCUCCUCCAUC	2	NA	2	4	69.4693	0	69.0126	14.5611	3.3194e-22	2.30161e-21	yes
ata-miR164c-3p	rna-TRITD_3Av1G287390-2	1254	1274	1265	-39	-26.5	10	3-9,1272-1266;11-19,1264-1256	CCUGGAGGAGAUGGGCAUGGG&CACGUGUUCUUCUCCUCCAUC	2	NA	2	NA	26.719	0	115.021	0	2.7092e-54	9.51572e-53	yes
ata-miR164c-3p	rna-TRITD_3Av1G287390-3	1242	1262	1253	-39	-26.5	10	3-9,1260-1254;11-19,1252-1244	CCUGGAGGAGAUGGGCAUGGG&CACGUGUUCUUCUCCUCCAUC	2	NA	1	4	26.719	0	115.021	14.5611	2.157e-44	4.82203e-43	yes
ata-miR164c-3p	rna-TRITD_3Av1G287390-4	1045	1064	1055	-39	-26.4	5	2-12,1063-1053;14-18,1051-1047;20-21,1046-1045	GA-GGAGGCGGAGAACAUGUU&CACGUGUUCUUCUCCUCCAUC	3	NA	NA	NA	10.6876	0	0	0	5.0763e-07	8.3976e-07	yes
ata-miR164c-3p	rna-TRITD_3Av1G287390-4	1137	1157	1148	-39	-26.5	10	3-9,1155-1149;11-19,1147-1139	CCUGGAGGAGAUGGGCAUGGG&CACGUGUUCUUCUCCUCCAUC	2	NA	0	4	53.4379	0	138.025	14.5611	3.6522e-48	1.02795e-46	yes
ata-miR164c-3p	rna-TRITD_3Bv1G012590	210	234	221	-39	-28.3	11.5	1-5,234-230;6-12,225-219;14-21,217-210	GGUGGAGGUGGAGGACGGCAACGUG&CACGU----GUUCUUCUCCUCCAUC	NA	NA	NA	3	0	0	0	43.6834	3.2096e-28	2.99452e-27	yes
ata-miR164c-3p	rna-TRITD_3Bv1G012590	351	371	362	-39	-25.5	11.5	4-5,368-367;7-9,365-363;11-21,361-351	GGUGGAGGAGGUGAAGGCCGG&CACGUGUUCUUCUCCUCCAUC	NA	NA	3	3	0	0	61.3445	116.489	1.0537e-45	2.55609e-44	yes
ata-miR164c-3p	rna-TRITD_3Bv1G012590	438	458	449	-39	-25.5	11.5	4-5,455-454;7-9,452-450;11-21,448-438	GGUGGAGGAGGUGAAGGCCGG&CACGUGUUCUUCUCCUCCAUC	NA	2	3	2	0	32.5797	76.6806	247.539	0	0	yes
ata-miR164c-3p	rna-TRITD_3Bv1G012590-2	210	234	221	-39	-28.3	11.5	1-5,234-230;6-12,225-219;14-21,217-210	GGUGGAGGUGGAGGACGGCAACGUG&CACGU----GUUCUUCUCCUCCAUC	NA	NA	NA	3	0	0	0	29.1223	8.0522e-19	3.8229e-18	yes
ata-miR164c-3p	rna-TRITD_3Bv1G012590-2	351	371	362	-39	-25.5	11.5	4-5,368-367;7-9,365-363;11-21,361-351	GGUGGAGGAGGUGAAGGCCGG&CACGUGUUCUUCUCCUCCAUC	NA	3	3	3	0	24.4347	92.0168	145.611	4.3725e-43	9.58751e-42	yes
ata-miR164c-3p	rna-TRITD_3Bv1G012590-3	210	234	221	-39	-28.3	11.5	1-5,234-230;6-12,225-219;14-21,217-210	GGUGGAGGUGGAGGACGGCAACGUG&CACGU----GUUCUUCUCCUCCAUC	NA	NA	NA	3	0	0	0	29.1223	8.0522e-19	3.8229e-18	yes
ata-miR164c-3p	rna-TRITD_3Bv1G012590-3	387	407	398	-39	-25.5	11.5	4-5,404-403;7-9,401-399;11-21,397-387	GGUGGAGGAGGUGAAGGCCGG&CACGUGUUCUUCUCCUCCAUC	NA	NA	3	3	0	0	69.0126	72.8056	1.3822e-30	1.58798e-29	yes
ata-miR164c-3p	rna-TRITD_3Bv1G012590-4	210	234	221	-39	-28.3	11.5	1-5,234-230;6-12,225-219;14-21,217-210	GGUGGAGGUGGAGGACGGCAACGUG&CACGU----GUUCUUCUCCUCCAUC	NA	NA	NA	3	0	0	0	29.1223	8.0522e-19	3.8229e-18	yes
ata-miR164c-3p	rna-TRITD_3Bv1G012590-4	351	371	362	-39	-25.5	11.5	4-5,368-367;7-9,365-363;11-21,361-351	GGUGGAGGAGGUGAAGGCCGG&CACGUGUUCUUCUCCUCCAUC	NA	NA	3	2	0	0	23.0042	145.611	6.8754e-75	5.27645e-73	yes
ata-miR164c-3p	rna-TRITD_3Bv1G013210	19	39	30	-39	-28.7	9.5	3-5,37-35;7-9,33-31;11-21,29-19	GGUGGAGGAGAUGGAGGCGCC&CACGUGUUCUUCUCCUCCAUC	NA	4	NA	NA	0	8.14491	0	0	2.0267e-05	2.72401e-05	yes
ata-miR164c-3p	rna-TRITD_3Bv1G014400	243	267	254	-39	-28.3	11.5	1-5,267-263;6-12,258-252;14-21,250-243	GGUGGAGGUGGAGGACGGCAACGUG&CACGU----GUUCUUCUCCUCCAUC	NA	NA	4	4	0	0	7.66806	14.5611	7.4784e-06	1.16209e-05	yes
ata-miR164c-3p	rna-TRITD_3Bv1G014400-2	210	234	221	-39	-28.3	11.5	1-5,234-230;6-12,225-219;14-21,217-210	GGUGGAGGUGGAGGACGGCAACGUG&CACGU----GUUCUUCUCCUCCAUC	NA	NA	NA	3	0	0	0	29.1223	8.0522e-19	3.8229e-18	yes
ata-miR164c-3p	rna-TRITD_3Bv1G024920	247	269	258	-39	-26	13	3-8,267-262;9-18,259-250	GCCGGAGGAGGAGCGGACGCGGA&CACGUGUU--CUUCUCCUCCAUC	NA	4	NA	NA	0	8.14491	0	0	2.0267e-05	2.72401e-05	yes
ata-miR164c-3p	rna-TRITD_3Bv1G039080-2	66	86	77	-39	-27.2	9	3-15,84-72;17-19,70-68	GCUGGCGGAGGAGAGCGCGAG&CACGUGUUCUUCUCCUCCAUC	NA	NA	NA	4	0	0	0	14.5611	1.7618e-09	3.36369e-09	yes
ata-miR164c-3p	rna-TRITD_3Bv1G044290-2	291	311	302	-39	-28.3	9.5	4-18,308-294;20-21,292-291	GGAGGAGGAGGAGGACGCCAA&CACGUGUUCUUCUCCUCCAUC	4	3	3	NA	5.34379	16.2898	15.3361	0	0.00014861	0.000180167	yes
ata-miR164c-3p	rna-TRITD_3Bv1G045390	42	72	63	-39	-28.2	14.5	1-3,72-70;5-15,68-58;16-21,47-42	GAUGGAGCAAGUUGAAGGGGAGGAGCAGGUG&CACGUGUUCUUCUCC----------UCCAUC	NA	NA	NA	0	0	0	0	131.05	6.6988e-85	7.07506e-83	yes
ata-miR164c-3p	rna-TRITD_3Bv1G048140	312	332	323	-39	-26.5	9.5	3-3,330-330;5-18,328-315;20-21,313-312	GGAGGAGGAGGAGGACGAGGU&CACGUGUUCUUCUCCUCCAUC	NA	NA	2	3	0	0	207.038	29.1223	0	0	yes
ata-miR164c-3p	rna-TRITD_3Bv1G054980	334	355	345	-39	-25.4	11	1-4,355-352;6-8,351-349;9-18,346-337	CAAGGAGGAGGAGGUGAC-CGUG&CACGUGUU--CUUCUCCUCCAUC	3	NA	NA	NA	16.0314	0	0	0	2.0333e-10	5.0325e-10	yes
ata-miR164c-3p	rna-TRITD_3Bv1G054980-2	265	286	276	-39	-25.4	11	1-4,286-283;6-8,282-280;9-18,277-268	CAAGGAGGAGGAGGUGAC-CGUG&CACGUGUU--CUUCUCCUCCAUC	3	NA	NA	NA	16.0314	0	0	0	2.0333e-10	5.0325e-10	yes
ata-miR164c-3p	rna-TRITD_3Bv1G054980-3	265	286	276	-39	-25.4	11	1-4,286-283;6-8,282-280;9-18,277-268	CAAGGAGGAGGAGGUGAC-CGUG&CACGUGUU--CUUCUCCUCCAUC	2	NA	NA	NA	26.719	0	0	0	2.8397e-17	1.24171e-16	yes
ata-miR164c-3p	rna-TRITD_3Bv1G054980-4	265	286	276	-39	-25.4	11	1-4,286-283;6-8,282-280;9-18,277-268	CAAGGAGGAGGAGGUGAC-CGUG&CACGUGUU--CUUCUCCUCCAUC	2	NA	NA	NA	21.3752	0	0	0	7.7148e-14	2.51877e-13	yes
ata-miR164c-3p	rna-TRITD_3Bv1G054980-5	217	238	228	-39	-25.4	11	1-4,238-235;6-8,234-232;9-18,229-220	CAAGGAGGAGGAGGUGAC-CGUG&CACGUGUU--CUUCUCCUCCAUC	4	NA	NA	NA	5.34379	0	0	0	0.0011173	0.00115938	yes
ata-miR164c-3p	rna-TRITD_3Bv1G054980-6	265	286	276	-39	-25.4	11	1-4,286-283;6-8,282-280;9-18,277-268	CAAGGAGGAGGAGGUGAC-CGUG&CACGUGUU--CUUCUCCUCCAUC	2	NA	NA	NA	26.719	0	0	0	2.8397e-17	1.24171e-16	yes
ata-miR164c-3p	rna-TRITD_3Bv1G055750	555	576	565	-39	-26.1	9.5	1-5,576-572;6-7,570-569;9-18,566-557;20-21,556-555	GA-GGAGGGGAGGCUGCGACGUG&CACGU-GU-UCUUCUCCUCCAUC	2	NA	3	NA	90.8445	0	30.6723	0	5.0687e-39	9.24784e-38	yes
ata-miR164c-3p	rna-TRITD_3Bv1G071800	450	470	461	-39	-26.3	9.5	3-3,468-468;5-5,466-466;7-20,464-451	CGUGGAGGAGAAGAAGGAGGA&CACGUGUUCUUCUCCUCCAUC	4	NA	NA	NA	5.34379	0	0	0	0.0011173	0.00115938	yes
ata-miR164c-3p	rna-TRITD_3Bv1G086670-2	1237	1257	1247	-39	-26.2	7	1-3,1257-1255;4-6,1253-1251;8-18,1249-1239;20-21,1238-1237	GA-GGAGGAGGAGACCAUGGUG&CAC-GUGUUCUUCUCCUCCAUC	NA	NA	NA	4	0	0	0	14.5611	1.7618e-09	3.36369e-09	yes
ata-miR164c-3p	rna-TRITD_3Bv1G086670-3	808	828	818	-39	-26.2	7	1-3,828-826;4-6,824-822;8-18,820-810;20-21,809-808	GA-GGAGGAGGAGACCAUGGUG&CAC-GUGUUCUUCUCCUCCAUC	NA	NA	NA	4	0	0	0	14.5611	1.7618e-09	3.36369e-09	yes
ata-miR164c-3p	rna-TRITD_3Bv1G127510	801	821	812	-39	-26.8	9	1-2,821-820;5-5,817-817;7-21,815-801	GGUGGAGGGGAAGAGGGAAUG&CACGUGUUCUUCUCCUCCAUC	NA	3	NA	NA	0	16.2898	0	0	1.3905e-10	3.70846e-10	yes
ata-miR164c-3p	rna-TRITD_3Bv1G133340	93	128	119	-39	-26	19.5	1-10,128-119;12-16,117-113;17-21,97-93	GGUGGCGGUGCAGCUCGCCAAGGAGUGGAGCACGUG&CACGUGUUCUUCUCCU---------------CCAUC	3	NA	NA	NA	21.3752	0	0	0	7.7148e-14	2.51877e-13	yes
ata-miR164c-3p	rna-TRITD_3Bv1G137700	846	866	857	-39	-25.96	13	3-7,864-860;12-21,855-846	GAUGGAGGAGUACCGCGCGGC&CACGUGUUCUUCUCCUCCAUC	NA	NA	NA	2	0	0	0	58.2445	1.2082e-37	1.91276e-36	yes
ata-miR164c-3p	rna-TRITD_3Bv1G137700-2	555	575	566	-39	-25.96	13	3-7,573-569;12-21,564-555	GAUGGAGGAGUACCGCGCGGC&CACGUGUUCUUCUCCUCCAUC	NA	NA	NA	3	0	0	0	29.1223	8.0522e-19	3.8229e-18	yes
ata-miR164c-3p	rna-TRITD_3Bv1G145280	195	215	206	-39	-25.9	8	1-12,215-204;15-18,201-198	CGCGGAGAUGGAGGACGCGUG&CACGUGUUCUUCUCCUCCAUC	2	NA	NA	NA	32.0628	0	0	0	1.0251e-20	6.1103e-20	yes
ata-miR164c-3p	rna-TRITD_3Bv1G145280-3	195	215	206	-39	-25.9	8	1-12,215-204;15-18,201-198	CGCGGAGAUGGAGGACGCGUG&CACGUGUUCUUCUCCUCCAUC	2	NA	NA	NA	21.3752	0	0	0	7.7148e-14	2.51877e-13	yes
ata-miR164c-3p	rna-TRITD_3Bv1G148330	306	326	317	-39	-25.8	8.5	3-3,324-324;5-18,322-309;20-21,307-306	GGAGGAGGAGGAGGACAAGGG&CACGUGUUCUUCUCCUCCAUC	2	NA	NA	NA	106.876	0	0	0	3.3966e-69	2.15002e-67	yes
ata-miR164c-3p	rna-TRITD_3Bv1G149650	247	272	257	-39	-26.1	14	2-6,271-267;7-18,260-249;20-21,248-247	GA-GGAGGAGAAGAAGGGCGCCACGUC&CACGUG------UUCUUCUCCUCCAUC	NA	4	NA	NA	0	8.14491	0	0	2.0267e-05	2.72401e-05	yes
ata-miR164c-3p	rna-TRITD_3Bv1G149650-3	118	143	128	-39	-26.1	14	2-6,142-138;7-18,131-120;20-21,119-118	GA-GGAGGAGAAGAAGGGCGCCACGUC&CACGUG------UUCUUCUCCUCCAUC	NA	4	NA	NA	0	8.14491	0	0	2.0267e-05	2.72401e-05	yes
ata-miR164c-3p	rna-TRITD_3Bv1G151020	303	323	314	-39	-25.8	8.5	3-3,321-321;5-18,319-306;20-21,304-303	GGAGGAGGAGGAGGACAAGGG&CACGUGUUCUUCUCCUCCAUC	2	NA	NA	NA	69.4693	0	0	0	6.4192e-45	1.50966e-43	yes
ata-miR164c-3p	rna-TRITD_3Bv1G168720	123	142	134	-39	-25.5	8	3-7,140-136;9-19,135-125;21-21,123-123	GUUGGAGGAGAAG-AUGCGGG&CACGUGUUCUUCUCCUCCAUC	4	NA	NA	NA	5.34379	0	0	0	0.0011173	0.00115938	yes
ata-miR164c-3p	rna-TRITD_3Bv1G168720-2	519	538	530	-39	-25.5	8	3-7,536-532;9-19,531-521;21-21,519-519	GUUGGAGGAGAAG-AUGCGGG&CACGUGUUCUUCUCCUCCAUC	2	NA	NA	NA	10.6876	0	0	0	5.0763e-07	8.3976e-07	yes
ata-miR164c-3p	rna-TRITD_3Bv1G168720-3	519	538	530	-39	-25.5	8	3-7,536-532;9-19,531-521;21-21,519-519	GUUGGAGGAGAAG-AUGCGGG&CACGUGUUCUUCUCCUCCAUC	3	NA	NA	NA	10.6876	0	0	0	5.0763e-07	8.3976e-07	yes
ata-miR164c-3p	rna-TRITD_3Bv1G168720-4	519	538	530	-39	-25.5	8	3-7,536-532;9-19,531-521;21-21,519-519	GUUGGAGGAGAAG-AUGCGGG&CACGUGUUCUUCUCCUCCAUC	4	NA	NA	NA	5.34379	0	0	0	0.0011173	0.00115938	yes
ata-miR164c-3p	rna-TRITD_3Bv1G168720-5	519	538	530	-39	-25.5	8	3-7,536-532;9-19,531-521;21-21,519-519	GUUGGAGGAGAAG-AUGCGGG&CACGUGUUCUUCUCCUCCAUC	2	NA	NA	NA	10.6876	0	0	0	5.0763e-07	8.3976e-07	yes
ata-miR164c-3p	rna-TRITD_3Bv1G170250-10	24	44	35	-39	-25.8	9	3-15,42-30;17-18,28-27;20-21,25-24	GACGGCGGAGGGGGACGCGAC&CACGUGUUCUUCUCCUCCAUC	NA	NA	4	NA	0	0	7.66806	0	4.0301e-05	4.90463e-05	yes
ata-miR164c-3p	rna-TRITD_3Bv1G170250-4	24	44	35	-39	-25.8	9	3-15,42-30;17-18,28-27;20-21,25-24	GACGGCGGAGGGGGACGCGAC&CACGUGUUCUUCUCCUCCAUC	NA	NA	4	NA	0	0	7.66806	0	4.0301e-05	4.90463e-05	yes
ata-miR164c-3p	rna-TRITD_3Bv1G174330-17	561	581	572	-39	-27.8	8	3-12,579-570;14-19,568-563	GCUGGAGGUGAAGGACGCGGG&CACGUGUUCUUCUCCUCCAUC	NA	NA	4	NA	0	0	7.66806	0	4.0301e-05	4.90463e-05	yes
ata-miR164c-3p	rna-TRITD_3Bv1G174330-18	558	578	569	-39	-27.8	8	3-12,576-567;14-19,565-560	GCUGGAGGUGAAGGACGCGGG&CACGUGUUCUUCUCCUCCAUC	NA	NA	4	NA	0	0	7.66806	0	4.0301e-05	4.90463e-05	yes
ata-miR164c-3p	rna-TRITD_3Bv1G174330-19	600	620	611	-39	-27.8	8	3-12,618-609;14-19,607-602	GCUGGAGGUGAAGGACGCGGG&CACGUGUUCUUCUCCUCCAUC	NA	NA	2	NA	0	0	15.3361	0	5.6478e-10	1.27409e-09	yes
ata-miR164c-3p	rna-TRITD_3Bv1G188720-5	15	35	26	-39	-26.7	8.5	3-3,33-33;5-18,31-18;20-21,16-15	GGAGGAGGAGAGGAACGAGAA&CACGUGUUCUUCUCCUCCAUC	NA	4	NA	NA	0	8.14491	0	0	2.0267e-05	2.72401e-05	yes
ata-miR164c-3p	rna-TRITD_3Bv1G188720-8	15	35	26	-39	-26.7	8.5	3-3,33-33;5-18,31-18;20-21,16-15	GGAGGAGGAGAGGAACGAGAA&CACGUGUUCUUCUCCUCCAUC	NA	2	NA	NA	0	16.2898	0	0	1.3905e-10	3.70846e-10	yes
ata-miR164c-3p	rna-TRITD_3Bv1G191620	112	131	122	-39	-25.9	9	3-5,129-127;7-17,125-115;19-21,114-112	GAU-GAGGAGGAGGAGGCGGU&CACGUGUUCUUCUCCUCCAUC	3	NA	3	NA	16.0314	0	38.3403	0	1.1385e-15	4.42122e-15	yes
ata-miR164c-3p	rna-TRITD_3Bv1G191620-2	112	131	122	-39	-25.9	9	3-5,129-127;7-17,125-115;19-21,114-112	GAU-GAGGAGGAGGAGGCGGU&CACGUGUUCUUCUCCUCCAUC	3	NA	2	NA	16.0314	0	84.3487	0	1.1381e-41	2.32597e-40	yes
ata-miR164c-3p	rna-TRITD_3Bv1G191620-3	112	131	122	-39	-25.9	9	3-5,129-127;7-17,125-115;19-21,114-112	GAU-GAGGAGGAGGAGGCGGU&CACGUGUUCUUCUCCUCCAUC	4	NA	2	NA	5.34379	0	107.353	0	3.6799e-64	1.92712e-62	yes
ata-miR164c-3p	rna-TRITD_3Bv1G191620-4	130	149	140	-39	-25.9	9	3-5,147-145;7-17,143-133;19-21,132-130	GAU-GAGGAGGAGGAGGCGGU&CACGUGUUCUUCUCCUCCAUC	3	NA	2	NA	32.0628	0	145.693	0	1.0214e-69	6.86839e-68	yes
ata-miR164c-3p	rna-TRITD_3Bv1G192040	1266	1287	1277	-39	-32.9	6	1-8,1287-1280;9-19,1278-1268	CCUGGAGGAGGAGAAGCACGUG&CACGUGUU-CUUCUCCUCCAUC	NA	NA	4	NA	0	0	7.66806	0	4.0301e-05	4.90463e-05	yes
ata-miR164c-3p	rna-TRITD_3Bv1G199880	183	203	194	-39	-28.6	8	3-5,201-199;7-18,197-186;20-21,184-183	GAAGGAGGAGGAGAAGGCGCG&CACGUGUUCUUCUCCUCCAUC	2	2	NA	NA	80.1569	81.4491	0	0	8.1406e-35	1.17767e-33	yes
ata-miR164c-3p	rna-TRITD_3Bv1G199880-2	276	296	287	-39	-28.6	8	3-5,294-292;7-18,290-279;20-21,277-276	GAAGGAGGAGGAGAAGGCGCG&CACGUGUUCUUCUCCUCCAUC	3	2	NA	NA	16.0314	40.7246	0	0	7.3057e-17	3.15346e-16	yes
ata-miR164c-3p	rna-TRITD_3Bv1G228420	1071	1100	1091	-39	-26.2	14.5	3-15,1098-1086;16-21,1076-1071	GGUGGAGUUGGUAUUGGAGAGGAACAUGGC&CACGUGUUCUUCUCC---------UCCAUC	NA	NA	NA	2	0	0	0	43.6834	3.2096e-28	2.99452e-27	yes
ata-miR164c-3p	rna-TRITD_3Bv1G231640	1446	1472	1463	-39	-25.8	19.5	3-5,1470-1468;7-10,1466-1463;11-21,1456-1446	GGUGGAGGAGGUGAUUCAGAAGGCGAA&CACGUGUUCU------UCUCCUCCAUC	2	NA	NA	NA	32.0628	0	0	0	1.0251e-20	6.1103e-20	yes
ata-miR164c-3p	rna-TRITD_3Bv1G231640-4	1158	1184	1175	-39	-25.8	19.5	3-5,1182-1180;7-10,1178-1175;11-21,1168-1158	GGUGGAGGAGGUGAUUCAGAAGGCGAA&CACGUGUUCU------UCUCCUCCAUC	2	NA	NA	NA	37.4066	0	0	0	3.6507e-24	2.64828e-23	yes
ata-miR164c-3p	rna-TRITD_3Bv1G241350	357	378	368	-39	-27.4	8.5	3-5,376-374;6-18,372-360;20-21,358-357	GGCGGAGGAGGAGGACGACGAG&CACGU-GUUCUUCUCCUCCAUC	NA	NA	2	NA	0	0	61.3445	0	1.1851e-39	2.18225e-38	yes
ata-miR164c-3p	rna-TRITD_3Bv1G241350-3	357	378	368	-39	-27.4	8.5	3-5,376-374;6-18,372-360;20-21,358-357	GGCGGAGGAGGAGGACGACGAG&CACGU-GUUCUUCUCCUCCAUC	4	NA	2	NA	5.34379	0	92.0168	0	2.8289e-54	9.9177e-53	yes
ata-miR164c-3p	rna-TRITD_3Bv1G241350-4	357	378	368	-39	-27.4	8.5	3-5,376-374;6-18,372-360;20-21,358-357	GGCGGAGGAGGAGGACGACGAG&CACGU-GUUCUUCUCCUCCAUC	4	NA	2	NA	5.34379	0	61.3445	0	1.2671e-34	1.73408e-33	yes
ata-miR164c-3p	rna-TRITD_3Bv1G259630	795	821	812	-39	-26.8	12	3-15,819-807;16-21,800-795	GAUGGGCCACGUGGGGAAGGGCACGCC&CACGUGUUCUUCUCC------UCCAUC	NA	NA	NA	2	0	0	0	29.1223	8.0522e-19	3.8229e-18	yes
ata-miR164c-3p	rna-TRITD_3Bv1G282780-3	1149	1173	1160	-39	-28.8	12.5	1-3,1173-1171;5-8,1169-1166;9-20,1161-1150	AGUGGAGGAGAAGCUGAAGCAGGUG&CACGUGUU----CUUCUCCUCCAUC	NA	NA	4	NA	0	0	7.66806	0	4.0301e-05	4.90463e-05	yes
ata-miR164c-3p	rna-TRITD_3Bv1G283280-4	1251	1271	1262	-39	-26.5	10	3-9,1269-1263;11-19,1261-1253	CCUGGAGGAGAUGGGCAUGGG&CACGUGUUCUUCUCCUCCAUC	4	NA	NA	NA	5.34379	0	0	0	0.0011173	0.00115938	yes
ata-miR164c-3p	rna-TRITD_4Av1G000100	77	101	92	-39	-25.5	11.5	3-14,99-88;15-20,83-78	CGUGGAGCCCUGAGGAGGACGCGCU&CACGUGUUCUUCUC----CUCCAUC	NA	2	NA	NA	0	89.5941	0	0	5.6447e-58	2.36682e-56	yes
ata-miR164c-3p	rna-TRITD_4Av1G001200	159	185	176	-39	-26.4	18.5	3-5,183-181;7-12,179-174;13-21,167-159	GGUGGAGGAAGAGGCGAAGAAGGCGGA&CACGUGUUCUUC------UCCUCCAUC	NA	NA	NA	1	0	0	0	131.05	6.6988e-85	7.07506e-83	yes
ata-miR164c-3p	rna-TRITD_4Av1G001830-2	1167	1187	1178	-39	-26.2	8.5	3-15,1185-1173;17-18,1171-1170	CGGGGCGGGGAAGAGCACGCU&CACGUGUUCUUCUCCUCCAUC	NA	4	NA	NA	0	8.14491	0	0	2.0267e-05	2.72401e-05	yes
ata-miR164c-3p	rna-TRITD_4Av1G014900	431	459	449	-39	-25.7	16	1-6,459-454;7-10,452-449;11-19,442-434;20-21,432-431	GACUGGAGGAGAACUUGAAGAAUCAUGUG&CACGUG-UUCU------UCUCCUCCA-UC	NA	2	NA	NA	0	16.2898	0	0	1.3905e-10	3.70846e-10	yes
ata-miR164c-3p	rna-TRITD_4Av1G014900-2	431	459	449	-39	-25.7	16	1-6,459-454;7-10,452-449;11-19,442-434;20-21,432-431	GACUGGAGGAGAACUUGAAGAAUCAUGUG&CACGUG-UUCU------UCUCCUCCA-UC	NA	4	NA	NA	0	8.14491	0	0	2.0267e-05	2.72401e-05	yes
ata-miR164c-3p	rna-TRITD_4Av1G014900-3	371	399	389	-39	-25.7	16	1-6,399-394;7-10,392-389;11-19,382-374;20-21,372-371	GACUGGAGGAGAACUUGAAGAAUCAUGUG&CACGUG-UUCU------UCUCCUCCA-UC	NA	2	NA	NA	0	24.4347	0	0	8.3638e-16	3.25819e-15	yes
ata-miR164c-3p	rna-TRITD_4Av1G014900-4	437	465	455	-39	-25.7	16	1-6,465-460;7-10,458-455;11-19,448-440;20-21,438-437	GACUGGAGGAGAACUUGAAGAAUCAUGUG&CACGUG-UUCU------UCUCCUCCA-UC	NA	4	NA	NA	0	8.14491	0	0	2.0267e-05	2.72401e-05	yes
ata-miR164c-3p	rna-TRITD_4Av1G014900-5	428	456	446	-39	-25.7	16	1-6,456-451;7-10,449-446;11-19,439-431;20-21,429-428	GACUGGAGGAGAACUUGAAGAAUCAUGUG&CACGUG-UUCU------UCUCCUCCA-UC	NA	2	NA	NA	0	16.2898	0	0	1.3905e-10	3.70846e-10	yes
ata-miR164c-3p	rna-TRITD_4Av1G014900-6	431	459	449	-39	-25.7	16	1-6,459-454;7-10,452-449;11-19,442-434;20-21,432-431	GACUGGAGGAGAACUUGAAGAAUCAUGUG&CACGUG-UUCU------UCUCCUCCA-UC	NA	2	NA	NA	0	16.2898	0	0	1.3905e-10	3.70846e-10	yes
ata-miR164c-3p	rna-TRITD_4Av1G019210-2	670	690	681	-39	-25.8	9	3-20,688-671	CAUGGAGGAGGAGGGUAUGGA&CACGUGUUCUUCUCCUCCAUC	4	4	NA	4	5.34379	8.14491	0	14.5611	0.0012951	0.00133267	yes
ata-miR164c-3p	rna-TRITD_4Av1G019210-3	715	735	726	-39	-25.8	9	3-20,733-716	CAUGGAGGAGGAGGGUAUGGA&CACGUGUUCUUCUCCUCCAUC	4	NA	NA	4	5.34379	0	0	14.5611	2.9339e-06	4.62559e-06	yes
ata-miR164c-3p	rna-TRITD_4Av1G019210-4	883	903	894	-39	-25.8	9	3-20,901-884	CAUGGAGGAGGAGGGUAUGGA&CACGUGUUCUUCUCCUCCAUC	4	NA	NA	4	5.34379	0	0	14.5611	2.9339e-06	4.62559e-06	yes
ata-miR164c-3p	rna-TRITD_4Av1G019210-5	829	849	840	-39	-25.8	9	3-20,847-830	CAUGGAGGAGGAGGGUAUGGA&CACGUGUUCUUCUCCUCCAUC	4	3	NA	NA	5.34379	16.2898	0	0	3.7067e-07	6.76418e-07	yes
ata-miR164c-3p	rna-TRITD_4Av1G019210-6	943	963	954	-39	-25.8	9	3-20,961-944	CAUGGAGGAGGAGGGUAUGGA&CACGUGUUCUUCUCCUCCAUC	NA	4	NA	2	0	8.14491	0	29.1223	3.8058e-13	1.22095e-12	yes
ata-miR164c-3p	rna-TRITD_4Av1G019210-7	904	924	915	-39	-25.8	9	3-20,922-905	CAUGGAGGAGGAGGGUAUGGA&CACGUGUUCUUCUCCUCCAUC	4	4	NA	NA	5.34379	8.14491	0	0	0.0021394	0.00217743	yes
ata-miR164c-3p	rna-TRITD_4Av1G019210-9	1015	1035	1026	-39	-25.8	9	3-20,1033-1016	CAUGGAGGAGGAGGGUAUGGA&CACGUGUUCUUCUCCUCCAUC	4	4	NA	NA	5.34379	8.14491	0	0	0.0021394	0.00217743	yes
ata-miR164c-3p	rna-TRITD_4Av1G022700	769	788	779	-39	-26.2	6	3-5,786-784;7-17,782-772;19-21,771-769	GAU-GAGGAGAAGAAGACGCU&CACGUGUUCUUCUCCUCCAUC	NA	NA	4	NA	0	0	7.66806	0	4.0301e-05	4.90463e-05	yes
ata-miR164c-3p	rna-TRITD_4Av1G030270	2190	2210	2201	-39	-29.3	6	2-7,2209-2204;9-20,2202-2191	CAUGGAGGAGGAGUACGCGUC&CACGUGUUCUUCUCCUCCAUC	4	4	NA	NA	5.34379	8.14491	0	0	0.0021394	0.00217743	yes
ata-miR164c-3p	rna-TRITD_4Av1G030270-2	2187	2207	2198	-39	-29.3	6	2-7,2206-2201;9-20,2199-2188	CAUGGAGGAGGAGUACGCGUC&CACGUGUUCUUCUCCUCCAUC	4	3	NA	NA	5.34379	16.2898	0	0	3.7067e-07	6.76418e-07	yes
ata-miR164c-3p	rna-TRITD_4Av1G030270-3	2109	2129	2120	-39	-29.3	6	2-7,2128-2123;9-20,2121-2110	CAUGGAGGAGGAGUACGCGUC&CACGUGUUCUUCUCCUCCAUC	3	NA	NA	NA	10.6876	0	0	0	5.0763e-07	8.3976e-07	yes
ata-miR164c-3p	rna-TRITD_4Av1G030270-4	2184	2204	2195	-39	-29.3	6	2-7,2203-2198;9-20,2196-2185	CAUGGAGGAGGAGUACGCGUC&CACGUGUUCUUCUCCUCCAUC	4	4	NA	NA	5.34379	8.14491	0	0	0.0021394	0.00217743	yes
ata-miR164c-3p	rna-TRITD_4Av1G030270-5	1845	1865	1856	-39	-29.3	6	2-7,1864-1859;9-20,1857-1846	CAUGGAGGAGGAGUACGCGUC&CACGUGUUCUUCUCCUCCAUC	4	4	NA	NA	5.34379	8.14491	0	0	0.0021394	0.00217743	yes
ata-miR164c-3p	rna-TRITD_4Av1G041570	276	299	287	-39	-25.4	11	1-2,299-298;4-7,296-293;8-18,289-279	GCAGGAGGAGAAGACCGACACCUG&CACGUGU---UCUUCUCCUCCAUC	NA	4	NA	NA	0	8.14491	0	0	2.0267e-05	2.72401e-05	yes
ata-miR164c-3p	rna-TRITD_4Av1G041570-2	276	299	287	-39	-25.4	11	1-2,299-298;4-7,296-293;8-18,289-279	GCAGGAGGAGAAGACCGACACCUG&CACGUGU---UCUUCUCCUCCAUC	NA	2	NA	NA	0	16.2898	0	0	1.3905e-10	3.70846e-10	yes
ata-miR164c-3p	rna-TRITD_4Av1G041810-2	285	308	296	-39	-25.4	11	1-2,308-307;4-7,305-302;8-18,298-288	GCAGGAGGAGAAGACUGACACCUG&CACGUGU---UCUUCUCCUCCAUC	NA	3	NA	NA	0	24.4347	0	0	8.3638e-16	3.25819e-15	yes
ata-miR164c-3p	rna-TRITD_4Av1G043240	716	741	732	-39	-27	10	1-3,741-739;5-16,737-726;17-20,720-717	CAUGGCCAGAAGGAGAAGGGCAGGUG&CACGUGUUCUUCUCCU-----CCAUC	NA	NA	2	NA	0	0	92.0168	0	1.5103e-59	6.79284e-58	yes
ata-miR164c-3p	rna-TRITD_4Av1G053600	74	95	86	-39	-29.3	8.5	3-16,93-80;17-20,78-75	AGUGGAAGGAGAGGGGCACGGG&CACGUGUUCUUCUCCU-CCAUC	NA	3	NA	NA	0	32.5797	0	0	4.7581e-21	2.96707e-20	yes
ata-miR164c-3p	rna-TRITD_4Av1G053600-2	27	47	38	-39	-26.5	9.5	3-6,45-42;8-18,40-30;20-21,28-27	GGAGGAGGAGGAGGCCGCGGC&CACGUGUUCUUCUCCUCCAUC	3	NA	NA	NA	10.6876	0	0	0	5.0763e-07	8.3976e-07	yes
ata-miR164c-3p	rna-TRITD_4Av1G053600-3	27	47	38	-39	-26.5	9.5	3-6,45-42;8-18,40-30;20-21,28-27	GGAGGAGGAGGAGGCCGCGGC&CACGUGUUCUUCUCCUCCAUC	3	NA	NA	NA	16.0314	0	0	0	2.0333e-10	5.0325e-10	yes
ata-miR164c-3p	rna-TRITD_4Av1G053600-4	27	47	38	-39	-26.5	9.5	3-6,45-42;8-18,40-30;20-21,28-27	GGAGGAGGAGGAGGCCGCGGC&CACGUGUUCUUCUCCUCCAUC	3	NA	NA	NA	10.6876	0	0	0	5.0763e-07	8.3976e-07	yes
ata-miR164c-3p	rna-TRITD_4Av1G057300	475	497	488	-39	-26	11.5	3-10,495-488;11-18,485-478	GGGGGAGGGGACGAGGACACGGA&CACGUGUUCU--UCUCCUCCAUC	NA	NA	4	NA	0	0	7.66806	0	4.0301e-05	4.90463e-05	yes
ata-miR164c-3p	rna-TRITD_4Av1G057300-2	364	386	377	-39	-26	11.5	3-10,384-377;11-18,374-367	GGGGGAGGGGACGAGGACACGGA&CACGUGUUCU--UCUCCUCCAUC	NA	NA	4	NA	0	0	7.66806	0	4.0301e-05	4.90463e-05	yes
ata-miR164c-3p	rna-TRITD_4Av1G057300-3	499	521	512	-39	-26	11.5	3-10,519-512;11-18,509-502	GGGGGAGGGGACGAGGACACGGA&CACGUGUUCU--UCUCCUCCAUC	NA	NA	4	NA	0	0	7.66806	0	4.0301e-05	4.90463e-05	yes
ata-miR164c-3p	rna-TRITD_4Av1G057300-3	87	108	98	-39	-25.4	10.5	3-6,106-103;8-18,100-90;20-21,88-87	GGAGGAGGAGGAGGUCCACGAG&CACGUG-UUCUUCUCCUCCAUC	NA	NA	4	NA	0	0	7.66806	0	4.0301e-05	4.90463e-05	yes
ata-miR164c-3p	rna-TRITD_4Av1G139700-3	432	453	443	-39	-25.6	10	1-7,453-447;10-18,443-435	CAAGGAGGAGAACCCACGCGUG&CACGUGU-UCUUCUCCUCCAUC	NA	NA	NA	4	0	0	0	14.5611	1.7618e-09	3.36369e-09	yes
ata-miR164c-3p	rna-TRITD_4Av1G139700-80	795	816	806	-39	-25.6	10	1-7,816-810;10-18,806-798	CAAGGAGGAGAACCCACGCGUG&CACGUGU-UCUUCUCCUCCAUC	NA	NA	NA	4	0	0	0	14.5611	1.7618e-09	3.36369e-09	yes
ata-miR164c-3p	rna-TRITD_4Av1G145750	1654	1674	1665	-39	-27.2	9	4-12,1671-1663;14-21,1661-1654	GAUGGAGGUGAAGGGCAUUAU&CACGUGUUCUUCUCCUCCAUC	NA	NA	3	NA	0	0	23.0042	0	6.9437e-15	2.46236e-14	yes
ata-miR164c-3p	rna-TRITD_4Av1G158310	339	360	351	-39	-27.4	9.5	3-3,358-358;5-18,356-343;19-21,341-339	GAUGGGGGGAGGAGGGCAGGCU&CACGUGUUCUUCUCCUCC-AUC	4	NA	NA	NA	5.34379	0	0	0	0.0011173	0.00115938	yes
ata-miR164c-3p	rna-TRITD_4Av1G158310-2	273	294	285	-39	-27.4	9.5	3-3,292-292;5-18,290-277;19-21,275-273	GAUGGGGGGAGGAGGGCAGGCU&CACGUGUUCUUCUCCUCC-AUC	4	NA	NA	4	5.34379	0	0	14.5611	2.9339e-06	4.62559e-06	yes
ata-miR164c-3p	rna-TRITD_4Av1G160620	596	616	607	-39	-26.9	5.5	1-4,616-613;6-16,611-601;17-18,599-598;20-21,597-596	GA-GGAAGGGGAAGAGCCCGUG&CACGUGUUCUUCUCCU-CCAUC	NA	NA	NA	2	0	0	0	160.172	0	0	yes
ata-miR164c-3p	rna-TRITD_4Av1G174040	18	36	29	-39	-26.5	8	1-4,36-33;8-20,31-19	CAUGGAGGAGAGGAU--CGUG&CACGUGUUCUUCUCCUCCAUC	4	4	NA	NA	5.34379	8.14491	0	0	0.0021394	0.00217743	yes
ata-miR164c-3p	rna-TRITD_4Av1G177760	1092	1116	1106	-39	-27	14	3-4,1114-1113;5-10,1111-1106;11-21,1102-1092	GAUGGAGGAGGCGUGGAGCAUCGAG&CACG-UGUUCU---UCUCCUCCAUC	NA	4	NA	NA	0	8.14491	0	0	2.0267e-05	2.72401e-05	yes
ata-miR164c-3p	rna-TRITD_4Av1G177760-5	1143	1167	1157	-39	-27	14	3-4,1165-1164;5-10,1162-1157;11-21,1153-1143	GAUGGAGGAGGCGUGGAGCAUCGAG&CACG-UGUUCU---UCUCCUCCAUC	NA	4	NA	NA	0	8.14491	0	0	2.0267e-05	2.72401e-05	yes
ata-miR164c-3p	rna-TRITD_4Av1G190940	624	645	635	-39	-25.5	8	1-2,645-644;3-7,642-638;9-13,636-632;15-21,630-624	GGUGGAGUGGAAGCGCGCGCUG&CA-CGUGUUCUUCUCCUCCAUC	3	NA	NA	NA	21.3752	0	0	0	7.7148e-14	2.51877e-13	yes
ata-miR164c-3p	rna-TRITD_4Av1G201430-2	274	292	284	-39	-26	7	1-4,292-289;6-10,288-284;12-18,282-276;20-21,275-274	GA-GGAGGAGCAGGGC-CGUG&CACGUGUUCUUCUCCUCCAUC	3	3	NA	NA	10.6876	24.4347	0	0	6.0022e-10	1.34887e-09	yes
ata-miR164c-3p	rna-TRITD_4Av1G201440	274	292	284	-39	-26	7	1-4,292-289;6-10,288-284;12-18,282-276;20-21,275-274	GA-GGAGGAGCAGGGC-CGUG&CACGUGUUCUUCUCCUCCAUC	3	3	NA	NA	10.6876	24.4347	0	0	6.0022e-10	1.34887e-09	yes
ata-miR164c-3p	rna-TRITD_4Av1G201440	322	340	332	-39	-26	7	1-4,340-337;6-10,336-332;12-18,330-324;20-21,323-322	GA-GGAGGAGCAGGGC-CGUG&CACGUGUUCUUCUCCUCCAUC	NA	NA	NA	3	0	0	0	29.1223	8.0522e-19	3.8229e-18	yes
ata-miR164c-3p	rna-TRITD_4Av1G201690	102	122	113	-39	-28.1	6	1-3,122-120;5-12,118-111;14-15,109-108;17-21,106-102	GAUGGCGGUGGAGAACGGGUG&CACGUGUUCUUCUCCUCCAUC	3	NA	NA	3	16.0314	0	0	29.1223	2.078e-11	6.27614e-11	yes
ata-miR164c-3p	rna-TRITD_4Av1G209100	597	618	608	-39	-27.3	8.5	3-5,616-614;6-18,612-600;20-21,598-597	GGAGGAGGAGGAGGACGACGAG&CACGU-GUUCUUCUCCUCCAUC	NA	NA	NA	2	0	0	0	29.1223	8.0522e-19	3.8229e-18	yes
ata-miR164c-3p	rna-TRITD_4Av1G209100-4	597	618	608	-39	-27.3	8.5	3-5,616-614;6-18,612-600;20-21,598-597	GGAGGAGGAGGAGGACGACGAG&CACGU-GUUCUUCUCCUCCAUC	NA	NA	NA	4	0	0	0	14.5611	1.7618e-09	3.36369e-09	yes
ata-miR164c-3p	rna-TRITD_4Av1G220550	369	390	380	-39	-26.5	10.5	3-9,388-382;10-18,380-372	CCCGGAGGGGGACGAGCACGAG&CACGUGUUC-UUCUCCUCCAUC	3	2	NA	3	42.7503	154.753	0	101.928	1.398e-39	2.57052e-38	yes
ata-miR164c-3p	rna-TRITD_4Av1G235140	858	887	878	-39	-26.6	21	2-10,886-878;11-20,868-859	CGUGGAGGGGAACGUGCCGGAGAACACGUU&CACGUGUUCU---------UCUCCUCCAUC	NA	NA	NA	3	0	0	0	43.6834	3.2096e-28	2.99452e-27	yes
ata-miR164c-3p	rna-TRITD_4Av1G261440	1380	1400	1391	-39	-27.2	10.5	4-8,1397-1393;11-21,1390-1380	GGUGGAGGAGAUCGACACCCU&CACGUGUUCUUCUCCUCCAUC	4	NA	NA	NA	5.34379	0	0	0	0.0011173	0.00115938	yes
ata-miR164c-3p	rna-TRITD_4Av1G261440-4	129	149	140	-39	-27.2	10.5	4-8,146-142;11-21,139-129	GGUGGAGGAGAUCGACACCCU&CACGUGUUCUUCUCCUCCAUC	4	NA	NA	4	5.34379	0	0	14.5611	2.9339e-06	4.62559e-06	yes
ata-miR164c-3p	rna-TRITD_4Av1G261440-7	63	83	74	-39	-27.2	10.5	4-8,80-76;11-21,73-63	GGUGGAGGAGAUCGACACCCU&CACGUGUUCUUCUCCUCCAUC	NA	NA	NA	4	0	0	0	14.5611	1.7618e-09	3.36369e-09	yes
ata-miR164c-3p	rna-TRITD_4Av1G261440-8	75	95	86	-39	-27.2	10.5	4-8,92-88;11-21,85-75	GGUGGAGGAGAUCGACACCCU&CACGUGUUCUUCUCCUCCAUC	NA	NA	NA	4	0	0	0	14.5611	1.7618e-09	3.36369e-09	yes
ata-miR164c-3p	rna-TRITD_4Bv1G000610	1086	1106	1097	-39	-28.3	10	3-3,1104-1104;5-5,1102-1102;7-21,1100-1086	GAUGGAGGAGGAGGAGGAGGA&CACGUGUUCUUCUCCUCCAUC	2	NA	3	NA	32.0628	0	30.6723	0	1.4837e-13	4.8257e-13	yes
ata-miR164c-3p	rna-TRITD_4Bv1G000610-2	1002	1022	1013	-39	-28.3	10	3-3,1020-1020;5-5,1018-1018;7-21,1016-1002	GAUGGAGGAGGAGGAGGAGGA&CACGUGUUCUUCUCCUCCAUC	2	NA	3	NA	26.719	0	15.3361	0	1.9142e-10	5.0325e-10	yes
ata-miR164c-3p	rna-TRITD_4Bv1G004230	102	122	113	-39	-28.1	6	1-3,122-120;5-12,118-111;14-15,109-108;17-21,106-102	GAUGGCGGUGGAGAACGGGUG&CACGUGUUCUUCUCCUCCAUC	3	NA	NA	NA	16.0314	0	0	0	2.0333e-10	5.0325e-10	yes
ata-miR164c-3p	rna-TRITD_4Bv1G004800	322	340	332	-39	-30	6	1-4,340-337;6-18,336-324;20-21,323-322	GA-GGAGGAGGAGGGC-CGUG&CACGUGUUCUUCUCCUCCAUC	NA	NA	NA	3	0	0	0	29.1223	8.0522e-19	3.8229e-18	yes
ata-miR164c-3p	rna-TRITD_4Bv1G016970	42	62	53	-39	-27	10.5	3-6,60-57;9-20,54-43	AGUGGAGGAGGAGCCCGCGGC&CACGUGUUCUUCUCCUCCAUC	2	2	3	NA	106.876	65.1593	30.6723	0	6.3307e-27	5.61971e-26	yes
ata-miR164c-3p	rna-TRITD_4Bv1G029530-2	18	36	29	-39	-26.5	8	1-4,36-33;8-20,31-19	CAUGGAGGAGAGGAU--CGUG&CACGUGUUCUUCUCCUCCAUC	4	4	NA	NA	5.34379	8.14491	0	0	0.0021394	0.00217743	yes
ata-miR164c-3p	rna-TRITD_4Bv1G030490	946	966	957	-39	-26.5	9	1-9,966-958;11-12,956-955;14-18,953-949	GUCGGAGGCGGCGAGCGCGUG&CACGUGUUCUUCUCCUCCAUC	NA	NA	3	NA	0	0	38.3403	0	9.1061e-25	6.90418e-24	yes
ata-miR164c-3p	rna-TRITD_4Bv1G030490	991	1014	1005	-39	-25.5	14	3-10,1012-1005;11-18,1001-994;20-21,992-991	GAGGGAGGAGGCACGGGGCACGCG&CACGUGUUCU---UCUCCUCCAUC	NA	NA	NA	4	0	0	0	14.5611	1.7618e-09	3.36369e-09	yes
ata-miR164c-3p	rna-TRITD_4Bv1G036640	817	839	830	-39	-26.2	8.5	3-5,837-835;7-14,833-826;15-21,823-817	GAUGGGGUUGAGAAGGAGACGGU&CACGUGUUCUUCUC--CUCCAUC	2	3	NA	NA	80.1569	24.4347	0	0	2.5501e-35	3.72194e-34	yes
ata-miR164c-3p	rna-TRITD_4Bv1G036640-2	817	839	830	-39	-26.2	8.5	3-5,837-835;7-14,833-826;15-21,823-817	GAUGGGGUUGAGAAGGAGACGGU&CACGUGUUCUUCUC--CUCCAUC	3	NA	3	NA	48.0941	0	23.0042	0	3.9498e-19	2.13464e-18	yes
ata-miR164c-3p	rna-TRITD_4Bv1G043620	596	616	607	-39	-26.9	5.5	1-4,616-613;6-16,611-601;17-18,599-598;20-21,597-596	GA-GGAAGGGGAAGAGCCCGUG&CACGUGUUCUUCUCCU-CCAUC	NA	NA	2	NA	0	0	69.0126	0	1.2694e-44	2.85383e-43	yes
ata-miR164c-3p	rna-TRITD_4Bv1G052280	1356	1375	1367	-39	-28.4	7	3-7,1373-1369;9-19,1368-1358	GCUGGAGGAGAAG-ACACGGG&CACGUGUUCUUCUCCUCCAUC	NA	2	NA	NA	0	57.0144	0	0	7.567e-37	1.13177e-35	yes
ata-miR164c-3p	rna-TRITD_4Bv1G089920	57	78	69	-39	-26	8.5	1-5,78-74;7-13,72-66;14-18,64-60;20-21,58-57	GGAGGAGGAAGGGGAGGAUGUG&CACGUGUUCUUCU-CCUCCAUC	2	NA	NA	NA	32.0628	0	0	0	1.0251e-20	6.1103e-20	yes
ata-miR164c-3p	rna-TRITD_4Bv1G089920-2	57	78	69	-39	-26	8.5	1-5,78-74;7-13,72-66;14-18,64-60;20-21,58-57	GGAGGAGGAAGGGGAGGAUGUG&CACGUGUUCUUCU-CCUCCAUC	2	NA	NA	NA	26.719	0	0	0	2.8397e-17	1.24171e-16	yes
ata-miR164c-3p	rna-TRITD_4Bv1G094480	675	702	691	-39	-27	14.5	1-4,702-699;5-6,697-696;7-10,694-691;11-21,685-675	GGUGGAGGAGAAUACGAGAAUCAUCGUG&CACG-UG-UUCU-----UCUCCUCCAUC	NA	NA	4	NA	0	0	7.66806	0	4.0301e-05	4.90463e-05	yes
ata-miR164c-3p	rna-TRITD_4Bv1G094480-2	510	537	526	-39	-27	14.5	1-4,537-534;5-6,532-531;7-10,529-526;11-21,520-510	GGUGGAGGAGAAUACGAGAAUCAUCGUG&CACG-UG-UUCU-----UCUCCUCCAUC	NA	NA	3	NA	0	0	23.0042	0	6.9437e-15	2.46236e-14	yes
ata-miR164c-3p	rna-TRITD_4Bv1G119670	27	47	38	-39	-26.5	9.5	3-6,45-42;8-18,40-30;20-21,28-27	GGAGGAGGAGGAGGCCGCGGC&CACGUGUUCUUCUCCUCCAUC	3	NA	NA	NA	16.0314	0	0	0	2.0333e-10	5.0325e-10	yes
ata-miR164c-3p	rna-TRITD_4Bv1G127830	716	741	732	-39	-27.5	9	1-3,741-739;5-16,737-726;17-20,720-717	CAUGGCCAGAAGGAGAAGGACAGGUG&CACGUGUUCUUCUCCU-----CCAUC	NA	NA	3	1	0	0	15.3361	116.489	6.2541e-62	3.05093e-60	yes
ata-miR164c-3p	rna-TRITD_4Bv1G129640	282	305	293	-39	-25.4	11	1-2,305-304;4-7,302-299;8-18,295-285	GCAGGAGGAGAAGACUGACACCUG&CACGUGU---UCUUCUCCUCCAUC	2	NA	2	NA	64.1255	0	115.021	0	7.5911e-45	1.78305e-43	yes
ata-miR164c-3p	rna-TRITD_4Bv1G129640-2	276	299	287	-39	-31.2	9	1-7,299-293;8-18,289-279	GCAGGAGGAGAAGACCGACACGUG&CACGUGU---UCUUCUCCUCCAUC	NA	NA	4	3	0	0	7.66806	29.1223	2.4091e-13	7.78924e-13	yes
ata-miR164c-3p	rna-TRITD_4Bv1G129640-3	276	299	287	-39	-31.2	9	1-7,299-293;8-18,289-279	GCAGGAGGAGAAGACCGACACGUG&CACGUGU---UCUUCUCCUCCAUC	NA	NA	NA	3	0	0	0	29.1223	8.0522e-19	3.8229e-18	yes
ata-miR164c-3p	rna-TRITD_4Bv1G129640-4	282	305	293	-39	-25.4	11	1-2,305-304;4-7,302-299;8-18,295-285	GCAGGAGGAGAAGACUGACACCUG&CACGUGU---UCUUCUCCUCCAUC	2	NA	3	NA	48.0941	0	53.6765	0	4.7697e-22	3.2903e-21	yes
ata-miR164c-3p	rna-TRITD_4Bv1G129640-5	276	299	287	-39	-31.2	9	1-7,299-293;8-18,289-279	GCAGGAGGAGAAGACCGACACGUG&CACGUGU---UCUUCUCCUCCAUC	NA	NA	NA	3	0	0	0	29.1223	8.0522e-19	3.8229e-18	yes
ata-miR164c-3p	rna-TRITD_4Bv1G139380	2112	2132	2123	-39	-26.5	9	4-7,2129-2126;9-20,2124-2113	CAUGGAGGAGGAGUACACAUC&CACGUGUUCUUCUCCUCCAUC	NA	NA	2	NA	0	0	184.034	0	0	0	yes
ata-miR164c-3p	rna-TRITD_4Bv1G143100	492	511	503	-39	-26.7	7	1-2,511-510;4-12,509-501;14-21,499-492	GAUGGAGGCGGAGGAUGC-UG&CACGUGUUCUUCUCCUCCAUC	NA	3	NA	NA	0	16.2898	0	0	1.3905e-10	3.70846e-10	yes
ata-miR164c-3p	rna-TRITD_4Bv1G143100-2	465	484	476	-39	-26.7	7	1-2,484-483;4-12,482-474;14-21,472-465	GAUGGAGGCGGAGGAUGC-UG&CACGUGUUCUUCUCCUCCAUC	NA	2	NA	NA	0	24.4347	0	0	8.3638e-16	3.25819e-15	yes
ata-miR164c-3p	rna-TRITD_4Bv1G146720-3	1236	1259	1247	-39	-26.02	16	3-4,1257-1256;7-21,1250-1236	GAUGGAGGAGGGGGAGUUCUCGGA&CACG---UGUUCUUCUCCUCCAUC	NA	4	NA	4	0	8.14491	0	14.5611	8.1251e-06	1.24873e-05	yes
ata-miR164c-3p	rna-TRITD_4Bv1G151370	904	924	915	-39	-27	9.5	3-8,922-917;10-21,915-904	GGUGGAGGAGGGAGAUACGAA&CACGUGUUCUUCUCCUCCAUC	NA	2	2	NA	0	24.4347	38.3403	0	7.2097e-15	2.55381e-14	yes
ata-miR164c-3p	rna-TRITD_4Bv1G151370-2	1222	1242	1233	-39	-25.8	9	3-20,1240-1223	CAUGGAGGAGGAGGGUAUGGA&CACGUGUUCUUCUCCUCCAUC	3	NA	NA	NA	16.0314	0	0	0	2.0333e-10	5.0325e-10	yes
ata-miR164c-3p	rna-TRITD_4Bv1G151370-2	904	924	915	-39	-27	9.5	3-8,922-917;10-21,915-904	GGUGGAGGAGGGAGAUACGAA&CACGUGUUCUUCUCCUCCAUC	NA	2	4	NA	0	40.7246	7.66806	0	3.7745e-20	2.22928e-19	yes
ata-miR164c-3p	rna-TRITD_4Bv1G151370-3	835	855	846	-39	-27	9.5	3-8,853-848;10-21,846-835	GGUGGAGGAGGGAGAUACGAA&CACGUGUUCUUCUCCUCCAUC	4	2	4	NA	5.34379	48.8695	7.66806	0	3.9003e-21	2.61298e-20	yes
ata-miR164c-3p	rna-TRITD_4Bv1G151370-4	700	720	711	-39	-27	9.5	3-8,718-713;10-21,711-700	GGUGGAGGAGGGAGAUACGAA&CACGUGUUCUUCUCCUCCAUC	NA	2	4	NA	0	32.5797	7.66806	0	2.4975e-15	9.58339e-15	yes
ata-miR164c-3p	rna-TRITD_4Bv1G151370-5	700	720	711	-39	-27	9.5	3-8,718-713;10-21,711-700	GGUGGAGGAGGGAGAUACGAA&CACGUGUUCUUCUCCUCCAUC	3	4	3	NA	10.6876	8.14491	30.6723	0	6.2235e-09	1.16833e-08	yes
ata-miR164c-3p	rna-TRITD_4Bv1G151370-5	901	921	912	-39	-25.8	9	3-20,919-902	CAUGGAGGAGGAGGGUAUGGA&CACGUGUUCUUCUCCUCCAUC	2	NA	NA	NA	21.3752	0	0	0	7.7148e-14	2.51877e-13	yes
ata-miR164c-3p	rna-TRITD_4Bv1G151370-6	700	720	711	-39	-27	9.5	3-8,718-713;10-21,711-700	GGUGGAGGAGGGAGAUACGAA&CACGUGUUCUUCUCCUCCAUC	4	2	3	NA	5.34379	32.5797	30.6723	0	8.704e-11	2.58756e-10	yes
ata-miR164c-3p	rna-TRITD_4Bv1G151370-7	763	783	774	-39	-25.8	9	3-20,781-764	CAUGGAGGAGGAGGGUAUGGA&CACGUGUUCUUCUCCUCCAUC	3	NA	NA	NA	10.6876	0	0	0	5.0763e-07	8.3976e-07	yes
ata-miR164c-3p	rna-TRITD_4Bv1G151370-8	577	597	588	-39	-27	9.5	3-8,595-590;10-21,588-577	GGUGGAGGAGGGAGAUACGAA&CACGUGUUCUUCUCCUCCAUC	NA	2	NA	NA	0	32.5797	0	0	4.7581e-21	2.96707e-20	yes
ata-miR164c-3p	rna-TRITD_4Bv1G151370-8	940	960	951	-39	-25.8	9	3-20,958-941	CAUGGAGGAGGAGGGUAUGGA&CACGUGUUCUUCUCCUCCAUC	4	NA	NA	NA	5.34379	0	0	0	0.0011173	0.00115938	yes
ata-miR164c-3p	rna-TRITD_4Bv1G151370-9	496	516	507	-39	-27	9.5	3-8,514-509;10-21,507-496	GGUGGAGGAGGGAGAUACGAA&CACGUGUUCUUCUCCUCCAUC	NA	4	3	NA	0	8.14491	15.3361	0	3.8379e-06	6.02743e-06	yes
ata-miR164c-3p	rna-TRITD_4Bv1G151370-9	859	879	870	-39	-25.8	9	3-20,877-860	CAUGGAGGAGGAGGGUAUGGA&CACGUGUUCUUCUCCUCCAUC	4	NA	NA	NA	5.34379	0	0	0	0.0011173	0.00115938	yes
ata-miR164c-3p	rna-TRITD_4Bv1G154870	1539	1559	1550	-39	-26.8	6.5	3-3,1557-1557;5-18,1555-1542;20-21,1540-1539	GGAGGAGGAGAAGAACAAGGA&CACGUGUUCUUCUCCUCCAUC	2	NA	NA	NA	16.0314	0	0	0	2.0333e-10	5.0325e-10	yes
ata-miR164c-3p	rna-TRITD_4Bv1G156430	431	459	449	-39	-25.7	16	1-6,459-454;7-10,452-449;11-19,442-434;20-21,432-431	GACUGGAGGAGAACUUGAAGAAUCAUGUG&CACGUG-UUCU------UCUCCUCCA-UC	NA	NA	NA	1	0	0	0	72.8056	4.4062e-47	1.09417e-45	yes
ata-miR164c-3p	rna-TRITD_4Bv1G156430-3	431	459	449	-39	-25.7	16	1-6,459-454;7-10,452-449;11-19,442-434;20-21,432-431	GACUGGAGGAGAACUUGAAGAAUCAUGUG&CACGUG-UUCU------UCUCCUCCA-UC	NA	NA	NA	0	0	0	0	87.3668	1.5748e-56	6.04281e-55	yes
ata-miR164c-3p	rna-TRITD_4Bv1G183090	135	155	146	-39	-26	8	2-3,154-153;5-5,151-151;7-18,149-138	CUGGGAGGAGAAGAAGAGGUU&CACGUGUUCUUCUCCUCCAUC	NA	NA	4	NA	0	0	7.66806	0	4.0301e-05	4.90463e-05	yes
ata-miR164c-3p	rna-TRITD_4Bv1G183090-2	135	155	146	-39	-26	8	2-3,154-153;5-5,151-151;7-18,149-138	CUGGGAGGAGAAGAAGAGGUU&CACGUGUUCUUCUCCUCCAUC	NA	NA	4	NA	0	0	7.66806	0	4.0301e-05	4.90463e-05	yes
ata-miR164c-3p	rna-TRITD_4Bv1G186730	1040	1059	1050	-39	-25.5	8	4-15,1056-1045;17-19,1044-1042	CUUGG-GGAGAAGAACACUUC&CACGUGUUCUUCUCCUCCAUC	4	NA	NA	NA	5.34379	0	0	0	0.0011173	0.00115938	yes
ata-miR164c-3p	rna-TRITD_4Bv1G186730-2	1037	1056	1047	-39	-25.5	8	4-15,1053-1042;17-19,1041-1039	CUUGG-GGAGAAGAACACUUC&CACGUGUUCUUCUCCUCCAUC	4	NA	NA	NA	5.34379	0	0	0	0.0011173	0.00115938	yes
ata-miR164c-3p	rna-TRITD_4Bv1G186730-4	506	525	516	-39	-25.5	8	4-15,522-511;17-19,510-508	CUUGG-GGAGAAGAACACUUC&CACGUGUUCUUCUCCUCCAUC	4	NA	NA	NA	5.34379	0	0	0	0.0011173	0.00115938	yes
ata-miR164c-3p	rna-TRITD_4Bv1G188680	1941	1963	1952	-39	-27.6	10	3-5,1961-1959;6-9,1957-1954;10-21,1952-1941	GAUGGAGGAGAAGGGGCUGCGAA&CACGU-GUUC-UUCUCCUCCAUC	NA	NA	NA	4	0	0	0	14.5611	1.7618e-09	3.36369e-09	yes
ata-miR164c-3p	rna-TRITD_4Bv1G192960	339	360	350	-39	-27.3	8.5	3-5,358-356;6-18,354-342;20-21,340-339	GGAGGAGGAGGAGGACGACGAC&CACGU-GUUCUUCUCCUCCAUC	NA	3	NA	NA	0	24.4347	0	0	8.3638e-16	3.25819e-15	yes
ata-miR164c-3p	rna-TRITD_4Bv1G194730	279	299	290	-39	-26.3	9	3-15,297-285;17-18,283-282	CCAGGCGGAGAAGGACGCGCC&CACGUGUUCUUCUCCUCCAUC	3	NA	NA	NA	10.6876	0	0	0	5.0763e-07	8.3976e-07	yes
ata-miR164c-3p	rna-TRITD_4Bv1G194730-2	280	300	291	-39	-26.3	9	3-15,298-286;17-18,284-283	CCAGGCGGAGAAGGACGCGCC&CACGUGUUCUUCUCCUCCAUC	3	NA	NA	NA	10.6876	0	0	0	5.0763e-07	8.3976e-07	yes
ata-miR164c-3p	rna-TRITD_4Bv1G194730-3	279	299	290	-39	-26.3	9	3-15,297-285;17-18,283-282	CCAGGCGGAGAAGGACGCGCC&CACGUGUUCUUCUCCUCCAUC	2	NA	NA	NA	16.0314	0	0	0	2.0333e-10	5.0325e-10	yes
ata-miR164c-3p	rna-TRITD_4Bv1G194730-4	279	299	290	-39	-26.3	9	3-15,297-285;17-18,283-282	CCAGGCGGAGAAGGACGCGCC&CACGUGUUCUUCUCCUCCAUC	3	NA	NA	NA	10.6876	0	0	0	5.0763e-07	8.3976e-07	yes
ata-miR164c-3p	rna-TRITD_4Bv1G199190	33	56	44	-39	-26	12.5	3-8,54-49;9-18,45-36;20-21,34-33	GGAGGAGGAGGAGUUCAGCACGGG&CACGUGUU---CUUCUCCUCCAUC	NA	2	NA	NA	0	81.4491	0	0	1.0896e-52	3.58685e-51	yes
ata-miR164c-3p	rna-TRITD_4Bv1G201400	1247	1265	1256	-39	-25.9	7.5	2-10,1264-1256;13-21,1255-1247	GGUGGAGGA--AGGACAUGUU&CACGUGUUCUUCUCCUCCAUC	NA	NA	2	NA	0	0	38.3403	0	9.1061e-25	6.90418e-24	yes
ata-miR164c-3p	rna-TRITD_4Bv1G201400-4	1103	1121	1112	-39	-25.9	7.5	2-10,1120-1112;13-21,1111-1103	GGUGGAGGA--AGGACAUGUU&CACGUGUUCUUCUCCUCCAUC	NA	NA	3	NA	0	0	23.0042	0	6.9437e-15	2.46236e-14	yes
ata-miR164c-3p	rna-TRITD_4Bv1G201400-5	680	698	689	-39	-25.9	7.5	2-10,697-689;13-21,688-680	GGUGGAGGA--AGGACAUGUU&CACGUGUUCUUCUCCUCCAUC	NA	NA	3	NA	0	0	23.0042	0	6.9437e-15	2.46236e-14	yes
ata-miR164c-3p	rna-TRITD_4Bv1G202380-5	925	952	943	-39	-27.8	10.5	1-5,952-948;7-15,946-938;16-21,930-925	GGUGGGUGCCGACGGGGAAGAAGACGUG&CACGUGUUCUUCUCC-------UCCAUC	3	NA	NA	NA	10.6876	0	0	0	5.0763e-07	8.3976e-07	yes
ata-miR164c-3p	rna-TRITD_4Bv1G202380-6	925	952	943	-39	-27.8	10.5	1-5,952-948;7-15,946-938;16-21,930-925	GGUGGGUGCCGACGGGGAAGAAGACGUG&CACGUGUUCUUCUCC-------UCCAUC	2	NA	NA	NA	21.3752	0	0	0	7.7148e-14	2.51877e-13	yes
ata-miR164c-3p	rna-TRITD_4Bv1G202380-7	892	919	910	-39	-27.8	10.5	1-5,919-915;7-15,913-905;16-21,897-892	GGUGGGUGCCGACGGGGAAGAAGACGUG&CACGUGUUCUUCUCC-------UCCAUC	0	NA	NA	NA	32.0628	0	0	0	1.0251e-20	6.1103e-20	yes
ata-miR164c-3p	rna-TRITD_4Bv1G206330	216	236	227	-39	-25.6	10	3-4,234-233;7-18,230-219	CAAGGAGGAGAAGAAGCCGGC&CACGUGUUCUUCUCCUCCAUC	3	NA	NA	NA	21.3752	0	0	0	7.7148e-14	2.51877e-13	yes
ata-miR164c-3p	rna-TRITD_5Av1G004210	249	275	266	-39	-25.6	19.5	3-3,273-273;5-11,271-265;12-21,258-249	GGUGGAGGAGUUCAUAAAGAGCGGGGG&CACGUGUUCUU------CUCCUCCAUC	NA	NA	NA	2	0	0	0	43.6834	3.2096e-28	2.99452e-27	yes
ata-miR164c-3p	rna-TRITD_5Av1G004230	249	275	266	-39	-25.6	19.5	3-3,273-273;5-11,271-265;12-21,258-249	GGUGGAGGAGUUCAUAAAGAGCGGGGG&CACGUGUUCUU------CUCCUCCAUC	NA	2	NA	NA	0	48.8695	0	0	1.4189e-31	1.70376e-30	yes
ata-miR164c-3p	rna-TRITD_5Av1G017000	891	914	902	-39	-25.6	15	3-9,912-906;10-19,902-893	GCUGGAGGAGGGCGCGAGCGCGGA&CACGUGUUC---UUCUCCUCCAUC	NA	NA	3	NA	0	0	46.0084	0	1.0067e-29	1.07771e-28	yes
ata-miR164c-3p	rna-TRITD_5Av1G039110	1506	1526	1517	-39	-30.3	9	3-18,1524-1509	CCAGGAGGAGGAGGACGCGCC&CACGUGUUCUUCUCCUCCAUC	NA	2	NA	NA	0	65.1593	0	0	3.9949e-42	8.25613e-41	yes
ata-miR164c-3p	rna-TRITD_5Av1G055570	778	799	789	-39	-26.3	9.5	3-4,797-796;6-8,794-792;9-21,790-778	GGUGGAGGAGAGGUAACUUGGA&CACGUGUU-CUUCUCCUCCAUC	NA	NA	NA	4	0	0	0	14.5611	1.7618e-09	3.36369e-09	yes
ata-miR164c-3p	rna-TRITD_5Av1G055570-4	547	568	558	-39	-26.3	9.5	3-4,566-565;6-8,563-561;9-21,559-547	GGUGGAGGAGAGGUAACUUGGA&CACGUGUU-CUUCUCCUCCAUC	NA	NA	NA	4	0	0	0	14.5611	1.7618e-09	3.36369e-09	yes
ata-miR164c-3p	rna-TRITD_5Av1G085030-5	19	41	30	-39	-29.6	12	3-7,39-35;8-21,32-19	GGUGGAGGGGGAGGCGGCGCGGC&CACGUGU--UCUUCUCCUCCAUC	NA	NA	4	NA	0	0	7.66806	0	4.0301e-05	4.90463e-05	yes
ata-miR164c-3p	rna-TRITD_5Av1G090500	368	396	380	-39	-26.8	18.5	1-7,396-390;8-9,382-381;11-17,379-373;18-21,371-368	GGUGCGAGGAGAUGAAGACGCGGCACGUG&CACGUGU-------UCUUCUCCUC-CAUC	4	NA	NA	NA	5.34379	0	0	0	0.0011173	0.00115938	yes
ata-miR164c-3p	rna-TRITD_5Av1G090500-2	368	396	380	-39	-26.8	18.5	1-7,396-390;8-9,382-381;11-17,379-373;18-21,371-368	GGUGCGAGGAGAUGAAGACGCGGCACGUG&CACGUGU-------UCUUCUCCUC-CAUC	2	NA	NA	NA	10.6876	0	0	0	5.0763e-07	8.3976e-07	yes
ata-miR164c-3p	rna-TRITD_5Av1G092730-2	938	970	961	-39	-26.7	17.5	1-5,970-966;7-16,964-955;17-21,942-938	GAUGGGUCACCUGGGUUGGGAGGAGGAGGCGUG&CACGUGUUCUUCUCCU------------CCAUC	NA	NA	NA	4	0	0	0	14.5611	1.7618e-09	3.36369e-09	yes
ata-miR164c-3p	rna-TRITD_5Av1G092730-3	347	379	370	-39	-26.7	17.5	1-5,379-375;7-16,373-364;17-21,351-347	GAUGGGUCACCUGGGUUGGGAGGAGGAGGCGUG&CACGUGUUCUUCUCCU------------CCAUC	NA	NA	NA	3	0	0	0	29.1223	8.0522e-19	3.8229e-18	yes
ata-miR164c-3p	rna-TRITD_5Av1G100320	759	780	771	-39	-25.7	10	3-3,778-778;5-5,776-776;7-10,774-771;11-21,769-759	GAUGGAGGAGAGAGGAGAGGAG&CACGUGUUCU-UCUCCUCCAUC	2	NA	NA	NA	74.8131	0	0	0	2.1985e-48	6.20179e-47	yes
ata-miR164c-3p	rna-TRITD_5Av1G106600-2	315	336	326	-39	-25.9	9	1-4,336-333;5-6,331-330;8-18,328-318	CGCGGAGGAGGAGGCCAUCGUG&CACG-UGUUCUUCUCCUCCAUC	NA	3	NA	NA	0	48.8695	0	0	1.4189e-31	1.70376e-30	yes
ata-miR164c-3p	rna-TRITD_5Av1G109300-3	1431	1452	1442	-39	-26.9	11	3-5,1450-1448;6-18,1446-1434	GCAGGAGGAGGAGGGCGACGGG&CACGU-GUUCUUCUCCUCCAUC	4	NA	NA	NA	5.34379	0	0	0	0.0011173	0.00115938	yes
ata-miR164c-3p	rna-TRITD_5Av1G112560	483	502	494	-39	-26.1	6.5	1-2,502-501;4-5,500-499;7-20,497-484	UGUGGAGGAGAAGAAGAU-UG&CACGUGUUCUUCUCCUCCAUC	NA	4	NA	NA	0	8.14491	0	0	2.0267e-05	2.72401e-05	yes
ata-miR164c-3p	rna-TRITD_5Av1G112560-2	483	502	494	-39	-26.1	6.5	1-2,502-501;4-5,500-499;7-20,497-484	UGUGGAGGAGAAGAAGAU-UG&CACGUGUUCUUCUCCUCCAUC	NA	3	NA	NA	0	16.2898	0	0	1.3905e-10	3.70846e-10	yes
ata-miR164c-3p	rna-TRITD_5Av1G112560-3	510	529	521	-39	-26.1	6.5	1-2,529-528;4-5,527-526;7-20,524-511	UGUGGAGGAGAAGAAGAU-UG&CACGUGUUCUUCUCCUCCAUC	NA	3	NA	NA	0	16.2898	0	0	1.3905e-10	3.70846e-10	yes
ata-miR164c-3p	rna-TRITD_5Av1G123320-5	21	42	32	-39	-29.4	6.5	1-5,42-38;7-19,35-23	UCUGGAGGGGAAGAAAAACGUG&CACGU-GUUCUUCUCCUCCAUC	NA	NA	NA	4	0	0	0	14.5611	1.7618e-09	3.36369e-09	yes
ata-miR164c-3p	rna-TRITD_5Av1G126000-5	1803	1826	1816	-39	-26.2	7.5	1-2,1826-1825;3-14,1823-1812;15-15,1810-1810;16-21,1808-1803	GGUGGAUGAGAGGGGAAUACGCUG&CA-CGUGUUCUUCUC-C-UCCAUC	NA	4	NA	NA	0	8.14491	0	0	2.0267e-05	2.72401e-05	yes
ata-miR164c-3p	rna-TRITD_5Av1G126000-8	498	521	511	-39	-26.2	7.5	1-2,521-520;3-14,518-507;15-15,505-505;16-21,503-498	GGUGGAUGAGAGGGGAAUACGCUG&CA-CGUGUUCUUCUC-C-UCCAUC	NA	2	NA	NA	0	16.2898	0	0	1.3905e-10	3.70846e-10	yes
ata-miR164c-3p	rna-TRITD_5Av1G138870	733	752	744	-39	-28.8	6	1-7,752-746;9-19,745-735	GCUGGAGGAGAAG-AUAUGUG&CACGUGUUCUUCUCCUCCAUC	3	NA	NA	NA	26.719	0	0	0	2.8397e-17	1.24171e-16	yes
ata-miR164c-3p	rna-TRITD_5Av1G138890	978	1010	996	-39	-26.6	27	1-3,1010-1008;4-11,1002-995;12-21,987-978	GAUGGAGGAGCAGCUCAAGGAGCGCAAGGAGUG&CAC-----GUGUUCUU-------CUCCUCCAUC	NA	4	NA	NA	0	8.14491	0	0	2.0267e-05	2.72401e-05	yes
ata-miR164c-3p	rna-TRITD_5Av1G141000	1437	1457	1448	-39	-26.1	10.5	4-5,1454-1453;7-18,1451-1440;20-21,1438-1437	GGAGGAGGAGAAGAGGGCCCU&CACGUGUUCUUCUCCUCCAUC	NA	3	NA	2	0	16.2898	0	72.8056	1.2327e-34	1.69344e-33	yes
ata-miR164c-3p	rna-TRITD_5Av1G141180	546	564	557	-39	-27.3	6.5	1-3,564-562;5-7,561-559;9-21,558-546	GAUGGAGGGGAAG-GCG-GUG&CACGUGUUCUUCUCCUCCAUC	NA	3	NA	NA	0	24.4347	0	0	8.3638e-16	3.25819e-15	yes
ata-miR164c-3p	rna-TRITD_5Av1G148370	543	563	554	-39	-26.2	9.5	5-18,559-546;20-21,544-543	GGAGGAGGAGAAGGACAAGAA&CACGUGUUCUUCUCCUCCAUC	NA	3	NA	NA	0	32.5797	0	0	4.7581e-21	2.96707e-20	yes
ata-miR164c-3p	rna-TRITD_5Av1G150230	840	876	867	-39	-28.7	18.5	1-15,876-862;16-21,845-840	GGUGGAGUGGCUGGAGUCCAAGGGAGGAGAGCACGUG&CACGUGUUCUUCUCC----------------UCCAUC	NA	NA	0	NA	0	0	207.038	0	0	0	yes
ata-miR164c-3p	rna-TRITD_5Av1G157030	789	809	800	-39	-31.9	8	1-5,809-805;7-18,803-792	UGGGGAGGAGGAGGAGGCGUG&CACGUGUUCUUCUCCUCCAUC	3	NA	NA	4	16.0314	0	0	14.5611	9.6701e-07	1.57782e-06	yes
ata-miR164c-3p	rna-TRITD_5Av1G157030	882	903	893	-39	-26	9	1-5,903-899;6-12,897-891;14-18,889-885	CGCGGAGGUGAGGGACGGCGUG&CACGU-GUUCUUCUCCUCCAUC	3	NA	NA	NA	10.6876	0	0	0	5.0763e-07	8.3976e-07	yes
ata-miR164c-3p	rna-TRITD_5Av1G157030-2	432	452	443	-39	-31.9	8	1-5,452-448;7-18,446-435	UGGGGAGGAGGAGGAGGCGUG&CACGUGUUCUUCUCCUCCAUC	2	4	NA	4	37.4066	8.14491	0	14.5611	3.7909e-11	1.13876e-10	yes
ata-miR164c-3p	rna-TRITD_5Av1G180490-2	721	746	737	-39	-25.8	10.5	3-14,744-733;15-16,731-730;17-21,725-721	GAUGGUGCAGGUGAGAAGGGCACGGC&CACGUGUUCUUCUC-CU----CCAUC	NA	2	NA	NA	0	16.2898	0	0	1.3905e-10	3.70846e-10	yes
ata-miR164c-3p	rna-TRITD_5Av1G180490-3	721	746	737	-39	-25.8	10.5	3-14,744-733;15-16,731-730;17-21,725-721	GAUGGUGCAGGUGAGAAGGGCACGGC&CACGUGUUCUUCUC-CU----CCAUC	NA	4	NA	NA	0	8.14491	0	0	2.0267e-05	2.72401e-05	yes
ata-miR164c-3p	rna-TRITD_5Av1G180490-4	721	746	737	-39	-25.8	10.5	3-14,744-733;15-16,731-730;17-21,725-721	GAUGGUGCAGGUGAGAAGGGCACGGC&CACGUGUUCUUCUC-CU----CCAUC	NA	4	NA	NA	0	8.14491	0	0	2.0267e-05	2.72401e-05	yes
ata-miR164c-3p	rna-TRITD_5Av1G180490-8	547	572	563	-39	-25.8	10.5	3-14,570-559;15-16,557-556;17-21,551-547	GAUGGUGCAGGUGAGAAGGGCACGGC&CACGUGUUCUUCUC-CU----CCAUC	NA	4	NA	NA	0	8.14491	0	0	2.0267e-05	2.72401e-05	yes
ata-miR164c-3p	rna-TRITD_5Av1G198260	1047	1068	1058	-39	-26.8	11	4-7,1065-1062;8-20,1060-1048	CAUGGAGGAGGAGAUGCGCAGG&CACGUGU-UCUUCUCCUCCAUC	2	NA	NA	NA	16.0314	0	0	0	2.0333e-10	5.0325e-10	yes
ata-miR164c-3p	rna-TRITD_5Av1G198260-4	1149	1170	1160	-39	-26.8	11	4-7,1167-1164;8-20,1162-1150	CAUGGAGGAGGAGAUGCGCAGG&CACGUGU-UCUUCUCCUCCAUC	2	NA	NA	NA	16.0314	0	0	0	2.0333e-10	5.0325e-10	yes
ata-miR164c-3p	rna-TRITD_5Av1G198260-5	1146	1167	1157	-39	-26.8	11	4-7,1164-1161;8-20,1159-1147	CAUGGAGGAGGAGAUGCGCAGG&CACGUGU-UCUUCUCCUCCAUC	4	NA	NA	NA	5.34379	0	0	0	0.0011173	0.00115938	yes
ata-miR164c-3p	rna-TRITD_5Av1G198260-8	906	927	917	-39	-26.8	11	4-7,924-921;8-20,919-907	CAUGGAGGAGGAGAUGCGCAGG&CACGUGU-UCUUCUCCUCCAUC	4	NA	NA	NA	5.34379	0	0	0	0.0011173	0.00115938	yes
ata-miR164c-3p	rna-TRITD_5Av1G199950	1012	1040	1022	-39	-26	22	1-9,1040-1032;10-18,1022-1014;20-21,1013-1012	GA-GGAGGAGAACAACUUCCUGGGCGCGUG&CACGUGUUC---------UUCUCCUCCAUC	NA	4	NA	NA	0	8.14491	0	0	2.0267e-05	2.72401e-05	yes
ata-miR164c-3p	rna-TRITD_5Av1G199950-2	982	1010	992	-39	-26	22	1-9,1010-1002;10-18,992-984;20-21,983-982	GA-GGAGGAGAACAACUUCCUGGGCGCGUG&CACGUGUUC---------UUCUCCUCCAUC	NA	4	3	NA	0	8.14491	15.3361	0	3.8379e-06	6.02743e-06	yes
ata-miR164c-3p	rna-TRITD_5Av1G199950-3	760	788	770	-39	-26	22	1-9,788-780;10-18,770-762;20-21,761-760	GA-GGAGGAGAACAACUUCCUGGGCGCGUG&CACGUGUUC---------UUCUCCUCCAUC	NA	3	4	NA	0	16.2898	7.66806	0	1.275e-06	2.06217e-06	yes
ata-miR164c-3p	rna-TRITD_5Av1G203460-6	1507	1529	1520	-39	-26.6	9	4-16,1526-1514;17-17,1512-1512;18-21,1510-1507	GAUGAGAAGGAGAAGAGCGCAGU&CACGUGUUCUUCUCCU-C-CAUC	4	NA	NA	NA	5.34379	0	0	0	0.0011173	0.00115938	yes
ata-miR164c-3p	rna-TRITD_5Av1G209390-2	75	92	86	-39	-25.8	12	3-7,90-86;11-21,85-75	GAUGGAGGAGG---GCGCGGC&CACGUGUUCUUCUCCUCCAUC	3	NA	NA	NA	10.6876	0	0	0	5.0763e-07	8.3976e-07	yes
ata-miR164c-3p	rna-TRITD_5Av1G209390-4	84	101	95	-39	-25.8	12	3-7,99-95;11-21,94-84	GAUGGAGGAGG---GCGCGGC&CACGUGUUCUUCUCCUCCAUC	4	NA	NA	NA	5.34379	0	0	0	0.0011173	0.00115938	yes
ata-miR164c-3p	rna-TRITD_5Av1G228470	288	308	299	-39	-25.6	8.5	2-5,307-304;7-7,302-302;9-18,300-291;20-21,289-288	GGCGGAGGAGAAGCGGGCGUC&CACGUGUUCUUCUCCUCCAUC	4	NA	NA	4	5.34379	0	0	14.5611	2.9339e-06	4.62559e-06	yes
ata-miR164c-3p	rna-TRITD_5Av1G228470-2	807	827	818	-39	-25.6	8.5	2-5,826-823;7-7,821-821;9-18,819-810;20-21,808-807	GGCGGAGGAGAAGCGGGCGUC&CACGUGUUCUUCUCCUCCAUC	4	NA	4	NA	5.34379	0	7.66806	0	0.0031279	0.00315679	yes
ata-miR164c-3p	rna-TRITD_5Av1G228470-4	750	770	761	-39	-25.6	8.5	2-5,769-766;7-7,764-764;9-18,762-753;20-21,751-750	GGCGGAGGAGAAGCGGGCGUC&CACGUGUUCUUCUCCUCCAUC	4	NA	NA	NA	5.34379	0	0	0	0.0011173	0.00115938	yes
ata-miR164c-3p	rna-TRITD_5Av1G228470-5	723	743	734	-39	-25.6	8.5	2-5,742-739;7-7,737-737;9-18,735-726;20-21,724-723	GGCGGAGGAGAAGCGGGCGUC&CACGUGUUCUUCUCCUCCAUC	3	NA	2	NA	10.6876	0	23.0042	0	2.8536e-09	5.42529e-09	yes
ata-miR164c-3p	rna-TRITD_5Av1G229270	222	242	233	-39	-27.3	11	3-3,240-240;5-18,238-225	CAAGGAGGAGGAGGACGGGGA&CACGUGUUCUUCUCCUCCAUC	NA	NA	4	NA	0	0	7.66806	0	4.0301e-05	4.90463e-05	yes
ata-miR164c-3p	rna-TRITD_5Av1G229270-3	726	746	737	-39	-27.3	11	3-3,744-744;5-18,742-729	CAAGGAGGAGGAGGACGGGGA&CACGUGUUCUUCUCCUCCAUC	NA	NA	4	NA	0	0	7.66806	0	4.0301e-05	4.90463e-05	yes
ata-miR164c-3p	rna-TRITD_5Av1G229270-4	726	746	737	-39	-27.3	11	3-3,744-744;5-18,742-729	CAAGGAGGAGGAGGACGGGGA&CACGUGUUCUUCUCCUCCAUC	NA	NA	2	NA	0	0	23.0042	0	6.9437e-15	2.46236e-14	yes
ata-miR164c-3p	rna-TRITD_5Av1G229270-5	804	824	815	-39	-27.3	11	3-3,822-822;5-18,820-807	CAAGGAGGAGGAGGACGGGGA&CACGUGUUCUUCUCCUCCAUC	NA	NA	2	NA	0	0	23.0042	0	6.9437e-15	2.46236e-14	yes
ata-miR164c-3p	rna-TRITD_5Av1G240040	486	507	497	-39	-27.5	10.5	3-6,505-502;7-10,500-497;12-21,495-486	GGUGGAGGAGCGGAGCCGCGCG&CACGUG-UUCUUCUCCUCCAUC	4	NA	NA	NA	5.34379	0	0	0	0.0011173	0.00115938	yes
ata-miR164c-3p	rna-TRITD_5Av1G240040-2	486	507	497	-39	-27.5	10.5	3-6,505-502;7-10,500-497;12-21,495-486	GGUGGAGGAGCGGAGCCGCGCG&CACGUG-UUCUUCUCCUCCAUC	4	NA	NA	NA	5.34379	0	0	0	0.0011173	0.00115938	yes
ata-miR164c-3p	rna-TRITD_5Av1G242040	1944	1966	1955	-39	-27.6	10	3-5,1964-1962;6-9,1960-1957;10-21,1955-1944	GAUGGAGGAGAAGGGGCUGCGAA&CACGU-GUUC-UUCUCCUCCAUC	NA	NA	NA	4	0	0	0	14.5611	1.7618e-09	3.36369e-09	yes
ata-miR164c-3p	rna-TRITD_5Av1G255420-6	439	462	452	-39	-31.6	5	1-5,462-458;6-13,456-449;14-21,446-439	GAUGGAGGGCAGAAGAGCAACGUG&CACGU-GUUCUUCU--CCUCCAUC	4	NA	NA	NA	5.34379	0	0	0	0.0011173	0.00115938	yes
ata-miR164c-3p	rna-TRITD_5Bv1G016290	870	893	881	-39	-25.6	15	3-9,891-885;10-19,881-872	GCUGGAGGAGGGCGCGAGCGCGGA&CACGUGUUC---UUCUCCUCCAUC	NA	NA	2	NA	0	0	38.3403	0	9.1061e-25	6.90418e-24	yes
ata-miR164c-3p	rna-TRITD_5Bv1G039950	1407	1428	1419	-39	-25.6	12	4-12,1425-1417;13-18,1415-1410	GUCGGAGGACGAGGAGCACAAG&CACGUGUUCUUC-UCCUCCAUC	NA	NA	NA	4	0	0	0	14.5611	1.7618e-09	3.36369e-09	yes
ata-miR164c-3p	rna-TRITD_5Bv1G039950-10	1491	1512	1503	-39	-25.6	12	4-12,1509-1501;13-18,1499-1494	GUCGGAGGACGAGGAGCACAAG&CACGUGUUCUUC-UCCUCCAUC	NA	NA	NA	4	0	0	0	14.5611	1.7618e-09	3.36369e-09	yes
ata-miR164c-3p	rna-TRITD_5Bv1G039950-14	1596	1617	1608	-39	-25.6	12	4-12,1614-1606;13-18,1604-1599	GUCGGAGGACGAGGAGCACAAG&CACGUGUUCUUC-UCCUCCAUC	4	NA	NA	4	5.34379	0	0	14.5611	2.9339e-06	4.62559e-06	yes
ata-miR164c-3p	rna-TRITD_5Bv1G039950-16	828	849	840	-39	-25.6	12	4-12,846-838;13-18,836-831	GUCGGAGGACGAGGAGCACAAG&CACGUGUUCUUC-UCCUCCAUC	NA	NA	NA	2	0	0	0	29.1223	8.0522e-19	3.8229e-18	yes
ata-miR164c-3p	rna-TRITD_5Bv1G039950-2	1518	1539	1530	-39	-25.6	12	4-12,1536-1528;13-18,1526-1521	GUCGGAGGACGAGGAGCACAAG&CACGUGUUCUUC-UCCUCCAUC	3	NA	NA	NA	10.6876	0	0	0	5.0763e-07	8.3976e-07	yes
ata-miR164c-3p	rna-TRITD_5Bv1G039950-3	471	492	483	-39	-25.6	12	4-12,489-481;13-18,479-474	GUCGGAGGACGAGGAGCACAAG&CACGUGUUCUUC-UCCUCCAUC	3	NA	NA	NA	10.6876	0	0	0	5.0763e-07	8.3976e-07	yes
ata-miR164c-3p	rna-TRITD_5Bv1G039950-4	1587	1608	1599	-39	-25.6	12	4-12,1605-1597;13-18,1595-1590	GUCGGAGGACGAGGAGCACAAG&CACGUGUUCUUC-UCCUCCAUC	4	NA	NA	2	5.34379	0	0	29.1223	1.634e-14	5.71185e-14	yes
ata-miR164c-3p	rna-TRITD_5Bv1G039950-5	1536	1557	1548	-39	-25.6	12	4-12,1554-1546;13-18,1544-1539	GUCGGAGGACGAGGAGCACAAG&CACGUGUUCUUC-UCCUCCAUC	3	NA	NA	2	10.6876	0	0	29.1223	2.7214e-12	8.49844e-12	yes
ata-miR164c-3p	rna-TRITD_5Bv1G050260	778	799	789	-39	-26.3	9.5	3-4,797-796;6-8,794-792;9-21,790-778	GGUGGAGGAGAGGUAACUUGGA&CACGUGUU-CUUCUCCUCCAUC	NA	NA	NA	4	0	0	0	14.5611	1.7618e-09	3.36369e-09	yes
ata-miR164c-3p	rna-TRITD_5Bv1G050260-2	850	871	861	-39	-26.3	9.5	3-4,869-868;6-8,866-864;9-21,862-850	GGUGGAGGAGAGGUAACUUGGA&CACGUGUU-CUUCUCCUCCAUC	NA	NA	NA	1	0	0	0	29.1223	8.0522e-19	3.8229e-18	yes
ata-miR164c-3p	rna-TRITD_5Bv1G051920	1425	1448	1439	-39	-26.3	14.5	4-11,1445-1438;12-21,1434-1425	GGUGGAGGAGCUCGAGAGCAUUGU&CACGUGUUCUU---CUCCUCCAUC	NA	NA	3	NA	0	0	15.3361	0	5.6478e-10	1.27409e-09	yes
ata-miR164c-3p	rna-TRITD_5Bv1G051920-2	1191	1214	1205	-39	-26.3	14.5	4-11,1211-1204;12-21,1200-1191	GGUGGAGGAGCUCGAGAGCAUUGU&CACGUGUUCUU---CUCCUCCAUC	NA	NA	3	NA	0	0	15.3361	0	5.6478e-10	1.27409e-09	yes
ata-miR164c-3p	rna-TRITD_5Bv1G051920-3	1425	1448	1439	-39	-26.3	14.5	4-11,1445-1438;12-21,1434-1425	GGUGGAGGAGCUCGAGAGCAUUGU&CACGUGUUCUU---CUCCUCCAUC	NA	NA	3	NA	0	0	15.3361	0	5.6478e-10	1.27409e-09	yes
ata-miR164c-3p	rna-TRITD_5Bv1G051920-4	1467	1490	1481	-39	-26.3	14.5	4-11,1487-1480;12-21,1476-1467	GGUGGAGGAGCUCGAGAGCAUUGU&CACGUGUUCUU---CUCCUCCAUC	NA	NA	4	NA	0	0	7.66806	0	4.0301e-05	4.90463e-05	yes
ata-miR164c-3p	rna-TRITD_5Bv1G051920-5	315	338	329	-39	-26.3	14.5	4-11,335-328;12-21,324-315	GGUGGAGGAGCUCGAGAGCAUUGU&CACGUGUUCUU---CUCCUCCAUC	NA	NA	3	NA	0	0	15.3361	0	5.6478e-10	1.27409e-09	yes
ata-miR164c-3p	rna-TRITD_5Bv1G070680-2	368	396	380	-39	-26.8	18.5	1-7,396-390;8-9,382-381;11-17,379-373;18-21,371-368	GGUGCGAGGAGAUGAAGACGCGGCACGUG&CACGUGU-------UCUUCUCCUC-CAUC	4	NA	NA	NA	5.34379	0	0	0	0.0011173	0.00115938	yes
ata-miR164c-3p	rna-TRITD_5Bv1G070680-4	368	396	380	-39	-26.8	18.5	1-7,396-390;8-9,382-381;11-17,379-373;18-21,371-368	GGUGCGAGGAGAUGAAGACGCGGCACGUG&CACGUGU-------UCUUCUCCUC-CAUC	4	NA	NA	NA	5.34379	0	0	0	0.0011173	0.00115938	yes
ata-miR164c-3p	rna-TRITD_5Bv1G075030	337	364	355	-39	-27.1	18	2-10,363-355;11-20,347-338	AGUGGAGGGGAUCGUCGGAGAACGCGUU&CACGUGUUCU-------UCUCCUCCAUC	NA	NA	NA	2	0	0	0	43.6834	3.2096e-28	2.99452e-27	yes
ata-miR164c-3p	rna-TRITD_5Bv1G075030-2	337	364	355	-39	-27.1	18	2-10,363-355;11-20,347-338	AGUGGAGGGGAUCGUCGGAGAACGCGUU&CACGUGUUCU-------UCUCCUCCAUC	NA	NA	NA	2	0	0	0	29.1223	8.0522e-19	3.8229e-18	yes
ata-miR164c-3p	rna-TRITD_5Bv1G085810	816	836	827	-39	-25.4	7	2-16,835-821	GUUCAAGGAGAAGGACACGUC&CACGUGUUCUUCUCCUCCAUC	3	4	2	2	10.6876	8.14491	69.0126	87.3668	4.274e-24	3.09657e-23	yes
ata-miR164c-3p	rna-TRITD_5Bv1G085810-2	822	842	833	-39	-25.4	7	2-16,841-827	GUUCAAGGAGAAGGACACGUC&CACGUGUUCUUCUCCUCCAUC	3	3	2	3	32.0628	16.2898	107.353	29.1223	6.8984e-24	4.97032e-23	yes
ata-miR164c-3p	rna-TRITD_5Bv1G091100-2	1428	1449	1439	-39	-26.9	11	3-5,1447-1445;6-18,1443-1431	GCAGGAGGAGGAGGGCGACGGG&CACGU-GUUCUUCUCCUCCAUC	4	NA	NA	NA	5.34379	0	0	0	0.0011173	0.00115938	yes
ata-miR164c-3p	rna-TRITD_5Bv1G091100-7	1419	1440	1430	-39	-26.9	11	3-5,1438-1436;6-18,1434-1422	GCAGGAGGAGGAGGGCGACGGG&CACGU-GUUCUUCUCCUCCAUC	4	NA	NA	NA	5.34379	0	0	0	0.0011173	0.00115938	yes
ata-miR164c-3p	rna-TRITD_5Bv1G093270-2	348	367	359	-39	-26.1	6.5	1-2,367-366;4-5,365-364;7-20,362-349	UGUGGAGGAGAAGAAGAU-UG&CACGUGUUCUUCUCCUCCAUC	NA	4	NA	NA	0	8.14491	0	0	2.0267e-05	2.72401e-05	yes
ata-miR164c-3p	rna-TRITD_5Bv1G104090-2	1677	1700	1690	-39	-26.2	7.5	1-2,1700-1699;3-14,1697-1686;15-15,1684-1684;16-21,1682-1677	GGUGGAUGAGAGGGGAAUACGCUG&CA-CGUGUUCUUCUC-C-UCCAUC	NA	4	NA	NA	0	8.14491	0	0	2.0267e-05	2.72401e-05	yes
ata-miR164c-3p	rna-TRITD_5Bv1G104090-3	1611	1634	1624	-39	-26.2	7.5	1-2,1634-1633;3-14,1631-1620;15-15,1618-1618;16-21,1616-1611	GGUGGAUGAGAGGGGAAUACGCUG&CA-CGUGUUCUUCUC-C-UCCAUC	NA	4	NA	NA	0	8.14491	0	0	2.0267e-05	2.72401e-05	yes
ata-miR164c-3p	rna-TRITD_5Bv1G104090-4	1680	1703	1693	-39	-26.2	7.5	1-2,1703-1702;3-14,1700-1689;15-15,1687-1687;16-21,1685-1680	GGUGGAUGAGAGGGGAAUACGCUG&CA-CGUGUUCUUCUC-C-UCCAUC	NA	4	NA	NA	0	8.14491	0	0	2.0267e-05	2.72401e-05	yes
ata-miR164c-3p	rna-TRITD_5Bv1G118830	978	1010	996	-39	-26.6	27	1-3,1010-1008;4-11,1002-995;12-21,987-978	GAUGGAGGAGCAGCUCAAGGAGCGCAAGGAGUG&CAC-----GUGUUCUU-------CUCCUCCAUC	NA	NA	2	NA	0	0	76.6806	0	1.3514e-49	3.94939e-48	yes
ata-miR164c-3p	rna-TRITD_5Bv1G118830-2	579	611	597	-39	-26.6	27	1-3,611-609;4-11,603-596;12-21,588-579	GAUGGAGGAGCAGCUCAAGGAGCGCAAGGAGUG&CAC-----GUGUUCUU-------CUCCUCCAUC	NA	NA	2	NA	0	0	92.0168	0	1.5103e-59	6.79284e-58	yes
ata-miR164c-3p	rna-TRITD_5Bv1G123710	2538	2559	2549	-39	-25.8	11	4-5,2556-2555;7-9,2553-2551;10-21,2549-2538	GAUGGAGGAGGGCGAAGACCCU&CACGUGUUC-UUCUCCUCCAUC	NA	NA	4	4	0	0	7.66806	14.5611	7.4784e-06	1.16209e-05	yes
ata-miR164c-3p	rna-TRITD_5Bv1G123710-14	1920	1941	1931	-39	-25.8	11	4-5,1938-1937;7-9,1935-1933;10-21,1931-1920	GAUGGAGGAGGGCGAAGACCCU&CACGUGUUC-UUCUCCUCCAUC	NA	NA	NA	4	0	0	0	14.5611	1.7618e-09	3.36369e-09	yes
ata-miR164c-3p	rna-TRITD_5Bv1G123710-15	1719	1740	1730	-39	-25.8	11	4-5,1737-1736;7-9,1734-1732;10-21,1730-1719	GAUGGAGGAGGGCGAAGACCCU&CACGUGUUC-UUCUCCUCCAUC	NA	NA	4	NA	0	0	7.66806	0	4.0301e-05	4.90463e-05	yes
ata-miR164c-3p	rna-TRITD_5Bv1G123710-16	1578	1599	1589	-39	-25.8	11	4-5,1596-1595;7-9,1593-1591;10-21,1589-1578	GAUGGAGGAGGGCGAAGACCCU&CACGUGUUC-UUCUCCUCCAUC	NA	NA	2	4	0	0	23.0042	14.5611	5.4822e-09	1.02978e-08	yes
ata-miR164c-3p	rna-TRITD_5Bv1G123710-2	2169	2190	2180	-39	-25.8	11	4-5,2187-2186;7-9,2184-2182;10-21,2180-2169	GAUGGAGGAGGGCGAAGACCCU&CACGUGUUC-UUCUCCUCCAUC	NA	NA	2	4	0	0	15.3361	14.5611	1.4224e-06	2.29243e-06	yes
ata-miR164c-3p	rna-TRITD_5Bv1G123710-5	2577	2598	2588	-39	-25.8	11	4-5,2595-2594;7-9,2592-2590;10-21,2588-2577	GAUGGAGGAGGGCGAAGACCCU&CACGUGUUC-UUCUCCUCCAUC	NA	NA	4	4	0	0	7.66806	14.5611	7.4784e-06	1.16209e-05	yes
ata-miR164c-3p	rna-TRITD_5Bv1G123710-6	2121	2142	2132	-39	-25.8	11	4-5,2139-2138;7-9,2136-2134;10-21,2132-2121	GAUGGAGGAGGGCGAAGACCCU&CACGUGUUC-UUCUCCUCCAUC	NA	NA	4	NA	0	0	7.66806	0	4.0301e-05	4.90463e-05	yes
ata-miR164c-3p	rna-TRITD_5Bv1G126930	954	977	968	-39	-25.8	6.5	1-11,977-967;13-15,965-963;16-21,959-954	GAUGGAAAUGGGCAAGAACAUGUG&CACGUGUUCUUCUCC---UCCAUC	2	NA	NA	4	21.3752	0	0	14.5611	2.1927e-08	4.07431e-08	yes
ata-miR164c-3p	rna-TRITD_5Bv1G126930-2	837	860	851	-39	-25.8	6.5	1-11,860-850;13-15,848-846;16-21,842-837	GAUGGAAAUGGGCAAGAACAUGUG&CACGUGUUCUUCUCC---UCCAUC	2	NA	NA	4	21.3752	0	0	14.5611	2.1927e-08	4.07431e-08	yes
ata-miR164c-3p	rna-TRITD_5Bv1G126930-3	966	989	980	-39	-25.8	6.5	1-11,989-979;13-15,977-975;16-21,971-966	GAUGGAAAUGGGCAAGAACAUGUG&CACGUGUUCUUCUCC---UCCAUC	3	NA	NA	4	16.0314	0	0	14.5611	9.6701e-07	1.57782e-06	yes
ata-miR164c-3p	rna-TRITD_5Bv1G126930-4	999	1022	1013	-39	-25.8	6.5	1-11,1022-1012;13-15,1010-1008;16-21,1004-999	GAUGGAAAUGGGCAAGAACAUGUG&CACGUGUUCUUCUCC---UCCAUC	3	NA	NA	2	10.6876	0	0	29.1223	2.7214e-12	8.49844e-12	yes
ata-miR164c-3p	rna-TRITD_5Bv1G126930-5	1020	1043	1034	-39	-25.8	6.5	1-11,1043-1033;13-15,1031-1029;16-21,1025-1020	GAUGGAAAUGGGCAAGAACAUGUG&CACGUGUUCUUCUCC---UCCAUC	3	NA	NA	NA	16.0314	0	0	0	2.0333e-10	5.0325e-10	yes
ata-miR164c-3p	rna-TRITD_5Bv1G130230	507	525	518	-39	-27.3	6.5	1-3,525-523;5-7,522-520;9-21,519-507	GAUGGAGGGGAAG-GCG-GUG&CACGUGUUCUUCUCCUCCAUC	NA	4	NA	NA	0	8.14491	0	0	2.0267e-05	2.72401e-05	yes
ata-miR164c-3p	rna-TRITD_5Bv1G130230-2	546	564	557	-39	-27.3	6.5	1-3,564-562;5-7,561-559;9-21,558-546	GAUGGAGGGGAAG-GCG-GUG&CACGUGUUCUUCUCCUCCAUC	NA	4	NA	NA	0	8.14491	0	0	2.0267e-05	2.72401e-05	yes
ata-miR164c-3p	rna-TRITD_5Bv1G130230-3	33	51	44	-39	-27.3	6.5	1-3,51-49;5-7,48-46;9-21,45-33	GAUGGAGGGGAAG-GCG-GUG&CACGUGUUCUUCUCCUCCAUC	NA	4	NA	NA	0	8.14491	0	0	2.0267e-05	2.72401e-05	yes
ata-miR164c-3p	rna-TRITD_5Bv1G140970-4	1039	1062	1052	-39	-25.4	10	1-3,1062-1060;4-10,1058-1052;11-17,1048-1042;19-21,1041-1039	GAU-GAGGAGACCAGGAACACUGUG&CAC-GUGUUCU---UCUCCUCCAUC	4	NA	NA	NA	5.34379	0	0	0	0.0011173	0.00115938	yes
ata-miR164c-3p	rna-TRITD_5Bv1G140970-5	1039	1062	1052	-39	-25.4	10	1-3,1062-1060;4-10,1058-1052;11-17,1048-1042;19-21,1041-1039	GAU-GAGGAGACCAGGAACACUGUG&CAC-GUGUUCU---UCUCCUCCAUC	4	NA	NA	4	5.34379	0	0	14.5611	2.9339e-06	4.62559e-06	yes
ata-miR164c-3p	rna-TRITD_5Bv1G140970-6	955	978	968	-39	-25.4	10	1-3,978-976;4-10,974-968;11-17,964-958;19-21,957-955	GAU-GAGGAGACCAGGAACACUGUG&CAC-GUGUUCU---UCUCCUCCAUC	4	NA	NA	4	5.34379	0	0	14.5611	2.9339e-06	4.62559e-06	yes
ata-miR164c-3p	rna-TRITD_5Bv1G140970-7	613	636	626	-39	-25.4	10	1-3,636-634;4-10,632-626;11-17,622-616;19-21,615-613	GAU-GAGGAGACCAGGAACACUGUG&CAC-GUGUUCU---UCUCCUCCAUC	2	NA	NA	4	26.719	0	0	14.5611	1.7147e-10	4.56086e-10	yes
ata-miR164c-3p	rna-TRITD_5Bv1G141210	219	243	230	-39	-28.3	11.5	1-5,243-239;6-12,234-228;14-21,226-219	GGUGGAGGUGGAGGACGGCAACGUG&CACGU----GUUCUUCUCCUCCAUC	NA	NA	2	2	0	0	184.034	320.345	0	0	yes
ata-miR164c-3p	rna-TRITD_5Bv1G141750	699	719	710	-39	-26.6	9.5	3-5,717-715;7-8,713-712;10-21,710-699	GGUGGAGGAGGACGAGACGGG&CACGUGUUCUUCUCCUCCAUC	2	NA	NA	NA	80.1569	0	0	0	7.5107e-52	2.37412e-50	yes
ata-miR164c-3p	rna-TRITD_5Bv1G145910	703	725	716	-39	-30.1	7.5	1-5,725-721;7-14,719-712;15-21,709-703	GAUGGGGAAGAGGAGGAGGCGUG&CACGUGUUCUUCUC--CUCCAUC	3	NA	NA	NA	10.6876	0	0	0	5.0763e-07	8.3976e-07	yes
ata-miR164c-3p	rna-TRITD_5Bv1G175850	282	302	293	-39	-27.6	10.5	3-9,300-294;12-20,291-283	CGUGGAGGAGUCGAGCGCGCA&CACGUGUUCUUCUCCUCCAUC	3	NA	2	3	37.4066	0	69.0126	29.1223	2.2067e-15	8.49084e-15	yes
ata-miR164c-3p	rna-TRITD_5Bv1G185980-4	618	638	629	-39	-27.5	10.5	3-5,636-634;7-18,632-621	GCAGGGGGAGGAGAAGGCGGC&CACGUGUUCUUCUCCUCCAUC	4	NA	NA	NA	5.34379	0	0	0	0.0011173	0.00115938	yes
ata-miR164c-3p	rna-TRITD_5Bv1G191550	1047	1066	1058	-39	-26.6	7	2-7,1065-1060;9-20,1059-1048	CAUGGAGGAGGAG-AUGCGUC&CACGUGUUCUUCUCCUCCAUC	NA	4	NA	NA	0	8.14491	0	0	2.0267e-05	2.72401e-05	yes
ata-miR164c-3p	rna-TRITD_5Bv1G191550-7	1155	1174	1166	-39	-26.6	7	2-7,1173-1168;9-20,1167-1156	CAUGGAGGAGGAG-AUGCGUC&CACGUGUUCUUCUCCUCCAUC	NA	4	NA	NA	0	8.14491	0	0	2.0267e-05	2.72401e-05	yes
ata-miR164c-3p	rna-TRITD_5Bv1G198010-5	42	62	53	-39	-26.9	10.5	3-6,60-57;9-20,54-43	CGUGGAGGAGGAGCCCGCGGC&CACGUGUUCUUCUCCUCCAUC	3	NA	3	NA	48.0941	0	30.6723	0	1.2518e-18	5.91706e-18	yes
ata-miR164c-3p	rna-TRITD_5Bv1G198940	366	386	377	-39	-27.1	11.5	4-19,383-368	GCUGGGGGAGGGGGACGCCGC&CACGUGUUCUUCUCCUCCAUC	3	NA	NA	NA	16.0314	0	0	0	2.0333e-10	5.0325e-10	yes
ata-miR164c-3p	rna-TRITD_5Bv1G199110-6	1774	1796	1787	-39	-27	7	4-16,1793-1781;17-17,1779-1779;18-21,1777-1774	GAUGAGAAGGAGAAGAACACAGC&CACGUGUUCUUCUCCU-C-CAUC	4	NA	NA	NA	5.34379	0	0	0	0.0011173	0.00115938	yes
ata-miR164c-3p	rna-TRITD_5Bv1G199110-8	1813	1835	1826	-39	-27	7	4-16,1832-1820;17-17,1818-1818;18-21,1816-1813	GAUGAGAAGGAGAAGAACACAGC&CACGUGUUCUUCUCCU-C-CAUC	4	NA	NA	NA	5.34379	0	0	0	0.0011173	0.00115938	yes
ata-miR164c-3p	rna-TRITD_5Bv1G199110-9	1507	1529	1520	-39	-27	7	4-16,1526-1514;17-17,1512-1512;18-21,1510-1507	GAUGAGAAGGAGAAGAACACAGC&CACGUGUUCUUCUCCU-C-CAUC	2	NA	NA	NA	10.6876	0	0	0	5.0763e-07	8.3976e-07	yes
ata-miR164c-3p	rna-TRITD_5Bv1G218520	1582	1604	1595	-39	-25.6	8.5	3-16,1602-1589;17-18,1586-1585;20-21,1583-1582	GGCGGCAAGGAGGAGGACACGAC&CACGUGUUCUUCUCCU--CCAUC	NA	2	NA	NA	0	24.4347	0	0	8.3638e-16	3.25819e-15	yes
ata-miR164c-3p	rna-TRITD_5Bv1G218520-2	1585	1607	1598	-39	-25.6	8.5	3-16,1605-1592;17-18,1589-1588;20-21,1586-1585	GGCGGCAAGGAGGAGGACACGAC&CACGUGUUCUUCUCCU--CCAUC	NA	2	NA	NA	0	24.4347	0	0	8.3638e-16	3.25819e-15	yes
ata-miR164c-3p	rna-TRITD_5Bv1G218520-3	1600	1622	1613	-39	-25.6	8.5	3-16,1620-1607;17-18,1604-1603;20-21,1601-1600	GGCGGCAAGGAGGAGGACACGAC&CACGUGUUCUUCUCCU--CCAUC	NA	4	NA	NA	0	8.14491	0	0	2.0267e-05	2.72401e-05	yes
ata-miR164c-3p	rna-TRITD_5Bv1G226530	978	1002	989	-39	-26.7	14.5	1-3,1002-1000;5-7,998-996;8-20,991-979	CAUGGAGGGGGAGACGAUGCGGGUG&CACGUGU----UCUUCUCCUCCAUC	NA	NA	NA	4	0	0	0	14.5611	1.7618e-09	3.36369e-09	yes
ata-miR164c-3p	rna-TRITD_5Bv1G226530-2	954	978	965	-39	-26.7	14.5	1-3,978-976;5-7,974-972;8-20,967-955	CAUGGAGGGGGAGACGAUGCGGGUG&CACGUGU----UCUUCUCCUCCAUC	NA	NA	NA	4	0	0	0	14.5611	1.7618e-09	3.36369e-09	yes
ata-miR164c-3p	rna-TRITD_5Bv1G226530-3	894	918	905	-39	-26.7	14.5	1-3,918-916;5-7,914-912;8-20,907-895	CAUGGAGGGGGAGACGAUGCGGGUG&CACGUGU----UCUUCUCCUCCAUC	NA	NA	NA	4	0	0	0	14.5611	1.7618e-09	3.36369e-09	yes
ata-miR164c-3p	rna-TRITD_5Bv1G227330	822	842	833	-39	-25.6	8.5	2-5,841-838;7-7,836-836;9-18,834-825;20-21,823-822	GGCGGAGGAGAAGCGGGCGUC&CACGUGUUCUUCUCCUCCAUC	4	NA	4	NA	5.34379	0	7.66806	0	0.0031279	0.00315679	yes
ata-miR164c-3p	rna-TRITD_5Bv1G227330-2	819	839	830	-39	-25.6	8.5	2-5,838-835;7-7,833-833;9-18,831-822;20-21,820-819	GGCGGAGGAGAAGCGGGCGUC&CACGUGUUCUUCUCCUCCAUC	4	NA	NA	NA	5.34379	0	0	0	0.0011173	0.00115938	yes
ata-miR164c-3p	rna-TRITD_5Bv1G227330-3	801	821	812	-39	-25.6	8.5	2-5,820-817;7-7,815-815;9-18,813-804;20-21,802-801	GGCGGAGGAGAAGCGGGCGUC&CACGUGUUCUUCUCCUCCAUC	4	NA	3	NA	5.34379	0	15.3361	0	1.1725e-06	1.90271e-06	yes
ata-miR164c-3p	rna-TRITD_5Bv1G228690	768	788	779	-39	-27.3	11	3-3,786-786;5-18,784-771	CAAGGAGGAGGAGGACGGGGG&CACGUGUUCUUCUCCUCCAUC	4	NA	NA	NA	5.34379	0	0	0	0.0011173	0.00115938	yes
ata-miR164c-3p	rna-TRITD_5Bv1G228690-2	702	722	713	-39	-27.3	11	3-3,720-720;5-18,718-705	CAAGGAGGAGGAGGACGGGGG&CACGUGUUCUUCUCCUCCAUC	3	NA	NA	NA	10.6876	0	0	0	5.0763e-07	8.3976e-07	yes
ata-miR164c-3p	rna-TRITD_5Bv1G244380-3	894	914	905	-39	-26	11	5-18,910-897	CCAGGAGGAGAGGAACAAAAA&CACGUGUUCUUCUCCUCCAUC	NA	3	NA	NA	0	16.2898	0	0	1.3905e-10	3.70846e-10	yes
ata-miR164c-3p	rna-TRITD_5Bv1G245500	101	124	115	-39	-25.4	10.5	1-5,124-120;7-13,118-112;14-18,107-103;20-21,102-101	GA-GGAGGCCGUGGAAGGGGGCGUG&CACGUGUUCUUCU----CCUCCAUC	NA	NA	2	NA	0	0	92.0168	0	1.5103e-59	6.79284e-58	yes
ata-miR164c-3p	rna-TRITD_5Bv1G249050	447	470	458	-39	-27	11	3-7,468-464;8-12,460-456;14-21,454-447	GAUGGAGGUGAAGGCCAACACGGG&CACGUGU---UCUUCUCCUCCAUC	2	NA	NA	NA	48.0941	0	0	0	4.5043e-31	5.25242e-30	yes
ata-miR164c-3p	rna-TRITD_5Bv1G249050	492	516	506	-39	-25.9	11.5	3-8,514-509;9-15,507-501;16-21,497-492	GGUGGACGCGGAGAGGCGGCACGGG&CACGUGUU-CUUCUCC---UCCAUC	NA	NA	3	NA	0	0	15.3361	0	5.6478e-10	1.27409e-09	yes
ata-miR164c-3p	rna-TRITD_5Bv1G253680	823	844	833	-39	-25.56	11	1-3,844-842;7-18,836-825;20-21,824-823	GA-GGAGGAGAAGAAGGAAGGUG&CAC--GUGUUCUUCUCCUCCAUC	4	NA	NA	NA	5.34379	0	0	0	0.0011173	0.00115938	yes
ata-miR164c-3p	rna-TRITD_5Bv1G253680-2	823	844	833	-39	-25.56	11	1-3,844-842;7-18,836-825;20-21,824-823	GA-GGAGGAGAAGAAGGAAGGUG&CAC--GUGUUCUUCUCCUCCAUC	4	NA	NA	NA	5.34379	0	0	0	0.0011173	0.00115938	yes
ata-miR164c-3p	rna-TRITD_6Av1G004910-2	1110	1133	1121	-39	-25.9	14	3-8,1131-1126;9-18,1122-1113	GCGGGAGGAGAAGCUGGGCACGGC&CACGUGUU---CUUCUCCUCCAUC	3	NA	2	2	10.6876	0	107.353	58.2445	1.6954e-35	2.47736e-34	yes
ata-miR164c-3p	rna-TRITD_6Av1G004910-3	1509	1532	1520	-39	-25.9	14	3-8,1530-1525;9-18,1521-1512	GCGGGAGGAGAAGCUGGGCACGGC&CACGUGUU---CUUCUCCUCCAUC	3	4	2	2	10.6876	8.14491	61.3445	43.6834	4.7118e-14	1.63473e-13	yes
ata-miR164c-3p	rna-TRITD_6Av1G004910-4	1629	1652	1640	-39	-25.9	14	3-8,1650-1645;9-18,1641-1632	GCGGGAGGAGAAGCUGGGCACGGC&CACGUGUU---CUUCUCCUCCAUC	3	NA	2	2	16.0314	0	46.0084	43.6834	3.6485e-12	1.13514e-11	yes
ata-miR164c-3p	rna-TRITD_6Av1G004910-5	1434	1457	1445	-39	-25.9	14	3-8,1455-1450;9-18,1446-1437	GCGGGAGGAGAAGCUGGGCACGGC&CACGUGUU---CUUCUCCUCCAUC	4	NA	2	4	5.34379	0	38.3403	14.5611	8.5901e-13	2.72102e-12	yes
ata-miR164c-3p	rna-TRITD_6Av1G004910-6	945	968	956	-39	-25.9	14	3-8,966-961;9-18,957-948	GCGGGAGGAGAAGCUGGGCACGGC&CACGUGUU---CUUCUCCUCCAUC	NA	NA	2	NA	0	0	69.0126	0	1.2694e-44	2.85383e-43	yes
ata-miR164c-3p	rna-TRITD_6Av1G006330-3	4543	4565	4556	-39	-26.5	9	4-17,4562-4549;18-21,4546-4543	GAUGAUGAGGAGAGGAAUACACC&CACGUGUUCUUCUCCUC--CAUC	NA	NA	2	NA	0	0	38.3403	0	9.1061e-25	6.90418e-24	yes
ata-miR164c-3p	rna-TRITD_6Av1G008050	387	407	398	-39	-26.7	9	1-5,407-403;7-12,401-396;14-18,394-390	CCGGGAGGCGGAGAGGGCGUG&CACGUGUUCUUCUCCUCCAUC	4	NA	NA	NA	5.34379	0	0	0	0.0011173	0.00115938	yes
ata-miR164c-3p	rna-TRITD_6Av1G025630	84	104	95	-39	-25.8	10	3-6,102-99;9-18,96-87;20-21,85-84	GACGGAGGAGGGGCUCACGGG&CACGUGUUCUUCUCCUCCAUC	NA	NA	NA	3	0	0	0	43.6834	3.2096e-28	2.99452e-27	yes
ata-miR164c-3p	rna-TRITD_6Av1G026110	453	473	464	-39	-27.6	5	1-1,473-473;3-12,471-462;15-21,459-453	GAUGGAGCUGAAGAACAUGCG&CACGUGUUCUUCUCCUCCAUC	NA	NA	NA	3	0	0	0	29.1223	8.0522e-19	3.8229e-18	yes
ata-miR164c-3p	rna-TRITD_6Av1G029370	753	773	764	-39	-26.2	11	5-18,769-756	UGGGGAGGAGAAGAGCAAAGC&CACGUGUUCUUCUCCUCCAUC	NA	4	2	4	0	8.14491	46.0084	14.5611	3.004e-15	1.15176e-14	yes
ata-miR164c-3p	rna-TRITD_6Av1G029370-10	432	452	443	-39	-26.2	11	5-18,448-435	UGGGGAGGAGAAGAGCAAAGC&CACGUGUUCUUCUCCUCCAUC	NA	NA	4	4	0	0	7.66806	14.5611	7.4784e-06	1.16209e-05	yes
ata-miR164c-3p	rna-TRITD_6Av1G029370-11	186	206	197	-39	-26.2	11	5-18,202-189	UGGGGAGGAGAAGAGCAAAGC&CACGUGUUCUUCUCCUCCAUC	3	4	2	NA	10.6876	8.14491	38.3403	0	1.3526e-12	4.25507e-12	yes
ata-miR164c-3p	rna-TRITD_6Av1G029370-12	186	206	197	-39	-26.2	11	5-18,202-189	UGGGGAGGAGAAGAGCAAAGC&CACGUGUUCUUCUCCUCCAUC	3	4	4	2	10.6876	8.14491	7.66806	29.1223	4.9384e-05	6.00142e-05	yes
ata-miR164c-3p	rna-TRITD_6Av1G029370-2	591	611	602	-39	-26.2	11	5-18,607-594	UGGGGAGGAGAAGAGCAAAGC&CACGUGUUCUUCUCCUCCAUC	2	NA	3	NA	16.0314	0	15.3361	0	7.0066e-07	1.15265e-06	yes
ata-miR164c-3p	rna-TRITD_6Av1G029370-3	591	611	602	-39	-26.2	11	5-18,607-594	UGGGGAGGAGAAGAGCAAAGC&CACGUGUUCUUCUCCUCCAUC	NA	2	2	2	0	24.4347	23.0042	29.1223	7.1718e-06	1.12034e-05	yes
ata-miR164c-3p	rna-TRITD_6Av1G029370-4	591	611	602	-39	-26.2	11	5-18,607-594	UGGGGAGGAGAAGAGCAAAGC&CACGUGUUCUUCUCCUCCAUC	4	3	2	4	5.34379	16.2898	23.0042	14.5611	0.013194	0.0132841	yes
ata-miR164c-3p	rna-TRITD_6Av1G029370-6	591	611	602	-39	-26.2	11	5-18,607-594	UGGGGAGGAGAAGAGCAAAGC&CACGUGUUCUUCUCCUCCAUC	3	2	2	NA	10.6876	24.4347	23.0042	0	5.2493e-06	8.20581e-06	yes
ata-miR164c-3p	rna-TRITD_6Av1G029370-7	591	611	602	-39	-26.2	11	5-18,607-594	UGGGGAGGAGAAGAGCAAAGC&CACGUGUUCUUCUCCUCCAUC	NA	NA	2	2	0	0	53.6765	29.1223	5.7308e-21	3.56862e-20	yes
ata-miR164c-3p	rna-TRITD_6Av1G029370-8	591	611	602	-39	-26.2	11	5-18,607-594	UGGGGAGGAGAAGAGCAAAGC&CACGUGUUCUUCUCCUCCAUC	NA	4	2	4	0	8.14491	23.0042	14.5611	1.5758e-05	2.41483e-05	yes
ata-miR164c-3p	rna-TRITD_6Av1G029370-9	591	611	602	-39	-26.2	11	5-18,607-594	UGGGGAGGAGAAGAGCAAAGC&CACGUGUUCUUCUCCUCCAUC	NA	4	2	2	0	8.14491	30.6723	58.2445	3.7599e-18	1.753e-17	yes
ata-miR164c-3p	rna-TRITD_6Av1G036400	861	881	872	-39	-26	10	4-5,878-877;7-18,875-864;20-21,862-861	GAAGGAGGAGGAGAAGGCCAA&CACGUGUUCUUCUCCUCCAUC	2	NA	3	NA	53.4379	0	15.3361	0	6.7057e-24	4.83471e-23	yes
ata-miR164c-3p	rna-TRITD_6Av1G082720	354	373	364	-39	-25.6	9.5	1-3,373-371;4-9,369-364;13-21,362-354	GGUGGAGGAU--GAGCACGGUG&CAC-GUGUUCUUCUCCUCCAUC	NA	NA	NA	4	0	0	0	14.5611	1.7618e-09	3.36369e-09	yes
ata-miR164c-3p	rna-TRITD_6Av1G082720	462	483	473	-39	-26.9	6.5	1-5,483-479;6-12,477-471;14-18,469-465;20-21,463-462	GGCGGAGGUGAAGGACGGCGUG&CACGU-GUUCUUCUCCUCCAUC	NA	NA	2	NA	0	0	53.6765	0	1.0978e-34	1.51087e-33	yes
ata-miR164c-3p	rna-TRITD_6Av1G082720-2	600	619	610	-39	-25.6	9.5	1-3,619-617;4-9,615-610;13-21,608-600	GGUGGAGGAU--GAGCACGGUG&CAC-GUGUUCUUCUCCUCCAUC	NA	NA	NA	2	0	0	0	43.6834	3.2096e-28	2.99452e-27	yes
ata-miR164c-3p	rna-TRITD_6Av1G082720-2	708	729	719	-39	-26.9	6.5	1-5,729-725;6-12,723-717;14-18,715-711;20-21,709-708	GGCGGAGGUGAAGGACGGCGUG&CACGU-GUUCUUCUCCUCCAUC	NA	NA	2	NA	0	0	69.0126	0	1.2694e-44	2.85383e-43	yes
ata-miR164c-3p	rna-TRITD_6Av1G083430	57	78	69	-39	-26	8.5	1-5,78-74;7-13,72-66;14-18,64-60;20-21,58-57	GGAGGAGGAAGGGGAGGAUGUG&CACGUGUUCUUCU-CCUCCAUC	3	NA	NA	NA	21.3752	0	0	0	7.7148e-14	2.51877e-13	yes
ata-miR164c-3p	rna-TRITD_6Av1G086550	27	45	38	-39	-26.8	7	1-2,45-44;4-7,43-40;9-21,39-27	GAUGGAGGAGGGG-ACAU-UG&CACGUGUUCUUCUCCUCCAUC	NA	NA	NA	4	0	0	0	14.5611	1.7618e-09	3.36369e-09	yes
ata-miR164c-3p	rna-TRITD_6Av1G187270	2001	2027	2012	-39	-26	18.5	1-5,2027-2023;6-9,2016-2013;11-20,2011-2002	CGUGGAGGAGAUGGGCCCGGAGGCGUG&CACGU------GUUCUUCUCCUCCAUC	4	NA	NA	NA	5.34379	0	0	0	0.0011173	0.00115938	yes
ata-miR164c-3p	rna-TRITD_6Av1G187270-6	1698	1724	1709	-39	-26	18.5	1-5,1724-1720;6-9,1713-1710;11-20,1708-1699	CGUGGAGGAGAUGGGCCCGGAGGCGUG&CACGU------GUUCUUCUCCUCCAUC	4	2	NA	NA	5.34379	40.7246	0	0	1.2656e-21	8.5785e-21	yes
ata-miR164c-3p	rna-TRITD_6Av1G187270-7	1644	1670	1655	-39	-26	18.5	1-5,1670-1666;6-9,1659-1656;11-20,1654-1645	CGUGGAGGAGAUGGGCCCGGAGGCGUG&CACGU------GUUCUUCUCCUCCAUC	4	2	NA	NA	5.34379	40.7246	0	0	1.2656e-21	8.5785e-21	yes
ata-miR164c-3p	rna-TRITD_6Av1G192580	303	324	314	-39	-26.9	7.5	1-3,324-322;5-7,320-318;8-12,316-312;14-20,310-304	UGUGGAGGUGAAGACGCAGGUG&CACGUGU-UCUUCUCCUCCAUC	NA	NA	NA	2	0	0	0	43.6834	3.2096e-28	2.99452e-27	yes
ata-miR164c-3p	rna-TRITD_6Av1G192580-2	294	315	305	-39	-26.9	7.5	1-3,315-313;5-7,311-309;8-12,307-303;14-20,301-295	UGUGGAGGUGAAGACGCAGGUG&CACGUGU-UCUUCUCCUCCAUC	NA	NA	NA	4	0	0	0	14.5611	1.7618e-09	3.36369e-09	yes
ata-miR164c-3p	rna-TRITD_6Av1G195120	48	68	59	-39	-26.42	13.5	1-5,68-64;12-21,57-48	GGUGGAGGAGUUCCGGGCGUG&CACGUGUUCUUCUCCUCCAUC	NA	NA	NA	3	0	0	0	29.1223	8.0522e-19	3.8229e-18	yes
ata-miR164c-3p	rna-TRITD_6Av1G196690	840	861	852	-39	-26.7	10.5	3-10,859-852;11-18,850-843;20-21,841-840	GGAGGAGGAGGCGGAGCGCGCC&CACGUGUUCU-UCUCCUCCAUC	4	4	NA	4	5.34379	8.14491	0	14.5611	0.0012951	0.00133267	yes
ata-miR164c-3p	rna-TRITD_6Av1G196690-2	354	375	366	-39	-26.7	10.5	3-10,373-366;11-18,364-357;20-21,355-354	GGAGGAGGAGGCGGAGCGCGCC&CACGUGUUCU-UCUCCUCCAUC	3	NA	NA	4	10.6876	0	0	14.5611	7.7237e-06	1.19431e-05	yes
ata-miR164c-3p	rna-TRITD_6Av1G196690-3	795	816	807	-39	-26.7	10.5	3-10,814-807;11-18,805-798;20-21,796-795	GGAGGAGGAGGCGGAGCGCGCC&CACGUGUUCU-UCUCCUCCAUC	3	3	NA	4	10.6876	16.2898	0	14.5611	0.0014828	0.00152424	yes
ata-miR164c-3p	rna-TRITD_6Av1G196690-4	840	861	852	-39	-26.7	10.5	3-10,859-852;11-18,850-843;20-21,841-840	GGAGGAGGAGGCGGAGCGCGCC&CACGUGUUCU-UCUCCUCCAUC	4	NA	NA	NA	5.34379	0	0	0	0.0011173	0.00115938	yes
ata-miR164c-3p	rna-TRITD_6Av1G222200-2	834	860	845	-39	-27.52	19	1-3,860-858;7-21,848-834	GAUGGAGGAGGAGAAGUUCAGGAAGUG&CAC------GUGUUCUUCUCCUCCAUC	NA	2	NA	NA	0	114.029	0	0	7.6744e-74	5.47252e-72	yes
ata-miR164c-3p	rna-TRITD_6Bv1G006640	1602	1635	1626	-39	-26.2	28.5	1-10,1635-1626;11-12,1615-1614;13-21,1610-1602	GGUGGAGGACGCGAUCGAGAUCCUGGAGCACGUG&CACGUGUUCU----------UC---UCCUCCAUC	3	2	NA	2	21.3752	57.0144	0	72.8056	9.0647e-19	4.30143e-18	yes
ata-miR164c-3p	rna-TRITD_6Bv1G042010-10	186	206	197	-39	-26.2	11	5-18,202-189	CGGGGAGGAGAAGAGCAAAGC&CACGUGUUCUUCUCCUCCAUC	NA	2	NA	NA	0	16.2898	0	0	1.3905e-10	3.70846e-10	yes
ata-miR164c-3p	rna-TRITD_6Bv1G042010-2	579	599	590	-39	-26.2	11	5-18,595-582	CGGGGAGGAGAAGAGCAAAGC&CACGUGUUCUUCUCCUCCAUC	NA	4	NA	NA	0	8.14491	0	0	2.0267e-05	2.72401e-05	yes
ata-miR164c-3p	rna-TRITD_6Bv1G042010-3	579	599	590	-39	-26.2	11	5-18,595-582	CGGGGAGGAGAAGAGCAAAGC&CACGUGUUCUUCUCCUCCAUC	NA	4	NA	NA	0	8.14491	0	0	2.0267e-05	2.72401e-05	yes
ata-miR164c-3p	rna-TRITD_6Bv1G042010-7	579	599	590	-39	-26.2	11	5-18,595-582	CGGGGAGGAGAAGAGCAAAGC&CACGUGUUCUUCUCCUCCAUC	NA	2	NA	NA	0	16.2898	0	0	1.3905e-10	3.70846e-10	yes
ata-miR164c-3p	rna-TRITD_6Bv1G049390	861	881	872	-39	-26	10	4-5,878-877;7-18,875-864;20-21,862-861	GAAGGAGGAGGAGAAGGCCAA&CACGUGUUCUUCUCCUCCAUC	2	NA	3	NA	69.4693	0	23.0042	0	5.7034e-30	6.47277e-29	yes
ata-miR164c-3p	rna-TRITD_6Bv1G051800	327	348	338	-39	-25.9	12	4-7,345-342;8-19,340-329	UUUGGAGGAGGAGAUGCGCAGG&CACGUGU-UCUUCUCCUCCAUC	NA	NA	2	NA	0	0	69.0126	0	1.2694e-44	2.85383e-43	yes
ata-miR164c-3p	rna-TRITD_6Bv1G057130	1792	1812	1803	-39	-25.4	8.5	3-16,1810-1797;18-20,1795-1793	CGUGAAGGAGGAGGGCACGAC&CACGUGUUCUUCUCCUCCAUC	NA	NA	4	NA	0	0	7.66806	0	4.0301e-05	4.90463e-05	yes
ata-miR164c-3p	rna-TRITD_6Bv1G057130-2	1786	1806	1797	-39	-25.4	8.5	3-16,1804-1791;18-20,1789-1787	CGUGAAGGAGGAGGGCACGAC&CACGUGUUCUUCUCCUCCAUC	NA	NA	3	NA	0	0	15.3361	0	5.6478e-10	1.27409e-09	yes
ata-miR164c-3p	rna-TRITD_6Bv1G057130-3	1564	1584	1575	-39	-25.4	8.5	3-16,1582-1569;18-20,1567-1565	CGUGAAGGAGGAGGGCACGAC&CACGUGUUCUUCUCCUCCAUC	NA	NA	4	NA	0	0	7.66806	0	4.0301e-05	4.90463e-05	yes
ata-miR164c-3p	rna-TRITD_6Bv1G057130-4	1534	1554	1545	-39	-25.4	8.5	3-16,1552-1539;18-20,1537-1535	CGUGAAGGAGGAGGGCACGAC&CACGUGUUCUUCUCCUCCAUC	NA	NA	4	NA	0	0	7.66806	0	4.0301e-05	4.90463e-05	yes
ata-miR164c-3p	rna-TRITD_6Bv1G065370-13	2359	2383	2374	-39	-26.1	10.5	1-10,2383-2374;11-16,2370-2365;18-21,2362-2359	GAUGCCGGGAGAGACAGGGCACGUG&CACGUGUUCU---UCUCCU-CCAUC	2	NA	NA	NA	10.6876	0	0	0	5.0763e-07	8.3976e-07	yes
ata-miR164c-3p	rna-TRITD_6Bv1G065370-15	1495	1519	1510	-39	-26.1	10.5	1-10,1519-1510;11-16,1506-1501;18-21,1498-1495	GAUGCCGGGAGAGACAGGGCACGUG&CACGUGUUCU---UCUCCU-CCAUC	4	NA	NA	NA	5.34379	0	0	0	0.0011173	0.00115938	yes
ata-miR164c-3p	rna-TRITD_6Bv1G065370-2	2929	2953	2944	-39	-26.1	10.5	1-10,2953-2944;11-16,2940-2935;18-21,2932-2929	GAUGCCGGGAGAGACAGGGCACGUG&CACGUGUUCU---UCUCCU-CCAUC	4	NA	NA	NA	5.34379	0	0	0	0.0011173	0.00115938	yes
ata-miR164c-3p	rna-TRITD_6Bv1G086030	915	936	926	-39	-26.3	8	1-5,936-932;6-9,930-927;11-18,925-918;20-21,916-915	GAAGGAGGAGGUGGGCAACGUG&CACGU-GUUCUUCUCCUCCAUC	2	3	2	2	101.532	48.8695	76.6806	72.8056	0.00033069	0.000395922	yes
ata-miR164c-3p	rna-TRITD_6Bv1G086030-2	915	936	926	-39	-26.3	8	1-5,936-932;6-9,930-927;11-18,925-918;20-21,916-915	GAAGGAGGAGGUGGGCAACGUG&CACGU-GUUCUUCUCCUCCAUC	3	3	2	2	90.8445	40.7246	107.353	131.05	2.762e-10	6.81262e-10	yes
ata-miR164c-3p	rna-TRITD_6Bv1G103330	112	135	125	-39	-26.8	10	1-6,135-130;9-13,126-122;14-21,119-112	GAUGGGGGCUGGGAGUCUCACGUG&CACGUG-UUCUUCU--CCUCCAUC	NA	NA	NA	4	0	0	0	14.5611	1.7618e-09	3.36369e-09	yes
ata-miR164c-3p	rna-TRITD_6Bv1G154600-10	3045	3069	3060	-39	-25.5	12	1-10,3069-3060;12-15,3057-3054;16-19,3050-3047	GCUGGACGUGGAGUCGGAGCGCGUG&CACGUGUUCU-UCUCC---UCCAUC	NA	NA	4	NA	0	0	7.66806	0	4.0301e-05	4.90463e-05	yes
ata-miR164c-3p	rna-TRITD_6Bv1G154600-11	1503	1527	1518	-39	-25.5	12	1-10,1527-1518;12-15,1515-1512;16-19,1508-1505	GCUGGACGUGGAGUCGGAGCGCGUG&CACGUGUUCU-UCUCC---UCCAUC	NA	4	4	NA	0	8.14491	7.66806	0	0.0012219	0.0012592	yes
ata-miR164c-3p	rna-TRITD_6Bv1G154600-3	3456	3480	3471	-39	-25.5	12	1-10,3480-3471;12-15,3468-3465;16-19,3461-3458	GCUGGACGUGGAGUCGGAGCGCGUG&CACGUGUUCU-UCUCC---UCCAUC	NA	NA	4	NA	0	0	7.66806	0	4.0301e-05	4.90463e-05	yes
ata-miR164c-3p	rna-TRITD_6Bv1G154600-6	3549	3573	3564	-39	-25.5	12	1-10,3573-3564;12-15,3561-3558;16-19,3554-3551	GCUGGACGUGGAGUCGGAGCGCGUG&CACGUGUUCU-UCUCC---UCCAUC	NA	NA	4	NA	0	0	7.66806	0	4.0301e-05	4.90463e-05	yes
ata-miR164c-3p	rna-TRITD_6Bv1G154600-8	3549	3573	3564	-39	-25.5	12	1-10,3573-3564;12-15,3561-3558;16-19,3554-3551	GCUGGACGUGGAGUCGGAGCGCGUG&CACGUGUUCU-UCUCC---UCCAUC	NA	NA	4	NA	0	0	7.66806	0	4.0301e-05	4.90463e-05	yes
ata-miR164c-3p	rna-TRITD_6Bv1G172650-2	520	554	531	-39	-25.4	34	1-5,554-550;6-18,535-523	GCCGGAGGAGGAGGACGGCAUGGCGAUGCGGCGUG&CACGU--------------GUUCUUCUCCUCCAUC	4	NA	NA	NA	5.34379	0	0	0	0.0011173	0.00115938	yes
ata-miR164c-3p	rna-TRITD_6Bv1G179870-2	1815	1835	1826	-39	-27.7	8	1-17,1835-1819	GGCAGAGGAGGAGGAUGCGUG&CACGUGUUCUUCUCCUCCAUC	3	NA	NA	2	16.0314	0	0	43.6834	2.2094e-18	1.03579e-17	yes
ata-miR164c-3p	rna-TRITD_6Bv1G182800-2	213	233	224	-39	-26	9.5	3-3,231-231;5-18,229-216;20-21,214-213	GGAGGAGGAGGAGGACGAGCU&CACGUGUUCUUCUCCUCCAUC	NA	NA	2	NA	0	0	46.0084	0	1.0067e-29	1.07771e-28	yes
ata-miR164c-3p	rna-TRITD_6Bv1G182800-3	213	233	224	-39	-26	9.5	3-3,231-231;5-18,229-216;20-21,214-213	GGAGGAGGAGGAGGACGAGCU&CACGUGUUCUUCUCCUCCAUC	NA	NA	2	NA	0	0	46.0084	0	1.0067e-29	1.07771e-28	yes
ata-miR164c-3p	rna-TRITD_6Bv1G183750-2	294	315	305	-39	-26.9	7.5	1-3,315-313;5-7,311-309;8-12,307-303;14-20,301-295	UGUGGAGGUGAAGACGCAGGUG&CACGUGU-UCUUCUCCUCCAUC	NA	NA	NA	2	0	0	0	29.1223	8.0522e-19	3.8229e-18	yes
ata-miR164c-3p	rna-TRITD_6Bv1G188180	48	68	59	-39	-26.42	13.5	1-5,68-64;12-21,57-48	GGUGGAGGAGUUCCGGGCGUG&CACGUGUUCUUCUCCUCCAUC	NA	NA	NA	4	0	0	0	14.5611	1.7618e-09	3.36369e-09	yes
ata-miR164c-3p	rna-TRITD_6Bv1G189540-2	288	308	299	-39	-26.3	9	3-15,306-294;17-18,292-291	CACGGCGGAGAAGGACGCGCC&CACGUGUUCUUCUCCUCCAUC	4	NA	NA	NA	5.34379	0	0	0	0.0011173	0.00115938	yes
ata-miR164c-3p	rna-TRITD_6Bv1G190460-3	840	861	852	-39	-26.7	10.5	3-10,859-852;11-18,850-843;20-21,841-840	GGAGGAGGAGGCGGAGCGCGCC&CACGUGUUCU-UCUCCUCCAUC	4	NA	NA	2	5.34379	0	0	43.6834	1.8081e-23	1.28448e-22	yes
ata-miR164c-3p	rna-TRITD_6Bv1G190460-6	840	861	852	-39	-26.7	10.5	3-10,859-852;11-18,850-843;20-21,841-840	GGAGGAGGAGGCGGAGCGCGCC&CACGUGUUCU-UCUCCUCCAUC	4	NA	NA	NA	5.34379	0	0	0	0.0011173	0.00115938	yes
ata-miR164c-3p	rna-TRITD_6Bv1G190460-7	354	375	366	-39	-26.7	10.5	3-10,373-366;11-18,364-357;20-21,355-354	GGAGGAGGAGGCGGAGCGCGCC&CACGUGUUCU-UCUCCUCCAUC	NA	4	NA	4	0	8.14491	0	14.5611	8.1251e-06	1.24873e-05	yes
ata-miR164c-3p	rna-TRITD_6Bv1G190460-8	471	492	483	-39	-26.7	10.5	3-10,490-483;11-18,481-474;20-21,472-471	GGAGGAGGAGGCGGAGCGCGCC&CACGUGUUCU-UCUCCUCCAUC	NA	4	NA	4	0	8.14491	0	14.5611	8.1251e-06	1.24873e-05	yes
ata-miR164c-3p	rna-TRITD_6Bv1G195170-3	413	441	431	-39	-25.7	16	1-6,441-436;7-10,434-431;11-19,424-416;20-21,414-413	GACUGGAGGAGAAAUUGAAGAAUCAUGUG&CACGUG-UUCU------UCUCCUCCA-UC	4	NA	NA	NA	5.34379	0	0	0	0.0011173	0.00115938	yes
ata-miR164c-3p	rna-TRITD_6Bv1G213550	16	38	29	-39	-25.8	14	3-3,36-36;5-11,34-28;12-21,25-16	GGUGGGGGAGUAGGGAGCGGGGG&CACGUGUUCUU--CUCCUCCAUC	3	NA	NA	NA	16.0314	0	0	0	2.0333e-10	5.0325e-10	yes
ata-miR164c-3p	rna-TRITD_6Bv1G216980-3	99	119	110	-39	-25.7	9	3-6,117-114;8-18,112-102;20-21,100-99	GGCGGAGGGGAAGGUCGCGGC&CACGUGUUCUUCUCCUCCAUC	3	NA	NA	NA	10.6876	0	0	0	5.0763e-07	8.3976e-07	yes
ata-miR164c-3p	rna-TRITD_6Bv1G216980-4	99	119	110	-39	-25.7	9	3-6,117-114;8-18,112-102;20-21,100-99	GGCGGAGGGGAAGGUCGCGGC&CACGUGUUCUUCUCCUCCAUC	4	NA	NA	NA	5.34379	0	0	0	0.0011173	0.00115938	yes
ata-miR164c-3p	rna-TRITD_6Bv1G216980-5	99	119	110	-39	-25.7	9	3-6,117-114;8-18,112-102;20-21,100-99	GGCGGAGGGGAAGGUCGCGGC&CACGUGUUCUUCUCCUCCAUC	4	NA	NA	NA	5.34379	0	0	0	0.0011173	0.00115938	yes
ata-miR164c-3p	rna-TRITD_6Bv1G216980-6	3	23	14	-39	-25.7	9	3-6,21-18;8-18,16-6;20-21,4-3	GGCGGAGGGGAAGGUCGCGGC&CACGUGUUCUUCUCCUCCAUC	4	NA	NA	NA	5.34379	0	0	0	0.0011173	0.00115938	yes
ata-miR164c-3p	rna-TRITD_7Av1G001600-4	681	701	692	-39	-27.2	10.5	4-8,698-694;11-21,691-681	GGUGGAGGAGAUCGACACCCU&CACGUGUUCUUCUCCUCCAUC	NA	NA	NA	4	0	0	0	14.5611	1.7618e-09	3.36369e-09	yes
ata-miR164c-3p	rna-TRITD_7Av1G006780-2	66	84	76	-39	-25.8	8	3-9,82-76;12-20,75-67	CAUGGAGGAG--GAACACGGC&CACGUGUUCUUCUCCUCCAUC	2	NA	NA	4	10.6876	0	0	14.5611	7.7237e-06	1.19431e-05	yes
ata-miR164c-3p	rna-TRITD_7Av1G006780-3	66	84	76	-39	-25.8	8	3-9,82-76;12-20,75-67	CAUGGAGGAG--GAACACGGC&CACGUGUUCUUCUCCUCCAUC	NA	NA	NA	2	0	0	0	29.1223	8.0522e-19	3.8229e-18	yes
ata-miR164c-3p	rna-TRITD_7Av1G006780-4	66	84	76	-39	-25.8	8	3-9,82-76;12-20,75-67	CAUGGAGGAG--GAACACGGC&CACGUGUUCUUCUCCUCCAUC	4	NA	NA	4	5.34379	0	0	14.5611	2.9339e-06	4.62559e-06	yes
ata-miR164c-3p	rna-TRITD_7Av1G006780-5	66	84	76	-39	-25.8	8	3-9,82-76;12-20,75-67	CAUGGAGGAG--GAACACGGC&CACGUGUUCUUCUCCUCCAUC	NA	NA	NA	1	0	0	0	29.1223	8.0522e-19	3.8229e-18	yes
ata-miR164c-3p	rna-TRITD_7Av1G006780-6	66	84	76	-39	-25.8	8	3-9,82-76;12-20,75-67	CAUGGAGGAG--GAACACGGC&CACGUGUUCUUCUCCUCCAUC	NA	NA	NA	4	0	0	0	14.5611	1.7618e-09	3.36369e-09	yes
ata-miR164c-3p	rna-TRITD_7Av1G006780-7	66	84	76	-39	-25.8	8	3-9,82-76;12-20,75-67	CAUGGAGGAG--GAACACGGC&CACGUGUUCUUCUCCUCCAUC	NA	NA	NA	2	0	0	0	29.1223	8.0522e-19	3.8229e-18	yes
ata-miR164c-3p	rna-TRITD_7Av1G018110-4	1739	1760	1750	-39	-26.8	10	3-4,1758-1757;6-9,1755-1752;10-21,1750-1739	GGUGGAGGGGAGCGAGCCCGGC&CACGUGUUC-UUCUCCUCCAUC	4	4	NA	NA	5.34379	8.14491	0	0	0.0021394	0.00217743	yes
ata-miR164c-3p	rna-TRITD_7Av1G018110-5	1773	1794	1784	-39	-26.8	10	3-4,1792-1791;6-9,1789-1786;10-21,1784-1773	GGUGGAGGGGAGCGAGCCCGGC&CACGUGUUC-UUCUCCUCCAUC	4	NA	NA	NA	5.34379	0	0	0	0.0011173	0.00115938	yes
ata-miR164c-3p	rna-TRITD_7Av1G018110-6	1740	1761	1751	-39	-26.8	10	3-4,1759-1758;6-9,1756-1753;10-21,1751-1740	GGUGGAGGGGAGCGAGCCCGGC&CACGUGUUC-UUCUCCUCCAUC	NA	NA	4	NA	0	0	7.66806	0	4.0301e-05	4.90463e-05	yes
ata-miR164c-3p	rna-TRITD_7Av1G018110-7	170	191	181	-39	-26.8	10	3-4,189-188;6-9,186-183;10-21,181-170	GGUGGAGGGGAGCGAGCCCGGC&CACGUGUUC-UUCUCCUCCAUC	3	4	4	NA	26.719	8.14491	7.66806	0	6.2302e-08	1.1535e-07	yes
ata-miR164c-3p	rna-TRITD_7Av1G035190	1074	1098	1089	-39	-26.4	14.5	1-5,1098-1094;7-10,1092-1089;11-12,1084-1083;14-21,1081-1074	GGUGGAGGCGAUAGCGGAGGGCGUG&CACGUGUUCU----UCUCCUCCAUC	3	4	NA	NA	10.6876	8.14491	0	0	0.00021349	0.000257173	yes
ata-miR164c-3p	rna-TRITD_7Av1G045210-11	108	127	120	-39	-26	8.5	1-5,127-123;8-12,122-118;13-21,116-108	GAUGGAGGGUGAAGG--GCGUG&CACGUGUUCUUC-UCCUCCAUC	4	NA	NA	NA	5.34379	0	0	0	0.0011173	0.00115938	yes
ata-miR164c-3p	rna-TRITD_7Av1G045210-17	2835	2854	2847	-39	-26	8.5	1-5,2854-2850;8-12,2849-2845;13-21,2843-2835	GAUGGAGGGUGAAGG--GCGUG&CACGUGUUCUUC-UCCUCCAUC	4	NA	NA	4	5.34379	0	0	14.5611	2.9339e-06	4.62559e-06	yes
ata-miR164c-3p	rna-TRITD_7Av1G045210-18	2835	2854	2847	-39	-26	8.5	1-5,2854-2850;8-12,2849-2845;13-21,2843-2835	GAUGGAGGGUGAAGG--GCGUG&CACGUGUUCUUC-UCCUCCAUC	NA	NA	NA	4	0	0	0	14.5611	1.7618e-09	3.36369e-09	yes
ata-miR164c-3p	rna-TRITD_7Av1G045210-19	2754	2773	2766	-39	-26	8.5	1-5,2773-2769;8-12,2768-2764;13-21,2762-2754	GAUGGAGGGUGAAGG--GCGUG&CACGUGUUCUUC-UCCUCCAUC	4	NA	NA	4	5.34379	0	0	14.5611	2.9339e-06	4.62559e-06	yes
ata-miR164c-3p	rna-TRITD_7Av1G045210-3	2658	2677	2670	-39	-26	8.5	1-5,2677-2673;8-12,2672-2668;13-21,2666-2658	GAUGGAGGGUGAAGG--GCGUG&CACGUGUUCUUC-UCCUCCAUC	4	NA	NA	NA	5.34379	0	0	0	0.0011173	0.00115938	yes
ata-miR164c-3p	rna-TRITD_7Av1G045210-7	2835	2854	2847	-39	-26	8.5	1-5,2854-2850;8-12,2849-2845;13-21,2843-2835	GAUGGAGGGUGAAGG--GCGUG&CACGUGUUCUUC-UCCUCCAUC	4	NA	NA	NA	5.34379	0	0	0	0.0011173	0.00115938	yes
ata-miR164c-3p	rna-TRITD_7Av1G045210-8	2472	2491	2484	-39	-26	8.5	1-5,2491-2487;8-12,2486-2482;13-21,2480-2472	GAUGGAGGGUGAAGG--GCGUG&CACGUGUUCUUC-UCCUCCAUC	NA	NA	NA	4	0	0	0	14.5611	1.7618e-09	3.36369e-09	yes
ata-miR164c-3p	rna-TRITD_7Av1G062610	246	266	257	-39	-26.2	10.5	4-5,263-262;7-18,260-249;20-21,247-246	GGCGGAGGAGAGGAAGGCCAG&CACGUGUUCUUCUCCUCCAUC	3	3	3	2	10.6876	16.2898	15.3361	43.6834	7.1472e-07	1.1756e-06	yes
ata-miR164c-3p	rna-TRITD_7Av1G062610-2	246	266	257	-39	-26.2	10.5	4-5,263-262;7-18,260-249;20-21,247-246	GGCGGAGGAGAGGAAGGCCAG&CACGUGUUCUUCUCCUCCAUC	2	3	4	2	32.0628	16.2898	7.66806	43.6834	8.0961e-07	1.33008e-06	yes
ata-miR164c-3p	rna-TRITD_7Av1G062610-3	246	266	257	-39	-26.2	10.5	4-5,263-262;7-18,260-249;20-21,247-246	GGCGGAGGAGAGGAAGGCCAG&CACGUGUUCUUCUCCUCCAUC	3	NA	3	NA	16.0314	0	23.0042	0	5.0551e-09	9.54591e-09	yes
ata-miR164c-3p	rna-TRITD_7Av1G065710-2	354	378	365	-39	-25.7	15	1-5,378-374;7-9,372-370;10-18,365-357	AGCGGAGGAGGAUGCUGAGGACGUG&CACGUGUUC----UUCUCCUCCAUC	NA	3	NA	NA	0	16.2898	0	0	1.3905e-10	3.70846e-10	yes
ata-miR164c-3p	rna-TRITD_7Av1G098320	465	486	477	-39	-25.8	9.5	4-12,483-475;13-18,473-468;20-21,466-465	GGAGGAGGAGGAAGAACGCUCG&CACGUGUUCUUC-UCCUCCAUC	2	3	NA	NA	37.4066	24.4347	0	0	1.6279e-14	5.71185e-14	yes
ata-miR164c-3p	rna-TRITD_7Av1G098320-2	603	624	615	-39	-25.8	9.5	4-12,621-613;13-18,611-606;20-21,604-603	GGAGGAGGAGGAAGAACGCUCG&CACGUGUUCUUC-UCCUCCAUC	2	2	NA	3	53.4379	73.3042	0	43.6834	1.458e-14	5.13681e-14	yes
ata-miR164c-3p	rna-TRITD_7Av1G100910	1093	1111	1103	-39	-25.7	8	1-2,1111-1110;4-5,1109-1108;7-18,1106-1095;20-21,1094-1093	GA-GGAGGAGGAGGAGGC-UG&CACGUGUUCUUCUCCUCCAUC	3	NA	NA	4	16.0314	0	0	14.5611	9.6701e-07	1.57782e-06	yes
ata-miR164c-3p	rna-TRITD_7Av1G114120-2	316	335	326	-39	-25.6	10	3-3,333-333;5-18,331-318;20-21,317-316	GA-GGAGGAGGGGGACGAGGA&CACGUGUUCUUCUCCUCCAUC	4	NA	NA	NA	5.34379	0	0	0	0.0011173	0.00115938	yes
ata-miR164c-3p	rna-TRITD_7Av1G114120-3	316	335	326	-39	-25.6	10	3-3,333-333;5-18,331-318;20-21,317-316	GA-GGAGGAGGGGGACGAGGA&CACGUGUUCUUCUCCUCCAUC	4	4	NA	NA	5.34379	8.14491	0	0	0.0021394	0.00217743	yes
ata-miR164c-3p	rna-TRITD_7Av1G114120-4	316	335	326	-39	-25.6	10	3-3,333-333;5-18,331-318;20-21,317-316	GA-GGAGGAGGGGGACGAGGA&CACGUGUUCUUCUCCUCCAUC	2	NA	NA	NA	10.6876	0	0	0	5.0763e-07	8.3976e-07	yes
ata-miR164c-3p	rna-TRITD_7Av1G114120-6	316	335	326	-39	-25.6	10	3-3,333-333;5-18,331-318;20-21,317-316	GA-GGAGGAGGGGGACGAGGA&CACGUGUUCUUCUCCUCCAUC	4	NA	NA	NA	5.34379	0	0	0	0.0011173	0.00115938	yes
ata-miR164c-3p	rna-TRITD_7Av1G114120-7	178	197	188	-39	-25.6	10	3-3,195-195;5-18,193-180;20-21,179-178	GA-GGAGGAGGGGGACGAGGA&CACGUGUUCUUCUCCUCCAUC	2	NA	NA	NA	10.6876	0	0	0	5.0763e-07	8.3976e-07	yes
ata-miR164c-3p	rna-TRITD_7Av1G114120-8	178	197	188	-39	-25.6	10	3-3,195-195;5-18,193-180;20-21,179-178	GA-GGAGGAGGGGGACGAGGA&CACGUGUUCUUCUCCUCCAUC	4	NA	NA	NA	5.34379	0	0	0	0.0011173	0.00115938	yes
ata-miR164c-3p	rna-TRITD_7Av1G114700	552	572	563	-39	-29.2	8.5	3-9,570-564;11-20,562-553	CGUGGAGGAGACGAGCGCGCA&CACGUGUUCUUCUCCUCCAUC	3	4	NA	4	10.6876	8.14491	0	14.5611	0.0034509	0.00347933	yes
ata-miR164c-3p	rna-TRITD_7Av1G116880	153	174	164	-39	-26.7	8.5	1-4,174-171;6-9,169-166;10-18,164-156	GCCGGGGGAGAACGAGCUCGUG&CACGUGUUC-UUCUCCUCCAUC	2	1	NA	NA	10.6876	16.2898	0	0	1.9327e-06	3.08282e-06	yes
ata-miR164c-3p	rna-TRITD_7Av1G116880-2	153	174	164	-39	-26.7	8.5	1-4,174-171;6-9,169-166;10-18,164-156	GCCGGGGGAGAACGAGCUCGUG&CACGUGUUC-UUCUCCUCCAUC	NA	2	NA	NA	0	16.2898	0	0	1.3905e-10	3.70846e-10	yes
ata-miR164c-3p	rna-TRITD_7Av1G116880-4	510	531	521	-39	-26.7	8.5	1-4,531-528;6-9,526-523;10-18,521-513	GCCGGGGGAGAACGAGCUCGUG&CACGUGUUC-UUCUCCUCCAUC	4	NA	NA	NA	5.34379	0	0	0	0.0011173	0.00115938	yes
ata-miR164c-3p	rna-TRITD_7Av1G116880-5	156	177	167	-39	-26.7	8.5	1-4,177-174;6-9,172-169;10-18,167-159	GCCGGGGGAGAACGAGCUCGUG&CACGUGUUC-UUCUCCUCCAUC	4	NA	NA	NA	5.34379	0	0	0	0.0011173	0.00115938	yes
ata-miR164c-3p	rna-TRITD_7Av1G130930-3	465	489	476	-39	-28.3	10.5	1-3,489-487;5-7,484-482;8-21,478-465	GGUGGAGGAGAAGAGGGACAAAGUG&CAC-GUGU---UCUUCUCCUCCAUC	4	NA	NA	NA	5.34379	0	0	0	0.0011173	0.00115938	yes
ata-miR164c-3p	rna-TRITD_7Av1G148800	364	384	374	-39	-27.7	8	3-5,382-380;6-18,378-366;20-21,365-364	GA-GGAGGAGGAGGACGACGGC&CACGU-GUUCUUCUCCUCCAUC	NA	NA	4	NA	0	0	7.66806	0	4.0301e-05	4.90463e-05	yes
ata-miR164c-3p	rna-TRITD_7Av1G148800-2	364	384	374	-39	-27.7	8	3-5,382-380;6-18,378-366;20-21,365-364	GA-GGAGGAGGAGGACGACGGC&CACGU-GUUCUUCUCCUCCAUC	NA	NA	2	NA	0	0	23.0042	0	6.9437e-15	2.46236e-14	yes
ata-miR164c-3p	rna-TRITD_7Av1G148800-5	364	384	374	-39	-27.7	8	3-5,382-380;6-18,378-366;20-21,365-364	GA-GGAGGAGGAGGACGACGGC&CACGU-GUUCUUCUCCUCCAUC	NA	NA	1	NA	0	0	30.6723	0	8.0757e-20	4.41724e-19	yes
ata-miR164c-3p	rna-TRITD_7Av1G148800-6	364	384	374	-39	-27.7	8	3-5,382-380;6-18,378-366;20-21,365-364	GA-GGAGGAGGAGGACGACGGC&CACGU-GUUCUUCUCCUCCAUC	NA	NA	4	NA	0	0	7.66806	0	4.0301e-05	4.90463e-05	yes
ata-miR164c-3p	rna-TRITD_7Av1G148800-7	364	384	374	-39	-27.7	8	3-5,382-380;6-18,378-366;20-21,365-364	GA-GGAGGAGGAGGACGACGGC&CACGU-GUUCUUCUCCUCCAUC	NA	NA	4	NA	0	0	7.66806	0	4.0301e-05	4.90463e-05	yes
ata-miR164c-3p	rna-TRITD_7Av1G150490	291	311	302	-39	-26.7	9	3-5,309-307;7-18,305-294;20-21,292-291	GAGGGAGGAGAGGGAGAUGGA&CACGUGUUCUUCUCCUCCAUC	4	NA	NA	NA	5.34379	0	0	0	0.0011173	0.00115938	yes
ata-miR164c-3p	rna-TRITD_7Av1G150490-2	291	311	302	-39	-26.7	9	3-5,309-307;7-18,305-294;20-21,292-291	GAGGGAGGAGAGGGAGAUGGA&CACGUGUUCUUCUCCUCCAUC	3	NA	NA	NA	10.6876	0	0	0	5.0763e-07	8.3976e-07	yes
ata-miR164c-3p	rna-TRITD_7Av1G150490-3	291	311	302	-39	-26.7	9	3-5,309-307;7-18,305-294;20-21,292-291	GAGGGAGGAGAGGGAGAUGGA&CACGUGUUCUUCUCCUCCAUC	4	NA	NA	NA	5.34379	0	0	0	0.0011173	0.00115938	yes
ata-miR164c-3p	rna-TRITD_7Av1G153080	156	177	167	-39	-26.6	7.5	1-4,177-174;5-5,172-172;7-10,170-167;12-21,165-156	GGUGGAGGAGCAGAAGAUUGUG&CACG-UGUUCUUCUCCUCCAUC	NA	2	2	3	0	407.246	122.689	87.3668	0	0	yes
ata-miR164c-3p	rna-TRITD_7Av1G158920	348	374	365	-39	-26.1	15	2-12,373-363;13-20,356-349	CAUGGAGGAAGCCAAGAAGAACAUGUA&CACGUGUUCUUC------UCCUCCAUC	2	NA	2	4	48.0941	0	130.357	14.5611	1.3865e-45	3.35909e-44	yes
ata-miR164c-3p	rna-TRITD_7Av1G162840	477	495	488	-39	-25.46	11.5	1-5,495-491;11-21,487-477	GAUGGGGGAGGUGG--ACGUG&CACGUGUUCUUCUCCUCCAUC	NA	4	NA	NA	0	8.14491	0	0	2.0267e-05	2.72401e-05	yes
ata-miR164c-3p	rna-TRITD_7Av1G163110	1684	1706	1697	-39	-26	6	2-17,1705-1690;18-21,1687-1684	GAUGAUGAGGAGGAGAACGUGUC&CACGUGUUCUUCUCCUC--CAUC	4	NA	NA	NA	5.34379	0	0	0	0.0011173	0.00115938	yes
ata-miR164c-3p	rna-TRITD_7Av1G176250	192	212	203	-39	-25.9	9.5	3-3,210-210;5-18,208-195;20-21,193-192	GGCGGAGGAGGAGGACGAGAA&CACGUGUUCUUCUCCUCCAUC	4	NA	NA	NA	5.34379	0	0	0	0.0011173	0.00115938	yes
ata-miR164c-3p	rna-TRITD_7Av1G180190-2	51	71	62	-39	-30.1	9.5	3-5,69-67;7-20,65-52	AGUGGAGGAGGAGGAGGCGGC&CACGUGUUCUUCUCCUCCAUC	4	NA	NA	NA	5.34379	0	0	0	0.0011173	0.00115938	yes
ata-miR164c-3p	rna-TRITD_7Av1G202970	1671	1694	1685	-39	-25.7	10.5	3-4,1692-1691;6-15,1689-1680;16-21,1676-1671	GAUGGACGGGGGGAGGGACUCGGA&CACGUGUUCUUCUCC---UCCAUC	2	NA	NA	NA	16.0314	0	0	0	2.0333e-10	5.0325e-10	yes
ata-miR164c-3p	rna-TRITD_7Av1G202970-10	2019	2042	2033	-39	-25.7	10.5	3-4,2040-2039;6-15,2037-2028;16-21,2024-2019	GAUGGACGGGGGGAGGGACUCGGA&CACGUGUUCUUCUCC---UCCAUC	2	NA	NA	NA	21.3752	0	0	0	7.7148e-14	2.51877e-13	yes
ata-miR164c-3p	rna-TRITD_7Av1G202970-9	1992	2015	2006	-39	-25.7	10.5	3-4,2013-2012;6-15,2010-2001;16-21,1997-1992	GAUGGACGGGGGGAGGGACUCGGA&CACGUGUUCUUCUCC---UCCAUC	2	NA	NA	NA	21.3752	0	0	0	7.7148e-14	2.51877e-13	yes
ata-miR164c-3p	rna-TRITD_7Av1G204750	2268	2289	2279	-39	-26.6	11	3-6,2287-2284;8-19,2281-2270	CCUGGAGGAGAGGAUCCGCGAG&CACGUG-UUCUUCUCCUCCAUC	NA	NA	3	NA	0	0	30.6723	0	8.0757e-20	4.41724e-19	yes
ata-miR164c-3p	rna-TRITD_7Av1G215670	1407	1428	1418	-39	-26.2	9	1-2,1428-1427;4-5,1425-1424;6-19,1422-1409	GCUGGAGGAGGAGGACGGCUUG&CACGU-GUUCUUCUCCUCCAUC	NA	3	NA	NA	0	24.4347	0	0	8.3638e-16	3.25819e-15	yes
ata-miR164c-3p	rna-TRITD_7Av1G215670-2	1327	1348	1338	-39	-26.2	9	1-2,1348-1347;4-5,1345-1344;6-19,1342-1329	GCUGGAGGAGGAGGACGGCUUG&CACGU-GUUCUUCUCCUCCAUC	NA	4	NA	NA	0	8.14491	0	0	2.0267e-05	2.72401e-05	yes
ata-miR164c-3p	rna-TRITD_7Av1G215670-3	1407	1428	1418	-39	-26.2	9	1-2,1428-1427;4-5,1425-1424;6-19,1422-1409	GCUGGAGGAGGAGGACGGCUUG&CACGU-GUUCUUCUCCUCCAUC	NA	4	NA	NA	0	8.14491	0	0	2.0267e-05	2.72401e-05	yes
ata-miR164c-3p	rna-TRITD_7Av1G216410	117	136	128	-39	-26.4	10	3-6,134-131;9-21,129-117	GAUGGAGGAGAGGC-UGCGGA&CACGUGUUCUUCUCCUCCAUC	2	NA	4	NA	53.4379	0	7.66806	0	6.3598e-28	5.89718e-27	yes
ata-miR164c-3p	rna-TRITD_7Av1G216410-2	93	112	104	-39	-26.5	10	3-6,110-107;9-21,105-93	GAUGGAGGAGAGGC-UGCGGA&CACGUGUUCUUCUCCUCCAUC	0	NA	NA	NA	80.1569	0	0	0	7.5107e-52	2.37412e-50	yes
ata-miR164c-3p	rna-TRITD_7Av1G218880	1435	1455	1446	-39	-26.1	7	2-16,1454-1440	UAUCAAGGAGAAGAGCACGUA&CACGUGUUCUUCUCCUCCAUC	NA	4	NA	NA	0	8.14491	0	0	2.0267e-05	2.72401e-05	yes
ata-miR164c-3p	rna-TRITD_7Av1G218880-10	1501	1521	1512	-39	-26.1	7	2-16,1520-1506	UAUCAAGGAGAAGAGCACGUA&CACGUGUUCUUCUCCUCCAUC	NA	4	NA	NA	0	8.14491	0	0	2.0267e-05	2.72401e-05	yes
ata-miR164c-3p	rna-TRITD_7Av1G218880-11	1402	1422	1413	-39	-26.1	7	2-16,1421-1407	UAUCAAGGAGAAGAGCACGUA&CACGUGUUCUUCUCCUCCAUC	NA	4	NA	NA	0	8.14491	0	0	2.0267e-05	2.72401e-05	yes
ata-miR164c-3p	rna-TRITD_7Av1G218880-8	1501	1521	1512	-39	-26.1	7	2-16,1520-1506	UAUCAAGGAGAAGAGCACGUA&CACGUGUUCUUCUCCUCCAUC	NA	4	NA	NA	0	8.14491	0	0	2.0267e-05	2.72401e-05	yes
ata-miR164c-3p	rna-TRITD_7Av1G228120-2	228	249	240	-39	-25.9	10	3-3,247-247;5-5,245-245;7-12,243-238;13-21,236-228	GAUGGAGGAGGAAGAGGAGGAG&CACGUGUUCUUC-UCCUCCAUC	4	NA	NA	NA	5.34379	0	0	0	0.0011173	0.00115938	yes
ata-miR164c-3p	rna-TRITD_7Av1G228120-3	228	249	240	-39	-25.9	10	3-3,247-247;5-5,245-245;7-12,243-238;13-21,236-228	GAUGGAGGAGGAAGAGGAGGAG&CACGUGUUCUUC-UCCUCCAUC	4	NA	NA	NA	5.34379	0	0	0	0.0011173	0.00115938	yes
ata-miR164c-3p	rna-TRITD_7Av1G228120-4	228	249	240	-39	-25.9	10	3-3,247-247;5-5,245-245;7-12,243-238;13-21,236-228	GAUGGAGGAGGAAGAGGAGGAG&CACGUGUUCUUC-UCCUCCAUC	2	NA	NA	NA	10.6876	0	0	0	5.0763e-07	8.3976e-07	yes
ata-miR164c-3p	rna-TRITD_7Av1G248130-2	69	92	80	-39	-25.7	14.5	3-7,90-86;8-12,82-78;14-21,76-69	GGUGGAGGUGGAGGCGGGCGCGGC&CACGUGU---UCUUCUCCUCCAUC	NA	4	NA	NA	0	8.14491	0	0	2.0267e-05	2.72401e-05	yes
ata-miR164c-3p	rna-TRITD_7Av1G252270	804	826	817	-39	-26.2	8	1-5,826-822;7-15,820-812;16-18,809-807;20-21,805-804	GAAGGACUGGAGGGGAGGACGUG&CACGUGUUCUUCUCC--UCCAUC	NA	4	NA	NA	0	8.14491	0	0	2.0267e-05	2.72401e-05	yes
ata-miR164c-3p	rna-TRITD_7Av1G252270-6	474	496	487	-39	-26.2	8	1-5,496-492;7-15,490-482;16-18,479-477;20-21,475-474	GAAGGACUGGAGGGGAGGACGUG&CACGUGUUCUUCUCC--UCCAUC	NA	4	NA	NA	0	8.14491	0	0	2.0267e-05	2.72401e-05	yes
ata-miR164c-3p	rna-TRITD_7Av1G270370	2052	2073	2064	-39	-27.5	8.5	1-3,2073-2071;5-5,2069-2069;7-12,2067-2062;13-20,2060-2053	CGUGGAGGAGGAAGAGGAGGUG&CACGUGUUCUUC-UCCUCCAUC	NA	NA	2	4	0	0	23.0042	14.5611	5.4822e-09	1.02978e-08	yes
ata-miR164c-3p	rna-TRITD_7Av1G270370-10	2241	2262	2253	-39	-27.5	8.5	1-3,2262-2260;5-5,2258-2258;7-12,2256-2251;13-20,2249-2242	CGUGGAGGAGGAAGAGGAGGUG&CACGUGUUCUUC-UCCUCCAUC	2	NA	NA	NA	16.0314	0	0	0	2.0333e-10	5.0325e-10	yes
ata-miR164c-3p	rna-TRITD_7Av1G270370-11	2208	2229	2220	-39	-27.5	8.5	1-3,2229-2227;5-5,2225-2225;7-12,2223-2218;13-20,2216-2209	CGUGGAGGAGGAAGAGGAGGUG&CACGUGUUCUUC-UCCUCCAUC	4	NA	4	2	5.34379	0	7.66806	29.1223	4.0766e-10	1.00299e-09	yes
ata-miR164c-3p	rna-TRITD_7Av1G270370-12	2322	2343	2334	-39	-27.5	8.5	1-3,2343-2341;5-5,2339-2339;7-12,2337-2332;13-20,2330-2323	CGUGGAGGAGGAAGAGGAGGUG&CACGUGUUCUUC-UCCUCCAUC	4	4	NA	NA	5.34379	8.14491	0	0	0.0021394	0.00217743	yes
ata-miR164c-3p	rna-TRITD_7Av1G270370-13	2337	2358	2349	-39	-27.5	8.5	1-3,2358-2356;5-5,2354-2354;7-12,2352-2347;13-20,2345-2338	CGUGGAGGAGGAAGAGGAGGUG&CACGUGUUCUUC-UCCUCCAUC	2	NA	3	NA	16.0314	0	15.3361	0	7.0066e-07	1.15265e-06	yes
ata-miR164c-3p	rna-TRITD_7Av1G270370-14	2181	2202	2193	-39	-27.5	8.5	1-3,2202-2200;5-5,2198-2198;7-12,2196-2191;13-20,2189-2182	CGUGGAGGAGGAAGAGGAGGUG&CACGUGUUCUUC-UCCUCCAUC	2	2	4	2	16.0314	16.2898	7.66806	43.6834	1.0352e-07	1.91327e-07	yes
ata-miR164c-3p	rna-TRITD_7Av1G270370-15	1992	2013	2004	-39	-27.5	8.5	1-3,2013-2011;5-5,2009-2009;7-12,2007-2002;13-20,2000-1993	CGUGGAGGAGGAAGAGGAGGUG&CACGUGUUCUUC-UCCUCCAUC	NA	4	4	4	0	8.14491	7.66806	14.5611	0.0028677	0.00291522	yes
ata-miR164c-3p	rna-TRITD_7Av1G270370-17	1818	1839	1830	-39	-27.5	8.5	1-3,1839-1837;5-5,1835-1835;7-12,1833-1828;13-20,1826-1819	CGUGGAGGAGGAAGAGGAGGUG&CACGUGUUCUUC-UCCUCCAUC	2	NA	3	4	16.0314	0	15.3361	14.5611	0.0015021	0.00154368	yes
ata-miR164c-3p	rna-TRITD_7Av1G270370-2	2235	2256	2247	-39	-27.5	8.5	1-3,2256-2254;5-5,2252-2252;7-12,2250-2245;13-20,2243-2236	CGUGGAGGAGGAAGAGGAGGUG&CACGUGUUCUUC-UCCUCCAUC	4	NA	NA	4	5.34379	0	0	14.5611	2.9339e-06	4.62559e-06	yes
ata-miR164c-3p	rna-TRITD_7Av1G270370-3	2265	2286	2277	-39	-27.5	8.5	1-3,2286-2284;5-5,2282-2282;7-12,2280-2275;13-20,2273-2266	CGUGGAGGAGGAAGAGGAGGUG&CACGUGUUCUUC-UCCUCCAUC	4	NA	4	NA	5.34379	0	7.66806	0	0.0031279	0.00315679	yes
ata-miR164c-3p	rna-TRITD_7Av1G270370-4	2238	2259	2250	-39	-27.5	8.5	1-3,2259-2257;5-5,2255-2255;7-12,2253-2248;13-20,2246-2239	CGUGGAGGAGGAAGAGGAGGUG&CACGUGUUCUUC-UCCUCCAUC	2	4	2	NA	16.0314	8.14491	30.6723	0	3.8938e-08	7.21687e-08	yes
ata-miR164c-3p	rna-TRITD_7Av1G270370-5	1500	1520	1511	-39	-27.9	9	4-5,1517-1516;7-20,1514-1501	AAUGGAGGAGAAGAAGGCCCU&CACGUGUUCUUCUCCUCCAUC	4	NA	NA	NA	5.34379	0	0	0	0.0011173	0.00115938	yes
ata-miR164c-3p	rna-TRITD_7Av1G270370-5	1896	1917	1908	-39	-27.5	8.5	1-3,1917-1915;5-5,1913-1913;7-12,1911-1906;13-20,1904-1897	CGUGGAGGAGGAAGAGGAGGUG&CACGUGUUCUUC-UCCUCCAUC	2	NA	4	NA	16.0314	0	7.66806	0	1.6732e-06	2.6894e-06	yes
ata-miR164c-3p	rna-TRITD_7Av1G270370-6	2265	2286	2277	-39	-27.5	8.5	1-3,2286-2284;5-5,2282-2282;7-12,2280-2275;13-20,2273-2266	CGUGGAGGAGGAAGAGGAGGUG&CACGUGUUCUUC-UCCUCCAUC	4	4	NA	NA	5.34379	8.14491	0	0	0.0021394	0.00217743	yes
ata-miR164c-3p	rna-TRITD_7Av1G270370-7	2124	2145	2136	-39	-27.5	8.5	1-3,2145-2143;5-5,2141-2141;7-12,2139-2134;13-20,2132-2125	CGUGGAGGAGGAAGAGGAGGUG&CACGUGUUCUUC-UCCUCCAUC	3	4	4	NA	10.6876	8.14491	7.66806	0	0.021997	0.0221188	yes
ata-miR164c-3p	rna-TRITD_7Av1G270370-8	2292	2313	2304	-39	-27.5	8.5	1-3,2313-2311;5-5,2309-2309;7-12,2307-2302;13-20,2300-2293	CGUGGAGGAGGAAGAGGAGGUG&CACGUGUUCUUC-UCCUCCAUC	2	NA	NA	NA	16.0314	0	0	0	2.0333e-10	5.0325e-10	yes
ata-miR164c-3p	rna-TRITD_7Av1G270370-9	2292	2313	2304	-39	-27.5	8.5	1-3,2313-2311;5-5,2309-2309;7-12,2307-2302;13-20,2300-2293	CGUGGAGGAGGAAGAGGAGGUG&CACGUGUUCUUC-UCCUCCAUC	2	NA	NA	NA	16.0314	0	0	0	2.0333e-10	5.0325e-10	yes
ata-miR164c-3p	rna-TRITD_7Av1G279920	291	308	302	-39	-27.4	7.5	1-3,308-306;7-21,305-291	GAUGGGGGAGAAGGA---GUG&CACGUGUUCUUCUCCUCCAUC	NA	2	NA	NA	0	40.7246	0	0	2.6241e-26	2.17282e-25	yes
ata-miR164c-3p	rna-TRITD_7Av1G279920-2	249	266	260	-39	-27.4	7.5	1-3,266-264;7-21,263-249	GAUGGGGGAGAAGGA---GUG&CACGUGUUCUUCUCCUCCAUC	NA	2	NA	NA	0	32.5797	0	0	4.7581e-21	2.96707e-20	yes
ata-miR164c-3p	rna-TRITD_7Bv1G003850	237	258	248	-39	-25.9	9.5	3-5,256-254;6-18,252-240;20-21,238-237	GGAGGAGGAGGAGGAUGACGGC&CACGU-GUUCUUCUCCUCCAUC	2	2	2	NA	85.5007	81.4491	61.3445	0	1.1614e-17	5.34489e-17	yes
ata-miR164c-3p	rna-TRITD_7Bv1G005150	1074	1098	1089	-39	-26.4	14.5	1-5,1098-1094;7-10,1092-1089;11-12,1084-1083;14-21,1081-1074	GGUGGAGGCGAUCUCGGAGGGCGUG&CACGUGUUCU----UCUCCUCCAUC	NA	2	NA	NA	0	32.5797	0	0	4.7581e-21	2.96707e-20	yes
ata-miR164c-3p	rna-TRITD_7Bv1G005150-2	876	900	891	-39	-26.4	14.5	1-5,900-896;7-10,894-891;11-12,886-885;14-21,883-876	GGUGGAGGCGAUCUCGGAGGGCGUG&CACGUGUUCU----UCUCCUCCAUC	3	NA	NA	NA	10.6876	0	0	0	5.0763e-07	8.3976e-07	yes
ata-miR164c-3p	rna-TRITD_7Bv1G005450	1075	1099	1090	-39	-26.4	14.5	1-5,1099-1095;7-10,1093-1090;11-12,1085-1084;14-21,1082-1075	GGUGGAGGCGAUCGCGGAGGGCGUG&CACGUGUUCU----UCUCCUCCAUC	NA	3	NA	NA	0	24.4347	0	0	8.3638e-16	3.25819e-15	yes
ata-miR164c-3p	rna-TRITD_7Bv1G005450-2	672	696	687	-39	-26.4	14.5	1-5,696-692;7-10,690-687;11-12,682-681;14-21,679-672	GGUGGAGGCGAUCGCGGAGGGCGUG&CACGUGUUCU----UCUCCUCCAUC	NA	2	NA	NA	0	24.4347	0	0	8.3638e-16	3.25819e-15	yes
ata-miR164c-3p	rna-TRITD_7Bv1G023950	144	165	155	-39	-27.1	10	1-1,165-165;3-5,163-161;6-18,159-147	CCAGGAGGAGGAGGGCGACGCG&CACGU-GUUCUUCUCCUCCAUC	NA	4	NA	NA	0	8.14491	0	0	2.0267e-05	2.72401e-05	yes
ata-miR164c-3p	rna-TRITD_7Bv1G030640	48	69	59	-39	-25.4	10.5	1-4,69-66;5-12,64-57;14-18,55-51	GUCGGGGGCGAGGGGCGUCGUG&CACG-UGUUCUUCUCCUCCAUC	NA	NA	NA	3	0	0	0	29.1223	8.0522e-19	3.8229e-18	yes
ata-miR164c-3p	rna-TRITD_7Bv1G030640-2	48	69	59	-39	-25.4	10.5	1-4,69-66;5-12,64-57;14-18,55-51	GUCGGGGGCGAGGGGCGUCGUG&CACG-UGUUCUUCUCCUCCAUC	NA	NA	NA	4	0	0	0	14.5611	1.7618e-09	3.36369e-09	yes
ata-miR164c-3p	rna-TRITD_7Bv1G039280	246	266	257	-39	-26.2	10.5	4-5,263-262;7-18,260-249;20-21,247-246	GGCGGAGGAGAGGAAGGCCAG&CACGUGUUCUUCUCCUCCAUC	3	NA	NA	NA	10.6876	0	0	0	5.0763e-07	8.3976e-07	yes
ata-miR164c-3p	rna-TRITD_7Bv1G039280-2	246	266	257	-39	-26.2	10.5	4-5,263-262;7-18,260-249;20-21,247-246	GGCGGAGGAGAGGAAGGCCAG&CACGUGUUCUUCUCCUCCAUC	4	NA	NA	NA	5.34379	0	0	0	0.0011173	0.00115938	yes
ata-miR164c-3p	rna-TRITD_7Bv1G039280-3	246	266	257	-39	-26.2	10.5	4-5,263-262;7-18,260-249;20-21,247-246	GGCGGAGGAGAGGAAGGCCAG&CACGUGUUCUUCUCCUCCAUC	3	NA	NA	NA	21.3752	0	0	0	7.7148e-14	2.51877e-13	yes
ata-miR164c-3p	rna-TRITD_7Bv1G041960	387	411	398	-39	-25.7	15	1-5,411-407;7-9,405-403;10-18,398-390	CGCGGAGGAGGAUCCUGAGGACGUG&CACGUGUUC----UUCUCCUCCAUC	NA	2	NA	NA	0	16.2898	0	0	1.3905e-10	3.70846e-10	yes
ata-miR164c-3p	rna-TRITD_7Bv1G041960-2	483	507	494	-39	-25.7	15	1-5,507-503;7-9,501-499;10-18,494-486	CGCGGAGGAGGAUCCUGAGGACGUG&CACGUGUUC----UUCUCCUCCAUC	NA	2	NA	NA	0	24.4347	0	0	8.3638e-16	3.25819e-15	yes
ata-miR164c-3p	rna-TRITD_7Bv1G041960-3	426	446	437	-39	-27.5	10.5	3-9,444-438;12-21,435-426	GGUGGAGGAGUCGGAUGCGGA&CACGUGUUCUUCUCCUCCAUC	NA	4	0	NA	0	8.14491	76.6806	0	3.8068e-42	8.2253e-41	yes
ata-miR164c-3p	rna-TRITD_7Bv1G041960-3	492	516	503	-39	-25.7	15	1-5,516-512;7-9,510-508;10-18,503-495	CGCGGAGGAGGAUCCUGAGGACGUG&CACGUGUUC----UUCUCCUCCAUC	NA	2	NA	NA	0	16.2898	0	0	1.3905e-10	3.70846e-10	yes
ata-miR164c-3p	rna-TRITD_7Bv1G041960-4	426	446	437	-39	-27.5	10.5	3-9,444-438;12-21,435-426	GGUGGAGGAGUCGGAUGCGGA&CACGUGUUCUUCUCCUCCAUC	NA	NA	0	NA	0	0	61.3445	0	1.1851e-39	2.18225e-38	yes
ata-miR164c-3p	rna-TRITD_7Bv1G041960-4	492	516	503	-39	-25.7	15	1-5,516-512;7-9,510-508;10-18,503-495	CGCGGAGGAGGAUCCUGAGGACGUG&CACGUGUUC----UUCUCCUCCAUC	NA	4	NA	NA	0	8.14491	0	0	2.0267e-05	2.72401e-05	yes
ata-miR164c-3p	rna-TRITD_7Bv1G041960-5	489	513	500	-39	-25.7	15	1-5,513-509;7-9,507-505;10-18,500-492	CGCGGAGGAGGAUCCUGAGGACGUG&CACGUGUUC----UUCUCCUCCAUC	NA	4	NA	NA	0	8.14491	0	0	2.0267e-05	2.72401e-05	yes
ata-miR164c-3p	rna-TRITD_7Bv1G041960-6	498	522	509	-39	-25.7	15	1-5,522-518;7-9,516-514;10-18,509-501	CGCGGAGGAGGAUCCUGAGGACGUG&CACGUGUUC----UUCUCCUCCAUC	NA	4	NA	NA	0	8.14491	0	0	2.0267e-05	2.72401e-05	yes
ata-miR164c-3p	rna-TRITD_7Bv1G041960-7	501	525	512	-39	-25.7	15	1-5,525-521;7-9,519-517;10-18,512-504	CGCGGAGGAGGAUCCUGAGGACGUG&CACGUGUUC----UUCUCCUCCAUC	NA	4	NA	NA	0	8.14491	0	0	2.0267e-05	2.72401e-05	yes
ata-miR164c-3p	rna-TRITD_7Bv1G041960-8	513	537	524	-39	-25.7	15	1-5,537-533;7-9,531-529;10-18,524-516	CGCGGAGGAGGAUCCUGAGGACGUG&CACGUGUUC----UUCUCCUCCAUC	NA	4	NA	NA	0	8.14491	0	0	2.0267e-05	2.72401e-05	yes
ata-miR164c-3p	rna-TRITD_7Bv1G041960-9	519	543	530	-39	-25.7	15	1-5,543-539;7-9,537-535;10-18,530-522	CGCGGAGGAGGAUCCUGAGGACGUG&CACGUGUUC----UUCUCCUCCAUC	NA	4	NA	NA	0	8.14491	0	0	2.0267e-05	2.72401e-05	yes
ata-miR164c-3p	rna-TRITD_7Bv1G054290-2	222	243	233	-39	-25.5	8	1-3,243-241;5-17,238-226	CCAUGAGGAGAAGAACAAGGUG&CAC-GUGUUCUUCUCCUCCAUC	NA	NA	3	NA	0	0	23.0042	0	6.9437e-15	2.46236e-14	yes
ata-miR164c-3p	rna-TRITD_7Bv1G067710	1257	1277	1268	-39	-26.5	7.5	3-13,1275-1265;15-20,1263-1258	AGUGGAGAAGGAGGACACGGA&CACGUGUUCUUCUCCUCCAUC	NA	NA	4	NA	0	0	7.66806	0	4.0301e-05	4.90463e-05	yes
ata-miR164c-3p	rna-TRITD_7Bv1G072010	465	486	477	-39	-25.8	9.5	4-12,483-475;13-18,473-468;20-21,466-465	GGAGGAGGAGGAAGAACGCUCG&CACGUGUUCUUC-UCCUCCAUC	3	NA	3	NA	16.0314	0	38.3403	0	1.1385e-15	4.42122e-15	yes
ata-miR164c-3p	rna-TRITD_7Bv1G072010-2	606	627	618	-39	-25.8	9.5	4-12,624-616;13-18,614-609;20-21,607-606	GGAGGAGGAGGAAGAACGCUCG&CACGUGUUCUUC-UCCUCCAUC	2	NA	3	NA	21.3752	0	23.0042	0	1.182e-09	2.64215e-09	yes
ata-miR164c-3p	rna-TRITD_7Bv1G082900	1524	1544	1535	-39	-35	5	3-21,1542-1524	GAUGGAGGAGAAGAGCAUGAG&CACGUGUUCUUCUCCUCCAUC	3	NA	NA	NA	10.6876	0	0	0	5.0763e-07	8.3976e-07	yes
ata-miR164c-3p	rna-TRITD_7Bv1G082900-2	780	800	791	-39	-35	5	3-21,798-780	GAUGGAGGAGAAGAGCAUGAG&CACGUGUUCUUCUCCUCCAUC	2	NA	NA	NA	16.0314	0	0	0	2.0333e-10	5.0325e-10	yes
ata-miR164c-3p	rna-TRITD_7Bv1G086680	153	174	164	-39	-26.7	8.5	1-4,174-171;6-9,169-166;10-18,164-156	GCCGGGGGAGAACGAGCUCGUG&CACGUGUUC-UUCUCCUCCAUC	NA	2	NA	NA	0	16.2898	0	0	1.3905e-10	3.70846e-10	yes
ata-miR164c-3p	rna-TRITD_7Bv1G086680-3	153	174	164	-39	-26.7	8.5	1-4,174-171;6-9,169-166;10-18,164-156	GCCGGGGGAGAACGAGCUCGUG&CACGUGUUC-UUCUCCUCCAUC	NA	4	NA	NA	0	8.14491	0	0	2.0267e-05	2.72401e-05	yes
ata-miR164c-3p	rna-TRITD_7Bv1G089170	480	501	491	-39	-25.7	10.5	2-3,500-499;5-7,497-495;9-9,493-493;10-21,491-480	GGUGGAGGAGAGCGUGCGGGUU&CACGUGUUC-UUCUCCUCCAUC	NA	NA	2	4	0	0	23.0042	14.5611	5.4822e-09	1.02978e-08	yes
ata-miR164c-3p	rna-TRITD_7Bv1G089170-2	480	501	491	-39	-25.7	10.5	2-3,500-499;5-7,497-495;9-9,493-493;10-21,491-480	GGUGGAGGAGAGCGUGCGGGUU&CACGUGUUC-UUCUCCUCCAUC	NA	NA	4	4	0	0	7.66806	14.5611	7.4784e-06	1.16209e-05	yes
ata-miR164c-3p	rna-TRITD_7Bv1G103330-2	465	489	476	-39	-28.3	10.5	1-3,489-487;5-7,484-482;8-21,478-465	GGUGGAGGAGAAGAGGGACAAAGUG&CAC-GUGU---UCUUCUCCUCCAUC	4	NA	NA	NA	5.34379	0	0	0	0.0011173	0.00115938	yes
ata-miR164c-3p	rna-TRITD_7Bv1G103330-3	153	177	164	-39	-28.3	10.5	1-3,177-175;5-7,172-170;8-21,166-153	GGUGGAGGAGAAGAGGGACAAAGUG&CAC-GUGU---UCUUCUCCUCCAUC	2	NA	3	NA	10.6876	0	15.3361	0	4.23e-06	6.61831e-06	yes
ata-miR164c-3p	rna-TRITD_7Bv1G109890	267	287	278	-39	-26.7	9	3-5,285-283;7-18,281-270;20-21,268-267	GAGGGAGGAGAGGGAGAUGGA&CACGUGUUCUUCUCCUCCAUC	4	NA	NA	NA	5.34379	0	0	0	0.0011173	0.00115938	yes
ata-miR164c-3p	rna-TRITD_7Bv1G109890-4	267	287	278	-39	-26.7	9	3-5,285-283;7-18,281-270;20-21,268-267	GAGGGAGGAGAGGGAGAUGGA&CACGUGUUCUUCUCCUCCAUC	2	NA	NA	NA	16.0314	0	0	0	2.0333e-10	5.0325e-10	yes
ata-miR164c-3p	rna-TRITD_7Bv1G117920	351	377	368	-39	-26.1	15	2-12,376-366;13-20,359-352	CAUGGAGGAAGCCAAGAAGAACAUGUA&CACGUGUUCUUC------UCCUCCAUC	2	NA	2	3	53.4379	0	61.3445	43.6834	2.87e-12	8.95841e-12	yes
ata-miR164c-3p	rna-TRITD_7Bv1G120510	1684	1706	1697	-39	-26	6	2-17,1705-1690;18-21,1687-1684	GAUGAUGAGGAGGAGAACGUGUC&CACGUGUUCUUCUCCUC--CAUC	3	NA	NA	NA	10.6876	0	0	0	5.0763e-07	8.3976e-07	yes
ata-miR164c-3p	rna-TRITD_7Bv1G120510-2	1669	1691	1682	-39	-26	6	2-17,1690-1675;18-21,1672-1669	GAUGAUGAGGAGGAGAACGUGUC&CACGUGUUCUUCUCCUC--CAUC	2	NA	NA	NA	16.0314	0	0	0	2.0333e-10	5.0325e-10	yes
ata-miR164c-3p	rna-TRITD_7Bv1G120510-3	1684	1706	1697	-39	-26	6	2-17,1705-1690;18-21,1687-1684	GAUGAUGAGGAGGAGAACGUGUC&CACGUGUUCUUCUCCUC--CAUC	4	NA	NA	NA	5.34379	0	0	0	0.0011173	0.00115938	yes
ata-miR164c-3p	rna-TRITD_7Bv1G135300	1005	1026	1016	-39	-28.7	10	3-5,1024-1022;8-21,1018-1005	GAUGGAGGAGAGGAUUAACGAG&CACGU-GUUCUUCUCCUCCAUC	NA	NA	3	NA	0	0	23.0042	0	6.9437e-15	2.46236e-14	yes
ata-miR164c-3p	rna-TRITD_7Bv1G151640-5	165	186	176	-39	-26.78	13.5	1-6,186-181;12-21,174-165	GGUGGAGGAGUUCUACCGCGUG&CACGUG-UUCUUCUCCUCCAUC	NA	NA	NA	4	0	0	0	14.5611	1.7618e-09	3.36369e-09	yes
ata-miR164c-3p	rna-TRITD_7Bv1G170100	14	32	24	-39	-25.7	10.5	3-9,30-24;12-20,23-15	CGUGGAGGAG--GAGCGCGGC&CACGUGUUCUUCUCCUCCAUC	3	3	NA	NA	26.719	24.4347	0	0	4.1034e-11	1.23107e-10	yes
ata-miR164c-3p	rna-TRITD_7Bv1G170100-2	14	32	24	-39	-25.7	10.5	3-9,30-24;12-20,23-15	CGUGGAGGAG--GAGCGCGGC&CACGUGUUCUUCUCCUCCAUC	2	3	NA	NA	32.0628	24.4347	0	0	1.1946e-12	3.76257e-12	yes
ata-miR164c-3p	rna-TRITD_7Bv1G170100-3	14	32	24	-39	-25.7	10.5	3-9,30-24;12-20,23-15	CGUGGAGGAG--GAGCGCGGC&CACGUGUUCUUCUCCUCCAUC	2	2	NA	NA	42.7503	32.5797	0	0	7.93e-17	3.42078e-16	yes
ata-miR164c-3p	rna-TRITD_7Bv1G174620	527	548	539	-39	-28	9	3-17,546-532;18-18,530-530	GCAGUGAGGAGAAGAGCGCGGU&CACGUGUUCUUCUCCUC-CAUC	2	NA	NA	NA	64.1255	0	0	0	1.8688e-41	3.70697e-40	yes
ata-miR164c-3p	rna-TRITD_7Bv1G177350-2	234	255	246	-39	-25.9	10	3-3,253-253;5-5,251-251;7-12,249-244;13-21,242-234	GAUGGAGGAGGAAGAGGAGGAG&CACGUGUUCUUC-UCCUCCAUC	4	NA	NA	NA	5.34379	0	0	0	0.0011173	0.00115938	yes
ata-miR164c-3p	rna-TRITD_7Bv1G177350-3	279	300	290	-39	-26.5	9	3-5,298-296;6-8,294-292;10-21,290-279	GAUGGAGGAGGACGACGACGAG&CACGU-GUUCUUCUCCUCCAUC	NA	NA	4	NA	0	0	7.66806	0	4.0301e-05	4.90463e-05	yes
ata-miR164c-3p	rna-TRITD_7Bv1G196410-2	742	762	753	-39	-25.7	11	3-5,760-758;7-18,756-745	CAAGGAGGAGAGGAGGAUGAG&CACGUGUUCUUCUCCUCCAUC	4	3	NA	NA	5.34379	24.4347	0	0	9.8889e-12	3.01835e-11	yes
ata-miR164c-3p	rna-TRITD_7Bv1G201740-3	798	820	811	-39	-26.2	8	1-5,820-816;7-15,814-806;16-18,803-801;20-21,799-798	GAAGGACUGGAGGGGAGGACGUG&CACGUGUUCUUCUCC--UCCAUC	NA	4	NA	NA	0	8.14491	0	0	2.0267e-05	2.72401e-05	yes
ata-miR164c-3p	rna-TRITD_7Bv1G204440	349	369	360	-39	-25.5	9	2-8,368-362;10-18,360-352;20-21,350-349	GACGGAGGAGGGUGGCGCGUC&CACGUGUUCUUCUCCUCCAUC	NA	3	2	2	0	16.2898	168.697	101.928	9.9742e-56	3.75479e-54	yes
ata-miR164c-3p	rna-TRITD_7Bv1G210390	27	45	38	-39	-26.2	8.5	3-4,43-42;6-7,41-40;9-21,39-27	GGUGGAGGAGAAG-GC-CGAG&CACGUGUUCUUCUCCUCCAUC	NA	NA	2	NA	0	0	115.021	0	1.7399e-74	1.28436e-72	yes
ata-miR164c-3p	rna-TRITD_7Bv1G233770	1551	1572	1563	-39	-28	10.5	1-10,1572-1563;12-18,1560-1554	CAAGGGGGAGCCGGAGCGCGUG&CACGUGUUCU-UCUCCUCCAUC	4	NA	NA	NA	5.34379	0	0	0	0.0011173	0.00115938	yes
ata-miR164c-3p	rna-TRITD_7Bv1G233770-2	1488	1509	1500	-39	-28	10.5	1-10,1509-1500;12-18,1497-1491	CAAGGGGGAGCCGGAGCGCGUG&CACGUGUUCU-UCUCCUCCAUC	2	NA	NA	NA	21.3752	0	0	0	7.7148e-14	2.51877e-13	yes
ata-miR164c-3p	rna-TRITD_7Bv1G233770-3	1560	1581	1572	-39	-28	10.5	1-10,1581-1572;12-18,1569-1563	CAAGGGGGAGCCGGAGCGCGUG&CACGUGUUCU-UCUCCUCCAUC	3	NA	NA	NA	10.6876	0	0	0	5.0763e-07	8.3976e-07	yes
ata-miR164c-3p	rna-TRITD_7Bv1G233820	291	310	302	-39	-26.9	7.5	3-5,308-306;7-21,305-291	GAUGGGGGAGAAGGA-AUGGU&CACGUGUUCUUCUCCUCCAUC	2	2	NA	NA	48.0941	65.1593	0	0	1.7064e-25	1.39218e-24	yes
ata-miR164c-3p	rna-TRITD_7Bv1G233820-2	249	268	260	-39	-26.9	7.5	3-5,266-264;7-21,263-249	GAUGGGGGAGAAGGA-AUGGU&CACGUGUUCUUCUCCUCCAUC	1	2	NA	NA	53.4379	65.1593	0	0	4.8953e-26	4.02563e-25	yes
ata-miR166a-3p	rna-TRITD_1Av1G054750	604	625	616	-44.1	-35.9	5.5	3-16,623-610;17-21,608-604	GGGGAUGUGAAGUCUGGUCCAG&UCGGACCAGGCUUCAU-UCCCC	0	0	0	1	277.877	244.347	207.038	72.8056	4.6911e-26	3.85855e-25	yes
ata-miR166a-3p	rna-TRITD_1Av1G054750-2	499	520	511	-44.1	-35.9	5.5	3-16,518-505;17-21,503-499	GGGGAUGUGAAGUCUGGUCCAG&UCGGACCAGGCUUCAU-UCCCC	0	0	0	0	309.94	252.492	222.374	116.489	6.9021e-19	3.71239e-18	yes
ata-miR166a-3p	rna-TRITD_1Av1G206210	72	92	82	-44.1	-28.7	9	1-4,92-89;6-7,88-87;9-14,83-78;16-21,77-72	GGGGAA-GAAGCCCAAGG-CCGA&UCGGACC--AGGCUUCAUUCCCC	NA	3	NA	NA	0	40.7246	0	0	2.6241e-26	2.17282e-25	yes
ata-miR166a-3p	rna-TRITD_1Bv1G006820	376	404	394	-44.1	-30	12.5	1-7,404-398;9-17,395-387;18-21,379-376	GGGGUCCCGAAGAUGAAGCCCGGGUUCGA&UCGGACC-AGGCUUCAUU-------CCCC	NA	NA	3	NA	0	0	15.3361	0	5.6478e-10	1.27409e-09	yes
ata-miR166a-3p	rna-TRITD_1Bv1G006820-2	376	404	394	-44.1	-30	12.5	1-7,404-398;9-17,395-387;18-21,379-376	GGGGUCCCGAAGAUGAAGCCCGGGUUCGA&UCGGACC-AGGCUUCAUU-------CCCC	3	NA	NA	NA	10.6876	0	0	0	5.0763e-07	8.3976e-07	yes
ata-miR166a-3p	rna-TRITD_1Bv1G062900	487	508	499	-44.1	-35.6	5.5	3-16,506-493;17-21,491-487	GGGGAUGUGAAGUCUGGUCCAG&UCGGACCAGGCUUCAU-UCCCC	0	0	0	0	400.784	317.652	636.449	480.517	5.684e-26	4.67014e-25	yes
ata-miR166a-3p	rna-TRITD_1Bv1G066440	357	378	369	-44.1	-29.7	11	6-19,373-360;20-21,358-357	GGCGGAGUGGAGCCUGGACAAG&UCGGACCAGGCUUCAUUCC-CC	NA	NA	NA	4	0	0	0	14.5611	1.7618e-09	3.36369e-09	yes
ata-miR166a-3p	rna-TRITD_1Bv1G177110	711	731	722	-44.1	-29.6	7.5	2-4,730-728;6-9,726-723;12-21,720-711	GGGGAAUGGACACUGGCCCGG&UCGGACCAGGCUUCAUUCCCC	NA	NA	3	NA	0	0	46.0084	0	1.0067e-29	1.07771e-28	yes
ata-miR166a-3p	rna-TRITD_2Av1G065030	544	568	555	-44.1	-30.88	14	2-7,567-562;9-14,556-551;16-21,549-544	GGGGAGCGGGGCCGAAGCGGUCCGG&UCGGACC----AGGCUUCAUUCCCC	2	NA	NA	NA	21.3752	0	0	0	7.7148e-14	2.51877e-13	yes
ata-miR166a-3p	rna-TRITD_2Av1G065030-2	547	571	558	-44.1	-30.88	14	2-7,570-565;9-14,559-554;16-21,552-547	GGGGAGCGGGGCCGAAGCGGUCCGG&UCGGACC----AGGCUUCAUUCCCC	2	NA	NA	NA	26.719	0	0	0	2.8397e-17	1.24171e-16	yes
ata-miR166a-3p	rna-TRITD_2Av1G065030-3	814	838	825	-44.1	-30.88	14	2-7,837-832;9-14,826-821;16-21,819-814	GGGGAGCGGGGCCGAAGCGGUCCGG&UCGGACC----AGGCUUCAUUCCCC	3	NA	NA	NA	16.0314	0	0	0	2.0333e-10	5.0325e-10	yes
ata-miR166a-3p	rna-TRITD_2Av1G239990-2	1113	1137	1125	-44.1	-28.8	12	1-5,1137-1133;6-11,1129-1124;13-14,1121-1120;16-21,1118-1113	GGGGGAGGACUGCCUGGAGUUCCGG&UCGGA---CCAGGC-UUCAUUCCCC	4	NA	NA	NA	5.34379	0	0	0	0.0011173	0.00115938	yes
ata-miR166a-3p	rna-TRITD_2Av1G239990-4	1257	1281	1269	-44.1	-28.8	12	1-5,1281-1277;6-11,1273-1268;13-14,1265-1264;16-21,1262-1257	GGGGGAGGACUGCCUGGAGUUCCGG&UCGGA---CCAGGC-UUCAUUCCCC	3	NA	NA	NA	21.3752	0	0	0	7.7148e-14	2.51877e-13	yes
ata-miR166a-3p	rna-TRITD_2Av1G243740-4	3	22	13	-44.1	-32.7	4	1-5,22-18;7-14,16-9;16-21,8-3	GGGGAG-GAAGCCUGAUCCGG&UCGGACCAGGCUUCAUUCCCC	NA	NA	NA	4	0	0	0	14.5611	1.7618e-09	3.36369e-09	yes
ata-miR166a-3p	rna-TRITD_2Av1G260780-2	2017	2038	2028	-44.1	-29.6	8	1-2,2038-2037;4-8,2035-2031;9-14,2029-2024;17-21,2021-2017	GGGGACAGGGGCCGUGGUCGGG&UCGGACCA-GGCUUCAUUCCCC	3	NA	NA	NA	10.6876	0	0	0	5.0763e-07	8.3976e-07	yes
ata-miR166a-3p	rna-TRITD_2Av1G286560	175	195	187	-44.1	-28.7	6.5	1-2,195-194;4-9,192-187;11-17,186-180;18-21,178-175	GGGGCGGUGAAG-CUGGUCGGG&UCGGACCAGGCUUCAUU-CCCC	NA	NA	NA	3	0	0	0	29.1223	8.0522e-19	3.8229e-18	yes
ata-miR166a-3p	rna-TRITD_2Bv1G255500	190	210	202	-44.1	-28.7	6.5	1-2,210-209;4-9,207-202;11-17,201-195;18-21,193-190	GGGGCGGUGAAG-CUGGUCGGG&UCGGACCAGGCUUCAUU-CCCC	2	NA	NA	NA	90.8445	0	0	0	8.7099e-59	3.82183e-57	yes
ata-miR166a-3p	rna-TRITD_3Av1G018970-2	217	239	229	-44.1	-31.1	7	1-6,239-234;7-7,232-232;9-14,230-225;16-21,222-217	GGGGAGGAGGAGCCGGAGUCCGA&UCGGAC-CAGGCUUC-AUUCCCC	4	NA	NA	NA	5.34379	0	0	0	0.0011173	0.00115938	yes
ata-miR166a-3p	rna-TRITD_3Av1G018970-6	217	239	229	-44.1	-31.1	7	1-6,239-234;7-7,232-232;9-14,230-225;16-21,222-217	GGGGAGGAGGAGCCGGAGUCCGA&UCGGAC-CAGGCUUC-AUUCCCC	4	NA	NA	NA	5.34379	0	0	0	0.0011173	0.00115938	yes
ata-miR166a-3p	rna-TRITD_4Av1G099780	293	313	304	-44.1	-32.2	5.5	2-7,312-307;9-14,305-300;16-21,298-293	GGGGGAAGAAGCCCGGUCUGU&UCGGACCAGGCUUCAUUCCCC	NA	2	NA	NA	0	24.4347	0	0	8.3638e-16	3.25819e-15	yes
ata-miR166a-3p	rna-TRITD_4Av1G099780-2	293	313	304	-44.1	-32.2	5.5	2-7,312-307;9-14,305-300;16-21,298-293	GGGGGAAGAAGCCCGGUCUGU&UCGGACCAGGCUUCAUUCCCC	NA	2	NA	NA	0	24.4347	0	0	8.3638e-16	3.25819e-15	yes
ata-miR166a-3p	rna-TRITD_4Av1G099780-3	290	310	301	-44.1	-32.2	5.5	2-7,309-304;9-14,302-297;16-21,295-290	GGGGGAAGAAGCCCGGUCUGU&UCGGACCAGGCUUCAUUCCCC	NA	2	NA	NA	0	24.4347	0	0	8.3638e-16	3.25819e-15	yes
ata-miR166a-3p	rna-TRITD_4Av1G099780-4	278	298	289	-44.1	-32.2	5.5	2-7,297-292;9-14,290-285;16-21,283-278	GGGGGAAGAAGCCCGGUCUGU&UCGGACCAGGCUUCAUUCCCC	NA	2	NA	NA	0	32.5797	0	0	4.7581e-21	2.96707e-20	yes
ata-miR166a-3p	rna-TRITD_4Av1G099780-5	278	298	289	-44.1	-32.2	5.5	2-7,297-292;9-14,290-285;16-21,283-278	GGGGGAAGAAGCCCGGUCUGU&UCGGACCAGGCUUCAUUCCCC	NA	2	NA	NA	0	24.4347	0	0	8.3638e-16	3.25819e-15	yes
ata-miR166a-3p	rna-TRITD_4Av1G099780-6	293	313	304	-44.1	-32.2	5.5	2-7,312-307;9-14,305-300;16-21,298-293	GGGGGAAGAAGCCCGGUCUGU&UCGGACCAGGCUUCAUUCCCC	NA	2	NA	NA	0	16.2898	0	0	1.3905e-10	3.70846e-10	yes
ata-miR166a-3p	rna-TRITD_4Bv1G084040	278	298	289	-44.1	-32.2	5.5	2-7,297-292;9-14,290-285;16-21,283-278	GGGGGAAGAAGCCCGGUCUGU&UCGGACCAGGCUUCAUUCCCC	4	2	3	NA	5.34379	24.4347	15.3361	0	7.6864e-07	1.26297e-06	yes
ata-miR166a-3p	rna-TRITD_4Bv1G084040-2	278	298	289	-44.1	-32.2	5.5	2-7,297-292;9-14,290-285;16-21,283-278	GGGGGAAGAAGCCCGGUCUGU&UCGGACCAGGCUUCAUUCCCC	4	2	4	NA	5.34379	48.8695	7.66806	0	3.9003e-21	2.61298e-20	yes
ata-miR166a-3p	rna-TRITD_4Bv1G084040-3	278	298	289	-44.1	-32.2	5.5	2-7,297-292;9-14,290-285;16-21,283-278	GGGGGAAGAAGCCCGGUCUGU&UCGGACCAGGCUUCAUUCCCC	0	2	4	NA	32.0628	40.7246	7.66806	0	4.1307e-12	1.28236e-11	yes
ata-miR166a-3p	rna-TRITD_4Bv1G084040-4	275	295	286	-44.1	-32.2	5.5	2-7,294-289;9-14,287-282;16-21,280-275	GGGGGAAGAAGCCCGGUCUGU&UCGGACCAGGCUUCAUUCCCC	2	0	2	NA	10.6876	57.0144	30.6723	0	1.5656e-16	6.69581e-16	yes
ata-miR166a-3p	rna-TRITD_4Bv1G084040-5	278	298	289	-44.1	-32.2	5.5	2-7,297-292;9-14,290-285;16-21,283-278	GGGGGAAGAAGCCCGGUCUGU&UCGGACCAGGCUUCAUUCCCC	2	1	3	NA	16.0314	48.8695	15.3361	0	1.1247e-13	3.66422e-13	yes
ata-miR166a-3p	rna-TRITD_4Bv1G084040-6	278	298	289	-44.1	-32.2	5.5	2-7,297-292;9-14,290-285;16-21,283-278	GGGGGAAGAAGCCCGGUCUGU&UCGGACCAGGCUUCAUUCCCC	4	2	4	NA	5.34379	32.5797	7.66806	0	6.2271e-12	1.92259e-11	yes
ata-miR166a-3p	rna-TRITD_4Bv1G193210	46	66	56	-44.1	-34.2	6	1-7,66-60;9-14,57-52;16-21,51-46	GGGGGA-GAAGCCGCGGUCCGG&UCGGACC-AGGCUUCAUUCCCC	NA	NA	NA	3	0	0	0	29.1223	8.0522e-19	3.8229e-18	yes
ata-miR166a-3p	rna-TRITD_5Av1G018930-3	674	694	685	-44.1	-41.2	2	2-20,693-675	UGGGAAUGAAGCCUGGUCCGG&UCGGACCAGGCUUCAUUCCCC	NA	NA	4	NA	0	0	7.66806	0	4.0301e-05	4.90463e-05	yes
ata-miR166a-3p	rna-TRITD_5Av1G018930-4	674	694	685	-44.1	-41.2	2	2-20,693-675	UGGGAAUGAAGCCUGGUCCGG&UCGGACCAGGCUUCAUUCCCC	NA	3	4	NA	0	24.4347	7.66806	0	9.6395e-11	2.85656e-10	yes
ata-miR166a-3p	rna-TRITD_5Av1G018930-5	566	586	577	-44.1	-41.2	2	2-20,585-567	UGGGAAUGAAGCCUGGUCCGG&UCGGACCAGGCUUCAUUCCCC	NA	NA	NA	4	0	0	0	14.5611	1.7618e-09	3.36369e-09	yes
ata-miR166a-3p	rna-TRITD_5Av1G038540	15	38	28	-44.1	-28.9	9	2-8,37-31;9-12,29-26;13-19,24-18;20-21,16-15	GGUGGAGUGGUGGCCAUGGUUCGG&UCGGACCA-GGCU-UCAUUCC-CC	NA	NA	2	NA	0	0	145.693	0	0	0	yes
ata-miR166a-3p	rna-TRITD_5Av1G199120	621	643	634	-44.1	-37.9	3.5	2-19,642-625;20-21,622-621	GGUUGGGAUGAAGCCUGGUCCGG&UCGGACCAGGCUUCAUUCC--CC	NA	4	3	4	0	8.14491	15.3361	14.5611	0.0011571	0.00119982	yes
ata-miR166a-3p	rna-TRITD_5Av1G199120-2	621	643	634	-44.1	-37.9	3.5	2-19,642-625;20-21,622-621	GGUUGGGAUGAAGCCUGGUCCGG&UCGGACCAGGCUUCAUUCC--CC	NA	4	3	2	0	8.14491	15.3361	29.1223	1.3317e-07	2.45783e-07	yes
ata-miR166a-3p	rna-TRITD_5Av1G199120-3	621	643	634	-44.1	-37.9	3.5	2-19,642-625;20-21,622-621	GGUUGGGAUGAAGCCUGGUCCGG&UCGGACCAGGCUUCAUUCC--CC	NA	NA	NA	4	0	0	0	14.5611	1.7618e-09	3.36369e-09	yes
ata-miR166a-3p	rna-TRITD_5Av1G199120-4	621	643	634	-44.1	-37.9	3.5	2-19,642-625;20-21,622-621	GGUUGGGAUGAAGCCUGGUCCGG&UCGGACCAGGCUUCAUUCC--CC	NA	2	4	4	0	24.4347	7.66806	14.5611	4.1369e-06	6.4935e-06	yes
ata-miR166a-3p	rna-TRITD_5Av1G199120-5	621	643	634	-44.1	-37.9	3.5	2-19,642-625;20-21,622-621	GGUUGGGAUGAAGCCUGGUCCGG&UCGGACCAGGCUUCAUUCC--CC	NA	0	1	NA	0	24.4347	15.3361	0	1.5584e-09	3.36369e-09	yes
ata-miR166a-3p	rna-TRITD_5Bv1G019150-4	659	679	670	-44.1	-41.2	2	2-20,678-660	UGGGAAUGAAGCCUGGUCCGG&UCGGACCAGGCUUCAUUCCCC	NA	NA	NA	4	0	0	0	14.5611	1.7618e-09	3.36369e-09	yes
ata-miR166a-3p	rna-TRITD_5Bv1G019150-6	566	586	577	-44.1	-41.2	2	2-20,585-567	UGGGAAUGAAGCCUGGUCCGG&UCGGACCAGGCUUCAUUCCCC	NA	4	NA	NA	0	8.14491	0	0	2.0267e-05	2.72401e-05	yes
ata-miR166a-3p	rna-TRITD_5Bv1G193180	621	643	634	-44.1	-37.9	3.5	2-19,642-625;20-21,622-621	GGUUGGGAUGAAGCCUGGUCCGG&UCGGACCAGGCUUCAUUCC--CC	2	4	NA	NA	21.3752	8.14491	0	0	5.4331e-09	1.02295e-08	yes
ata-miR166a-3p	rna-TRITD_5Bv1G193180-2	621	643	634	-44.1	-37.9	3.5	2-19,642-625;20-21,622-621	GGUUGGGAUGAAGCCUGGUCCGG&UCGGACCAGGCUUCAUUCC--CC	3	4	NA	NA	10.6876	8.14491	0	0	0.00021349	0.000257173	yes
ata-miR166a-3p	rna-TRITD_5Bv1G193180-3	621	643	634	-44.1	-37.9	3.5	2-19,642-625;20-21,622-621	GGUUGGGAUGAAGCCUGGUCCGG&UCGGACCAGGCUUCAUUCC--CC	0	NA	NA	NA	21.3752	0	0	0	7.7148e-14	2.51877e-13	yes
ata-miR166a-3p	rna-TRITD_5Bv1G193180-4	621	643	634	-44.1	-37.9	3.5	2-19,642-625;20-21,622-621	GGUUGGGAUGAAGCCUGGUCCGG&UCGGACCAGGCUUCAUUCC--CC	0	4	NA	NA	32.0628	8.14491	0	0	8.2479e-15	2.91432e-14	yes
ata-miR166a-3p	rna-TRITD_5Bv1G193180-5	621	643	634	-44.1	-37.9	3.5	2-19,642-625;20-21,622-621	GGUUGGGAUGAAGCCUGGUCCGG&UCGGACCAGGCUUCAUUCC--CC	0	NA	NA	NA	26.719	0	0	0	2.8397e-17	1.24171e-16	yes
ata-miR166a-3p	rna-TRITD_5Bv1G193180-6	291	313	304	-44.1	-37.9	3.5	2-19,312-295;20-21,292-291	GGUUGGGAUGAAGCCUGGUCCGG&UCGGACCAGGCUUCAUUCC--CC	0	NA	NA	NA	42.7503	0	0	0	1.2873e-27	1.15371e-26	yes
ata-miR166a-3p	rna-TRITD_6Av1G222750-2	1140	1162	1153	-44.1	-29.1	7.5	1-4,1162-1159;6-12,1157-1151;13-18,1149-1144;19-21,1142-1140	GGGCGGGUGGCAGCCUGGCCUGA&UCGGACCAGGCU-UCAUUC-CCC	3	NA	NA	3	16.0314	0	0	29.1223	2.078e-11	6.27614e-11	yes
ata-miR166a-3p	rna-TRITD_6Bv1G003040-2	99	120	109	-44.1	-30.58	10	1-7,120-114;10-14,109-105;16-21,104-99	GGGGAA-GGAGCAGAGGGUCCGG&UCGGACC--AGGCUUCAUUCCCC	NA	NA	4	NA	0	0	7.66806	0	4.0301e-05	4.90463e-05	yes
ata-miR166a-3p	rna-TRITD_7Av1G088640	94	117	108	-44.1	-29.1	13.5	4-11,114-107;12-21,103-94	GGGGAAUGGGAUCGCUUGGUCAUU&UCGGACCAGGC---UUCAUUCCCC	NA	NA	NA	4	0	0	0	14.5611	1.7618e-09	3.36369e-09	yes
ata-miR166a-3p	rna-TRITD_7Av1G237570	273	295	284	-44.1	-30.08	12	1-4,295-292;6-7,290-289;10-21,284-273	GGGGGAUGAGGCGGCGGGGCCGG&UCGGACC--AGGCUUCAUUCCCC	NA	NA	3	NA	0	0	15.3361	0	5.6478e-10	1.27409e-09	yes
ata-miR166a-3p	rna-TRITD_7Av1G237570-2	273	295	284	-44.1	-30.08	12	1-4,295-292;6-7,290-289;10-21,284-273	GGGGGAUGAGGCGGCGGGGCCGG&UCGGACC--AGGCUUCAUUCCCC	NA	NA	2	NA	0	0	38.3403	0	9.1061e-25	6.90418e-24	yes
ata-miR166a-3p	rna-TRITD_7Av1G256390	69	89	79	-44.1	-28.7	9	1-4,89-86;6-7,85-84;9-14,80-75;16-21,74-69	GGGGAA-GAAGCCCAAGG-CCGA&UCGGACC--AGGCUUCAUUCCCC	NA	2	NA	2	0	65.1593	0	101.928	1.7287e-39	3.16779e-38	yes
ata-miR166a-3p	rna-TRITD_7Av1G274130	1851	1878	1861	-44.1	-29.8	17.5	1-5,1878-1874;6-7,1872-1871;8-12,1863-1859;14-21,1858-1851	GGGGAGUG-AGCCUGCGGAGAGGCUCCGA&UCGGA-CC-------AGGCUUCAUUCCCC	3	NA	NA	NA	10.6876	0	0	0	5.0763e-07	8.3976e-07	yes
ata-miR166a-3p	rna-TRITD_7Av1G274130-4	977	1004	987	-44.1	-29.8	17.5	1-5,1004-1000;6-7,998-997;8-12,989-985;14-21,984-977	GGGGAGUG-AGCCUGCGGAGAGGCUCCGA&UCGGA-CC-------AGGCUUCAUUCCCC	2	NA	NA	NA	26.719	0	0	0	2.8397e-17	1.24171e-16	yes
ata-miR166a-3p	rna-TRITD_7Bv1G141470	295	317	308	-44.1	-30.5	7.5	3-13,315-305;16-19,301-298;20-21,296-295	GGUGGAAGCAGAGCCUGGUCCAU&UCGGACCAGGCUU-CAUUCC-CC	2	NA	NA	NA	21.3752	0	0	0	7.7148e-14	2.51877e-13	yes
ata-miR166a-3p	rna-TRITD_7Bv1G141470-2	268	290	281	-44.1	-30.5	7.5	3-13,288-278;16-19,274-271;20-21,269-268	GGUGGAAGCAGAGCCUGGUCCAU&UCGGACCAGGCUU-CAUUCC-CC	2	NA	NA	NA	32.0628	0	0	0	1.0251e-20	6.1103e-20	yes
ata-miR166a-3p	rna-TRITD_7Bv1G141470-3	196	218	209	-44.1	-30.5	7.5	3-13,216-206;16-19,202-199;20-21,197-196	GGUGGAAGCAGAGCCUGGUCCAU&UCGGACCAGGCUU-CAUUCC-CC	4	NA	NA	NA	5.34379	0	0	0	0.0011173	0.00115938	yes
ata-miR166a-3p_L+1R-1	rna-TRITD_1Av1G054750	605	627	617	-41.8	-32.7	5	1-3,627-625;4-17,623-610;18-21,608-605	GGGAUGUGAAGUCUGGUCCAGAG&UUC-GGACCAGGCUUCAU-UCCC	3	3	NA	NA	10.6876	16.2898	0	0	1.9327e-06	3.08282e-06	yes
ata-miR166a-3p_L+1R-1	rna-TRITD_1Av1G054750-2	500	522	512	-41.8	-32.7	5	1-3,522-520;4-17,518-505;18-21,503-500	GGGAUGUGAAGUCUGGUCCAGAG&UUC-GGACCAGGCUUCAU-UCCC	3	3	NA	NA	16.0314	32.5797	0	0	6.2401e-13	1.98662e-12	yes
ata-miR166a-3p_L+1R-1	rna-TRITD_1Av1G066300-2	462	482	473	-41.8	-28.4	8.5	1-3,482-480;5-5,478-478;7-9,476-474;11-21,472-462	GGGAGUGAGGCGUGGGUGGAG&UUCGGACCAGGCUUCAUUCCC	NA	4	NA	NA	0	8.14491	0	0	2.0267e-05	2.72401e-05	yes
ata-miR166a-3p_L+1R-1	rna-TRITD_1Av1G066300-3	462	482	473	-41.8	-28.4	8.5	1-3,482-480;5-5,478-478;7-9,476-474;11-21,472-462	GGGAGUGAGGCGUGGGUGGAG&UUCGGACCAGGCUUCAUUCCC	NA	1	NA	NA	0	32.5797	0	0	4.7581e-21	2.96707e-20	yes
ata-miR166a-3p_L+1R-1	rna-TRITD_1Av1G066300-4	162	182	173	-41.8	-28.4	8.5	1-3,182-180;5-5,178-178;7-9,176-174;11-21,172-162	GGGAGUGAGGCGUGGGUGGAG&UUCGGACCAGGCUUCAUUCCC	NA	4	NA	NA	0	8.14491	0	0	2.0267e-05	2.72401e-05	yes
ata-miR166a-3p_L+1R-1	rna-TRITD_1Av1G100030-11	498	518	509	-41.8	-38.8	2.5	1-20,518-499	UGGGAUGAAGCCUGGUCCGGA&UUCGGACCAGGCUUCAUUCCC	NA	NA	4	NA	0	0	7.66806	0	4.0301e-05	4.90463e-05	yes
ata-miR166a-3p_L+1R-1	rna-TRITD_1Av1G100030-13	6	26	17	-41.8	-38.8	2.5	1-20,26-7	UGGGAUGAAGCCUGGUCCGGA&UUCGGACCAGGCUUCAUUCCC	NA	NA	3	NA	0	0	15.3361	0	5.6478e-10	1.27409e-09	yes
ata-miR166a-3p_L+1R-1	rna-TRITD_1Bv1G062900	488	510	500	-41.8	-32.7	5	1-3,510-508;4-17,506-493;18-21,491-488	GGGAUGUGAAGUCUGGUCCAGAG&UUC-GGACCAGGCUUCAU-UCCC	NA	3	2	NA	0	16.2898	130.357	0	6.0118e-70	4.05708e-68	yes
ata-miR166a-3p_L+1R-1	rna-TRITD_1Bv1G102080-11	579	599	590	-41.8	-38.8	2.5	1-20,599-580	UGGGAUGAAGCCUGGUCCGGA&UUCGGACCAGGCUUCAUUCCC	NA	NA	3	NA	0	0	15.3361	0	5.6478e-10	1.27409e-09	yes
ata-miR166a-3p_L+1R-1	rna-TRITD_1Bv1G102080-4	579	599	590	-41.8	-38.8	2.5	1-20,599-580	UGGGAUGAAGCCUGGUCCGGA&UUCGGACCAGGCUUCAUUCCC	4	NA	NA	NA	5.34379	0	0	0	0.0011173	0.00115938	yes
ata-miR166a-3p_L+1R-1	rna-TRITD_1Bv1G102080-5	579	599	590	-41.8	-38.8	2.5	1-20,599-580	UGGGAUGAAGCCUGGUCCGGA&UUCGGACCAGGCUUCAUUCCC	4	NA	NA	NA	5.34379	0	0	0	0.0011173	0.00115938	yes
ata-miR166a-3p_L+1R-1	rna-TRITD_1Bv1G102080-9	579	599	590	-41.8	-38.8	2.5	1-20,599-580	UGGGAUGAAGCCUGGUCCGGA&UUCGGACCAGGCUUCAUUCCC	4	NA	4	NA	5.34379	0	7.66806	0	0.0031279	0.00315679	yes
ata-miR166a-3p_L+1R-1	rna-TRITD_1Bv1G177110	712	732	723	-41.8	-28.1	7.5	1-5,732-728;7-10,726-723;13-21,720-712	GGGAAUGGACACUGGCCCGGA&UUCGGACCAGGCUUCAUUCCC	3	NA	NA	NA	48.0941	0	0	0	4.5043e-31	5.25242e-30	yes
ata-miR166a-3p_L+1R-1	rna-TRITD_2Av1G191050	88	108	98	-41.8	-27.3	8	2-5,107-104;7-8,102-101;10-15,98-93;17-21,92-88	GGGAA-GAAGCCGAGGGCCGAG&UUCGGACC-AGGCUUCAUUCCC	NA	2	NA	NA	0	81.4491	0	0	1.0896e-52	3.58685e-51	yes
ata-miR166a-3p_L+1R-1	rna-TRITD_3Av1G223630	26	50	41	-41.8	-28	9	1-5,50-46;7-9,45-43;10-16,41-35;17-21,30-26	GGGAGCUUCUGAAGCCAUGG-CCGAG&UUCGGACCA-GGCUUCA----UUCCC	NA	NA	3	NA	0	0	92.0168	0	1.5103e-59	6.79284e-58	yes
ata-miR166a-3p_L+1R-1	rna-TRITD_3Av1G229940	838	857	849	-41.8	-28.2	8	1-4,857-854;7-8,852-851;10-21,849-838	GGGGAUGAGGCCAGGG-CGGA&UUCGGACCAGGCUUCAUUCCC	2	NA	NA	3	48.0941	0	0	29.1223	1.2117e-18	5.73865e-18	yes
ata-miR166a-3p_L+1R-1	rna-TRITD_3Av1G264640	1428	1449	1439	-41.8	-28.1	6.5	1-5,1449-1445;6-13,1443-1436;15-19,1435-1431;20-21,1429-1428	GGUGGAUG-GGCCUGGUACCGGG&UUCGG-ACCAGGCUUCAUUC-CC	4	2	NA	NA	5.34379	48.8695	0	0	1.0074e-26	8.88725e-26	yes
ata-miR166a-3p_L+1R-1	rna-TRITD_3Av1G264640-3	1170	1191	1181	-41.8	-28.1	6.5	1-5,1191-1187;6-13,1185-1178;15-19,1177-1173;20-21,1171-1170	GGUGGAUG-GGCCUGGUACCGGG&UUCGG-ACCAGGCUUCAUUC-CC	2	3	NA	NA	37.4066	24.4347	0	0	1.6279e-14	5.71185e-14	yes
ata-miR166a-3p_L+1R-1	rna-TRITD_3Bv1G002370	947	968	958	-41.8	-27.4	6.5	1-5,968-964;6-13,962-955;15-18,954-951;19-21,949-947	GGGCAAUG-GGCCUGGUGCUGGA&UUCGG-ACCAGGCUUCAUU-CCC	4	NA	NA	NA	5.34379	0	0	0	0.0011173	0.00115938	yes
ata-miR166a-3p_L+1R-1	rna-TRITD_3Bv1G002370-2	947	968	958	-41.8	-27.4	6.5	1-5,968-964;6-13,962-955;15-18,954-951;19-21,949-947	GGGCAAUG-GGCCUGGUGCUGGA&UUCGG-ACCAGGCUUCAUU-CCC	4	NA	NA	NA	5.34379	0	0	0	0.0011173	0.00115938	yes
ata-miR166a-3p_L+1R-1	rna-TRITD_4Av1G004860	1413	1434	1424	-41.8	-27.4	9.5	1-4,1434-1431;7-9,1428-1426;10-15,1424-1419;17-21,1417-1413	GGGGGCGGGGCCGUGGGACGAG&UUCGGACCA-GGCUUCAUUCCC	NA	NA	3	NA	0	0	15.3361	0	5.6478e-10	1.27409e-09	yes
ata-miR166a-3p_L+1R-1	rna-TRITD_4Av1G004860-2	1290	1311	1301	-41.8	-27.4	9.5	1-4,1311-1308;7-9,1305-1303;10-15,1301-1296;17-21,1294-1290	GGGGGCGGGGCCGUGGGACGAG&UUCGGACCA-GGCUUCAUUCCC	NA	NA	3	NA	0	0	15.3361	0	5.6478e-10	1.27409e-09	yes
ata-miR166a-3p_L+1R-1	rna-TRITD_4Av1G004860-5	1260	1281	1271	-41.8	-27.4	9.5	1-4,1281-1278;7-9,1275-1273;10-15,1271-1266;17-21,1264-1260	GGGGGCGGGGCCGUGGGACGAG&UUCGGACCA-GGCUUCAUUCCC	NA	NA	4	NA	0	0	7.66806	0	4.0301e-05	4.90463e-05	yes
ata-miR166a-3p_L+1R-1	rna-TRITD_4Av1G004860-6	945	966	956	-41.8	-27.4	9.5	1-4,966-963;7-9,960-958;10-15,956-951;17-21,949-945	GGGGGCGGGGCCGUGGGACGAG&UUCGGACCA-GGCUUCAUUCCC	NA	NA	4	NA	0	0	7.66806	0	4.0301e-05	4.90463e-05	yes
ata-miR166a-3p_L+1R-1	rna-TRITD_4Av1G068620	86	105	97	-41.8	-27.4	8	1-7,105-99;11-21,96-86	GGGGAUGGAGCAU-GUCUGAA&UUCGGACCAGGCUUCAUUCCC	NA	NA	2	3	0	0	122.689	29.1223	1.2711e-57	5.2857e-56	yes
ata-miR166a-3p_L+1R-1	rna-TRITD_4Av1G190750	445	467	458	-41.8	-30.3	6	2-13,466-455;14-15,452-451;18-21,448-445	GGGACCGAGCAGCCUGGUCCGGU&UUCGGACCAGGCU--UCAUUCCC	NA	NA	2	NA	0	0	15.3361	0	5.6478e-10	1.27409e-09	yes
ata-miR166a-3p_L+1R-1	rna-TRITD_4Av1G190750-2	346	368	359	-41.8	-30.3	6	2-13,367-356;14-15,353-352;18-21,349-346	GGGACCGAGCAGCCUGGUCCGGU&UUCGGACCAGGCU--UCAUUCCC	NA	NA	4	NA	0	0	7.66806	0	4.0301e-05	4.90463e-05	yes
ata-miR166a-3p_L+1R-1	rna-TRITD_4Av1G190750-3	493	515	506	-41.8	-30.3	6	2-13,514-503;14-15,500-499;18-21,496-493	GGGACCGAGCAGCCUGGUCCGGU&UUCGGACCAGGCU--UCAUUCCC	NA	NA	2	NA	0	0	15.3361	0	5.6478e-10	1.27409e-09	yes
ata-miR166a-3p_L+1R-1	rna-TRITD_4Av1G190750-6	448	470	461	-41.8	-30.3	6	2-13,469-458;14-15,455-454;18-21,451-448	GGGACCGAGCAGCCUGGUCCGGU&UUCGGACCAGGCU--UCAUUCCC	NA	NA	4	NA	0	0	7.66806	0	4.0301e-05	4.90463e-05	yes
ata-miR166a-3p_L+1R-1	rna-TRITD_4Av1G190750-8	448	470	461	-41.8	-30.3	6	2-13,469-458;14-15,455-454;18-21,451-448	GGGACCGAGCAGCCUGGUCCGGU&UUCGGACCAGGCU--UCAUUCCC	NA	NA	2	NA	0	0	15.3361	0	5.6478e-10	1.27409e-09	yes
ata-miR166a-3p_L+1R-1	rna-TRITD_4Bv1G003110	670	698	689	-41.8	-28.6	10.5	1-13,698-686;15-16,684-683;17-21,674-670	GGGGACUCCCCUUUGCAGCUUGGUCCGAA&UUCGGACCAGGCUUCA--------UUCCC	NA	3	NA	NA	0	16.2898	0	0	1.3905e-10	3.70846e-10	yes
ata-miR166a-3p_L+1R-1	rna-TRITD_4Bv1G003110-2	649	677	668	-41.8	-28.6	10.5	1-13,677-665;15-16,663-662;17-21,653-649	GGGGACUCCCCUUUGCAGCUUGGUCCGAA&UUCGGACCAGGCUUCA--------UUCCC	NA	2	NA	NA	0	57.0144	0	0	7.567e-37	1.13177e-35	yes
ata-miR166a-3p_L+1R-1	rna-TRITD_4Bv1G010130	494	514	505	-41.8	-28.5	10	4-6,511-509;7-8,507-506;10-21,505-494	GGGAGUGGAGCC-GGCUCCCGC&UUCGGA-CCAGGCUUCAUUCCC	NA	3	NA	NA	0	48.8695	0	0	1.4189e-31	1.70376e-30	yes
ata-miR166a-3p_L+1R-1	rna-TRITD_4Bv1G169250-2	1402	1423	1413	-41.8	-27.4	9.5	1-4,1423-1420;7-9,1417-1415;10-15,1413-1408;17-21,1406-1402	GGGGGCGGGGCCGUGGGACGAG&UUCGGACCA-GGCUUCAUUCCC	3	NA	NA	NA	26.719	0	0	0	2.8397e-17	1.24171e-16	yes
ata-miR166a-3p_L+1R-1	rna-TRITD_4Bv1G169250-3	1290	1311	1301	-41.8	-27.4	9.5	1-4,1311-1308;7-9,1305-1303;10-15,1301-1296;17-21,1294-1290	GGGGGCGGGGCCGUGGGACGAG&UUCGGACCA-GGCUUCAUUCCC	2	NA	NA	NA	26.719	0	0	0	2.8397e-17	1.24171e-16	yes
ata-miR166a-3p_L+1R-1	rna-TRITD_4Bv1G169250-4	1413	1434	1424	-41.8	-27.4	9.5	1-4,1434-1431;7-9,1428-1426;10-15,1424-1419;17-21,1417-1413	GGGGGCGGGGCCGUGGGACGAG&UUCGGACCA-GGCUUCAUUCCC	3	NA	NA	NA	10.6876	0	0	0	5.0763e-07	8.3976e-07	yes
ata-miR166a-3p_L+1R-1	rna-TRITD_4Bv1G169250-5	1416	1437	1427	-41.8	-27.4	9.5	1-4,1437-1434;7-9,1431-1429;10-15,1427-1422;17-21,1420-1416	GGGGGCGGGGCCGUGGGACGAG&UUCGGACCA-GGCUUCAUUCCC	2	NA	NA	NA	26.719	0	0	0	2.8397e-17	1.24171e-16	yes
ata-miR166a-3p_L+1R-1	rna-TRITD_4Bv1G169250-6	1260	1281	1271	-41.8	-27.4	9.5	1-4,1281-1278;7-9,1275-1273;10-15,1271-1266;17-21,1264-1260	GGGGGCGGGGCCGUGGGACGAG&UUCGGACCA-GGCUUCAUUCCC	2	NA	NA	NA	32.0628	0	0	0	1.0251e-20	6.1103e-20	yes
ata-miR166a-3p_L+1R-1	rna-TRITD_5Av1G053150	1322	1351	1342	-41.8	-27.38	16.5	1-11,1351-1341;12-16,1335-1331;18-21,1325-1322	GGGAUCAGUUGGAGAUGGCCCUGGUCCGGA&UUCGGACCAGG-----CUUCA----UUCCC	3	NA	NA	NA	21.3752	0	0	0	7.7148e-14	2.51877e-13	yes
ata-miR166a-3p_L+1R-1	rna-TRITD_5Bv1G193180-3	624	644	635	-41.8	-38.8	2.5	1-20,644-625	UGGGAUGAAGCCUGGUCCGGA&UUCGGACCAGGCUUCAUUCCC	4	NA	NA	NA	5.34379	0	0	0	0.0011173	0.00115938	yes
ata-miR166a-3p_L+1R-1	rna-TRITD_6Av1G033460	1003	1028	1019	-41.8	-31	8.5	2-5,1027-1024;7-17,1022-1012;18-21,1006-1003	GGGACCCCGAUGAGGCCUGGACCGAU&UUCGGACCAGGCUUCAU-----UCCC	4	NA	NA	NA	5.34379	0	0	0	0.0011173	0.00115938	yes
ata-miR166a-3p_L+1R-1	rna-TRITD_6Av1G033460-2	910	935	926	-41.8	-31	8.5	2-5,934-931;7-17,929-919;18-21,913-910	GGGACCCCGAUGAGGCCUGGACCGAU&UUCGGACCAGGCUUCAU-----UCCC	4	NA	NA	NA	5.34379	0	0	0	0.0011173	0.00115938	yes
ata-miR166a-3p_L+1R-1	rna-TRITD_6Av1G033460-3	739	764	755	-41.8	-31	8.5	2-5,763-760;7-17,758-748;18-21,742-739	GGGACCCCGAUGAGGCCUGGACCGAU&UUCGGACCAGGCUUCAU-----UCCC	4	NA	NA	NA	5.34379	0	0	0	0.0011173	0.00115938	yes
ata-miR166a-3p_L+1R-1	rna-TRITD_6Av1G033460-4	736	761	752	-41.8	-31	8.5	2-5,760-757;7-17,755-745;18-21,739-736	GGGACCCCGAUGAGGCCUGGACCGAU&UUCGGACCAGGCUUCAU-----UCCC	3	NA	NA	NA	10.6876	0	0	0	5.0763e-07	8.3976e-07	yes
ata-miR166a-3p_L+1R-1	rna-TRITD_6Av1G180690	58	78	68	-41.8	-28.7	6.5	2-7,77-72;8-8,70-70;10-15,68-63;17-21,62-58	GGGGA-GAAGCCGGCGUCCGAC&UUCGGAC-CAGGCUUCAUUCCC	4	NA	NA	NA	5.34379	0	0	0	0.0011173	0.00115938	yes
ata-miR166a-3p_L+1R-1	rna-TRITD_6Av1G210390	1655	1683	1670	-41.8	-27.6	14	2-5,1682-1679;6-17,1674-1663;18-21,1658-1655	GGGAACAGAUGAAGUCUGGUGUGGCCGAC&UUCGG----ACCAGGCUUCAU----UCCC	2	NA	NA	NA	69.4693	0	0	0	6.4192e-45	1.50966e-43	yes
ata-miR166a-3p_L+1R-1	rna-TRITD_6Bv1G003040	100	121	110	-41.8	-27.68	11.5	2-8,120-114;11-15,109-105;17-21,104-100	GGGAA-GGAGCAGAGGGUCCGGG&UUCGGACC--AGGCUUCAUUCCC	NA	3	NA	NA	0	32.5797	0	0	4.7581e-21	2.96707e-20	yes
ata-miR166a-3p_L+1R-1	rna-TRITD_6Bv1G003040-2	100	121	110	-41.8	-27.68	11.5	2-8,120-114;11-15,109-105;17-21,104-100	GGGAA-GGAGCAGAGGGUCCGGG&UUCGGACC--AGGCUUCAUUCCC	NA	4	NA	NA	0	8.14491	0	0	2.0267e-05	2.72401e-05	yes
ata-miR166a-3p_L+1R-1	rna-TRITD_6Bv1G003040-3	100	121	110	-41.8	-27.68	11.5	2-8,120-114;11-15,109-105;17-21,104-100	GGGAA-GGAGCAGAGGGUCCGGG&UUCGGACC--AGGCUUCAUUCCC	NA	3	NA	NA	0	16.2898	0	0	1.3905e-10	3.70846e-10	yes
ata-miR166a-3p_L+1R-1	rna-TRITD_6Bv1G046360	916	941	932	-41.8	-31	8.5	2-5,940-937;7-17,935-925;18-21,919-916	GGGACCCCGAUGAGGCCUGGACCGAU&UUCGGACCAGGCUUCAU-----UCCC	2	NA	NA	NA	21.3752	0	0	0	7.7148e-14	2.51877e-13	yes
ata-miR166a-3p_L+1R-1	rna-TRITD_6Bv1G046360-2	742	767	758	-41.8	-31	8.5	2-5,766-763;7-17,761-751;18-21,745-742	GGGACCCCGAUGAGGCCUGGACCGAU&UUCGGACCAGGCUUCAU-----UCCC	2	NA	NA	NA	26.719	0	0	0	2.8397e-17	1.24171e-16	yes
ata-miR166a-3p_L+1R-1	rna-TRITD_6Bv1G046360-3	736	761	752	-41.8	-31	8.5	2-5,760-757;7-17,755-745;18-21,739-736	GGGACCCCGAUGAGGCCUGGACCGAU&UUCGGACCAGGCUUCAU-----UCCC	4	NA	NA	NA	5.34379	0	0	0	0.0011173	0.00115938	yes
ata-miR166a-3p_L+1R-1	rna-TRITD_6Bv1G206570	1556	1580	1571	-41.8	-27.2	10	2-4,1579-1577;6-17,1575-1564;18-21,1559-1556	GGGAGCAGAUGAAGUCUGGUGUGGC&UUCGGACCAGGCUUCAU----UCCC	2	2	NA	2	64.1255	97.739	0	116.489	2.4534e-24	1.84662e-23	yes
ata-miR166a-3p_L+1R-1	rna-TRITD_7Bv1G000260	952	971	961	-41.8	-28.5	5.5	1-3,971-969;4-13,967-958;17-21,956-952	GGGAAC--GGCCUGGUCCUGAA&UUC-GGACCAGGCUUCAUUCCC	2	NA	NA	NA	64.1255	0	0	0	1.8688e-41	3.70697e-40	yes
ata-miR166a-3p_L+1R-1	rna-TRITD_7Bv1G049660	636	665	647	-41.8	-27.3	22.5	3-6,663-660;7-9,658-656;10-21,647-636	GGGGGUGGAGCCCCAGCAACUGGAUCCGCC&UUCGGA-CCA--------GGCUUCAUUCCC	2	NA	NA	NA	48.0941	0	0	0	4.5043e-31	5.25242e-30	yes
ata-miR166a-3p_L+1R-1	rna-TRITD_7Bv1G164440	289	309	300	-41.8	-27.3	10.5	1-5,309-305;7-8,304-303;10-21,300-289	GGGAGUGAGGCUGAGG-CUGGG&UUCGGACC-AGGCUUCAUUCCC	NA	NA	NA	2	0	0	0	87.3668	1.5748e-56	6.04281e-55	yes
ata-miR166a-3p_L+1R-1	rna-TRITD_7Bv1G196480	506	526	517	-41.8	-28.5	10	4-6,523-521;7-8,519-518;10-21,517-506	GGGAGUGGAGCC-GGCUCCCGC&UUCGGA-CCAGGCUUCAUUCCC	NA	3	NA	NA	0	40.7246	0	0	2.6241e-26	2.17282e-25	yes
ata-miR166a-3p_L+1R-1	rna-TRITD_7Bv1G226530	1221	1242	1232	-41.8	-33.9	6.5	1-4,1242-1239;7-9,1236-1234;10-21,1232-1221	GGGAAUGGAGCCUUGGGACGAA&UUCGGACCA-GGCUUCAUUCCC	NA	NA	NA	4	0	0	0	14.5611	1.7618e-09	3.36369e-09	yes
ata-miR166a-3p_L+1R-1	rna-TRITD_7Bv1G226530-2	993	1014	1004	-41.8	-33.9	6.5	1-4,1014-1011;7-9,1008-1006;10-21,1004-993	GGGAAUGGAGCCUUGGGACGAA&UUCGGACCA-GGCUUCAUUCCC	NA	NA	NA	2	0	0	0	58.2445	1.2082e-37	1.91276e-36	yes
ata-miR166a-5p	rna-TRITD_1Av1G016210	405	424	415	-36.9	-24.4	6.5	2-8,423-417;10-18,415-407;20-21,406-405	CC-UGGACCAGGAGACAUUCG&GGAAUGUUGUCUGGUUCAAGG	2	NA	NA	NA	16.0314	0	0	0	2.0333e-10	5.0325e-10	yes
ata-miR166a-5p	rna-TRITD_1Av1G016210-2	405	424	415	-36.9	-24.4	6.5	2-8,423-417;10-18,415-407;20-21,406-405	CC-UGGACCAGGAGACAUUCG&GGAAUGUUGUCUGGUUCAAGG	4	NA	NA	NA	5.34379	0	0	0	0.0011173	0.00115938	yes
ata-miR166a-5p	rna-TRITD_1Av1G016210-4	255	274	265	-36.9	-24.4	6.5	2-8,273-267;10-18,265-257;20-21,256-255	CC-UGGACCAGGAGACAUUCG&GGAAUGUUGUCUGGUUCAAGG	4	NA	NA	NA	5.34379	0	0	0	0.0011173	0.00115938	yes
ata-miR166a-5p	rna-TRITD_1Av1G016210-6	195	214	205	-36.9	-24.4	6.5	2-8,213-207;10-18,205-197;20-21,196-195	CC-UGGACCAGGAGACAUUCG&GGAAUGUUGUCUGGUUCAAGG	4	NA	NA	NA	5.34379	0	0	0	0.0011173	0.00115938	yes
ata-miR166a-5p	rna-TRITD_1Av1G038700-10	1188	1214	1204	-36.9	-24.4	8.5	1-7,1214-1208;8-15,1206-1199;16-21,1193-1188	CCUUGACAAUGAUCAGAUACACAUUCC&GGAAUGU-UGUCUGGU-----UCAAGG	4	NA	NA	NA	5.34379	0	0	0	0.0011173	0.00115938	yes
ata-miR166a-5p	rna-TRITD_1Av1G047740-2	852	873	864	-36.9	-24.1	6.5	1-9,873-865;11-15,863-859;16-18,857-855	AGAUGAGGCCAGUCAACAUUCC&GGAAUGUUGUCUGGU-UCAAGG	NA	NA	NA	2	0	0	0	29.1223	8.0522e-19	3.8229e-18	yes
ata-miR166a-5p	rna-TRITD_1Bv1G051340-10	537	563	553	-36.9	-24.4	8.5	1-7,563-557;8-15,555-548;16-21,542-537	CCUUGACAAUGAUCAGAUACACAUUCC&GGAAUGU-UGUCUGGU-----UCAAGG	4	NA	NA	NA	5.34379	0	0	0	0.0011173	0.00115938	yes
ata-miR166a-5p	rna-TRITD_1Bv1G205440	795	815	806	-36.9	-24.3	6.5	1-1,815-815;4-17,812-799;19-21,797-795	CCUGGAACUAGAUAACAUCAC&GGAAUGUUGUCUGGUUCAAGG	3	NA	NA	NA	10.6876	0	0	0	5.0763e-07	8.3976e-07	yes
ata-miR166a-5p	rna-TRITD_1Bv1G205480	2178	2198	2189	-36.9	-24.3	6.5	1-1,2198-2198;4-17,2195-2182;19-21,2180-2178	CCUGGAACUAGAUAACAUCAC&GGAAUGUUGUCUGGUUCAAGG	4	NA	NA	NA	5.34379	0	0	0	0.0011173	0.00115938	yes
ata-miR166a-5p	rna-TRITD_1Bv1G205480-4	2061	2081	2072	-36.9	-24.3	6.5	1-1,2081-2081;4-17,2078-2065;19-21,2063-2061	CCUGGAACUAGAUAACAUCAC&GGAAUGUUGUCUGGUUCAAGG	4	NA	NA	NA	5.34379	0	0	0	0.0011173	0.00115938	yes
ata-miR166a-5p	rna-TRITD_1Bv1G205480-6	1530	1550	1541	-36.9	-24.3	6.5	1-1,1550-1550;4-17,1547-1534;19-21,1532-1530	CCUGGAACUAGAUAACAUCAC&GGAAUGUUGUCUGGUUCAAGG	0	NA	NA	NA	16.0314	0	0	0	2.0333e-10	5.0325e-10	yes
ata-miR166a-5p	rna-TRITD_2Av1G034930-3	735	755	746	-36.9	-24.6	8.5	1-1,755-755;4-17,752-739;19-20,737-736	GCUGGAGCCGGACGACAUCGC&GGAAUGUUGUCUGGUUCAAGG	3	3	NA	NA	10.6876	32.5797	0	0	4.0755e-14	1.41514e-13	yes
ata-miR166a-5p	rna-TRITD_2Av1G034930-4	780	800	791	-36.9	-24.6	8.5	1-1,800-800;4-17,797-784;19-20,782-781	GCUGGAGCCGGACGACAUCGC&GGAAUGUUGUCUGGUUCAAGG	3	3	NA	NA	10.6876	32.5797	0	0	4.0755e-14	1.41514e-13	yes
ata-miR166a-5p	rna-TRITD_2Av1G035070	2308	2339	2321	-36.9	-24.4	23	1-8,2339-2332;9-18,2322-2313;19-21,2310-2308	CCUAGUGAACCAGGCUUGGAAUUUGAUAUUCC&GGAAUGUU---------GUCUGGUUCA--AGG	4	NA	NA	NA	5.34379	0	0	0	0.0011173	0.00115938	yes
ata-miR166a-5p	rna-TRITD_2Av1G035070-2	2173	2204	2186	-36.9	-24.4	23	1-8,2204-2197;9-18,2187-2178;19-21,2175-2173	CCUAGUGAACCAGGCUUGGAAUUUGAUAUUCC&GGAAUGUU---------GUCUGGUUCA--AGG	4	NA	NA	NA	5.34379	0	0	0	0.0011173	0.00115938	yes
ata-miR166a-5p	rna-TRITD_2Av1G035070-4	2311	2342	2324	-36.9	-24.4	23	1-8,2342-2335;9-18,2325-2316;19-21,2313-2311	CCUAGUGAACCAGGCUUGGAAUUUGAUAUUCC&GGAAUGUU---------GUCUGGUUCA--AGG	4	NA	NA	NA	5.34379	0	0	0	0.0011173	0.00115938	yes
ata-miR166a-5p	rna-TRITD_2Av1G064460-5	1565	1587	1576	-36.9	-26.16	13	1-2,1587-1586;6-21,1580-1565	CCUUGAACCAGAUGAUCAAGGCC&GG--AAUGUUGUCUGGUUCAAGG	NA	NA	3	NA	0	0	15.3361	0	5.6478e-10	1.27409e-09	yes
ata-miR166a-5p	rna-TRITD_2Av1G064460-6	1037	1059	1048	-36.9	-26.16	13	1-2,1059-1058;6-21,1052-1037	CCUUGAACCAGAUGAUCAAGGCC&GG--AAUGUUGUCUGGUUCAAGG	NA	NA	3	NA	0	0	15.3361	0	5.6478e-10	1.27409e-09	yes
ata-miR166a-5p	rna-TRITD_2Av1G257470	200	219	210	-36.9	-25.4	8.5	1-2,219-218;5-15,215-205;17-18,204-203;20-21,201-200	CCAUG-GCCAGGCAGCAGGCC&GGAAUGUUGUCUGGUUCAAGG	4	3	3	4	5.34379	16.2898	61.3445	14.5611	1.0371e-16	4.46891e-16	yes
ata-miR166a-5p	rna-TRITD_2Bv1G026090-6	3192	3214	3205	-36.9	-24.1	8	2-12,3213-3203;14-21,3199-3192	CUUUGAGCAAAGGACAACAUUCA&GGAAUGUUGUCU--GGUUCAAGG	NA	4	NA	NA	0	8.14491	0	0	2.0267e-05	2.72401e-05	yes
ata-miR166a-5p	rna-TRITD_2Bv1G026090-7	3267	3289	3280	-36.9	-24.1	8	2-12,3288-3278;14-21,3274-3267	CUUUGAGCAAAGGACAACAUUCA&GGAAUGUUGUCU--GGUUCAAGG	NA	4	NA	NA	0	8.14491	0	0	2.0267e-05	2.72401e-05	yes
ata-miR166a-5p	rna-TRITD_2Bv1G026090-9	3267	3289	3280	-36.9	-24.1	8	2-12,3288-3278;14-21,3274-3267	CUUUGAGCAAAGGACAACAUUCA&GGAAUGUUGUCU--GGUUCAAGG	NA	4	NA	NA	0	8.14491	0	0	2.0267e-05	2.72401e-05	yes
ata-miR166a-5p	rna-TRITD_2Bv1G044170-2	2173	2204	2186	-36.9	-24.4	23	1-8,2204-2197;9-18,2187-2178;19-21,2175-2173	CCUAGUGAACCAGGCUUGGAAUUUGAUAUUCC&GGAAUGUU---------GUCUGGUUCA--AGG	4	NA	NA	NA	5.34379	0	0	0	0.0011173	0.00115938	yes
ata-miR166a-5p	rna-TRITD_2Bv1G044170-3	928	959	941	-36.9	-24.4	23	1-8,959-952;9-18,942-933;19-21,930-928	CCUAGUGAACCAGGCUUGGAAUUUGAUAUUCC&GGAAUGUU---------GUCUGGUUCA--AGG	3	NA	NA	NA	10.6876	0	0	0	5.0763e-07	8.3976e-07	yes
ata-miR166a-5p	rna-TRITD_2Bv1G176600	233	254	245	-36.9	-24.2	9	1-12,254-243;15-18,239-236;20-21,234-233	CCGUGAAGGAGGACGGCGUUCC&GGAAUGUUGUCU-GGUUCAAGG	NA	4	NA	NA	0	8.14491	0	0	2.0267e-05	2.72401e-05	yes
ata-miR166a-5p	rna-TRITD_3Av1G048620	1637	1660	1651	-36.9	-26.5	8.5	2-19,1659-1642;20-21,1638-1637	CCACAUUGGACCAGGCGGCAUUUA&GGAAUGUUGUCUGGUUCAA---GG	NA	NA	NA	1	0	0	0	29.1223	8.0522e-19	3.8229e-18	yes
ata-miR166a-5p	rna-TRITD_3Av1G048620-2	1658	1681	1672	-36.9	-26.5	8.5	2-19,1680-1663;20-21,1659-1658	CCACAUUGGACCAGGCGGCAUUUA&GGAAUGUUGUCUGGUUCAA---GG	NA	NA	NA	4	0	0	0	14.5611	1.7618e-09	3.36369e-09	yes
ata-miR166a-5p	rna-TRITD_3Av1G048620-4	1493	1516	1507	-36.9	-26.5	8.5	2-19,1515-1498;20-21,1494-1493	CCACAUUGGACCAGGCGGCAUUUA&GGAAUGUUGUCUGGUUCAA---GG	NA	NA	NA	4	0	0	0	14.5611	1.7618e-09	3.36369e-09	yes
ata-miR166a-5p	rna-TRITD_3Av1G048620-6	1277	1300	1291	-36.9	-26.5	8.5	2-19,1299-1282;20-21,1278-1277	CCACAUUGGACCAGGCGGCAUUUA&GGAAUGUUGUCUGGUUCAA---GG	NA	NA	NA	0	0	0	0	29.1223	8.0522e-19	3.8229e-18	yes
ata-miR166a-5p	rna-TRITD_3Av1G153940	657	676	668	-36.9	-24.3	9.5	1-3,676-674;6-9,671-668;11-21,667-657	CCUUGGACCGG-UAGCUAUCC&GGAAUGUUGUCUGGUUCAAGG	NA	NA	NA	2	0	0	0	58.2445	1.2082e-37	1.91276e-36	yes
ata-miR166a-5p	rna-TRITD_3Bv1G010080	698	718	709	-36.9	-26.8	7	1-2,718-717;4-17,715-702;20-21,699-698	CCAAGAACCAGACGGCGUGCC&GGAAUGUUGUCUGGUUCAAGG	NA	4	NA	NA	0	8.14491	0	0	2.0267e-05	2.72401e-05	yes
ata-miR166a-5p	rna-TRITD_3Bv1G136520	657	676	668	-36.9	-24.3	9.5	1-3,676-674;6-9,671-668;11-21,667-657	CCUUGGACCGG-UAGCUAUCC&GGAAUGUUGUCUGGUUCAAGG	NA	NA	NA	2	0	0	0	58.2445	1.2082e-37	1.91276e-36	yes
ata-miR166a-5p	rna-TRITD_3Bv1G157630-3	1147	1168	1159	-36.9	-26.6	5.5	2-11,1167-1158;13-18,1156-1151;19-21,1149-1147	CCUGUGGACCUGGCAACAUUCA&GGAAUGUUGUCUGGUUCA-AGG	NA	NA	NA	4	0	0	0	14.5611	1.7618e-09	3.36369e-09	yes
ata-miR166a-5p	rna-TRITD_4Av1G200790	348	368	359	-36.9	-24.3	11	1-7,368-362;10-17,359-352;20-21,349-348	CUGGGAGCCGGGGCGCGUUCC&GGAAUGUUGUCUGGUUCAAGG	NA	NA	3	NA	0	0	23.0042	0	6.9437e-15	2.46236e-14	yes
ata-miR166a-5p	rna-TRITD_4Bv1G140100-2	545	566	556	-36.9	-25.88	6	1-4,566-563;5-15,561-551;19-21,547-545	CCUGGUACCGGACAACAGUUCC&GGAA-UGUUGUCUGGUUCAAGG	NA	NA	3	3	0	0	15.3361	29.1223	1.8254e-11	5.5398e-11	yes
ata-miR166a-5p	rna-TRITD_4Bv1G140100-3	1334	1355	1345	-36.9	-25.88	6	1-4,1355-1352;5-15,1350-1340;19-21,1336-1334	CCUGGUACCGGACAACAGUUCC&GGAA-UGUUGUCUGGUUCAAGG	NA	NA	4	2	0	0	7.66806	58.2445	6.5432e-31	7.58312e-30	yes
ata-miR166a-5p	rna-TRITD_5Av1G165620	737	757	748	-36.9	-24	10	1-3,757-755;6-17,752-741;20-21,738-737	CCAAGGGCCGGACGGCCAUCC&GGAAUGUUGUCUGGUUCAAGG	3	4	4	3	10.6876	8.14491	7.66806	29.1223	4.9384e-05	6.00142e-05	yes
ata-miR166a-5p	rna-TRITD_5Av1G165620-2	737	757	748	-36.9	-24	10	1-3,757-755;6-17,752-741;20-21,738-737	CCAAGGGCCGGACGGCCAUCC&GGAAUGUUGUCUGGUUCAAGG	3	3	3	3	16.0314	24.4347	30.6723	29.1223	0.15889	0.159191	yes
ata-miR166a-5p	rna-TRITD_5Av1G165620-3	737	757	748	-36.9	-24	10	1-3,757-755;6-17,752-741;20-21,738-737	CCAAGGGCCGGACGGCCAUCC&GGAAUGUUGUCUGGUUCAAGG	3	2	3	2	16.0314	40.7246	38.3403	58.2445	3.2283e-05	4.33471e-05	yes
ata-miR166a-5p	rna-TRITD_5Av1G165620-4	689	709	700	-36.9	-24	10	1-3,709-707;6-17,704-693;20-21,690-689	CCAAGGGCCGGACGGCCAUCC&GGAAUGUUGUCUGGUUCAAGG	2	2	3	2	37.4066	48.8695	38.3403	43.6834	0.57069	0.570887	yes
ata-miR166a-5p	rna-TRITD_5Av1G165620-5	617	637	628	-36.9	-24	10	1-3,637-635;6-17,632-621;20-21,618-617	CCAAGGGCCGGACGGCCAUCC&GGAAUGUUGUCUGGUUCAAGG	4	2	2	4	5.34379	48.8695	69.0126	14.5611	1.4943e-16	6.39232e-16	yes
ata-miR166a-5p	rna-TRITD_5Bv1G156340	734	754	745	-36.9	-24	10	1-3,754-752;6-17,749-738;20-21,735-734	CCAAGGGCCGGACGGCCAUCC&GGAAUGUUGUCUGGUUCAAGG	3	3	3	3	26.719	57.0144	30.6723	43.6834	0.0025123	0.00255548	yes
ata-miR166a-5p	rna-TRITD_5Bv1G212950-2	120	140	131	-36.9	-24.2	9.5	1-2,140-139;5-20,136-121	AUUUGGGCCGGAUGACACGCC&GGAAUGUUGUCUGGUUCAAGG	3	NA	NA	4	10.6876	0	0	14.5611	7.7237e-06	1.19431e-05	yes
ata-miR166a-5p	rna-TRITD_6Av1G170010	658	676	670	-36.9	-24.9	9	1-2,676-675;6-17,674-663;18-21,661-658	CCUUCGAACCAGGCAGC---CC&GGAAUGUUGUCUGGUUC-AAGG	3	NA	NA	NA	16.0314	0	0	0	2.0333e-10	5.0325e-10	yes
ata-miR166a-5p	rna-TRITD_6Av1G191730-4	566	587	578	-36.9	-25	6.5	1-11,587-577;12-12,575-575;14-20,573-567	GCUUGGGCGGCGACAACAUUCU&GGAAUGUUGUC-UGGUUCAAGG	NA	4	NA	NA	0	8.14491	0	0	2.0267e-05	2.72401e-05	yes
ata-miR166a-5p	rna-TRITD_6Bv1G061930	831	853	841	-36.9	-25.7	11.5	1-8,853-846;9-17,842-834;20-21,832-831	CCG-GAGCCAGAUACAGACGUUCC&GGAAUGUU---GUCUGGUUCAAGG	NA	NA	4	NA	0	0	7.66806	0	4.0301e-05	4.90463e-05	yes
ata-miR166a-5p	rna-TRITD_6Bv1G099910-10	2020	2041	2032	-36.9	-25.9	6.5	1-5,2041-2037;7-13,2035-2029;14-20,2027-2021	GCUUGGACACAGACAAGGUUUC&GGAAUGUUGUCUG-GUUCAAGG	2	NA	NA	NA	10.6876	0	0	0	5.0763e-07	8.3976e-07	yes
ata-miR166a-5p	rna-TRITD_6Bv1G099910-12	1117	1138	1129	-36.9	-25.9	6.5	1-5,1138-1134;7-13,1132-1126;14-20,1124-1118	GCUUGGACACAGACAAGGUUUC&GGAAUGUUGUCUG-GUUCAAGG	4	NA	NA	NA	5.34379	0	0	0	0.0011173	0.00115938	yes
ata-miR166a-5p	rna-TRITD_6Bv1G177030-3	406	427	417	-36.9	-26.7	8.5	1-8,427-420;9-17,418-410;20-20,407-407	GCGGGAGCCGGACGAGCGUUCC&GGAAUGUU-GUCUGGUUCAAGG	4	NA	NA	NA	5.34379	0	0	0	0.0011173	0.00115938	yes
ata-miR166a-5p	rna-TRITD_6Bv1G177030-5	604	625	615	-36.9	-26.7	8.5	1-8,625-618;9-17,616-608;20-20,605-605	GCGGGAGCCGGACGAGCGUUCC&GGAAUGUU-GUCUGGUUCAAGG	4	NA	NA	NA	5.34379	0	0	0	0.0011173	0.00115938	yes
ata-miR166a-5p	rna-TRITD_7Av1G109440	830	850	841	-36.9	-24.1	8.5	2-17,849-834	AUGCGGACCAGGCAAUGUUCA&GGAAUGUUGUCUGGUUCAAGG	4	3	NA	NA	5.34379	16.2898	0	0	3.7067e-07	6.76418e-07	yes
ata-miR166a-5p	rna-TRITD_7Av1G109440-2	926	946	937	-36.9	-24.1	8.5	2-17,945-930	AUGCGGACCAGGCAAUGUUCA&GGAAUGUUGUCUGGUUCAAGG	NA	4	NA	NA	0	8.14491	0	0	2.0267e-05	2.72401e-05	yes
ata-miR166a-5p	rna-TRITD_7Bv1G023210	7	28	17	-36.9	-24	10.5	1-4,28-25;5-8,22-19;10-17,17-10;20-21,8-7	CCG-GAGCCAGAGGACGACUUCC&GGAA--UGUUGUCUGGUUCAAGG	NA	NA	4	3	0	0	7.66806	29.1223	2.4091e-13	7.78924e-13	yes
ata-miR166a-5p	rna-TRITD_7Bv1G081560	926	946	937	-36.9	-24.1	8.5	2-17,945-930	AUGCGGACCAGGCAAUGUUCA&GGAAUGUUGUCUGGUUCAAGG	3	3	NA	NA	10.6876	24.4347	0	0	6.0022e-10	1.34887e-09	yes
ata-miR166a-5p	rna-TRITD_7Bv1G207090-3	1760	1781	1771	-36.9	-24.2	7	1-4,1781-1778;5-14,1776-1767;17-19,1765-1763;20-21,1761-1760	CCAUUGU-CCAGGCAGCACUUCC&GGAA-UGUUGUCUGGUUCAA-GG	NA	4	NA	NA	0	8.14491	0	0	2.0267e-05	2.72401e-05	yes
ata-miR166a-5p	rna-TRITD_7Bv1G207090-7	1637	1658	1648	-36.9	-24.2	7	1-4,1658-1655;5-14,1653-1644;17-19,1642-1640;20-21,1638-1637	CCAUUGU-CCAGGCAGCACUUCC&GGAA-UGUUGUCUGGUUCAA-GG	4	NA	NA	NA	5.34379	0	0	0	0.0011173	0.00115938	yes
ata-miR166b-5p_L-2R+1	rna-TRITD_1Av1G031490	921	941	932	-41.7	-28.2	14.5	7-18,935-924	AGCUCGGGCCCGGCGGCGAGU&GAAUGACGCCGGGUCCGAAAG	2	NA	NA	NA	21.3752	0	0	0	7.7148e-14	2.51877e-13	yes
ata-miR166b-5p_L-2R+1	rna-TRITD_1Av1G031490-2	920	940	931	-41.7	-28.2	14.5	7-18,934-923	AGCUCGGGCCCGGCGGCGAGU&GAAUGACGCCGGGUCCGAAAG	4	NA	NA	NA	5.34379	0	0	0	0.0011173	0.00115938	yes
ata-miR166b-5p_L-2R+1	rna-TRITD_1Av1G214910	925	946	937	-41.7	-28.2	10.5	4-14,943-933;15-17,931-929	GACGCGGCGCCCGGCGUCAAGU&GAAUGACGCCGGGU-CCGAAAG	3	NA	NA	NA	32.0628	0	0	0	1.0251e-20	6.1103e-20	yes
ata-miR166b-5p_L-2R+1	rna-TRITD_1Bv1G040160	923	943	934	-41.7	-28.2	14.5	7-18,937-926	AGCUCGGGCCCGGCGGCGAGU&GAAUGACGCCGGGUCCGAAAG	1	NA	NA	NA	32.0628	0	0	0	1.0251e-20	6.1103e-20	yes
ata-miR166b-5p_L-2R+1	rna-TRITD_1Bv1G040160-2	830	850	841	-41.7	-28.2	14.5	7-18,844-833	AGCUCGGGCCCGGCGGCGAGU&GAAUGACGCCGGGUCCGAAAG	3	NA	NA	NA	16.0314	0	0	0	2.0333e-10	5.0325e-10	yes
ata-miR166b-5p_L-2R+1	rna-TRITD_2Av1G077190	49	69	60	-41.7	-28.9	13	7-17,63-53;20-21,50-49	CUGGCGGACCCGGCGCCGCAG&GAAUGACGCCGGGUCCGAAAG	3	3	NA	2	16.0314	32.5797	0	58.2445	5.4848e-15	2.08976e-14	yes
ata-miR166b-5p_L-2R+1	rna-TRITD_2Av1G077190-2	49	69	60	-41.7	-28.9	13	7-17,63-53;20-21,50-49	CUGGCGGACCCGGCGCCGCAG&GAAUGACGCCGGGUCCGAAAG	3	3	NA	NA	10.6876	16.2898	0	0	1.9327e-06	3.08282e-06	yes
ata-miR166b-5p_L-2R+1	rna-TRITD_2Av1G077190-3	49	69	60	-41.7	-28.9	13	7-17,63-53;20-21,50-49	CUGGCGGACCCGGCGCCGCAG&GAAUGACGCCGGGUCCGAAAG	4	4	NA	NA	5.34379	8.14491	0	0	0.0021394	0.00217743	yes
ata-miR166b-5p_L-2R+1	rna-TRITD_2Av1G082440	382	403	394	-41.7	-29.4	9.5	3-12,401-392;13-17,390-386	GACCCGGGCUCCGGCGUCAUCC&GAAUGACGCCGG-GUCCGAAAG	NA	2	3	NA	0	171.043	23.0042	0	0	0	yes
ata-miR166b-5p_L-2R+1	rna-TRITD_2Av1G082440-2	100	121	112	-41.7	-29.4	9.5	3-12,119-110;13-17,108-104	GACCCGGGCUCCGGCGUCAUCC&GAAUGACGCCGG-GUCCGAAAG	NA	2	4	4	0	114.029	7.66806	14.5611	1.2003e-54	4.39369e-53	yes
ata-miR166b-5p_L-2R+1	rna-TRITD_2Av1G082440-3	382	403	394	-41.7	-29.4	9.5	3-12,401-392;13-17,390-386	GACCCGGGCUCCGGCGUCAUCC&GAAUGACGCCGG-GUCCGAAAG	NA	2	NA	3	0	97.739	0	29.1223	2.4473e-43	5.38492e-42	yes
ata-miR166b-5p_L-2R+1	rna-TRITD_2Av1G192440-2	1762	1782	1773	-41.7	-27.2	15	7-17,1776-1766	ACGGCGGACCCGGCGGCGCUG&GAAUGACGCCGGGUCCGAAAG	2	NA	NA	NA	16.0314	0	0	0	2.0333e-10	5.0325e-10	yes
ata-miR166b-5p_L-2R+1	rna-TRITD_2Av1G192440-6	1123	1143	1134	-41.7	-27.2	15	7-17,1137-1127	ACGGCGGACCCGGCGGCGCUG&GAAUGACGCCGGGUCCGAAAG	4	NA	NA	NA	5.34379	0	0	0	0.0011173	0.00115938	yes
ata-miR166b-5p_L-2R+1	rna-TRITD_2Av1G197750	256	276	267	-41.7	-28	10	1-2,276-275;5-16,272-261	GGCAAGGACCCGGCGUUCCUC&GAAUGACGCCGGGUCCGAAAG	3	NA	NA	NA	10.6876	0	0	0	5.0763e-07	8.3976e-07	yes
ata-miR166b-5p_L-2R+1	rna-TRITD_2Av1G197750-3	256	276	267	-41.7	-28	10	1-2,276-275;5-16,272-261	GGCAAGGACCCGGCGUUCCUC&GAAUGACGCCGGGUCCGAAAG	4	NA	NA	NA	5.34379	0	0	0	0.0011173	0.00115938	yes
ata-miR166b-5p_L-2R+1	rna-TRITD_2Av1G197750-4	256	276	267	-41.7	-28	10	1-2,276-275;5-16,272-261	GGCAAGGACCCGGCGUUCCUC&GAAUGACGCCGGGUCCGAAAG	4	NA	NA	NA	5.34379	0	0	0	0.0011173	0.00115938	yes
ata-miR166b-5p_L-2R+1	rna-TRITD_2Av1G197750-5	256	276	267	-41.7	-28	10	1-2,276-275;5-16,272-261	GGCAAGGACCCGGCGUUCCUC&GAAUGACGCCGGGUCCGAAAG	4	NA	NA	NA	5.34379	0	0	0	0.0011173	0.00115938	yes
ata-miR166b-5p_L-2R+1	rna-TRITD_2Av1G197750-7	256	276	267	-41.7	-28	10	1-2,276-275;5-16,272-261	GGCAAGGACCCGGCGUUCCUC&GAAUGACGCCGGGUCCGAAAG	4	NA	NA	NA	5.34379	0	0	0	0.0011173	0.00115938	yes
ata-miR166b-5p_L-2R+1	rna-TRITD_2Av1G287650	485	504	496	-41.7	-27.2	9.5	1-4,504-501;7-18,499-488	AUCUCGGGCUCGGCGG-GUUC&GAAUGACGCCGGGUCCGAAAG	NA	NA	0	NA	0	0	161.029	0	0	0	yes
ata-miR166b-5p_L-2R+1	rna-TRITD_2Av1G287760	1183	1203	1194	-41.7	-32.4	7	1-16,1203-1188	AACAAGGACUCGGCGUCGUUC&GAAUGACGCCGGGUCCGAAAG	3	3	4	3	21.3752	32.5797	7.66806	43.6834	5.6528e-06	8.83492e-06	yes
ata-miR166b-5p_L-2R+1	rna-TRITD_2Av1G287760-2	712	732	723	-41.7	-32.4	7	1-16,732-717	AACAAGGACUCGGCGUCGUUC&GAAUGACGCCGGGUCCGAAAG	3	3	3	4	16.0314	32.5797	38.3403	14.5611	0.00080783	0.000964156	yes
ata-miR166b-5p_L-2R+1	rna-TRITD_2Av1G287760-4	1057	1077	1068	-41.7	-32.4	7	1-16,1077-1062	AACAAGGACUCGGCGUCGUUC&GAAUGACGCCGGGUCCGAAAG	3	4	2	3	21.3752	8.14491	53.6765	29.1223	1.6319e-08	3.04915e-08	yes
ata-miR166b-5p_L-2R+1	rna-TRITD_2Av1G289940	1258	1278	1269	-41.7	-33.6	8.5	1-1,1278-1278;4-17,1275-1262	GCGGCGGGCCCGGCGUCAGGC&GAAUGACGCCGGGUCCGAAAG	2	2	NA	NA	112.22	57.0144	0	0	3.081e-44	6.86529e-43	yes
ata-miR166b-5p_L-2R+1	rna-TRITD_2Bv1G085720	49	69	60	-41.7	-28.9	13	7-17,63-53;20-21,50-49	CUGGCGGACCCGGCGCCGCAG&GAAUGACGCCGGGUCCGAAAG	3	4	NA	NA	16.0314	8.14491	0	0	1.9166e-06	3.06828e-06	yes
ata-miR166b-5p_L-2R+1	rna-TRITD_2Bv1G085720-2	49	69	60	-41.7	-28.9	13	7-17,63-53;20-21,50-49	CUGGCGGACCCGGCGCCGCAG&GAAUGACGCCGGGUCCGAAAG	3	3	NA	4	10.6876	16.2898	0	14.5611	0.0014828	0.00152424	yes
ata-miR166b-5p_L-2R+1	rna-TRITD_2Bv1G085720-3	49	69	60	-41.7	-28.9	13	7-17,63-53;20-21,50-49	CUGGCGGACCCGGCGCCGCAG&GAAUGACGCCGGGUCCGAAAG	3	4	NA	4	10.6876	8.14491	0	14.5611	0.0034509	0.00347933	yes
ata-miR166b-5p_L-2R+1	rna-TRITD_2Bv1G085720-4	49	69	60	-41.7	-28.9	13	7-17,63-53;20-21,50-49	CUGGCGGACCCGGCGCCGCAG&GAAUGACGCCGGGUCCGAAAG	4	2	NA	4	5.34379	16.2898	0	14.5611	0.00019413	0.0002351	yes
ata-miR166b-5p_L-2R+1	rna-TRITD_2Bv1G158360-6	1141	1161	1152	-41.7	-27.2	15	7-17,1155-1145	ACGGCGGACCCGGCGGCGCUG&GAAUGACGCCGGGUCCGAAAG	4	NA	NA	NA	5.34379	0	0	0	0.0011173	0.00115938	yes
ata-miR166b-5p_L-2R+1	rna-TRITD_2Bv1G256590-3	1057	1077	1068	-41.7	-32.4	7	1-16,1077-1062	AACAAGGACUCGGCGUCGUUC&GAAUGACGCCGGGUCCGAAAG	NA	NA	NA	3	0	0	0	43.6834	3.2096e-28	2.99452e-27	yes
ata-miR166b-5p_L-2R+1	rna-TRITD_3Av1G039130-2	9	33	24	-41.7	-28.18	10	1-13,33-21;15-17,15-13	GUCGCGGUCCGCCCCGGCGUCGUUC&GAAUGACGCCGGG----UCCGAAAG	NA	3	NA	NA	0	16.2898	0	0	1.3905e-10	3.70846e-10	yes
ata-miR166b-5p_L-2R+1	rna-TRITD_3Av1G174630-7	1876	1896	1887	-41.7	-28.6	14	7-18,1890-1879	GAGUCGGACCCGGCGGCGAGG&GAAUGACGCCGGGUCCGAAAG	NA	NA	NA	4	0	0	0	14.5611	1.7618e-09	3.36369e-09	yes
ata-miR166b-5p_L-2R+1	rna-TRITD_3Av1G216430-2	1126	1147	1137	-41.7	-28	9.5	3-6,1145-1142;7-17,1140-1130	AAGCUGGACCCGGCGCUCAUCC&GAAUGA-CGCCGGGUCCGAAAG	4	NA	NA	NA	5.34379	0	0	0	0.0011173	0.00115938	yes
ata-miR166b-5p_L-2R+1	rna-TRITD_3Av1G216430-3	469	490	480	-41.7	-28	9.5	3-6,488-485;7-17,483-473	AAGCUGGACCCGGCGCUCAUCC&GAAUGA-CGCCGGGUCCGAAAG	3	NA	NA	NA	10.6876	0	0	0	5.0763e-07	8.3976e-07	yes
ata-miR166b-5p_L-2R+1	rna-TRITD_3Bv1G155270	1735	1755	1746	-41.7	-28.6	14	7-18,1749-1738	GAGUCGGACCCGGCGGCGAGG&GAAUGACGCCGGGUCCGAAAG	NA	NA	NA	4	0	0	0	14.5611	1.7618e-09	3.36369e-09	yes
ata-miR166b-5p_L-2R+1	rna-TRITD_3Bv1G249270	166	187	177	-41.7	-27.5	13.5	5-8,183-180;9-17,178-170	UUCCCGGGCCCGGCCGUCGCAU&GAAUGACG-CCGGGUCCGAAAG	NA	NA	3	NA	0	0	53.6765	0	1.0978e-34	1.51087e-33	yes
ata-miR166b-5p_L-2R+1	rna-TRITD_3Bv1G249270-2	166	187	177	-41.7	-27.5	13.5	5-8,183-180;9-17,178-170	UUCCCGGGCCCGGCCGUCGCAU&GAAUGACG-CCGGGUCCGAAAG	NA	NA	3	NA	0	0	53.6765	0	1.0978e-34	1.51087e-33	yes
ata-miR166b-5p_L-2R+1	rna-TRITD_4Av1G110200-3	49	69	60	-41.7	-27.4	7.5	1-8,69-62;11-19,59-51	CCUUUGGACCCUUCGUCGUUC&GAAUGACGCCGGGUCCGAAAG	NA	4	NA	NA	0	8.14491	0	0	2.0267e-05	2.72401e-05	yes
ata-miR166b-5p_L-2R+1	rna-TRITD_4Av1G110200-5	70	90	81	-41.7	-27.4	7.5	1-8,90-83;11-19,80-72	CCUUUGGACCCUUCGUCGUUC&GAAUGACGCCGGGUCCGAAAG	NA	3	NA	NA	0	16.2898	0	0	1.3905e-10	3.70846e-10	yes
ata-miR166b-5p_L-2R+1	rna-TRITD_4Bv1G077320-2	49	69	60	-41.7	-27.4	7.5	1-8,69-62;11-19,59-51	CCUUUGGACCCUUCGUCGUUC&GAAUGACGCCGGGUCCGAAAG	NA	4	NA	NA	0	8.14491	0	0	2.0267e-05	2.72401e-05	yes
ata-miR166b-5p_L-2R+1	rna-TRITD_4Bv1G077320-3	46	66	57	-41.7	-27.4	7.5	1-8,66-59;11-19,56-48	CCUUUGGACCCUUCGUCGUUC&GAAUGACGCCGGGUCCGAAAG	NA	4	NA	NA	0	8.14491	0	0	2.0267e-05	2.72401e-05	yes
ata-miR166b-5p_L-2R+1	rna-TRITD_4Bv1G182450	103	123	114	-41.7	-27.6	11	1-1,123-123;4-16,120-108	UCCAUGGACCUGGCGUCGCGC&GAAUGACGCCGGGUCCGAAAG	NA	NA	NA	4	0	0	0	14.5611	1.7618e-09	3.36369e-09	yes
ata-miR166b-5p_L-2R+1	rna-TRITD_4Bv1G182450-2	103	123	114	-41.7	-27.6	11	1-1,123-123;4-16,120-108	UCCAUGGACCUGGCGUCGCGC&GAAUGACGCCGGGUCCGAAAG	NA	NA	NA	3	0	0	0	29.1223	8.0522e-19	3.8229e-18	yes
ata-miR166b-5p_L-2R+1	rna-TRITD_4Bv1G182450-3	100	120	111	-41.7	-27.6	11	1-1,120-120;4-16,117-105	UCCAUGGACCUGGCGUCGCGC&GAAUGACGCCGGGUCCGAAAG	NA	NA	NA	3	0	0	0	29.1223	8.0522e-19	3.8229e-18	yes
ata-miR166b-5p_L-2R+1	rna-TRITD_5Av1G200030	839	859	850	-41.7	-27.8	11.5	5-19,855-841	UGUUCGGGCUCGGCGUUCCGG&GAAUGACGCCGGGUCCGAAAG	NA	2	NA	NA	0	138.464	0	0	0	0	yes
ata-miR166b-5p_L-2R+1	rna-TRITD_5Av1G203070-2	674	694	685	-41.7	-30.7	7.5	1-16,694-679	UCACAGGACCUGGCGUCGUUU&GAAUGACGCCGGGUCCGAAAG	NA	4	NA	NA	0	8.14491	0	0	2.0267e-05	2.72401e-05	yes
ata-miR166b-5p_L-2R+1	rna-TRITD_5Av1G203070-4	674	694	685	-41.7	-30.7	7.5	1-16,694-679	UCACAGGACCUGGCGUCGUUU&GAAUGACGCCGGGUCCGAAAG	NA	2	NA	NA	0	24.4347	0	0	8.3638e-16	3.25819e-15	yes
ata-miR166b-5p_L-2R+1	rna-TRITD_5Av1G237640	103	123	114	-41.7	-27.6	11	1-1,123-123;4-16,120-108	UCCAUGGACCUGGCGUCGCGC&GAAUGACGCCGGGUCCGAAAG	3	NA	NA	NA	10.6876	0	0	0	5.0763e-07	8.3976e-07	yes
ata-miR166b-5p_L-2R+1	rna-TRITD_5Av1G237640-4	103	123	114	-41.7	-27.6	11	1-1,123-123;4-16,120-108	UCCAUGGACCUGGCGUCGCGC&GAAUGACGCCGGGUCCGAAAG	3	NA	NA	NA	16.0314	0	0	0	2.0333e-10	5.0325e-10	yes
ata-miR166b-5p_L-2R+1	rna-TRITD_5Av1G240310	205	225	216	-41.7	-27.8	13	5-17,221-209	ACGCCGGACCUGGUGUCGACC&GAAUGACGCCGGGUCCGAAAG	NA	4	NA	3	0	8.14491	0	72.8056	1.0645e-39	2.0554e-38	yes
ata-miR166b-5p_L-2R+1	rna-TRITD_5Bv1G100270	917	941	931	-41.7	-30	7	1-3,941-939;4-13,937-928;14-21,924-917	CUUUCGGAGGUCCUGGUGUCAGUUC&GAA-UGACGCCGGG---UCCGAAAG	4	NA	NA	NA	5.34379	0	0	0	0.0011173	0.00115938	yes
ata-miR166b-5p_L-2R+1	rna-TRITD_5Bv1G100270-2	920	944	934	-41.7	-30	7	1-3,944-942;4-13,940-931;14-21,927-920	CUUUCGGAGGUCCUGGUGUCAGUUC&GAA-UGACGCCGGG---UCCGAAAG	2	NA	NA	NA	21.3752	0	0	0	7.7148e-14	2.51877e-13	yes
ata-miR166b-5p_L-2R+1	rna-TRITD_5Bv1G100270-3	917	941	931	-41.7	-30	7	1-3,941-939;4-13,937-928;14-21,924-917	CUUUCGGAGGUCCUGGUGUCAGUUC&GAA-UGACGCCGGG---UCCGAAAG	2	NA	NA	NA	10.6876	0	0	0	5.0763e-07	8.3976e-07	yes
ata-miR166b-5p_L-2R+1	rna-TRITD_5Bv1G100270-5	185	209	199	-41.7	-30	7	1-3,209-207;4-13,205-196;14-21,192-185	CUUUCGGAGGUCCUGGUGUCAGUUC&GAA-UGACGCCGGG---UCCGAAAG	4	NA	NA	NA	5.34379	0	0	0	0.0011173	0.00115938	yes
ata-miR166b-5p_L-2R+1	rna-TRITD_5Bv1G202830	1264	1284	1275	-41.7	-29.7	8	1-5,1284-1280;7-16,1278-1269	UGGGAGGACCCGGCGGCGUUC&GAAUGACGCCGGGUCCGAAAG	NA	NA	NA	4	0	0	0	14.5611	1.7618e-09	3.36369e-09	yes
ata-miR166b-5p_L-2R+1	rna-TRITD_5Bv1G202830-2	1198	1218	1209	-41.7	-29.7	8	1-5,1218-1214;7-16,1212-1203	UGGGAGGACCCGGCGGCGUUC&GAAUGACGCCGGGUCCGAAAG	NA	NA	NA	3	0	0	0	29.1223	8.0522e-19	3.8229e-18	yes
ata-miR166b-5p_L-2R+1	rna-TRITD_6Av1G155060	163	185	177	-41.7	-27.64	8	1-2,185-184;5-15,182-172;17-21,167-163	CUUUCAGUCGACCCGGCGUCC-UC&GAAUGACGCCGGGUC---CGAAAG	2	NA	NA	NA	32.0628	0	0	0	1.0251e-20	6.1103e-20	yes
ata-miR166b-5p_L-2R+1	rna-TRITD_6Bv1G007700-2	1402	1422	1413	-41.7	-27.8	13	7-17,1416-1406;20-21,1403-1402	CUGCCGGACCCGGCGCUGAAG&GAAUGACGCCGGGUCCGAAAG	NA	NA	NA	3	0	0	0	29.1223	8.0522e-19	3.8229e-18	yes
ata-miR166b-5p_L-2R+1	rna-TRITD_6Bv1G007700-3	1414	1434	1425	-41.7	-27.8	13	7-17,1428-1418;20-21,1415-1414	CUGCCGGACCCGGCGCUGAAG&GAAUGACGCCGGGUCCGAAAG	NA	NA	NA	2	0	0	0	43.6834	3.2096e-28	2.99452e-27	yes
ata-miR166b-5p_L-2R+1	rna-TRITD_6Bv1G176020-2	160	180	171	-41.7	-27.6	13	5-17,176-164	GCGGCGGACCUGGUGUCGAAG&GAAUGACGCCGGGUCCGAAAG	2	NA	NA	NA	42.7503	0	0	0	1.2873e-27	1.15371e-26	yes
ata-miR166b-5p_L-2R+1	rna-TRITD_7Av1G205220	1385	1405	1396	-41.7	-27.5	14.5	7-18,1399-1388	AGAUCGGGCCCGGCGCCGAGC&GAAUGACGCCGGGUCCGAAAG	4	NA	NA	NA	5.34379	0	0	0	0.0011173	0.00115938	yes
ata-miR166b-5p_L-2R+1	rna-TRITD_7Av1G205220-9	443	463	454	-41.7	-27.5	14.5	7-18,457-446	AGAUCGGGCCCGGCGCCGAGC&GAAUGACGCCGGGUCCGAAAG	4	NA	NA	NA	5.34379	0	0	0	0.0011173	0.00115938	yes
ata-miR166b-5p_L-2R+1	rna-TRITD_7Bv1G194000	1463	1483	1474	-41.7	-28.1	12.5	5-17,1479-1467	CCAGCGGGCUCGGCGUCGGGA&GAAUGACGCCGGGUCCGAAAG	NA	NA	4	NA	0	0	7.66806	0	4.0301e-05	4.90463e-05	yes
ata-miR166b-5p_L-2R+1	rna-TRITD_7Bv1G194000-2	1229	1249	1240	-41.7	-28.1	12.5	5-17,1245-1233	CCAGCGGGCUCGGCGUCGGGA&GAAUGACGCCGGGUCCGAAAG	NA	NA	3	NA	0	0	15.3361	0	5.6478e-10	1.27409e-09	yes
ata-miR166b-5p_L-2R+1	rna-TRITD_7Bv1G194000-3	1421	1441	1432	-41.7	-28.1	12.5	5-17,1437-1425	CCAGCGGGCUCGGCGUCGGGA&GAAUGACGCCGGGUCCGAAAG	NA	NA	4	NA	0	0	7.66806	0	4.0301e-05	4.90463e-05	yes
ata-miR166b-5p_L-2R+1	rna-TRITD_7Bv1G194000-4	1463	1483	1474	-41.7	-28.1	12.5	5-17,1479-1467	CCAGCGGGCUCGGCGUCGGGA&GAAUGACGCCGGGUCCGAAAG	NA	NA	4	NA	0	0	7.66806	0	4.0301e-05	4.90463e-05	yes
ata-miR166c-3p	rna-TRITD_1Av1G100030	578	598	589	-40	-37.8	3.5	2-19,597-580	CUGGGAUGAAGCCUGGUCCGG&UCGGACCAGGCUUCAUUCCUU	1	NA	NA	NA	21.3752	0	0	0	7.7148e-14	2.51877e-13	yes
ata-miR166c-3p	rna-TRITD_1Av1G100030-10	572	592	583	-40	-37.8	3.5	2-19,591-574	CUGGGAUGAAGCCUGGUCCGG&UCGGACCAGGCUUCAUUCCUU	NA	NA	0	0	0	0	53.6765	58.2445	3.5153e-24	2.63381e-23	yes
ata-miR166c-3p	rna-TRITD_1Av1G100030-13	5	25	16	-40	-37.8	3.5	2-19,24-7	CUGGGAUGAAGCCUGGUCCGG&UCGGACCAGGCUUCAUUCCUU	NA	NA	NA	0	0	0	0	72.8056	4.4062e-47	1.09417e-45	yes
ata-miR166c-3p	rna-TRITD_1Av1G100030-2	578	598	589	-40	-37.8	3.5	2-19,597-580	CUGGGAUGAAGCCUGGUCCGG&UCGGACCAGGCUUCAUUCCUU	NA	0	0	NA	0	40.7246	76.6806	0	5.0089e-30	5.68715e-29	yes
ata-miR166c-3p	rna-TRITD_1Av1G100030-5	578	598	589	-40	-37.8	3.5	2-19,597-580	CUGGGAUGAAGCCUGGUCCGG&UCGGACCAGGCUUCAUUCCUU	NA	0	0	NA	0	65.1593	138.025	0	4.3145e-55	1.59556e-53	yes
ata-miR166c-3p	rna-TRITD_1Av1G100030-6	578	598	589	-40	-37.8	3.5	2-19,597-580	CUGGGAUGAAGCCUGGUCCGG&UCGGACCAGGCUUCAUUCCUU	2	1	NA	0	10.6876	40.7246	0	58.2445	5.6713e-17	2.45866e-16	yes
ata-miR166c-3p	rna-TRITD_1Av1G100030-7	527	547	538	-40	-37.8	3.5	2-19,546-529	CUGGGAUGAAGCCUGGUCCGG&UCGGACCAGGCUUCAUUCCUU	1	NA	0	4	21.3752	0	84.3487	14.5611	7.7307e-30	8.75381e-29	yes
ata-miR166c-3p	rna-TRITD_1Av1G100030-9	578	598	589	-40	-37.8	3.5	2-19,597-580	CUGGGAUGAAGCCUGGUCCGG&UCGGACCAGGCUUCAUUCCUU	NA	NA	0	0	0	0	99.6848	72.8056	5.707e-39	1.03999e-37	yes
ata-miR166c-3p	rna-TRITD_1Bv1G102080	578	598	589	-40	-37.8	3.5	2-19,597-580	CUGGGAUGAAGCCUGGUCCGG&UCGGACCAGGCUUCAUUCCUU	NA	0	NA	NA	0	48.8695	0	0	1.4189e-31	1.70376e-30	yes
ata-miR166c-3p	rna-TRITD_1Bv1G102080-12	527	547	538	-40	-37.8	3.5	2-19,546-529	CUGGGAUGAAGCCUGGUCCGG&UCGGACCAGGCUUCAUUCCUU	NA	0	0	NA	0	16.2898	138.025	0	8.9938e-75	6.88121e-73	yes
ata-miR166c-3p	rna-TRITD_1Bv1G102080-13	578	598	589	-40	-37.8	3.5	2-19,597-580	CUGGGAUGAAGCCUGGUCCGG&UCGGACCAGGCUUCAUUCCUU	0	0	0	NA	26.719	73.3042	107.353	0	1.6907e-28	1.76909e-27	yes
ata-miR166c-3p	rna-TRITD_1Bv1G102080-2	578	598	589	-40	-37.8	3.5	2-19,597-580	CUGGGAUGAAGCCUGGUCCGG&UCGGACCAGGCUUCAUUCCUU	NA	4	0	0	0	8.14491	153.361	72.8056	8.0292e-56	3.03318e-54	yes
ata-miR166c-3p	rna-TRITD_1Bv1G102080-5	578	598	589	-40	-37.8	3.5	2-19,597-580	CUGGGAUGAAGCCUGGUCCGG&UCGGACCAGGCUUCAUUCCUU	NA	0	NA	NA	0	32.5797	0	0	4.7581e-21	2.96707e-20	yes
ata-miR166c-3p	rna-TRITD_1Bv1G102080-6	578	598	589	-40	-37.8	3.5	2-19,597-580	CUGGGAUGAAGCCUGGUCCGG&UCGGACCAGGCUUCAUUCCUU	NA	0	NA	0	0	48.8695	0	87.3668	4.955e-34	6.55769e-33	yes
ata-miR166c-3p	rna-TRITD_1Bv1G102080-7	578	598	589	-40	-37.8	3.5	2-19,597-580	CUGGGAUGAAGCCUGGUCCGG&UCGGACCAGGCUUCAUUCCUU	NA	0	0	0	0	32.5797	107.353	58.2445	8.9719e-27	7.94654e-26	yes
ata-miR166c-3p	rna-TRITD_1Bv1G102080-8	578	598	589	-40	-37.8	3.5	2-19,597-580	CUGGGAUGAAGCCUGGUCCGG&UCGGACCAGGCUUCAUUCCUU	NA	NA	0	0	0	0	46.0084	43.6834	2.4013e-19	1.30327e-18	yes
ata-miR166c-3p	rna-TRITD_2Av1G044870	1185	1207	1198	-40	-28.7	6.5	1-10,1207-1198;11-17,1196-1190;18-21,1188-1185	AAGGAAGUGGGGACUUGGUCCGG&UCGGACCAGG-CUUCAUU-CCUU	NA	NA	3	4	0	0	23.0042	14.5611	5.4822e-09	1.02978e-08	yes
ata-miR166c-3p	rna-TRITD_2Av1G044870-2	915	937	928	-40	-28.7	6.5	1-10,937-928;11-17,926-920;18-21,918-915	AAGGAAGUGGGGACUUGGUCCGG&UCGGACCAGG-CUUCAUU-CCUU	3	NA	NA	NA	10.6876	0	0	0	5.0763e-07	8.3976e-07	yes
ata-miR166c-3p	rna-TRITD_2Av1G044870-3	1185	1207	1198	-40	-28.7	6.5	1-10,1207-1198;11-17,1196-1190;18-21,1188-1185	AAGGAAGUGGGGACUUGGUCCGG&UCGGACCAGG-CUUCAUU-CCUU	4	NA	NA	NA	5.34379	0	0	0	0.0011173	0.00115938	yes
ata-miR166c-3p	rna-TRITD_2Av1G044870-4	1185	1207	1198	-40	-28.7	6.5	1-10,1207-1198;11-17,1196-1190;18-21,1188-1185	AAGGAAGUGGGGACUUGGUCCGG&UCGGACCAGG-CUUCAUU-CCUU	3	NA	NA	NA	10.6876	0	0	0	5.0763e-07	8.3976e-07	yes
ata-miR166c-3p	rna-TRITD_2Av1G044870-5	1185	1207	1198	-40	-28.7	6.5	1-10,1207-1198;11-17,1196-1190;18-21,1188-1185	AAGGAAGUGGGGACUUGGUCCGG&UCGGACCAGG-CUUCAUU-CCUU	NA	NA	NA	4	0	0	0	14.5611	1.7618e-09	3.36369e-09	yes
ata-miR166c-3p	rna-TRITD_2Av1G044870-6	1185	1207	1198	-40	-28.7	6.5	1-10,1207-1198;11-17,1196-1190;18-21,1188-1185	AAGGAAGUGGGGACUUGGUCCGG&UCGGACCAGG-CUUCAUU-CCUU	4	NA	4	NA	5.34379	0	7.66806	0	0.0031279	0.00315679	yes
ata-miR166c-3p	rna-TRITD_2Av1G044870-7	1185	1207	1198	-40	-28.7	6.5	1-10,1207-1198;11-17,1196-1190;18-21,1188-1185	AAGGAAGUGGGGACUUGGUCCGG&UCGGACCAGG-CUUCAUU-CCUU	3	NA	NA	4	10.6876	0	0	14.5611	7.7237e-06	1.19431e-05	yes
ata-miR166c-3p	rna-TRITD_2Av1G044880-2	1170	1192	1183	-40	-26.7	8.5	3-14,1190-1179;16-21,1175-1170	AAGGAAGUGGGGGCUUGGUCCAG&UCGGACCAGGCUUC--AUUCCUU	NA	3	NA	NA	0	16.2898	0	0	1.3905e-10	3.70846e-10	yes
ata-miR166c-3p	rna-TRITD_2Av1G167270-3	15	35	25	-40	-28.8	6	2-6,34-30;7-14,28-21;16-19,20-17	CCGGAA-GAAGCCUGCGUCCGC&UCGGAC-CAGGCUUCAUUCCUU	NA	NA	NA	4	0	0	0	14.5611	1.7618e-09	3.36369e-09	yes
ata-miR166c-3p	rna-TRITD_2Bv1G059110-4	1023	1045	1036	-40	-28.7	6.5	1-10,1045-1036;11-17,1034-1028;18-21,1026-1023	AAGGAAGUGGGGACUUGGUCCGG&UCGGACCAGG-CUUCAUU-CCUU	4	NA	NA	NA	5.34379	0	0	0	0.0011173	0.00115938	yes
ata-miR166c-3p	rna-TRITD_3Av1G049190-2	569	589	580	-40	-37.8	3.5	2-19,588-571	CUGGGAUGAAGCCUGGUCCGG&UCGGACCAGGCUUCAUUCCUU	NA	NA	2	NA	0	0	38.3403	0	9.1061e-25	6.90418e-24	yes
ata-miR166c-3p	rna-TRITD_3Av1G049190-3	689	709	700	-40	-37.8	3.5	2-19,708-691	CUGGGAUGAAGCCUGGUCCGG&UCGGACCAGGCUUCAUUCCUU	NA	2	2	NA	0	24.4347	38.3403	0	7.2097e-15	2.55381e-14	yes
ata-miR166c-3p	rna-TRITD_3Av1G049190-6	569	589	580	-40	-37.8	3.5	2-19,588-571	CUGGGAUGAAGCCUGGUCCGG&UCGGACCAGGCUUCAUUCCUU	NA	NA	2	NA	0	0	46.0084	0	1.0067e-29	1.07771e-28	yes
ata-miR166c-3p	rna-TRITD_3Av1G122110-4	731	751	742	-40	-26.1	5	1-8,751-744;10-15,742-737;17-21,735-731	AAGGACUGAAGCAUGGUUUGA&UCGGACCAGGCUUCAUUCCUU	4	NA	NA	NA	5.34379	0	0	0	0.0011173	0.00115938	yes
ata-miR166c-3p	rna-TRITD_3Av1G122110-6	731	751	742	-40	-26.1	5	1-8,751-744;10-15,742-737;17-21,735-731	AAGGACUGAAGCAUGGUUUGA&UCGGACCAGGCUUCAUUCCUU	4	NA	NA	NA	5.34379	0	0	0	0.0011173	0.00115938	yes
ata-miR166c-3p	rna-TRITD_3Av1G230710-2	840	860	851	-40	-26.7	6.5	1-13,860-848;16-18,845-843	CAUGAACAAGGCCUGGUCCGG&UCGGACCAGGCUUCAUUCCUU	NA	2	NA	NA	0	40.7246	0	0	2.6241e-26	2.17282e-25	yes
ata-miR166c-3p	rna-TRITD_3Bv1G058870	656	676	667	-40	-37.8	3.5	2-19,675-658	CUGGGAUGAAGCCUGGUCCGG&UCGGACCAGGCUUCAUUCCUU	4	NA	NA	NA	5.34379	0	0	0	0.0011173	0.00115938	yes
ata-miR166c-3p	rna-TRITD_3Bv1G058870-2	656	676	667	-40	-37.8	3.5	2-19,675-658	CUGGGAUGAAGCCUGGUCCGG&UCGGACCAGGCUUCAUUCCUU	4	NA	NA	NA	5.34379	0	0	0	0.0011173	0.00115938	yes
ata-miR166c-3p	rna-TRITD_3Bv1G058870-3	551	571	562	-40	-37.8	3.5	2-19,570-553	CUGGGAUGAAGCCUGGUCCGG&UCGGACCAGGCUUCAUUCCUU	4	NA	NA	NA	5.34379	0	0	0	0.0011173	0.00115938	yes
ata-miR166c-3p	rna-TRITD_3Bv1G104960	731	751	742	-40	-26.1	5	1-8,751-744;10-15,742-737;17-21,735-731	AAGGACUGAAGCAUGGUUUGA&UCGGACCAGGCUUCAUUCCUU	2	NA	NA	NA	10.6876	0	0	0	5.0763e-07	8.3976e-07	yes
ata-miR166c-3p	rna-TRITD_3Bv1G104960-2	731	751	742	-40	-26.1	5	1-8,751-744;10-15,742-737;17-21,735-731	AAGGACUGAAGCAUGGUUUGA&UCGGACCAGGCUUCAUUCCUU	3	NA	NA	NA	10.6876	0	0	0	5.0763e-07	8.3976e-07	yes
ata-miR166c-3p	rna-TRITD_3Bv1G104960-5	731	751	742	-40	-26.1	5	1-8,751-744;10-15,742-737;17-21,735-731	AAGGACUGAAGCAUGGUUUGA&UCGGACCAGGCUUCAUUCCUU	4	NA	NA	NA	5.34379	0	0	0	0.0011173	0.00115938	yes
ata-miR166c-3p	rna-TRITD_3Bv1G183770	674	694	685	-40	-26.2	8.5	1-3,694-692;6-7,689-688;9-20,686-675	CAGGGAUGAAGCUCGGCACGA&UCGGACCAGGCUUCAUUCCUU	NA	4	NA	2	0	8.14491	0	58.2445	1.3965e-30	1.60125e-29	yes
ata-miR166c-3p	rna-TRITD_3Bv1G183770-2	575	595	586	-40	-26.2	8.5	1-3,595-593;6-7,590-589;9-20,587-576	CAGGGAUGAAGCUCGGCACGA&UCGGACCAGGCUUCAUUCCUU	NA	4	NA	2	0	8.14491	0	58.2445	1.3965e-30	1.60125e-29	yes
ata-miR166c-3p	rna-TRITD_3Bv1G196150	292	311	303	-40	-26.3	6	1-6,311-306;8-14,305-299;17-19,296-294	CUGGACAGAAGCCU-GUCCGA&UCGGACCAGGCUUCAUUCCUU	NA	3	NA	NA	0	24.4347	0	0	8.3638e-16	3.25819e-15	yes
ata-miR166c-3p	rna-TRITD_3Bv1G270260	1063	1083	1074	-40	-26.9	9	3-4,1081-1080;7-21,1077-1063	AAGGGAUGGGGCCUGAACCUG&UCGGACCAGGCUUCAUUCCUU	2	NA	NA	NA	16.0314	0	0	0	2.0333e-10	5.0325e-10	yes
ata-miR166c-3p	rna-TRITD_3Bv1G270260-3	1000	1020	1011	-40	-26.9	9	3-4,1018-1017;7-21,1014-1000	AAGGGAUGGGGCCUGAACCUG&UCGGACCAGGCUUCAUUCCUU	4	NA	NA	NA	5.34379	0	0	0	0.0011173	0.00115938	yes
ata-miR166c-3p	rna-TRITD_3Bv1G274370	1545	1570	1561	-40	-28.7	13.5	1-8,1570-1563;10-12,1561-1559;13-21,1553-1545	AAGGAGUGAAGUUGAGCGUGGUUCGA&UCGGACCAGGCU-----UCAUUCCUU	NA	NA	2	NA	0	0	23.0042	0	6.9437e-15	2.46236e-14	yes
ata-miR166c-3p	rna-TRITD_3Bv1G274370-2	987	1012	1003	-40	-28.7	13.5	1-8,1012-1005;10-12,1003-1001;13-21,995-987	AAGGAGUGAAGUUGAGCGUGGUUCGA&UCGGACCAGGCU-----UCAUUCCUU	NA	NA	2	NA	0	0	38.3403	0	9.1061e-25	6.90418e-24	yes
ata-miR166c-3p	rna-TRITD_3Bv1G274370-3	1545	1570	1561	-40	-28.7	13.5	1-8,1570-1563;10-12,1561-1559;13-21,1553-1545	AAGGAGUGAAGUUGAGCGUGGUUCGA&UCGGACCAGGCU-----UCAUUCCUU	NA	NA	4	NA	0	0	7.66806	0	4.0301e-05	4.90463e-05	yes
ata-miR166c-3p	rna-TRITD_4Av1G197740	480	504	491	-40	-29.4	13.5	1-8,504-497;9-19,492-482	CCGGGGUGAGGCUGGGGUGGUCCGG&UCGGACCA----GGCUUCAUUCCUU	3	3	2	2	74.8131	57.0144	161.029	116.489	1.2784e-13	4.16281e-13	yes
ata-miR166c-3p	rna-TRITD_4Av1G197740-2	426	450	437	-40	-29.4	13.5	1-8,450-443;9-19,438-428	CCGGGGUGAGGCUGGGGUGGUCCGG&UCGGACCA----GGCUUCAUUCCUU	2	3	2	4	112.22	48.8695	237.71	14.5611	1.6588e-60	7.84383e-59	yes
ata-miR166c-3p	rna-TRITD_4Av1G213420-2	1446	1471	1457	-40	-27.3	14	1-8,1471-1464;9-21,1458-1446	AAGGGGUGAAGCUGAGCGUGGUUUGA&UCGGACCA-----GGCUUCAUUCCUU	2	NA	NA	NA	10.6876	0	0	0	5.0763e-07	8.3976e-07	yes
ata-miR166c-3p	rna-TRITD_4Av1G213420-4	1542	1567	1553	-40	-27.3	14	1-8,1567-1560;9-21,1554-1542	AAGGGGUGAAGCUGAGCGUGGUUUGA&UCGGACCA-----GGCUUCAUUCCUU	NA	4	NA	NA	0	8.14491	0	0	2.0267e-05	2.72401e-05	yes
ata-miR166c-3p	rna-TRITD_4Av1G213420-6	1545	1570	1556	-40	-27.3	14	1-8,1570-1563;9-21,1557-1545	AAGGGGUGAAGCUGAGCGUGGUUUGA&UCGGACCA-----GGCUUCAUUCCUU	4	NA	NA	NA	5.34379	0	0	0	0.0011173	0.00115938	yes
ata-miR166c-3p	rna-TRITD_4Av1G213420-9	1548	1573	1559	-40	-27.3	14	1-8,1573-1566;9-21,1560-1548	AAGGGGUGAAGCUGAGCGUGGUUUGA&UCGGACCA-----GGCUUCAUUCCUU	4	NA	NA	NA	5.34379	0	0	0	0.0011173	0.00115938	yes
ata-miR166c-3p	rna-TRITD_4Bv1G030770	859	884	870	-40	-26.1	16	1-8,884-877;9-12,871-868;14-19,866-861	AUGGAGUGUGGCUUCUCUUGGUCCGG&UCGGACCA-----GGCUUCAUUCCUU	3	NA	2	NA	10.6876	0	76.6806	0	2.6249e-40	5.12864e-39	yes
ata-miR166c-3p	rna-TRITD_4Bv1G030770-2	877	902	888	-40	-26.1	16	1-8,902-895;9-12,889-886;14-19,884-879	AUGGAGUGUGGCUUCUCUUGGUCCGG&UCGGACCA-----GGCUUCAUUCCUU	2	NA	2	4	26.719	0	84.3487	14.5611	4.4618e-28	4.14845e-27	yes
ata-miR166c-3p	rna-TRITD_4Bv1G030770-3	553	578	564	-40	-26.1	16	1-8,578-571;9-12,565-562;14-19,560-555	AUGGAGUGUGGCUUCUCUUGGUCCGG&UCGGACCA-----GGCUUCAUUCCUU	2	NA	2	4	26.719	0	53.6765	14.5611	4.0848e-14	1.41818e-13	yes
ata-miR166c-3p	rna-TRITD_4Bv1G030770-4	877	902	888	-40	-26.1	16	1-8,902-895;9-12,889-886;14-19,884-879	AUGGAGUGUGGCUUCUCUUGGUCCGG&UCGGACCA-----GGCUUCAUUCCUU	3	NA	2	2	10.6876	0	130.357	29.1223	2.5314e-54	8.90779e-53	yes
ata-miR166c-3p	rna-TRITD_4Bv1G154800	256	277	267	-40	-26	9	3-8,275-270;10-14,267-263;16-21,261-256	AAGGAGCGGAGCGAUGGUCCUG&UCGGACCA-GGCUUCAUUCCUU	NA	NA	2	NA	0	0	46.0084	0	1.0067e-29	1.07771e-28	yes
ata-miR166c-3p	rna-TRITD_4Bv1G181960	369	390	381	-40	-27.7	7	2-7,389-384;9-14,382-377;16-19,374-371	UUGGAAAGGAAGCCCGGUCCGU&UCGGACCAGGCUUC-AUUCCUU	4	NA	NA	NA	5.34379	0	0	0	0.0011173	0.00115938	yes
ata-miR166c-3p	rna-TRITD_4Bv1G181960-2	366	387	378	-40	-27.7	7	2-7,386-381;9-14,379-374;16-19,371-368	UUGGAAAGGAAGCCCGGUCCGU&UCGGACCAGGCUUC-AUUCCUU	4	NA	NA	NA	5.34379	0	0	0	0.0011173	0.00115938	yes
ata-miR166c-3p	rna-TRITD_4Bv1G181960-3	366	387	378	-40	-27.7	7	2-7,386-381;9-14,379-374;16-19,371-368	UUGGAAAGGAAGCCCGGUCCGU&UCGGACCAGGCUUC-AUUCCUU	4	NA	NA	NA	5.34379	0	0	0	0.0011173	0.00115938	yes
ata-miR166c-3p	rna-TRITD_4Bv1G181960-4	300	321	312	-40	-27.7	7	2-7,320-315;9-14,313-308;16-19,305-302	UUGGAAAGGAAGCCCGGUCCGU&UCGGACCAGGCUUC-AUUCCUU	4	NA	NA	NA	5.34379	0	0	0	0.0011173	0.00115938	yes
ata-miR166c-3p	rna-TRITD_4Bv1G181960-6	366	387	378	-40	-27.7	7	2-7,386-381;9-14,379-374;16-19,371-368	UUGGAAAGGAAGCCCGGUCCGU&UCGGACCAGGCUUC-AUUCCUU	4	NA	NA	NA	5.34379	0	0	0	0.0011173	0.00115938	yes
ata-miR166c-3p	rna-TRITD_4Bv1G181960-7	366	387	378	-40	-27.7	7	2-7,386-381;9-14,379-374;16-19,371-368	UUGGAAAGGAAGCCCGGUCCGU&UCGGACCAGGCUUC-AUUCCUU	4	NA	NA	NA	5.34379	0	0	0	0.0011173	0.00115938	yes
ata-miR166c-3p	rna-TRITD_4Bv1G204780-3	15	34	25	-40	-30.7	5.5	2-10,33-25;12-19,24-17	CUGGGAUGAA-CCUGGUCCGG&UCGGACCAGGCUUCAUUCCUU	2	4	NA	NA	32.0628	8.14491	0	0	8.2479e-15	2.91432e-14	yes
ata-miR166c-3p	rna-TRITD_4Bv1G204780-5	554	574	565	-40	-37.8	3.5	2-19,573-556	CUGGGAUGAAGCCUGGUCCGG&UCGGACCAGGCUUCAUUCCUU	NA	4	NA	NA	0	8.14491	0	0	2.0267e-05	2.72401e-05	yes
ata-miR166c-3p	rna-TRITD_4Bv1G204780-6	566	586	577	-40	-37.8	3.5	2-19,585-568	CUGGGAUGAAGCCUGGUCCGG&UCGGACCAGGCUUCAUUCCUU	0	NA	NA	NA	37.4066	0	0	0	3.6507e-24	2.64828e-23	yes
ata-miR166c-3p	rna-TRITD_4Bv1G204780-7	566	586	577	-40	-37.8	3.5	2-19,585-568	CUGGGAUGAAGCCUGGUCCGG&UCGGACCAGGCUUCAUUCCUU	0	NA	NA	NA	58.7817	0	0	0	5.4217e-38	9.49942e-37	yes
ata-miR166c-3p	rna-TRITD_5Av1G057980	559	580	571	-40	-32.1	4	1-9,580-572;11-15,570-566;17-21,563-559	AAGGAUCUGAAGGCUGGUCCGA&UCGGACCAGGCUUCA-UUCCUU	NA	NA	NA	0	0	0	0	116.489	1.9358e-75	1.49779e-73	yes
ata-miR166c-3p	rna-TRITD_5Av1G057980-2	559	580	571	-40	-32.1	4	1-9,580-572;11-15,570-566;17-21,563-559	AAGGAUCUGAAGGCUGGUCCGA&UCGGACCAGGCUUCA-UUCCUU	NA	NA	NA	4	0	0	0	14.5611	1.7618e-09	3.36369e-09	yes
ata-miR166c-3p	rna-TRITD_5Av1G227930-3	103	128	114	-40	-26.4	13	2-5,127-124;6-7,119-118;8-21,116-103	AAGGGAUGGAGCUUCGGUGUCUCCGG&UCGGA----CC-AGGCUUCAUUCCUU	NA	2	NA	NA	0	32.5797	0	0	4.7581e-21	2.96707e-20	yes
ata-miR166c-3p	rna-TRITD_5Av1G227930-6	103	128	114	-40	-26.4	13	2-5,127-124;6-7,119-118;8-21,116-103	AAGGGAUGGAGCUUCGGUGUCUCCGG&UCGGA----CC-AGGCUUCAUUCCUU	NA	2	NA	NA	0	24.4347	0	0	8.3638e-16	3.25819e-15	yes
ata-miR166c-3p	rna-TRITD_5Av1G227930-8	103	128	114	-40	-26.4	13	2-5,127-124;6-7,119-118;8-21,116-103	AAGGGAUGGAGCUUCGGUGUCUCCGG&UCGGA----CC-AGGCUUCAUUCCUU	NA	2	NA	NA	0	48.8695	0	0	1.4189e-31	1.70376e-30	yes
ata-miR166c-3p	rna-TRITD_5Av1G255970-10	563	583	574	-40	-37.8	3.5	2-19,582-565	CUGGGAUGAAGCCUGGUCCGG&UCGGACCAGGCUUCAUUCCUU	1	0	4	NA	16.0314	32.5797	7.66806	0	4.8595e-09	9.20186e-09	yes
ata-miR166c-3p	rna-TRITD_5Av1G255970-2	563	583	574	-40	-37.8	3.5	2-19,582-565	CUGGGAUGAAGCCUGGUCCGG&UCGGACCAGGCUUCAUUCCUU	NA	NA	4	NA	0	0	7.66806	0	4.0301e-05	4.90463e-05	yes
ata-miR166c-3p	rna-TRITD_5Av1G255970-4	15	34	25	-40	-30.7	5.5	2-10,33-25;12-19,24-17	CUGGGAUGAA-CCUGGUCCGG&UCGGACCAGGCUUCAUUCCUU	1	2	1	NA	10.6876	16.2898	38.3403	0	2.1837e-10	5.39308e-10	yes
ata-miR166c-3p	rna-TRITD_5Av1G255970-8	119	139	130	-40	-37.8	3.5	2-19,138-121	CUGGGAUGAAGCCUGGUCCGG&UCGGACCAGGCUUCAUUCCUU	1	NA	4	NA	10.6876	0	7.66806	0	0.00023151	0.000277794	yes
ata-miR166c-3p	rna-TRITD_5Bv1G099830	1286	1312	1297	-40	-27	17	1-5,1312-1308;6-7,1301-1300;9-19,1298-1288	CCGGAAUGAGGCCAGGCGGUGCUCCGA&UCGGA------CCAGGCUUCAUUCCUU	NA	4	NA	NA	0	8.14491	0	0	2.0267e-05	2.72401e-05	yes
ata-miR166c-3p	rna-TRITD_5Bv1G099830-2	1283	1309	1294	-40	-27	17	1-5,1309-1305;6-7,1298-1297;9-19,1295-1285	CCGGAAUGAGGCCAGGCGGUGCUCCGA&UCGGA------CCAGGCUUCAUUCCUU	NA	2	NA	NA	0	32.5797	0	0	4.7581e-21	2.96707e-20	yes
ata-miR166c-3p	rna-TRITD_5Bv1G099830-3	1286	1312	1297	-40	-27	17	1-5,1312-1308;6-7,1301-1300;9-19,1298-1288	CCGGAAUGAGGCCAGGCGGUGCUCCGA&UCGGA------CCAGGCUUCAUUCCUU	NA	4	NA	NA	0	8.14491	0	0	2.0267e-05	2.72401e-05	yes
ata-miR166c-3p	rna-TRITD_5Bv1G127450	969	990	980	-40	-27.8	7	1-4,990-987;6-8,985-983;9-19,981-971	CCGGAAUGAAGCUGUGGACCGA&UCGGACCA-GGCUUCAUUCCUU	3	NA	NA	NA	10.6876	0	0	0	5.0763e-07	8.3976e-07	yes
ata-miR166c-3p	rna-TRITD_5Bv1G127450-3	1074	1095	1085	-40	-27.8	7	1-4,1095-1092;6-8,1090-1088;9-19,1086-1076	CCGGAAUGAAGCUGUGGACCGA&UCGGACCA-GGCUUCAUUCCUU	2	NA	NA	NA	16.0314	0	0	0	2.0333e-10	5.0325e-10	yes
ata-miR166c-3p	rna-TRITD_5Bv1G127450-4	885	906	896	-40	-27.8	7	1-4,906-903;6-8,901-899;9-19,897-887	CCGGAAUGAAGCUGUGGACCGA&UCGGACCA-GGCUUCAUUCCUU	4	NA	NA	NA	5.34379	0	0	0	0.0011173	0.00115938	yes
ata-miR166c-3p	rna-TRITD_5Bv1G211940	354	375	366	-40	-26.2	11	3-8,373-368;10-10,366-366;11-20,364-355	CAGGGGUGAGGAUGUGGUCCAU&UCGGACCAGG-CUUCAUUCCUU	NA	2	NA	NA	0	16.2898	0	0	1.3905e-10	3.70846e-10	yes
ata-miR166c-3p	rna-TRITD_5Bv1G211940-4	339	360	351	-40	-26.2	11	3-8,358-353;10-10,351-351;11-20,349-340	CAGGGGUGAGGAUGUGGUCCAU&UCGGACCAGG-CUUCAUUCCUU	NA	4	NA	NA	0	8.14491	0	0	2.0267e-05	2.72401e-05	yes
ata-miR166c-3p	rna-TRITD_5Bv1G226870	103	128	114	-40	-26.4	13	2-5,127-124;6-7,119-118;8-21,116-103	AAGGGAUGGAGCUUCGGCGUCUCCGG&UCGGA----CC-AGGCUUCAUUCCUU	NA	4	NA	NA	0	8.14491	0	0	2.0267e-05	2.72401e-05	yes
ata-miR166c-3p	rna-TRITD_6Av1G195300	1062	1083	1073	-40	-27.8	7	1-4,1083-1080;6-8,1078-1076;9-19,1074-1064	CCGGAAUGAAGCUGUGGACCGA&UCGGACCA-GGCUUCAUUCCUU	2	NA	NA	NA	16.0314	0	0	0	2.0333e-10	5.0325e-10	yes
ata-miR166c-3p	rna-TRITD_6Av1G195300-2	69	90	80	-40	-27.8	7	1-4,90-87;6-8,85-83;9-19,81-71	CCGGAAUGAAGCUGUGGACCGA&UCGGACCA-GGCUUCAUUCCUU	2	NA	4	NA	21.3752	0	7.66806	0	4.0479e-09	7.67445e-09	yes
ata-miR166c-3p	rna-TRITD_6Av1G195300-3	1062	1083	1073	-40	-27.8	7	1-4,1083-1080;6-8,1078-1076;9-19,1074-1064	CCGGAAUGAAGCUGUGGACCGA&UCGGACCA-GGCUUCAUUCCUU	2	NA	NA	NA	16.0314	0	0	0	2.0333e-10	5.0325e-10	yes
ata-miR166c-3p	rna-TRITD_6Bv1G098850-2	478	499	490	-40	-26.9	7	1-13,499-487;18-21,481-478	AAGGUGCAAAGGCCUGGUCUGA&UCGGACCAGGCUU-CAUUCCUU	4	NA	NA	NA	5.34379	0	0	0	0.0011173	0.00115938	yes
ata-miR166c-3p	rna-TRITD_6Bv1G110790-2	440	461	452	-40	-26.9	9.5	1-2,461-460;4-8,458-454;10-10,452-452;11-19,450-442	UUGGAGUGAGGACGUGGUCGGA&UCGGACCAGG-CUUCAUUCCUU	3	NA	NA	NA	10.6876	0	0	0	5.0763e-07	8.3976e-07	yes
ata-miR166c-3p	rna-TRITD_6Bv1G110790-3	431	452	443	-40	-26.9	9.5	1-2,452-451;4-8,449-445;10-10,443-443;11-19,441-433	UUGGAGUGAGGACGUGGUCGGA&UCGGACCAGG-CUUCAUUCCUU	4	NA	NA	4	5.34379	0	0	14.5611	2.9339e-06	4.62559e-06	yes
ata-miR166c-3p	rna-TRITD_6Bv1G188490	1116	1137	1127	-40	-27.8	7	1-4,1137-1134;6-8,1132-1130;9-19,1128-1118	CCGGAAUGAAGCUGUGGACCGA&UCGGACCA-GGCUUCAUUCCUU	2	NA	NA	NA	21.3752	0	0	0	7.7148e-14	2.51877e-13	yes
ata-miR166c-3p	rna-TRITD_6Bv1G188490-2	1065	1086	1076	-40	-27.8	7	1-4,1086-1083;6-8,1081-1079;9-19,1077-1067	CCGGAAUGAAGCUGUGGACCGA&UCGGACCA-GGCUUCAUUCCUU	4	NA	NA	NA	5.34379	0	0	0	0.0011173	0.00115938	yes
ata-miR166c-3p	rna-TRITD_6Bv1G227840-5	342	362	353	-40	-26.2	5.5	1-3,362-360;5-8,358-355;10-20,353-343	UAGGAAUGGAGCAUGGUACGA&UCGGACCAGGCUUCAUUCCUU	NA	NA	4	NA	0	0	7.66806	0	4.0301e-05	4.90463e-05	yes
ata-miR166c-3p	rna-TRITD_6Bv1G227840-7	342	362	353	-40	-26.2	5.5	1-3,362-360;5-8,358-355;10-20,353-343	UAGGAAUGGAGCAUGGUACGA&UCGGACCAGGCUUCAUUCCUU	NA	NA	4	NA	0	0	7.66806	0	4.0301e-05	4.90463e-05	yes
ata-miR166c-3p	rna-TRITD_6Bv1G227840-9	342	362	353	-40	-26.2	5.5	1-3,362-360;5-8,358-355;10-20,353-343	UAGGAAUGGAGCAUGGUACGA&UCGGACCAGGCUUCAUUCCUU	NA	4	NA	NA	0	8.14491	0	0	2.0267e-05	2.72401e-05	yes
ata-miR166c-3p	rna-TRITD_7Av1G094350-2	13	36	24	-40	-26.54	12.5	2-2,35-35;4-7,33-30;9-21,25-13	AAGGGGUGGAGCCGGAGGGUCGGG&UCGGACC---AGGCUUCAUUCCUU	2	NA	NA	4	16.0314	0	0	14.5611	9.6701e-07	1.57782e-06	yes
ata-miR166c-3p	rna-TRITD_7Av1G158780-3	950	971	962	-40	-27.3	10.5	3-11,969-961;13-19,958-952	ACGGAAUGGCUGUCUGGUCCAC&UCGGACCAGGC-UUCAUUCCUU	NA	4	NA	4	0	8.14491	0	14.5611	8.1251e-06	1.24873e-05	yes
ata-miR166c-3p	rna-TRITD_7Av1G158780-4	950	971	962	-40	-27.3	10.5	3-11,969-961;13-19,958-952	ACGGAAUGGCUGUCUGGUCCAC&UCGGACCAGGC-UUCAUUCCUU	NA	NA	NA	4	0	0	0	14.5611	1.7618e-09	3.36369e-09	yes
ata-miR166c-3p	rna-TRITD_7Av1G158780-6	878	899	890	-40	-27.3	10.5	3-11,897-889;13-19,886-880	ACGGAAUGGCUGUCUGGUCCAC&UCGGACCAGGC-UUCAUUCCUU	NA	4	NA	NA	0	8.14491	0	0	2.0267e-05	2.72401e-05	yes
ata-miR166c-3p	rna-TRITD_7Bv1G066330	13	36	24	-40	-26.54	12.5	2-2,35-35;4-7,33-30;9-21,25-13	AAGGGGUGGAGCCGGAGGGUCGGG&UCGGACC---AGGCUUCAUUCCUU	4	NA	NA	NA	5.34379	0	0	0	0.0011173	0.00115938	yes
ata-miR166c-3p	rna-TRITD_7Bv1G066330-2	13	36	24	-40	-26.54	12.5	2-2,35-35;4-7,33-30;9-21,25-13	AAGGGGUGGAGCCGGAGGGUCGGG&UCGGACC---AGGCUUCAUUCCUU	3	3	NA	4	10.6876	32.5797	0	14.5611	2.6161e-08	4.85781e-08	yes
ata-miR166c-3p	rna-TRITD_7Bv1G117550	950	971	962	-40	-27.3	10.5	3-11,969-961;13-19,958-952	ACGGAAUGGCUGUCUGGUCCAC&UCGGACCAGGC-UUCAUUCCUU	NA	NA	NA	4	0	0	0	14.5611	1.7618e-09	3.36369e-09	yes
ata-miR166c-3p	rna-TRITD_7Bv1G117550-2	923	944	935	-40	-27.3	10.5	3-11,942-934;13-19,931-925	ACGGAAUGGCUGUCUGGUCCAC&UCGGACCAGGC-UUCAUUCCUU	NA	4	NA	NA	0	8.14491	0	0	2.0267e-05	2.72401e-05	yes
ata-miR166c-3p	rna-TRITD_7Bv1G117550-3	950	971	962	-40	-27.3	10.5	3-11,969-961;13-19,958-952	ACGGAAUGGCUGUCUGGUCCAC&UCGGACCAGGC-UUCAUUCCUU	NA	NA	NA	4	0	0	0	14.5611	1.7618e-09	3.36369e-09	yes
ata-miR166c-3p	rna-TRITD_7Bv1G117550-4	938	959	950	-40	-27.3	10.5	3-11,957-949;13-19,946-940	ACGGAAUGGCUGUCUGGUCCAC&UCGGACCAGGC-UUCAUUCCUU	NA	4	NA	NA	0	8.14491	0	0	2.0267e-05	2.72401e-05	yes
ata-miR166c-3p	rna-TRITD_7Bv1G218790-2	467	487	478	-40	-26.5	9.5	3-7,485-481;9-20,479-468	CAGGAAUGGGGUUGGGUCCAC&UCGGACCAGGCUUCAUUCCUU	NA	NA	2	NA	0	0	23.0042	0	6.9437e-15	2.46236e-14	yes
ata-miR166c-3p	rna-TRITD_7Bv1G218790-3	458	478	469	-40	-26.5	9.5	3-7,476-472;9-20,470-459	CAGGAAUGGGGUUGGGUCCAC&UCGGACCAGGCUUCAUUCCUU	NA	NA	2	NA	0	0	23.0042	0	6.9437e-15	2.46236e-14	yes
ata-miR166c-3p	rna-TRITD_7Bv1G218790-5	455	475	466	-40	-26.5	9.5	3-7,473-469;9-20,467-456	CAGGAAUGGGGUUGGGUCCAC&UCGGACCAGGCUUCAUUCCUU	NA	NA	2	NA	0	0	30.6723	0	8.0757e-20	4.41724e-19	yes
ata-miR166c-3p	rna-TRITD_7Bv1G218790-6	434	454	445	-40	-26.5	9.5	3-7,452-448;9-20,446-435	CAGGAAUGGGGUUGGGUCCAC&UCGGACCAGGCUUCAUUCCUU	NA	NA	2	NA	0	0	15.3361	0	5.6478e-10	1.27409e-09	yes
ata-miR166d-5p	rna-TRITD_1Av1G037740-3	894	914	905	-43.2	-29.5	10	1-1,914-914;3-3,912-912;5-8,910-907;10-20,905-895	GCCCGAGCCGGAGAGCGAUGC&GGAAUGUUGUCUGGCUCGGGG	4	NA	NA	NA	5.34379	0	0	0	0.0011173	0.00115938	yes
ata-miR166d-5p	rna-TRITD_1Av1G037740-5	894	914	905	-43.2	-29.5	10	1-1,914-914;3-3,912-912;5-8,910-907;10-20,905-895	GCCCGAGCCGGAGAGCGAUGC&GGAAUGUUGUCUGGCUCGGGG	4	NA	NA	NA	5.34379	0	0	0	0.0011173	0.00115938	yes
ata-miR166d-5p	rna-TRITD_1Av1G043710-5	551	572	563	-43.2	-28.5	10	1-2,572-571;5-8,568-565;10-15,563-558;16-18,556-554;20-21,552-551	CCGCGACGCCAGGGGACACGCC&GGAAUGUUGUCUGGC-UCGGGG	NA	2	NA	NA	0	16.2898	0	0	1.3905e-10	3.70846e-10	yes
ata-miR166d-5p	rna-TRITD_1Av1G048650	210	230	221	-43.2	-28.3	9.5	1-2,230-229;5-11,226-220;13-19,218-212;21-21,210-210	CGCCGGGCCCGACGACGCGCC&GGAAUGUUGUCUGGCUCGGGG	NA	0	NA	NA	0	57.0144	0	0	7.567e-37	1.13177e-35	yes
ata-miR166d-5p	rna-TRITD_1Av1G182800-2	1572	1590	1583	-43.2	-28.1	9	1-3,1590-1588;6-11,1587-1582;12-15,1580-1577;17-21,1576-1572	CCCCG-GCCGCGACGAC--UCC&GGAAUGUUGUC-UGGCUCGGGG	4	NA	NA	NA	5.34379	0	0	0	0.0011173	0.00115938	yes
ata-miR166d-5p	rna-TRITD_1Av1G182800-3	1629	1647	1640	-43.2	-28.1	9	1-3,1647-1645;6-11,1644-1639;12-15,1637-1634;17-21,1633-1629	CCCCG-GCCGCGACGAC--UCC&GGAAUGUUGUC-UGGCUCGGGG	4	NA	NA	NA	5.34379	0	0	0	0.0011173	0.00115938	yes
ata-miR166d-5p	rna-TRITD_1Bv1G098900	234	260	251	-43.2	-29.8	16	1-3,260-258;5-10,256-251;11-14,245-242;15-21,240-234	CCCCGAGACCAGCUGCAGCGGCACUCC&GGAAUGUUGU-----CUGG-CUCGGGG	NA	NA	NA	3	0	0	0	43.6834	3.2096e-28	2.99452e-27	yes
ata-miR166d-5p	rna-TRITD_1Bv1G102010	285	304	295	-43.2	-31.7	8	1-5,304-300;7-12,298-293;14-15,291-290;17-21,289-285	CCCCG-GCGAGGCGGGGUUCC&GGAAUGUUGUCUGGCUCGGGG	NA	NA	4	NA	0	0	7.66806	0	4.0301e-05	4.90463e-05	yes
ata-miR166d-5p	rna-TRITD_1Bv1G102010-2	285	304	295	-43.2	-31.7	8	1-5,304-300;7-12,298-293;14-15,291-290;17-21,289-285	CCCCG-GCGAGGCGGGGUUCC&GGAAUGUUGUCUGGCUCGGGG	NA	NA	4	NA	0	0	7.66806	0	4.0301e-05	4.90463e-05	yes
ata-miR166d-5p	rna-TRITD_1Bv1G102010-3	285	304	295	-43.2	-31.7	8	1-5,304-300;7-12,298-293;14-15,291-290;17-21,289-285	CCCCG-GCGAGGCGGGGUUCC&GGAAUGUUGUCUGGCUCGGGG	NA	NA	4	NA	0	0	7.66806	0	4.0301e-05	4.90463e-05	yes
ata-miR166d-5p	rna-TRITD_1Bv1G122040	72	92	83	-43.2	-29	13.5	7-21,86-72	CCCUGAGCCGGACGAAGAGGA&GGAAUGUUGUCUGGCUCGGGG	NA	NA	NA	3	0	0	0	29.1223	8.0522e-19	3.8229e-18	yes
ata-miR166d-5p	rna-TRITD_1Bv1G129510	222	240	233	-43.2	-29.2	8	1-4,240-237;6-9,236-233;11-15,232-228;17-21,226-222	CCCCGCGCCGG-CGGC-UUCC&GGAAUGUUGUCUGGCUCGGGG	2	0	2	NA	26.719	195.478	107.353	0	5.1798e-61	2.48039e-59	yes
ata-miR166d-5p	rna-TRITD_1Bv1G129940-2	2010	2031	2022	-43.2	-29.2	9.5	5-14,2027-2018;15-21,2016-2010	CCUCGAGACCAGACAACGGAUG&GGAAUGUUGUCUGG-CUCGGGG	NA	NA	4	NA	0	0	7.66806	0	4.0301e-05	4.90463e-05	yes
ata-miR166d-5p	rna-TRITD_1Bv1G129940-3	2010	2031	2022	-43.2	-29.2	9.5	5-14,2027-2018;15-21,2016-2010	CCUCGAGACCAGACAACGGAUG&GGAAUGUUGUCUGG-CUCGGGG	NA	NA	4	NA	0	0	7.66806	0	4.0301e-05	4.90463e-05	yes
ata-miR166d-5p	rna-TRITD_1Bv1G129940-4	1689	1710	1701	-43.2	-29.2	9.5	5-14,1706-1697;15-21,1695-1689	CCUCGAGACCAGACAACGGAUG&GGAAUGUUGUCUGG-CUCGGGG	NA	NA	2	NA	0	0	30.6723	0	8.0757e-20	4.41724e-19	yes
ata-miR166d-5p	rna-TRITD_1Bv1G186360	380	398	389	-43.2	-29	7	1-10,398-389;13-20,388-381	GCCCGGGCC--ACGACAUUCU&GGAAUGUUGUCUGGCUCGGGG	NA	NA	NA	2	0	0	0	58.2445	1.2082e-37	1.91276e-36	yes
ata-miR166d-5p	rna-TRITD_1Bv1G191110-2	942	962	953	-43.2	-30.6	11	2-2,961-961;5-6,958-957;9-21,954-942	CCCCGAGCCGGACCUCGGGCG&GGAAUGUUGUCUGGCUCGGGG	NA	NA	NA	2	0	0	0	29.1223	8.0522e-19	3.8229e-18	yes
ata-miR166d-5p	rna-TRITD_1Bv1G191110-5	555	575	566	-43.2	-30.6	11	2-2,574-574;5-6,571-570;9-21,567-555	CCCCGAGCCGGACCUCGGGCG&GGAAUGUUGUCUGGCUCGGGG	NA	NA	NA	4	0	0	0	14.5611	1.7618e-09	3.36369e-09	yes
ata-miR166d-5p	rna-TRITD_1Bv1G203570	2628	2649	2640	-43.2	-28.5	7.5	1-2,2649-2648;4-15,2646-2635;16-19,2633-2630;21-21,2628-2628	CGUCGAGGCCGGGCAGCAUGCC&GGAAUGUUGUCUGGC-UCGGGG	NA	2	NA	NA	0	57.0144	0	0	7.567e-37	1.13177e-35	yes
ata-miR166d-5p	rna-TRITD_1Bv1G203570-2	2652	2673	2664	-43.2	-28.5	7.5	1-2,2673-2672;4-15,2670-2659;16-19,2657-2654;21-21,2652-2652	CGUCGAGGCCGGGCAGCAUGCC&GGAAUGUUGUCUGGC-UCGGGG	NA	3	NA	NA	0	32.5797	0	0	4.7581e-21	2.96707e-20	yes
ata-miR166d-5p	rna-TRITD_1Bv1G226440	159	178	170	-43.2	-31.1	7.5	2-3,177-176;6-21,174-159	CCUCGAGCCAGGCAGCC-UCA&GGAAUGUUGUCUGGCUCGGGG	3	4	2	2	21.3752	8.14491	46.0084	43.6834	2.6523e-07	4.88062e-07	yes
ata-miR166d-5p	rna-TRITD_1Bv1G226440-2	162	181	173	-43.2	-31.1	7.5	2-3,180-179;6-21,177-162	CCUCGAGCCAGGCAGCC-UCA&GGAAUGUUGUCUGGCUCGGGG	3	3	2	3	26.719	16.2898	53.6765	29.1223	2.6222e-05	3.5232e-05	yes
ata-miR166d-5p	rna-TRITD_1Bv1G226440-3	171	190	182	-43.2	-31.1	7.5	2-3,189-188;6-21,186-171	CCUCGAGCCAGGCAGCC-UCA&GGAAUGUUGUCUGGCUCGGGG	3	4	2	4	21.3752	8.14491	30.6723	14.5611	0.0018766	0.00192799	yes
ata-miR166d-5p	rna-TRITD_1Bv1G226450	159	178	170	-43.2	-31.1	7.5	2-3,177-176;6-21,174-159	CCUCGAGCCAGGCAGCC-UCA&GGAAUGUUGUCUGGCUCGGGG	3	3	2	4	10.6876	32.5797	53.6765	14.5611	4.802e-09	9.09526e-09	yes
ata-miR166d-5p	rna-TRITD_1Bv1G226450-2	162	181	173	-43.2	-31.1	7.5	2-3,180-179;6-21,177-162	CCUCGAGCCAGGCAGCC-UCA&GGAAUGUUGUCUGGCUCGGGG	3	3	3	NA	16.0314	24.4347	23.0042	0	2.8785e-05	3.86688e-05	yes
ata-miR166d-5p	rna-TRITD_1Bv1G226450-3	171	190	182	-43.2	-31.1	7.5	2-3,189-188;6-21,186-171	CCUCGAGCCAGGCAGCC-UCA&GGAAUGUUGUCUGGCUCGGGG	3	NA	2	4	10.6876	0	76.6806	14.5611	1.6891e-30	1.93528e-29	yes
ata-miR166d-5p	rna-TRITD_1Bv1G226520	171	190	182	-43.2	-31.1	7.5	2-3,189-188;6-21,186-171	CCUCGAGCCAGGCAGCC-UCA&GGAAUGUUGUCUGGCUCGGGG	3	3	2	4	10.6876	24.4347	76.6806	14.5611	3.6063e-19	1.95025e-18	yes
ata-miR166d-5p	rna-TRITD_1Bv1G226520-2	162	181	173	-43.2	-31.1	7.5	2-3,180-179;6-21,177-162	CCUCGAGCCAGGCAGCC-UCA&GGAAUGUUGUCUGGCUCGGGG	3	4	2	4	32.0628	8.14491	69.0126	14.5611	1.3429e-15	5.20587e-15	yes
ata-miR166d-5p	rna-TRITD_1Bv1G226520-3	159	178	170	-43.2	-31.1	7.5	2-3,177-176;6-21,174-159	CCUCGAGCCAGGCAGCC-UCA&GGAAUGUUGUCUGGCUCGGGG	3	4	3	4	26.719	8.14491	30.6723	14.5611	0.0009218	0.00109916	yes
ata-miR166d-5p	rna-TRITD_1Bv1G226520-4	159	178	170	-43.2	-31.1	7.5	2-3,177-176;6-21,174-159	CCUCGAGCCAGGCAGCC-UCA&GGAAUGUUGUCUGGCUCGGGG	3	4	2	4	10.6876	8.14491	53.6765	14.5611	1.143e-13	3.72368e-13	yes
ata-miR166d-5p	rna-TRITD_2Av1G019520	1011	1031	1021	-43.2	-28.1	11	5-9,1027-1023;10-15,1021-1016;17-21,1015-1011	CCCCG-GCCAGAUCAGCAACGG&GGAAUGUUG-UCUGGCUCGGGG	4	NA	2	NA	5.34379	0	38.3403	0	3.8163e-20	2.24676e-19	yes
ata-miR166d-5p	rna-TRITD_2Av1G019520-13	342	362	352	-43.2	-28.1	11	5-9,358-354;10-15,352-347;17-21,346-342	CCCCG-GCCAGAUCAGCAACGG&GGAAUGUUG-UCUGGCUCGGGG	4	NA	NA	4	5.34379	0	0	14.5611	2.9339e-06	4.62559e-06	yes
ata-miR166d-5p	rna-TRITD_2Av1G019520-15	645	665	655	-43.2	-28.1	11	5-9,661-657;10-15,655-650;17-21,649-645	CCCCG-GCCAGAUCAGCAACGG&GGAAUGUUG-UCUGGCUCGGGG	4	NA	NA	NA	5.34379	0	0	0	0.0011173	0.00115938	yes
ata-miR166d-5p	rna-TRITD_2Av1G019520-2	1011	1031	1021	-43.2	-28.1	11	5-9,1027-1023;10-15,1021-1016;17-21,1015-1011	CCCCG-GCCAGAUCAGCAACGG&GGAAUGUUG-UCUGGCUCGGGG	4	NA	3	NA	5.34379	0	15.3361	0	1.1725e-06	1.90271e-06	yes
ata-miR166d-5p	rna-TRITD_2Av1G019520-3	1011	1031	1021	-43.2	-28.1	11	5-9,1027-1023;10-15,1021-1016;17-21,1015-1011	CCCCG-GCCAGAUCAGCAACGG&GGAAUGUUG-UCUGGCUCGGGG	4	NA	4	NA	5.34379	0	7.66806	0	0.0031279	0.00315679	yes
ata-miR166d-5p	rna-TRITD_2Av1G019520-4	1011	1031	1021	-43.2	-28.1	11	5-9,1027-1023;10-15,1021-1016;17-21,1015-1011	CCCCG-GCCAGAUCAGCAACGG&GGAAUGUUG-UCUGGCUCGGGG	4	NA	NA	NA	5.34379	0	0	0	0.0011173	0.00115938	yes
ata-miR166d-5p	rna-TRITD_2Av1G019520-8	615	635	625	-43.2	-28.1	11	5-9,631-627;10-15,625-620;17-21,619-615	CCCCG-GCCAGAUCAGCAACGG&GGAAUGUUG-UCUGGCUCGGGG	3	NA	3	NA	10.6876	0	23.0042	0	2.8536e-09	5.42529e-09	yes
ata-miR166d-5p	rna-TRITD_2Av1G019520-9	999	1019	1009	-43.2	-28.1	11	5-9,1015-1011;10-15,1009-1004;17-21,1003-999	CCCCG-GCCAGAUCAGCAACGG&GGAAUGUUG-UCUGGCUCGGGG	3	NA	3	NA	16.0314	0	15.3361	0	7.0066e-07	1.15265e-06	yes
ata-miR166d-5p	rna-TRITD_2Av1G026900	487	507	499	-43.2	-28.2	11	1-2,507-506;5-7,503-501;9-12,500-497;13-21,495-487	CCCUGGGCCGAGGC-GCACGCC&GGAAUGUUGUCU-GGCUCGGGG	3	3	NA	3	10.6876	16.2898	0	29.1223	6.8771e-07	1.13309e-06	yes
ata-miR166d-5p	rna-TRITD_2Av1G026900-2	505	525	517	-43.2	-28.2	11	1-2,525-524;5-7,521-519;9-12,518-515;13-21,513-505	CCCUGGGCCGAGGC-GCACGCC&GGAAUGUUGUCU-GGCUCGGGG	3	3	4	4	16.0314	32.5797	7.66806	14.5611	0.00028699	0.000344087	yes
ata-miR166d-5p	rna-TRITD_2Av1G026900-3	505	525	517	-43.2	-28.2	11	1-2,525-524;5-7,521-519;9-12,518-515;13-21,513-505	CCCUGGGCCGAGGC-GCACGCC&GGAAUGUUGUCU-GGCUCGGGG	3	3	NA	NA	10.6876	24.4347	0	0	6.0022e-10	1.34887e-09	yes
ata-miR166d-5p	rna-TRITD_2Av1G026900-4	583	603	595	-43.2	-28.2	11	1-2,603-602;5-7,599-597;9-12,596-593;13-21,591-583	CCCUGGGCCGAGGC-GCACGCC&GGAAUGUUGUCU-GGCUCGGGG	3	4	NA	NA	42.7503	8.14491	0	0	4.2765e-21	2.85236e-20	yes
ata-miR166d-5p	rna-TRITD_2Av1G026900-5	490	510	502	-43.2	-28.2	11	1-2,510-509;5-7,506-504;9-12,503-500;13-21,498-490	CCCUGGGCCGAGGC-GCACGCC&GGAAUGUUGUCU-GGCUCGGGG	3	3	4	NA	10.6876	24.4347	7.66806	0	2.0366e-06	3.24704e-06	yes
ata-miR166d-5p	rna-TRITD_2Av1G026900-6	505	525	517	-43.2	-28.2	11	1-2,525-524;5-7,521-519;9-12,518-515;13-21,513-505	CCCUGGGCCGAGGC-GCACGCC&GGAAUGUUGUCU-GGCUCGGGG	3	3	4	NA	16.0314	16.2898	7.66806	0	0.00041101	0.000491727	yes
ata-miR166d-5p	rna-TRITD_2Av1G026900-7	505	525	517	-43.2	-28.2	11	1-2,525-524;5-7,521-519;9-12,518-515;13-21,513-505	CCCUGGGCCGAGGC-GCACGCC&GGAAUGUUGUCU-GGCUCGGGG	4	3	NA	NA	5.34379	16.2898	0	0	3.7067e-07	6.76418e-07	yes
ata-miR166d-5p	rna-TRITD_2Av1G026900-8	505	525	517	-43.2	-28.2	11	1-2,525-524;5-7,521-519;9-12,518-515;13-21,513-505	CCCUGGGCCGAGGC-GCACGCC&GGAAUGUUGUCU-GGCUCGGGG	NA	4	NA	NA	0	8.14491	0	0	2.0267e-05	2.72401e-05	yes
ata-miR166d-5p	rna-TRITD_2Av1G093220-4	40	67	54	-43.2	-28.8	12.5	1-7,67-61;8-9,59-58;10-16,54-48;17-21,44-40	CCCCGCCCGGCCGGAACCCACACAUUCC&GGAAUGU-UG---UCUGGCU---CGGGG	NA	NA	NA	0	0	0	0	43.6834	3.2096e-28	2.99452e-27	yes
ata-miR166d-5p	rna-TRITD_2Av1G093220-5	40	67	54	-43.2	-28.8	12.5	1-7,67-61;8-9,59-58;10-16,54-48;17-21,44-40	CCCCGCCCGGCCGGAACCCACACAUUCC&GGAAUGU-UG---UCUGGCU---CGGGG	NA	NA	NA	4	0	0	0	14.5611	1.7618e-09	3.36369e-09	yes
ata-miR166d-5p	rna-TRITD_2Av1G093220-6	40	67	54	-43.2	-28.8	12.5	1-7,67-61;8-9,59-58;10-16,54-48;17-21,44-40	CCCCGCCCGGCCGGAACCCACACAUUCC&GGAAUGU-UG---UCUGGCU---CGGGG	NA	NA	NA	4	0	0	0	14.5611	1.7618e-09	3.36369e-09	yes
ata-miR166d-5p	rna-TRITD_2Av1G130400-2	120	140	131	-43.2	-28.1	9.5	1-2,140-139;5-21,136-120	CUUCGGGCCGGAUGAUACGCC&GGAAUGUUGUCUGGCUCGGGG	NA	NA	2	NA	0	0	61.3445	0	1.1851e-39	2.18225e-38	yes
ata-miR166d-5p	rna-TRITD_2Av1G130400-3	120	140	131	-43.2	-28.1	9.5	1-2,140-139;5-21,136-120	CUUCGGGCCGGAUGAUACGCC&GGAAUGUUGUCUGGCUCGGGG	3	3	3	NA	10.6876	24.4347	30.6723	0	1.4486e-07	2.67117e-07	yes
ata-miR166d-5p	rna-TRITD_2Av1G187920	411	429	421	-43.2	-29.8	10	1-2,429-428;6-15,425-416;17-21,415-411	CCCCG-GCCAGGCGGCCA-CC&GGAAUGUUGUCUGGCUCGGGG	NA	2	NA	NA	0	40.7246	0	0	2.6241e-26	2.17282e-25	yes
ata-miR166d-5p	rna-TRITD_2Av1G190250	972	994	986	-43.2	-28.8	10	1-5,994-990;7-8,988-987;10-15,986-981;16-21,977-972	CCCCGACCUGCCGGA-GAGGUUCC&GGAAUGUUGUCUGGC---UCGGGG	2	NA	0	NA	96.1883	0	283.718	0	0	0	yes
ata-miR166d-5p	rna-TRITD_2Av1G200520	233	254	245	-43.2	-28.9	10.5	5-19,250-236;20-21,234-233	CCACCGAGCUGGGCAACAACGG&GGAAUGUUGUCUGGCUCGG-GG	NA	2	NA	NA	0	24.4347	0	0	8.3638e-16	3.25819e-15	yes
ata-miR166d-5p	rna-TRITD_2Av1G200520-2	206	227	218	-43.2	-28.9	10.5	5-19,223-209;20-21,207-206	CCACCGAGCUGGGCAACAACGG&GGAAUGUUGUCUGGCUCGG-GG	NA	4	NA	NA	0	8.14491	0	0	2.0267e-05	2.72401e-05	yes
ata-miR166d-5p	rna-TRITD_2Av1G200520-3	233	254	245	-43.2	-28.9	10.5	5-19,250-236;20-21,234-233	CCACCGAGCUGGGCAACAACGG&GGAAUGUUGUCUGGCUCGG-GG	NA	1	NA	NA	0	48.8695	0	0	1.4189e-31	1.70376e-30	yes
ata-miR166d-5p	rna-TRITD_2Av1G200520-4	233	254	245	-43.2	-28.9	10.5	5-19,250-236;20-21,234-233	CCACCGAGCUGGGCAACAACGG&GGAAUGUUGUCUGGCUCGG-GG	NA	4	NA	NA	0	8.14491	0	0	2.0267e-05	2.72401e-05	yes
ata-miR166d-5p	rna-TRITD_2Av1G201140	243	263	254	-43.2	-28.9	10	4-6,260-258;8-20,256-244	GCCCGAGCCGGACGUCAUCAA&GGAAUGUUGUCUGGCUCGGGG	2	3	2	3	53.4379	40.7246	76.6806	43.6834	0.0019415	0.00199454	yes
ata-miR166d-5p	rna-TRITD_2Av1G201140-2	387	407	398	-43.2	-28.9	10	4-6,404-402;8-20,400-388	GCCCGAGCCGGACGUCAUCAA&GGAAUGUUGUCUGGCUCGGGG	2	4	3	2	74.8131	8.14491	53.6765	101.928	5.265e-17	2.28304e-16	yes
ata-miR166d-5p	rna-TRITD_2Av1G210410	267	287	278	-43.2	-30	9.5	1-2,287-286;5-15,283-273;17-21,271-267	CCCCGUGCCGGGCGACGAGCU&GGAAUGUUGUCUGGCUCGGGG	NA	NA	0	NA	0	0	184.034	0	0	0	yes
ata-miR166d-5p	rna-TRITD_2Av1G250090-18	2045	2068	2057	-43.2	-29.48	12	1-4,2068-2065;6-7,2063-2062;10-17,2057-2050;18-21,2048-2045	CCCCGGAGCCAGAACCUGCCUUCC&GGAAUGU--UGUCUGGCUC-GGGG	NA	4	NA	NA	0	8.14491	0	0	2.0267e-05	2.72401e-05	yes
ata-miR166d-5p	rna-TRITD_2Av1G250090-4	2675	2698	2687	-43.2	-29.48	12	1-4,2698-2695;6-7,2693-2692;10-17,2687-2680;18-21,2678-2675	CCCCGGAGCCAGAACCUGCCUUCC&GGAAUGU--UGUCUGGCUC-GGGG	NA	4	NA	NA	0	8.14491	0	0	2.0267e-05	2.72401e-05	yes
ata-miR166d-5p	rna-TRITD_2Av1G250090-6	2744	2767	2756	-43.2	-29.48	12	1-4,2767-2764;6-7,2762-2761;10-17,2756-2749;18-21,2747-2744	CCCCGGAGCCAGAACCUGCCUUCC&GGAAUGU--UGUCUGGCUC-GGGG	NA	4	NA	NA	0	8.14491	0	0	2.0267e-05	2.72401e-05	yes
ata-miR166d-5p	rna-TRITD_2Av1G287650	353	375	367	-43.2	-28.1	10	1-3,375-373;6-12,371-365;13-19,362-356;20-21,354-353	CCGCCGAGCCCCAGACGACC-UCC&GGAAUGUUGUCU--GGCUCGG-GG	NA	3	NA	NA	0	16.2898	0	0	1.3905e-10	3.70846e-10	yes
ata-miR166d-5p	rna-TRITD_2Bv1G041250	723	745	735	-43.2	-28.1	10	1-5,745-741;7-7,739-739;8-15,737-730;18-21,726-723	CCCCAAUGCCAGGCACGGGUUCC&GGAAUGU-UGUCUGGC-UCGGGG	NA	NA	NA	4	0	0	0	14.5611	1.7618e-09	3.36369e-09	yes
ata-miR166d-5p	rna-TRITD_2Bv1G089710-10	246	264	257	-43.2	-28.2	7	1-3,264-262;6-13,261-254;14-15,252-251;17-21,250-246	CCCCG-GCACGGACAAC--UCC&GGAAUGUUGUCUG-GCUCGGGG	4	4	3	4	5.34379	8.14491	15.3361	14.5611	0.085984	0.0862387	yes
ata-miR166d-5p	rna-TRITD_2Bv1G089710-8	246	264	257	-43.2	-28.2	7	1-3,264-262;6-13,261-254;14-15,252-251;17-21,250-246	CCCCG-GCACGGACAAC--UCC&GGAAUGUUGUCUG-GCUCGGGG	3	NA	3	2	10.6876	0	15.3361	43.6834	6.3436e-13	2.01736e-12	yes
ata-miR166d-5p	rna-TRITD_2Bv1G152420-2	176	195	188	-43.2	-31.7	9.5	1-2,195-194;5-11,193-187;12-21,185-176	CCCCGGGCCACGGCGACG--CC&GGAAUGUUGUC-UGGCUCGGGG	4	NA	NA	NA	5.34379	0	0	0	0.0011173	0.00115938	yes
ata-miR166d-5p	rna-TRITD_2Bv1G156000-2	972	994	986	-43.2	-28.8	10	1-5,994-990;7-8,988-987;10-15,986-981;16-21,977-972	CCCCGACCUGCCGGA-GAGGUUCC&GGAAUGUUGUCUGGC---UCGGGG	NA	NA	NA	2	0	0	0	72.8056	4.4062e-47	1.09417e-45	yes
ata-miR166d-5p	rna-TRITD_2Bv1G164280	270	290	281	-43.2	-28.9	10	4-6,287-285;8-20,283-271	GCCCGAGCCGGACGUCAUCAA&GGAAUGUUGUCUGGCUCGGGG	3	3	2	2	37.4066	32.5797	61.3445	58.2445	0.0039812	0.00401319	yes
ata-miR166d-5p	rna-TRITD_2Bv1G216300-3	1352	1372	1363	-43.2	-29.3	9.5	5-17,1368-1356;19-21,1354-1352	CUCGGAGCCAGACGACAGUGA&GGAAUGUUGUCUGGCUCGGGG	NA	NA	NA	4	0	0	0	14.5611	1.7618e-09	3.36369e-09	yes
ata-miR166d-5p	rna-TRITD_2Bv1G239070	465	483	475	-43.2	-31.2	8	1-3,483-481;5-15,480-470;17-21,469-465	CCCCG-GCCGGAUGGCG-UCC&GGAAUGUUGUCUGGCUCGGGG	NA	NA	NA	2	0	0	0	29.1223	8.0522e-19	3.8229e-18	yes
ata-miR166d-5p	rna-TRITD_2Bv1G239070-2	675	693	685	-43.2	-31.2	8	1-3,693-691;5-15,690-680;17-21,679-675	CCCCG-GCCGGAUGGCG-UCC&GGAAUGUUGUCUGGCUCGGGG	NA	NA	NA	2	0	0	0	58.2445	1.2082e-37	1.91276e-36	yes
ata-miR166d-5p	rna-TRITD_3Av1G003450	666	685	677	-43.2	-28.4	10.5	4-7,682-679;9-21,678-666	CCCCGAGCUGGAC-GCGUCGG&GGAAUGUUGUCUGGCUCGGGG	2	NA	NA	NA	42.7503	0	0	0	1.2873e-27	1.15371e-26	yes
ata-miR166d-5p	rna-TRITD_3Av1G073050	239	260	251	-43.2	-28.8	12	4-11,257-250;13-21,247-239	CCCCGGGCUUCGGCAGCAUCGG&GGAAUGUUGUC-UGGCUCGGGG	2	2	4	3	74.8131	57.0144	7.66806	29.1223	1.4929e-13	4.85541e-13	yes
ata-miR166d-5p	rna-TRITD_3Av1G073050-2	173	194	185	-43.2	-28.8	12	4-11,191-184;13-21,181-173	CCCCGGGCUUCGGCAGCAUCGG&GGAAUGUUGUC-UGGCUCGGGG	2	2	NA	0	96.1883	40.7246	0	101.928	2.1982e-25	1.79129e-24	yes
ata-miR166d-5p	rna-TRITD_3Av1G073050-3	185	206	197	-43.2	-28.8	12	4-11,203-196;13-21,193-185	CCCCGGGCUUCGGCAGCAUCGG&GGAAUGUUGUC-UGGCUCGGGG	2	2	NA	2	85.5007	57.0144	0	58.2445	1.1892e-16	5.11964e-16	yes
ata-miR166d-5p	rna-TRITD_3Av1G073050-4	173	194	185	-43.2	-28.8	12	4-11,191-184;13-21,181-173	CCCCGGGCUUCGGCAGCAUCGG&GGAAUGUUGUC-UGGCUCGGGG	0	2	NA	2	117.563	65.1593	0	87.3668	8.4375e-24	6.06652e-23	yes
ata-miR166d-5p	rna-TRITD_3Av1G157780	116	137	127	-43.2	-28.2	11	1-5,137-133;7-8,131-130;9-11,128-126;12-15,124-121;17-21,120-116	CCCCG-GCCGUGGCUAGGGUUCC&GGAAUGUU-GUC-UGGCUCGGGG	NA	NA	2	NA	0	0	53.6765	0	1.0978e-34	1.51087e-33	yes
ata-miR166d-5p	rna-TRITD_3Av1G218270	865	889	878	-43.2	-30.4	13	1-5,889-885;6-12,882-876;13-21,873-865	CCUCGGGCCCUGGGCGACUCGUUCC&GGAAU--GUUGUCU--GGCUCGGGG	NA	NA	NA	4	0	0	0	14.5611	1.7618e-09	3.36369e-09	yes
ata-miR166d-5p	rna-TRITD_3Av1G218270-2	865	889	878	-43.2	-30.4	13	1-5,889-885;6-12,882-876;13-21,873-865	CCUCGGGCCCUGGGCGACUCGUUCC&GGAAU--GUUGUCU--GGCUCGGGG	NA	NA	NA	4	0	0	0	14.5611	1.7618e-09	3.36369e-09	yes
ata-miR166d-5p	rna-TRITD_3Av1G220640	591	613	602	-43.2	-29.4	11	1-3,613-611;4-9,608-603;11-20,601-592	GCCUGGGCCGGUCGGCAUGGUCC&GGA--AUGUUGUCUGGCUCGGGG	4	NA	NA	NA	5.34379	0	0	0	0.0011173	0.00115938	yes
ata-miR166d-5p	rna-TRITD_3Av1G230800	464	486	477	-43.2	-29.3	8	1-4,486-483;6-10,481-477;12-19,474-467;20-21,465-464	CCACCGAGCCAUCACAGCUUUCC&GGAAUGUUGU-CUGGCUCGG-GG	2	2	NA	NA	64.1255	81.4491	0	0	3.0535e-32	3.90827e-31	yes
ata-miR166d-5p	rna-TRITD_3Av1G241350	18	39	29	-43.2	-28.5	11	1-2,39-38;5-6,34-33;8-15,31-24;17-21,22-18	CCCCGCGCCAGACGCCGGCGCC&GG-AAUGUUGUCUGGCUCGGGG	3	NA	NA	NA	10.6876	0	0	0	5.0763e-07	8.3976e-07	yes
ata-miR166d-5p	rna-TRITD_3Av1G241350-2	18	39	29	-43.2	-28.5	11	1-2,39-38;5-6,34-33;8-15,31-24;17-21,22-18	CCCCGCGCCAGACGCCGGCGCC&GG-AAUGUUGUCUGGCUCGGGG	3	NA	NA	NA	16.0314	0	0	0	2.0333e-10	5.0325e-10	yes
ata-miR166d-5p	rna-TRITD_3Av1G253540	364	386	377	-43.2	-31.2	11.5	1-2,386-385;5-15,382-372;16-21,369-364	CCCCGGCUGCCGGGCGGCGCGCC&GGAAUGUUGUCUGGC--UCGGGG	NA	NA	NA	4	0	0	0	14.5611	1.7618e-09	3.36369e-09	yes
ata-miR166d-5p	rna-TRITD_3Av1G269620-2	1254	1273	1264	-43.2	-28.1	12	6-13,1268-1261;15-21,1260-1254	CCCCGAG-CAGACGGCGAGGG&GGAAUGUUGUCUGGCUCGGGG	2	3	2	NA	32.0628	32.5797	61.3445	0	6.3872e-13	2.03114e-12	yes
ata-miR166d-5p	rna-TRITD_3Av1G269620-3	1368	1387	1378	-43.2	-28.1	12	6-13,1382-1375;15-21,1374-1368	CCCCGAG-CAGACGGCGAGGG&GGAAUGUUGUCUGGCUCGGGG	3	3	2	NA	10.6876	24.4347	46.0084	0	1.3547e-12	4.26097e-12	yes
ata-miR166d-5p	rna-TRITD_3Bv1G004850	3	24	14	-43.2	-28.6	8.5	1-3,24-22;5-17,19-7;19-20,5-4	GCCGGAGUCGGACAACGACUCC&GGA-AUGUUGUCUGGCUCGGGG	NA	4	NA	NA	0	8.14491	0	0	2.0267e-05	2.72401e-05	yes
ata-miR166d-5p	rna-TRITD_3Bv1G017650	219	238	230	-43.2	-30.4	6	1-1,238-238;3-4,236-235;6-21,234-219	CUCCGAGCUAGACAGC-UUGC&GGAAUGUUGUCUGGCUCGGGG	NA	NA	3	NA	0	0	15.3361	0	5.6478e-10	1.27409e-09	yes
ata-miR166d-5p	rna-TRITD_3Bv1G017650-2	195	214	206	-43.2	-30.4	6	1-1,214-214;3-4,212-211;6-21,210-195	CUCCGAGCUAGACAGC-UUGC&GGAAUGUUGUCUGGCUCGGGG	NA	NA	2	NA	0	0	30.6723	0	8.0757e-20	4.41724e-19	yes
ata-miR166d-5p	rna-TRITD_3Bv1G017650-3	216	235	227	-43.2	-30.4	6	1-1,235-235;3-4,233-232;6-21,231-216	CUCCGAGCUAGACAGC-UUGC&GGAAUGUUGUCUGGCUCGGGG	NA	NA	2	NA	0	0	53.6765	0	1.0978e-34	1.51087e-33	yes
ata-miR166d-5p	rna-TRITD_3Bv1G017650-4	207	226	218	-43.2	-30.4	6	1-1,226-226;3-4,224-223;6-21,222-207	CUCCGAGCUAGACAGC-UUGC&GGAAUGUUGUCUGGCUCGGGG	NA	NA	2	4	0	0	30.6723	14.5611	2.9623e-12	9.22935e-12	yes
ata-miR166d-5p	rna-TRITD_3Bv1G076780	384	405	396	-43.2	-29.4	12.5	6-16,400-390;17-21,388-384	CCCCGUGGCCAGGCAGCCGGAG&GGAAUGUUGUCUGGCU-CGGGG	4	NA	NA	NA	5.34379	0	0	0	0.0011173	0.00115938	yes
ata-miR166d-5p	rna-TRITD_3Bv1G163530	653	679	664	-43.2	-28.9	19.5	1-3,679-677;6-9,669-666;10-20,664-654	GCCCGGGCCAGGCCGACUACUGGGUCC&GGA-----AUGUUG-UCUGGCUCGGGG	NA	3	NA	2	0	24.4347	0	72.8056	2.6311e-31	3.14931e-30	yes
ata-miR166d-5p	rna-TRITD_3Bv1G172090	591	615	605	-43.2	-34.6	12	1-3,615-613;5-12,610-603;13-21,599-591	CCCCGAGCCCGAGGACAACGGCUCC&GGA-AUGUUGUCU---GGCUCGGGG	NA	NA	4	NA	0	0	7.66806	0	4.0301e-05	4.90463e-05	yes
ata-miR166d-5p	rna-TRITD_3Bv1G173360	336	356	347	-43.2	-28.6	9	1-3,356-354;4-9,352-347;11-16,346-341;18-21,339-336	CCCCAAGCCGG-CGGCGUCUCC&GGA-AUGUUGUCUGGCUCGGGG	NA	NA	NA	3	0	0	0	29.1223	8.0522e-19	3.8229e-18	yes
ata-miR166d-5p	rna-TRITD_3Bv1G194060	2691	2711	2702	-43.2	-29.9	5	1-9,2711-2703;11-11,2701-2701;13-21,2699-2691	CUCCGAGCUUGCCAACAUUCC&GGAAUGUUGUCUGGCUCGGGG	NA	NA	3	NA	0	0	15.3361	0	5.6478e-10	1.27409e-09	yes
ata-miR166d-5p	rna-TRITD_3Bv1G194060-2	2988	3008	2999	-43.2	-29.9	5	1-9,3008-3000;11-11,2998-2998;13-21,2996-2988	CUCCGAGCUUGCCAACAUUCC&GGAAUGUUGUCUGGCUCGGGG	NA	NA	4	NA	0	0	7.66806	0	4.0301e-05	4.90463e-05	yes
ata-miR166d-5p	rna-TRITD_3Bv1G203060	1154	1178	1169	-43.2	-28.5	11	1-2,1178-1177;5-11,1174-1168;12-16,1166-1162;17-21,1158-1154	CCCUGCAUGGCCAGGACAGCAAGCC&GGAAUGUUGUC-UGGCU---CGGGG	NA	NA	0	NA	0	0	184.034	0	0	0	yes
ata-miR166d-5p	rna-TRITD_3Bv1G217150	452	474	465	-43.2	-28.9	11	1-3,474-472;6-10,469-465;12-19,462-455;20-21,453-452	CCACCGAGCCAUCGCAGCUCUCC&GGAAUGUUGU-CUGGCUCGG-GG	2	2	NA	NA	101.532	293.217	0	0	0	0	yes
ata-miR166d-5p	rna-TRITD_3Bv1G232810	18	39	29	-43.2	-28.5	11	1-2,39-38;5-6,34-33;8-15,31-24;17-21,22-18	CCCCGCGCCAGACGCCGGCGCC&GG-AAUGUUGUCUGGCUCGGGG	3	NA	NA	NA	10.6876	0	0	0	5.0763e-07	8.3976e-07	yes
ata-miR166d-5p	rna-TRITD_3Bv1G247000	376	398	389	-43.2	-31.2	11.5	1-2,398-397;5-15,394-384;16-21,381-376	CCCCGGCUGCCGGGCGGCGCGCC&GGAAUGUUGUCUGGC--UCGGGG	NA	NA	NA	2	0	0	0	43.6834	3.2096e-28	2.99452e-27	yes
ata-miR166d-5p	rna-TRITD_3Bv1G262570	761	782	772	-43.2	-28.3	14	6-9,777-774;10-21,772-761	CCCUGGGCCAGAGCGGCGACGA&GGAAUGUUG-UCUGGCUCGGGG	4	NA	NA	NA	5.34379	0	0	0	0.0011173	0.00115938	yes
ata-miR166d-5p	rna-TRITD_3Bv1G277370	1056	1076	1067	-43.2	-28.4	7	1-1,1076-1076;4-16,1073-1061;18-19,1060-1059;20-21,1057-1056	CCACC-AGCCGGACAACAUCAC&GGAAUGUUGUCUGGCUCGG-GG	NA	3	NA	NA	0	16.2898	0	0	1.3905e-10	3.70846e-10	yes
ata-miR166d-5p	rna-TRITD_4Av1G010550-2	24	45	35	-43.2	-29.42	12	1-3,45-43;7-8,38-37;10-20,35-25	GCCCGAGCCGGAGAAGAAGUCC&GGA-AUGUUGUCUGGCUCGGGG	NA	3	NA	NA	0	16.2898	0	0	1.3905e-10	3.70846e-10	yes
ata-miR166d-5p	rna-TRITD_4Av1G041060	180	199	191	-43.2	-31.9	5.5	1-5,199-195;7-11,194-190;13-21,188-180	CCCCGAGCUCGACAA-GUUCC&GGAAUGUUGUCUGGCUCGGGG	NA	NA	4	NA	0	0	7.66806	0	4.0301e-05	4.90463e-05	yes
ata-miR166d-5p	rna-TRITD_4Av1G045640	252	272	264	-43.2	-29.3	9.5	1-2,272-271;5-9,268-264;11-15,263-259;16-21,257-252	CCCCGGCGCCGG-CGACAAGCC&GGAAUGUUGUCUGGC-UCGGGG	NA	NA	NA	4	0	0	0	14.5611	1.7618e-09	3.36369e-09	yes
ata-miR166d-5p	rna-TRITD_4Av1G045640-2	306	326	318	-43.2	-29.3	9.5	1-2,326-325;5-9,322-318;11-15,317-313;16-21,311-306	CCCCGGCGCCGG-CGACAAGCC&GGAAUGUUGUCUGGC-UCGGGG	NA	NA	NA	4	0	0	0	14.5611	1.7618e-09	3.36369e-09	yes
ata-miR166d-5p	rna-TRITD_4Av1G045640-3	195	215	207	-43.2	-29.3	9.5	1-2,215-214;5-9,211-207;11-15,206-202;16-21,200-195	CCCCGGCGCCGG-CGACAAGCC&GGAAUGUUGUCUGGC-UCGGGG	NA	NA	NA	4	0	0	0	14.5611	1.7618e-09	3.36369e-09	yes
ata-miR166d-5p	rna-TRITD_4Av1G145500	158	178	169	-43.2	-28.4	8	1-6,178-173;8-12,171-167;13-15,165-163;17-21,162-158	CCCCG-GCCAAGAUGCCGUUCC&GGAAUGUUGUCU-GGCUCGGGG	NA	4	NA	NA	0	8.14491	0	0	2.0267e-05	2.72401e-05	yes
ata-miR166d-5p	rna-TRITD_4Av1G145500-2	548	568	559	-43.2	-28.4	8	1-6,568-563;8-12,561-557;13-15,555-553;17-21,552-548	CCCCG-GCCAAGAUGCCGUUCC&GGAAUGUUGUCU-GGCUCGGGG	NA	2	NA	NA	0	32.5797	0	0	4.7581e-21	2.96707e-20	yes
ata-miR166d-5p	rna-TRITD_4Av1G145500-3	602	622	613	-43.2	-28.4	8	1-6,622-617;8-12,615-611;13-15,609-607;17-21,606-602	CCCCG-GCCAAGAUGCCGUUCC&GGAAUGUUGUCU-GGCUCGGGG	NA	2	NA	NA	0	48.8695	0	0	1.4189e-31	1.70376e-30	yes
ata-miR166d-5p	rna-TRITD_4Av1G146130-3	1438	1458	1450	-43.2	-28.5	5.5	1-9,1458-1450;11-13,1449-1447;14-17,1445-1442;19-21,1440-1438	CCUGGAGCGCAG-CAACAUUUC&GGAAUGUUGUCUG-GCUCGGGG	NA	NA	NA	2	0	0	0	29.1223	8.0522e-19	3.8229e-18	yes
ata-miR166d-5p	rna-TRITD_4Av1G155460-2	310	330	323	-43.2	-29.6	11	1-3,330-328;6-12,327-321;13-20,318-311	GCCCGAGCCAUGGACGAC--UCC&GGAAUGUUGUCU--GGCUCGGGG	4	NA	NA	NA	5.34379	0	0	0	0.0011173	0.00115938	yes
ata-miR166d-5p	rna-TRITD_4Av1G155810	20	40	32	-43.2	-28.2	9	1-3,40-38;5-6,37-36;8-15,34-27;16-20,25-21	GCCCGACGCCGGGCACCG-UCC&GGAAUGUUGUCUGGC-UCGGGG	4	NA	NA	NA	5.34379	0	0	0	0.0011173	0.00115938	yes
ata-miR166d-5p	rna-TRITD_4Av1G155830	20	40	32	-43.2	-28.2	9	1-3,40-38;5-6,37-36;8-15,34-27;16-20,25-21	GCCCGACGCCGGGCACCG-UCC&GGAAUGUUGUCUGGC-UCGGGG	3	NA	NA	NA	10.6876	0	0	0	5.0763e-07	8.3976e-07	yes
ata-miR166d-5p	rna-TRITD_4Av1G194750-3	128	148	139	-43.2	-28.9	8.5	1-4,148-145;6-6,143-143;8-20,141-129	GCCUGAGCCGGGCGUCCUUCC&GGAAUGUUGUCUGGCUCGGGG	4	NA	NA	NA	5.34379	0	0	0	0.0011173	0.00115938	yes
ata-miR166d-5p	rna-TRITD_4Av1G235140	1802	1822	1814	-43.2	-29.7	9	2-7,1821-1816;9-11,1815-1813;12-20,1811-1803	GCCCGAGCCACGGC-GCGUUCG&GGAAUGUUGUC-UGGCUCGGGG	NA	0	2	3	0	293.217	168.697	58.2445	2.4101e-83	2.35448e-81	yes
ata-miR166d-5p	rna-TRITD_4Bv1G013650-2	685	705	697	-43.2	-28.1	7.5	2-4,704-702;6-9,701-698;11-18,696-689;19-21,687-685	CCCGCGGGCCAGUCGAC-UUCA&GGAAUGUUGUCUGGCUCG-GGG	3	NA	NA	NA	10.6876	0	0	0	5.0763e-07	8.3976e-07	yes
ata-miR166d-5p	rna-TRITD_4Bv1G056610	20	40	32	-43.2	-28.2	9	1-3,40-38;5-6,37-36;8-15,34-27;16-20,25-21	GCCCGACGCCGGGCACCG-UCC&GGAAUGUUGUCUGGC-UCGGGG	4	NA	NA	NA	5.34379	0	0	0	0.0011173	0.00115938	yes
ata-miR166d-5p	rna-TRITD_4Bv1G057760-2	1327	1347	1339	-43.2	-28.5	5.5	1-9,1347-1339;11-13,1338-1336;14-17,1334-1331;19-21,1329-1327	CCUGGAGCGCAG-CAACAUUUC&GGAAUGUUGUCUG-GCUCGGGG	NA	NA	NA	4	0	0	0	14.5611	1.7618e-09	3.36369e-09	yes
ata-miR166d-5p	rna-TRITD_4Bv1G057760-4	1279	1299	1291	-43.2	-28.5	5.5	1-9,1299-1291;11-13,1290-1288;14-17,1286-1283;19-21,1281-1279	CCUGGAGCGCAG-CAACAUUUC&GGAAUGUUGUCUG-GCUCGGGG	NA	NA	NA	4	0	0	0	14.5611	1.7618e-09	3.36369e-09	yes
ata-miR166d-5p	rna-TRITD_4Bv1G057760-5	1249	1269	1261	-43.2	-28.5	5.5	1-9,1269-1261;11-13,1260-1258;14-17,1256-1253;19-21,1251-1249	CCUGGAGCGCAG-CAACAUUUC&GGAAUGUUGUCUG-GCUCGGGG	NA	NA	NA	4	0	0	0	14.5611	1.7618e-09	3.36369e-09	yes
ata-miR166d-5p	rna-TRITD_4Bv1G120830	306	326	318	-43.2	-29.3	9.5	1-2,326-325;5-9,322-318;11-15,317-313;16-21,311-306	CCCCGGCGCCGG-CGACAAGCC&GGAAUGUUGUCUGGC-UCGGGG	NA	NA	NA	4	0	0	0	14.5611	1.7618e-09	3.36369e-09	yes
ata-miR166d-5p	rna-TRITD_4Bv1G146820	143	163	155	-43.2	-29.5	10.5	1-4,163-160;6-10,159-155;13-21,151-143	CCCCGGGCCUCCACGGC-UUCC&GGAAUGUUGU-CUGGCUCGGGG	4	NA	NA	NA	5.34379	0	0	0	0.0011173	0.00115938	yes
ata-miR166d-5p	rna-TRITD_4Bv1G183630-7	381	403	393	-43.2	-29.4	8.5	1-3,403-401;4-8,399-395;10-15,393-388;16-21,386-381	CCCCGGCGCCGGGAAGCAUCUCC&GGA-AUGUUGUCUGGC-UCGGGG	NA	4	NA	NA	0	8.14491	0	0	2.0267e-05	2.72401e-05	yes
ata-miR166d-5p	rna-TRITD_4Bv1G183630-8	453	475	465	-43.2	-29.4	8.5	1-3,475-473;4-8,471-467;10-15,465-460;16-21,458-453	CCCCGGCGCCGGGAAGCAUCUCC&GGA-AUGUUGUCUGGC-UCGGGG	NA	4	NA	NA	0	8.14491	0	0	2.0267e-05	2.72401e-05	yes
ata-miR166d-5p	rna-TRITD_5Av1G203860	770	794	785	-43.2	-29.3	15.5	1-2,794-793;4-12,791-783;13-20,778-771	UCCCGGGCCUUCAGGGCGACGUGCC&GGAAUGUUGUCU----GGCUCGGGG	2	4	NA	NA	26.719	8.14491	0	0	8.1328e-12	2.50084e-11	yes
ata-miR166d-5p	rna-TRITD_5Av1G203860-4	605	629	620	-43.2	-29.3	15.5	1-2,629-628;4-12,626-618;13-20,613-606	UCCCGGGCCUUCAGGGCGACGUGCC&GGAAUGUUGUCU----GGCUCGGGG	2	4	NA	NA	16.0314	8.14491	0	0	1.9166e-06	3.06828e-06	yes
ata-miR166d-5p	rna-TRITD_5Av1G203860-5	314	338	329	-43.2	-29.3	15.5	1-2,338-337;4-12,335-327;13-20,322-315	UCCCGGGCCUUCAGGGCGACGUGCC&GGAAUGUUGUCU----GGCUCGGGG	2	NA	NA	NA	32.0628	0	0	0	1.0251e-20	6.1103e-20	yes
ata-miR166d-5p	rna-TRITD_5Av1G226200-2	310	330	321	-43.2	-29	10	1-2,330-329;5-15,326-316;17-20,314-311	ACCCGCGCCGGGCAGCGCACC&GGAAUGUUGUCUGGCUCGGGG	3	NA	NA	NA	16.0314	0	0	0	2.0333e-10	5.0325e-10	yes
ata-miR166d-5p	rna-TRITD_5Av1G226200-3	28	48	39	-43.2	-29	10	1-2,48-47;5-15,44-34;17-20,32-29	ACCCGCGCCGGGCAGCGCACC&GGAAUGUUGUCUGGCUCGGGG	3	NA	NA	NA	10.6876	0	0	0	5.0763e-07	8.3976e-07	yes
ata-miR166d-5p	rna-TRITD_5Av1G238640-7	543	565	555	-43.2	-29.4	8.5	1-3,565-563;4-8,561-557;10-15,555-550;16-21,548-543	CCCCGGCGCCGGGAAGCAUCUCC&GGA-AUGUUGUCUGGC-UCGGGG	NA	4	NA	NA	0	8.14491	0	0	2.0267e-05	2.72401e-05	yes
ata-miR166d-5p	rna-TRITD_5Bv1G033560	416	434	425	-43.2	-29	7	1-10,434-425;13-20,424-417	GCCCGGGCC--ACGACAUUCU&GGAAUGUUGUCUGGCUCGGGG	NA	NA	NA	2	0	0	0	43.6834	3.2096e-28	2.99452e-27	yes
ata-miR166d-5p	rna-TRITD_5Bv1G048250	1743	1761	1754	-43.2	-28.96	13	1-2,1761-1760;8-8,1756-1756;10-21,1754-1743	CCCCGAGCCAGAGGUGA--CC&GGAAUGUUGUCUGGCUCGGGG	NA	2	NA	NA	0	32.5797	0	0	4.7581e-21	2.96707e-20	yes
ata-miR166d-5p	rna-TRITD_5Bv1G048250-2	1596	1614	1607	-43.2	-28.96	13	1-2,1614-1613;8-8,1609-1609;10-21,1607-1596	CCCCGAGCCAGAGGUGA--CC&GGAAUGUUGUCUGGCUCGGGG	NA	2	NA	NA	0	48.8695	0	0	1.4189e-31	1.70376e-30	yes
ata-miR166d-5p	rna-TRITD_5Bv1G109210	39	59	50	-43.2	-31.4	9.5	1-2,59-58;4-5,56-55;7-11,53-49;13-21,47-39	CCCCGGGCCCGGCGAGGUGCC&GGAAUGUUGUCUGGCUCGGGG	4	NA	NA	NA	5.34379	0	0	0	0.0011173	0.00115938	yes
ata-miR166d-5p	rna-TRITD_5Bv1G202990	444	467	457	-43.2	-29.9	9	2-9,466-459;10-11,457-456;12-15,454-451;16-21,449-444	CCCCGAGGCCAUGGCCGACGUUCG&GGAAUGUUG-UC-UGGC-UCGGGG	NA	2	NA	NA	0	48.8695	0	0	1.4189e-31	1.70376e-30	yes
ata-miR166d-5p	rna-TRITD_5Bv1G202990-2	444	467	457	-43.2	-29.9	9	2-9,466-459;10-11,457-456;12-15,454-451;16-21,449-444	CCCCGAGGCCAUGGCCGACGUUCG&GGAAUGUUG-UC-UGGC-UCGGGG	NA	2	NA	NA	0	24.4347	0	0	8.3638e-16	3.25819e-15	yes
ata-miR166d-5p	rna-TRITD_5Bv1G202990-3	444	467	457	-43.2	-29.9	9	2-9,466-459;10-11,457-456;12-15,454-451;16-21,449-444	CCCCGAGGCCAUGGCCGACGUUCG&GGAAUGUUG-UC-UGGC-UCGGGG	NA	2	NA	NA	0	32.5797	0	0	4.7581e-21	2.96707e-20	yes
ata-miR166d-5p	rna-TRITD_5Bv1G202990-4	39	62	52	-43.2	-29.9	9	2-9,61-54;10-11,52-51;12-15,49-46;16-21,44-39	CCCCGAGGCCAUGGCCGACGUUCG&GGAAUGUUG-UC-UGGC-UCGGGG	NA	2	NA	NA	0	40.7246	0	0	2.6241e-26	2.17282e-25	yes
ata-miR166d-5p	rna-TRITD_5Bv1G205580	62	90	78	-43.2	-28.8	14.5	1-3,90-88;4-7,86-83;8-16,80-72;17-21,66-62	CCCCGGCGCCGGCCGGACGCCGCAUGUCC&GGA-AUGU--UGUCUGGCU-----CGGGG	3	NA	NA	NA	21.3752	0	0	0	7.7148e-14	2.51877e-13	yes
ata-miR166d-5p	rna-TRITD_5Bv1G214030	1264	1288	1279	-43.2	-30.4	11.5	2-11,1287-1278;12-18,1274-1268;19-21,1266-1264	CCCGCGGGCCACCCGGCGACGUUCG&GGAAUGUUGUC---UGGCUCG-GGG	3	NA	NA	NA	10.6876	0	0	0	5.0763e-07	8.3976e-07	yes
ata-miR166d-5p	rna-TRITD_5Bv1G249000	1151	1177	1163	-43.2	-30.3	14	1-4,1177-1174;5-7,1171-1169;8-19,1165-1154;20-21,1152-1151	CCGCCGAGCCGGGCACCUGCAGCUUCC&GGAA--UGU---UGUCUGGCUCGG-GG	3	NA	NA	NA	10.6876	0	0	0	5.0763e-07	8.3976e-07	yes
ata-miR166d-5p	rna-TRITD_5Bv1G249000-2	932	958	944	-43.2	-30.3	14	1-4,958-955;5-7,952-950;8-19,946-935;20-21,933-932	CCGCCGAGCCGGGCACCUGCAGCUUCC&GGAA--UGU---UGUCUGGCUCGG-GG	3	NA	NA	NA	10.6876	0	0	0	5.0763e-07	8.3976e-07	yes
ata-miR166d-5p	rna-TRITD_5Bv1G249000-3	932	958	944	-43.2	-30.3	14	1-4,958-955;5-7,952-950;8-19,946-935;20-21,933-932	CCGCCGAGCCGGGCACCUGCAGCUUCC&GGAA--UGU---UGUCUGGCUCGG-GG	3	NA	NA	NA	10.6876	0	0	0	5.0763e-07	8.3976e-07	yes
ata-miR166d-5p	rna-TRITD_5Bv1G249000-4	635	661	647	-43.2	-30.3	14	1-4,661-658;5-7,655-653;8-19,649-638;20-21,636-635	CCGCCGAGCCGGGCACCUGCAGCUUCC&GGAA--UGU---UGUCUGGCUCGG-GG	2	NA	NA	NA	10.6876	0	0	0	5.0763e-07	8.3976e-07	yes
ata-miR166d-5p	rna-TRITD_6Av1G000650-3	312	332	323	-43.2	-28.4	9	1-2,332-331;5-11,328-322;12-14,320-318;16-21,317-312	CCCCGA-CCACGACGACGCGCC&GGAAUGUUGUC-UGGCUCGGGG	NA	NA	NA	4	0	0	0	14.5611	1.7618e-09	3.36369e-09	yes
ata-miR166d-5p	rna-TRITD_6Av1G000650-8	87	107	98	-43.2	-28.4	9	1-2,107-106;5-11,103-97;12-14,95-93;16-21,92-87	CCCCGA-CCACGACGACGCGCC&GGAAUGUUGUC-UGGCUCGGGG	4	NA	NA	NA	5.34379	0	0	0	0.0011173	0.00115938	yes
ata-miR166d-5p	rna-TRITD_6Av1G007920-2	1206	1225	1217	-43.2	-28.1	8	1-4,1225-1222;6-9,1221-1218;11-19,1216-1208	GGCCGAGCCGGCCAGC-UUCC&GGAAUGUUGUCUGGCUCGGGG	NA	3	NA	NA	0	16.2898	0	0	1.3905e-10	3.70846e-10	yes
ata-miR166d-5p	rna-TRITD_6Av1G007920-5	603	622	614	-43.2	-28.1	8	1-4,622-619;6-9,618-615;11-19,613-605	GGCCGAGCCGGCCAGC-UUCC&GGAAUGUUGUCUGGCUCGGGG	NA	4	NA	NA	0	8.14491	0	0	2.0267e-05	2.72401e-05	yes
ata-miR166d-5p	rna-TRITD_6Av1G007920-6	603	622	614	-43.2	-28.1	8	1-4,622-619;6-9,618-615;11-19,613-605	GGCCGAGCCGGCCAGC-UUCC&GGAAUGUUGUCUGGCUCGGGG	NA	4	NA	NA	0	8.14491	0	0	2.0267e-05	2.72401e-05	yes
ata-miR166d-5p	rna-TRITD_6Av1G012920	120	142	132	-43.2	-28.22	12	1-3,142-140;7-13,135-129;14-21,127-120	CCCCGGGUGCAGGCAGAGCGUCC&GGA-AUGUUGUCUG-GCUCGGGG	NA	2	NA	NA	0	57.0144	0	0	7.567e-37	1.13177e-35	yes
ata-miR166d-5p	rna-TRITD_6Av1G012920-2	120	142	132	-43.2	-28.22	12	1-3,142-140;7-13,135-129;14-21,127-120	CCCCGGGUGCAGGCAGAGCGUCC&GGA-AUGUUGUCUG-GCUCGGGG	NA	2	NA	NA	0	89.5941	0	0	5.6447e-58	2.36682e-56	yes
ata-miR166d-5p	rna-TRITD_6Av1G013180-2	702	722	713	-43.2	-29.6	10	1-2,722-721;5-6,718-717;9-21,714-702	CCCCGGGCUGGACCUCAACCC&GGAAUGUUGUCUGGCUCGGGG	NA	4	4	NA	0	8.14491	7.66806	0	0.0012219	0.0012592	yes
ata-miR166d-5p	rna-TRITD_6Av1G013180-4	573	593	584	-43.2	-29.6	10	1-2,593-592;5-6,589-588;9-21,585-573	CCCCGGGCUGGACCUCAACCC&GGAAUGUUGUCUGGCUCGGGG	NA	4	NA	NA	0	8.14491	0	0	2.0267e-05	2.72401e-05	yes
ata-miR166d-5p	rna-TRITD_6Av1G169930	330	351	341	-43.2	-28.4	10.5	1-2,351-350;5-11,346-340;13-20,338-331	GCUCGAGCCCGACAGCAGCACC&GG-AAUGUUGUCUGGCUCGGGG	NA	2	NA	NA	0	24.4347	0	0	8.3638e-16	3.25819e-15	yes
ata-miR166d-5p	rna-TRITD_6Av1G169930-2	330	351	341	-43.2	-28.4	10.5	1-2,351-350;5-11,346-340;13-20,338-331	GCUCGAGCCCGACAGCAGCACC&GG-AAUGUUGUCUGGCUCGGGG	NA	2	NA	NA	0	32.5797	0	0	4.7581e-21	2.96707e-20	yes
ata-miR166d-5p	rna-TRITD_6Av1G169930-3	276	297	287	-43.2	-28.4	10.5	1-2,297-296;5-11,292-286;13-20,284-277	GCUCGAGCCCGACAGCAGCACC&GG-AAUGUUGUCUGGCUCGGGG	NA	0	NA	NA	0	65.1593	0	0	3.9949e-42	8.25613e-41	yes
ata-miR166d-5p	rna-TRITD_6Av1G181790	843	862	854	-43.2	-30.1	8	1-3,862-860;5-13,859-851;15-15,849-849;17-21,847-843	CCCCGUGGCGGGCGGCA-UCC&GGAAUGUUGUCUGGCUCGGGG	3	NA	NA	NA	10.6876	0	0	0	5.0763e-07	8.3976e-07	yes
ata-miR166d-5p	rna-TRITD_6Av1G205580-3	1059	1078	1070	-43.2	-29.2	10.5	1-2,1078-1077;5-5,1075-1075;7-19,1073-1061;21-21,1059-1059	CGCCGGGCCGGGCAAGGG-CC&GGAAUGUUGUCUGGCUCGGGG	NA	NA	NA	4	0	0	0	14.5611	1.7618e-09	3.36369e-09	yes
ata-miR166d-5p	rna-TRITD_6Av1G205580-4	57	76	68	-43.2	-29.2	10.5	1-2,76-75;5-5,73-73;7-19,71-59;21-21,57-57	CGCCGGGCCGGGCAAGGG-CC&GGAAUGUUGUCUGGCUCGGGG	NA	NA	NA	2	0	0	0	72.8056	4.4062e-47	1.09417e-45	yes
ata-miR166d-5p	rna-TRITD_6Bv1G000830-7	87	107	98	-43.2	-28.4	9	1-2,107-106;5-11,103-97;12-14,95-93;16-21,92-87	CCCCGA-CCACGACGACGCGCC&GGAAUGUUGUC-UGGCUCGGGG	4	NA	NA	NA	5.34379	0	0	0	0.0011173	0.00115938	yes
ata-miR166d-5p	rna-TRITD_6Bv1G012280	1206	1225	1217	-43.2	-30	7	1-4,1225-1222;6-9,1221-1218;11-19,1216-1208;21-21,1206-1206	CGCCGAGCCGGCCAGC-UUCC&GGAAUGUUGUCUGGCUCGGGG	4	NA	NA	4	5.34379	0	0	14.5611	2.9339e-06	4.62559e-06	yes
ata-miR166d-5p	rna-TRITD_6Bv1G012280-10	1206	1225	1217	-43.2	-30	7	1-4,1225-1222;6-9,1221-1218;11-19,1216-1208;21-21,1206-1206	CGCCGAGCCGGCCAGC-UUCC&GGAAUGUUGUCUGGCUCGGGG	NA	4	NA	NA	0	8.14491	0	0	2.0267e-05	2.72401e-05	yes
ata-miR166d-5p	rna-TRITD_6Bv1G012280-12	603	622	614	-43.2	-30	7	1-4,622-619;6-9,618-615;11-19,613-605;21-21,603-603	CGCCGAGCCGGCCAGC-UUCC&GGAAUGUUGUCUGGCUCGGGG	4	NA	NA	NA	5.34379	0	0	0	0.0011173	0.00115938	yes
ata-miR166d-5p	rna-TRITD_6Bv1G012280-13	1197	1216	1208	-43.2	-30	7	1-4,1216-1213;6-9,1212-1209;11-19,1207-1199;21-21,1197-1197	CGCCGAGCCGGCCAGC-UUCC&GGAAUGUUGUCUGGCUCGGGG	NA	4	NA	NA	0	8.14491	0	0	2.0267e-05	2.72401e-05	yes
ata-miR166d-5p	rna-TRITD_6Bv1G012280-3	1092	1111	1103	-43.2	-30	7	1-4,1111-1108;6-9,1107-1104;11-19,1102-1094;21-21,1092-1092	CGCCGAGCCGGCCAGC-UUCC&GGAAUGUUGUCUGGCUCGGGG	4	4	NA	NA	5.34379	8.14491	0	0	0.0021394	0.00217743	yes
ata-miR166d-5p	rna-TRITD_6Bv1G012280-4	1149	1168	1160	-43.2	-30	7	1-4,1168-1165;6-9,1164-1161;11-19,1159-1151;21-21,1149-1149	CGCCGAGCCGGCCAGC-UUCC&GGAAUGUUGUCUGGCUCGGGG	4	NA	NA	NA	5.34379	0	0	0	0.0011173	0.00115938	yes
ata-miR166d-5p	rna-TRITD_6Bv1G012280-5	1041	1060	1052	-43.2	-30	7	1-4,1060-1057;6-9,1056-1053;11-19,1051-1043;21-21,1041-1041	CGCCGAGCCGGCCAGC-UUCC&GGAAUGUUGUCUGGCUCGGGG	4	NA	NA	NA	5.34379	0	0	0	0.0011173	0.00115938	yes
ata-miR166d-5p	rna-TRITD_6Bv1G012280-6	1116	1135	1127	-43.2	-30	7	1-4,1135-1132;6-9,1131-1128;11-19,1126-1118;21-21,1116-1116	CGCCGAGCCGGCCAGC-UUCC&GGAAUGUUGUCUGGCUCGGGG	NA	NA	NA	4	0	0	0	14.5611	1.7618e-09	3.36369e-09	yes
ata-miR166d-5p	rna-TRITD_6Bv1G012280-7	1044	1063	1055	-43.2	-30	7	1-4,1063-1060;6-9,1059-1056;11-19,1054-1046;21-21,1044-1044	CGCCGAGCCGGCCAGC-UUCC&GGAAUGUUGUCUGGCUCGGGG	4	NA	NA	NA	5.34379	0	0	0	0.0011173	0.00115938	yes
ata-miR166d-5p	rna-TRITD_6Bv1G144430	505	525	516	-43.2	-28.3	11.5	1-3,525-523;5-9,520-516;11-20,515-506	GCCCGGGCCGG-CGGCGCCUCC&GGA-AUGUUGUCUGGCUCGGGG	NA	NA	NA	3	0	0	0	29.1223	8.0522e-19	3.8229e-18	yes
ata-miR166d-5p	rna-TRITD_7Av1G025430	1508	1528	1520	-43.2	-29.7	9	2-7,1527-1522;9-11,1521-1519;12-20,1517-1509	GCCCGAGCCACGGC-GCGUUCG&GGAAUGUUGUC-UGGCUCGGGG	NA	0	NA	NA	0	89.5941	0	0	5.6447e-58	2.36682e-56	yes
ata-miR166d-5p	rna-TRITD_7Av1G025430-2	1778	1798	1790	-43.2	-29.7	9	2-7,1797-1792;9-11,1791-1789;12-20,1787-1779	GCCCGAGCCACGGC-GCGUUCG&GGAAUGUUGUC-UGGCUCGGGG	NA	2	NA	NA	0	65.1593	0	0	3.9949e-42	8.25613e-41	yes
ata-miR166d-5p	rna-TRITD_7Av1G049470	6	28	17	-43.2	-28.5	11	1-4,28-25;5-8,22-19;10-17,17-10;19-20,8-7	GCCGGAGCCGGAGGACGACUUCC&GGAA--UGUUGUCUGGCUCGGGG	NA	NA	NA	2	0	0	0	43.6834	3.2096e-28	2.99452e-27	yes
ata-miR166d-5p	rna-TRITD_7Av1G049470-2	6	28	17	-43.2	-28.5	11	1-4,28-25;5-8,22-19;10-17,17-10;19-20,8-7	GCCGGAGCCGGAGGACGACUUCC&GGAA--UGUUGUCUGGCUCGGGG	NA	NA	4	4	0	0	7.66806	14.5611	7.4784e-06	1.16209e-05	yes
ata-miR166d-5p	rna-TRITD_7Av1G062960	26	49	41	-43.2	-29.2	9	2-4,48-46;6-18,45-33;19-21,28-26	CCCGCGACGAGCCGGACGAC-UUCG&GGAAUGUUGUCUGGCUCG----GGG	4	NA	NA	NA	5.34379	0	0	0	0.0011173	0.00115938	yes
ata-miR166d-5p	rna-TRITD_7Av1G062960-10	26	49	41	-43.2	-29.2	9	2-4,48-46;6-18,45-33;19-21,28-26	CCCGCGACGAGCCGGACGAC-UUCG&GGAAUGUUGUCUGGCUCG----GGG	4	NA	NA	NA	5.34379	0	0	0	0.0011173	0.00115938	yes
ata-miR166d-5p	rna-TRITD_7Av1G062960-11	26	49	41	-43.2	-29.2	9	2-4,48-46;6-18,45-33;19-21,28-26	CCCGCGACGAGCCGGACGAC-UUCG&GGAAUGUUGUCUGGCUCG----GGG	4	NA	NA	NA	5.34379	0	0	0	0.0011173	0.00115938	yes
ata-miR166d-5p	rna-TRITD_7Av1G062960-12	26	49	41	-43.2	-29.2	9	2-4,48-46;6-18,45-33;19-21,28-26	CCCGCGACGAGCCGGACGAC-UUCG&GGAAUGUUGUCUGGCUCG----GGG	2	NA	NA	NA	10.6876	0	0	0	5.0763e-07	8.3976e-07	yes
ata-miR166d-5p	rna-TRITD_7Av1G062960-15	26	49	41	-43.2	-29.2	9	2-4,48-46;6-18,45-33;19-21,28-26	CCCGCGACGAGCCGGACGAC-UUCG&GGAAUGUUGUCUGGCUCG----GGG	4	NA	NA	NA	5.34379	0	0	0	0.0011173	0.00115938	yes
ata-miR166d-5p	rna-TRITD_7Av1G062960-4	26	49	41	-43.2	-29.2	9	2-4,48-46;6-18,45-33;19-21,28-26	CCCGCGACGAGCCGGACGAC-UUCG&GGAAUGUUGUCUGGCUCG----GGG	2	NA	NA	NA	10.6876	0	0	0	5.0763e-07	8.3976e-07	yes
ata-miR166d-5p	rna-TRITD_7Av1G062960-9	26	49	41	-43.2	-29.2	9	2-4,48-46;6-18,45-33;19-21,28-26	CCCGCGACGAGCCGGACGAC-UUCG&GGAAUGUUGUCUGGCUCG----GGG	2	NA	NA	NA	10.6876	0	0	0	5.0763e-07	8.3976e-07	yes
ata-miR166d-5p	rna-TRITD_7Av1G082120	234	256	247	-43.2	-29.1	8	1-2,256-255;4-13,253-244;15-15,242-242;16-21,239-234	CCCCGACGGGCAGGCGACGUACC&GGAAUGUUGUCUGGC--UCGGGG	3	NA	NA	NA	10.6876	0	0	0	5.0763e-07	8.3976e-07	yes
ata-miR166d-5p	rna-TRITD_7Av1G082120-2	249	271	262	-43.2	-29.1	8	1-2,271-270;4-13,268-259;15-15,257-257;16-21,254-249	CCCCGACGGGCAGGCGACGUACC&GGAAUGUUGUCUGGC--UCGGGG	3	NA	4	NA	10.6876	0	7.66806	0	0.00023151	0.000277794	yes
ata-miR166d-5p	rna-TRITD_7Av1G082120-3	369	391	382	-43.2	-29.1	8	1-2,391-390;4-13,388-379;15-15,377-377;16-21,374-369	CCCCGACGGGCAGGCGACGUACC&GGAAUGUUGUCUGGC--UCGGGG	NA	4	NA	NA	0	8.14491	0	0	2.0267e-05	2.72401e-05	yes
ata-miR166d-5p	rna-TRITD_7Av1G104610	356	380	371	-43.2	-28.1	9.5	1-3,380-378;5-7,376-374;9-15,372-366;16-21,361-356	CCCCGAGCUCGCCAGACUACGCUCU&GGAAUGUUGUCUGGC----UCGGGG	2	NA	3	2	53.4379	0	53.6765	58.2445	5.432e-12	1.68026e-11	yes
ata-miR166d-5p	rna-TRITD_7Av1G200130	1055	1075	1066	-43.2	-28.4	7	2-14,1074-1062;17-20,1059-1056	ACCCGUUCCAGAUGACGUUCG&GGAAUGUUGUCUGGCUCGGGG	NA	NA	3	NA	0	0	23.0042	0	6.9437e-15	2.46236e-14	yes
ata-miR166d-5p	rna-TRITD_7Av1G210480	579	601	590	-43.2	-29.8	8.5	1-3,601-599;4-11,596-589;13-17,587-583;19-21,581-579	CCCGGAGCUCGACGACAUAUUCC&GGA--AUGUUGUCUGGCUCGGGG	NA	3	NA	NA	0	24.4347	0	0	8.3638e-16	3.25819e-15	yes
ata-miR166d-5p	rna-TRITD_7Av1G246990	2225	2245	2236	-43.2	-28.8	8	1-7,2245-2239;9-15,2237-2231;17-18,2229-2228;20-20,2226-2226	GCGCGCGCCGGACCGCGUUCC&GGAAUGUUGUCUGGCUCGGGG	2	2	3	NA	26.719	57.0144	15.3361	0	3.3361e-15	1.27701e-14	yes
ata-miR166d-5p	rna-TRITD_7Av1G246990-2	1886	1906	1897	-43.2	-28.8	8	1-7,1906-1900;9-15,1898-1892;17-18,1890-1889;20-20,1887-1887	GCGCGCGCCGGACCGCGUUCC&GGAAUGUUGUCUGGCUCGGGG	2	2	2	4	48.0941	65.1593	30.6723	14.5611	6.9774e-08	1.29166e-07	yes
ata-miR166d-5p	rna-TRITD_7Av1G246990-3	2240	2260	2251	-43.2	-28.8	8	1-7,2260-2254;9-15,2252-2246;17-18,2244-2243;20-20,2241-2241	GCGCGCGCCGGACCGCGUUCC&GGAAUGUUGUCUGGCUCGGGG	2	2	3	2	42.7503	24.4347	23.0042	29.1223	0.042981	0.0431863	yes
ata-miR166d-5p	rna-TRITD_7Av1G246990-4	2120	2140	2131	-43.2	-28.8	8	1-7,2140-2134;9-15,2132-2126;17-18,2124-2123;20-20,2121-2121	GCGCGCGCCGGACCGCGUUCC&GGAAUGUUGUCUGGCUCGGGG	2	3	3	2	32.0628	16.2898	23.0042	43.6834	0.0021093	0.00216568	yes
ata-miR166d-5p	rna-TRITD_7Av1G246990-5	2240	2260	2251	-43.2	-28.8	8	1-7,2260-2254;9-15,2252-2246;17-18,2244-2243;20-20,2241-2241	GCGCGCGCCGGACCGCGUUCC&GGAAUGUUGUCUGGCUCGGGG	2	2	2	4	42.7503	48.8695	30.6723	14.5611	0.00016464	0.000199582	yes
ata-miR166d-5p	rna-TRITD_7Av1G246990-8	1118	1138	1129	-43.2	-28.8	8	1-7,1138-1132;9-15,1130-1124;17-18,1122-1121;20-20,1119-1119	GCGCGCGCCGGACCGCGUUCC&GGAAUGUUGUCUGGCUCGGGG	2	2	NA	NA	26.719	40.7246	0	0	8.5431e-16	3.32512e-15	yes
ata-miR166d-5p	rna-TRITD_7Av1G272410-2	1493	1513	1504	-43.2	-30	7.5	2-4,1512-1510;6-8,1508-1506;10-21,1504-1493	CCCCGGGCCAGAAGAUCUUCG&GGAAUGUUGUCUGGCUCGGGG	NA	NA	NA	0	0	0	0	43.6834	3.2096e-28	2.99452e-27	yes
ata-miR166d-5p	rna-TRITD_7Av1G272410-3	1499	1519	1510	-43.2	-30	7.5	2-4,1518-1516;6-8,1514-1512;10-21,1510-1499	CCCCGGGCCAGAAGAUCUUCG&GGAAUGUUGUCUGGCUCGGGG	NA	NA	NA	1	0	0	0	58.2445	1.2082e-37	1.91276e-36	yes
ata-miR166d-5p	rna-TRITD_7Bv1G028510	188	209	200	-43.2	-30.1	9	1-2,209-208;5-8,205-202;10-19,200-191;20-21,189-188	CCACCGAGCCGGGGAACACCCC&GGAAUGUUGUCUGGCUCGG-GG	2	2	2	2	4424.66	4650.75	897.164	4921.66	0	0	yes
ata-miR166d-5p	rna-TRITD_7Bv1G039680-2	26	49	41	-43.2	-29.2	9	2-4,48-46;6-18,45-33;19-21,28-26	CCCGCGACGAGCCGGACGAC-UUCG&GGAAUGUUGUCUGGCUCG----GGG	4	NA	NA	NA	5.34379	0	0	0	0.0011173	0.00115938	yes
ata-miR166d-5p	rna-TRITD_7Bv1G039680-3	26	49	41	-43.2	-29.2	9	2-4,48-46;6-18,45-33;19-21,28-26	CCCGCGACGAGCCGGACGAC-UUCG&GGAAUGUUGUCUGGCUCG----GGG	4	NA	NA	NA	5.34379	0	0	0	0.0011173	0.00115938	yes
ata-miR166d-5p	rna-TRITD_7Bv1G056370	327	349	340	-43.2	-29.1	8	1-2,349-348;4-13,346-337;15-15,335-335;16-21,332-327	CCCCGACGGGCAGGCGACGUACC&GGAAUGUUGUCUGGC--UCGGGG	NA	NA	3	NA	0	0	38.3403	0	9.1061e-25	6.90418e-24	yes
ata-miR166d-5p	rna-TRITD_7Bv1G056370-2	216	238	229	-43.2	-29.1	8	1-2,238-237;4-13,235-226;15-15,224-224;16-21,221-216	CCCCGACGGGCAGGCGACGUACC&GGAAUGUUGUCUGGC--UCGGGG	NA	NA	4	NA	0	0	7.66806	0	4.0301e-05	4.90463e-05	yes
ata-miR166d-5p	rna-TRITD_7Bv1G056370-3	243	265	256	-43.2	-29.1	8	1-2,265-264;4-13,262-253;15-15,251-251;16-21,248-243	CCCCGACGGGCAGGCGACGUACC&GGAAUGUUGUCUGGC--UCGGGG	4	NA	NA	NA	5.34379	0	0	0	0.0011173	0.00115938	yes
ata-miR166d-5p	rna-TRITD_7Bv1G056370-4	105	127	118	-43.2	-29.1	8	1-2,127-126;4-13,124-115;15-15,113-113;16-21,110-105	CCCCGACGGGCAGGCGACGUACC&GGAAUGUUGUCUGGC--UCGGGG	NA	NA	4	NA	0	0	7.66806	0	4.0301e-05	4.90463e-05	yes
ata-miR166d-5p	rna-TRITD_7Bv1G077860-2	356	380	371	-43.2	-28.1	9.5	1-3,380-378;5-7,376-374;9-15,372-366;16-21,361-356	CCCCGAGCUCGCCAGACUACGCUCU&GGAAUGUUGUCUGGC----UCGGGG	2	NA	3	NA	37.4066	0	30.6723	0	5.7029e-15	2.1711e-14	yes
ata-miR166d-5p	rna-TRITD_7Bv1G078420	84	106	97	-43.2	-30.5	8.5	1-11,106-96;12-15,93-90;17-21,88-84	CCUCGCGCCAAUGGCGACGUUCC&GGAAUGUUGUC--UGGCUCGGGG	NA	4	NA	3	0	8.14491	0	29.1223	3.8058e-13	1.22095e-12	yes
ata-miR166d-5p	rna-TRITD_7Bv1G107250-7	1473	1495	1484	-43.2	-31	10	2-8,1494-1488;9-19,1485-1475;21-21,1473-1473	CGCCGAGCCGGACCAGGCGUUCG&GGAAUGUU--GUCUGGCUCGGGG	NA	NA	2	NA	0	0	15.3361	0	5.6478e-10	1.27409e-09	yes
ata-miR166d-5p	rna-TRITD_7Bv1G146090	1055	1075	1066	-43.2	-28.4	7	2-14,1074-1062;17-20,1059-1056	ACCCGUUCCAGAUGACGUUCG&GGAAUGUUGUCUGGCUCGGGG	NA	NA	4	NA	0	0	7.66806	0	4.0301e-05	4.90463e-05	yes
ata-miR166d-5p	rna-TRITD_7Bv1G149290	1292	1313	1304	-43.2	-29.18	10	1-2,1313-1312;6-16,1308-1298;17-21,1296-1292	UCCCGUGGCCAGGCAGCCCGCC&GGAAUGUUGUCUGGCU-CGGGG	4	NA	NA	NA	5.34379	0	0	0	0.0011173	0.00115938	yes
ata-miR166d-5p	rna-TRITD_7Bv1G185250	928	950	938	-43.2	-30.9	10.5	1-4,950-947;5-11,943-937;13-20,936-929	GCCCGGGCC-GACAGCAAGUUUCC&GGAA---UGUUGUCUGGCUCGGGG	4	4	4	NA	5.34379	8.14491	7.66806	0	0.04809	0.048267	yes
ata-miR166d-5p	rna-TRITD_7Bv1G185250-10	1369	1391	1379	-43.2	-30.9	10.5	1-4,1391-1388;5-11,1384-1378;13-20,1377-1370	GCCCGGGCC-GACAGCAAGUUUCC&GGAA---UGUUGUCUGGCUCGGGG	4	4	2	NA	5.34379	8.14491	23.0042	0	5.4566e-07	9.01901e-07	yes
ata-miR166d-5p	rna-TRITD_7Bv1G185250-2	1042	1064	1052	-43.2	-30.9	10.5	1-4,1064-1061;5-11,1057-1051;13-20,1050-1043	GCCCGGGCC-GACAGCAAGUUUCC&GGAA---UGUUGUCUGGCUCGGGG	NA	NA	4	NA	0	0	7.66806	0	4.0301e-05	4.90463e-05	yes
ata-miR166d-5p	rna-TRITD_7Bv1G185250-3	928	950	938	-43.2	-30.9	10.5	1-4,950-947;5-11,943-937;13-20,936-929	GCCCGGGCC-GACAGCAAGUUUCC&GGAA---UGUUGUCUGGCUCGGGG	2	2	NA	NA	10.6876	16.2898	0	0	1.9327e-06	3.08282e-06	yes
ata-miR166d-5p	rna-TRITD_7Bv1G185250-4	1282	1304	1292	-43.2	-30.9	10.5	1-4,1304-1301;5-11,1297-1291;13-20,1290-1283	GCCCGGGCC-GACAGCAAGUUUCC&GGAA---UGUUGUCUGGCUCGGGG	2	4	4	NA	10.6876	8.14491	7.66806	0	0.021997	0.0221188	yes
ata-miR166d-5p	rna-TRITD_7Bv1G185250-5	1285	1307	1295	-43.2	-30.9	10.5	1-4,1307-1304;5-11,1300-1294;13-20,1293-1286	GCCCGGGCC-GACAGCAAGUUUCC&GGAA---UGUUGUCUGGCUCGGGG	2	NA	NA	NA	10.6876	0	0	0	5.0763e-07	8.3976e-07	yes
ata-miR166d-5p	rna-TRITD_7Bv1G185250-6	1243	1265	1253	-43.2	-30.9	10.5	1-4,1265-1262;5-11,1258-1252;13-20,1251-1244	GCCCGGGCC-GACAGCAAGUUUCC&GGAA---UGUUGUCUGGCUCGGGG	2	NA	4	NA	10.6876	0	7.66806	0	0.00023151	0.000277794	yes
ata-miR166d-5p	rna-TRITD_7Bv1G185250-8	1318	1340	1328	-43.2	-30.9	10.5	1-4,1340-1337;5-11,1333-1327;13-20,1326-1319	GCCCGGGCC-GACAGCAAGUUUCC&GGAA---UGUUGUCUGGCUCGGGG	2	2	NA	NA	10.6876	16.2898	0	0	1.9327e-06	3.08282e-06	yes
ata-miR166d-5p	rna-TRITD_7Bv1G185250-9	1318	1340	1328	-43.2	-30.9	10.5	1-4,1340-1337;5-11,1333-1327;13-20,1326-1319	GCCCGGGCC-GACAGCAAGUUUCC&GGAA---UGUUGUCUGGCUCGGGG	4	4	NA	NA	5.34379	8.14491	0	0	0.0021394	0.00217743	yes
ata-miR166d-5p	rna-TRITD_7Bv1G194970	2219	2239	2230	-43.2	-28.8	8	1-7,2239-2233;9-15,2231-2225;17-18,2223-2222;20-20,2220-2220	GCGCGCGCCGGACCGCGUUCC&GGAAUGUUGUCUGGCUCGGGG	NA	4	NA	NA	0	8.14491	0	0	2.0267e-05	2.72401e-05	yes
ata-miR166d-5p	rna-TRITD_7Bv1G194970-2	1886	1906	1897	-43.2	-28.8	8	1-7,1906-1900;9-15,1898-1892;17-18,1890-1889;20-20,1887-1887	GCGCGCGCCGGACCGCGUUCC&GGAAUGUUGUCUGGCUCGGGG	NA	3	NA	NA	0	16.2898	0	0	1.3905e-10	3.70846e-10	yes
ata-miR166d-5p	rna-TRITD_7Bv1G194970-3	2003	2023	2014	-43.2	-28.8	8	1-7,2023-2017;9-15,2015-2009;17-18,2007-2006;20-20,2004-2004	GCGCGCGCCGGACCGCGUUCC&GGAAUGUUGUCUGGCUCGGGG	NA	4	NA	4	0	8.14491	0	14.5611	8.1251e-06	1.24873e-05	yes
ata-miR166d-5p	rna-TRITD_7Bv1G194970-4	2360	2380	2371	-43.2	-28.8	8	1-7,2380-2374;9-15,2372-2366;17-18,2364-2363;20-20,2361-2361	GCGCGCGCCGGACCGCGUUCC&GGAAUGUUGUCUGGCUCGGGG	NA	NA	NA	4	0	0	0	14.5611	1.7618e-09	3.36369e-09	yes
ata-miR166d-5p	rna-TRITD_7Bv1G194970-6	1118	1138	1129	-43.2	-28.8	8	1-7,1138-1132;9-15,1130-1124;17-18,1122-1121;20-20,1119-1119	GCGCGCGCCGGACCGCGUUCC&GGAAUGUUGUCUGGCUCGGGG	NA	4	NA	NA	0	8.14491	0	0	2.0267e-05	2.72401e-05	yes
ata-miR167a-5p_R-2	rna-TRITD_1Bv1G061790	1195	1214	1205	-36	-23.7	7.5	1-10,1214-1205;12-15,1202-1199;17-18,1197-1196	AGUGAUGCCAGGCGGCUUCA&UGAAGCUGCC-AGCAUGAUC	4	NA	NA	NA	5.34379	0	0	0	0.0011173	0.00115938	yes
ata-miR167a-5p_R-2	rna-TRITD_1Bv1G061790-4	778	797	788	-36	-23.7	7.5	1-10,797-788;12-15,785-782;17-18,780-779	AGUGAUGCCAGGCGGCUUCA&UGAAGCUGCC-AGCAUGAUC	3	NA	NA	NA	10.6876	0	0	0	5.0763e-07	8.3976e-07	yes
ata-miR167a-5p_R-2	rna-TRITD_1Bv1G096760	12	31	21	-36	-24.1	7	2-9,30-23;10-15,21-16	CGCGAUGCUGCGCAGCUUCC&UGAAGCUGC-CAGCAUGAUC	4	NA	NA	NA	5.34379	0	0	0	0.0011173	0.00115938	yes
ata-miR167a-5p_R-2	rna-TRITD_1Bv1G194950	865	885	875	-36	-24.7	8.5	1-2,885-884;3-10,882-875;12-18,872-866	UGUCAUGCGAGGCGGCUUGCA&UG-AAGCUGCC-AGCAUGAUC	NA	NA	2	NA	0	0	23.0042	0	6.9437e-15	2.46236e-14	yes
ata-miR167a-5p_R-2	rna-TRITD_1Bv1G194950-2	865	885	875	-36	-24.7	8.5	1-2,885-884;3-10,882-875;12-18,872-866	UGUCAUGCGAGGCGGCUUGCA&UG-AAGCUGCC-AGCAUGAUC	NA	NA	4	NA	0	0	7.66806	0	4.0301e-05	4.90463e-05	yes
ata-miR167a-5p_R-2	rna-TRITD_1Bv1G194950-3	865	885	875	-36	-24.7	8.5	1-2,885-884;3-10,882-875;12-18,872-866	UGUCAUGCGAGGCGGCUUGCA&UG-AAGCUGCC-AGCAUGAUC	NA	NA	3	NA	0	0	15.3361	0	5.6478e-10	1.27409e-09	yes
ata-miR167a-5p_R-2	rna-TRITD_1Bv1G194950-5	865	885	875	-36	-24.7	8.5	1-2,885-884;3-10,882-875;12-18,872-866	UGUCAUGCGAGGCGGCUUGCA&UG-AAGCUGCC-AGCAUGAUC	NA	NA	2	NA	0	0	15.3361	0	5.6478e-10	1.27409e-09	yes
ata-miR167a-5p_R-2	rna-TRITD_1Bv1G194950-6	865	885	875	-36	-24.7	8.5	1-2,885-884;3-10,882-875;12-18,872-866	UGUCAUGCGAGGCGGCUUGCA&UG-AAGCUGCC-AGCAUGAUC	NA	NA	4	NA	0	0	7.66806	0	4.0301e-05	4.90463e-05	yes
ata-miR167a-5p_R-2	rna-TRITD_1Bv1G194950-7	865	885	875	-36	-24.7	8.5	1-2,885-884;3-10,882-875;12-18,872-866	UGUCAUGCGAGGCGGCUUGCA&UG-AAGCUGCC-AGCAUGAUC	NA	NA	4	NA	0	0	7.66806	0	4.0301e-05	4.90463e-05	yes
ata-miR167a-5p_R-2	rna-TRITD_1Bv1G212460-2	4654	4673	4663	-36	-23.5	5.5	2-9,4672-4665;10-11,4663-4662;13-19,4660-4654	GAUUAUGAUGAGCAGCUUCC&UGAAGCUGC-CAGCAUGAUC	NA	NA	3	NA	0	0	15.3361	0	5.6478e-10	1.27409e-09	yes
ata-miR167a-5p_R-2	rna-TRITD_1Bv1G212460-4	3661	3680	3670	-36	-23.5	5.5	2-9,3679-3672;10-11,3670-3669;13-19,3667-3661	GAUUAUGAUGAGCAGCUUCC&UGAAGCUGC-CAGCAUGAUC	NA	NA	4	NA	0	0	7.66806	0	4.0301e-05	4.90463e-05	yes
ata-miR167a-5p_R-2	rna-TRITD_1Bv1G212460-5	3421	3440	3430	-36	-23.5	5.5	2-9,3439-3432;10-11,3430-3429;13-19,3427-3421	GAUUAUGAUGAGCAGCUUCC&UGAAGCUGC-CAGCAUGAUC	NA	NA	4	NA	0	0	7.66806	0	4.0301e-05	4.90463e-05	yes
ata-miR167a-5p_R-2	rna-TRITD_2Av1G041400-2	84	103	92	-36	-23.6	7.5	1-3,103-101;4-10,98-92;12-18,91-85	CAUCGUGC-GGCAGCUGCUCA&UGA--AGCUGCCAGCAUGAUC	NA	NA	NA	4	0	0	0	14.5611	1.7618e-09	3.36369e-09	yes
ata-miR167a-5p_R-2	rna-TRITD_2Av1G227900	634	652	643	-36	-23.8	5.5	1-5,652-648;7-17,646-636	GUUUAUGCUGGCGACUUCA&UGAAGCUGCCAGCAUGAUC	3	4	3	NA	10.6876	8.14491	15.3361	0	0.0022944	0.00233415	yes
ata-miR167a-5p_R-2	rna-TRITD_2Av1G227900-2	577	595	586	-36	-23.8	5.5	1-5,595-591;7-17,589-579	GUUUAUGCUGGCGACUUCA&UGAAGCUGCCAGCAUGAUC	3	4	4	NA	21.3752	8.14491	7.66806	0	1.2634e-05	1.93826e-05	yes
ata-miR167a-5p_R-2	rna-TRITD_2Av1G227900-3	577	595	586	-36	-23.8	5.5	1-5,595-591;7-17,589-579	GUUUAUGCUGGCGACUUCA&UGAAGCUGCCAGCAUGAUC	2	3	3	NA	32.0628	24.4347	23.0042	0	2.3647e-06	3.76783e-06	yes
ata-miR167a-5p_R-2	rna-TRITD_2Av1G228310-4	568	586	577	-36	-23.8	5.5	1-5,586-582;7-17,580-570	AUUUAUGCUGGCGACUUCA&UGAAGCUGCCAGCAUGAUC	3	NA	NA	NA	10.6876	0	0	0	5.0763e-07	8.3976e-07	yes
ata-miR167a-5p_R-2	rna-TRITD_2Av1G282960-2	43	61	52	-36	-23.8	8	2-13,60-49	CCAUCCGCUGGCAGUUUCG&UGAAGCUGCCAGCAUGAUC	NA	NA	NA	2	0	0	0	29.1223	8.0522e-19	3.8229e-18	yes
ata-miR167a-5p_R-2	rna-TRITD_2Av1G282960-3	43	61	52	-36	-23.8	8	2-13,60-49	CCAUCCGCUGGCAGUUUCG&UGAAGCUGCCAGCAUGAUC	NA	NA	NA	4	0	0	0	14.5611	1.7618e-09	3.36369e-09	yes
ata-miR167a-5p_R-2	rna-TRITD_2Bv1G041780	24	42	33	-36	-24.2	6.5	2-3,41-40;5-14,38-29;16-19,27-24	GGUCCUGCUGGUGGCGUCG&UGAAGCUGCCAGCAUGAUC	NA	3	NA	NA	0	16.2898	0	0	1.3905e-10	3.70846e-10	yes
ata-miR167a-5p_R-2	rna-TRITD_2Bv1G176590-2	466	484	475	-36	-24.6	10.5	5-18,480-467	AAUCGUGCUGGUGGCAAGG&UGAAGCUGCCAGCAUGAUC	3	NA	NA	NA	16.0314	0	0	0	2.0333e-10	5.0325e-10	yes
ata-miR167a-5p_R-2	rna-TRITD_2Bv1G176590-3	571	589	580	-36	-24.6	10.5	5-18,585-572	AAUCGUGCUGGUGGCAAGG&UGAAGCUGCCAGCAUGAUC	3	NA	NA	NA	10.6876	0	0	0	5.0763e-07	8.3976e-07	yes
ata-miR167a-5p_R-2	rna-TRITD_2Bv1G189540	574	592	583	-36	-23.8	5.5	1-5,592-588;7-17,586-576	GUUUAUGCUGGCGACUUCA&UGAAGCUGCCAGCAUGAUC	3	4	2	3	21.3752	8.14491	61.3445	29.1223	4.4716e-11	1.34132e-10	yes
ata-miR167a-5p_R-2	rna-TRITD_2Bv1G189540-2	574	592	583	-36	-23.8	5.5	1-5,592-588;7-17,586-576	GUUUAUGCUGGCGACUUCA&UGAAGCUGCCAGCAUGAUC	3	3	2	2	10.6876	24.4347	46.0084	43.6834	5.9623e-06	9.3171e-06	yes
ata-miR167a-5p_R-2	rna-TRITD_2Bv1G189540-3	574	592	583	-36	-23.8	5.5	1-5,592-588;7-17,586-576	GUUUAUGCUGGCGACUUCA&UGAAGCUGCCAGCAUGAUC	NA	4	2	3	0	8.14491	46.0084	29.1223	1.8722e-13	6.08117e-13	yes
ata-miR167a-5p_R-2	rna-TRITD_2Bv1G189540-4	265	283	274	-36	-23.8	5.5	1-5,283-279;7-17,277-267	GUUUAUGCUGGCGACUUCA&UGAAGCUGCCAGCAUGAUC	3	3	3	NA	10.6876	16.2898	15.3361	0	0.0012443	0.00128197	yes
ata-miR167a-5p_R-2	rna-TRITD_2Bv1G189540-5	274	292	283	-36	-23.8	5.5	1-5,292-288;7-17,286-276	GUUUAUGCUGGCGACUUCA&UGAAGCUGCCAGCAUGAUC	3	4	2	4	10.6876	8.14491	30.6723	14.5611	0.00025036	0.000300213	yes
ata-miR167a-5p_R-2	rna-TRITD_2Bv1G189800-7	568	586	577	-36	-23.8	5.5	1-5,586-582;7-17,580-570	AUUUAUGCUGGCGACUUCA&UGAAGCUGCCAGCAUGAUC	4	NA	NA	NA	5.34379	0	0	0	0.0011173	0.00115938	yes
ata-miR167a-5p_R-2	rna-TRITD_2Bv1G189800-9	568	586	577	-36	-23.8	5.5	1-5,586-582;7-17,580-570	AUUUAUGCUGGCGACUUCA&UGAAGCUGCCAGCAUGAUC	3	NA	NA	NA	10.6876	0	0	0	5.0763e-07	8.3976e-07	yes
ata-miR167a-5p_R-2	rna-TRITD_3Bv1G074260	793	811	802	-36	-26.7	9	5-6,807-806;8-19,804-793	GAUCAUGCUGGCUGCAGUG&UGAAGCUGCCAGCAUGAUC	NA	NA	4	NA	0	0	7.66806	0	4.0301e-05	4.90463e-05	yes
ata-miR167a-5p_R-2	rna-TRITD_3Bv1G074260-2	745	763	754	-36	-26.7	9	5-6,759-758;8-19,756-745	GAUCAUGCUGGCUGCAGUG&UGAAGCUGCCAGCAUGAUC	NA	NA	4	NA	0	0	7.66806	0	4.0301e-05	4.90463e-05	yes
ata-miR167a-5p_R-2	rna-TRITD_3Bv1G074260-3	865	883	874	-36	-26.7	9	5-6,879-878;8-19,876-865	GAUCAUGCUGGCUGCAGUG&UGAAGCUGCCAGCAUGAUC	NA	NA	4	NA	0	0	7.66806	0	4.0301e-05	4.90463e-05	yes
ata-miR167a-5p_R-2	rna-TRITD_3Bv1G231640	966	984	975	-36	-24.8	10.5	5-10,980-975;12-19,973-966	GGUCAUGCAGGCGGCGGCC&UGAAGCUGCCAGCAUGAUC	4	NA	NA	NA	5.34379	0	0	0	0.0011173	0.00115938	yes
[truncated: 73,579 more rows]

## Sheet: L6
Table S8 continued. Target genes of durum wheat miRNAs identified in DBA Aurora degradome libraries (TG5_CG, TG5_WS, TG5_HS, TG5_WH) and L6 degradome libraries (SG5_CG, SG5_WS, SG5_HS, SG5_WH).
[truncated: 87,451 more rows]

[truncated: 1 more sheets: Description of the terms]
