# Supplementary material for: Multi-Omics Analysis of Small RNA, Transcriptome, and Degradome in T. turgidum—Regulatory Networks of Grain Development and Abiotic Stress Response
Source: Int J Mol Sci. 2020 Oct 21;21(20):7772. doi: 10.3390/ijms21207772 (PMC7589925; doi:10.3390/ijms21207772)
Supplement: Supplementary file 1 [file ijms-21-07772-s001.zip › Supplementary files Proof Part 3 out of 3/Table S10.xlsx]

## Sheet: CG - DBA Aurora vs L6
Table S10. List of target genes with genotype-dependent degradation patterns.
Query	Transcript	TG5_CG	SG5_CG	log2(fold_change)	regulation	pvalue	qvalue	significant	GO	KEGG
ata-miR1432-3p_L-1R+1	rna-TRITD_1Av1G191580-2	0	18.1828	-Inf	down	2.0066e-05	5.53641e-05	yes	GO:0000166(nucleotide binding);GO:0003677(DNA binding);GO:0003729(mRNA binding);GO:0005634(nucleus);GO:0006306(DNA methylation);GO:0006357(regulation of transcription by RNA polymerase II);GO:0006368(transcription elongation from RNA polymerase II promoter);GO:0006397(mRNA processing);GO:0030422(production of siRNA involved in RNA interference);GO:0032044(DSIF complex)	NA
ata-miR1432-3p_L-1R+1	rna-TRITD_1Av1G207510	132.607	163.645	-0.303418	down	0.071318	0.0774876	yes	GO:0003674(molecular_function);GO:0005739(mitochondrion);GO:0005777(peroxisome);GO:0010150(leaf senescence);GO:0016021(integral component of membrane)	NA
ata-miR1432-3p_L-1R+1	rna-TRITD_1Bv1G018190	6.31461	0	Inf	up	0.011975	0.0135276	yes	GO:0000795(synaptonemal complex);GO:0007131(reciprocal meiotic recombination)	NA
ata-miR1432-3p_L-1R+1	rna-TRITD_1Bv1G018190-5	6.31461	0	Inf	up	0.011975	0.0135276	yes	GO:0000795(synaptonemal complex);GO:0007131(reciprocal meiotic recombination)	NA
ata-miR1432-3p_L-1R+1	rna-TRITD_1Bv1G018190-7	6.31461	0	Inf	up	0.011975	0.0135276	yes	GO:0000795(synaptonemal complex);GO:0007131(reciprocal meiotic recombination)	NA
ata-miR1432-3p_L-1R+1	rna-TRITD_1Bv1G117800	82.0899	63.6398	0.367274	up	0.12641	0.136928	yes	GO:0005634(nucleus);GO:0005737(cytoplasm);GO:0008150(biological_process)	NA
ata-miR1432-3p_L-1R+1	rna-TRITD_1Bv1G117800-2	107.348	36.3656	1.56165	up	3.1937e-09	2.45888e-08	yes	GO:0005634(nucleus);GO:0005737(cytoplasm);GO:0008150(biological_process)	NA
ata-miR1432-3p_L-1R+1	rna-TRITD_2Av1G197750-2	6.31461	0	Inf	up	0.011975	0.0135276	yes	GO:0009416(response to light stimulus);GO:0009535(chloroplast thylakoid membrane);GO:0009768(photosynthesis, light harvesting in photosystem I);GO:0009941(chloroplast envelope);GO:0010287(plastoglobule);GO:0016168(chlorophyll binding);GO:0031409(pigment binding)	ko00196(Photosynthesis - antenna proteins)
ata-miR1432-3p_L-1R+1	rna-TRITD_2Av1G222090	0	27.2742	-Inf	down	1.7652e-07	9.16894e-07	yes	GO:0003674(molecular_function);GO:0005634(nucleus);GO:0008150(biological_process)	NA
ata-miR1432-3p_L-1R+1	rna-TRITD_2Bv1G025330	183.124	0	Inf	up	9.9951e-42	2.04754e-39	yes	GO:0009813(flavonoid biosynthetic process);GO:0043231(intracellular membrane-bounded organelle);GO:0052696(flavonoid glucuronidation);GO:0080043(quercetin 3-O-glucosyltransferase activity);GO:0080044(quercetin 7-O-glucosyltransferase activity)	ko00944(Flavone and flavonol biosynthesis)
ata-miR1432-3p_L-1R+1	rna-TRITD_2Bv1G025330	63.1461	0	Inf	up	1.9174e-15	4.04801e-14	yes	GO:0009813(flavonoid biosynthetic process);GO:0043231(intracellular membrane-bounded organelle);GO:0052696(flavonoid glucuronidation);GO:0080043(quercetin 3-O-glucosyltransferase activity);GO:0080044(quercetin 7-O-glucosyltransferase activity)	ko00944(Flavone and flavonol biosynthesis)
ata-miR1432-3p_L-1R+1	rna-TRITD_2Bv1G151210	0	9.0914	-Inf	down	0.0025681	0.00379588	yes	GO:0004252(serine-type endopeptidase activity);GO:0005618(cell wall)	NA
ata-miR1432-3p_L-1R+1	rna-TRITD_2Bv1G203430	82.0899	0	Inf	up	1.2982e-19	5.29465e-18	yes	NA	NA
ata-miR1432-3p_L-1R+1	rna-TRITD_3Av1G207980	0	9.0914	-Inf	down	0.0025681	0.00379588	yes	GO:0003674(molecular_function);GO:0005634(nucleus);GO:0008150(biological_process);GO:0016021(integral component of membrane);GO:0005886(plasma membrane);GO:0009506(plasmodesma);GO:0042742(defense response to bacterium)	NA
ata-miR1432-3p_L-1R+1	rna-TRITD_3Av1G207980-2	0	36.3656	-Inf	down	1.6351e-09	1.27022e-08	yes	GO:0003674(molecular_function);GO:0005634(nucleus);GO:0008150(biological_process);GO:0016021(integral component of membrane);GO:0005886(plasma membrane);GO:0009506(plasmodesma);GO:0042742(defense response to bacterium)	NA
ata-miR1432-3p_L-1R+1	rna-TRITD_3Av1G219080	31.573	0	Inf	up	1.9203e-08	1.26748e-07	yes	NA	NA
ata-miR1432-3p_L-1R+1	rna-TRITD_3Bv1G028390-2	0	27.2742	-Inf	down	1.7652e-07	9.16894e-07	yes	GO:0000028(ribosomal small subunit assembly);GO:0003729(mRNA binding);GO:0003735(structural constituent of ribosome);GO:0006412(translation);GO:0019843(rRNA binding);GO:0022627(cytosolic small ribosomal subunit)	ko03010(Ribosome)
ata-miR1432-3p_L-1R+1	rna-TRITD_3Bv1G092550	0	45.457	-Inf	down	1.5594e-11	1.86907e-10	yes	GO:0003918(DNA topoisomerase type II (ATP-hydrolyzing) activity);GO:0006265(DNA topological change);GO:0006268(DNA unwinding involved in DNA replication);GO:0007059(chromosome segregation);GO:0009295(nucleoid);GO:0009330(DNA topoisomerase complex (ATP-hydrolyzing))	NA
ata-miR1432-3p_L-1R+1	rna-TRITD_3Bv1G211690	37.8876	0	Inf	up	7.4911e-10	6.88393e-09	yes	NA	NA
ata-miR1432-3p_L-1R+1	rna-TRITD_3Bv1G211690-2	12.6292	0	Inf	up	0.00037975	0.000807887	yes	NA	NA
ata-miR1432-3p_L-1R+1	rna-TRITD_4Av1G036710	12.6292	9.0914	0.47419	up	0.44779	0.466377	yes	GO:0004612(phosphoenolpyruvate carboxykinase (ATP) activity);GO:0005829(cytosol);GO:0006094(gluconeogenesis)	ko00010(Glycolysis / Gluconeogenesis);ko00020(Citrate cycle (TCA cycle));ko00620(Pyruvate metabolism);ko00710(Carbon fixation in photosynthetic organisms)
ata-miR1432-3p_L-1R+1	rna-TRITD_4Av1G036710-2	6.31461	0	Inf	up	0.011975	0.0135276	yes	GO:0004612(phosphoenolpyruvate carboxykinase (ATP) activity);GO:0005829(cytosol);GO:0006094(gluconeogenesis)	ko00010(Glycolysis / Gluconeogenesis);ko00020(Citrate cycle (TCA cycle));ko00620(Pyruvate metabolism);ko00710(Carbon fixation in photosynthetic organisms)
ata-miR1432-3p_L-1R+1	rna-TRITD_4Av1G036710-3	12.6292	9.0914	0.47419	up	0.44779	0.466377	yes	GO:0004612(phosphoenolpyruvate carboxykinase (ATP) activity);GO:0005829(cytosol);GO:0006094(gluconeogenesis)	ko00010(Glycolysis / Gluconeogenesis);ko00020(Citrate cycle (TCA cycle));ko00620(Pyruvate metabolism);ko00710(Carbon fixation in photosynthetic organisms)
ata-miR1432-3p_L-1R+1	rna-TRITD_4Bv1G133560	18.9438	27.2742	-0.52581	down	0.22044	0.236843	yes	GO:0004612(phosphoenolpyruvate carboxykinase (ATP) activity);GO:0005829(cytosol);GO:0006094(gluconeogenesis)	ko00010(Glycolysis / Gluconeogenesis);ko00020(Citrate cycle (TCA cycle));ko00620(Pyruvate metabolism);ko00710(Carbon fixation in photosynthetic organisms)
ata-miR1432-3p_L-1R+1	rna-TRITD_4Bv1G133560-2	0	9.0914	-Inf	down	0.0025681	0.00379588	yes	GO:0004612(phosphoenolpyruvate carboxykinase (ATP) activity);GO:0005829(cytosol);GO:0006094(gluconeogenesis)	ko00010(Glycolysis / Gluconeogenesis);ko00020(Citrate cycle (TCA cycle));ko00620(Pyruvate metabolism);ko00710(Carbon fixation in photosynthetic organisms)
ata-miR1432-3p_L-1R+1	rna-TRITD_4Bv1G133560-6	18.9438	0	Inf	up	1.3461e-05	4.73239e-05	yes	GO:0004612(phosphoenolpyruvate carboxykinase (ATP) activity);GO:0005829(cytosol);GO:0006094(gluconeogenesis)	ko00010(Glycolysis / Gluconeogenesis);ko00020(Citrate cycle (TCA cycle));ko00620(Pyruvate metabolism);ko00710(Carbon fixation in photosynthetic organisms)
ata-miR1432-3p_L-1R+1	rna-TRITD_4Bv1G133560-7	18.9438	18.1828	0.059152	up	0.90061	0.901273	yes	GO:0004612(phosphoenolpyruvate carboxykinase (ATP) activity);GO:0005829(cytosol);GO:0006094(gluconeogenesis)	ko00010(Glycolysis / Gluconeogenesis);ko00020(Citrate cycle (TCA cycle));ko00620(Pyruvate metabolism);ko00710(Carbon fixation in photosynthetic organisms)
ata-miR1432-3p_L-1R+1	rna-TRITD_4Bv1G133560-8	12.6292	0	Inf	up	0.00037975	0.000807887	yes	GO:0004612(phosphoenolpyruvate carboxykinase (ATP) activity);GO:0005829(cytosol);GO:0006094(gluconeogenesis)	ko00010(Glycolysis / Gluconeogenesis);ko00020(Citrate cycle (TCA cycle));ko00620(Pyruvate metabolism);ko00710(Carbon fixation in photosynthetic organisms)
ata-miR1432-3p_L-1R+1	rna-TRITD_4Bv1G206310	0	36.3656	-Inf	down	1.6351e-09	1.27022e-08	yes	GO:0042802(identical protein binding)	ko00500(Starch and sucrose metabolism)
ata-miR1432-3p_L-1R+1	rna-TRITD_4Bv1G206310-2	18.9438	0	Inf	up	1.3461e-05	4.73239e-05	yes	GO:0042802(identical protein binding)	ko00500(Starch and sucrose metabolism)
ata-miR1432-3p_L-1R+1	rna-TRITD_4Bv1G206310-3	31.573	9.0914	1.79612	up	0.00042263	0.000893013	yes	GO:0042802(identical protein binding)	ko00500(Starch and sucrose metabolism)
ata-miR1432-3p_L-1R+1	rna-TRITD_4Bv1G206310-4	12.6292	0	Inf	up	0.00037975	0.000807887	yes	GO:0042802(identical protein binding)	ko00500(Starch and sucrose metabolism)
ata-miR1432-3p_L-1R+1	rna-TRITD_4Bv1G206310-5	37.8876	9.0914	2.05915	up	2.6533e-05	7.27284e-05	yes	GO:0042802(identical protein binding)	ko00500(Starch and sucrose metabolism)
ata-miR1432-3p_L-1R+1	rna-TRITD_4Bv1G206310-8	18.9438	9.0914	1.05915	up	0.062776	0.0682496	yes	GO:0042802(identical protein binding)	ko00500(Starch and sucrose metabolism)
ata-miR1432-3p_L-1R+1	rna-TRITD_4Bv1G206310-9	18.9438	9.0914	1.05915	up	0.062776	0.0682496	yes	GO:0042802(identical protein binding)	ko00500(Starch and sucrose metabolism)
ata-miR1432-3p_L-1R+1	rna-TRITD_5Av1G124740	0	18.1828	-Inf	down	2.0066e-05	5.53641e-05	yes	GO:0003674(molecular_function);GO:0005634(nucleus);GO:0005737(cytoplasm);GO:0005829(cytosol);GO:0010043(response to zinc ion)	NA
ata-miR1432-3p_L-1R+1	rna-TRITD_5Av1G124740-2	0	9.0914	-Inf	down	0.0025681	0.00379588	yes	GO:0003674(molecular_function);GO:0005634(nucleus);GO:0005737(cytoplasm);GO:0005829(cytosol);GO:0010043(response to zinc ion)	NA
ata-miR1432-3p_L-1R+1	rna-TRITD_5Av1G139140	94.7191	0	Inf	up	2.1892e-22	1.20508e-20	yes	GO:0004252(serine-type endopeptidase activity);GO:0005618(cell wall)	NA
ata-miR1432-3p_L-1R+1	rna-TRITD_5Av1G174640-2	12.6292	0	Inf	up	0.00037975	0.000807887	yes	GO:0005886(plasma membrane);GO:0016021(integral component of membrane);GO:0042626(ATPase activity, coupled to transmembrane movement of substances)	ko03430(Mismatch repair)
ata-miR1432-3p_L-1R+1	rna-TRITD_5Bv1G211440	0	18.1828	-Inf	down	2.0066e-05	5.53641e-05	yes	GO:0004364(glutathione transferase activity);GO:0005737(cytoplasm);GO:0006749(glutathione metabolic process);GO:0009407(toxin catabolic process)	ko00480(Glutathione metabolism)
ata-miR1432-3p_L-1R+1	rna-TRITD_5Bv1G217650	6.31461	0	Inf	up	0.011975	0.0135276	yes	GO:0009733(response to auxin)	ko04075(Plant hormone signal transduction)
ata-miR1432-3p_L-1R+1	rna-TRITD_6Av1G013640	50.5169	9.0914	2.47419	up	8.0669e-08	5.19456e-07	yes	GO:0008150(biological_process);GO:0009507(chloroplast);GO:0009570(chloroplast stroma);GO:0016740(transferase activity)	NA
ata-miR1432-3p_L-1R+1	rna-TRITD_6Av1G205580	18.9438	0	Inf	up	1.3461e-05	4.73239e-05	yes	GO:0030599(pectinesterase activity);GO:0046910(pectinesterase inhibitor activity);GO:0071944(cell periphery)	ko00040(Pentose and glucuronate interconversions)
ata-miR1432-3p_L-1R+1	rna-TRITD_6Av1G205580-3	6.31461	0	Inf	up	0.011975	0.0135276	yes	GO:0030599(pectinesterase activity);GO:0046910(pectinesterase inhibitor activity);GO:0071944(cell periphery)	ko00040(Pentose and glucuronate interconversions)
ata-miR1432-3p_L-1R+1	rna-TRITD_6Bv1G033630	82.0899	0	Inf	up	1.2982e-19	5.29465e-18	yes	GO:0003677(DNA binding);GO:0003680(AT DNA binding);GO:0005634(nucleus);GO:0005654(nucleoplasm);GO:0005730(nucleolus);GO:0005737(cytoplasm);GO:0005739(mitochondrion);GO:0006351(transcription, DNA-templated);GO:0006355(regulation of transcription, DNA-templated);GO:0043565(sequence-specific DNA binding);GO:0098687(chromosomal region)	NA
ata-miR1432-3p_L-1R+1	rna-TRITD_6Bv1G123350	12.6292	0	Inf	up	0.00037975	0.000807887	yes	GO:0004497(monooxygenase activity);GO:0005506(iron ion binding);GO:0016705(oxidoreductase activity, acting on paired donors, with incorporation or reduction of molecular oxygen);GO:0019825(oxygen binding);GO:0020037(heme binding);GO:0055114(oxidation-reduction process)	ko00073(Cutin, suberine and wax biosynthesis)
ata-miR1432-3p_L-1R+1	rna-TRITD_6Bv1G123350-2	6.31461	0	Inf	up	0.011975	0.0135276	yes	GO:0004497(monooxygenase activity);GO:0005506(iron ion binding);GO:0016705(oxidoreductase activity, acting on paired donors, with incorporation or reduction of molecular oxygen);GO:0019825(oxygen binding);GO:0020037(heme binding);GO:0055114(oxidation-reduction process)	ko00073(Cutin, suberine and wax biosynthesis)
ata-miR1432-3p_L-1R+1	rna-TRITD_6Bv1G123350-3	18.9438	0	Inf	up	1.3461e-05	4.73239e-05	yes	GO:0004497(monooxygenase activity);GO:0005506(iron ion binding);GO:0016705(oxidoreductase activity, acting on paired donors, with incorporation or reduction of molecular oxygen);GO:0019825(oxygen binding);GO:0020037(heme binding);GO:0055114(oxidation-reduction process)	ko00073(Cutin, suberine and wax biosynthesis)
ata-miR1432-3p_L-1R+1	rna-TRITD_6Bv1G123350-4	12.6292	0	Inf	up	0.00037975	0.000807887	yes	GO:0004497(monooxygenase activity);GO:0005506(iron ion binding);GO:0016705(oxidoreductase activity, acting on paired donors, with incorporation or reduction of molecular oxygen);GO:0019825(oxygen binding);GO:0020037(heme binding);GO:0055114(oxidation-reduction process)	ko00073(Cutin, suberine and wax biosynthesis)
ata-miR1432-3p_L-1R+1	rna-TRITD_6Bv1G228000	0	27.2742	-Inf	down	1.7652e-07	9.16894e-07	yes	GO:0003677(DNA binding);GO:0003682(chromatin binding);GO:0005634(nucleus)	NA
ata-miR1432-3p_L-1R+1	rna-TRITD_7Av1G193160-2	6.31461	0	Inf	up	0.011975	0.0135276	yes	GO:0005506(iron ion binding);GO:0005737(cytoplasm);GO:0006949(syncytium formation);GO:0016491(oxidoreductase activity);GO:0019310(inositol catabolic process);GO:0019853(L-ascorbic acid biosynthetic process);GO:0050113(inositol oxygenase activity);GO:0055114(oxidation-reduction process)	ko00053(Ascorbate and aldarate metabolism);ko00562(Inositol phosphate metabolism)
ata-miR1432-3p_L-1R+1	rna-TRITD_7Av1G193160-3	6.31461	0	Inf	up	0.011975	0.0135276	yes	GO:0005506(iron ion binding);GO:0005737(cytoplasm);GO:0006949(syncytium formation);GO:0016491(oxidoreductase activity);GO:0019310(inositol catabolic process);GO:0019853(L-ascorbic acid biosynthetic process);GO:0050113(inositol oxygenase activity);GO:0055114(oxidation-reduction process)	ko00053(Ascorbate and aldarate metabolism);ko00562(Inositol phosphate metabolism)
ata-miR1432-3p_L-1R+1	rna-TRITD_7Av1G193160-4	6.31461	0	Inf	up	0.011975	0.0135276	yes	GO:0005506(iron ion binding);GO:0005737(cytoplasm);GO:0006949(syncytium formation);GO:0016491(oxidoreductase activity);GO:0019310(inositol catabolic process);GO:0019853(L-ascorbic acid biosynthetic process);GO:0050113(inositol oxygenase activity);GO:0055114(oxidation-reduction process)	ko00053(Ascorbate and aldarate metabolism);ko00562(Inositol phosphate metabolism)
ata-miR1432-3p_L-1R+1	rna-TRITD_7Av1G270370	6.31461	0	Inf	up	0.011975	0.0135276	yes	GO:0005783(endoplasmic reticulum)	ko04141(Protein processing in endoplasmic reticulum);ko04626(Plant-pathogen interaction)
ata-miR1432-3p_L-1R+1	rna-TRITD_7Av1G270370-19	6.31461	0	Inf	up	0.011975	0.0135276	yes	GO:0005783(endoplasmic reticulum)	ko04141(Protein processing in endoplasmic reticulum);ko04626(Plant-pathogen interaction)
ata-miR1432-3p_L-1R+1	rna-TRITD_7Av1G270370-21	6.31461	0	Inf	up	0.011975	0.0135276	yes	GO:0005783(endoplasmic reticulum)	ko04141(Protein processing in endoplasmic reticulum);ko04626(Plant-pathogen interaction)
ata-miR1432-3p_L-1R+1	rna-TRITD_7Av1G270370-29	6.31461	0	Inf	up	0.011975	0.0135276	yes	GO:0005783(endoplasmic reticulum)	ko04141(Protein processing in endoplasmic reticulum);ko04626(Plant-pathogen interaction)
ata-miR1432-3p_L-1R+1	rna-TRITD_7Bv1G073050-3	0	45.457	-Inf	down	1.5594e-11	1.86907e-10	yes	GO:0005634(nucleus)	ko03010(Ribosome);ko04141(Protein processing in endoplasmic reticulum)
ata-miR1432-3p_L-1R+1	rna-TRITD_7Bv1G073050-4	0	27.2742	-Inf	down	1.7652e-07	9.16894e-07	yes	GO:0005634(nucleus)	ko03010(Ribosome);ko04141(Protein processing in endoplasmic reticulum)
ata-miR1432-3p_L-1R+1	rna-TRITD_7Bv1G151640-2	6.31461	0	Inf	up	0.011975	0.0135276	yes	GO:0005506(iron ion binding);GO:0005737(cytoplasm);GO:0006949(syncytium formation);GO:0016491(oxidoreductase activity);GO:0019310(inositol catabolic process);GO:0019853(L-ascorbic acid biosynthetic process);GO:0050113(inositol oxygenase activity);GO:0055114(oxidation-reduction process)	ko00053(Ascorbate and aldarate metabolism);ko00562(Inositol phosphate metabolism)
ata-miR1432-3p_L-1R+1	rna-TRITD_7Bv1G151640-3	6.31461	0	Inf	up	0.011975	0.0135276	yes	GO:0005506(iron ion binding);GO:0005737(cytoplasm);GO:0006949(syncytium formation);GO:0016491(oxidoreductase activity);GO:0019310(inositol catabolic process);GO:0019853(L-ascorbic acid biosynthetic process);GO:0050113(inositol oxygenase activity);GO:0055114(oxidation-reduction process)	ko00053(Ascorbate and aldarate metabolism);ko00562(Inositol phosphate metabolism)
ata-miR1432-5p_L+1R-2	rna-TRITD_1Av1G002120	119.978	0	Inf	up	6.375e-28	6.11115e-26	yes	NA	NA
ata-miR1432-5p_L+1R-2	rna-TRITD_1Av1G002120-2	119.978	27.2742	2.13715	up	2.1759e-14	4.45945e-13	yes	NA	NA
ata-miR1432-5p_L+1R-2	rna-TRITD_1Av1G002120-3	82.0899	45.457	0.852701	up	0.0011796	0.00245354	yes	NA	NA
ata-miR1432-5p_L+1R-2	rna-TRITD_1Av1G002120-4	138.921	18.1828	2.93362	up	5.7916e-22	3.15326e-20	yes	NA	NA
ata-miR1432-5p_L+1R-2	rna-TRITD_1Av1G002120-5	126.292	36.3656	1.79612	up	1.7728e-12	2.55816e-11	yes	NA	NA
ata-miR1432-5p_L+1R-2	rna-TRITD_1Av1G002120-6	176.809	18.1828	3.28154	up	6.5957e-30	7.60676e-28	yes	NA	NA
ata-miR1432-5p_L+1R-2	rna-TRITD_1Av1G002200	126.292	81.8226	0.626193	up	0.0020512	0.00379588	yes	NA	NA
ata-miR1432-5p_L+1R-2	rna-TRITD_1Av1G002200-10	107.348	127.28	-0.245703	down	0.19316	0.208326	yes	NA	NA
ata-miR1432-5p_L+1R-2	rna-TRITD_1Av1G002200-11	113.663	154.554	-0.443348	down	0.012526	0.014149	yes	NA	NA
ata-miR1432-5p_L+1R-2	rna-TRITD_1Av1G002200-2	157.865	127.28	0.310691	up	0.07008	0.0761443	yes	NA	NA
ata-miR1432-5p_L+1R-2	rna-TRITD_1Av1G002200-3	138.921	127.28	0.126266	up	0.47549	0.486414	yes	NA	NA
ata-miR1432-5p_L+1R-2	rna-TRITD_1Av1G002200-4	138.921	109.097	0.348659	up	0.058238	0.0638794	yes	NA	NA
ata-miR1432-5p_L+1R-2	rna-TRITD_1Av1G002200-5	145.236	145.462	-0.00224852	down	0.9894	0.9894	yes	NA	NA
ata-miR1432-5p_L+1R-2	rna-TRITD_1Av1G002200-6	107.348	109.097	-0.0233101	down	0.90539	0.905996	yes	NA	NA
ata-miR1432-5p_L+1R-2	rna-TRITD_1Av1G002200-7	202.067	154.554	0.386727	up	0.011861	0.0135276	yes	NA	NA
ata-miR1432-5p_L+1R-2	rna-TRITD_1Av1G002200-8	126.292	100.005	0.336686	up	0.080549	0.0875087	yes	NA	NA
ata-miR1432-5p_L+1R-2	rna-TRITD_1Av1G002200-9	138.921	81.8226	0.763696	up	0.00012138	0.000328298	yes	NA	NA
ata-miR1432-5p_L+1R-2	rna-TRITD_1Av1G227430	0	27.2742	-Inf	down	1.7652e-07	9.16894e-07	yes	GO:0005509(calcium ion binding)	ko04016(MAPK signaling pathway - plant);ko04070(Phosphatidylinositol signaling system);ko04626(Plant-pathogen interaction)
ata-miR1432-5p_L+1R-2	rna-TRITD_1Av1G227440	6.31461	145.462	-4.52581	down	1.3875e-29	1.59201e-27	yes	GO:0005509(calcium ion binding)	ko04016(MAPK signaling pathway - plant);ko04070(Phosphatidylinositol signaling system);ko04626(Plant-pathogen interaction)
ata-miR1432-5p_L+1R-2	rna-TRITD_1Bv1G001870-2	63.1461	0	Inf	up	1.9174e-15	4.04801e-14	yes	NA	NA
ata-miR1432-5p_L+1R-2	rna-TRITD_1Bv1G001870-4	524.112	227.285	1.20537	up	2.4667e-27	2.20007e-25	yes	NA	NA
ata-miR1432-5p_L+1R-2	rna-TRITD_1Bv1G001870-5	574.629	172.737	1.73406	up	6.11e-49	1.53996e-46	yes	NA	NA
ata-miR1432-5p_L+1R-2	rna-TRITD_1Bv1G001870-6	75.7753	0	Inf	up	3.1739e-18	1.04239e-16	yes	NA	NA
ata-miR1432-5p_L+1R-2	rna-TRITD_1Bv1G001870-7	94.7191	0	Inf	up	2.1892e-22	1.20508e-20	yes	NA	NA
ata-miR1432-5p_L+1R-2	rna-TRITD_1Bv1G225200	12.6292	0	Inf	up	0.00037975	0.000807887	yes	GO:0005509(calcium ion binding)	ko04016(MAPK signaling pathway - plant);ko04070(Phosphatidylinositol signaling system);ko04626(Plant-pathogen interaction)
ata-miR1432-5p_L+1R-2	rna-TRITD_2Av1G146490	12.6292	0	Inf	up	0.00037975	0.000807887	yes	GO:0001653(peptide receptor activity);GO:0004674(protein serine/threonine kinase activity);GO:0005524(ATP binding);GO:0005886(plasma membrane);GO:0006468(protein phosphorylation);GO:0007169(transmembrane receptor protein tyrosine kinase signaling pathway);GO:0009507(chloroplast);GO:0009611(response to wounding);GO:0016021(integral component of membrane)	ko04075(Plant hormone signal transduction)
ata-miR1432-5p_L+1R-2	rna-TRITD_3Bv1G041900	12.6292	0	Inf	up	0.00037975	0.000807887	yes	GO:0004252(serine-type endopeptidase activity);GO:0016485(protein processing)	NA
ata-miR1432-5p_L+1R-2	rna-TRITD_3Bv1G128710	18.9438	18.1828	0.059152	up	0.90061	0.901273	yes	GO:0000220(vacuolar proton-transporting V-type ATPase, V0 domain);GO:0007035(vacuolar acidification);GO:0016021(integral component of membrane);GO:0046961(proton-transporting ATPase activity, rotational mechanism)	ko00190(Oxidative phosphorylation);ko04145(Phagosome)
ata-miR1432-5p_L+1R-2	rna-TRITD_3Bv1G154830-3	0	9.0914	-Inf	down	0.0025681	0.00379588	yes	GO:0004721(phosphoprotein phosphatase activity);GO:0004722(protein serine/threonine phosphatase activity);GO:0005515(protein binding);GO:0005737(cytoplasm);GO:0046872(metal ion binding);GO:0000159(protein phosphatase type 2A complex);GO:0004674(protein serine/threonine kinase activity);GO:0005634(nucleus);GO:0006470(protein dephosphorylation);GO:0009793(embryo development ending in seed dormancy)…	NA
ata-miR1432-5p_L+1R-2	rna-TRITD_3Bv1G213220	6.31461	0	Inf	up	0.011975	0.0135276	yes	GO:0003674(molecular_function);GO:0005768(endosome);GO:0005794(Golgi apparatus);GO:0005802(trans-Golgi network);GO:0010222(stem vascular tissue pattern formation);GO:0016021(integral component of membrane)	NA
ata-miR1432-5p_L+1R-2	rna-TRITD_4Av1G050690	0	9.0914	-Inf	down	0.0025681	0.00379588	yes	GO:0003746(translation elongation factor activity);GO:0003924(GTPase activity);GO:0005622(intracellular)	ko03013(RNA transport)
ata-miR1432-5p_L+1R-2	rna-TRITD_4Av1G050690-10	12.6292	0	Inf	up	0.00037975	0.000807887	yes	GO:0003746(translation elongation factor activity);GO:0003924(GTPase activity);GO:0005622(intracellular)	ko03013(RNA transport)
ata-miR1432-5p_L+1R-2	rna-TRITD_4Av1G050690-8	6.31461	0	Inf	up	0.011975	0.0135276	yes	GO:0003746(translation elongation factor activity);GO:0003924(GTPase activity);GO:0005622(intracellular)	ko03013(RNA transport)
ata-miR1432-5p_L+1R-2	rna-TRITD_4Av1G110630	0	9.0914	-Inf	down	0.0025681	0.00379588	yes	GO:0000166(nucleotide binding);GO:0000398(mRNA splicing, via spliceosome);GO:0005634(nucleus);GO:0071013(catalytic step 2 spliceosome);GO:0080008(Cul4-RING E3 ubiquitin ligase complex)	ko03040(Spliceosome)
ata-miR1432-5p_L+1R-2	rna-TRITD_4Bv1G125280	0	9.0914	-Inf	down	0.0025681	0.00379588	yes	GO:0003746(translation elongation factor activity);GO:0003924(GTPase activity);GO:0005622(intracellular)	ko03013(RNA transport)
ata-miR1432-5p_L+1R-2	rna-TRITD_4Bv1G125280-2	0	9.0914	-Inf	down	0.0025681	0.00379588	yes	GO:0003746(translation elongation factor activity);GO:0003924(GTPase activity);GO:0005622(intracellular)	ko03013(RNA transport)
ata-miR1432-5p_L+1R-2	rna-TRITD_4Bv1G125280-6	0	18.1828	-Inf	down	2.0066e-05	5.53641e-05	yes	GO:0003746(translation elongation factor activity);GO:0003924(GTPase activity);GO:0005622(intracellular)	ko03013(RNA transport)
ata-miR1432-5p_L+1R-2	rna-TRITD_4Bv1G125280-7	0	9.0914	-Inf	down	0.0025681	0.00379588	yes	GO:0003746(translation elongation factor activity);GO:0003924(GTPase activity);GO:0005622(intracellular)	ko03013(RNA transport)
ata-miR1432-5p_L+1R-2	rna-TRITD_4Bv1G125280-8	0	9.0914	-Inf	down	0.0025681	0.00379588	yes	GO:0003746(translation elongation factor activity);GO:0003924(GTPase activity);GO:0005622(intracellular)	ko03013(RNA transport)
ata-miR1432-5p_L+1R-2	rna-TRITD_4Bv1G125350-11	0	18.1828	-Inf	down	2.0066e-05	5.53641e-05	yes	GO:0003746(translation elongation factor activity);GO:0003924(GTPase activity);GO:0005622(intracellular)	ko03013(RNA transport)
ata-miR1432-5p_L+1R-2	rna-TRITD_4Bv1G125350-12	0	9.0914	-Inf	down	0.0025681	0.00379588	yes	GO:0003746(translation elongation factor activity);GO:0003924(GTPase activity);GO:0005622(intracellular)	ko03013(RNA transport)
ata-miR1432-5p_L+1R-2	rna-TRITD_4Bv1G125350-2	0	9.0914	-Inf	down	0.0025681	0.00379588	yes	GO:0003746(translation elongation factor activity);GO:0003924(GTPase activity);GO:0005622(intracellular)	ko03013(RNA transport)
ata-miR1432-5p_L+1R-2	rna-TRITD_5Av1G008790-7	6.31461	0	Inf	up	0.011975	0.0135276	yes	GO:0004124(cysteine synthase activity);GO:0005737(cytoplasm);GO:0006535(cysteine biosynthetic process from serine);GO:0030170(pyridoxal phosphate binding)	ko00920(Sulfur metabolism);ko00270(Cysteine and methionine metabolism)
ata-miR1432-5p_L+1R-2	rna-TRITD_5Av1G107010	0	54.5484	-Inf	down	1.5155e-13	2.45628e-12	yes	GO:0003674(molecular_function);GO:0005739(mitochondrion);GO:0005778(peroxisomal membrane);GO:0008150(biological_process);GO:0009507(chloroplast);GO:0009941(chloroplast envelope)	ko04146(Peroxisome)
ata-miR1432-5p_L+1R-2	rna-TRITD_5Av1G211990	44.2022	109.097	-1.30342	down	1.5928e-07	9.16894e-07	yes	GO:0003746(translation elongation factor activity);GO:0003924(GTPase activity);GO:0005622(intracellular)	ko03013(RNA transport)
ata-miR1432-5p_L+1R-2	rna-TRITD_5Av1G211990-4	31.573	81.8226	-1.37381	down	2.3705e-06	1.03703e-05	yes	GO:0003746(translation elongation factor activity);GO:0003924(GTPase activity);GO:0005622(intracellular)	ko03013(RNA transport)
ata-miR1432-5p_L+1R-2	rna-TRITD_5Av1G211990-5	25.2584	100.005	-1.98524	down	2.41e-11	2.87706e-10	yes	GO:0003746(translation elongation factor activity);GO:0003924(GTPase activity);GO:0005622(intracellular)	ko03013(RNA transport)
ata-miR1432-5p_L+1R-2	rna-TRITD_5Av1G211990-6	63.1461	81.8226	-0.373807	down	0.12085	0.130946	yes	GO:0003746(translation elongation factor activity);GO:0003924(GTPase activity);GO:0005622(intracellular)	ko03013(RNA transport)
ata-miR1432-5p_L+1R-2	rna-TRITD_5Av1G211990-7	31.573	100.005	-1.66331	down	2.4313e-09	1.88353e-08	yes	GO:0003746(translation elongation factor activity);GO:0003924(GTPase activity);GO:0005622(intracellular)	ko03013(RNA transport)
ata-miR1432-5p_L+1R-2	rna-TRITD_5Av1G212220	37.8876	45.457	-0.262776	down	0.40702	0.430603	yes	GO:0003746(translation elongation factor activity);GO:0003924(GTPase activity);GO:0005622(intracellular)	ko03013(RNA transport)
ata-miR1432-5p_L+1R-2	rna-TRITD_5Av1G212220-2	44.2022	109.097	-1.30342	down	1.5928e-07	9.16894e-07	yes	GO:0003746(translation elongation factor activity);GO:0003924(GTPase activity);GO:0005622(intracellular)	ko03013(RNA transport)
ata-miR1432-5p_L+1R-2	rna-TRITD_5Av1G212220-3	25.2584	109.097	-2.11077	down	4.7175e-13	7.55322e-12	yes	GO:0003746(translation elongation factor activity);GO:0003924(GTPase activity);GO:0005622(intracellular)	ko03013(RNA transport)
ata-miR1432-5p_L+1R-2	rna-TRITD_5Av1G212220-6	31.573	100.005	-1.66331	down	2.4313e-09	1.88353e-08	yes	GO:0003746(translation elongation factor activity);GO:0003924(GTPase activity);GO:0005622(intracellular)	ko03013(RNA transport)
ata-miR1432-5p_L+1R-2	rna-TRITD_5Bv1G208210	6.31461	0	Inf	up	0.011975	0.0135276	yes	GO:0003746(translation elongation factor activity);GO:0003924(GTPase activity);GO:0005622(intracellular)	ko03013(RNA transport)
ata-miR1432-5p_L+1R-2	rna-TRITD_5Bv1G208220	0	9.0914	-Inf	down	0.0025681	0.00379588	yes	GO:0003746(translation elongation factor activity);GO:0003924(GTPase activity);GO:0005622(intracellular)	ko03013(RNA transport)
ata-miR1432-5p_L+1R-2	rna-TRITD_5Bv1G208220-10	12.6292	0	Inf	up	0.00037975	0.000807887	yes	GO:0003746(translation elongation factor activity);GO:0003924(GTPase activity);GO:0005622(intracellular)	ko03013(RNA transport)
ata-miR1432-5p_L+1R-2	rna-TRITD_5Bv1G208220-2	12.6292	9.0914	0.47419	up	0.44779	0.466377	yes	GO:0003746(translation elongation factor activity);GO:0003924(GTPase activity);GO:0005622(intracellular)	ko03013(RNA transport)
ata-miR1432-5p_L+1R-2	rna-TRITD_5Bv1G208220-3	6.31461	9.0914	-0.52581	down	0.47928	0.486414	yes	GO:0003746(translation elongation factor activity);GO:0003924(GTPase activity);GO:0005622(intracellular)	ko03013(RNA transport)
ata-miR1432-5p_L+1R-2	rna-TRITD_5Bv1G208220-7	0	9.0914	-Inf	down	0.0025681	0.00379588	yes	GO:0003746(translation elongation factor activity);GO:0003924(GTPase activity);GO:0005622(intracellular)	ko03013(RNA transport)
ata-miR1432-5p_L+1R-2	rna-TRITD_5Bv1G208220-9	0	9.0914	-Inf	down	0.0025681	0.00379588	yes	GO:0003746(translation elongation factor activity);GO:0003924(GTPase activity);GO:0005622(intracellular)	ko03013(RNA transport)
ata-miR1432-5p_L+1R-2	rna-TRITD_5Bv1G228300-2	0	9.0914	-Inf	down	0.0025681	0.00379588	yes	GO:0005509(calcium ion binding)	ko04016(MAPK signaling pathway - plant);ko04070(Phosphatidylinositol signaling system);ko04626(Plant-pathogen interaction)
ata-miR1432-5p_L+1R-2	rna-TRITD_7Av1G067830	12.6292	0	Inf	up	0.00037975	0.000807887	yes	GO:0003872(6-phosphofructokinase activity);GO:0005524(ATP binding);GO:0005618(cell wall);GO:0005737(cytoplasm);GO:0005829(cytosol);GO:0006002(fructose 6-phosphate metabolic process);GO:0006096(glycolytic process);GO:0009735(response to cytokinin);GO:0009749(response to glucose);GO:0010318(pyrophosphate-dependent phosphofructokinase complex, beta-subunit complex);GO:0015979(photosynthesis);GO:0016…	ko00010(Glycolysis / Gluconeogenesis);ko00030(Pentose phosphate pathway);ko00051(Fructose and mannose metabolism)
ata-miR1432-5p_L+1R-2	rna-TRITD_7Av1G067830-2	50.5169	0	Inf	up	1.1807e-12	1.71091e-11	yes	GO:0003872(6-phosphofructokinase activity);GO:0005524(ATP binding);GO:0005618(cell wall);GO:0005737(cytoplasm);GO:0005829(cytosol);GO:0006002(fructose 6-phosphate metabolic process);GO:0006096(glycolytic process);GO:0009735(response to cytokinin);GO:0009749(response to glucose);GO:0010318(pyrophosphate-dependent phosphofructokinase complex, beta-subunit complex);GO:0015979(photosynthesis);GO:0016…	ko00010(Glycolysis / Gluconeogenesis);ko00030(Pentose phosphate pathway);ko00051(Fructose and mannose metabolism)
ata-miR1432-5p_L+1R-2	rna-TRITD_7Av1G067830-3	18.9438	0	Inf	up	1.3461e-05	4.73239e-05	yes	GO:0003872(6-phosphofructokinase activity);GO:0005524(ATP binding);GO:0005618(cell wall);GO:0005737(cytoplasm);GO:0005829(cytosol);GO:0006002(fructose 6-phosphate metabolic process);GO:0006096(glycolytic process);GO:0009735(response to cytokinin);GO:0009749(response to glucose);GO:0010318(pyrophosphate-dependent phosphofructokinase complex, beta-subunit complex);GO:0015979(photosynthesis);GO:0016…	ko00010(Glycolysis / Gluconeogenesis);ko00030(Pentose phosphate pathway);ko00051(Fructose and mannose metabolism)
ata-miR1432-5p_L+1R-2	rna-TRITD_7Av1G067830-4	18.9438	0	Inf	up	1.3461e-05	4.73239e-05	yes	GO:0003872(6-phosphofructokinase activity);GO:0005524(ATP binding);GO:0005618(cell wall);GO:0005737(cytoplasm);GO:0005829(cytosol);GO:0006002(fructose 6-phosphate metabolic process);GO:0006096(glycolytic process);GO:0009735(response to cytokinin);GO:0009749(response to glucose);GO:0010318(pyrophosphate-dependent phosphofructokinase complex, beta-subunit complex);GO:0015979(photosynthesis);GO:0016…	ko00010(Glycolysis / Gluconeogenesis);ko00030(Pentose phosphate pathway);ko00051(Fructose and mannose metabolism)
ata-miR1432-5p_L+1R-2	rna-TRITD_7Av1G067830-5	25.2584	0	Inf	up	5.0132e-07	2.24011e-06	yes	GO:0003872(6-phosphofructokinase activity);GO:0005524(ATP binding);GO:0005618(cell wall);GO:0005737(cytoplasm);GO:0005829(cytosol);GO:0006002(fructose 6-phosphate metabolic process);GO:0006096(glycolytic process);GO:0009735(response to cytokinin);GO:0009749(response to glucose);GO:0010318(pyrophosphate-dependent phosphofructokinase complex, beta-subunit complex);GO:0015979(photosynthesis);GO:0016…	ko00010(Glycolysis / Gluconeogenesis);ko00030(Pentose phosphate pathway);ko00051(Fructose and mannose metabolism)
ata-miR1432-5p_L+1R-2	rna-TRITD_7Bv1G043110-2	12.6292	9.0914	0.47419	up	0.44779	0.466377	yes	GO:0003872(6-phosphofructokinase activity);GO:0005524(ATP binding);GO:0005618(cell wall);GO:0005737(cytoplasm);GO:0005829(cytosol);GO:0006002(fructose 6-phosphate metabolic process);GO:0006096(glycolytic process);GO:0009735(response to cytokinin);GO:0009749(response to glucose);GO:0010318(pyrophosphate-dependent phosphofructokinase complex, beta-subunit complex);GO:0015979(photosynthesis);GO:0016…	ko00010(Glycolysis / Gluconeogenesis);ko00030(Pentose phosphate pathway);ko00051(Fructose and mannose metabolism)
ata-miR1432-5p_L+1R-2	rna-TRITD_7Bv1G043110-3	12.6292	9.0914	0.47419	up	0.44779	0.466377	yes	GO:0003872(6-phosphofructokinase activity);GO:0005524(ATP binding);GO:0005618(cell wall);GO:0005737(cytoplasm);GO:0005829(cytosol);GO:0006002(fructose 6-phosphate metabolic process);GO:0006096(glycolytic process);GO:0009735(response to cytokinin);GO:0009749(response to glucose);GO:0010318(pyrophosphate-dependent phosphofructokinase complex, beta-subunit complex);GO:0015979(photosynthesis);GO:0016…	ko00010(Glycolysis / Gluconeogenesis);ko00030(Pentose phosphate pathway);ko00051(Fructose and mannose metabolism)
ata-miR1432-5p_L+1R-2	rna-TRITD_7Bv1G043110-4	6.31461	9.0914	-0.52581	down	0.47928	0.486414	yes	GO:0003872(6-phosphofructokinase activity);GO:0005524(ATP binding);GO:0005618(cell wall);GO:0005737(cytoplasm);GO:0005829(cytosol);GO:0006002(fructose 6-phosphate metabolic process);GO:0006096(glycolytic process);GO:0009735(response to cytokinin);GO:0009749(response to glucose);GO:0010318(pyrophosphate-dependent phosphofructokinase complex, beta-subunit complex);GO:0015979(photosynthesis);GO:0016…	ko00010(Glycolysis / Gluconeogenesis);ko00030(Pentose phosphate pathway);ko00051(Fructose and mannose metabolism)
ata-miR1432-5p_L+1R-2	rna-TRITD_7Bv1G043110-5	6.31461	9.0914	-0.52581	down	0.47928	0.486414	yes	GO:0003872(6-phosphofructokinase activity);GO:0005524(ATP binding);GO:0005618(cell wall);GO:0005737(cytoplasm);GO:0005829(cytosol);GO:0006002(fructose 6-phosphate metabolic process);GO:0006096(glycolytic process);GO:0009735(response to cytokinin);GO:0009749(response to glucose);GO:0010318(pyrophosphate-dependent phosphofructokinase complex, beta-subunit complex);GO:0015979(photosynthesis);GO:0016…	ko00010(Glycolysis / Gluconeogenesis);ko00030(Pentose phosphate pathway);ko00051(Fructose and mannose metabolism)
ata-miR1432-5p_L+1R-2	rna-TRITD_7Bv1G130610	50.5169	0	Inf	up	1.1807e-12	1.71091e-11	yes	GO:0006952(defense response);GO:0009506(plasmodesma);GO:0046658(anchored component of plasma membrane)	NA
ata-miR156a-3p	rna-TRITD_1Av1G087900	0	9.0914	-Inf	down	0.0025681	0.00379588	yes	NA	NA
ata-miR156a-3p	rna-TRITD_1Av1G135190-2	0	18.1828	-Inf	down	2.0066e-05	5.53641e-05	yes	GO:0004657(proline dehydrogenase activity);GO:0005739(mitochondrion);GO:0006537(glutamate biosynthetic process);GO:0006562(proline catabolic process);GO:0006970(response to osmotic stress);GO:0009414(response to water deprivation);GO:0010133(proline catabolic process to glutamate);GO:0055114(oxidation-reduction process)	ko00330(Arginine and proline metabolism)
ata-miR156a-3p	rna-TRITD_1Av1G135190-3	0	9.0914	-Inf	down	0.0025681	0.00379588	yes	GO:0004657(proline dehydrogenase activity);GO:0005739(mitochondrion);GO:0006537(glutamate biosynthetic process);GO:0006562(proline catabolic process);GO:0006970(response to osmotic stress);GO:0009414(response to water deprivation);GO:0010133(proline catabolic process to glutamate);GO:0055114(oxidation-reduction process)	ko00330(Arginine and proline metabolism)
ata-miR156a-3p	rna-TRITD_1Av1G143600-3	0	9.0914	-Inf	down	0.0025681	0.00379588	yes	GO:0000082(G1/S transition of mitotic cell cycle);GO:0005096(GTPase activator activity);GO:0005634(nucleus);GO:0005737(cytoplasm);GO:0005813(centrosome);GO:0006405(RNA export from nucleus);GO:0006511(ubiquitin-dependent protein catabolic process);GO:0006606(protein import into nucleus);GO:0007051(spindle organization);GO:0008536(Ran GTPase binding);GO:0046604(positive regulation of mitotic centro…	NA
ata-miR156a-3p	rna-TRITD_1Av1G208300-2	0	9.0914	-Inf	down	0.0025681	0.00379588	yes	GO:0005739(mitochondrion);GO:0005747(mitochondrial respiratory chain complex I);GO:0005774(vacuolar membrane);GO:0016021(integral component of membrane);GO:0005618(cell wall);GO:0005773(vacuole);GO:0008150(biological_process);GO:0009507(chloroplast);GO:0009536(plastid)	NA
ata-miR156a-3p	rna-TRITD_1Av1G211710-3	0	9.0914	-Inf	down	0.0025681	0.00379588	yes	GO:0003924(GTPase activity);GO:0005525(GTP binding);GO:0005634(nucleus);GO:0005730(nucleolus);GO:0006955(immune response);GO:0009507(chloroplast)	NA
ata-miR156a-3p	rna-TRITD_1Av1G211710-4	0	18.1828	-Inf	down	2.0066e-05	5.53641e-05	yes	GO:0003924(GTPase activity);GO:0005525(GTP binding);GO:0005634(nucleus);GO:0005730(nucleolus);GO:0006955(immune response);GO:0009507(chloroplast)	NA
ata-miR156a-3p	rna-TRITD_1Av1G211710-5	0	18.1828	-Inf	down	2.0066e-05	5.53641e-05	yes	GO:0003924(GTPase activity);GO:0005525(GTP binding);GO:0005634(nucleus);GO:0005730(nucleolus);GO:0006955(immune response);GO:0009507(chloroplast)	NA
ata-miR156a-3p	rna-TRITD_1Bv1G129290	0	9.0914	-Inf	down	0.0025681	0.00379588	yes	GO:0004657(proline dehydrogenase activity);GO:0005739(mitochondrion);GO:0006537(glutamate biosynthetic process);GO:0006562(proline catabolic process);GO:0006970(response to osmotic stress);GO:0009414(response to water deprivation);GO:0010133(proline catabolic process to glutamate);GO:0055114(oxidation-reduction process)	ko00330(Arginine and proline metabolism)
ata-miR156a-3p	rna-TRITD_1Bv1G129290-4	0	9.0914	-Inf	down	0.0025681	0.00379588	yes	GO:0004657(proline dehydrogenase activity);GO:0005739(mitochondrion);GO:0006537(glutamate biosynthetic process);GO:0006562(proline catabolic process);GO:0006970(response to osmotic stress);GO:0009414(response to water deprivation);GO:0010133(proline catabolic process to glutamate);GO:0055114(oxidation-reduction process)	ko00330(Arginine and proline metabolism)
ata-miR156a-3p	rna-TRITD_1Bv1G135820	0	9.0914	-Inf	down	0.0025681	0.00379588	yes	GO:0000082(G1/S transition of mitotic cell cycle);GO:0005096(GTPase activator activity);GO:0005634(nucleus);GO:0005737(cytoplasm);GO:0005813(centrosome);GO:0006405(RNA export from nucleus);GO:0006511(ubiquitin-dependent protein catabolic process);GO:0006606(protein import into nucleus);GO:0007051(spindle organization);GO:0008536(Ran GTPase binding);GO:0046604(positive regulation of mitotic centro…	NA
ata-miR156a-3p	rna-TRITD_1Bv1G135820-4	0	9.0914	-Inf	down	0.0025681	0.00379588	yes	GO:0000082(G1/S transition of mitotic cell cycle);GO:0005096(GTPase activator activity);GO:0005634(nucleus);GO:0005737(cytoplasm);GO:0005813(centrosome);GO:0006405(RNA export from nucleus);GO:0006511(ubiquitin-dependent protein catabolic process);GO:0006606(protein import into nucleus);GO:0007051(spindle organization);GO:0008536(Ran GTPase binding);GO:0046604(positive regulation of mitotic centro…	NA
ata-miR156a-3p	rna-TRITD_1Bv1G202020	6.31461	0	Inf	up	0.011975	0.0135276	yes	NA	NA
ata-miR156a-3p	rna-TRITD_1Bv1G202020-2	6.31461	0	Inf	up	0.011975	0.0135276	yes	NA	NA
ata-miR156a-3p	rna-TRITD_1Bv1G215590-10	0	9.0914	-Inf	down	0.0025681	0.00379588	yes	GO:0004190(aspartic-type endopeptidase activity);GO:0006508(proteolysis);GO:0030163(protein catabolic process)	NA
ata-miR156a-3p	rna-TRITD_1Bv1G215590-2	6.31461	9.0914	-0.52581	down	0.47928	0.486414	yes	GO:0004190(aspartic-type endopeptidase activity);GO:0006508(proteolysis);GO:0030163(protein catabolic process)	NA
ata-miR156a-3p	rna-TRITD_2Av1G002290	0	18.1828	-Inf	down	2.0066e-05	5.53641e-05	yes	GO:0009813(flavonoid biosynthetic process);GO:0043231(intracellular membrane-bounded organelle);GO:0052696(flavonoid glucuronidation);GO:0080043(quercetin 3-O-glucosyltransferase activity);GO:0080044(quercetin 7-O-glucosyltransferase activity)	ko00942(Anthocyanin biosynthesis)
ata-miR156a-3p	rna-TRITD_2Av1G027910-2	25.2584	0	Inf	up	5.0132e-07	2.24011e-06	yes	GO:0004674(protein serine/threonine kinase activity);GO:0005524(ATP binding);GO:0005576(extracellular region);GO:0005618(cell wall);GO:0005886(plasma membrane);GO:0006468(protein phosphorylation);GO:0007169(transmembrane receptor protein tyrosine kinase signaling pathway);GO:0016021(integral component of membrane);GO:0016301(kinase activity);GO:2000605(positive regulation of secondary growth);GO:…	NA
ata-miR156a-3p	rna-TRITD_2Av1G028320-2	0	9.0914	-Inf	down	0.0025681	0.00379588	yes	GO:0003779(actin binding);GO:0005737(cytoplasm);GO:0005885(Arp2/3 protein complex);GO:0007015(actin filament organization);GO:0009825(multidimensional cell growth);GO:0010090(trichome morphogenesis);GO:0030036(actin cytoskeleton organization);GO:0030041(actin filament polymerization);GO:0034314(Arp2/3 complex-mediated actin nucleation);GO:0042995(cell projection);GO:0051015(actin filament binding)	ko04144(Endocytosis)
ata-miR156a-3p	rna-TRITD_2Av1G068290	6.31461	0	Inf	up	0.011975	0.0135276	yes	NA	NA
ata-miR156a-3p	rna-TRITD_2Bv1G230180	0	81.8226	-Inf	down	1.4861e-19	5.55128e-18	yes	GO:0003674(molecular_function);GO:0005634(nucleus);GO:0009611(response to wounding)	NA
ata-miR156a-3p	rna-TRITD_3Av1G031920-2	0	9.0914	-Inf	down	0.0025681	0.00379588	yes	GO:0000126(transcription factor TFIIIB complex);GO:0005634(nucleus);GO:0006355(regulation of transcription, DNA-templated);GO:0006383(transcription by RNA polymerase III);GO:0017025(TBP-class protein binding);GO:0070897(DNA-templated transcriptional preinitiation complex assembly)	NA
ata-miR156a-3p	rna-TRITD_3Av1G074920-3	0	18.1828	-Inf	down	2.0066e-05	5.53641e-05	yes	GO:0004526(ribonuclease P activity);GO:0005655(nucleolar ribonuclease P complex);GO:0090502(RNA phosphodiester bond hydrolysis, endonucleolytic)	NA
ata-miR156a-3p	rna-TRITD_3Av1G074920-4	25.2584	18.1828	0.47419	up	0.28303	0.302785	yes	GO:0004526(ribonuclease P activity);GO:0005655(nucleolar ribonuclease P complex);GO:0090502(RNA phosphodiester bond hydrolysis, endonucleolytic)	NA
ata-miR156a-3p	rna-TRITD_3Av1G074920-7	18.9438	36.3656	-0.940848	down	0.01915	0.021235	yes	GO:0004526(ribonuclease P activity);GO:0005655(nucleolar ribonuclease P complex);GO:0090502(RNA phosphodiester bond hydrolysis, endonucleolytic)	NA
ata-miR156a-3p	rna-TRITD_3Bv1G005210-13	18.9438	0	Inf	up	1.3461e-05	4.73239e-05	yes	GO:0001732(formation of cytoplasmic translation initiation complex);GO:0002188(translation reinitiation);GO:0003729(mRNA binding);GO:0003743(translation initiation factor activity);GO:0005515(protein binding);GO:0005737(cytoplasm);GO:0005829(cytosol);GO:0005852(eukaryotic translation initiation factor 3 complex);GO:0005886(plasma membrane);GO:0006413(translational initiation);GO:0043614(multi-eIF…	ko03013(RNA transport)
ata-miR156a-3p	rna-TRITD_3Bv1G005210-16	12.6292	0	Inf	up	0.00037975	0.000807887	yes	GO:0001732(formation of cytoplasmic translation initiation complex);GO:0002188(translation reinitiation);GO:0003729(mRNA binding);GO:0003743(translation initiation factor activity);GO:0005515(protein binding);GO:0005737(cytoplasm);GO:0005829(cytosol);GO:0005852(eukaryotic translation initiation factor 3 complex);GO:0005886(plasma membrane);GO:0006413(translational initiation);GO:0043614(multi-eIF…	ko03013(RNA transport)
ata-miR156a-3p	rna-TRITD_3Bv1G005210-2	6.31461	0	Inf	up	0.011975	0.0135276	yes	GO:0001732(formation of cytoplasmic translation initiation complex);GO:0002188(translation reinitiation);GO:0003729(mRNA binding);GO:0003743(translation initiation factor activity);GO:0005515(protein binding);GO:0005737(cytoplasm);GO:0005829(cytosol);GO:0005852(eukaryotic translation initiation factor 3 complex);GO:0005886(plasma membrane);GO:0006413(translational initiation);GO:0043614(multi-eIF…	ko03013(RNA transport)
ata-miR156a-3p	rna-TRITD_3Bv1G005210-7	6.31461	0	Inf	up	0.011975	0.0135276	yes	GO:0001732(formation of cytoplasmic translation initiation complex);GO:0002188(translation reinitiation);GO:0003729(mRNA binding);GO:0003743(translation initiation factor activity);GO:0005515(protein binding);GO:0005737(cytoplasm);GO:0005829(cytosol);GO:0005852(eukaryotic translation initiation factor 3 complex);GO:0005886(plasma membrane);GO:0006413(translational initiation);GO:0043614(multi-eIF…	ko03013(RNA transport)
ata-miR156a-3p	rna-TRITD_3Bv1G005210-8	6.31461	0	Inf	up	0.011975	0.0135276	yes	GO:0001732(formation of cytoplasmic translation initiation complex);GO:0002188(translation reinitiation);GO:0003729(mRNA binding);GO:0003743(translation initiation factor activity);GO:0005515(protein binding);GO:0005737(cytoplasm);GO:0005829(cytosol);GO:0005852(eukaryotic translation initiation factor 3 complex);GO:0005886(plasma membrane);GO:0006413(translational initiation);GO:0043614(multi-eIF…	ko03013(RNA transport)
ata-miR156a-3p	rna-TRITD_3Bv1G082430	18.9438	18.1828	0.059152	up	0.90061	0.901273	yes	GO:0004526(ribonuclease P activity);GO:0005655(nucleolar ribonuclease P complex);GO:0090502(RNA phosphodiester bond hydrolysis, endonucleolytic)	NA
ata-miR156a-3p	rna-TRITD_3Bv1G082430-2	25.2584	18.1828	0.47419	up	0.28303	0.302785	yes	GO:0004526(ribonuclease P activity);GO:0005655(nucleolar ribonuclease P complex);GO:0090502(RNA phosphodiester bond hydrolysis, endonucleolytic)	NA
ata-miR156a-3p	rna-TRITD_3Bv1G082430-3	18.9438	54.5484	-1.52581	down	3.2771e-05	8.95538e-05	yes	GO:0004526(ribonuclease P activity);GO:0005655(nucleolar ribonuclease P complex);GO:0090502(RNA phosphodiester bond hydrolysis, endonucleolytic)	NA
ata-miR156a-3p	rna-TRITD_3Bv1G082430-4	18.9438	9.0914	1.05915	up	0.062776	0.0682496	yes	GO:0004526(ribonuclease P activity);GO:0005655(nucleolar ribonuclease P complex);GO:0090502(RNA phosphodiester bond hydrolysis, endonucleolytic)	NA
ata-miR156a-3p	rna-TRITD_3Bv1G270260-2	0	18.1828	-Inf	down	2.0066e-05	5.53641e-05	yes	GO:0009409(response to cold);GO:0009414(response to water deprivation);GO:0009651(response to salt stress);GO:0009737(response to abscisic acid)	ko00030(Pentose phosphate pathway);ko00480(Glutathione metabolism)
ata-miR156a-3p	rna-TRITD_4Av1G036020	0	45.457	-Inf	down	1.5594e-11	1.86907e-10	yes	GO:0005524(ATP binding);GO:0005634(nucleus);GO:0006952(defense response);GO:0043531(ADP binding)	ko04626(Plant-pathogen interaction)
ata-miR156a-3p	rna-TRITD_4Av1G198830	0	18.1828	-Inf	down	2.0066e-05	5.53641e-05	yes	GO:0005515(protein binding);GO:0009507(chloroplast);GO:0010581(regulation of starch biosynthetic process);GO:0019252(starch biosynthetic process);GO:0030247(polysaccharide binding);GO:2001071(maltoheptaose binding)	NA
ata-miR156a-3p	rna-TRITD_4Bv1G041410	0	9.0914	-Inf	down	0.0025681	0.00379588	yes	GO:0003677(DNA binding);GO:0003700(DNA binding transcription factor activity);GO:0005634(nucleus);GO:0006355(regulation of transcription, DNA-templated)	ko04141(Protein processing in endoplasmic reticulum)
ata-miR156a-3p	rna-TRITD_4Bv1G053910-11	6.31461	0	Inf	up	0.011975	0.0135276	yes	GO:0005634(nucleus);GO:0005737(cytoplasm);GO:0005829(cytosol);GO:0005886(plasma membrane);GO:0008150(biological_process);GO:0043231(intracellular membrane-bounded organelle);GO:0005515(protein binding);GO:0005783(endoplasmic reticulum);GO:0005794(Golgi apparatus);GO:0031410(cytoplasmic vesicle)	NA
ata-miR156a-3p	rna-TRITD_4Bv1G053910-3	6.31461	0	Inf	up	0.011975	0.0135276	yes	GO:0005634(nucleus);GO:0005737(cytoplasm);GO:0005829(cytosol);GO:0005886(plasma membrane);GO:0008150(biological_process);GO:0043231(intracellular membrane-bounded organelle);GO:0005515(protein binding);GO:0005783(endoplasmic reticulum);GO:0005794(Golgi apparatus);GO:0031410(cytoplasmic vesicle)	NA
ata-miR156a-3p	rna-TRITD_4Bv1G134370	0	36.3656	-Inf	down	1.6351e-09	1.27022e-08	yes	GO:0005524(ATP binding);GO:0005634(nucleus);GO:0006952(defense response);GO:0043531(ADP binding)	ko04626(Plant-pathogen interaction)
ata-miR156a-3p	rna-TRITD_4Bv1G147880-3	0	9.0914	-Inf	down	0.0025681	0.00379588	yes	GO:0005829(cytosol);GO:0006418(tRNA aminoacylation for protein translation)	ko00450(Selenocompound metabolism);ko00970(Aminoacyl-tRNA biosynthesis)
ata-miR156a-3p	rna-TRITD_4Bv1G147880-6	0	9.0914	-Inf	down	0.0025681	0.00379588	yes	GO:0005829(cytosol);GO:0006418(tRNA aminoacylation for protein translation)	ko00450(Selenocompound metabolism);ko00970(Aminoacyl-tRNA biosynthesis)
ata-miR156a-3p	rna-TRITD_4Bv1G147880-8	0	9.0914	-Inf	down	0.0025681	0.00379588	yes	GO:0005829(cytosol);GO:0006418(tRNA aminoacylation for protein translation)	ko00450(Selenocompound metabolism);ko00970(Aminoacyl-tRNA biosynthesis)
ata-miR156a-3p	rna-TRITD_5Av1G103660-2	12.6292	0	Inf	up	0.00037975	0.000807887	yes	GO:0003700(DNA binding transcription factor activity);GO:0005634(nucleus);GO:0006355(regulation of transcription, DNA-templated);GO:0043565(sequence-specific DNA binding)	ko04075(Plant hormone signal transduction)
ata-miR156a-3p	rna-TRITD_5Av1G121530	0	9.0914	-Inf	down	0.0025681	0.00379588	yes	GO:0005575(cellular_component);GO:0008150(biological_process)	ko03018(RNA degradation)
ata-miR156a-3p	rna-TRITD_5Av1G214760	0	9.0914	-Inf	down	0.0025681	0.00379588	yes	GO:0004324(ferredoxin-NADP+ reductase activity);GO:0005507(copper ion binding);GO:0009507(chloroplast);GO:0015979(photosynthesis);GO:0016491(oxidoreductase activity);GO:0055114(oxidation-reduction process)	ko00195(Photosynthesis)
ata-miR156a-3p	rna-TRITD_5Av1G214770	0	27.2742	-Inf	down	1.7652e-07	9.16894e-07	yes	GO:0000932(P-body);GO:0017148(negative regulation of translation);GO:0030015(CCR4-NOT core complex)	ko03018(RNA degradation)
ata-miR156a-3p	rna-TRITD_5Av1G214770-4	12.6292	18.1828	-0.52581	down	0.31707	0.336202	yes	GO:0000932(P-body);GO:0017148(negative regulation of translation);GO:0030015(CCR4-NOT core complex)	ko03018(RNA degradation)
ata-miR156a-3p	rna-TRITD_5Av1G214770-6	6.31461	9.0914	-0.52581	down	0.47928	0.486414	yes	GO:0000932(P-body);GO:0017148(negative regulation of translation);GO:0030015(CCR4-NOT core complex)	ko03018(RNA degradation)
ata-miR156a-3p	rna-TRITD_5Av1G227180-3	6.31461	0	Inf	up	0.011975	0.0135276	yes	GO:0003697(single-stranded DNA binding);GO:0003723(RNA binding);GO:0005507(copper ion binding);GO:0005515(protein binding);GO:0005524(ATP binding);GO:0005739(mitochondrion);GO:0006397(mRNA processing);GO:0009409(response to cold);GO:0016554(cytidine to uridine editing);GO:0080156(mitochondrial mRNA modification)	ko03040(Spliceosome)
ata-miR156a-3p	rna-TRITD_5Av1G251230-3	6.31461	0	Inf	up	0.011975	0.0135276	yes	GO:0003924(GTPase activity);GO:0005047(signal recognition particle binding);GO:0005525(GTP binding);GO:0005783(endoplasmic reticulum);GO:0005785(signal recognition particle receptor complex);GO:0005786(signal recognition particle, endoplasmic reticulum targeting);GO:0006605(protein targeting);GO:0006614(SRP-dependent cotranslational protein targeting to membrane);GO:0016192(vesicle-mediated trans…	ko03060(Protein export)
ata-miR156a-3p	rna-TRITD_5Bv1G074810	6.31461	0	Inf	up	0.011975	0.0135276	yes	GO:0004810(tRNA adenylyltransferase activity);GO:0005739(mitochondrion);GO:0008033(tRNA processing);GO:0009507(chloroplast)	ko03013(RNA transport)
ata-miR156a-3p	rna-TRITD_5Bv1G074810-3	12.6292	0	Inf	up	0.00037975	0.000807887	yes	GO:0004810(tRNA adenylyltransferase activity);GO:0005739(mitochondrion);GO:0008033(tRNA processing);GO:0009507(chloroplast)	ko03013(RNA transport)
ata-miR156a-3p	rna-TRITD_5Bv1G084460	18.9438	0	Inf	up	1.3461e-05	4.73239e-05	yes	GO:0003700(DNA binding transcription factor activity);GO:0005634(nucleus);GO:0006355(regulation of transcription, DNA-templated);GO:0043565(sequence-specific DNA binding)	ko04075(Plant hormone signal transduction)
ata-miR156a-3p	rna-TRITD_5Bv1G095920-13	12.6292	0	Inf	up	0.00037975	0.000807887	yes	NA	NA
ata-miR156a-3p	rna-TRITD_5Bv1G095920-14	6.31461	0	Inf	up	0.011975	0.0135276	yes	NA	NA
ata-miR156a-3p	rna-TRITD_5Bv1G100120-2	6.31461	9.0914	-0.52581	down	0.47928	0.486414	yes	GO:0005575(cellular_component);GO:0008150(biological_process)	ko03018(RNA degradation)
ata-miR156a-3p	rna-TRITD_5Bv1G100120-6	6.31461	18.1828	-1.52581	down	0.01649	0.0183403	yes	GO:0005575(cellular_component);GO:0008150(biological_process)	ko03018(RNA degradation)
ata-miR156a-3p	rna-TRITD_5Bv1G100120-7	12.6292	0	Inf	up	0.00037975	0.000807887	yes	GO:0005575(cellular_component);GO:0008150(biological_process)	ko03018(RNA degradation)
ata-miR156a-3p	rna-TRITD_5Bv1G211130	12.6292	18.1828	-0.52581	down	0.31707	0.336202	yes	GO:0000932(P-body);GO:0017148(negative regulation of translation);GO:0030015(CCR4-NOT core complex)	ko03018(RNA degradation)
ata-miR156a-3p	rna-TRITD_5Bv1G211130-2	0	18.1828	-Inf	down	2.0066e-05	5.53641e-05	yes	GO:0000932(P-body);GO:0017148(negative regulation of translation);GO:0030015(CCR4-NOT core complex)	ko03018(RNA degradation)
ata-miR156a-3p	rna-TRITD_5Bv1G211130-4	12.6292	0	Inf	up	0.00037975	0.000807887	yes	GO:0000932(P-body);GO:0017148(negative regulation of translation);GO:0030015(CCR4-NOT core complex)	ko03018(RNA degradation)
ata-miR156a-3p	rna-TRITD_5Bv1G218570-2	18.9438	72.7312	-1.94085	down	1.9342e-08	1.27347e-07	yes	GO:0000786(nucleosome);GO:0003677(DNA binding);GO:0005634(nucleus);GO:0005730(nucleolus);GO:0005739(mitochondrion);GO:0006334(nucleosome assembly)	NA
ata-miR156a-3p	rna-TRITD_5Bv1G218570-5	25.2584	27.2742	-0.110773	down	0.78092	0.786583	yes	GO:0000786(nucleosome);GO:0003677(DNA binding);GO:0005634(nucleus);GO:0005730(nucleolus);GO:0005739(mitochondrion);GO:0006334(nucleosome assembly)	NA
ata-miR156a-3p	rna-TRITD_5Bv1G239620-4	6.31461	0	Inf	up	0.011975	0.0135276	yes	GO:0000062(fatty-acyl-CoA binding);GO:0001666(response to hypoxia);GO:0005737(cytoplasm);GO:0005829(cytosol);GO:0006869(lipid transport);GO:0008289(lipid binding);GO:0009416(response to light stimulus)	NA
ata-miR156a-3p	rna-TRITD_5Bv1G245660	6.31461	0	Inf	up	0.011975	0.0135276	yes	GO:0004672(protein kinase activity);GO:0004674(protein serine/threonine kinase activity);GO:0004693(cyclin-dependent protein serine/threonine kinase activity);GO:0005524(ATP binding);GO:0005634(nucleus);GO:0005737(cytoplasm);GO:0006468(protein phosphorylation);GO:0010468(regulation of gene expression);GO:0016301(kinase activity);GO:0035556(intracellular signal transduction)	NA
ata-miR156a-3p	rna-TRITD_5Bv1G245660-2	25.2584	0	Inf	up	5.0132e-07	2.24011e-06	yes	GO:0004672(protein kinase activity);GO:0004674(protein serine/threonine kinase activity);GO:0004693(cyclin-dependent protein serine/threonine kinase activity);GO:0005524(ATP binding);GO:0005634(nucleus);GO:0005737(cytoplasm);GO:0006468(protein phosphorylation);GO:0010468(regulation of gene expression);GO:0016301(kinase activity);GO:0035556(intracellular signal transduction)	NA
ata-miR156a-3p	rna-TRITD_6Av1G004910-4	12.6292	36.3656	-1.52581	down	0.00069604	0.0014613	yes	GO:0005515(protein binding);GO:0005634(nucleus);GO:0005737(cytoplasm);GO:0005874(microtubule);GO:0005886(plasma membrane);GO:0005575(cellular_component)	ko00500(Starch and sucrose metabolism)
ata-miR156a-3p	rna-TRITD_6Av1G198880-3	6.31461	0	Inf	up	0.011975	0.0135276	yes	GO:0003735(structural constituent of ribosome);GO:0006412(translation)	NA
ata-miR156a-3p	rna-TRITD_6Bv1G006640	6.31461	45.457	-2.84774	down	5.3249e-08	3.45618e-07	yes	GO:0005515(protein binding);GO:0005634(nucleus);GO:0005737(cytoplasm);GO:0005874(microtubule);GO:0005886(plasma membrane)	ko00500(Starch and sucrose metabolism)
ata-miR156a-3p	rna-TRITD_6Bv1G104630	6.31461	0	Inf	up	0.011975	0.0135276	yes	GO:0000287(magnesium ion binding);GO:0004449(isocitrate dehydrogenase (NAD+) activity);GO:0005524(ATP binding);GO:0005739(mitochondrion);GO:0006099(tricarboxylic acid cycle);GO:0006102(isocitrate metabolic process);GO:0008270(zinc ion binding);GO:0009507(chloroplast);GO:0051287(NAD binding)	ko00020(Citrate cycle (TCA cycle))
ata-miR156a-3p	rna-TRITD_6Bv1G184950-2	6.31461	0	Inf	up	0.011975	0.0135276	yes	GO:0000350(generation of catalytic spliceosome for second transesterification step);GO:0000398(mRNA splicing, via spliceosome);GO:0003712(transcription cofactor activity);GO:0005515(protein binding);GO:0005634(nucleus);GO:0005730(nucleolus);GO:0006351(transcription, DNA-templated);GO:0006357(regulation of transcription by RNA polymerase II);GO:0008380(RNA splicing);GO:0009651(response to salt str…	ko03040(Spliceosome)
ata-miR156a-3p	rna-TRITD_6Bv1G184950-3	6.31461	9.0914	-0.52581	down	0.47928	0.486414	yes	GO:0000350(generation of catalytic spliceosome for second transesterification step);GO:0000398(mRNA splicing, via spliceosome);GO:0003712(transcription cofactor activity);GO:0005515(protein binding);GO:0005634(nucleus);GO:0005730(nucleolus);GO:0006351(transcription, DNA-templated);GO:0006357(regulation of transcription by RNA polymerase II);GO:0008380(RNA splicing);GO:0009651(response to salt str…	ko03040(Spliceosome)
ata-miR156a-3p	rna-TRITD_6Bv1G217560-3	0	36.3656	-Inf	down	1.6351e-09	1.27022e-08	yes	GO:0017183(peptidyl-diphthamide biosynthetic process from peptidyl-histidine)	NA
ata-miR156a-3p	rna-TRITD_7Av1G018110	0	9.0914	-Inf	down	0.0025681	0.00379588	yes	GO:0004373(glycogen (starch) synthase activity);GO:0005982(starch metabolic process);GO:0009501(amyloplast)	ko00500(Starch and sucrose metabolism)
ata-miR156a-3p	rna-TRITD_7Av1G018110-2	18.9438	9.0914	1.05915	up	0.062776	0.0682496	yes	GO:0004373(glycogen (starch) synthase activity);GO:0005982(starch metabolic process);GO:0009501(amyloplast)	ko00500(Starch and sucrose metabolism)
ata-miR156a-3p	rna-TRITD_7Av1G018110-3	6.31461	0	Inf	up	0.011975	0.0135276	yes	GO:0004373(glycogen (starch) synthase activity);GO:0005982(starch metabolic process);GO:0009501(amyloplast)	ko00500(Starch and sucrose metabolism)
ata-miR156a-3p	rna-TRITD_7Av1G195770	189.438	845.501	-2.15808	down	0	0	yes	GO:0003674(molecular_function);GO:0009507(chloroplast);GO:0009737(response to abscisic acid);GO:0016021(integral component of membrane)	NA
ata-miR156a-3p	rna-TRITD_7Bv1G077250	50.5169	0	Inf	up	1.1807e-12	1.71091e-11	yes	GO:0005515(protein binding)	NA
ata-miR156a-3p	rna-TRITD_7Bv1G204440	12.6292	81.8226	-2.69574	down	1.0806e-12	1.71091e-11	yes	NA	NA
ata-miR156a-5p	rna-TRITD_3Av1G246060-2	50.5169	0	Inf	up	1.1807e-12	1.71091e-11	yes	GO:0003677(DNA binding);GO:0003700(DNA binding transcription factor activity);GO:0005634(nucleus);GO:0006355(regulation of transcription, DNA-templated);GO:0048653(anther development)	NA
ata-miR156a-5p	rna-TRITD_6Av1G059580	37.8876	0	Inf	up	7.4911e-10	6.88393e-09	yes	GO:0003677(DNA binding);GO:0003700(DNA binding transcription factor activity);GO:0005634(nucleus);GO:0006351(transcription, DNA-templated);GO:0006355(regulation of transcription, DNA-templated);GO:0043565(sequence-specific DNA binding);GO:0044212(transcription regulatory region DNA binding);GO:0046872(metal ion binding);GO:0048510(regulation of timing of transition from vegetative to reproductive…	NA
ata-miR156a-5p	rna-TRITD_6Bv1G068350	0	9.0914	-Inf	down	0.0025681	0.00379588	yes	GO:0003677(DNA binding);GO:0003700(DNA binding transcription factor activity);GO:0005634(nucleus);GO:0006351(transcription, DNA-templated);GO:0006355(regulation of transcription, DNA-templated);GO:0043565(sequence-specific DNA binding);GO:0044212(transcription regulatory region DNA binding);GO:0046872(metal ion binding);GO:0048510(regulation of timing of transition from vegetative to reproductive…	NA
ata-miR156a-5p	rna-TRITD_7Av1G103100	0	18.1828	-Inf	down	2.0066e-05	5.53641e-05	yes	GO:0003677(DNA binding);GO:0003700(DNA binding transcription factor activity);GO:0005634(nucleus);GO:0006355(regulation of transcription, DNA-templated);GO:0048653(anther development)	ko04075(Plant hormone signal transduction)
ata-miR164a-5p_R-1	rna-TRITD_1Av1G054820-4	0	9.0914	-Inf	down	0.0025681	0.00379588	yes	GO:0005515(protein binding);GO:0005524(ATP binding);GO:0005634(nucleus);GO:0005737(cytoplasm);GO:0005829(cytosol);GO:0005886(plasma membrane);GO:0006457(protein folding);GO:0009408(response to heat);GO:0046686(response to cadmium ion);GO:0005618(cell wall);GO:0009506(plasmodesma);GO:0051082(unfolded protein binding)	NA
ata-miR164a-5p_R-1	rna-TRITD_1Av1G054820-5	0	9.0914	-Inf	down	0.0025681	0.00379588	yes	GO:0005515(protein binding);GO:0005524(ATP binding);GO:0005634(nucleus);GO:0005737(cytoplasm);GO:0005829(cytosol);GO:0005886(plasma membrane);GO:0006457(protein folding);GO:0009408(response to heat);GO:0046686(response to cadmium ion);GO:0005618(cell wall);GO:0009506(plasmodesma);GO:0051082(unfolded protein binding)	NA
ata-miR164a-5p_R-1	rna-TRITD_1Av1G054820-6	0	18.1828	-Inf	down	2.0066e-05	5.53641e-05	yes	GO:0005515(protein binding);GO:0005524(ATP binding);GO:0005634(nucleus);GO:0005737(cytoplasm);GO:0005829(cytosol);GO:0005886(plasma membrane);GO:0006457(protein folding);GO:0009408(response to heat);GO:0046686(response to cadmium ion);GO:0005618(cell wall);GO:0009506(plasmodesma);GO:0051082(unfolded protein binding)	NA
ata-miR164a-5p_R-1	rna-TRITD_1Av1G126070-2	0	18.1828	-Inf	down	2.0066e-05	5.53641e-05	yes	GO:0000055(ribosomal large subunit export from nucleus);GO:0005634(nucleus);GO:0005737(cytoplasm);GO:0043023(ribosomal large subunit binding)	ko03013(RNA transport);ko03008(Ribosome biogenesis in eukaryotes)
ata-miR164a-5p_R-1	rna-TRITD_1Av1G129980-6	6.31461	0	Inf	up	0.011975	0.0135276	yes	GO:0005768(endosome);GO:0005774(vacuolar membrane);GO:0005802(trans-Golgi network);GO:0008757(S-adenosylmethionine-dependent methyltransferase activity);GO:0032259(methylation)	NA
ata-miR164a-5p_R-1	rna-TRITD_1Av1G217100	6.31461	27.2742	-2.11077	down	0.0002986	0.000792434	yes	GO:0005515(protein binding);GO:0005737(cytoplasm);GO:0005886(plasma membrane);GO:0050832(defense response to fungus);GO:0060267(positive regulation of respiratory burst)	NA
ata-miR164a-5p_R-1	rna-TRITD_1Av1G217100-2	0	9.0914	-Inf	down	0.0025681	0.00379588	yes	GO:0005515(protein binding);GO:0005737(cytoplasm);GO:0005886(plasma membrane);GO:0050832(defense response to fungus);GO:0060267(positive regulation of respiratory burst)	NA
ata-miR164a-5p_R-1	rna-TRITD_1Bv1G121880	0	27.2742	-Inf	down	1.7652e-07	9.16894e-07	yes	GO:0000055(ribosomal large subunit export from nucleus);GO:0005634(nucleus);GO:0005737(cytoplasm);GO:0043023(ribosomal large subunit binding)	ko03013(RNA transport);ko03008(Ribosome biogenesis in eukaryotes)
ata-miR164a-5p_R-1	rna-TRITD_1Bv1G170820	0	9.0914	-Inf	down	0.0025681	0.00379588	yes	GO:0003677(DNA binding);GO:0003723(RNA binding);GO:0005515(protein binding);GO:0005634(nucleus);GO:0048577(negative regulation of short-day photoperiodism, flowering);GO:0048579(negative regulation of long-day photoperiodism, flowering)	NA
ata-miR164a-5p_R-1	rna-TRITD_1Bv1G204740-2	6.31461	0	Inf	up	0.011975	0.0135276	yes	GO:0005515(protein binding);GO:0005737(cytoplasm);GO:0005886(plasma membrane);GO:0050832(defense response to fungus);GO:0060267(positive regulation of respiratory burst)	NA
ata-miR164a-5p_R-1	rna-TRITD_2Av1G024020	18.9438	0	Inf	up	1.3461e-05	4.73239e-05	yes	GO:0005634(nucleus);GO:0006457(protein folding)	NA
ata-miR164a-5p_R-1	rna-TRITD_2Av1G024020-3	18.9438	0	Inf	up	1.3461e-05	4.73239e-05	yes	GO:0005634(nucleus);GO:0006457(protein folding)	NA
ata-miR164a-5p_R-1	rna-TRITD_2Av1G067080	0	18.1828	-Inf	down	2.0066e-05	5.53641e-05	yes	GO:0003674(molecular_function);GO:0005634(nucleus);GO:0008150(biological_process)	ko00010(Glycolysis / Gluconeogenesis);ko00030(Pentose phosphate pathway);ko00051(Fructose and mannose metabolism)
ata-miR164a-5p_R-1	rna-TRITD_2Av1G284020	0	63.6398	-Inf	down	1.4922e-15	3.45075e-14	yes	GO:0016020(membrane);GO:0016709(oxidoreductase activity, acting on paired donors, with incorporation or reduction of molecular oxygen, NAD(P)H as one donor, and incorporation of one atom of oxygen);GO:0044550(secondary metabolite biosynthetic process)	NA
ata-miR164a-5p_R-1	rna-TRITD_2Av1G286480-2	6.31461	0	Inf	up	0.011975	0.0135276	yes	GO:0004579(dolichyl-diphosphooligosaccharide-protein glycotransferase activity);GO:0008250(oligosaccharyltransferase complex);GO:0018279(protein N-linked glycosylation via asparagine);GO:0043687(post-translational protein modification)	ko00510(N-Glycan biosynthesis);ko04141(Protein processing in endoplasmic reticulum)
ata-miR164a-5p_R-1	rna-TRITD_2Av1G286480-5	12.6292	0	Inf	up	0.00037975	0.000807887	yes	GO:0004579(dolichyl-diphosphooligosaccharide-protein glycotransferase activity);GO:0008250(oligosaccharyltransferase complex);GO:0018279(protein N-linked glycosylation via asparagine);GO:0043687(post-translational protein modification)	ko00510(N-Glycan biosynthesis);ko04141(Protein processing in endoplasmic reticulum)
ata-miR164a-5p_R-1	rna-TRITD_2Bv1G046730-2	6.31461	0	Inf	up	0.011975	0.0135276	yes	GO:0005634(nucleus);GO:0005737(cytoplasm);GO:0006915(apoptotic process);GO:0043161(proteasome-mediated ubiquitin-dependent protein catabolic process);GO:0061630(ubiquitin protein ligase activity)	ko04120(Ubiquitin mediated proteolysis)
ata-miR164a-5p_R-1	rna-TRITD_2Bv1G123660-10	12.6292	0	Inf	up	0.00037975	0.000807887	yes	GO:0005509(calcium ion binding);GO:0005515(protein binding);GO:0008266(poly(U) RNA binding);GO:0009507(chloroplast);GO:0009534(chloroplast thylakoid);GO:0009535(chloroplast thylakoid membrane);GO:0009543(chloroplast thylakoid lumen);GO:0009570(chloroplast stroma);GO:0009579(thylakoid);GO:0009654(photosystem II oxygen evolving complex);GO:0010205(photoinhibition);GO:0010207(photosystem II assembly…	ko00195(Photosynthesis)
ata-miR164a-5p_R-1	rna-TRITD_2Bv1G123660-11	18.9438	0	Inf	up	1.3461e-05	4.73239e-05	yes	GO:0005509(calcium ion binding);GO:0005515(protein binding);GO:0008266(poly(U) RNA binding);GO:0009507(chloroplast);GO:0009534(chloroplast thylakoid);GO:0009535(chloroplast thylakoid membrane);GO:0009543(chloroplast thylakoid lumen);GO:0009570(chloroplast stroma);GO:0009579(thylakoid);GO:0009654(photosystem II oxygen evolving complex);GO:0010205(photoinhibition);GO:0010207(photosystem II assembly…	ko00195(Photosynthesis)
ata-miR164a-5p_R-1	rna-TRITD_2Bv1G123660-13	12.6292	9.0914	0.47419	up	0.44779	0.466377	yes	GO:0005509(calcium ion binding);GO:0005515(protein binding);GO:0008266(poly(U) RNA binding);GO:0009507(chloroplast);GO:0009534(chloroplast thylakoid);GO:0009535(chloroplast thylakoid membrane);GO:0009543(chloroplast thylakoid lumen);GO:0009570(chloroplast stroma);GO:0009579(thylakoid);GO:0009654(photosystem II oxygen evolving complex);GO:0010205(photoinhibition);GO:0010207(photosystem II assembly…	ko00195(Photosynthesis)
ata-miR164a-5p_R-1	rna-TRITD_2Bv1G123660-15	6.31461	0	Inf	up	0.011975	0.0135276	yes	GO:0005509(calcium ion binding);GO:0005515(protein binding);GO:0008266(poly(U) RNA binding);GO:0009507(chloroplast);GO:0009534(chloroplast thylakoid);GO:0009535(chloroplast thylakoid membrane);GO:0009543(chloroplast thylakoid lumen);GO:0009570(chloroplast stroma);GO:0009579(thylakoid);GO:0009654(photosystem II oxygen evolving complex);GO:0010205(photoinhibition);GO:0010207(photosystem II assembly…	ko00195(Photosynthesis)
ata-miR164a-5p_R-1	rna-TRITD_2Bv1G123660-17	6.31461	0	Inf	up	0.011975	0.0135276	yes	GO:0005509(calcium ion binding);GO:0005515(protein binding);GO:0008266(poly(U) RNA binding);GO:0009507(chloroplast);GO:0009534(chloroplast thylakoid);GO:0009535(chloroplast thylakoid membrane);GO:0009543(chloroplast thylakoid lumen);GO:0009570(chloroplast stroma);GO:0009579(thylakoid);GO:0009654(photosystem II oxygen evolving complex);GO:0010205(photoinhibition);GO:0010207(photosystem II assembly…	ko00195(Photosynthesis)
ata-miR164a-5p_R-1	rna-TRITD_2Bv1G123660-18	6.31461	0	Inf	up	0.011975	0.0135276	yes	GO:0005509(calcium ion binding);GO:0005515(protein binding);GO:0008266(poly(U) RNA binding);GO:0009507(chloroplast);GO:0009534(chloroplast thylakoid);GO:0009535(chloroplast thylakoid membrane);GO:0009543(chloroplast thylakoid lumen);GO:0009570(chloroplast stroma);GO:0009579(thylakoid);GO:0009654(photosystem II oxygen evolving complex);GO:0010205(photoinhibition);GO:0010207(photosystem II assembly…	ko00195(Photosynthesis)
ata-miR164a-5p_R-1	rna-TRITD_2Bv1G123660-19	6.31461	0	Inf	up	0.011975	0.0135276	yes	GO:0005509(calcium ion binding);GO:0005515(protein binding);GO:0008266(poly(U) RNA binding);GO:0009507(chloroplast);GO:0009534(chloroplast thylakoid);GO:0009535(chloroplast thylakoid membrane);GO:0009543(chloroplast thylakoid lumen);GO:0009570(chloroplast stroma);GO:0009579(thylakoid);GO:0009654(photosystem II oxygen evolving complex);GO:0010205(photoinhibition);GO:0010207(photosystem II assembly…	ko00195(Photosynthesis)
ata-miR164a-5p_R-1	rna-TRITD_2Bv1G123660-2	12.6292	0	Inf	up	0.00037975	0.000807887	yes	GO:0005509(calcium ion binding);GO:0005515(protein binding);GO:0008266(poly(U) RNA binding);GO:0009507(chloroplast);GO:0009534(chloroplast thylakoid);GO:0009535(chloroplast thylakoid membrane);GO:0009543(chloroplast thylakoid lumen);GO:0009570(chloroplast stroma);GO:0009579(thylakoid);GO:0009654(photosystem II oxygen evolving complex);GO:0010205(photoinhibition);GO:0010207(photosystem II assembly…	ko00195(Photosynthesis)
ata-miR164a-5p_R-1	rna-TRITD_2Bv1G123660-20	18.9438	0	Inf	up	1.3461e-05	4.73239e-05	yes	GO:0005509(calcium ion binding);GO:0005515(protein binding);GO:0008266(poly(U) RNA binding);GO:0009507(chloroplast);GO:0009534(chloroplast thylakoid);GO:0009535(chloroplast thylakoid membrane);GO:0009543(chloroplast thylakoid lumen);GO:0009570(chloroplast stroma);GO:0009579(thylakoid);GO:0009654(photosystem II oxygen evolving complex);GO:0010205(photoinhibition);GO:0010207(photosystem II assembly…	ko00195(Photosynthesis)
ata-miR164a-5p_R-1	rna-TRITD_2Bv1G123660-21	6.31461	0	Inf	up	0.011975	0.0135276	yes	GO:0005509(calcium ion binding);GO:0005515(protein binding);GO:0008266(poly(U) RNA binding);GO:0009507(chloroplast);GO:0009534(chloroplast thylakoid);GO:0009535(chloroplast thylakoid membrane);GO:0009543(chloroplast thylakoid lumen);GO:0009570(chloroplast stroma);GO:0009579(thylakoid);GO:0009654(photosystem II oxygen evolving complex);GO:0010205(photoinhibition);GO:0010207(photosystem II assembly…	ko00195(Photosynthesis)
ata-miR164a-5p_R-1	rna-TRITD_2Bv1G123660-3	12.6292	0	Inf	up	0.00037975	0.000807887	yes	GO:0005509(calcium ion binding);GO:0005515(protein binding);GO:0008266(poly(U) RNA binding);GO:0009507(chloroplast);GO:0009534(chloroplast thylakoid);GO:0009535(chloroplast thylakoid membrane);GO:0009543(chloroplast thylakoid lumen);GO:0009570(chloroplast stroma);GO:0009579(thylakoid);GO:0009654(photosystem II oxygen evolving complex);GO:0010205(photoinhibition);GO:0010207(photosystem II assembly…	ko00195(Photosynthesis)
ata-miR164a-5p_R-1	rna-TRITD_2Bv1G123660-4	12.6292	9.0914	0.47419	up	0.44779	0.466377	yes	GO:0005509(calcium ion binding);GO:0005515(protein binding);GO:0008266(poly(U) RNA binding);GO:0009507(chloroplast);GO:0009534(chloroplast thylakoid);GO:0009535(chloroplast thylakoid membrane);GO:0009543(chloroplast thylakoid lumen);GO:0009570(chloroplast stroma);GO:0009579(thylakoid);GO:0009654(photosystem II oxygen evolving complex);GO:0010205(photoinhibition);GO:0010207(photosystem II assembly…	ko00195(Photosynthesis)
ata-miR164a-5p_R-1	rna-TRITD_2Bv1G123660-8	6.31461	0	Inf	up	0.011975	0.0135276	yes	GO:0005509(calcium ion binding);GO:0005515(protein binding);GO:0008266(poly(U) RNA binding);GO:0009507(chloroplast);GO:0009534(chloroplast thylakoid);GO:0009535(chloroplast thylakoid membrane);GO:0009543(chloroplast thylakoid lumen);GO:0009570(chloroplast stroma);GO:0009579(thylakoid);GO:0009654(photosystem II oxygen evolving complex);GO:0010205(photoinhibition);GO:0010207(photosystem II assembly…	ko00195(Photosynthesis)
ata-miR164a-5p_R-1	rna-TRITD_2Bv1G123660-9	6.31461	0	Inf	up	0.011975	0.0135276	yes	GO:0005509(calcium ion binding);GO:0005515(protein binding);GO:0008266(poly(U) RNA binding);GO:0009507(chloroplast);GO:0009534(chloroplast thylakoid);GO:0009535(chloroplast thylakoid membrane);GO:0009543(chloroplast thylakoid lumen);GO:0009570(chloroplast stroma);GO:0009579(thylakoid);GO:0009654(photosystem II oxygen evolving complex);GO:0010205(photoinhibition);GO:0010207(photosystem II assembly…	ko00195(Photosynthesis)
ata-miR164a-5p_R-1	rna-TRITD_2Bv1G216850	0	36.3656	-Inf	down	1.6351e-09	1.27022e-08	yes	GO:0005515(protein binding);GO:0005773(vacuole);GO:0005774(vacuolar membrane);GO:0006793(phosphorus metabolic process);GO:0006812(cation transport);GO:0006814(sodium ion transport);GO:0006874(cellular calcium ion homeostasis);GO:0006882(cellular zinc ion homeostasis);GO:0009624(response to nematode);GO:0009705(plant-type vacuole membrane);GO:0010351(lithium ion transport);GO:0015368(calcium:catio…	NA
ata-miR164a-5p_R-1	rna-TRITD_2Bv1G216850-2	0	18.1828	-Inf	down	2.0066e-05	5.53641e-05	yes	GO:0005515(protein binding);GO:0005773(vacuole);GO:0005774(vacuolar membrane);GO:0006793(phosphorus metabolic process);GO:0006812(cation transport);GO:0006814(sodium ion transport);GO:0006874(cellular calcium ion homeostasis);GO:0006882(cellular zinc ion homeostasis);GO:0009624(response to nematode);GO:0009705(plant-type vacuole membrane);GO:0010351(lithium ion transport);GO:0015368(calcium:catio…	NA
ata-miR164a-5p_R-1	rna-TRITD_2Bv1G216850-3	0	36.3656	-Inf	down	1.6351e-09	1.27022e-08	yes	GO:0005515(protein binding);GO:0005773(vacuole);GO:0005774(vacuolar membrane);GO:0006793(phosphorus metabolic process);GO:0006812(cation transport);GO:0006814(sodium ion transport);GO:0006874(cellular calcium ion homeostasis);GO:0006882(cellular zinc ion homeostasis);GO:0009624(response to nematode);GO:0009705(plant-type vacuole membrane);GO:0010351(lithium ion transport);GO:0015368(calcium:catio…	NA
ata-miR164a-5p_R-1	rna-TRITD_2Bv1G255370-4	6.31461	0	Inf	up	0.011975	0.0135276	yes	GO:0004579(dolichyl-diphosphooligosaccharide-protein glycotransferase activity);GO:0008250(oligosaccharyltransferase complex);GO:0018279(protein N-linked glycosylation via asparagine);GO:0043687(post-translational protein modification)	ko00510(N-Glycan biosynthesis);ko04141(Protein processing in endoplasmic reticulum)
ata-miR164a-5p_R-1	rna-TRITD_2Bv1G255370-6	12.6292	0	Inf	up	0.00037975	0.000807887	yes	GO:0004579(dolichyl-diphosphooligosaccharide-protein glycotransferase activity);GO:0008250(oligosaccharyltransferase complex);GO:0018279(protein N-linked glycosylation via asparagine);GO:0043687(post-translational protein modification)	ko00510(N-Glycan biosynthesis);ko04141(Protein processing in endoplasmic reticulum)
ata-miR164a-5p_R-1	rna-TRITD_3Bv1G056380	37.8876	0	Inf	up	7.4911e-10	6.88393e-09	yes	GO:0004601(peroxidase activity);GO:0005515(protein binding);GO:0005576(extracellular region);GO:0005618(cell wall);GO:0005794(Golgi apparatus);GO:0005829(cytosol);GO:0006979(response to oxidative stress);GO:0009809(lignin biosynthetic process);GO:0010089(xylem development);GO:0020037(heme binding);GO:0042744(hydrogen peroxide catabolic process);GO:0046872(metal ion binding);GO:0048046(apoplast);G…	ko00940(Phenylpropanoid biosynthesis)
ata-miR164a-5p_R-1	rna-TRITD_3Bv1G056380-2	44.2022	0	Inf	up	2.9599e-11	3.22071e-10	yes	GO:0004601(peroxidase activity);GO:0005515(protein binding);GO:0005576(extracellular region);GO:0005618(cell wall);GO:0005794(Golgi apparatus);GO:0005829(cytosol);GO:0006979(response to oxidative stress);GO:0009809(lignin biosynthetic process);GO:0010089(xylem development);GO:0020037(heme binding);GO:0042744(hydrogen peroxide catabolic process);GO:0046872(metal ion binding);GO:0048046(apoplast);G…	ko00940(Phenylpropanoid biosynthesis)
ata-miR164a-5p_R-1	rna-TRITD_3Bv1G176440-5	0	18.1828	-Inf	down	2.0066e-05	5.53641e-05	yes	NA	NA
ata-miR164a-5p_R-1	rna-TRITD_4Av1G036560	0	18.1828	-Inf	down	2.0066e-05	5.53641e-05	yes	GO:0004565(beta-galactosidase activity);GO:0005618(cell wall);GO:0005773(vacuole)	ko00052(Galactose metabolism);ko00600(Sphingolipid metabolism);ko00531(Glycosaminoglycan degradation);ko00604(Glycosphingolipid biosynthesis - ganglio series);ko00511(Other glycan degradation)
ata-miR164a-5p_R-1	rna-TRITD_4Av1G036560-7	6.31461	9.0914	-0.52581	down	0.47928	0.486414	yes	GO:0004565(beta-galactosidase activity);GO:0005618(cell wall);GO:0005773(vacuole)	ko00052(Galactose metabolism);ko00600(Sphingolipid metabolism);ko00531(Glycosaminoglycan degradation);ko00604(Glycosphingolipid biosynthesis - ganglio series);ko00511(Other glycan degradation)
ata-miR164a-5p_R-1	rna-TRITD_4Av1G036560-9	0	9.0914	-Inf	down	0.0025681	0.00379588	yes	GO:0004565(beta-galactosidase activity);GO:0005618(cell wall);GO:0005773(vacuole)	ko00052(Galactose metabolism);ko00600(Sphingolipid metabolism);ko00531(Glycosaminoglycan degradation);ko00604(Glycosphingolipid biosynthesis - ganglio series);ko00511(Other glycan degradation)
ata-miR164a-5p_R-1	rna-TRITD_4Av1G125870-2	12.6292	0	Inf	up	0.00037975	0.000807887	yes	GO:0005794(Golgi apparatus);GO:0005829(cytosol);GO:0009832(plant-type cell wall biogenesis);GO:0033356(UDP-L-arabinose metabolic process);GO:0052691(UDP-arabinopyranose mutase activity)	ko00520(Amino sugar and nucleotide sugar metabolism)
ata-miR164a-5p_R-1	rna-TRITD_4Av1G200270	56.8315	54.5484	0.059152	up	0.82873	0.834066	yes	NA	NA
ata-miR164a-5p_R-1	rna-TRITD_4Bv1G006300	31.573	27.2742	0.211155	up	0.57521	0.581798	yes	NA	NA
ata-miR164a-5p_R-1	rna-TRITD_4Bv1G133750	0	18.1828	-Inf	down	2.0066e-05	5.53641e-05	yes	GO:0004565(beta-galactosidase activity);GO:0005618(cell wall);GO:0005773(vacuole)	ko00052(Galactose metabolism);ko00600(Sphingolipid metabolism);ko00531(Glycosaminoglycan degradation);ko00604(Glycosphingolipid biosynthesis - ganglio series);ko00511(Other glycan degradation)
ata-miR164a-5p_R-1	rna-TRITD_5Bv1G022090	6.31461	9.0914	-0.52581	down	0.47928	0.486414	yes	GO:0003677(DNA binding);GO:0003700(DNA binding transcription factor activity);GO:0005634(nucleus);GO:0006351(transcription, DNA-templated);GO:0006355(regulation of transcription, DNA-templated);GO:0007275(multicellular organism development);GO:0009734(auxin-activated signaling pathway);GO:0010072(primary shoot apical meristem specification);GO:0048527(lateral root development)	NA
ata-miR164a-5p_R-1	rna-TRITD_5Bv1G022090-4	0	9.0914	-Inf	down	0.0025681	0.00379588	yes	GO:0003677(DNA binding);GO:0003700(DNA binding transcription factor activity);GO:0005634(nucleus);GO:0006351(transcription, DNA-templated);GO:0006355(regulation of transcription, DNA-templated);GO:0007275(multicellular organism development);GO:0009734(auxin-activated signaling pathway);GO:0010072(primary shoot apical meristem specification);GO:0048527(lateral root development)	NA
ata-miR164a-5p_R-1	rna-TRITD_5Bv1G081470	31.573	0	Inf	up	1.9203e-08	1.26748e-07	yes	NA	NA
ata-miR164a-5p_R-1	rna-TRITD_5Bv1G108650-2	0	9.0914	-Inf	down	0.0025681	0.00379588	yes	GO:0004672(protein kinase activity);GO:0004674(protein serine/threonine kinase activity);GO:0004714(transmembrane receptor protein tyrosine kinase activity);GO:0005496(steroid binding);GO:0005524(ATP binding);GO:0005886(plasma membrane);GO:0016021(integral component of membrane);GO:0005515(protein binding);GO:0006468(protein phosphorylation);GO:0009506(plasmodesma);GO:0016301(kinase activity);GO:…	ko04075(Plant hormone signal transduction)
ata-miR164a-5p_R-1	rna-TRITD_5Bv1G114650-4	0	9.0914	-Inf	down	0.0025681	0.00379588	yes	GO:0005515(protein binding);GO:0005789(endoplasmic reticulum membrane);GO:0005794(Golgi apparatus);GO:0009306(protein secretion);GO:0015031(protein transport);GO:0015450(P-P-bond-hydrolysis-driven protein transmembrane transporter activity);GO:0016020(membrane);GO:0016021(integral component of membrane);GO:0005739(mitochondrion);GO:0005886(plasma membrane)	ko03060(Protein export);ko04141(Protein processing in endoplasmic reticulum);ko04145(Phagosome)
ata-miR164a-5p_R-1	rna-TRITD_5Bv1G114650-6	0	18.1828	-Inf	down	2.0066e-05	5.53641e-05	yes	GO:0005515(protein binding);GO:0005789(endoplasmic reticulum membrane);GO:0005794(Golgi apparatus);GO:0009306(protein secretion);GO:0015031(protein transport);GO:0015450(P-P-bond-hydrolysis-driven protein transmembrane transporter activity);GO:0016020(membrane);GO:0016021(integral component of membrane);GO:0005739(mitochondrion);GO:0005886(plasma membrane)	ko03060(Protein export);ko04141(Protein processing in endoplasmic reticulum);ko04145(Phagosome)
ata-miR164a-5p_R-1	rna-TRITD_5Bv1G198770	6.31461	0	Inf	up	0.011975	0.0135276	yes	GO:0003674(molecular_function);GO:0005783(endoplasmic reticulum);GO:0008150(biological_process);GO:0009507(chloroplast);GO:0016021(integral component of membrane)	NA
ata-miR164a-5p_R-1	rna-TRITD_5Bv1G198770-2	6.31461	0	Inf	up	0.011975	0.0135276	yes	GO:0003674(molecular_function);GO:0005783(endoplasmic reticulum);GO:0008150(biological_process);GO:0009507(chloroplast);GO:0016021(integral component of membrane)	NA
ata-miR164a-5p_R-1	rna-TRITD_5Bv1G198770-3	6.31461	0	Inf	up	0.011975	0.0135276	yes	GO:0003674(molecular_function);GO:0005783(endoplasmic reticulum);GO:0008150(biological_process);GO:0009507(chloroplast);GO:0016021(integral component of membrane)	NA
ata-miR164a-5p_R-1	rna-TRITD_5Bv1G198770-4	12.6292	0	Inf	up	0.00037975	0.000807887	yes	GO:0003674(molecular_function);GO:0005783(endoplasmic reticulum);GO:0008150(biological_process);GO:0009507(chloroplast);GO:0016021(integral component of membrane)	NA
ata-miR164a-5p_R-1	rna-TRITD_5Bv1G198770-5	12.6292	0	Inf	up	0.00037975	0.000807887	yes	GO:0003674(molecular_function);GO:0005783(endoplasmic reticulum);GO:0008150(biological_process);GO:0009507(chloroplast);GO:0016021(integral component of membrane)	NA
ata-miR164a-5p_R-1	rna-TRITD_5Bv1G198770-6	12.6292	0	Inf	up	0.00037975	0.000807887	yes	GO:0003674(molecular_function);GO:0005783(endoplasmic reticulum);GO:0008150(biological_process);GO:0009507(chloroplast);GO:0016021(integral component of membrane)	NA
ata-miR164a-5p_R-1	rna-TRITD_5Bv1G198770-8	12.6292	0	Inf	up	0.00037975	0.000807887	yes	GO:0003674(molecular_function);GO:0005783(endoplasmic reticulum);GO:0008150(biological_process);GO:0009507(chloroplast);GO:0016021(integral component of membrane)	NA
ata-miR164a-5p_R-1	rna-TRITD_5Bv1G198770-9	6.31461	0	Inf	up	0.011975	0.0135276	yes	GO:0003674(molecular_function);GO:0005783(endoplasmic reticulum);GO:0008150(biological_process);GO:0009507(chloroplast);GO:0016021(integral component of membrane)	NA
ata-miR164a-5p_R-1	rna-TRITD_6Av1G205420	0	27.2742	-Inf	down	1.7652e-07	9.16894e-07	yes	GO:0009620(response to fungus)	NA
ata-miR164a-5p_R-1	rna-TRITD_6Av1G205420-2	6.31461	9.0914	-0.52581	down	0.47928	0.486414	yes	GO:0009620(response to fungus)	NA
ata-miR164a-5p_R-1	rna-TRITD_6Av1G205420-3	0	18.1828	-Inf	down	2.0066e-05	5.53641e-05	yes	GO:0009620(response to fungus)	NA
ata-miR164a-5p_R-1	rna-TRITD_6Av1G205420-4	0	9.0914	-Inf	down	0.0025681	0.00379588	yes	GO:0009620(response to fungus)	NA
ata-miR164a-5p_R-1	rna-TRITD_6Bv1G185560	0	163.645	-Inf	down	1.7961e-37	3.0873e-35	yes	GO:0006970(response to osmotic stress);GO:0009408(response to heat)	ko04141(Protein processing in endoplasmic reticulum)
ata-miR164a-5p_R-1	rna-TRITD_6Bv1G186750	31.573	27.2742	0.211155	up	0.57521	0.581798	yes	GO:0005768(endosome);GO:0005774(vacuolar membrane);GO:0005802(trans-Golgi network);GO:0008757(S-adenosylmethionine-dependent methyltransferase activity);GO:0032259(methylation)	NA
ata-miR164a-5p_R-1	rna-TRITD_6Bv1G186750-2	0	9.0914	-Inf	down	0.0025681	0.00379588	yes	GO:0005768(endosome);GO:0005774(vacuolar membrane);GO:0005802(trans-Golgi network);GO:0008757(S-adenosylmethionine-dependent methyltransferase activity);GO:0032259(methylation)	NA
ata-miR164a-5p_R-1	rna-TRITD_6Bv1G186750-3	18.9438	9.0914	1.05915	up	0.062776	0.0682496	yes	GO:0005768(endosome);GO:0005774(vacuolar membrane);GO:0005802(trans-Golgi network);GO:0008757(S-adenosylmethionine-dependent methyltransferase activity);GO:0032259(methylation)	NA
ata-miR164a-5p_R-1	rna-TRITD_6Bv1G186750-4	6.31461	27.2742	-2.11077	down	0.0002986	0.000792434	yes	GO:0005768(endosome);GO:0005774(vacuolar membrane);GO:0005802(trans-Golgi network);GO:0008757(S-adenosylmethionine-dependent methyltransferase activity);GO:0032259(methylation)	NA
ata-miR164a-5p_R-1	rna-TRITD_6Bv1G200680	0	54.5484	-Inf	down	1.5155e-13	2.45628e-12	yes	GO:0009620(response to fungus)	NA
ata-miR164a-5p_R-1	rna-TRITD_6Bv1G200680-2	0	27.2742	-Inf	down	1.7652e-07	9.16894e-07	yes	GO:0009620(response to fungus)	NA
ata-miR164a-5p_R-1	rna-TRITD_6Bv1G200680-3	0	36.3656	-Inf	down	1.6351e-09	1.27022e-08	yes	GO:0009620(response to fungus)	NA
ata-miR164a-5p_R-1	rna-TRITD_7Av1G070270-3	0	27.2742	-Inf	down	1.7652e-07	9.16894e-07	yes	GO:0004553(hydrolase activity, hydrolyzing O-glycosyl compounds);GO:0005576(extracellular region);GO:0008810(cellulase activity);GO:0009507(chloroplast);GO:0030245(cellulose catabolic process);GO:0042547(cell wall modification involved in multidimensional cell growth)	ko00500(Starch and sucrose metabolism)
ata-miR164a-5p_R-1	rna-TRITD_7Av1G210020	0	9.0914	-Inf	down	0.0025681	0.00379588	yes	GO:0005739(mitochondrion);GO:0016021(integral component of membrane)	NA
ata-miR164a-5p_R-1	rna-TRITD_7Av1G227590	88.4045	54.5484	0.696582	up	0.0046294	0.00683277	yes	GO:0004672(protein kinase activity);GO:0004707(MAP kinase activity);GO:0005515(protein binding);GO:0005524(ATP binding);GO:0005634(nucleus);GO:0005737(cytoplasm);GO:0006468(protein phosphorylation);GO:0007165(signal transduction);GO:0010468(regulation of gene expression);GO:0016301(kinase activity);GO:0035556(intracellular signal transduction)	ko04016(MAPK signaling pathway - plant)
ata-miR164a-5p_R-1	rna-TRITD_7Av1G235420-3	6.31461	54.5484	-3.11077	down	6.2996e-10	6.57559e-09	yes	GO:0003723(RNA binding);GO:0004519(endonuclease activity);GO:0005739(mitochondrion);GO:0009451(RNA modification);GO:0043231(intracellular membrane-bounded organelle);GO:0003674(molecular_function);GO:0005576(extracellular region);GO:0008150(biological_process)	NA
ata-miR164a-5p_R-1	rna-TRITD_7Av1G235420-4	6.31461	36.3656	-2.52581	down	4.2265e-06	1.81779e-05	yes	GO:0003723(RNA binding);GO:0004519(endonuclease activity);GO:0005739(mitochondrion);GO:0009451(RNA modification);GO:0043231(intracellular membrane-bounded organelle);GO:0003674(molecular_function);GO:0005576(extracellular region);GO:0008150(biological_process)	NA
ata-miR164a-5p_R-1	rna-TRITD_7Av1G235420-5	0	63.6398	-Inf	down	1.4922e-15	3.45075e-14	yes	GO:0003723(RNA binding);GO:0004519(endonuclease activity);GO:0005739(mitochondrion);GO:0009451(RNA modification);GO:0043231(intracellular membrane-bounded organelle);GO:0003674(molecular_function);GO:0005576(extracellular region);GO:0008150(biological_process)	NA
ata-miR164a-5p_R-1	rna-TRITD_7Av1G246970	25.2584	109.097	-2.11077	down	4.7175e-13	7.55322e-12	yes	GO:0003677(DNA binding);GO:0003700(DNA binding transcription factor activity);GO:0005634(nucleus);GO:0006351(transcription, DNA-templated);GO:0006355(regulation of transcription, DNA-templated);GO:0007275(multicellular organism development);GO:0009734(auxin-activated signaling pathway);GO:0010072(primary shoot apical meristem specification);GO:0048527(lateral root development)	NA
ata-miR164a-5p_R-1	rna-TRITD_7Bv1G025220	0	36.3656	-Inf	down	1.6351e-09	1.27022e-08	yes	GO:0051213(dioxygenase activity)	NA
ata-miR164a-5p_R-1	rna-TRITD_7Bv1G046320	0	9.0914	-Inf	down	0.0025681	0.00379588	yes	GO:0004748(ribonucleoside-diphosphate reductase activity, thioredoxin disulfide as acceptor);GO:0005971(ribonucleoside-diphosphate reductase complex);GO:0009263(deoxyribonucleotide biosynthetic process)	ko00230(Purine metabolism);ko00240(Pyrimidine metabolism);ko00480(Glutathione metabolism)
ata-miR164a-5p_R-1	rna-TRITD_7Bv1G194910	290.472	145.462	0.997751	up	3.7587e-12	5.40124e-11	yes	GO:0003677(DNA binding);GO:0003700(DNA binding transcription factor activity);GO:0005634(nucleus);GO:0006351(transcription, DNA-templated);GO:0006355(regulation of transcription, DNA-templated);GO:0007275(multicellular organism development);GO:0009734(auxin-activated signaling pathway);GO:0010072(primary shoot apical meristem specification);GO:0048527(lateral root development)	NA
ata-miR164b-5p	rna-TRITD_1Av1G159370-3	6.31461	0	Inf	up	0.011975	0.0135276	yes	GO:0005634(nucleus);GO:0016874(ligase activity)	NA
ata-miR164b-5p	rna-TRITD_1Av1G183170	0	9.0914	-Inf	down	0.0025681	0.00379588	yes	GO:0003677(DNA binding);GO:0003723(RNA binding);GO:0005515(protein binding);GO:0005634(nucleus);GO:0048577(negative regulation of short-day photoperiodism, flowering);GO:0048579(negative regulation of long-day photoperiodism, flowering)	NA
ata-miR164b-5p	rna-TRITD_2Av1G042800	69.4607	90.914	-0.388307	down	0.090242	0.0979206	yes	GO:0006508(proteolysis)	NA
ata-miR164b-5p	rna-TRITD_2Av1G042800-3	69.4607	118.188	-0.766819	down	0.00037467	0.000807887	yes	GO:0006508(proteolysis)	NA
ata-miR164b-5p	rna-TRITD_2Bv1G056810	75.7753	163.645	-1.11077	down	1.3534e-08	1.02132e-07	yes	GO:0006508(proteolysis)	NA
ata-miR164b-5p	rna-TRITD_2Bv1G056810-2	82.0899	200.011	-1.2848	down	2.1976e-12	3.16707e-11	yes	GO:0006508(proteolysis)	NA
ata-miR164b-5p	rna-TRITD_2Bv1G162640	208.382	154.554	0.431121	up	0.004717	0.0069616	yes	GO:0003677(DNA binding);GO:0003700(DNA binding transcription factor activity);GO:0005634(nucleus);GO:0006351(transcription, DNA-templated);GO:0006355(regulation of transcription, DNA-templated);GO:0007275(multicellular organism development)	ko03013(RNA transport);ko03015(mRNA surveillance pathway);ko03018(RNA degradation)
ata-miR164b-5p	rna-TRITD_4Bv1G161870-11	6.31461	0	Inf	up	0.011975	0.0135276	yes	GO:0004565(beta-galactosidase activity);GO:0005618(cell wall);GO:0005773(vacuole)	NA
ata-miR164b-5p	rna-TRITD_4Bv1G161870-4	6.31461	0	Inf	up	0.011975	0.0135276	yes	GO:0004565(beta-galactosidase activity);GO:0005618(cell wall);GO:0005773(vacuole)	NA
ata-miR164b-5p	rna-TRITD_4Bv1G161870-5	6.31461	0	Inf	up	0.011975	0.0135276	yes	GO:0004565(beta-galactosidase activity);GO:0005618(cell wall);GO:0005773(vacuole)	NA
ata-miR164b-5p	rna-TRITD_5Av1G021830	6.31461	0	Inf	up	0.011975	0.0135276	yes	GO:0003677(DNA binding);GO:0003700(DNA binding transcription factor activity);GO:0005634(nucleus);GO:0006351(transcription, DNA-templated);GO:0006355(regulation of transcription, DNA-templated);GO:0007275(multicellular organism development);GO:0009734(auxin-activated signaling pathway);GO:0010072(primary shoot apical meristem specification);GO:0048527(lateral root development)	NA
ata-miR164b-5p	rna-TRITD_5Av1G099060	82.0899	63.6398	0.367274	up	0.12641	0.136928	yes	NA	NA
ata-miR164b-5p	rna-TRITD_6Av1G154560-2	0	18.1828	-Inf	down	2.0066e-05	5.53641e-05	yes	GO:0005515(protein binding);GO:0005773(vacuole);GO:0005774(vacuolar membrane);GO:0005783(endoplasmic reticulum);GO:0005789(endoplasmic reticulum membrane);GO:0005829(cytosol);GO:0005886(plasma membrane);GO:0009535(chloroplast thylakoid membrane);GO:0016021(integral component of membrane);GO:0020037(heme binding);GO:0046872(metal ion binding);GO:0055114(oxidation-reduction process)	ko00520(Amino sugar and nucleotide sugar metabolism);ko00910(Nitrogen metabolism)
ata-miR164c-3p	rna-TRITD_1Av1G009060	12.6292	36.3656	-1.52581	down	0.00069604	0.0014613	yes	GO:0005575(cellular_component);GO:0008150(biological_process);GO:0016740(transferase activity)	NA
ata-miR164c-3p	rna-TRITD_1Av1G039450	157.865	118.188	0.417606	up	0.016931	0.0188284	yes	GO:0003723(RNA binding);GO:0003735(structural constituent of ribosome);GO:0006412(translation);GO:0022625(cytosolic large ribosomal subunit)	ko03010(Ribosome)
ata-miR164c-3p	rna-TRITD_1Av1G040850-5	0	18.1828	-Inf	down	2.0066e-05	5.53641e-05	yes	GO:0005737(cytoplasm);GO:0005783(endoplasmic reticulum);GO:0005788(endoplasmic reticulum lumen);GO:0005886(plasma membrane);GO:0006457(protein folding);GO:0051082(unfolded protein binding);GO:0052033(pathogen-associated molecular pattern dependent induction by symbiont of host innate immune response)	ko04141(Protein processing in endoplasmic reticulum)
ata-miR164c-3p	rna-TRITD_1Av1G072420	18.9438	0	Inf	up	1.3461e-05	4.73239e-05	yes	GO:0005509(calcium ion binding)	ko04626(Plant-pathogen interaction)
ata-miR164c-3p	rna-TRITD_1Av1G086200-3	6.31461	0	Inf	up	0.011975	0.0135276	yes	GO:0000783(nuclear telomere cap complex);GO:0003691(double-stranded telomeric DNA binding);GO:0031627(telomeric loop formation)	NA
ata-miR164c-3p	rna-TRITD_1Av1G092530	0	36.3656	-Inf	down	1.6351e-09	1.27022e-08	yes	GO:0005783(endoplasmic reticulum);GO:0010025(wax biosynthetic process);GO:0010143(cutin biosynthetic process);GO:0043668(exine);GO:0048653(anther development)	ko00073(Cutin, suberine and wax biosynthesis)
ata-miR164c-3p	rna-TRITD_1Av1G092530-2	0	9.0914	-Inf	down	0.0025681	0.00379588	yes	GO:0005783(endoplasmic reticulum);GO:0010025(wax biosynthetic process);GO:0010143(cutin biosynthetic process);GO:0043668(exine);GO:0048653(anther development)	ko00073(Cutin, suberine and wax biosynthesis)
ata-miR164c-3p	rna-TRITD_1Av1G092530-4	0	18.1828	-Inf	down	2.0066e-05	5.53641e-05	yes	GO:0005783(endoplasmic reticulum);GO:0010025(wax biosynthetic process);GO:0010143(cutin biosynthetic process);GO:0043668(exine);GO:0048653(anther development)	ko00073(Cutin, suberine and wax biosynthesis)
ata-miR164c-3p	rna-TRITD_1Av1G092530-6	0	9.0914	-Inf	down	0.0025681	0.00379588	yes	GO:0005783(endoplasmic reticulum);GO:0010025(wax biosynthetic process);GO:0010143(cutin biosynthetic process);GO:0043668(exine);GO:0048653(anther development)	ko00073(Cutin, suberine and wax biosynthesis)
ata-miR164c-3p	rna-TRITD_1Av1G129730-2	0	18.1828	-Inf	down	2.0066e-05	5.53641e-05	yes	NA	NA
ata-miR164c-3p	rna-TRITD_1Av1G134390	0	9.0914	-Inf	down	0.0025681	0.00379588	yes	GO:0000139(Golgi membrane);GO:0003824(catalytic activity);GO:0005794(Golgi apparatus);GO:0006486(protein glycosylation);GO:0010417(glucuronoxylan biosynthetic process);GO:0016020(membrane);GO:0016021(integral component of membrane);GO:0016757(transferase activity, transferring glycosyl groups);GO:0071555(cell wall organization)	NA
ata-miR164c-3p	rna-TRITD_1Av1G134390-3	0	18.1828	-Inf	down	2.0066e-05	5.53641e-05	yes	GO:0000139(Golgi membrane);GO:0003824(catalytic activity);GO:0005794(Golgi apparatus);GO:0006486(protein glycosylation);GO:0010417(glucuronoxylan biosynthetic process);GO:0016020(membrane);GO:0016021(integral component of membrane);GO:0016757(transferase activity, transferring glycosyl groups);GO:0071555(cell wall organization)	NA
ata-miR164c-3p	rna-TRITD_1Av1G140730	37.8876	45.457	-0.262776	down	0.40702	0.430603	yes	GO:0004372(glycine hydroxymethyltransferase activity);GO:0005515(protein binding);GO:0005737(cytoplasm);GO:0005829(cytosol);GO:0005886(plasma membrane);GO:0006544(glycine metabolic process);GO:0006563(L-serine metabolic process);GO:0007623(circadian rhythm);GO:0009506(plasmodesma);GO:0016020(membrane);GO:0019264(glycine biosynthetic process from serine);GO:0030170(pyridoxal phosphate binding);GO:…	ko00630(Glyoxylate and dicarboxylate metabolism);ko00260(Glycine, serine and threonine metabolism);ko00460(Cyanoamino acid metabolism);ko00670(One carbon pool by folate)
ata-miR164c-3p	rna-TRITD_1Av1G140730-2	12.6292	18.1828	-0.52581	down	0.31707	0.336202	yes	GO:0004372(glycine hydroxymethyltransferase activity);GO:0005515(protein binding);GO:0005737(cytoplasm);GO:0005829(cytosol);GO:0005886(plasma membrane);GO:0006544(glycine metabolic process);GO:0006563(L-serine metabolic process);GO:0007623(circadian rhythm);GO:0009506(plasmodesma);GO:0016020(membrane);GO:0019264(glycine biosynthetic process from serine);GO:0030170(pyridoxal phosphate binding);GO:…	ko00630(Glyoxylate and dicarboxylate metabolism);ko00260(Glycine, serine and threonine metabolism);ko00460(Cyanoamino acid metabolism);ko00670(One carbon pool by folate)
ata-miR164c-3p	rna-TRITD_1Av1G140780	0	18.1828	-Inf	down	2.0066e-05	5.53641e-05	yes	GO:0003682(chromatin binding);GO:0003700(DNA binding transcription factor activity);GO:0003713(transcription coactivator activity);GO:0004402(histone acetyltransferase activity);GO:0005634(nucleus);GO:0006338(chromatin remodeling);GO:0006357(regulation of transcription by RNA polymerase II);GO:0035066(positive regulation of histone acetylation);GO:0009723(response to ethylene)	NA
ata-miR164c-3p	rna-TRITD_1Av1G140780-2	0	27.2742	-Inf	down	1.7652e-07	9.16894e-07	yes	GO:0003682(chromatin binding);GO:0003700(DNA binding transcription factor activity);GO:0003713(transcription coactivator activity);GO:0004402(histone acetyltransferase activity);GO:0005634(nucleus);GO:0006338(chromatin remodeling);GO:0006357(regulation of transcription by RNA polymerase II);GO:0035066(positive regulation of histone acetylation);GO:0009723(response to ethylene)	NA
ata-miR164c-3p	rna-TRITD_1Av1G140780-4	0	9.0914	-Inf	down	0.0025681	0.00379588	yes	GO:0003682(chromatin binding);GO:0003700(DNA binding transcription factor activity);GO:0003713(transcription coactivator activity);GO:0004402(histone acetyltransferase activity);GO:0005634(nucleus);GO:0006338(chromatin remodeling);GO:0006357(regulation of transcription by RNA polymerase II);GO:0035066(positive regulation of histone acetylation);GO:0009723(response to ethylene)	NA
ata-miR164c-3p	rna-TRITD_1Av1G143600-3	6.31461	0	Inf	up	0.011975	0.0135276	yes	GO:0000082(G1/S transition of mitotic cell cycle);GO:0005096(GTPase activator activity);GO:0005634(nucleus);GO:0005737(cytoplasm);GO:0005813(centrosome);GO:0006405(RNA export from nucleus);GO:0006511(ubiquitin-dependent protein catabolic process);GO:0006606(protein import into nucleus);GO:0007051(spindle organization);GO:0008536(Ran GTPase binding);GO:0046604(positive regulation of mitotic centro…	NA
ata-miR164c-3p	rna-TRITD_1Av1G143620	6.31461	63.6398	-3.33317	down	7.18e-12	1.00945e-10	yes	GO:0001558(regulation of cell growth);GO:0005634(nucleus);GO:0009734(auxin-activated signaling pathway);GO:0044843(cell cycle G1/S phase transition);GO:0051302(regulation of cell division)	NA
ata-miR164c-3p	rna-TRITD_1Av1G143620-2	12.6292	27.2742	-1.11077	down	0.020428	0.0225491	yes	GO:0001558(regulation of cell growth);GO:0005634(nucleus);GO:0009734(auxin-activated signaling pathway);GO:0044843(cell cycle G1/S phase transition);GO:0051302(regulation of cell division)	NA
ata-miR164c-3p	rna-TRITD_1Av1G143620-3	18.9438	36.3656	-0.940848	down	0.01915	0.021235	yes	GO:0001558(regulation of cell growth);GO:0005634(nucleus);GO:0009734(auxin-activated signaling pathway);GO:0044843(cell cycle G1/S phase transition);GO:0051302(regulation of cell division)	NA
ata-miR164c-3p	rna-TRITD_1Av1G143620-4	0	36.3656	-Inf	down	1.6351e-09	1.27022e-08	yes	GO:0001558(regulation of cell growth);GO:0005634(nucleus);GO:0009734(auxin-activated signaling pathway);GO:0044843(cell cycle G1/S phase transition);GO:0051302(regulation of cell division)	NA
ata-miR164c-3p	rna-TRITD_1Av1G143620-5	0	9.0914	-Inf	down	0.0025681	0.00379588	yes	GO:0001558(regulation of cell growth);GO:0005634(nucleus);GO:0009734(auxin-activated signaling pathway);GO:0044843(cell cycle G1/S phase transition);GO:0051302(regulation of cell division)	NA
ata-miR164c-3p	rna-TRITD_1Av1G143620-6	6.31461	72.7312	-3.52581	down	7.993e-14	1.48669e-12	yes	GO:0001558(regulation of cell growth);GO:0005634(nucleus);GO:0009734(auxin-activated signaling pathway);GO:0044843(cell cycle G1/S phase transition);GO:0051302(regulation of cell division)	NA
ata-miR164c-3p	rna-TRITD_1Av1G165060-3	6.31461	9.0914	-0.52581	down	0.47928	0.486414	yes	GO:0006355(regulation of transcription, DNA-templated);GO:0009507(chloroplast);GO:0009570(chloroplast stroma);GO:0009658(chloroplast organization)	NA
ata-miR164c-3p	rna-TRITD_1Av1G165060-4	6.31461	27.2742	-2.11077	down	0.0002986	0.000792434	yes	GO:0006355(regulation of transcription, DNA-templated);GO:0009507(chloroplast);GO:0009570(chloroplast stroma);GO:0009658(chloroplast organization)	NA
ata-miR164c-3p	rna-TRITD_1Av1G168760-10	0	18.1828	-Inf	down	2.0066e-05	5.53641e-05	yes	GO:0005886(plasma membrane);GO:0009507(chloroplast)	ko03040(Spliceosome);ko03013(RNA transport);ko03015(mRNA surveillance pathway)
ata-miR164c-3p	rna-TRITD_1Av1G168760-5	0	9.0914	-Inf	down	0.0025681	0.00379588	yes	GO:0005886(plasma membrane);GO:0009507(chloroplast)	ko03040(Spliceosome);ko03013(RNA transport);ko03015(mRNA surveillance pathway)
ata-miR164c-3p	rna-TRITD_1Av1G168760-7	0	9.0914	-Inf	down	0.0025681	0.00379588	yes	GO:0005886(plasma membrane);GO:0009507(chloroplast)	ko03040(Spliceosome);ko03013(RNA transport);ko03015(mRNA surveillance pathway)
ata-miR164c-3p	rna-TRITD_1Av1G168760-8	0	9.0914	-Inf	down	0.0025681	0.00379588	yes	GO:0005886(plasma membrane);GO:0009507(chloroplast)	ko03040(Spliceosome);ko03013(RNA transport);ko03015(mRNA surveillance pathway)
ata-miR164c-3p	rna-TRITD_1Av1G172030	94.7191	63.6398	0.573725	up	0.013518	0.0152541	yes	GO:0009055(electron transfer activity);GO:0009507(chloroplast);GO:0009536(plastid);GO:0022900(electron transport chain);GO:0046872(metal ion binding);GO:0051537(2 iron, 2 sulfur cluster binding)	ko00195(Photosynthesis)
ata-miR164c-3p	rna-TRITD_1Av1G176390	6.31461	9.0914	-0.52581	down	0.47928	0.486414	yes	GO:0005515(protein binding);GO:0005524(ATP binding);GO:0005618(cell wall);GO:0005634(nucleus);GO:0005794(Golgi apparatus);GO:0005829(cytosol);GO:0005886(plasma membrane);GO:0006351(transcription, DNA-templated);GO:0006355(regulation of transcription, DNA-templated);GO:0006457(protein folding);GO:0009408(response to heat);GO:0009615(response to virus);GO:0009617(response to bacterium);GO:0034620(c…	ko03040(Spliceosome);ko04141(Protein processing in endoplasmic reticulum);ko04144(Endocytosis)
ata-miR164c-3p	rna-TRITD_1Av1G176390-10	0	18.1828	-Inf	down	2.0066e-05	5.53641e-05	yes	GO:0005515(protein binding);GO:0005524(ATP binding);GO:0005618(cell wall);GO:0005634(nucleus);GO:0005794(Golgi apparatus);GO:0005829(cytosol);GO:0005886(plasma membrane);GO:0006351(transcription, DNA-templated);GO:0006355(regulation of transcription, DNA-templated);GO:0006457(protein folding);GO:0009408(response to heat);GO:0009615(response to virus);GO:0009617(response to bacterium);GO:0034620(c…	ko03040(Spliceosome);ko04141(Protein processing in endoplasmic reticulum);ko04144(Endocytosis)
ata-miR164c-3p	rna-TRITD_1Av1G176390-11	6.31461	18.1828	-1.52581	down	0.01649	0.0183403	yes	GO:0005515(protein binding);GO:0005524(ATP binding);GO:0005618(cell wall);GO:0005634(nucleus);GO:0005794(Golgi apparatus);GO:0005829(cytosol);GO:0005886(plasma membrane);GO:0006351(transcription, DNA-templated);GO:0006355(regulation of transcription, DNA-templated);GO:0006457(protein folding);GO:0009408(response to heat);GO:0009615(response to virus);GO:0009617(response to bacterium);GO:0034620(c…	ko03040(Spliceosome);ko04141(Protein processing in endoplasmic reticulum);ko04144(Endocytosis)
ata-miR164c-3p	rna-TRITD_1Av1G176390-3	0	18.1828	-Inf	down	2.0066e-05	5.53641e-05	yes	GO:0005515(protein binding);GO:0005524(ATP binding);GO:0005618(cell wall);GO:0005634(nucleus);GO:0005794(Golgi apparatus);GO:0005829(cytosol);GO:0005886(plasma membrane);GO:0006351(transcription, DNA-templated);GO:0006355(regulation of transcription, DNA-templated);GO:0006457(protein folding);GO:0009408(response to heat);GO:0009615(response to virus);GO:0009617(response to bacterium);GO:0034620(c…	ko03040(Spliceosome);ko04141(Protein processing in endoplasmic reticulum);ko04144(Endocytosis)
ata-miR164c-3p	rna-TRITD_1Av1G176390-4	12.6292	9.0914	0.47419	up	0.44779	0.466377	yes	GO:0005515(protein binding);GO:0005524(ATP binding);GO:0005618(cell wall);GO:0005634(nucleus);GO:0005794(Golgi apparatus);GO:0005829(cytosol);GO:0005886(plasma membrane);GO:0006351(transcription, DNA-templated);GO:0006355(regulation of transcription, DNA-templated);GO:0006457(protein folding);GO:0009408(response to heat);GO:0009615(response to virus);GO:0009617(response to bacterium);GO:0034620(c…	ko03040(Spliceosome);ko04141(Protein processing in endoplasmic reticulum);ko04144(Endocytosis)
ata-miR164c-3p	rna-TRITD_1Av1G176390-5	0	9.0914	-Inf	down	0.0025681	0.00379588	yes	GO:0005515(protein binding);GO:0005524(ATP binding);GO:0005618(cell wall);GO:0005634(nucleus);GO:0005794(Golgi apparatus);GO:0005829(cytosol);GO:0005886(plasma membrane);GO:0006351(transcription, DNA-templated);GO:0006355(regulation of transcription, DNA-templated);GO:0006457(protein folding);GO:0009408(response to heat);GO:0009615(response to virus);GO:0009617(response to bacterium);GO:0034620(c…	ko03040(Spliceosome);ko04141(Protein processing in endoplasmic reticulum);ko04144(Endocytosis)
ata-miR164c-3p	rna-TRITD_1Av1G176390-8	6.31461	9.0914	-0.52581	down	0.47928	0.486414	yes	GO:0005515(protein binding);GO:0005524(ATP binding);GO:0005618(cell wall);GO:0005634(nucleus);GO:0005794(Golgi apparatus);GO:0005829(cytosol);GO:0005886(plasma membrane);GO:0006351(transcription, DNA-templated);GO:0006355(regulation of transcription, DNA-templated);GO:0006457(protein folding);GO:0009408(response to heat);GO:0009615(response to virus);GO:0009617(response to bacterium);GO:0034620(c…	ko03040(Spliceosome);ko04141(Protein processing in endoplasmic reticulum);ko04144(Endocytosis)
ata-miR164c-3p	rna-TRITD_1Av1G192020	0	18.1828	-Inf	down	2.0066e-05	5.53641e-05	yes	GO:0001522(pseudouridine synthesis);GO:0005634(nucleus);GO:0009982(pseudouridine synthase activity)	NA
ata-miR164c-3p	rna-TRITD_1Av1G192020-2	0	18.1828	-Inf	down	2.0066e-05	5.53641e-05	yes	GO:0001522(pseudouridine synthesis);GO:0005634(nucleus);GO:0009982(pseudouridine synthase activity)	NA
ata-miR164c-3p	rna-TRITD_1Av1G192020-4	0	9.0914	-Inf	down	0.0025681	0.00379588	yes	GO:0001522(pseudouridine synthesis);GO:0005634(nucleus);GO:0009982(pseudouridine synthase activity)	NA
ata-miR164c-3p	rna-TRITD_1Av1G192080	44.2022	0	Inf	up	2.9599e-11	3.22071e-10	yes	NA	NA
ata-miR164c-3p	rna-TRITD_1Av1G197770	0	9.0914	-Inf	down	0.0025681	0.00379588	yes	NA	NA
ata-miR164c-3p	rna-TRITD_1Av1G197770-2	0	9.0914	-Inf	down	0.0025681	0.00379588	yes	NA	NA
ata-miR164c-3p	rna-TRITD_1Av1G200080	0	18.1828	-Inf	down	2.0066e-05	5.53641e-05	yes	GO:0005515(protein binding);GO:0005634(nucleus);GO:0005739(mitochondrion);GO:0009507(chloroplast);GO:0009535(chloroplast thylakoid membrane);GO:0009570(chloroplast stroma);GO:0009941(chloroplast envelope);GO:0048564(photosystem I assembly);GO:0098572(stromal side of plastid thylakoid membrane)	NA
ata-miR164c-3p	rna-TRITD_1Av1G200080-3	0	18.1828	-Inf	down	2.0066e-05	5.53641e-05	yes	GO:0005515(protein binding);GO:0005634(nucleus);GO:0005739(mitochondrion);GO:0009507(chloroplast);GO:0009535(chloroplast thylakoid membrane);GO:0009570(chloroplast stroma);GO:0009941(chloroplast envelope);GO:0048564(photosystem I assembly);GO:0098572(stromal side of plastid thylakoid membrane)	NA
ata-miR164c-3p	rna-TRITD_1Av1G200080-4	0	9.0914	-Inf	down	0.0025681	0.00379588	yes	GO:0005515(protein binding);GO:0005634(nucleus);GO:0005739(mitochondrion);GO:0009507(chloroplast);GO:0009535(chloroplast thylakoid membrane);GO:0009570(chloroplast stroma);GO:0009941(chloroplast envelope);GO:0048564(photosystem I assembly);GO:0098572(stromal side of plastid thylakoid membrane)	NA
ata-miR164c-3p	rna-TRITD_1Av1G200210	0	36.3656	-Inf	down	1.6351e-09	1.27022e-08	yes	GO:0009813(flavonoid biosynthetic process);GO:0043231(intracellular membrane-bounded organelle);GO:0052696(flavonoid glucuronidation);GO:0080043(quercetin 3-O-glucosyltransferase activity);GO:0080044(quercetin 7-O-glucosyltransferase activity)	ko00942(Anthocyanin biosynthesis)
ata-miR164c-3p	rna-TRITD_1Av1G200210-2	0	18.1828	-Inf	down	2.0066e-05	5.53641e-05	yes	GO:0009813(flavonoid biosynthetic process);GO:0043231(intracellular membrane-bounded organelle);GO:0052696(flavonoid glucuronidation);GO:0080043(quercetin 3-O-glucosyltransferase activity);GO:0080044(quercetin 7-O-glucosyltransferase activity)	ko00942(Anthocyanin biosynthesis)
ata-miR164c-3p	rna-TRITD_1Av1G202120-2	6.31461	0	Inf	up	0.011975	0.0135276	yes	GO:0005576(extracellular region);GO:0016021(integral component of membrane);GO:0016757(transferase activity, transferring glycosyl groups)	ko00514(Other types of O-glycan biosynthesis)
ata-miR164c-3p	rna-TRITD_1Av1G202120-4	6.31461	0	Inf	up	0.011975	0.0135276	yes	GO:0005576(extracellular region);GO:0016021(integral component of membrane);GO:0016757(transferase activity, transferring glycosyl groups)	ko00514(Other types of O-glycan biosynthesis)
ata-miR164c-3p	rna-TRITD_1Av1G202120-6	6.31461	0	Inf	up	0.011975	0.0135276	yes	GO:0005576(extracellular region);GO:0016021(integral component of membrane);GO:0016757(transferase activity, transferring glycosyl groups)	ko00514(Other types of O-glycan biosynthesis)
ata-miR164c-3p	rna-TRITD_1Av1G202780	6.31461	0	Inf	up	0.011975	0.0135276	yes	GO:0005515(protein binding);GO:0005739(mitochondrion);GO:0008150(biological_process);GO:0003723(RNA binding);GO:0003729(mRNA binding);GO:0005634(nucleus);GO:0005737(cytoplasm);GO:0006970(response to osmotic stress);GO:0009651(response to salt stress);GO:0009737(response to abscisic acid);GO:0009738(abscisic acid-activated signaling pathway);GO:0009787(regulation of abscisic acid-activated signali…	NA
ata-miR164c-3p	rna-TRITD_1Av1G202780-6	6.31461	0	Inf	up	0.011975	0.0135276	yes	GO:0005515(protein binding);GO:0005739(mitochondrion);GO:0008150(biological_process);GO:0003723(RNA binding);GO:0003729(mRNA binding);GO:0005634(nucleus);GO:0005737(cytoplasm);GO:0006970(response to osmotic stress);GO:0009651(response to salt stress);GO:0009737(response to abscisic acid);GO:0009738(abscisic acid-activated signaling pathway);GO:0009787(regulation of abscisic acid-activated signali…	NA
ata-miR164c-3p	rna-TRITD_1Av1G202780-7	6.31461	0	Inf	up	0.011975	0.0135276	yes	GO:0005515(protein binding);GO:0005739(mitochondrion);GO:0008150(biological_process);GO:0003723(RNA binding);GO:0003729(mRNA binding);GO:0005634(nucleus);GO:0005737(cytoplasm);GO:0006970(response to osmotic stress);GO:0009651(response to salt stress);GO:0009737(response to abscisic acid);GO:0009738(abscisic acid-activated signaling pathway);GO:0009787(regulation of abscisic acid-activated signali…	NA
ata-miR164c-3p	rna-TRITD_1Av1G204980	50.5169	0	Inf	up	1.1807e-12	1.71091e-11	yes	NA	NA
ata-miR164c-3p	rna-TRITD_1Av1G210180	50.5169	0	Inf	up	1.1807e-12	1.71091e-11	yes	GO:0004616(phosphogluconate dehydrogenase (decarboxylating) activity);GO:0005634(nucleus);GO:0005739(mitochondrion);GO:0006574(valine catabolic process);GO:0008442(3-hydroxyisobutyrate dehydrogenase activity);GO:0051287(NAD binding);GO:0055114(oxidation-reduction process)	ko00630(Glyoxylate and dicarboxylate metabolism);ko00650(Butanoate metabolism)
ata-miR164c-3p	rna-TRITD_1Av1G224910	6.31461	0	Inf	up	0.011975	0.0135276	yes	GO:0004722(protein serine/threonine phosphatase activity);GO:0006470(protein dephosphorylation);GO:0046872(metal ion binding)	NA
ata-miR164c-3p	rna-TRITD_1Av1G224910-2	12.6292	0	Inf	up	0.00037975	0.000807887	yes	GO:0004722(protein serine/threonine phosphatase activity);GO:0006470(protein dephosphorylation);GO:0046872(metal ion binding)	NA
ata-miR164c-3p	rna-TRITD_1Av1G228250-11	6.31461	0	Inf	up	0.011975	0.0135276	yes	GO:0003924(GTPase activity);GO:0005622(intracellular);GO:0006412(translation)	ko03013(RNA transport)
ata-miR164c-3p	rna-TRITD_1Av1G228250-2	25.2584	9.0914	1.47419	up	0.0058069	0.00850689	yes	GO:0003924(GTPase activity);GO:0005622(intracellular);GO:0006412(translation)	ko03013(RNA transport)
ata-miR164c-3p	rna-TRITD_1Av1G228250-8	6.31461	0	Inf	up	0.011975	0.0135276	yes	GO:0003924(GTPase activity);GO:0005622(intracellular);GO:0006412(translation)	ko03013(RNA transport)
ata-miR164c-3p	rna-TRITD_1Av1G228250-9	6.31461	0	Inf	up	0.011975	0.0135276	yes	GO:0003924(GTPase activity);GO:0005622(intracellular);GO:0006412(translation)	ko03013(RNA transport)
ata-miR164c-3p	rna-TRITD_1Av1G231340	12.6292	0	Inf	up	0.00037975	0.000807887	yes	GO:0005094(Rho GDP-dissociation inhibitor activity);GO:0005096(GTPase activator activity);GO:0005515(protein binding);GO:0005737(cytoplasm);GO:0009932(cell tip growth);GO:0010053(root epidermal cell differentiation)	NA
ata-miR164c-3p	rna-TRITD_1Av1G231340-2	12.6292	0	Inf	up	0.00037975	0.000807887	yes	GO:0005094(Rho GDP-dissociation inhibitor activity);GO:0005096(GTPase activator activity);GO:0005515(protein binding);GO:0005737(cytoplasm);GO:0009932(cell tip growth);GO:0010053(root epidermal cell differentiation)	NA
ata-miR164c-3p	rna-TRITD_1Av1G231340-2	18.9438	0	Inf	up	1.3461e-05	4.73239e-05	yes	GO:0005094(Rho GDP-dissociation inhibitor activity);GO:0005096(GTPase activator activity);GO:0005515(protein binding);GO:0005737(cytoplasm);GO:0009932(cell tip growth);GO:0010053(root epidermal cell differentiation)	NA
ata-miR164c-3p	rna-TRITD_1Av1G231340-3	12.6292	0	Inf	up	0.00037975	0.000807887	yes	GO:0005094(Rho GDP-dissociation inhibitor activity);GO:0005096(GTPase activator activity);GO:0005515(protein binding);GO:0005737(cytoplasm);GO:0009932(cell tip growth);GO:0010053(root epidermal cell differentiation)	NA
ata-miR164c-3p	rna-TRITD_1Av1G231340-3	18.9438	0	Inf	up	1.3461e-05	4.73239e-05	yes	GO:0005094(Rho GDP-dissociation inhibitor activity);GO:0005096(GTPase activator activity);GO:0005515(protein binding);GO:0005737(cytoplasm);GO:0009932(cell tip growth);GO:0010053(root epidermal cell differentiation)	NA
ata-miR164c-3p	rna-TRITD_1Av1G231340-4	6.31461	0	Inf	up	0.011975	0.0135276	yes	GO:0005094(Rho GDP-dissociation inhibitor activity);GO:0005096(GTPase activator activity);GO:0005515(protein binding);GO:0005737(cytoplasm);GO:0009932(cell tip growth);GO:0010053(root epidermal cell differentiation)	NA
ata-miR164c-3p	rna-TRITD_1Av1G231340-4	12.6292	0	Inf	up	0.00037975	0.000807887	yes	GO:0005094(Rho GDP-dissociation inhibitor activity);GO:0005096(GTPase activator activity);GO:0005515(protein binding);GO:0005737(cytoplasm);GO:0009932(cell tip growth);GO:0010053(root epidermal cell differentiation)	NA
ata-miR164c-3p	rna-TRITD_1Bv1G000940-2	82.0899	0	Inf	up	1.2982e-19	5.29465e-18	yes	GO:0008150(biological_process);GO:0003729(mRNA binding);GO:0005829(cytosol);GO:0005886(plasma membrane)	ko03030(DNA replication);ko03420(Nucleotide excision repair);ko03430(Mismatch repair);ko03440(Homologous recombination)
ata-miR164c-3p	rna-TRITD_1Bv1G006210	0	9.0914	-Inf	down	0.0025681	0.00379588	yes	GO:0005515(protein binding)	NA
ata-miR164c-3p	rna-TRITD_1Bv1G045880	12.6292	0	Inf	up	0.00037975	0.000807887	yes	GO:0004842(ubiquitin-protein transferase activity);GO:0019005(SCF ubiquitin ligase complex);GO:0031146(SCF-dependent proteasomal ubiquitin-dependent protein catabolic process)	NA
ata-miR164c-3p	rna-TRITD_1Bv1G050350-14	6.31461	0	Inf	up	0.011975	0.0135276	yes	GO:0003924(GTPase activity);GO:0004888(transmembrane signaling receptor activity);GO:0004930(G-protein coupled receptor activity);GO:0005515(protein binding);GO:0005525(GTP binding);GO:0005829(cytosol);GO:0009507(chloroplast);GO:0009536(plastid);GO:0009707(chloroplast outer membrane);GO:0009941(chloroplast envelope);GO:0016020(membrane);GO:0016021(integral component of membrane);GO:0045036(protei…	ko00020(Citrate cycle (TCA cycle));ko00480(Glutathione metabolism);ko04146(Peroxisome)
ata-miR164c-3p	rna-TRITD_1Bv1G050350-15	6.31461	0	Inf	up	0.011975	0.0135276	yes	GO:0003924(GTPase activity);GO:0004888(transmembrane signaling receptor activity);GO:0004930(G-protein coupled receptor activity);GO:0005515(protein binding);GO:0005525(GTP binding);GO:0005829(cytosol);GO:0009507(chloroplast);GO:0009536(plastid);GO:0009707(chloroplast outer membrane);GO:0009941(chloroplast envelope);GO:0016020(membrane);GO:0016021(integral component of membrane);GO:0045036(protei…	ko00020(Citrate cycle (TCA cycle));ko00480(Glutathione metabolism);ko04146(Peroxisome)
ata-miR164c-3p	rna-TRITD_1Bv1G050350-16	6.31461	0	Inf	up	0.011975	0.0135276	yes	GO:0003924(GTPase activity);GO:0004888(transmembrane signaling receptor activity);GO:0004930(G-protein coupled receptor activity);GO:0005515(protein binding);GO:0005525(GTP binding);GO:0005829(cytosol);GO:0009507(chloroplast);GO:0009536(plastid);GO:0009707(chloroplast outer membrane);GO:0009941(chloroplast envelope);GO:0016020(membrane);GO:0016021(integral component of membrane);GO:0045036(protei…	ko00020(Citrate cycle (TCA cycle));ko00480(Glutathione metabolism);ko04146(Peroxisome)
ata-miR164c-3p	rna-TRITD_1Bv1G050350-3	12.6292	0	Inf	up	0.00037975	0.000807887	yes	GO:0003924(GTPase activity);GO:0004888(transmembrane signaling receptor activity);GO:0004930(G-protein coupled receptor activity);GO:0005515(protein binding);GO:0005525(GTP binding);GO:0005829(cytosol);GO:0009507(chloroplast);GO:0009536(plastid);GO:0009707(chloroplast outer membrane);GO:0009941(chloroplast envelope);GO:0016020(membrane);GO:0016021(integral component of membrane);GO:0045036(protei…	ko00020(Citrate cycle (TCA cycle));ko00480(Glutathione metabolism);ko04146(Peroxisome)
ata-miR164c-3p	rna-TRITD_1Bv1G050350-5	18.9438	0	Inf	up	1.3461e-05	4.73239e-05	yes	GO:0003924(GTPase activity);GO:0004888(transmembrane signaling receptor activity);GO:0004930(G-protein coupled receptor activity);GO:0005515(protein binding);GO:0005525(GTP binding);GO:0005829(cytosol);GO:0009507(chloroplast);GO:0009536(plastid);GO:0009707(chloroplast outer membrane);GO:0009941(chloroplast envelope);GO:0016020(membrane);GO:0016021(integral component of membrane);GO:0045036(protei…	ko00020(Citrate cycle (TCA cycle));ko00480(Glutathione metabolism);ko04146(Peroxisome)
ata-miR164c-3p	rna-TRITD_1Bv1G050350-6	12.6292	0	Inf	up	0.00037975	0.000807887	yes	GO:0003924(GTPase activity);GO:0004888(transmembrane signaling receptor activity);GO:0004930(G-protein coupled receptor activity);GO:0005515(protein binding);GO:0005525(GTP binding);GO:0005829(cytosol);GO:0009507(chloroplast);GO:0009536(plastid);GO:0009707(chloroplast outer membrane);GO:0009941(chloroplast envelope);GO:0016020(membrane);GO:0016021(integral component of membrane);GO:0045036(protei…	ko00020(Citrate cycle (TCA cycle));ko00480(Glutathione metabolism);ko04146(Peroxisome)
ata-miR164c-3p	rna-TRITD_1Bv1G050350-7	12.6292	0	Inf	up	0.00037975	0.000807887	yes	GO:0003924(GTPase activity);GO:0004888(transmembrane signaling receptor activity);GO:0004930(G-protein coupled receptor activity);GO:0005515(protein binding);GO:0005525(GTP binding);GO:0005829(cytosol);GO:0009507(chloroplast);GO:0009536(plastid);GO:0009707(chloroplast outer membrane);GO:0009941(chloroplast envelope);GO:0016020(membrane);GO:0016021(integral component of membrane);GO:0045036(protei…	ko00020(Citrate cycle (TCA cycle));ko00480(Glutathione metabolism);ko04146(Peroxisome)
ata-miR164c-3p	rna-TRITD_1Bv1G053460	0	9.0914	-Inf	down	0.0025681	0.00379588	yes	GO:0005737(cytoplasm);GO:0005783(endoplasmic reticulum);GO:0005788(endoplasmic reticulum lumen);GO:0005886(plasma membrane);GO:0006457(protein folding);GO:0051082(unfolded protein binding);GO:0052033(pathogen-associated molecular pattern dependent induction by symbiont of host innate immune response)	ko04141(Protein processing in endoplasmic reticulum)
ata-miR164c-3p	rna-TRITD_1Bv1G053460-2	0	9.0914	-Inf	down	0.0025681	0.00379588	yes	GO:0005737(cytoplasm);GO:0005783(endoplasmic reticulum);GO:0005788(endoplasmic reticulum lumen);GO:0005886(plasma membrane);GO:0006457(protein folding);GO:0051082(unfolded protein binding);GO:0052033(pathogen-associated molecular pattern dependent induction by symbiont of host innate immune response)	ko04141(Protein processing in endoplasmic reticulum)
ata-miR164c-3p	rna-TRITD_1Bv1G053460-3	0	18.1828	-Inf	down	2.0066e-05	5.53641e-05	yes	GO:0005737(cytoplasm);GO:0005783(endoplasmic reticulum);GO:0005788(endoplasmic reticulum lumen);GO:0005886(plasma membrane);GO:0006457(protein folding);GO:0051082(unfolded protein binding);GO:0052033(pathogen-associated molecular pattern dependent induction by symbiont of host innate immune response)	ko04141(Protein processing in endoplasmic reticulum)
ata-miR164c-3p	rna-TRITD_1Bv1G053460-4	0	18.1828	-Inf	down	2.0066e-05	5.53641e-05	yes	GO:0005737(cytoplasm);GO:0005783(endoplasmic reticulum);GO:0005788(endoplasmic reticulum lumen);GO:0005886(plasma membrane);GO:0006457(protein folding);GO:0051082(unfolded protein binding);GO:0052033(pathogen-associated molecular pattern dependent induction by symbiont of host innate immune response)	ko04141(Protein processing in endoplasmic reticulum)
ata-miR164c-3p	rna-TRITD_1Bv1G125830	25.2584	18.1828	0.47419	up	0.28303	0.302785	yes	GO:0003677(DNA binding);GO:0009295(nucleoid);GO:0009507(chloroplast);GO:0009508(plastid chromosome);GO:0009534(chloroplast thylakoid);GO:0009535(chloroplast thylakoid membrane);GO:0009579(thylakoid);GO:0009737(response to abscisic acid);GO:0009773(photosynthetic electron transport in photosystem I);GO:0009941(chloroplast envelope);GO:0016021(integral component of membrane);GO:0030093(chloroplast …	ko00562(Inositol phosphate metabolism);ko04070(Phosphatidylinositol signaling system)
ata-miR164c-3p	rna-TRITD_1Bv1G125830-2	31.573	63.6398	-1.01124	down	0.0010148	0.00211586	yes	GO:0003677(DNA binding);GO:0009295(nucleoid);GO:0009507(chloroplast);GO:0009508(plastid chromosome);GO:0009534(chloroplast thylakoid);GO:0009535(chloroplast thylakoid membrane);GO:0009579(thylakoid);GO:0009737(response to abscisic acid);GO:0009773(photosynthetic electron transport in photosystem I);GO:0009941(chloroplast envelope);GO:0016021(integral component of membrane);GO:0030093(chloroplast …	ko00562(Inositol phosphate metabolism);ko04070(Phosphatidylinositol signaling system)
ata-miR164c-3p	rna-TRITD_1Bv1G128260	0	9.0914	-Inf	down	0.0025681	0.00379588	yes	GO:0000139(Golgi membrane);GO:0003824(catalytic activity);GO:0005794(Golgi apparatus);GO:0006486(protein glycosylation);GO:0010417(glucuronoxylan biosynthetic process);GO:0016020(membrane);GO:0016021(integral component of membrane);GO:0016757(transferase activity, transferring glycosyl groups);GO:0071555(cell wall organization)	NA
ata-miR164c-3p	rna-TRITD_1Bv1G128260-2	0	9.0914	-Inf	down	0.0025681	0.00379588	yes	GO:0000139(Golgi membrane);GO:0003824(catalytic activity);GO:0005794(Golgi apparatus);GO:0006486(protein glycosylation);GO:0010417(glucuronoxylan biosynthetic process);GO:0016020(membrane);GO:0016021(integral component of membrane);GO:0016757(transferase activity, transferring glycosyl groups);GO:0071555(cell wall organization)	NA
ata-miR164c-3p	rna-TRITD_1Bv1G134300	18.9438	63.6398	-1.7482	down	8.722e-07	3.87229e-06	yes	GO:0004372(glycine hydroxymethyltransferase activity);GO:0005515(protein binding);GO:0005737(cytoplasm);GO:0005829(cytosol);GO:0005886(plasma membrane);GO:0006544(glycine metabolic process);GO:0006563(L-serine metabolic process);GO:0007623(circadian rhythm);GO:0009506(plasmodesma);GO:0016020(membrane);GO:0019264(glycine biosynthetic process from serine);GO:0030170(pyridoxal phosphate binding);GO:…	ko00630(Glyoxylate and dicarboxylate metabolism);ko00260(Glycine, serine and threonine metabolism);ko00460(Cyanoamino acid metabolism);ko00670(One carbon pool by folate)
ata-miR164c-3p	rna-TRITD_1Bv1G134300-2	25.2584	54.5484	-1.11077	down	0.0010427	0.0021701	yes	GO:0004372(glycine hydroxymethyltransferase activity);GO:0005515(protein binding);GO:0005737(cytoplasm);GO:0005829(cytosol);GO:0005886(plasma membrane);GO:0006544(glycine metabolic process);GO:0006563(L-serine metabolic process);GO:0007623(circadian rhythm);GO:0009506(plasmodesma);GO:0016020(membrane);GO:0019264(glycine biosynthetic process from serine);GO:0030170(pyridoxal phosphate binding);GO:…	ko00630(Glyoxylate and dicarboxylate metabolism);ko00260(Glycine, serine and threonine metabolism);ko00460(Cyanoamino acid metabolism);ko00670(One carbon pool by folate)
ata-miR164c-3p	rna-TRITD_1Bv1G134350-10	0	9.0914	-Inf	down	0.0025681	0.00379588	yes	GO:0003682(chromatin binding);GO:0003700(DNA binding transcription factor activity);GO:0003713(transcription coactivator activity);GO:0004402(histone acetyltransferase activity);GO:0005634(nucleus);GO:0006338(chromatin remodeling);GO:0006357(regulation of transcription by RNA polymerase II);GO:0035066(positive regulation of histone acetylation)	NA
ata-miR164c-3p	rna-TRITD_1Bv1G134350-4	0	9.0914	-Inf	down	0.0025681	0.00379588	yes	GO:0003682(chromatin binding);GO:0003700(DNA binding transcription factor activity);GO:0003713(transcription coactivator activity);GO:0004402(histone acetyltransferase activity);GO:0005634(nucleus);GO:0006338(chromatin remodeling);GO:0006357(regulation of transcription by RNA polymerase II);GO:0035066(positive regulation of histone acetylation)	NA
ata-miR164c-3p	rna-TRITD_1Bv1G134350-5	0	18.1828	-Inf	down	2.0066e-05	5.53641e-05	yes	GO:0003682(chromatin binding);GO:0003700(DNA binding transcription factor activity);GO:0003713(transcription coactivator activity);GO:0004402(histone acetyltransferase activity);GO:0005634(nucleus);GO:0006338(chromatin remodeling);GO:0006357(regulation of transcription by RNA polymerase II);GO:0035066(positive regulation of histone acetylation)	NA
ata-miR164c-3p	rna-TRITD_1Bv1G134350-6	0	18.1828	-Inf	down	2.0066e-05	5.53641e-05	yes	GO:0003682(chromatin binding);GO:0003700(DNA binding transcription factor activity);GO:0003713(transcription coactivator activity);GO:0004402(histone acetyltransferase activity);GO:0005634(nucleus);GO:0006338(chromatin remodeling);GO:0006357(regulation of transcription by RNA polymerase II);GO:0035066(positive regulation of histone acetylation)	NA
ata-miR164c-3p	rna-TRITD_1Bv1G134350-7	0	18.1828	-Inf	down	2.0066e-05	5.53641e-05	yes	GO:0003682(chromatin binding);GO:0003700(DNA binding transcription factor activity);GO:0003713(transcription coactivator activity);GO:0004402(histone acetyltransferase activity);GO:0005634(nucleus);GO:0006338(chromatin remodeling);GO:0006357(regulation of transcription by RNA polymerase II);GO:0035066(positive regulation of histone acetylation)	NA
ata-miR164c-3p	rna-TRITD_1Bv1G134350-9	0	27.2742	-Inf	down	1.7652e-07	9.16894e-07	yes	GO:0003682(chromatin binding);GO:0003700(DNA binding transcription factor activity);GO:0003713(transcription coactivator activity);GO:0004402(histone acetyltransferase activity);GO:0005634(nucleus);GO:0006338(chromatin remodeling);GO:0006357(regulation of transcription by RNA polymerase II);GO:0035066(positive regulation of histone acetylation)	NA
ata-miR164c-3p	rna-TRITD_1Bv1G135820-3	0	9.0914	-Inf	down	0.0025681	0.00379588	yes	GO:0000082(G1/S transition of mitotic cell cycle);GO:0005096(GTPase activator activity);GO:0005634(nucleus);GO:0005737(cytoplasm);GO:0005813(centrosome);GO:0006405(RNA export from nucleus);GO:0006511(ubiquitin-dependent protein catabolic process);GO:0006606(protein import into nucleus);GO:0007051(spindle organization);GO:0008536(Ran GTPase binding);GO:0046604(positive regulation of mitotic centro…	NA
ata-miR164c-3p	rna-TRITD_1Bv1G135840	0	18.1828	-Inf	down	2.0066e-05	5.53641e-05	yes	GO:0001558(regulation of cell growth);GO:0005634(nucleus);GO:0009734(auxin-activated signaling pathway);GO:0044843(cell cycle G1/S phase transition);GO:0051302(regulation of cell division)	NA
ata-miR164c-3p	rna-TRITD_1Bv1G135840-2	0	9.0914	-Inf	down	0.0025681	0.00379588	yes	GO:0001558(regulation of cell growth);GO:0005634(nucleus);GO:0009734(auxin-activated signaling pathway);GO:0044843(cell cycle G1/S phase transition);GO:0051302(regulation of cell division)	NA
ata-miR164c-3p	rna-TRITD_1Bv1G135840-3	0	54.5484	-Inf	down	1.5155e-13	2.45628e-12	yes	GO:0001558(regulation of cell growth);GO:0005634(nucleus);GO:0009734(auxin-activated signaling pathway);GO:0044843(cell cycle G1/S phase transition);GO:0051302(regulation of cell division)	NA
ata-miR164c-3p	rna-TRITD_1Bv1G135840-4	0	18.1828	-Inf	down	2.0066e-05	5.53641e-05	yes	GO:0001558(regulation of cell growth);GO:0005634(nucleus);GO:0009734(auxin-activated signaling pathway);GO:0044843(cell cycle G1/S phase transition);GO:0051302(regulation of cell division)	NA
ata-miR164c-3p	rna-TRITD_1Bv1G135840-5	12.6292	72.7312	-2.52581	down	7.7518e-11	8.35581e-10	yes	GO:0001558(regulation of cell growth);GO:0005634(nucleus);GO:0009734(auxin-activated signaling pathway);GO:0044843(cell cycle G1/S phase transition);GO:0051302(regulation of cell division)	NA
ata-miR164c-3p	rna-TRITD_1Bv1G135840-6	0	9.0914	-Inf	down	0.0025681	0.00379588	yes	GO:0001558(regulation of cell growth);GO:0005634(nucleus);GO:0009734(auxin-activated signaling pathway);GO:0044843(cell cycle G1/S phase transition);GO:0051302(regulation of cell division)	NA
ata-miR164c-3p	rna-TRITD_1Bv1G142860	6.31461	0	Inf	up	0.011975	0.0135276	yes	GO:0000470(maturation of LSU-rRNA);GO:0003723(RNA binding);GO:0005739(mitochondrion);GO:0006412(translation);GO:0022625(cytosolic large ribosomal subunit)	ko03010(Ribosome)
ata-miR164c-3p	rna-TRITD_1Bv1G162470	6.31461	36.3656	-2.52581	down	4.2265e-06	1.81779e-05	yes	GO:0005524(ATP binding);GO:0005618(cell wall);GO:0005634(nucleus);GO:0005739(mitochondrion);GO:0005774(vacuolar membrane);GO:0005794(Golgi apparatus);GO:0005829(cytosol);GO:0005886(plasma membrane);GO:0006351(transcription, DNA-templated);GO:0006355(regulation of transcription, DNA-templated);GO:0006457(protein folding);GO:0006986(response to unfolded protein);GO:0009266(response to temperature s…	ko03040(Spliceosome);ko04141(Protein processing in endoplasmic reticulum);ko04144(Endocytosis)
ata-miR164c-3p	rna-TRITD_1Bv1G162470-13	12.6292	0	Inf	up	0.00037975	0.000807887	yes	GO:0005524(ATP binding);GO:0005618(cell wall);GO:0005634(nucleus);GO:0005739(mitochondrion);GO:0005774(vacuolar membrane);GO:0005794(Golgi apparatus);GO:0005829(cytosol);GO:0005886(plasma membrane);GO:0006351(transcription, DNA-templated);GO:0006355(regulation of transcription, DNA-templated);GO:0006457(protein folding);GO:0006986(response to unfolded protein);GO:0009266(response to temperature s…	ko03040(Spliceosome);ko04141(Protein processing in endoplasmic reticulum);ko04144(Endocytosis)
ata-miR164c-3p	rna-TRITD_1Bv1G162470-14	0	18.1828	-Inf	down	2.0066e-05	5.53641e-05	yes	GO:0005524(ATP binding);GO:0005618(cell wall);GO:0005634(nucleus);GO:0005739(mitochondrion);GO:0005774(vacuolar membrane);GO:0005794(Golgi apparatus);GO:0005829(cytosol);GO:0005886(plasma membrane);GO:0006351(transcription, DNA-templated);GO:0006355(regulation of transcription, DNA-templated);GO:0006457(protein folding);GO:0006986(response to unfolded protein);GO:0009266(response to temperature s…	ko03040(Spliceosome);ko04141(Protein processing in endoplasmic reticulum);ko04144(Endocytosis)
ata-miR164c-3p	rna-TRITD_1Bv1G162470-2	6.31461	9.0914	-0.52581	down	0.47928	0.486414	yes	GO:0005524(ATP binding);GO:0005618(cell wall);GO:0005634(nucleus);GO:0005739(mitochondrion);GO:0005774(vacuolar membrane);GO:0005794(Golgi apparatus);GO:0005829(cytosol);GO:0005886(plasma membrane);GO:0006351(transcription, DNA-templated);GO:0006355(regulation of transcription, DNA-templated);GO:0006457(protein folding);GO:0006986(response to unfolded protein);GO:0009266(response to temperature s…	ko03040(Spliceosome);ko04141(Protein processing in endoplasmic reticulum);ko04144(Endocytosis)
ata-miR164c-3p	rna-TRITD_1Bv1G162470-4	0	9.0914	-Inf	down	0.0025681	0.00379588	yes	GO:0005524(ATP binding);GO:0005618(cell wall);GO:0005634(nucleus);GO:0005739(mitochondrion);GO:0005774(vacuolar membrane);GO:0005794(Golgi apparatus);GO:0005829(cytosol);GO:0005886(plasma membrane);GO:0006351(transcription, DNA-templated);GO:0006355(regulation of transcription, DNA-templated);GO:0006457(protein folding);GO:0006986(response to unfolded protein);GO:0009266(response to temperature s…	ko03040(Spliceosome);ko04141(Protein processing in endoplasmic reticulum);ko04144(Endocytosis)
ata-miR164c-3p	rna-TRITD_1Bv1G162470-5	0	9.0914	-Inf	down	0.0025681	0.00379588	yes	GO:0005524(ATP binding);GO:0005618(cell wall);GO:0005634(nucleus);GO:0005739(mitochondrion);GO:0005774(vacuolar membrane);GO:0005794(Golgi apparatus);GO:0005829(cytosol);GO:0005886(plasma membrane);GO:0006351(transcription, DNA-templated);GO:0006355(regulation of transcription, DNA-templated);GO:0006457(protein folding);GO:0006986(response to unfolded protein);GO:0009266(response to temperature s…	ko03040(Spliceosome);ko04141(Protein processing in endoplasmic reticulum);ko04144(Endocytosis)
ata-miR164c-3p	rna-TRITD_1Bv1G162470-6	0	9.0914	-Inf	down	0.0025681	0.00379588	yes	GO:0005524(ATP binding);GO:0005618(cell wall);GO:0005634(nucleus);GO:0005739(mitochondrion);GO:0005774(vacuolar membrane);GO:0005794(Golgi apparatus);GO:0005829(cytosol);GO:0005886(plasma membrane);GO:0006351(transcription, DNA-templated);GO:0006355(regulation of transcription, DNA-templated);GO:0006457(protein folding);GO:0006986(response to unfolded protein);GO:0009266(response to temperature s…	ko03040(Spliceosome);ko04141(Protein processing in endoplasmic reticulum);ko04144(Endocytosis)
ata-miR164c-3p	rna-TRITD_1Bv1G162470-7	12.6292	18.1828	-0.52581	down	0.31707	0.336202	yes	GO:0005524(ATP binding);GO:0005618(cell wall);GO:0005634(nucleus);GO:0005739(mitochondrion);GO:0005774(vacuolar membrane);GO:0005794(Golgi apparatus);GO:0005829(cytosol);GO:0005886(plasma membrane);GO:0006351(transcription, DNA-templated);GO:0006355(regulation of transcription, DNA-templated);GO:0006457(protein folding);GO:0006986(response to unfolded protein);GO:0009266(response to temperature s…	ko03040(Spliceosome);ko04141(Protein processing in endoplasmic reticulum);ko04144(Endocytosis)
ata-miR164c-3p	rna-TRITD_1Bv1G162470-8	6.31461	18.1828	-1.52581	down	0.01649	0.0183403	yes	GO:0005524(ATP binding);GO:0005618(cell wall);GO:0005634(nucleus);GO:0005739(mitochondrion);GO:0005774(vacuolar membrane);GO:0005794(Golgi apparatus);GO:0005829(cytosol);GO:0005886(plasma membrane);GO:0006351(transcription, DNA-templated);GO:0006355(regulation of transcription, DNA-templated);GO:0006457(protein folding);GO:0006986(response to unfolded protein);GO:0009266(response to temperature s…	ko03040(Spliceosome);ko04141(Protein processing in endoplasmic reticulum);ko04144(Endocytosis)
ata-miR164c-3p	rna-TRITD_1Bv1G162470-9	6.31461	9.0914	-0.52581	down	0.47928	0.486414	yes	GO:0005524(ATP binding);GO:0005618(cell wall);GO:0005634(nucleus);GO:0005739(mitochondrion);GO:0005774(vacuolar membrane);GO:0005794(Golgi apparatus);GO:0005829(cytosol);GO:0005886(plasma membrane);GO:0006351(transcription, DNA-templated);GO:0006355(regulation of transcription, DNA-templated);GO:0006457(protein folding);GO:0006986(response to unfolded protein);GO:0009266(response to temperature s…	ko03040(Spliceosome);ko04141(Protein processing in endoplasmic reticulum);ko04144(Endocytosis)
ata-miR164c-3p	rna-TRITD_1Bv1G175080	0	9.0914	-Inf	down	0.0025681	0.00379588	yes	GO:0003677(DNA binding);GO:0003700(DNA binding transcription factor activity);GO:0003746(translation elongation factor activity);GO:0005515(protein binding);GO:0005634(nucleus);GO:0005829(cytosol);GO:0006333(chromatin assembly or disassembly);GO:0006342(chromatin silencing);GO:0006351(transcription, DNA-templated);GO:0006352(DNA-templated transcription, initiation);GO:0006357(regulation of transc…	NA
ata-miR164c-3p	rna-TRITD_1Bv1G190670	0	9.0914	-Inf	down	0.0025681	0.00379588	yes	GO:0005515(protein binding);GO:0005634(nucleus);GO:0005739(mitochondrion);GO:0009507(chloroplast);GO:0009535(chloroplast thylakoid membrane);GO:0009570(chloroplast stroma);GO:0009941(chloroplast envelope);GO:0048564(photosystem I assembly);GO:0098572(stromal side of plastid thylakoid membrane)	NA
ata-miR164c-3p	rna-TRITD_1Bv1G191110-2	0	27.2742	-Inf	down	1.7652e-07	9.16894e-07	yes	GO:0009813(flavonoid biosynthetic process);GO:0043231(intracellular membrane-bounded organelle);GO:0052696(flavonoid glucuronidation);GO:0080043(quercetin 3-O-glucosyltransferase activity);GO:0080044(quercetin 7-O-glucosyltransferase activity)	ko00942(Anthocyanin biosynthesis)
ata-miR164c-3p	rna-TRITD_1Bv1G191110-3	0	9.0914	-Inf	down	0.0025681	0.00379588	yes	GO:0009813(flavonoid biosynthetic process);GO:0043231(intracellular membrane-bounded organelle);GO:0052696(flavonoid glucuronidation);GO:0080043(quercetin 3-O-glucosyltransferase activity);GO:0080044(quercetin 7-O-glucosyltransferase activity)	ko00942(Anthocyanin biosynthesis)
ata-miR164c-3p	rna-TRITD_1Bv1G193410	0	9.0914	-Inf	down	0.0025681	0.00379588	yes	GO:0003723(RNA binding);GO:0003729(mRNA binding);GO:0005634(nucleus);GO:0005737(cytoplasm);GO:0006970(response to osmotic stress);GO:0009651(response to salt stress);GO:0009737(response to abscisic acid);GO:0009738(abscisic acid-activated signaling pathway);GO:0009787(regulation of abscisic acid-activated signaling pathway);GO:0048471(perinuclear region of cytoplasm);GO:0071470(cellular response …	NA
ata-miR164c-3p	rna-TRITD_1Bv1G193410-2	0	9.0914	-Inf	down	0.0025681	0.00379588	yes	GO:0003723(RNA binding);GO:0003729(mRNA binding);GO:0005634(nucleus);GO:0005737(cytoplasm);GO:0006970(response to osmotic stress);GO:0009651(response to salt stress);GO:0009737(response to abscisic acid);GO:0009738(abscisic acid-activated signaling pathway);GO:0009787(regulation of abscisic acid-activated signaling pathway);GO:0048471(perinuclear region of cytoplasm);GO:0071470(cellular response …	NA
ata-miR164c-3p	rna-TRITD_1Bv1G193410-3	6.31461	0	Inf	up	0.011975	0.0135276	yes	GO:0003723(RNA binding);GO:0003729(mRNA binding);GO:0005634(nucleus);GO:0005737(cytoplasm);GO:0006970(response to osmotic stress);GO:0009651(response to salt stress);GO:0009737(response to abscisic acid);GO:0009738(abscisic acid-activated signaling pathway);GO:0009787(regulation of abscisic acid-activated signaling pathway);GO:0048471(perinuclear region of cytoplasm);GO:0071470(cellular response …	NA
ata-miR164c-3p	rna-TRITD_1Bv1G197600	6.31461	0	Inf	up	0.011975	0.0135276	yes	GO:0004722(protein serine/threonine phosphatase activity);GO:0005515(protein binding);GO:0005634(nucleus);GO:0005737(cytoplasm);GO:0006470(protein dephosphorylation);GO:0009738(abscisic acid-activated signaling pathway);GO:0046872(metal ion binding)	ko04016(MAPK signaling pathway - plant);ko04075(Plant hormone signal transduction)
ata-miR164c-3p	rna-TRITD_1Bv1G214170	44.2022	0	Inf	up	2.9599e-11	3.22071e-10	yes	GO:0006807(nitrogen compound metabolic process)	NA
ata-miR164c-3p	rna-TRITD_1Bv1G214170-2	18.9438	0	Inf	up	1.3461e-05	4.73239e-05	yes	GO:0006807(nitrogen compound metabolic process)	NA
ata-miR164c-3p	rna-TRITD_1Bv1G214170-3	12.6292	0	Inf	up	0.00037975	0.000807887	yes	GO:0006807(nitrogen compound metabolic process)	NA
ata-miR164c-3p	rna-TRITD_1Bv1G222660	6.31461	0	Inf	up	0.011975	0.0135276	yes	GO:0004722(protein serine/threonine phosphatase activity);GO:0006470(protein dephosphorylation);GO:0046872(metal ion binding)	NA
ata-miR164c-3p	rna-TRITD_1Bv1G222660-3	12.6292	0	Inf	up	0.00037975	0.000807887	yes	GO:0004722(protein serine/threonine phosphatase activity);GO:0006470(protein dephosphorylation);GO:0046872(metal ion binding)	NA
ata-miR164c-3p	rna-TRITD_1Bv1G226210-14	6.31461	0	Inf	up	0.011975	0.0135276	yes	GO:0003924(GTPase activity);GO:0005622(intracellular);GO:0006412(translation)	ko03013(RNA transport)
ata-miR164c-3p	rna-TRITD_1Bv1G226210-16	6.31461	0	Inf	up	0.011975	0.0135276	yes	GO:0003924(GTPase activity);GO:0005622(intracellular);GO:0006412(translation)	ko03013(RNA transport)
ata-miR164c-3p	rna-TRITD_1Bv1G226210-17	6.31461	0	Inf	up	0.011975	0.0135276	yes	GO:0003924(GTPase activity);GO:0005622(intracellular);GO:0006412(translation)	ko03013(RNA transport)
ata-miR164c-3p	rna-TRITD_1Bv1G226210-19	0	9.0914	-Inf	down	0.0025681	0.00379588	yes	GO:0003924(GTPase activity);GO:0005622(intracellular);GO:0006412(translation)	ko03013(RNA transport)
ata-miR164c-3p	rna-TRITD_1Bv1G226210-3	6.31461	0	Inf	up	0.011975	0.0135276	yes	GO:0003924(GTPase activity);GO:0005622(intracellular);GO:0006412(translation)	ko03013(RNA transport)
ata-miR164c-3p	rna-TRITD_2Av1G003340	6.31461	0	Inf	up	0.011975	0.0135276	yes	GO:0004497(monooxygenase activity);GO:0007275(multicellular organism development);GO:0010268(brassinosteroid homeostasis);GO:0016125(sterol metabolic process);GO:0016132(brassinosteroid biosynthetic process)	ko00905(Brassinosteroid biosynthesis)
ata-miR164c-3p	rna-TRITD_2Av1G003340-2	6.31461	0	Inf	up	0.011975	0.0135276	yes	GO:0004497(monooxygenase activity);GO:0007275(multicellular organism development);GO:0010268(brassinosteroid homeostasis);GO:0016125(sterol metabolic process);GO:0016132(brassinosteroid biosynthetic process)	ko00905(Brassinosteroid biosynthesis)
ata-miR164c-3p	rna-TRITD_2Av1G003340-4	6.31461	0	Inf	up	0.011975	0.0135276	yes	GO:0004497(monooxygenase activity);GO:0007275(multicellular organism development);GO:0010268(brassinosteroid homeostasis);GO:0016125(sterol metabolic process);GO:0016132(brassinosteroid biosynthetic process)	ko00905(Brassinosteroid biosynthesis)
ata-miR164c-3p	rna-TRITD_2Av1G003340-6	0	9.0914	-Inf	down	0.0025681	0.00379588	yes	GO:0004497(monooxygenase activity);GO:0007275(multicellular organism development);GO:0010268(brassinosteroid homeostasis);GO:0016125(sterol metabolic process);GO:0016132(brassinosteroid biosynthetic process)	ko00905(Brassinosteroid biosynthesis)
ata-miR164c-3p	rna-TRITD_2Av1G005900	31.573	0	Inf	up	1.9203e-08	1.26748e-07	yes	GO:0016020(membrane);GO:0016709(oxidoreductase activity, acting on paired donors, with incorporation or reduction of molecular oxygen, NAD(P)H as one donor, and incorporation of one atom of oxygen);GO:0044550(secondary metabolite biosynthetic process)	NA
ata-miR164c-3p	rna-TRITD_2Av1G012630	0	27.2742	-Inf	down	1.7652e-07	9.16894e-07	yes	GO:0016020(membrane);GO:0016709(oxidoreductase activity, acting on paired donors, with incorporation or reduction of molecular oxygen, NAD(P)H as one donor, and incorporation of one atom of oxygen);GO:0042343(indole glucosinolate metabolic process);GO:0044550(secondary metabolite biosynthetic process);GO:0098542(defense response to other organism)	ko00591(Linoleic acid metabolism);ko00380(Tryptophan metabolism);ko00232(Caffeine metabolism)
ata-miR164c-3p	rna-TRITD_2Av1G028220	0	9.0914	-Inf	down	0.0025681	0.00379588	yes	GO:0003700(DNA binding transcription factor activity);GO:0005515(protein binding);GO:0005634(nucleus);GO:0006351(transcription, DNA-templated);GO:0006355(regulation of transcription, DNA-templated);GO:0008270(zinc ion binding);GO:0010030(positive regulation of seed germination);GO:0043565(sequence-specific DNA binding);GO:2000034(regulation of seed maturation)	ko04120(Ubiquitin mediated proteolysis)
ata-miR164c-3p	rna-TRITD_2Av1G028220-5	0	9.0914	-Inf	down	0.0025681	0.00379588	yes	GO:0003700(DNA binding transcription factor activity);GO:0005515(protein binding);GO:0005634(nucleus);GO:0006351(transcription, DNA-templated);GO:0006355(regulation of transcription, DNA-templated);GO:0008270(zinc ion binding);GO:0010030(positive regulation of seed germination);GO:0043565(sequence-specific DNA binding);GO:2000034(regulation of seed maturation)	ko04120(Ubiquitin mediated proteolysis)
ata-miR164c-3p	rna-TRITD_2Av1G030720	31.573	0	Inf	up	1.9203e-08	1.26748e-07	yes	GO:0005634(nucleus);GO:0005829(cytosol);GO:0008150(biological_process)	NA
ata-miR164c-3p	rna-TRITD_2Av1G030720-2	25.2584	0	Inf	up	5.0132e-07	2.24011e-06	yes	GO:0005634(nucleus);GO:0005829(cytosol);GO:0008150(biological_process)	NA
ata-miR164c-3p	rna-TRITD_2Av1G042180	6.31461	0	Inf	up	0.011975	0.0135276	yes	GO:0004856(xylulokinase activity);GO:0005737(cytoplasm);GO:0005997(xylulose metabolic process)	ko00040(Pentose and glucuronate interconversions)
ata-miR164c-3p	rna-TRITD_2Av1G042180-2	6.31461	36.3656	-2.52581	down	4.2265e-06	1.81779e-05	yes	GO:0004856(xylulokinase activity);GO:0005737(cytoplasm);GO:0005997(xylulose metabolic process)	ko00040(Pentose and glucuronate interconversions)
ata-miR164c-3p	rna-TRITD_2Av1G042180-3	6.31461	0	Inf	up	0.011975	0.0135276	yes	GO:0004856(xylulokinase activity);GO:0005737(cytoplasm);GO:0005997(xylulose metabolic process)	ko00040(Pentose and glucuronate interconversions)
ata-miR164c-3p	rna-TRITD_2Av1G042290	6.31461	18.1828	-1.52581	down	0.01649	0.0183403	yes	GO:0003824(catalytic activity);GO:0005739(mitochondrion);GO:0005747(mitochondrial respiratory chain complex I);GO:0016020(membrane);GO:0055114(oxidation-reduction process)	ko00190(Oxidative phosphorylation)
ata-miR164c-3p	rna-TRITD_2Av1G042290-2	25.2584	18.1828	0.47419	up	0.28303	0.302785	yes	GO:0003824(catalytic activity);GO:0005739(mitochondrion);GO:0005747(mitochondrial respiratory chain complex I);GO:0016020(membrane);GO:0055114(oxidation-reduction process)	ko00190(Oxidative phosphorylation)
ata-miR164c-3p	rna-TRITD_2Av1G044870-2	6.31461	0	Inf	up	0.011975	0.0135276	yes	GO:0000495(box H/ACA snoRNA 3'-end processing);GO:0009982(pseudouridine synthase activity);GO:0031118(rRNA pseudouridine synthesis);GO:0031120(snRNA pseudouridine synthesis);GO:0031429(box H/ACA snoRNP complex);GO:1990481(mRNA pseudouridine synthesis)	ko03008(Ribosome biogenesis in eukaryotes)
ata-miR164c-3p	rna-TRITD_2Av1G044870-4	18.9438	27.2742	-0.52581	down	0.22044	0.236843	yes	GO:0000495(box H/ACA snoRNA 3'-end processing);GO:0009982(pseudouridine synthase activity);GO:0031118(rRNA pseudouridine synthesis);GO:0031120(snRNA pseudouridine synthesis);GO:0031429(box H/ACA snoRNP complex);GO:1990481(mRNA pseudouridine synthesis)	ko03008(Ribosome biogenesis in eukaryotes)
ata-miR164c-3p	rna-TRITD_2Av1G044870-5	18.9438	9.0914	1.05915	up	0.062776	0.0682496	yes	GO:0000495(box H/ACA snoRNA 3'-end processing);GO:0009982(pseudouridine synthase activity);GO:0031118(rRNA pseudouridine synthesis);GO:0031120(snRNA pseudouridine synthesis);GO:0031429(box H/ACA snoRNP complex);GO:1990481(mRNA pseudouridine synthesis)	ko03008(Ribosome biogenesis in eukaryotes)
ata-miR164c-3p	rna-TRITD_2Av1G044870-6	18.9438	18.1828	0.059152	up	0.90061	0.901273	yes	GO:0000495(box H/ACA snoRNA 3'-end processing);GO:0009982(pseudouridine synthase activity);GO:0031118(rRNA pseudouridine synthesis);GO:0031120(snRNA pseudouridine synthesis);GO:0031429(box H/ACA snoRNP complex);GO:1990481(mRNA pseudouridine synthesis)	ko03008(Ribosome biogenesis in eukaryotes)
ata-miR164c-3p	rna-TRITD_2Av1G044870-7	6.31461	0	Inf	up	0.011975	0.0135276	yes	GO:0000495(box H/ACA snoRNA 3'-end processing);GO:0009982(pseudouridine synthase activity);GO:0031118(rRNA pseudouridine synthesis);GO:0031120(snRNA pseudouridine synthesis);GO:0031429(box H/ACA snoRNP complex);GO:1990481(mRNA pseudouridine synthesis)	ko03008(Ribosome biogenesis in eukaryotes)
ata-miR164c-3p	rna-TRITD_2Av1G044880	25.2584	100.005	-1.98524	down	2.41e-11	2.87706e-10	yes	GO:0000495(box H/ACA snoRNA 3'-end processing);GO:0009982(pseudouridine synthase activity);GO:0031118(rRNA pseudouridine synthesis);GO:0031120(snRNA pseudouridine synthesis);GO:0031429(box H/ACA snoRNP complex);GO:1990481(mRNA pseudouridine synthesis)	ko03008(Ribosome biogenesis in eukaryotes)
ata-miR164c-3p	rna-TRITD_2Av1G044880-2	6.31461	90.914	-3.84774	down	9.4977e-18	3.07872e-16	yes	GO:0000495(box H/ACA snoRNA 3'-end processing);GO:0009982(pseudouridine synthase activity);GO:0031118(rRNA pseudouridine synthesis);GO:0031120(snRNA pseudouridine synthesis);GO:0031429(box H/ACA snoRNP complex);GO:1990481(mRNA pseudouridine synthesis)	ko03008(Ribosome biogenesis in eukaryotes)
ata-miR164c-3p	rna-TRITD_2Av1G044880-3	6.31461	81.8226	-3.69574	down	8.76e-16	2.28621e-14	yes	GO:0000495(box H/ACA snoRNA 3'-end processing);GO:0009982(pseudouridine synthase activity);GO:0031118(rRNA pseudouridine synthesis);GO:0031120(snRNA pseudouridine synthesis);GO:0031429(box H/ACA snoRNP complex);GO:1990481(mRNA pseudouridine synthesis)	ko03008(Ribosome biogenesis in eukaryotes)
ata-miR164c-3p	rna-TRITD_2Av1G051400	0	9.0914	-Inf	down	0.0025681	0.00379588	yes	GO:0005634(nucleus);GO:0043565(sequence-specific DNA binding);GO:0045944(positive regulation of transcription by RNA polymerase II)	NA
ata-miR164c-3p	rna-TRITD_2Av1G051400-11	0	9.0914	-Inf	down	0.0025681	0.00379588	yes	GO:0005634(nucleus);GO:0043565(sequence-specific DNA binding);GO:0045944(positive regulation of transcription by RNA polymerase II)	NA
ata-miR164c-3p	rna-TRITD_2Av1G061710-2	6.31461	0	Inf	up	0.011975	0.0135276	yes	GO:0003676(nucleic acid binding);GO:0004386(helicase activity);GO:0005524(ATP binding);GO:0005634(nucleus)	NA
ata-miR164c-3p	rna-TRITD_2Av1G061710-3	12.6292	0	Inf	up	0.00037975	0.000807887	yes	GO:0003676(nucleic acid binding);GO:0004386(helicase activity);GO:0005524(ATP binding);GO:0005634(nucleus)	NA
ata-miR164c-3p	rna-TRITD_2Av1G061710-6	6.31461	0	Inf	up	0.011975	0.0135276	yes	GO:0003676(nucleic acid binding);GO:0004386(helicase activity);GO:0005524(ATP binding);GO:0005634(nucleus)	NA
ata-miR164c-3p	rna-TRITD_2Av1G061710-7	6.31461	0	Inf	up	0.011975	0.0135276	yes	GO:0003676(nucleic acid binding);GO:0004386(helicase activity);GO:0005524(ATP binding);GO:0005634(nucleus)	NA
ata-miR164c-3p	rna-TRITD_2Av1G061710-8	12.6292	0	Inf	up	0.00037975	0.000807887	yes	GO:0003676(nucleic acid binding);GO:0004386(helicase activity);GO:0005524(ATP binding);GO:0005634(nucleus)	NA
ata-miR164c-3p	rna-TRITD_2Av1G070190	25.2584	0	Inf	up	5.0132e-07	2.24011e-06	yes	GO:0000350(generation of catalytic spliceosome for second transesterification step);GO:0000386(second spliceosomal transesterification activity);GO:0005682(U5 snRNP);GO:0046540(U4/U6 x U5 tri-snRNP complex);GO:0071021(U2-type post-spliceosomal complex);GO:0071048(nuclear retention of unspliced pre-mRNA at the site of transcription)	ko03040(Spliceosome)
ata-miR164c-3p	rna-TRITD_2Av1G070190-2	44.2022	0	Inf	up	2.9599e-11	3.22071e-10	yes	GO:0000350(generation of catalytic spliceosome for second transesterification step);GO:0000386(second spliceosomal transesterification activity);GO:0005682(U5 snRNP);GO:0046540(U4/U6 x U5 tri-snRNP complex);GO:0071021(U2-type post-spliceosomal complex);GO:0071048(nuclear retention of unspliced pre-mRNA at the site of transcription)	ko03040(Spliceosome)
ata-miR164c-3p	rna-TRITD_2Av1G075510-2	6.31461	0	Inf	up	0.011975	0.0135276	yes	GO:0003674(molecular_function);GO:0008150(biological_process);GO:0009507(chloroplast)	ko00051(Fructose and mannose metabolism)
ata-miR164c-3p	rna-TRITD_2Av1G083950-5	0	9.0914	-Inf	down	0.0025681	0.00379588	yes	GO:0009536(plastid);GO:0042802(identical protein binding)	ko00195(Photosynthesis);ko00500(Starch and sucrose metabolism)
ata-miR164c-3p	rna-TRITD_2Av1G085480-4	0	9.0914	-Inf	down	0.0025681	0.00379588	yes	GO:0003674(molecular_function);GO:0005634(nucleus);GO:0005829(cytosol);GO:0008150(biological_process)	NA
ata-miR164c-3p	rna-TRITD_2Av1G085480-7	0	9.0914	-Inf	down	0.0025681	0.00379588	yes	GO:0003674(molecular_function);GO:0005634(nucleus);GO:0005829(cytosol);GO:0008150(biological_process)	NA
ata-miR164c-3p	rna-TRITD_2Av1G121130-6	6.31461	0	Inf	up	0.011975	0.0135276	yes	GO:0001228(transcriptional activator activity, RNA polymerase II transcription regulatory region sequence-specific DNA binding);GO:0003677(DNA binding);GO:0003700(DNA binding transcription factor activity);GO:0005515(protein binding);GO:0005634(nucleus);GO:0006355(regulation of transcription, DNA-templated)	NA
ata-miR164c-3p	rna-TRITD_2Av1G171820	31.573	0	Inf	up	1.9203e-08	1.26748e-07	yes	GO:0003674(molecular_function);GO:0005886(plasma membrane)	NA
ata-miR164c-3p	rna-TRITD_2Av1G176620-2	37.8876	0	Inf	up	7.4911e-10	6.88393e-09	yes	GO:0015079(potassium ion transmembrane transporter activity);GO:0016020(membrane)	NA
ata-miR164c-3p	rna-TRITD_2Av1G176620-3	37.8876	0	Inf	up	7.4911e-10	6.88393e-09	yes	GO:0015079(potassium ion transmembrane transporter activity);GO:0016020(membrane)	NA
ata-miR164c-3p	rna-TRITD_2Av1G176620-4	37.8876	9.0914	2.05915	up	2.6533e-05	7.27284e-05	yes	GO:0015079(potassium ion transmembrane transporter activity);GO:0016020(membrane)	NA
ata-miR164c-3p	rna-TRITD_2Av1G179370	0	9.0914	-Inf	down	0.0025681	0.00379588	yes	GO:0005515(protein binding);GO:0051537(2 iron, 2 sulfur cluster binding)	ko00195(Photosynthesis)
ata-miR164c-3p	rna-TRITD_2Av1G179620-11	6.31461	0	Inf	up	0.011975	0.0135276	yes	GO:0042742(defense response to bacterium);GO:0050832(defense response to fungus);GO:0052576(carbohydrate storage)	ko00052(Galactose metabolism);ko00500(Starch and sucrose metabolism)
ata-miR164c-3p	rna-TRITD_2Av1G179620-5	6.31461	0	Inf	up	0.011975	0.0135276	yes	GO:0042742(defense response to bacterium);GO:0050832(defense response to fungus);GO:0052576(carbohydrate storage)	ko00052(Galactose metabolism);ko00500(Starch and sucrose metabolism)
ata-miR164c-3p	rna-TRITD_2Av1G183430	18.9438	9.0914	1.05915	up	0.062776	0.0682496	yes	NA	NA
ata-miR164c-3p	rna-TRITD_2Av1G183430-3	12.6292	18.1828	-0.52581	down	0.31707	0.336202	yes	NA	NA
ata-miR164c-3p	rna-TRITD_2Av1G183430-4	12.6292	27.2742	-1.11077	down	0.020428	0.0225491	yes	NA	NA
ata-miR164c-3p	rna-TRITD_2Av1G183430-5	18.9438	27.2742	-0.52581	down	0.22044	0.236843	yes	NA	NA
ata-miR164c-3p	rna-TRITD_2Av1G191360	18.9438	0	Inf	up	1.3461e-05	4.73239e-05	yes	GO:0003700(DNA binding transcription factor activity);GO:0005515(protein binding);GO:0005634(nucleus);GO:0006351(transcription, DNA-templated);GO:0006355(regulation of transcription, DNA-templated);GO:0009793(embryo development ending in seed dormancy);GO:0010431(seed maturation);GO:0043565(sequence-specific DNA binding)	NA
ata-miR164c-3p	rna-TRITD_2Av1G199450	6.31461	0	Inf	up	0.011975	0.0135276	yes	GO:0003735(structural constituent of ribosome);GO:0005840(ribosome);GO:0006412(translation);GO:0009507(chloroplast);GO:0009535(chloroplast thylakoid membrane);GO:0009536(plastid);GO:0009570(chloroplast stroma);GO:0009579(thylakoid);GO:0032544(plastid translation)	NA
ata-miR164c-3p	rna-TRITD_2Av1G203550	0	18.1828	-Inf	down	2.0066e-05	5.53641e-05	yes	NA	NA
ata-miR164c-3p	rna-TRITD_2Av1G205670	0	9.0914	-Inf	down	0.0025681	0.00379588	yes	NA	NA
ata-miR164c-3p	rna-TRITD_2Av1G222090	0	27.2742	-Inf	down	1.7652e-07	9.16894e-07	yes	GO:0003674(molecular_function);GO:0005634(nucleus);GO:0008150(biological_process)	NA
ata-miR164c-3p	rna-TRITD_2Av1G222090-2	0	27.2742	-Inf	down	1.7652e-07	9.16894e-07	yes	GO:0003674(molecular_function);GO:0005634(nucleus);GO:0008150(biological_process)	NA
ata-miR164c-3p	rna-TRITD_2Av1G229880	6.31461	0	Inf	up	0.011975	0.0135276	yes	GO:0003700(DNA binding transcription factor activity);GO:0005634(nucleus);GO:0006355(regulation of transcription, DNA-templated);GO:0010192(mucilage biosynthetic process);GO:0019760(glucosinolate metabolic process);GO:0043565(sequence-specific DNA binding);GO:0044212(transcription regulatory region DNA binding);GO:0003677(DNA binding);GO:0006351(transcription, DNA-templated)	ko00040(Pentose and glucuronate interconversions)
ata-miR164c-3p	rna-TRITD_2Av1G260970	6.31461	0	Inf	up	0.011975	0.0135276	yes	GO:0003677(DNA binding);GO:0005634(nucleus);GO:0006351(transcription, DNA-templated);GO:0006355(regulation of transcription, DNA-templated);GO:0009294(DNA mediated transformation)	NA
ata-miR164c-3p	rna-TRITD_2Av1G260970-2	6.31461	0	Inf	up	0.011975	0.0135276	yes	GO:0003677(DNA binding);GO:0005634(nucleus);GO:0006351(transcription, DNA-templated);GO:0006355(regulation of transcription, DNA-templated);GO:0009294(DNA mediated transformation)	NA
ata-miR164c-3p	rna-TRITD_2Av1G260970-3	31.573	0	Inf	up	1.9203e-08	1.26748e-07	yes	GO:0003677(DNA binding);GO:0005634(nucleus);GO:0006351(transcription, DNA-templated);GO:0006355(regulation of transcription, DNA-templated);GO:0009294(DNA mediated transformation)	NA
ata-miR164c-3p	rna-TRITD_2Av1G260970-4	37.8876	0	Inf	up	7.4911e-10	6.88393e-09	yes	GO:0003677(DNA binding);GO:0005634(nucleus);GO:0006351(transcription, DNA-templated);GO:0006355(regulation of transcription, DNA-templated);GO:0009294(DNA mediated transformation)	NA
ata-miR164c-3p	rna-TRITD_2Av1G265420-3	0	9.0914	-Inf	down	0.0025681	0.00379588	yes	GO:0005576(extracellular region);GO:0016021(integral component of membrane);GO:0016757(transferase activity, transferring glycosyl groups)	ko00515(Mannose type O-glycan biosyntheis)
ata-miR164c-3p	rna-TRITD_2Av1G271140-3	0	18.1828	-Inf	down	2.0066e-05	5.53641e-05	yes	NA	NA
ata-miR164c-3p	rna-TRITD_2Av1G271140-4	0	45.457	-Inf	down	1.5594e-11	1.86907e-10	yes	NA	NA
ata-miR164c-3p	rna-TRITD_2Av1G273420	25.2584	0	Inf	up	5.0132e-07	2.24011e-06	yes	GO:0008150(biological_process);GO:0009507(chloroplast);GO:0009536(plastid);GO:0009941(chloroplast envelope);GO:0016021(integral component of membrane);GO:0031969(chloroplast membrane)	NA
ata-miR164c-3p	rna-TRITD_2Av1G279890	25.2584	9.0914	1.47419	up	0.0058069	0.00850689	yes	NA	NA
ata-miR164c-3p	rna-TRITD_2Av1G280650	0	18.1828	-Inf	down	2.0066e-05	5.53641e-05	yes	GO:0004674(protein serine/threonine kinase activity);GO:0005886(plasma membrane);GO:0006468(protein phosphorylation);GO:0006952(defense response);GO:0009506(plasmodesma)	ko00561(Glycerolipid metabolism);ko00564(Glycerophospholipid metabolism);ko04070(Phosphatidylinositol signaling system)
ata-miR164c-3p	rna-TRITD_2Av1G280650-3	0	18.1828	-Inf	down	2.0066e-05	5.53641e-05	yes	GO:0004674(protein serine/threonine kinase activity);GO:0005886(plasma membrane);GO:0006468(protein phosphorylation);GO:0006952(defense response);GO:0009506(plasmodesma)	ko00561(Glycerolipid metabolism);ko00564(Glycerophospholipid metabolism);ko04070(Phosphatidylinositol signaling system)
ata-miR164c-3p	rna-TRITD_2Av1G280650-4	0	27.2742	-Inf	down	1.7652e-07	9.16894e-07	yes	GO:0004674(protein serine/threonine kinase activity);GO:0005886(plasma membrane);GO:0006468(protein phosphorylation);GO:0006952(defense response);GO:0009506(plasmodesma)	ko00561(Glycerolipid metabolism);ko00564(Glycerophospholipid metabolism);ko04070(Phosphatidylinositol signaling system)
ata-miR164c-3p	rna-TRITD_2Bv1G004200-3	6.31461	0	Inf	up	0.011975	0.0135276	yes	GO:0004497(monooxygenase activity);GO:0007275(multicellular organism development);GO:0010268(brassinosteroid homeostasis);GO:0016125(sterol metabolic process);GO:0016132(brassinosteroid biosynthetic process);GO:0001578(microtubule bundle formation);GO:0009647(skotomorphogenesis);GO:0020037(heme binding);GO:0022900(electron transport chain)	ko00905(Brassinosteroid biosynthesis)
ata-miR164c-3p	rna-TRITD_2Bv1G031580	6.31461	0	Inf	up	0.011975	0.0135276	yes	GO:0005634(nucleus);GO:0009555(pollen development);GO:0009860(pollen tube growth);GO:0010233(phloem transport);GO:0030410(nicotianamine synthase activity);GO:0030418(nicotianamine biosynthetic process)	NA
ata-miR164c-3p	rna-TRITD_2Bv1G039380	12.6292	0	Inf	up	0.00037975	0.000807887	yes	GO:0000139(Golgi membrane);GO:0003824(catalytic activity);GO:0005768(endosome);GO:0005794(Golgi apparatus);GO:0005802(trans-Golgi network);GO:0005829(cytosol);GO:0005886(plasma membrane);GO:0008460(dTDP-glucose 4,6-dehydratase activity);GO:0009225(nucleotide-sugar metabolic process);GO:0016020(membrane);GO:0016021(integral component of membrane);GO:0019305(dTDP-rhamnose biosynthetic process);GO:0…	ko00520(Amino sugar and nucleotide sugar metabolism)
ata-miR164c-3p	rna-TRITD_2Bv1G039380-10	12.6292	9.0914	0.47419	up	0.44779	0.466377	yes	GO:0000139(Golgi membrane);GO:0003824(catalytic activity);GO:0005768(endosome);GO:0005794(Golgi apparatus);GO:0005802(trans-Golgi network);GO:0005829(cytosol);GO:0005886(plasma membrane);GO:0008460(dTDP-glucose 4,6-dehydratase activity);GO:0009225(nucleotide-sugar metabolic process);GO:0016020(membrane);GO:0016021(integral component of membrane);GO:0019305(dTDP-rhamnose biosynthetic process);GO:0…	ko00520(Amino sugar and nucleotide sugar metabolism)
ata-miR164c-3p	rna-TRITD_2Bv1G039380-2	12.6292	0	Inf	up	0.00037975	0.000807887	yes	GO:0000139(Golgi membrane);GO:0003824(catalytic activity);GO:0005768(endosome);GO:0005794(Golgi apparatus);GO:0005802(trans-Golgi network);GO:0005829(cytosol);GO:0005886(plasma membrane);GO:0008460(dTDP-glucose 4,6-dehydratase activity);GO:0009225(nucleotide-sugar metabolic process);GO:0016020(membrane);GO:0016021(integral component of membrane);GO:0019305(dTDP-rhamnose biosynthetic process);GO:0…	ko00520(Amino sugar and nucleotide sugar metabolism)
ata-miR164c-3p	rna-TRITD_2Bv1G039380-3	6.31461	0	Inf	up	0.011975	0.0135276	yes	GO:0000139(Golgi membrane);GO:0003824(catalytic activity);GO:0005768(endosome);GO:0005794(Golgi apparatus);GO:0005802(trans-Golgi network);GO:0005829(cytosol);GO:0005886(plasma membrane);GO:0008460(dTDP-glucose 4,6-dehydratase activity);GO:0009225(nucleotide-sugar metabolic process);GO:0016020(membrane);GO:0016021(integral component of membrane);GO:0019305(dTDP-rhamnose biosynthetic process);GO:0…	ko00520(Amino sugar and nucleotide sugar metabolism)
ata-miR164c-3p	rna-TRITD_2Bv1G039380-4	6.31461	9.0914	-0.52581	down	0.47928	0.486414	yes	GO:0000139(Golgi membrane);GO:0003824(catalytic activity);GO:0005768(endosome);GO:0005794(Golgi apparatus);GO:0005802(trans-Golgi network);GO:0005829(cytosol);GO:0005886(plasma membrane);GO:0008460(dTDP-glucose 4,6-dehydratase activity);GO:0009225(nucleotide-sugar metabolic process);GO:0016020(membrane);GO:0016021(integral component of membrane);GO:0019305(dTDP-rhamnose biosynthetic process);GO:0…	ko00520(Amino sugar and nucleotide sugar metabolism)
ata-miR164c-3p	rna-TRITD_2Bv1G039380-5	6.31461	0	Inf	up	0.011975	0.0135276	yes	GO:0000139(Golgi membrane);GO:0003824(catalytic activity);GO:0005768(endosome);GO:0005794(Golgi apparatus);GO:0005802(trans-Golgi network);GO:0005829(cytosol);GO:0005886(plasma membrane);GO:0008460(dTDP-glucose 4,6-dehydratase activity);GO:0009225(nucleotide-sugar metabolic process);GO:0016020(membrane);GO:0016021(integral component of membrane);GO:0019305(dTDP-rhamnose biosynthetic process);GO:0…	ko00520(Amino sugar and nucleotide sugar metabolism)
ata-miR164c-3p	rna-TRITD_2Bv1G039380-7	0	9.0914	-Inf	down	0.0025681	0.00379588	yes	GO:0000139(Golgi membrane);GO:0003824(catalytic activity);GO:0005768(endosome);GO:0005794(Golgi apparatus);GO:0005802(trans-Golgi network);GO:0005829(cytosol);GO:0005886(plasma membrane);GO:0008460(dTDP-glucose 4,6-dehydratase activity);GO:0009225(nucleotide-sugar metabolic process);GO:0016020(membrane);GO:0016021(integral component of membrane);GO:0019305(dTDP-rhamnose biosynthetic process);GO:0…	ko00520(Amino sugar and nucleotide sugar metabolism)
ata-miR164c-3p	rna-TRITD_2Bv1G039380-8	6.31461	9.0914	-0.52581	down	0.47928	0.486414	yes	GO:0000139(Golgi membrane);GO:0003824(catalytic activity);GO:0005768(endosome);GO:0005794(Golgi apparatus);GO:0005802(trans-Golgi network);GO:0005829(cytosol);GO:0005886(plasma membrane);GO:0008460(dTDP-glucose 4,6-dehydratase activity);GO:0009225(nucleotide-sugar metabolic process);GO:0016020(membrane);GO:0016021(integral component of membrane);GO:0019305(dTDP-rhamnose biosynthetic process);GO:0…	ko00520(Amino sugar and nucleotide sugar metabolism)
ata-miR164c-3p	rna-TRITD_2Bv1G039840	0	27.2742	-Inf	down	1.7652e-07	9.16894e-07	yes	GO:0005634(nucleus);GO:0005829(cytosol);GO:0008150(biological_process)	NA
ata-miR164c-3p	rna-TRITD_2Bv1G039840-2	0	18.1828	-Inf	down	2.0066e-05	5.53641e-05	yes	GO:0005634(nucleus);GO:0005829(cytosol);GO:0008150(biological_process)	NA
ata-miR164c-3p	rna-TRITD_2Bv1G039840-3	0	27.2742	-Inf	down	1.7652e-07	9.16894e-07	yes	GO:0005634(nucleus);GO:0005829(cytosol);GO:0008150(biological_process)	NA
ata-miR164c-3p	rna-TRITD_2Bv1G045170	0	9.0914	-Inf	down	0.0025681	0.00379588	yes	GO:0000154(rRNA modification);GO:0030515(snoRNA binding);GO:0031428(box C/D snoRNP complex);GO:0032040(small-subunit processome)	ko03008(Ribosome biogenesis in eukaryotes)
ata-miR164c-3p	rna-TRITD_2Bv1G045170-8	0	9.0914	-Inf	down	0.0025681	0.00379588	yes	GO:0000154(rRNA modification);GO:0030515(snoRNA binding);GO:0031428(box C/D snoRNP complex);GO:0032040(small-subunit processome)	ko03008(Ribosome biogenesis in eukaryotes)
ata-miR164c-3p	rna-TRITD_2Bv1G048310	25.2584	0	Inf	up	5.0132e-07	2.24011e-06	yes	NA	NA
ata-miR164c-3p	rna-TRITD_2Bv1G056570	0	9.0914	-Inf	down	0.0025681	0.00379588	yes	GO:0003824(catalytic activity);GO:0005739(mitochondrion);GO:0005747(mitochondrial respiratory chain complex I);GO:0016020(membrane);GO:0055114(oxidation-reduction process)	ko00190(Oxidative phosphorylation)
ata-miR164c-3p	rna-TRITD_2Bv1G059110	50.5169	27.2742	0.889227	up	0.0084065	0.0122759	yes	GO:0000495(box H/ACA snoRNA 3'-end processing);GO:0009982(pseudouridine synthase activity);GO:0031118(rRNA pseudouridine synthesis);GO:0031120(snRNA pseudouridine synthesis);GO:0031429(box H/ACA snoRNP complex);GO:1990481(mRNA pseudouridine synthesis)	ko03008(Ribosome biogenesis in eukaryotes)
ata-miR164c-3p	rna-TRITD_2Bv1G059110-2	44.2022	9.0914	2.28154	up	1.5123e-06	6.65486e-06	yes	GO:0000495(box H/ACA snoRNA 3'-end processing);GO:0009982(pseudouridine synthase activity);GO:0031118(rRNA pseudouridine synthesis);GO:0031120(snRNA pseudouridine synthesis);GO:0031429(box H/ACA snoRNP complex);GO:1990481(mRNA pseudouridine synthesis)	ko03008(Ribosome biogenesis in eukaryotes)
ata-miR164c-3p	rna-TRITD_2Bv1G059110-3	31.573	45.457	-0.52581	down	0.11366	0.123179	yes	GO:0000495(box H/ACA snoRNA 3'-end processing);GO:0009982(pseudouridine synthase activity);GO:0031118(rRNA pseudouridine synthesis);GO:0031120(snRNA pseudouridine synthesis);GO:0031429(box H/ACA snoRNP complex);GO:1990481(mRNA pseudouridine synthesis)	ko03008(Ribosome biogenesis in eukaryotes)
ata-miR164c-3p	rna-TRITD_2Bv1G059110-4	82.0899	9.0914	3.17463	up	2.0914e-14	4.29608e-13	yes	GO:0000495(box H/ACA snoRNA 3'-end processing);GO:0009982(pseudouridine synthase activity);GO:0031118(rRNA pseudouridine synthesis);GO:0031120(snRNA pseudouridine synthesis);GO:0031429(box H/ACA snoRNP complex);GO:1990481(mRNA pseudouridine synthesis)	ko03008(Ribosome biogenesis in eukaryotes)
ata-miR164c-3p	rna-TRITD_2Bv1G059110-5	25.2584	18.1828	0.47419	up	0.28303	0.302785	yes	GO:0000495(box H/ACA snoRNA 3'-end processing);GO:0009982(pseudouridine synthase activity);GO:0031118(rRNA pseudouridine synthesis);GO:0031120(snRNA pseudouridine synthesis);GO:0031429(box H/ACA snoRNP complex);GO:1990481(mRNA pseudouridine synthesis)	ko03008(Ribosome biogenesis in eukaryotes)
ata-miR164c-3p	rna-TRITD_2Bv1G059110-6	63.1461	54.5484	0.211155	up	0.42805	0.452595	yes	GO:0000495(box H/ACA snoRNA 3'-end processing);GO:0009982(pseudouridine synthase activity);GO:0031118(rRNA pseudouridine synthesis);GO:0031120(snRNA pseudouridine synthesis);GO:0031429(box H/ACA snoRNP complex);GO:1990481(mRNA pseudouridine synthesis)	ko03008(Ribosome biogenesis in eukaryotes)
ata-miR164c-3p	rna-TRITD_2Bv1G059110-7	6.31461	9.0914	-0.52581	down	0.47928	0.486414	yes	GO:0000495(box H/ACA snoRNA 3'-end processing);GO:0009982(pseudouridine synthase activity);GO:0031118(rRNA pseudouridine synthesis);GO:0031120(snRNA pseudouridine synthesis);GO:0031429(box H/ACA snoRNP complex);GO:1990481(mRNA pseudouridine synthesis)	ko03008(Ribosome biogenesis in eukaryotes)
ata-miR164c-3p	rna-TRITD_2Bv1G063120	0	9.0914	-Inf	down	0.0025681	0.00379588	yes	GO:0005634(nucleus);GO:0043565(sequence-specific DNA binding);GO:0045944(positive regulation of transcription by RNA polymerase II)	NA
ata-miR164c-3p	rna-TRITD_2Bv1G063120-6	0	9.0914	-Inf	down	0.0025681	0.00379588	yes	GO:0005634(nucleus);GO:0043565(sequence-specific DNA binding);GO:0045944(positive regulation of transcription by RNA polymerase II)	NA
ata-miR164c-3p	rna-TRITD_2Bv1G063120-9	0	9.0914	-Inf	down	0.0025681	0.00379588	yes	GO:0005634(nucleus);GO:0043565(sequence-specific DNA binding);GO:0045944(positive regulation of transcription by RNA polymerase II)	NA
ata-miR164c-3p	rna-TRITD_2Bv1G063310	6.31461	0	Inf	up	0.011975	0.0135276	yes	GO:0003849(3-deoxy-7-phosphoheptulonate synthase activity);GO:0009073(aromatic amino acid family biosynthetic process);GO:0009423(chorismate biosynthetic process);GO:0009507(chloroplast);GO:0009536(plastid);GO:0016020(membrane)	ko00400(Phenylalanine, tyrosine and tryptophan biosynthesis)
ata-miR164c-3p	rna-TRITD_2Bv1G075100	18.9438	0	Inf	up	1.3461e-05	4.73239e-05	yes	NA	NA
ata-miR164c-3p	rna-TRITD_2Bv1G084440	18.9438	0	Inf	up	1.3461e-05	4.73239e-05	yes	GO:0003674(molecular_function);GO:0008150(biological_process);GO:0009507(chloroplast)	NA
ata-miR164c-3p	rna-TRITD_2Bv1G091000-2	0	18.1828	-Inf	down	2.0066e-05	5.53641e-05	yes	GO:0003674(molecular_function);GO:0005634(nucleus);GO:0005829(cytosol);GO:0008150(biological_process)	NA
ata-miR164c-3p	rna-TRITD_2Bv1G112240-3	0	9.0914	-Inf	down	0.0025681	0.00379588	yes	GO:0001228(transcriptional activator activity, RNA polymerase II transcription regulatory region sequence-specific DNA binding);GO:0003677(DNA binding);GO:0003700(DNA binding transcription factor activity);GO:0005515(protein binding);GO:0005634(nucleus);GO:0006355(regulation of transcription, DNA-templated)	NA
ata-miR164c-3p	rna-TRITD_2Bv1G112240-5	0	9.0914	-Inf	down	0.0025681	0.00379588	yes	GO:0001228(transcriptional activator activity, RNA polymerase II transcription regulatory region sequence-specific DNA binding);GO:0003677(DNA binding);GO:0003700(DNA binding transcription factor activity);GO:0005515(protein binding);GO:0005634(nucleus);GO:0006355(regulation of transcription, DNA-templated)	NA
ata-miR164c-3p	rna-TRITD_2Bv1G122100	31.573	0	Inf	up	1.9203e-08	1.26748e-07	yes	GO:0005739(mitochondrion);GO:0008150(biological_process);GO:0008270(zinc ion binding)	ko03440(Homologous recombination)
ata-miR164c-3p	rna-TRITD_2Bv1G144910	0	18.1828	-Inf	down	2.0066e-05	5.53641e-05	yes	GO:0015079(potassium ion transmembrane transporter activity);GO:0016020(membrane)	NA
ata-miR164c-3p	rna-TRITD_2Bv1G150600	12.6292	18.1828	-0.52581	down	0.31707	0.336202	yes	NA	NA
ata-miR164c-3p	rna-TRITD_2Bv1G150600-3	0	9.0914	-Inf	down	0.0025681	0.00379588	yes	NA	NA
ata-miR164c-3p	rna-TRITD_2Bv1G152970	63.1461	0	Inf	up	1.9174e-15	4.04801e-14	yes	NA	NA
ata-miR164c-3p	rna-TRITD_2Bv1G162830	12.6292	0	Inf	up	0.00037975	0.000807887	yes	GO:0003735(structural constituent of ribosome);GO:0005840(ribosome);GO:0006412(translation);GO:0009507(chloroplast);GO:0009535(chloroplast thylakoid membrane);GO:0009536(plastid);GO:0009570(chloroplast stroma);GO:0009579(thylakoid);GO:0032544(plastid translation)	NA
ata-miR164c-3p	rna-TRITD_2Bv1G167020	0	9.0914	-Inf	down	0.0025681	0.00379588	yes	NA	NA
ata-miR164c-3p	rna-TRITD_2Bv1G167020-2	0	27.2742	-Inf	down	1.7652e-07	9.16894e-07	yes	NA	NA
ata-miR164c-3p	rna-TRITD_2Bv1G201110-3	12.6292	0	Inf	up	0.00037975	0.000807887	yes	GO:0005507(copper ion binding);GO:0009505(plant-type cell wall);GO:0009506(plasmodesma);GO:0016722(oxidoreductase activity, oxidizing metal ions)	NA
ata-miR164c-3p	rna-TRITD_2Bv1G220180	12.6292	9.0914	0.47419	up	0.44779	0.466377	yes	GO:0003674(molecular_function);GO:0005634(nucleus);GO:0008150(biological_process)	NA
ata-miR164c-3p	rna-TRITD_2Bv1G230660	88.4045	0	Inf	up	5.3244e-21	2.44742e-19	yes	GO:0003674(molecular_function);GO:0005634(nucleus);GO:0006952(defense response)	NA
ata-miR164c-3p	rna-TRITD_2Bv1G234330-2	31.573	0	Inf	up	1.9203e-08	1.26748e-07	yes	NA	NA
ata-miR164c-3p	rna-TRITD_2Bv1G240330-2	0	18.1828	-Inf	down	2.0066e-05	5.53641e-05	yes	GO:0004370(glycerol kinase activity);GO:0005739(mitochondrion);GO:0006071(glycerol metabolic process);GO:0006641(triglyceride metabolic process);GO:0046167(glycerol-3-phosphate biosynthetic process)	ko00561(Glycerolipid metabolism);ko04626(Plant-pathogen interaction)
ata-miR164c-3p	rna-TRITD_2Bv1G240330-3	0	9.0914	-Inf	down	0.0025681	0.00379588	yes	GO:0004370(glycerol kinase activity);GO:0005739(mitochondrion);GO:0006071(glycerol metabolic process);GO:0006641(triglyceride metabolic process);GO:0046167(glycerol-3-phosphate biosynthetic process)	ko00561(Glycerolipid metabolism);ko04626(Plant-pathogen interaction)
ata-miR164c-3p	rna-TRITD_2Bv1G243920-2	6.31461	0	Inf	up	0.011975	0.0135276	yes	NA	NA
ata-miR164c-3p	rna-TRITD_2Bv1G244140-2	12.6292	18.1828	-0.52581	down	0.31707	0.336202	yes	NA	NA
ata-miR164c-3p	rna-TRITD_2Bv1G244690	25.2584	0	Inf	up	5.0132e-07	2.24011e-06	yes	NA	NA
ata-miR164c-3p	rna-TRITD_2Bv1G246180	0	9.0914	-Inf	down	0.0025681	0.00379588	yes	GO:0004674(protein serine/threonine kinase activity);GO:0005886(plasma membrane);GO:0006468(protein phosphorylation);GO:0006952(defense response);GO:0009506(plasmodesma)	ko00561(Glycerolipid metabolism);ko00564(Glycerophospholipid metabolism);ko04070(Phosphatidylinositol signaling system)
ata-miR164c-3p	rna-TRITD_2Bv1G246180-2	0	9.0914	-Inf	down	0.0025681	0.00379588	yes	GO:0004674(protein serine/threonine kinase activity);GO:0005886(plasma membrane);GO:0006468(protein phosphorylation);GO:0006952(defense response);GO:0009506(plasmodesma)	ko00561(Glycerolipid metabolism);ko00564(Glycerophospholipid metabolism);ko04070(Phosphatidylinositol signaling system)
ata-miR164c-3p	rna-TRITD_2Bv1G258370-2	6.31461	18.1828	-1.52581	down	0.01649	0.0183403	yes	GO:0000387(spliceosomal snRNP assembly);GO:0000481(maturation of 5S rRNA);GO:0045292(mRNA cis splicing, via spliceosome);GO:0046540(U4/U6 x U5 tri-snRNP complex)	ko03040(Spliceosome)
ata-miR164c-3p	rna-TRITD_2Bv1G258370-4	6.31461	0	Inf	up	0.011975	0.0135276	yes	GO:0000387(spliceosomal snRNP assembly);GO:0000481(maturation of 5S rRNA);GO:0045292(mRNA cis splicing, via spliceosome);GO:0046540(U4/U6 x U5 tri-snRNP complex)	ko03040(Spliceosome)
ata-miR164c-3p	rna-TRITD_2Bv1G258370-5	12.6292	0	Inf	up	0.00037975	0.000807887	yes	GO:0000387(spliceosomal snRNP assembly);GO:0000481(maturation of 5S rRNA);GO:0045292(mRNA cis splicing, via spliceosome);GO:0046540(U4/U6 x U5 tri-snRNP complex)	ko03040(Spliceosome)
ata-miR164c-3p	rna-TRITD_3Av1G009930	82.0899	0	Inf	up	1.2982e-19	5.29465e-18	yes	NA	NA
ata-miR164c-3p	rna-TRITD_3Av1G038000	6.31461	18.1828	-1.52581	down	0.01649	0.0183403	yes	GO:0003674(molecular_function);GO:0005634(nucleus);GO:0009908(flower development);GO:0030154(cell differentiation)	NA
ata-miR164c-3p	rna-TRITD_3Av1G038000-2	44.2022	0	Inf	up	2.9599e-11	3.22071e-10	yes	GO:0003674(molecular_function);GO:0005634(nucleus);GO:0009908(flower development);GO:0030154(cell differentiation)	NA
ata-miR164c-3p	rna-TRITD_3Av1G039120	12.6292	209.102	-4.04937	down	9.3602e-40	1.81003e-37	yes	NA	NA
ata-miR164c-3p	rna-TRITD_3Av1G059540	31.573	18.1828	0.796118	up	0.057653	0.0632424	yes	GO:0003674(molecular_function);GO:0005575(cellular_component);GO:0009408(response to heat);GO:0009409(response to cold);GO:0009617(response to bacterium);GO:0009738(abscisic acid-activated signaling pathway)	NA
ata-miR164c-3p	rna-TRITD_3Av1G094160	0	36.3656	-Inf	down	1.6351e-09	1.27022e-08	yes	NA	NA
ata-miR164c-3p	rna-TRITD_3Av1G094160-2	0	45.457	-Inf	down	1.5594e-11	1.86907e-10	yes	NA	NA
ata-miR164c-3p	rna-TRITD_3Av1G094160-2	0	9.0914	-Inf	down	0.0025681	0.00379588	yes	NA	NA
ata-miR164c-3p	rna-TRITD_3Av1G150470	18.9438	0	Inf	up	1.3461e-05	4.73239e-05	yes	GO:0005742(mitochondrial outer membrane translocase complex);GO:0016021(integral component of membrane);GO:0030150(protein import into mitochondrial matrix)	NA
ata-miR164c-3p	rna-TRITD_3Av1G171120	0	18.1828	-Inf	down	2.0066e-05	5.53641e-05	yes	NA	NA
ata-miR164c-3p	rna-TRITD_3Av1G184410	12.6292	0	Inf	up	0.00037975	0.000807887	yes	GO:0005576(extracellular region);GO:0005768(endosome);GO:0005794(Golgi apparatus);GO:0005802(trans-Golgi network);GO:0006950(response to stress);GO:0009269(response to desiccation);GO:0009651(response to salt stress);GO:0009737(response to abscisic acid);GO:0045735(nutrient reservoir activity)	ko04144(Endocytosis)
ata-miR164c-3p	rna-TRITD_3Av1G184410-2	6.31461	0	Inf	up	0.011975	0.0135276	yes	GO:0005576(extracellular region);GO:0005768(endosome);GO:0005794(Golgi apparatus);GO:0005802(trans-Golgi network);GO:0006950(response to stress);GO:0009269(response to desiccation);GO:0009651(response to salt stress);GO:0009737(response to abscisic acid);GO:0045735(nutrient reservoir activity)	ko04144(Endocytosis)
ata-miR164c-3p	rna-TRITD_3Av1G193390-4	0	9.0914	-Inf	down	0.0025681	0.00379588	yes	GO:0005524(ATP binding);GO:0005886(plasma membrane);GO:0016021(integral component of membrane);GO:0016301(kinase activity)	NA
ata-miR164c-3p	rna-TRITD_3Av1G193390-7	0	18.1828	-Inf	down	2.0066e-05	5.53641e-05	yes	GO:0005524(ATP binding);GO:0005886(plasma membrane);GO:0016021(integral component of membrane);GO:0016301(kinase activity)	NA
ata-miR164c-3p	rna-TRITD_3Av1G215040	0	45.457	-Inf	down	1.5594e-11	1.86907e-10	yes	GO:0003676(nucleic acid binding);GO:0003677(DNA binding);GO:0005737(cytoplasm);GO:0008150(biological_process);GO:0046872(metal ion binding)	NA
ata-miR164c-3p	rna-TRITD_3Av1G215040-2	0	45.457	-Inf	down	1.5594e-11	1.86907e-10	yes	GO:0003676(nucleic acid binding);GO:0003677(DNA binding);GO:0005737(cytoplasm);GO:0008150(biological_process);GO:0046872(metal ion binding)	NA
ata-miR164c-3p	rna-TRITD_3Av1G219960	31.573	0	Inf	up	1.9203e-08	1.26748e-07	yes	GO:0003674(molecular_function);GO:0005634(nucleus);GO:0008150(biological_process);GO:0009536(plastid);GO:0016021(integral component of membrane)	NA
ata-miR164c-3p	rna-TRITD_3Av1G241540-10	0	18.1828	-Inf	down	2.0066e-05	5.53641e-05	yes	GO:0000445(THO complex part of transcription export complex);GO:0003729(mRNA binding);GO:0006406(mRNA export from nucleus);GO:0000781(chromosome, telomeric region);GO:0016973(poly(A)+ mRNA export from nucleus);GO:0046784(viral mRNA export from host cell nucleus);GO:0048699(generation of neurons);GO:0000346(transcription export complex);GO:0000347(THO complex);GO:0000784(nuclear chromosome, telome…	ko03040(Spliceosome);ko03013(RNA transport)
ata-miR164c-3p	rna-TRITD_3Av1G241540-12	0	9.0914	-Inf	down	0.0025681	0.00379588	yes	GO:0000445(THO complex part of transcription export complex);GO:0003729(mRNA binding);GO:0006406(mRNA export from nucleus);GO:0000781(chromosome, telomeric region);GO:0016973(poly(A)+ mRNA export from nucleus);GO:0046784(viral mRNA export from host cell nucleus);GO:0048699(generation of neurons);GO:0000346(transcription export complex);GO:0000347(THO complex);GO:0000784(nuclear chromosome, telome…	ko03040(Spliceosome);ko03013(RNA transport)
ata-miR164c-3p	rna-TRITD_3Av1G241540-2	0	9.0914	-Inf	down	0.0025681	0.00379588	yes	GO:0000445(THO complex part of transcription export complex);GO:0003729(mRNA binding);GO:0006406(mRNA export from nucleus);GO:0000781(chromosome, telomeric region);GO:0016973(poly(A)+ mRNA export from nucleus);GO:0046784(viral mRNA export from host cell nucleus);GO:0048699(generation of neurons);GO:0000346(transcription export complex);GO:0000347(THO complex);GO:0000784(nuclear chromosome, telome…	ko03040(Spliceosome);ko03013(RNA transport)
ata-miR164c-3p	rna-TRITD_3Av1G241540-4	0	9.0914	-Inf	down	0.0025681	0.00379588	yes	GO:0000445(THO complex part of transcription export complex);GO:0003729(mRNA binding);GO:0006406(mRNA export from nucleus);GO:0000781(chromosome, telomeric region);GO:0016973(poly(A)+ mRNA export from nucleus);GO:0046784(viral mRNA export from host cell nucleus);GO:0048699(generation of neurons);GO:0000346(transcription export complex);GO:0000347(THO complex);GO:0000784(nuclear chromosome, telome…	ko03040(Spliceosome);ko03013(RNA transport)
ata-miR164c-3p	rna-TRITD_3Av1G241540-5	0	9.0914	-Inf	down	0.0025681	0.00379588	yes	GO:0000445(THO complex part of transcription export complex);GO:0003729(mRNA binding);GO:0006406(mRNA export from nucleus);GO:0000781(chromosome, telomeric region);GO:0016973(poly(A)+ mRNA export from nucleus);GO:0046784(viral mRNA export from host cell nucleus);GO:0048699(generation of neurons);GO:0000346(transcription export complex);GO:0000347(THO complex);GO:0000784(nuclear chromosome, telome…	ko03040(Spliceosome);ko03013(RNA transport)
ata-miR164c-3p	rna-TRITD_3Av1G241540-7	0	18.1828	-Inf	down	2.0066e-05	5.53641e-05	yes	GO:0000445(THO complex part of transcription export complex);GO:0003729(mRNA binding);GO:0006406(mRNA export from nucleus);GO:0000781(chromosome, telomeric region);GO:0016973(poly(A)+ mRNA export from nucleus);GO:0046784(viral mRNA export from host cell nucleus);GO:0048699(generation of neurons);GO:0000346(transcription export complex);GO:0000347(THO complex);GO:0000784(nuclear chromosome, telome…	ko03040(Spliceosome);ko03013(RNA transport)
ata-miR164c-3p	rna-TRITD_3Av1G245590-2	6.31461	0	Inf	up	0.011975	0.0135276	yes	GO:0000145(exocyst);GO:0005737(cytoplasm);GO:0005829(cytosol);GO:0005886(plasma membrane);GO:0006904(vesicle docking involved in exocytosis)	NA
ata-miR164c-3p	rna-TRITD_3Av1G245590-4	6.31461	0	Inf	up	0.011975	0.0135276	yes	GO:0000145(exocyst);GO:0005737(cytoplasm);GO:0005829(cytosol);GO:0005886(plasma membrane);GO:0006904(vesicle docking involved in exocytosis)	NA
ata-miR164c-3p	rna-TRITD_3Av1G245590-5	6.31461	0	Inf	up	0.011975	0.0135276	yes	GO:0000145(exocyst);GO:0005737(cytoplasm);GO:0005829(cytosol);GO:0005886(plasma membrane);GO:0006904(vesicle docking involved in exocytosis)	NA
ata-miR164c-3p	rna-TRITD_3Av1G245590-6	6.31461	0	Inf	up	0.011975	0.0135276	yes	GO:0000145(exocyst);GO:0005737(cytoplasm);GO:0005829(cytosol);GO:0005886(plasma membrane);GO:0006904(vesicle docking involved in exocytosis)	NA
ata-miR164c-3p	rna-TRITD_3Av1G249780-2	0	90.914	-Inf	down	1.4974e-21	7.3903e-20	yes	GO:0003674(molecular_function);GO:0005634(nucleus);GO:0008150(biological_process);GO:0009507(chloroplast);GO:0005576(extracellular region)	NA
ata-miR164c-3p	rna-TRITD_3Av1G287390	82.0899	154.554	-0.912834	down	2.4667e-06	1.0787e-05	yes	GO:0005783(endoplasmic reticulum);GO:0005788(endoplasmic reticulum lumen);GO:0005886(plasma membrane);GO:0006457(protein folding);GO:0016032(viral process);GO:0044794(positive regulation by host of viral process)	ko04141(Protein processing in endoplasmic reticulum)
ata-miR164c-3p	rna-TRITD_3Av1G287390-2	31.573	90.914	-1.52581	down	8.2326e-08	5.29367e-07	yes	GO:0005783(endoplasmic reticulum);GO:0005788(endoplasmic reticulum lumen);GO:0005886(plasma membrane);GO:0006457(protein folding);GO:0016032(viral process);GO:0044794(positive regulation by host of viral process)	ko04141(Protein processing in endoplasmic reticulum)
ata-miR164c-3p	rna-TRITD_3Av1G287390-3	31.573	100.005	-1.66331	down	2.4313e-09	1.88353e-08	yes	GO:0005783(endoplasmic reticulum);GO:0005788(endoplasmic reticulum lumen);GO:0005886(plasma membrane);GO:0006457(protein folding);GO:0016032(viral process);GO:0044794(positive regulation by host of viral process)	ko04141(Protein processing in endoplasmic reticulum)
ata-miR164c-3p	rna-TRITD_3Av1G287390-4	12.6292	0	Inf	up	0.00037975	0.000807887	yes	GO:0005783(endoplasmic reticulum);GO:0005788(endoplasmic reticulum lumen);GO:0005886(plasma membrane);GO:0006457(protein folding);GO:0016032(viral process);GO:0044794(positive regulation by host of viral process)	ko04141(Protein processing in endoplasmic reticulum)
ata-miR164c-3p	rna-TRITD_3Av1G287390-4	63.1461	118.188	-0.904322	down	4.3573e-05	0.000118957	yes	GO:0005783(endoplasmic reticulum);GO:0005788(endoplasmic reticulum lumen);GO:0005886(plasma membrane);GO:0006457(protein folding);GO:0016032(viral process);GO:0044794(positive regulation by host of viral process)	ko04141(Protein processing in endoplasmic reticulum)
ata-miR164c-3p	rna-TRITD_3Bv1G012590-2	0	27.2742	-Inf	down	1.7652e-07	9.16894e-07	yes	GO:0051260(protein homooligomerization)	ko04141(Protein processing in endoplasmic reticulum)
ata-miR164c-3p	rna-TRITD_3Bv1G043500	0	9.0914	-Inf	down	0.0025681	0.00379588	yes	GO:0003674(molecular_function);GO:0005634(nucleus);GO:0008150(biological_process);GO:0016021(integral component of membrane)	NA
ata-miR164c-3p	rna-TRITD_3Bv1G044290-2	6.31461	0	Inf	up	0.011975	0.0135276	yes	GO:0009408(response to heat)	ko04141(Protein processing in endoplasmic reticulum)
ata-miR164c-3p	rna-TRITD_3Bv1G046630	0	9.0914	-Inf	down	0.0025681	0.00379588	yes	GO:0003674(molecular_function);GO:0005634(nucleus);GO:0009908(flower development);GO:0030154(cell differentiation)	ko04016(MAPK signaling pathway - plant)
ata-miR164c-3p	rna-TRITD_3Bv1G046630-2	0	9.0914	-Inf	down	0.0025681	0.00379588	yes	GO:0003674(molecular_function);GO:0005634(nucleus);GO:0009908(flower development);GO:0030154(cell differentiation)	ko04016(MAPK signaling pathway - plant)
ata-miR164c-3p	rna-TRITD_3Bv1G048140	0	227.285	-Inf	down	2.3003e-51	5.86354e-49	yes	NA	NA
ata-miR164c-3p	rna-TRITD_3Bv1G054980	18.9438	0	Inf	up	1.3461e-05	4.73239e-05	yes	GO:0000245(spliceosomal complex assembly);GO:0000398(mRNA splicing, via spliceosome);GO:0003676(nucleic acid binding);GO:0005515(protein binding);GO:0005634(nucleus);GO:0005681(spliceosomal complex);GO:0005829(cytosol);GO:0008270(zinc ion binding);GO:0008380(RNA splicing);GO:0016607(nuclear speck)	ko03040(Spliceosome)
ata-miR164c-3p	rna-TRITD_3Bv1G054980-2	18.9438	0	Inf	up	1.3461e-05	4.73239e-05	yes	GO:0000245(spliceosomal complex assembly);GO:0000398(mRNA splicing, via spliceosome);GO:0003676(nucleic acid binding);GO:0005515(protein binding);GO:0005634(nucleus);GO:0005681(spliceosomal complex);GO:0005829(cytosol);GO:0008270(zinc ion binding);GO:0008380(RNA splicing);GO:0016607(nuclear speck)	ko03040(Spliceosome)
ata-miR164c-3p	rna-TRITD_3Bv1G054980-3	31.573	0	Inf	up	1.9203e-08	1.26748e-07	yes	GO:0000245(spliceosomal complex assembly);GO:0000398(mRNA splicing, via spliceosome);GO:0003676(nucleic acid binding);GO:0005515(protein binding);GO:0005634(nucleus);GO:0005681(spliceosomal complex);GO:0005829(cytosol);GO:0008270(zinc ion binding);GO:0008380(RNA splicing);GO:0016607(nuclear speck)	ko03040(Spliceosome)
ata-miR164c-3p	rna-TRITD_3Bv1G054980-4	25.2584	0	Inf	up	5.0132e-07	2.24011e-06	yes	GO:0000245(spliceosomal complex assembly);GO:0000398(mRNA splicing, via spliceosome);GO:0003676(nucleic acid binding);GO:0005515(protein binding);GO:0005634(nucleus);GO:0005681(spliceosomal complex);GO:0005829(cytosol);GO:0008270(zinc ion binding);GO:0008380(RNA splicing);GO:0016607(nuclear speck)	ko03040(Spliceosome)
ata-miR164c-3p	rna-TRITD_3Bv1G054980-5	6.31461	0	Inf	up	0.011975	0.0135276	yes	GO:0000245(spliceosomal complex assembly);GO:0000398(mRNA splicing, via spliceosome);GO:0003676(nucleic acid binding);GO:0005515(protein binding);GO:0005634(nucleus);GO:0005681(spliceosomal complex);GO:0005829(cytosol);GO:0008270(zinc ion binding);GO:0008380(RNA splicing);GO:0016607(nuclear speck)	ko03040(Spliceosome)
ata-miR164c-3p	rna-TRITD_3Bv1G054980-6	31.573	0	Inf	up	1.9203e-08	1.26748e-07	yes	GO:0000245(spliceosomal complex assembly);GO:0000398(mRNA splicing, via spliceosome);GO:0003676(nucleic acid binding);GO:0005515(protein binding);GO:0005634(nucleus);GO:0005681(spliceosomal complex);GO:0005829(cytosol);GO:0008270(zinc ion binding);GO:0008380(RNA splicing);GO:0016607(nuclear speck)	ko03040(Spliceosome)
ata-miR164c-3p	rna-TRITD_3Bv1G055750	107.348	18.1828	2.56165	up	1.7405e-15	3.99611e-14	yes	GO:0000373(Group II intron splicing);GO:0003723(RNA binding);GO:0006397(mRNA processing);GO:0009507(chloroplast);GO:0009535(chloroplast thylakoid membrane);GO:0009658(chloroplast organization);GO:0009793(embryo development ending in seed dormancy);GO:1990825(sequence-specific mRNA binding)	NA
ata-miR164c-3p	rna-TRITD_3Bv1G063730	0	36.3656	-Inf	down	1.6351e-09	1.27022e-08	yes	NA	NA
ata-miR164c-3p	rna-TRITD_3Bv1G071800	6.31461	9.0914	-0.52581	down	0.47928	0.486414	yes	GO:0005507(copper ion binding);GO:0005509(calcium ion binding);GO:0005515(protein binding);GO:0005516(calmodulin binding);GO:0005546(phosphatidylinositol-4,5-bisphosphate binding);GO:0005547(phosphatidylinositol-3,4,5-trisphosphate binding);GO:0005773(vacuole);GO:0005881(cytoplasmic microtubule);GO:0005886(plasma membrane);GO:0006499(N-terminal protein myristoylation);GO:0008017(microtubule bindi…	NA
ata-miR164c-3p	rna-TRITD_3Bv1G076670-3	0	9.0914	-Inf	down	0.0025681	0.00379588	yes	GO:0012505(endomembrane system)	NA
ata-miR164c-3p	rna-TRITD_3Bv1G086670-2	0	36.3656	-Inf	down	1.6351e-09	1.27022e-08	yes	NA	NA
ata-miR164c-3p	rna-TRITD_3Bv1G086670-3	0	36.3656	-Inf	down	1.6351e-09	1.27022e-08	yes	NA	NA
ata-miR164c-3p	rna-TRITD_3Bv1G133340	25.2584	0	Inf	up	5.0132e-07	2.24011e-06	yes	GO:0005742(mitochondrial outer membrane translocase complex);GO:0016021(integral component of membrane);GO:0030150(protein import into mitochondrial matrix)	NA
ata-miR164c-3p	rna-TRITD_3Bv1G145280	37.8876	0	Inf	up	7.4911e-10	6.88393e-09	yes	GO:0004722(protein serine/threonine phosphatase activity);GO:0005515(protein binding);GO:0005634(nucleus);GO:0005737(cytoplasm);GO:0006470(protein dephosphorylation);GO:0009738(abscisic acid-activated signaling pathway);GO:0046872(metal ion binding)	ko04016(MAPK signaling pathway - plant);ko04075(Plant hormone signal transduction)
ata-miR164c-3p	rna-TRITD_3Bv1G145280-3	25.2584	0	Inf	up	5.0132e-07	2.24011e-06	yes	GO:0004722(protein serine/threonine phosphatase activity);GO:0005515(protein binding);GO:0005634(nucleus);GO:0005737(cytoplasm);GO:0006470(protein dephosphorylation);GO:0009738(abscisic acid-activated signaling pathway);GO:0046872(metal ion binding)	ko04016(MAPK signaling pathway - plant);ko04075(Plant hormone signal transduction)
ata-miR164c-3p	rna-TRITD_3Bv1G148330	126.292	0	Inf	up	2.6433e-29	2.7324e-27	yes	GO:0003677(DNA binding);GO:0003713(transcription coactivator activity);GO:0005515(protein binding);GO:0005634(nucleus);GO:0005667(transcription factor complex);GO:0006351(transcription, DNA-templated);GO:0006355(regulation of transcription, DNA-templated);GO:0060261(positive regulation of transcription initiation from RNA polymerase II promoter)	NA
ata-miR164c-3p	rna-TRITD_3Bv1G149650	0	9.0914	-Inf	down	0.0025681	0.00379588	yes	NA	NA
ata-miR164c-3p	rna-TRITD_3Bv1G149650-2	0	27.2742	-Inf	down	1.7652e-07	9.16894e-07	yes	NA	NA
ata-miR164c-3p	rna-TRITD_3Bv1G149650-3	0	45.457	-Inf	down	1.5594e-11	1.86907e-10	yes	NA	NA
ata-miR164c-3p	rna-TRITD_3Bv1G151020	82.0899	0	Inf	up	1.2982e-19	5.29465e-18	yes	GO:0003677(DNA binding);GO:0003713(transcription coactivator activity);GO:0005515(protein binding);GO:0005634(nucleus);GO:0005667(transcription factor complex);GO:0006351(transcription, DNA-templated);GO:0006355(regulation of transcription, DNA-templated);GO:0060261(positive regulation of transcription initiation from RNA polymerase II promoter)	NA
ata-miR164c-3p	rna-TRITD_3Bv1G160110-2	0	9.0914	-Inf	down	0.0025681	0.00379588	yes	GO:0003735(structural constituent of ribosome);GO:0005840(ribosome);GO:0006412(translation);GO:0009507(chloroplast);GO:0009570(chloroplast stroma);GO:0009941(chloroplast envelope);GO:0016020(membrane);GO:0019843(rRNA binding);GO:0042254(ribosome biogenesis)	ko03010(Ribosome)
ata-miR164c-3p	rna-TRITD_3Bv1G168720	6.31461	0	Inf	up	0.011975	0.0135276	yes	GO:0004672(protein kinase activity);GO:0005515(protein binding);GO:0005524(ATP binding);GO:0005634(nucleus);GO:0005834(heterotrimeric G-protein complex);GO:0006468(protein phosphorylation);GO:0009585(red, far-red light phototransduction);GO:0009637(response to blue light);GO:0042802(identical protein binding);GO:0080008(Cul4-RING E3 ubiquitin ligase complex)	ko04120(Ubiquitin mediated proteolysis);ko04712(Circadian rhythm - plant)
ata-miR164c-3p	rna-TRITD_3Bv1G168720-2	12.6292	0	Inf	up	0.00037975	0.000807887	yes	GO:0004672(protein kinase activity);GO:0005515(protein binding);GO:0005524(ATP binding);GO:0005634(nucleus);GO:0005834(heterotrimeric G-protein complex);GO:0006468(protein phosphorylation);GO:0009585(red, far-red light phototransduction);GO:0009637(response to blue light);GO:0042802(identical protein binding);GO:0080008(Cul4-RING E3 ubiquitin ligase complex)	ko04120(Ubiquitin mediated proteolysis);ko04712(Circadian rhythm - plant)
ata-miR164c-3p	rna-TRITD_3Bv1G168720-3	12.6292	0	Inf	up	0.00037975	0.000807887	yes	GO:0004672(protein kinase activity);GO:0005515(protein binding);GO:0005524(ATP binding);GO:0005634(nucleus);GO:0005834(heterotrimeric G-protein complex);GO:0006468(protein phosphorylation);GO:0009585(red, far-red light phototransduction);GO:0009637(response to blue light);GO:0042802(identical protein binding);GO:0080008(Cul4-RING E3 ubiquitin ligase complex)	ko04120(Ubiquitin mediated proteolysis);ko04712(Circadian rhythm - plant)
ata-miR164c-3p	rna-TRITD_3Bv1G168720-4	6.31461	0	Inf	up	0.011975	0.0135276	yes	GO:0004672(protein kinase activity);GO:0005515(protein binding);GO:0005524(ATP binding);GO:0005634(nucleus);GO:0005834(heterotrimeric G-protein complex);GO:0006468(protein phosphorylation);GO:0009585(red, far-red light phototransduction);GO:0009637(response to blue light);GO:0042802(identical protein binding);GO:0080008(Cul4-RING E3 ubiquitin ligase complex)	ko04120(Ubiquitin mediated proteolysis);ko04712(Circadian rhythm - plant)
ata-miR164c-3p	rna-TRITD_3Bv1G168720-5	12.6292	0	Inf	up	0.00037975	0.000807887	yes	GO:0004672(protein kinase activity);GO:0005515(protein binding);GO:0005524(ATP binding);GO:0005634(nucleus);GO:0005834(heterotrimeric G-protein complex);GO:0006468(protein phosphorylation);GO:0009585(red, far-red light phototransduction);GO:0009637(response to blue light);GO:0042802(identical protein binding);GO:0080008(Cul4-RING E3 ubiquitin ligase complex)	ko04120(Ubiquitin mediated proteolysis);ko04712(Circadian rhythm - plant)
ata-miR164c-3p	rna-TRITD_3Bv1G191620	18.9438	45.457	-1.26278	down	0.00095359	0.00199435	yes	NA	NA
ata-miR164c-3p	rna-TRITD_3Bv1G191620-2	18.9438	27.2742	-0.52581	down	0.22044	0.236843	yes	NA	NA
ata-miR164c-3p	rna-TRITD_3Bv1G191620-3	6.31461	9.0914	-0.52581	down	0.47928	0.486414	yes	NA	NA
ata-miR164c-3p	rna-TRITD_3Bv1G191620-4	37.8876	0	Inf	up	7.4911e-10	6.88393e-09	yes	NA	NA
ata-miR164c-3p	rna-TRITD_3Bv1G199880	94.7191	118.188	-0.31936	down	0.10772	0.116863	yes	GO:0003676(nucleic acid binding);GO:0003677(DNA binding);GO:0005737(cytoplasm);GO:0008150(biological_process);GO:0046872(metal ion binding)	NA
ata-miR164c-3p	rna-TRITD_3Bv1G199880-2	18.9438	90.914	-2.26278	down	6.5696e-12	9.37741e-11	yes	GO:0003676(nucleic acid binding);GO:0003677(DNA binding);GO:0005737(cytoplasm);GO:0008150(biological_process);GO:0046872(metal ion binding)	NA
ata-miR164c-3p	rna-TRITD_3Bv1G231640	37.8876	0	Inf	up	7.4911e-10	6.88393e-09	yes	GO:0004029(aldehyde dehydrogenase (NAD) activity)	ko00940(Phenylpropanoid biosynthesis)
ata-miR164c-3p	rna-TRITD_3Bv1G231640-4	44.2022	0	Inf	up	2.9599e-11	3.22071e-10	yes	GO:0004029(aldehyde dehydrogenase (NAD) activity)	ko00940(Phenylpropanoid biosynthesis)
ata-miR164c-3p	rna-TRITD_3Bv1G241350-3	6.31461	18.1828	-1.52581	down	0.01649	0.0183403	yes	GO:0003674(molecular_function);GO:0005576(extracellular region);GO:0008150(biological_process);GO:0005634(nucleus);GO:0009507(chloroplast)	NA
ata-miR164c-3p	rna-TRITD_3Bv1G241350-4	6.31461	18.1828	-1.52581	down	0.01649	0.0183403	yes	GO:0003674(molecular_function);GO:0005576(extracellular region);GO:0008150(biological_process);GO:0005634(nucleus);GO:0009507(chloroplast)	NA
ata-miR164c-3p	rna-TRITD_3Bv1G283280-3	0	9.0914	-Inf	down	0.0025681	0.00379588	yes	GO:0005783(endoplasmic reticulum);GO:0005788(endoplasmic reticulum lumen);GO:0005886(plasma membrane);GO:0006457(protein folding);GO:0016032(viral process);GO:0044794(positive regulation by host of viral process)	ko04141(Protein processing in endoplasmic reticulum)
ata-miR164c-3p	rna-TRITD_3Bv1G283280-4	6.31461	0	Inf	up	0.011975	0.0135276	yes	GO:0005783(endoplasmic reticulum);GO:0005788(endoplasmic reticulum lumen);GO:0005886(plasma membrane);GO:0006457(protein folding);GO:0016032(viral process);GO:0044794(positive regulation by host of viral process)	ko04141(Protein processing in endoplasmic reticulum)
ata-miR164c-3p	rna-TRITD_4Av1G016460	0	9.0914	-Inf	down	0.0025681	0.00379588	yes	GO:0000209(protein polyubiquitination);GO:0003755(peptidyl-prolyl cis-trans isomerase activity);GO:0005634(nucleus);GO:0034450(ubiquitin-ubiquitin ligase activity)	ko04120(Ubiquitin mediated proteolysis)
ata-miR164c-3p	rna-TRITD_4Av1G019210	0	9.0914	-Inf	down	0.0025681	0.00379588	yes	GO:0003674(molecular_function);GO:0005575(cellular_component);GO:0009408(response to heat);GO:0009409(response to cold);GO:0009617(response to bacterium);GO:0009738(abscisic acid-activated signaling pathway)	NA
ata-miR164c-3p	rna-TRITD_4Av1G019210-2	6.31461	36.3656	-2.52581	down	4.2265e-06	1.81779e-05	yes	GO:0003674(molecular_function);GO:0005575(cellular_component);GO:0009408(response to heat);GO:0009409(response to cold);GO:0009617(response to bacterium);GO:0009738(abscisic acid-activated signaling pathway)	NA
ata-miR164c-3p	rna-TRITD_4Av1G019210-3	6.31461	27.2742	-2.11077	down	0.0002986	0.000792434	yes	GO:0003674(molecular_function);GO:0005575(cellular_component);GO:0009408(response to heat);GO:0009409(response to cold);GO:0009617(response to bacterium);GO:0009738(abscisic acid-activated signaling pathway)	NA
ata-miR164c-3p	rna-TRITD_4Av1G019210-4	6.31461	0	Inf	up	0.011975	0.0135276	yes	GO:0003674(molecular_function);GO:0005575(cellular_component);GO:0009408(response to heat);GO:0009409(response to cold);GO:0009617(response to bacterium);GO:0009738(abscisic acid-activated signaling pathway)	NA
ata-miR164c-3p	rna-TRITD_4Av1G019210-5	6.31461	0	Inf	up	0.011975	0.0135276	yes	GO:0003674(molecular_function);GO:0005575(cellular_component);GO:0009408(response to heat);GO:0009409(response to cold);GO:0009617(response to bacterium);GO:0009738(abscisic acid-activated signaling pathway)	NA
ata-miR164c-3p	rna-TRITD_4Av1G019210-7	6.31461	9.0914	-0.52581	down	0.47928	0.486414	yes	GO:0003674(molecular_function);GO:0005575(cellular_component);GO:0009408(response to heat);GO:0009409(response to cold);GO:0009617(response to bacterium);GO:0009738(abscisic acid-activated signaling pathway)	NA
ata-miR164c-3p	rna-TRITD_4Av1G019210-8	0	45.457	-Inf	down	1.5594e-11	1.86907e-10	yes	GO:0003674(molecular_function);GO:0005575(cellular_component);GO:0009408(response to heat);GO:0009409(response to cold);GO:0009617(response to bacterium);GO:0009738(abscisic acid-activated signaling pathway)	NA
ata-miR164c-3p	rna-TRITD_4Av1G019210-9	6.31461	9.0914	-0.52581	down	0.47928	0.486414	yes	GO:0003674(molecular_function);GO:0005575(cellular_component);GO:0009408(response to heat);GO:0009409(response to cold);GO:0009617(response to bacterium);GO:0009738(abscisic acid-activated signaling pathway)	NA
ata-miR164c-3p	rna-TRITD_4Av1G022700	0	18.1828	-Inf	down	2.0066e-05	5.53641e-05	yes	GO:0005737(cytoplasm);GO:0005819(spindle);GO:0007010(cytoskeleton organization);GO:0008017(microtubule binding);GO:0009524(phragmoplast);GO:0009832(plant-type cell wall biogenesis);GO:0010005(cortical microtubule, transverse to long axis);GO:0010051(xylem and phloem pattern formation);GO:0071555(cell wall organization)	NA
ata-miR164c-3p	rna-TRITD_4Av1G030270	6.31461	0	Inf	up	0.011975	0.0135276	yes	GO:0001708(cell fate specification);GO:0005515(protein binding);GO:0005634(nucleus);GO:0009880(embryonic pattern specification);GO:0046872(metal ion binding);GO:0090421(embryonic meristem initiation)	NA
ata-miR164c-3p	rna-TRITD_4Av1G030270-2	6.31461	0	Inf	up	0.011975	0.0135276	yes	GO:0001708(cell fate specification);GO:0005515(protein binding);GO:0005634(nucleus);GO:0009880(embryonic pattern specification);GO:0046872(metal ion binding);GO:0090421(embryonic meristem initiation)	NA
ata-miR164c-3p	rna-TRITD_4Av1G030270-3	12.6292	0	Inf	up	0.00037975	0.000807887	yes	GO:0001708(cell fate specification);GO:0005515(protein binding);GO:0005634(nucleus);GO:0009880(embryonic pattern specification);GO:0046872(metal ion binding);GO:0090421(embryonic meristem initiation)	NA
ata-miR164c-3p	rna-TRITD_4Av1G030270-4	6.31461	0	Inf	up	0.011975	0.0135276	yes	GO:0001708(cell fate specification);GO:0005515(protein binding);GO:0005634(nucleus);GO:0009880(embryonic pattern specification);GO:0046872(metal ion binding);GO:0090421(embryonic meristem initiation)	NA
ata-miR164c-3p	rna-TRITD_4Av1G030270-5	6.31461	0	Inf	up	0.011975	0.0135276	yes	GO:0001708(cell fate specification);GO:0005515(protein binding);GO:0005634(nucleus);GO:0009880(embryonic pattern specification);GO:0046872(metal ion binding);GO:0090421(embryonic meristem initiation)	NA
ata-miR164c-3p	rna-TRITD_4Av1G041210-2	0	54.5484	-Inf	down	1.5155e-13	2.45628e-12	yes	GO:0009408(response to heat)	ko04141(Protein processing in endoplasmic reticulum)
ata-miR164c-3p	rna-TRITD_4Av1G043240	0	27.2742	-Inf	down	1.7652e-07	9.16894e-07	yes	GO:0000209(protein polyubiquitination);GO:0043161(proteasome-mediated ubiquitin-dependent protein catabolic process);GO:0061630(ubiquitin protein ligase activity)	NA
ata-miR164c-3p	rna-TRITD_4Av1G053600	0	81.8226	-Inf	down	1.4861e-19	5.55128e-18	yes	GO:0000082(G1/S transition of mitotic cell cycle);GO:0005096(GTPase activator activity);GO:0005634(nucleus);GO:0005737(cytoplasm);GO:0005813(centrosome);GO:0006405(RNA export from nucleus);GO:0006511(ubiquitin-dependent protein catabolic process);GO:0006606(protein import into nucleus);GO:0007051(spindle organization);GO:0008536(Ran GTPase binding);GO:0046604(positive regulation of mitotic centro…	NA
ata-miR164c-3p	rna-TRITD_4Av1G053600-2	12.6292	0	Inf	up	0.00037975	0.000807887	yes	GO:0000082(G1/S transition of mitotic cell cycle);GO:0005096(GTPase activator activity);GO:0005634(nucleus);GO:0005737(cytoplasm);GO:0005813(centrosome);GO:0006405(RNA export from nucleus);GO:0006511(ubiquitin-dependent protein catabolic process);GO:0006606(protein import into nucleus);GO:0007051(spindle organization);GO:0008536(Ran GTPase binding);GO:0046604(positive regulation of mitotic centro…	NA
ata-miR164c-3p	rna-TRITD_4Av1G053600-3	0	45.457	-Inf	down	1.5594e-11	1.86907e-10	yes	GO:0000082(G1/S transition of mitotic cell cycle);GO:0005096(GTPase activator activity);GO:0005634(nucleus);GO:0005737(cytoplasm);GO:0005813(centrosome);GO:0006405(RNA export from nucleus);GO:0006511(ubiquitin-dependent protein catabolic process);GO:0006606(protein import into nucleus);GO:0007051(spindle organization);GO:0008536(Ran GTPase binding);GO:0046604(positive regulation of mitotic centro…	NA
ata-miR164c-3p	rna-TRITD_4Av1G053600-3	18.9438	18.1828	0.059152	up	0.90061	0.901273	yes	GO:0000082(G1/S transition of mitotic cell cycle);GO:0005096(GTPase activator activity);GO:0005634(nucleus);GO:0005737(cytoplasm);GO:0005813(centrosome);GO:0006405(RNA export from nucleus);GO:0006511(ubiquitin-dependent protein catabolic process);GO:0006606(protein import into nucleus);GO:0007051(spindle organization);GO:0008536(Ran GTPase binding);GO:0046604(positive regulation of mitotic centro…	NA
ata-miR164c-3p	rna-TRITD_4Av1G053600-4	0	45.457	-Inf	down	1.5594e-11	1.86907e-10	yes	GO:0000082(G1/S transition of mitotic cell cycle);GO:0005096(GTPase activator activity);GO:0005634(nucleus);GO:0005737(cytoplasm);GO:0005813(centrosome);GO:0006405(RNA export from nucleus);GO:0006511(ubiquitin-dependent protein catabolic process);GO:0006606(protein import into nucleus);GO:0007051(spindle organization);GO:0008536(Ran GTPase binding);GO:0046604(positive regulation of mitotic centro…	NA
ata-miR164c-3p	rna-TRITD_4Av1G053600-4	12.6292	18.1828	-0.52581	down	0.31707	0.336202	yes	GO:0000082(G1/S transition of mitotic cell cycle);GO:0005096(GTPase activator activity);GO:0005634(nucleus);GO:0005737(cytoplasm);GO:0005813(centrosome);GO:0006405(RNA export from nucleus);GO:0006511(ubiquitin-dependent protein catabolic process);GO:0006606(protein import into nucleus);GO:0007051(spindle organization);GO:0008536(Ran GTPase binding);GO:0046604(positive regulation of mitotic centro…	NA
ata-miR164c-3p	rna-TRITD_4Av1G145750	0	36.3656	-Inf	down	1.6351e-09	1.27022e-08	yes	GO:0003674(molecular_function);GO:0005634(nucleus);GO:0008380(RNA splicing)	NA
ata-miR164c-3p	rna-TRITD_4Av1G158310	6.31461	0	Inf	up	0.011975	0.0135276	yes	GO:0003677(DNA binding);GO:0003700(DNA binding transcription factor activity);GO:0005634(nucleus);GO:0006355(regulation of transcription, DNA-templated)	ko04141(Protein processing in endoplasmic reticulum)
ata-miR164c-3p	rna-TRITD_4Av1G158310-2	6.31461	0	Inf	up	0.011975	0.0135276	yes	GO:0003677(DNA binding);GO:0003700(DNA binding transcription factor activity);GO:0005634(nucleus);GO:0006355(regulation of transcription, DNA-templated)	ko04141(Protein processing in endoplasmic reticulum)
ata-miR164c-3p	rna-TRITD_4Av1G160620	0	18.1828	-Inf	down	2.0066e-05	5.53641e-05	yes	GO:0004190(aspartic-type endopeptidase activity);GO:0006508(proteolysis);GO:0030163(protein catabolic process)	ko03013(RNA transport);ko03008(Ribosome biogenesis in eukaryotes)
ata-miR164c-3p	rna-TRITD_4Av1G174040	6.31461	0	Inf	up	0.011975	0.0135276	yes	GO:0003674(molecular_function);GO:0005739(mitochondrion);GO:0008150(biological_process);GO:0003723(RNA binding);GO:0004519(endonuclease activity);GO:0005515(protein binding);GO:0006397(mRNA processing);GO:0008270(zinc ion binding);GO:0009451(RNA modification);GO:0016554(cytidine to uridine editing);GO:0043231(intracellular membrane-bounded organelle);GO:0005575(cellular_component)	NA
ata-miR164c-3p	rna-TRITD_4Av1G190940	25.2584	0	Inf	up	5.0132e-07	2.24011e-06	yes	GO:0006629(lipid metabolic process);GO:0016020(membrane);GO:0016298(lipase activity)	ko00561(Glycerolipid metabolism)
ata-miR164c-3p	rna-TRITD_4Av1G196430	0	154.554	-Inf	down	1.7421e-35	2.78135e-33	yes	GO:0005739(mitochondrion)	ko03010(Ribosome)
ata-miR164c-3p	rna-TRITD_4Av1G201430-2	12.6292	0	Inf	up	0.00037975	0.000807887	yes	GO:0050832(defense response to fungus)	NA
ata-miR164c-3p	rna-TRITD_4Av1G201440	12.6292	0	Inf	up	0.00037975	0.000807887	yes	GO:0050832(defense response to fungus)	NA
ata-miR164c-3p	rna-TRITD_4Av1G201690	18.9438	36.3656	-0.940848	down	0.01915	0.021235	yes	GO:0000462(maturation of SSU-rRNA from tricistronic rRNA transcript (SSU-rRNA, 5.8S rRNA, LSU-rRNA));GO:0005634(nucleus)	NA
ata-miR164c-3p	rna-TRITD_4Av1G211320-3	0	9.0914	-Inf	down	0.0025681	0.00379588	yes	GO:0004674(protein serine/threonine kinase activity);GO:0005886(plasma membrane);GO:0006468(protein phosphorylation);GO:0003700(DNA binding transcription factor activity);GO:0005515(protein binding);GO:0005634(nucleus);GO:0006355(regulation of transcription, DNA-templated);GO:0046982(protein heterodimerization activity)	ko00230(Purine metabolism);ko00240(Pyrimidine metabolism);ko03030(DNA replication);ko03410(Base excision repair);ko03420(Nucleotide excision repair)
ata-miR164c-3p	rna-TRITD_4Av1G211320-4	0	18.1828	-Inf	down	2.0066e-05	5.53641e-05	yes	GO:0004674(protein serine/threonine kinase activity);GO:0005886(plasma membrane);GO:0006468(protein phosphorylation);GO:0003700(DNA binding transcription factor activity);GO:0005515(protein binding);GO:0005634(nucleus);GO:0006355(regulation of transcription, DNA-templated);GO:0046982(protein heterodimerization activity)	ko00230(Purine metabolism);ko00240(Pyrimidine metabolism);ko03030(DNA replication);ko03410(Base excision repair);ko03420(Nucleotide excision repair)
ata-miR164c-3p	rna-TRITD_4Av1G211320-5	0	54.5484	-Inf	down	1.5155e-13	2.45628e-12	yes	GO:0004674(protein serine/threonine kinase activity);GO:0005886(plasma membrane);GO:0006468(protein phosphorylation);GO:0003700(DNA binding transcription factor activity);GO:0005515(protein binding);GO:0005634(nucleus);GO:0006355(regulation of transcription, DNA-templated);GO:0046982(protein heterodimerization activity)	ko00230(Purine metabolism);ko00240(Pyrimidine metabolism);ko03030(DNA replication);ko03410(Base excision repair);ko03420(Nucleotide excision repair)
ata-miR164c-3p	rna-TRITD_4Av1G220550	50.5169	0	Inf	up	1.1807e-12	1.71091e-11	yes	GO:0009055(electron transfer activity);GO:0009507(chloroplast);GO:0009536(plastid);GO:0022900(electron transport chain);GO:0046872(metal ion binding);GO:0051537(2 iron, 2 sulfur cluster binding)	ko00195(Photosynthesis)
ata-miR164c-3p	rna-TRITD_4Av1G231730	0	9.0914	-Inf	down	0.0025681	0.00379588	yes	GO:0005737(cytoplasm);GO:0006596(polyamine biosynthetic process);GO:0010487(thermospermine synthase activity)	NA
ata-miR164c-3p	rna-TRITD_4Av1G231730-2	0	54.5484	-Inf	down	1.5155e-13	2.45628e-12	yes	GO:0005737(cytoplasm);GO:0006596(polyamine biosynthetic process);GO:0010487(thermospermine synthase activity)	NA
ata-miR164c-3p	rna-TRITD_4Av1G251400	0	9.0914	-Inf	down	0.0025681	0.00379588	yes	GO:0004722(protein serine/threonine phosphatase activity);GO:0005515(protein binding);GO:0005634(nucleus);GO:0006470(protein dephosphorylation);GO:0009737(response to abscisic acid);GO:0046872(metal ion binding)	ko04016(MAPK signaling pathway - plant);ko04075(Plant hormone signal transduction)
ata-miR164c-3p	rna-TRITD_4Av1G251430	0	9.0914	-Inf	down	0.0025681	0.00379588	yes	GO:0004722(protein serine/threonine phosphatase activity);GO:0005515(protein binding);GO:0005634(nucleus);GO:0005794(Golgi apparatus);GO:0005829(cytosol);GO:0005886(plasma membrane);GO:0006470(protein dephosphorylation);GO:0009414(response to water deprivation);GO:0009658(chloroplast organization);GO:0009737(response to abscisic acid);GO:0009788(negative regulation of abscisic acid-activated sign…	ko04016(MAPK signaling pathway - plant);ko04075(Plant hormone signal transduction)
ata-miR164c-3p	rna-TRITD_4Av1G261440	6.31461	0	Inf	up	0.011975	0.0135276	yes	GO:0005975(carbohydrate metabolic process);GO:0050306(sucrose 1F-fructosyltransferase activity)	NA
ata-miR164c-3p	rna-TRITD_4Av1G261440-4	6.31461	0	Inf	up	0.011975	0.0135276	yes	GO:0005975(carbohydrate metabolic process);GO:0050306(sucrose 1F-fructosyltransferase activity)	NA
ata-miR164c-3p	rna-TRITD_4Bv1G000610	37.8876	9.0914	2.05915	up	2.6533e-05	7.27284e-05	yes	GO:0005634(nucleus);GO:0005737(cytoplasm);GO:0006468(protein phosphorylation);GO:0009231(riboflavin biosynthetic process);GO:0009507(chloroplast);GO:0016787(hydrolase activity);GO:0016791(phosphatase activity);GO:0043621(protein self-association)	NA
ata-miR164c-3p	rna-TRITD_4Bv1G000610-2	31.573	54.5484	-0.788845	down	0.013294	0.0150059	yes	GO:0005634(nucleus);GO:0005737(cytoplasm);GO:0006468(protein phosphorylation);GO:0009231(riboflavin biosynthetic process);GO:0009507(chloroplast);GO:0016787(hydrolase activity);GO:0016791(phosphatase activity);GO:0043621(protein self-association)	NA
ata-miR164c-3p	rna-TRITD_4Bv1G002310-2	0	9.0914	-Inf	down	0.0025681	0.00379588	yes	GO:0000160(phosphorelay signal transduction system);GO:0005634(nucleus);GO:0005737(cytoplasm);GO:0009736(cytokinin-activated signaling pathway);GO:0009927(histidine phosphotransfer kinase activity);GO:0016310(phosphorylation);GO:0043424(protein histidine kinase binding)	ko04075(Plant hormone signal transduction)
ata-miR164c-3p	rna-TRITD_4Bv1G004230	18.9438	27.2742	-0.52581	down	0.22044	0.236843	yes	GO:0000462(maturation of SSU-rRNA from tricistronic rRNA transcript (SSU-rRNA, 5.8S rRNA, LSU-rRNA));GO:0005634(nucleus)	NA
ata-miR164c-3p	rna-TRITD_4Bv1G010950	0	9.0914	-Inf	down	0.0025681	0.00379588	yes	GO:0016787(hydrolase activity)	NA
ata-miR164c-3p	rna-TRITD_4Bv1G010950-2	0	63.6398	-Inf	down	1.4922e-15	3.45075e-14	yes	GO:0016787(hydrolase activity)	NA
ata-miR164c-3p	rna-TRITD_4Bv1G010950-3	0	36.3656	-Inf	down	1.6351e-09	1.27022e-08	yes	GO:0016787(hydrolase activity)	NA
ata-miR164c-3p	rna-TRITD_4Bv1G016970	126.292	45.457	1.47419	up	6.8992e-10	6.88393e-09	yes	GO:0000788(nuclear nucleosome);GO:0003677(DNA binding);GO:0006334(nucleosome assembly)	NA
ata-miR164c-3p	rna-TRITD_4Bv1G029530-2	6.31461	0	Inf	up	0.011975	0.0135276	yes	GO:0003674(molecular_function);GO:0005575(cellular_component);GO:0008150(biological_process)	NA
ata-miR164c-3p	rna-TRITD_4Bv1G036640	94.7191	27.2742	1.79612	up	1.0182e-09	9.32235e-09	yes	GO:0005737(cytoplasm);GO:0030001(metal ion transport);GO:0046914(transition metal ion binding);GO:0046916(cellular transition metal ion homeostasis)	NA
ata-miR164c-3p	rna-TRITD_4Bv1G036640-2	56.8315	9.0914	2.64411	up	4.1044e-09	3.13743e-08	yes	GO:0005737(cytoplasm);GO:0030001(metal ion transport);GO:0046914(transition metal ion binding);GO:0046916(cellular transition metal ion homeostasis)	NA
ata-miR164c-3p	rna-TRITD_4Bv1G052280	0	90.914	-Inf	down	1.4974e-21	7.3903e-20	yes	GO:0046740(transport of virus in host, cell to cell)	NA
ata-miR164c-3p	rna-TRITD_4Bv1G089920	37.8876	18.1828	1.05915	up	0.0084996	0.0123816	yes	NA	NA
ata-miR164c-3p	rna-TRITD_4Bv1G089920-2	31.573	18.1828	0.796118	up	0.057653	0.0632424	yes	NA	NA
ata-miR164c-3p	rna-TRITD_4Bv1G119670	18.9438	9.0914	1.05915	up	0.062776	0.0682496	yes	GO:0000082(G1/S transition of mitotic cell cycle);GO:0005096(GTPase activator activity);GO:0005634(nucleus);GO:0005737(cytoplasm);GO:0005813(centrosome);GO:0006405(RNA export from nucleus);GO:0006511(ubiquitin-dependent protein catabolic process);GO:0006606(protein import into nucleus);GO:0007051(spindle organization);GO:0008536(Ran GTPase binding);GO:0046604(positive regulation of mitotic centro…	NA
ata-miR164c-3p	rna-TRITD_4Bv1G129640	75.7753	81.8226	-0.110773	down	0.62999	0.636459	yes	GO:0009408(response to heat);GO:0042542(response to hydrogen peroxide);GO:0045471(response to ethanol);GO:0046685(response to arsenic-containing substance);GO:0046686(response to cadmium ion);GO:0046688(response to copper ion)	ko04141(Protein processing in endoplasmic reticulum)
ata-miR164c-3p	rna-TRITD_4Bv1G129640-4	56.8315	90.914	-0.677814	down	0.0050459	0.0074453	yes	GO:0009408(response to heat);GO:0042542(response to hydrogen peroxide);GO:0045471(response to ethanol);GO:0046685(response to arsenic-containing substance);GO:0046686(response to cadmium ion);GO:0046688(response to copper ion)	ko04141(Protein processing in endoplasmic reticulum)
ata-miR164c-3p	rna-TRITD_4Bv1G151370	0	9.0914	-Inf	down	0.0025681	0.00379588	yes	GO:0003674(molecular_function);GO:0005575(cellular_component);GO:0009408(response to heat);GO:0009409(response to cold);GO:0009617(response to bacterium);GO:0009738(abscisic acid-activated signaling pathway)	NA
ata-miR164c-3p	rna-TRITD_4Bv1G151370	0	27.2742	-Inf	down	1.7652e-07	9.16894e-07	yes	GO:0003674(molecular_function);GO:0005575(cellular_component);GO:0009408(response to heat);GO:0009409(response to cold);GO:0009617(response to bacterium);GO:0009738(abscisic acid-activated signaling pathway)	NA
ata-miR164c-3p	rna-TRITD_4Bv1G151370-2	18.9438	18.1828	0.059152	up	0.90061	0.901273	yes	GO:0003674(molecular_function);GO:0005575(cellular_component);GO:0009408(response to heat);GO:0009409(response to cold);GO:0009617(response to bacterium);GO:0009738(abscisic acid-activated signaling pathway)	NA
ata-miR164c-3p	rna-TRITD_4Bv1G151370-2	0	27.2742	-Inf	down	1.7652e-07	9.16894e-07	yes	GO:0003674(molecular_function);GO:0005575(cellular_component);GO:0009408(response to heat);GO:0009409(response to cold);GO:0009617(response to bacterium);GO:0009738(abscisic acid-activated signaling pathway)	NA
ata-miR164c-3p	rna-TRITD_4Bv1G151370-3	0	18.1828	-Inf	down	2.0066e-05	5.53641e-05	yes	GO:0003674(molecular_function);GO:0005575(cellular_component);GO:0009408(response to heat);GO:0009409(response to cold);GO:0009617(response to bacterium);GO:0009738(abscisic acid-activated signaling pathway)	NA
ata-miR164c-3p	rna-TRITD_4Bv1G151370-3	6.31461	36.3656	-2.52581	down	4.2265e-06	1.81779e-05	yes	GO:0003674(molecular_function);GO:0005575(cellular_component);GO:0009408(response to heat);GO:0009409(response to cold);GO:0009617(response to bacterium);GO:0009738(abscisic acid-activated signaling pathway)	NA
ata-miR164c-3p	rna-TRITD_4Bv1G151370-4	0	27.2742	-Inf	down	1.7652e-07	9.16894e-07	yes	GO:0003674(molecular_function);GO:0005575(cellular_component);GO:0009408(response to heat);GO:0009409(response to cold);GO:0009617(response to bacterium);GO:0009738(abscisic acid-activated signaling pathway)	NA
ata-miR164c-3p	rna-TRITD_4Bv1G151370-5	12.6292	18.1828	-0.52581	down	0.31707	0.336202	yes	GO:0003674(molecular_function);GO:0005575(cellular_component);GO:0009408(response to heat);GO:0009409(response to cold);GO:0009617(response to bacterium);GO:0009738(abscisic acid-activated signaling pathway)	NA
ata-miR164c-3p	rna-TRITD_4Bv1G151370-5	25.2584	0	Inf	up	5.0132e-07	2.24011e-06	yes	GO:0003674(molecular_function);GO:0005575(cellular_component);GO:0009408(response to heat);GO:0009409(response to cold);GO:0009617(response to bacterium);GO:0009738(abscisic acid-activated signaling pathway)	NA
ata-miR164c-3p	rna-TRITD_4Bv1G151370-6	6.31461	18.1828	-1.52581	down	0.01649	0.0183403	yes	GO:0003674(molecular_function);GO:0005575(cellular_component);GO:0009408(response to heat);GO:0009409(response to cold);GO:0009617(response to bacterium);GO:0009738(abscisic acid-activated signaling pathway)	NA
ata-miR164c-3p	rna-TRITD_4Bv1G151370-7	12.6292	18.1828	-0.52581	down	0.31707	0.336202	yes	GO:0003674(molecular_function);GO:0005575(cellular_component);GO:0009408(response to heat);GO:0009409(response to cold);GO:0009617(response to bacterium);GO:0009738(abscisic acid-activated signaling pathway)	NA
ata-miR164c-3p	rna-TRITD_4Bv1G151370-8	6.31461	9.0914	-0.52581	down	0.47928	0.486414	yes	GO:0003674(molecular_function);GO:0005575(cellular_component);GO:0009408(response to heat);GO:0009409(response to cold);GO:0009617(response to bacterium);GO:0009738(abscisic acid-activated signaling pathway)	NA
ata-miR164c-3p	rna-TRITD_4Bv1G151370-9	0	27.2742	-Inf	down	1.7652e-07	9.16894e-07	yes	GO:0003674(molecular_function);GO:0005575(cellular_component);GO:0009408(response to heat);GO:0009409(response to cold);GO:0009617(response to bacterium);GO:0009738(abscisic acid-activated signaling pathway)	NA
ata-miR164c-3p	rna-TRITD_4Bv1G151370-9	6.31461	9.0914	-0.52581	down	0.47928	0.486414	yes	GO:0003674(molecular_function);GO:0005575(cellular_component);GO:0009408(response to heat);GO:0009409(response to cold);GO:0009617(response to bacterium);GO:0009738(abscisic acid-activated signaling pathway)	NA
ata-miR164c-3p	rna-TRITD_4Bv1G151570-2	0	9.0914	-Inf	down	0.0025681	0.00379588	yes	GO:0004825(methionine-tRNA ligase activity);GO:0005829(cytosol);GO:0006431(methionyl-tRNA aminoacylation)	ko00450(Selenocompound metabolism);ko00970(Aminoacyl-tRNA biosynthesis)
ata-miR164c-3p	rna-TRITD_4Bv1G154870	18.9438	18.1828	0.059152	up	0.90061	0.901273	yes	GO:0000209(protein polyubiquitination);GO:0003755(peptidyl-prolyl cis-trans isomerase activity);GO:0005634(nucleus);GO:0034450(ubiquitin-ubiquitin ligase activity)	ko04120(Ubiquitin mediated proteolysis)
ata-miR164c-3p	rna-TRITD_4Bv1G186730	6.31461	0	Inf	up	0.011975	0.0135276	yes	GO:0003674(molecular_function);GO:0005575(cellular_component);GO:0008150(biological_process);GO:0009570(chloroplast stroma);GO:0043036(starch grain);GO:2000904(regulation of starch metabolic process);GO:2001070(starch binding)	NA
ata-miR164c-3p	rna-TRITD_4Bv1G186730-2	6.31461	0	Inf	up	0.011975	0.0135276	yes	GO:0003674(molecular_function);GO:0005575(cellular_component);GO:0008150(biological_process);GO:0009570(chloroplast stroma);GO:0043036(starch grain);GO:2000904(regulation of starch metabolic process);GO:2001070(starch binding)	NA
ata-miR164c-3p	rna-TRITD_4Bv1G186730-4	6.31461	0	Inf	up	0.011975	0.0135276	yes	GO:0003674(molecular_function);GO:0005575(cellular_component);GO:0008150(biological_process);GO:0009570(chloroplast stroma);GO:0043036(starch grain);GO:2000904(regulation of starch metabolic process);GO:2001070(starch binding)	NA
ata-miR164c-3p	rna-TRITD_4Bv1G194700	0	45.457	-Inf	down	1.5594e-11	1.86907e-10	yes	GO:0003674(molecular_function);GO:0005634(nucleus);GO:0005829(cytosol);GO:0005854(nascent polypeptide-associated complex);GO:0015031(protein transport)	NA
ata-miR164c-3p	rna-TRITD_4Bv1G194700-2	0	9.0914	-Inf	down	0.0025681	0.00379588	yes	GO:0003674(molecular_function);GO:0005634(nucleus);GO:0005829(cytosol);GO:0005854(nascent polypeptide-associated complex);GO:0015031(protein transport)	NA
ata-miR164c-3p	rna-TRITD_4Bv1G194730	12.6292	0	Inf	up	0.00037975	0.000807887	yes	GO:0004601(peroxidase activity);GO:0009505(plant-type cell wall);GO:0009664(plant-type cell wall organization)	ko00940(Phenylpropanoid biosynthesis)
ata-miR164c-3p	rna-TRITD_4Bv1G194730-2	12.6292	0	Inf	up	0.00037975	0.000807887	yes	GO:0004601(peroxidase activity);GO:0009505(plant-type cell wall);GO:0009664(plant-type cell wall organization)	ko00940(Phenylpropanoid biosynthesis)
ata-miR164c-3p	rna-TRITD_4Bv1G194730-3	18.9438	0	Inf	up	1.3461e-05	4.73239e-05	yes	GO:0004601(peroxidase activity);GO:0009505(plant-type cell wall);GO:0009664(plant-type cell wall organization)	ko00940(Phenylpropanoid biosynthesis)
ata-miR164c-3p	rna-TRITD_4Bv1G194730-4	12.6292	0	Inf	up	0.00037975	0.000807887	yes	GO:0004601(peroxidase activity);GO:0009505(plant-type cell wall);GO:0009664(plant-type cell wall organization)	ko00940(Phenylpropanoid biosynthesis)
ata-miR164c-3p	rna-TRITD_4Bv1G202380-5	12.6292	0	Inf	up	0.00037975	0.000807887	yes	GO:0051213(dioxygenase activity)	ko00941(Flavonoid biosynthesis);ko00940(Phenylpropanoid biosynthesis);ko00904(Diterpenoid biosynthesis)
ata-miR164c-3p	rna-TRITD_4Bv1G202380-6	25.2584	0	Inf	up	5.0132e-07	2.24011e-06	yes	GO:0051213(dioxygenase activity)	ko00941(Flavonoid biosynthesis);ko00940(Phenylpropanoid biosynthesis);ko00904(Diterpenoid biosynthesis)
ata-miR164c-3p	rna-TRITD_4Bv1G202380-7	37.8876	0	Inf	up	7.4911e-10	6.88393e-09	yes	GO:0051213(dioxygenase activity)	ko00941(Flavonoid biosynthesis);ko00940(Phenylpropanoid biosynthesis);ko00904(Diterpenoid biosynthesis)
ata-miR164c-3p	rna-TRITD_4Bv1G206330	25.2584	127.28	-2.33317	down	1.4479e-16	3.87572e-15	yes	GO:0005737(cytoplasm);GO:0030001(metal ion transport);GO:0046914(transition metal ion binding);GO:0046916(cellular transition metal ion homeostasis)	ko00010(Glycolysis / Gluconeogenesis);ko00030(Pentose phosphate pathway);ko00051(Fructose and mannose metabolism);ko00710(Carbon fixation in photosynthetic organisms)
ata-miR164c-3p	rna-TRITD_5Av1G004230	0	45.457	-Inf	down	1.5594e-11	1.86907e-10	yes	GO:0003674(molecular_function);GO:0005575(cellular_component);GO:0008150(biological_process)	NA
ata-miR164c-3p	rna-TRITD_5Av1G090500	6.31461	0	Inf	up	0.011975	0.0135276	yes	GO:0000139(Golgi membrane);GO:0005794(Golgi apparatus);GO:0006486(protein glycosylation);GO:0016021(integral component of membrane);GO:0016757(transferase activity, transferring glycosyl groups);GO:0032580(Golgi cisterna membrane)	NA
ata-miR164c-3p	rna-TRITD_5Av1G090500-2	12.6292	0	Inf	up	0.00037975	0.000807887	yes	GO:0000139(Golgi membrane);GO:0005794(Golgi apparatus);GO:0006486(protein glycosylation);GO:0016021(integral component of membrane);GO:0016757(transferase activity, transferring glycosyl groups);GO:0032580(Golgi cisterna membrane)	NA
ata-miR164c-3p	rna-TRITD_5Av1G100320	88.4045	0	Inf	up	5.3244e-21	2.44742e-19	yes	GO:0004497(monooxygenase activity);GO:0007275(multicellular organism development);GO:0010268(brassinosteroid homeostasis);GO:0016125(sterol metabolic process);GO:0016132(brassinosteroid biosynthetic process)	ko00905(Brassinosteroid biosynthesis)
ata-miR164c-3p	rna-TRITD_5Av1G102090	0	36.3656	-Inf	down	1.6351e-09	1.27022e-08	yes	GO:0005737(cytoplasm);GO:0030001(metal ion transport);GO:0046914(transition metal ion binding);GO:0046916(cellular transition metal ion homeostasis)	NA
ata-miR164c-3p	rna-TRITD_5Av1G102090-4	0	36.3656	-Inf	down	1.6351e-09	1.27022e-08	yes	GO:0005737(cytoplasm);GO:0030001(metal ion transport);GO:0046914(transition metal ion binding);GO:0046916(cellular transition metal ion homeostasis)	NA
ata-miR164c-3p	rna-TRITD_5Av1G102090-5	0	9.0914	-Inf	down	0.0025681	0.00379588	yes	GO:0005737(cytoplasm);GO:0030001(metal ion transport);GO:0046914(transition metal ion binding);GO:0046916(cellular transition metal ion homeostasis)	NA
ata-miR164c-3p	rna-TRITD_5Av1G109300-3	6.31461	0	Inf	up	0.011975	0.0135276	yes	GO:0003677(DNA binding);GO:0003723(RNA binding);GO:0003729(mRNA binding);GO:0004518(nuclease activity);GO:0005575(cellular_component);GO:0008150(biological_process);GO:0046872(metal ion binding)	NA
ata-miR164c-3p	rna-TRITD_5Av1G138870	31.573	9.0914	1.79612	up	0.00042263	0.000893013	yes	GO:0000166(nucleotide binding);GO:0005737(cytoplasm);GO:0005829(cytosol);GO:0008150(biological_process);GO:0080008(Cul4-RING E3 ubiquitin ligase complex)	ko03013(RNA transport)
ata-miR164c-3p	rna-TRITD_5Av1G138890	0	45.457	-Inf	down	1.5594e-11	1.86907e-10	yes	GO:0004842(ubiquitin-protein transferase activity);GO:0005737(cytoplasm);GO:0009966(regulation of signal transduction)	NA
ata-miR164c-3p	rna-TRITD_5Av1G148370	0	54.5484	-Inf	down	1.5155e-13	2.45628e-12	yes	GO:0003682(chromatin binding);GO:0005634(nucleus);GO:0005731(nucleolus organizer region);GO:0007219(Notch signaling pathway);GO:0044030(regulation of DNA methylation);GO:0045892(negative regulation of transcription, DNA-templated);GO:2000232(regulation of rRNA processing)	NA
ata-miR164c-3p	rna-TRITD_5Av1G157030	18.9438	0	Inf	up	1.3461e-05	4.73239e-05	yes	GO:0000427(plastid-encoded plastid RNA polymerase complex);GO:0005515(protein binding);GO:0006351(transcription, DNA-templated);GO:0006355(regulation of transcription, DNA-templated);GO:0009408(response to heat);GO:0009416(response to light stimulus);GO:0009507(chloroplast);GO:0009644(response to high light intensity);GO:0009658(chloroplast organization);GO:0042542(response to hydrogen peroxide);…	ko04141(Protein processing in endoplasmic reticulum)
ata-miR164c-3p	rna-TRITD_5Av1G157030	12.6292	0	Inf	up	0.00037975	0.000807887	yes	GO:0000427(plastid-encoded plastid RNA polymerase complex);GO:0005515(protein binding);GO:0006351(transcription, DNA-templated);GO:0006355(regulation of transcription, DNA-templated);GO:0009408(response to heat);GO:0009416(response to light stimulus);GO:0009507(chloroplast);GO:0009644(response to high light intensity);GO:0009658(chloroplast organization);GO:0042542(response to hydrogen peroxide);…	ko04141(Protein processing in endoplasmic reticulum)
ata-miR164c-3p	rna-TRITD_5Av1G157030-2	44.2022	18.1828	1.28154	up	0.00098664	0.00205925	yes	GO:0000427(plastid-encoded plastid RNA polymerase complex);GO:0005515(protein binding);GO:0006351(transcription, DNA-templated);GO:0006355(regulation of transcription, DNA-templated);GO:0009408(response to heat);GO:0009416(response to light stimulus);GO:0009507(chloroplast);GO:0009644(response to high light intensity);GO:0009658(chloroplast organization);GO:0042542(response to hydrogen peroxide);…	ko04141(Protein processing in endoplasmic reticulum)
ata-miR164c-3p	rna-TRITD_5Av1G192840	0	9.0914	-Inf	down	0.0025681	0.00379588	yes	GO:0003674(molecular_function);GO:0005634(nucleus);GO:0008150(biological_process)	NA
ata-miR164c-3p	rna-TRITD_5Av1G198260	18.9438	0	Inf	up	1.3461e-05	4.73239e-05	yes	GO:0005634(nucleus);GO:0005524(ATP binding);GO:0005618(cell wall);GO:0005730(nucleolus);GO:0005737(cytoplasm);GO:0005829(cytosol);GO:0005886(plasma membrane);GO:0006457(protein folding);GO:0009408(response to heat);GO:0009506(plasmodesma);GO:0009651(response to salt stress);GO:0009911(positive regulation of flower development);GO:0031072(heat shock protein binding);GO:0043462(regulation of ATPase…	ko04141(Protein processing in endoplasmic reticulum)
ata-miR164c-3p	rna-TRITD_5Av1G198260-2	0	9.0914	-Inf	down	0.0025681	0.00379588	yes	GO:0005634(nucleus);GO:0005524(ATP binding);GO:0005618(cell wall);GO:0005730(nucleolus);GO:0005737(cytoplasm);GO:0005829(cytosol);GO:0005886(plasma membrane);GO:0006457(protein folding);GO:0009408(response to heat);GO:0009506(plasmodesma);GO:0009651(response to salt stress);GO:0009911(positive regulation of flower development);GO:0031072(heat shock protein binding);GO:0043462(regulation of ATPase…	ko04141(Protein processing in endoplasmic reticulum)
ata-miR164c-3p	rna-TRITD_5Av1G198260-4	18.9438	0	Inf	up	1.3461e-05	4.73239e-05	yes	GO:0005634(nucleus);GO:0005524(ATP binding);GO:0005618(cell wall);GO:0005730(nucleolus);GO:0005737(cytoplasm);GO:0005829(cytosol);GO:0005886(plasma membrane);GO:0006457(protein folding);GO:0009408(response to heat);GO:0009506(plasmodesma);GO:0009651(response to salt stress);GO:0009911(positive regulation of flower development);GO:0031072(heat shock protein binding);GO:0043462(regulation of ATPase…	ko04141(Protein processing in endoplasmic reticulum)
ata-miR164c-3p	rna-TRITD_5Av1G198260-4	0	9.0914	-Inf	down	0.0025681	0.00379588	yes	GO:0005634(nucleus);GO:0005524(ATP binding);GO:0005618(cell wall);GO:0005730(nucleolus);GO:0005737(cytoplasm);GO:0005829(cytosol);GO:0005886(plasma membrane);GO:0006457(protein folding);GO:0009408(response to heat);GO:0009506(plasmodesma);GO:0009651(response to salt stress);GO:0009911(positive regulation of flower development);GO:0031072(heat shock protein binding);GO:0043462(regulation of ATPase…	ko04141(Protein processing in endoplasmic reticulum)
ata-miR164c-3p	rna-TRITD_5Av1G198260-5	6.31461	0	Inf	up	0.011975	0.0135276	yes	GO:0005634(nucleus);GO:0005524(ATP binding);GO:0005618(cell wall);GO:0005730(nucleolus);GO:0005737(cytoplasm);GO:0005829(cytosol);GO:0005886(plasma membrane);GO:0006457(protein folding);GO:0009408(response to heat);GO:0009506(plasmodesma);GO:0009651(response to salt stress);GO:0009911(positive regulation of flower development);GO:0031072(heat shock protein binding);GO:0043462(regulation of ATPase…	ko04141(Protein processing in endoplasmic reticulum)
ata-miR164c-3p	rna-TRITD_5Av1G198260-5	0	9.0914	-Inf	down	0.0025681	0.00379588	yes	GO:0005634(nucleus);GO:0005524(ATP binding);GO:0005618(cell wall);GO:0005730(nucleolus);GO:0005737(cytoplasm);GO:0005829(cytosol);GO:0005886(plasma membrane);GO:0006457(protein folding);GO:0009408(response to heat);GO:0009506(plasmodesma);GO:0009651(response to salt stress);GO:0009911(positive regulation of flower development);GO:0031072(heat shock protein binding);GO:0043462(regulation of ATPase…	ko04141(Protein processing in endoplasmic reticulum)
ata-miR164c-3p	rna-TRITD_5Av1G198260-6	0	9.0914	-Inf	down	0.0025681	0.00379588	yes	GO:0005634(nucleus);GO:0005524(ATP binding);GO:0005618(cell wall);GO:0005730(nucleolus);GO:0005737(cytoplasm);GO:0005829(cytosol);GO:0005886(plasma membrane);GO:0006457(protein folding);GO:0009408(response to heat);GO:0009506(plasmodesma);GO:0009651(response to salt stress);GO:0009911(positive regulation of flower development);GO:0031072(heat shock protein binding);GO:0043462(regulation of ATPase…	ko04141(Protein processing in endoplasmic reticulum)
ata-miR164c-3p	rna-TRITD_5Av1G198260-7	0	9.0914	-Inf	down	0.0025681	0.00379588	yes	GO:0005634(nucleus);GO:0005524(ATP binding);GO:0005618(cell wall);GO:0005730(nucleolus);GO:0005737(cytoplasm);GO:0005829(cytosol);GO:0005886(plasma membrane);GO:0006457(protein folding);GO:0009408(response to heat);GO:0009506(plasmodesma);GO:0009651(response to salt stress);GO:0009911(positive regulation of flower development);GO:0031072(heat shock protein binding);GO:0043462(regulation of ATPase…	ko04141(Protein processing in endoplasmic reticulum)
ata-miR164c-3p	rna-TRITD_5Av1G198260-8	0	9.0914	-Inf	down	0.0025681	0.00379588	yes	GO:0005634(nucleus);GO:0005524(ATP binding);GO:0005618(cell wall);GO:0005730(nucleolus);GO:0005737(cytoplasm);GO:0005829(cytosol);GO:0005886(plasma membrane);GO:0006457(protein folding);GO:0009408(response to heat);GO:0009506(plasmodesma);GO:0009651(response to salt stress);GO:0009911(positive regulation of flower development);GO:0031072(heat shock protein binding);GO:0043462(regulation of ATPase…	ko04141(Protein processing in endoplasmic reticulum)
ata-miR164c-3p	rna-TRITD_5Av1G198260-8	6.31461	0	Inf	up	0.011975	0.0135276	yes	GO:0005634(nucleus);GO:0005524(ATP binding);GO:0005618(cell wall);GO:0005730(nucleolus);GO:0005737(cytoplasm);GO:0005829(cytosol);GO:0005886(plasma membrane);GO:0006457(protein folding);GO:0009408(response to heat);GO:0009506(plasmodesma);GO:0009651(response to salt stress);GO:0009911(positive regulation of flower development);GO:0031072(heat shock protein binding);GO:0043462(regulation of ATPase…	ko04141(Protein processing in endoplasmic reticulum)
ata-miR164c-3p	rna-TRITD_5Av1G203460-6	6.31461	0	Inf	up	0.011975	0.0135276	yes	GO:0003723(RNA binding);GO:0003729(mRNA binding);GO:0005515(protein binding);GO:0005634(nucleus);GO:0005737(cytoplasm);GO:0005829(cytosol)	NA
ata-miR164c-3p	rna-TRITD_5Av1G209390-2	12.6292	0	Inf	up	0.00037975	0.000807887	yes	GO:0005737(cytoplasm);GO:0005777(peroxisome);GO:0006097(glyoxylate cycle);GO:0006099(tricarboxylic acid cycle);GO:0006108(malate metabolic process);GO:0009507(chloroplast);GO:0016615(malate dehydrogenase activity);GO:0030060(L-malate dehydrogenase activity);GO:0031998(regulation of fatty acid beta-oxidation);GO:0080093(regulation of photorespiration)	ko00020(Citrate cycle (TCA cycle));ko00620(Pyruvate metabolism);ko00630(Glyoxylate and dicarboxylate metabolism);ko00710(Carbon fixation in photosynthetic organisms);ko00270(Cysteine and methionine metabolism)
ata-miR164c-3p	rna-TRITD_5Av1G209390-4	6.31461	0	Inf	up	0.011975	0.0135276	yes	GO:0005737(cytoplasm);GO:0005777(peroxisome);GO:0006097(glyoxylate cycle);GO:0006099(tricarboxylic acid cycle);GO:0006108(malate metabolic process);GO:0009507(chloroplast);GO:0016615(malate dehydrogenase activity);GO:0030060(L-malate dehydrogenase activity);GO:0031998(regulation of fatty acid beta-oxidation);GO:0080093(regulation of photorespiration)	ko00020(Citrate cycle (TCA cycle));ko00620(Pyruvate metabolism);ko00630(Glyoxylate and dicarboxylate metabolism);ko00710(Carbon fixation in photosynthetic organisms);ko00270(Cysteine and methionine metabolism)
ata-miR164c-3p	rna-TRITD_5Av1G228470	6.31461	36.3656	-2.52581	down	4.2265e-06	1.81779e-05	yes	GO:0003677(DNA binding);GO:0005737(cytoplasm);GO:0008150(biological_process)	NA
ata-miR164c-3p	rna-TRITD_5Av1G228470-2	6.31461	0	Inf	up	0.011975	0.0135276	yes	GO:0003677(DNA binding);GO:0005737(cytoplasm);GO:0008150(biological_process)	NA
ata-miR164c-3p	rna-TRITD_5Av1G228470-4	6.31461	9.0914	-0.52581	down	0.47928	0.486414	yes	GO:0003677(DNA binding);GO:0005737(cytoplasm);GO:0008150(biological_process)	NA
ata-miR164c-3p	rna-TRITD_5Av1G228470-5	12.6292	0	Inf	up	0.00037975	0.000807887	yes	GO:0003677(DNA binding);GO:0005737(cytoplasm);GO:0008150(biological_process)	NA
ata-miR164c-3p	rna-TRITD_5Av1G240040	6.31461	0	Inf	up	0.011975	0.0135276	yes	GO:0009505(plant-type cell wall);GO:0009506(plasmodesma);GO:0016020(membrane)	NA
ata-miR164c-3p	rna-TRITD_5Av1G240040-2	6.31461	0	Inf	up	0.011975	0.0135276	yes	GO:0009505(plant-type cell wall);GO:0009506(plasmodesma);GO:0016020(membrane)	NA
ata-miR164c-3p	rna-TRITD_5Av1G255420-6	6.31461	0	Inf	up	0.011975	0.0135276	yes	GO:0005515(protein binding);GO:0005516(calmodulin binding);GO:0005634(nucleus);GO:0006457(protein folding);GO:0006914(autophagy);GO:0009408(response to heat);GO:0009409(response to cold);GO:0009506(plasmodesma);GO:0009644(response to high light intensity);GO:0009817(defense response to fungus, incompatible interaction);GO:0010228(vegetative to reproductive phase transition of meristem);GO:0010508…	NA
ata-miR164c-3p	rna-TRITD_5Bv1G028280	31.573	0	Inf	up	1.9203e-08	1.26748e-07	yes	GO:0005886(plasma membrane);GO:0006810(transport);GO:0022857(transmembrane transporter activity)	NA
ata-miR164c-3p	rna-TRITD_5Bv1G039950-14	6.31461	0	Inf	up	0.011975	0.0135276	yes	GO:0005524(ATP binding);GO:0005618(cell wall);GO:0005634(nucleus);GO:0005739(mitochondrion);GO:0005774(vacuolar membrane);GO:0005794(Golgi apparatus);GO:0005829(cytosol);GO:0005886(plasma membrane);GO:0006351(transcription, DNA-templated);GO:0006355(regulation of transcription, DNA-templated);GO:0006457(protein folding);GO:0006986(response to unfolded protein);GO:0009266(response to temperature s…	ko03040(Spliceosome);ko04141(Protein processing in endoplasmic reticulum);ko04144(Endocytosis)
ata-miR164c-3p	rna-TRITD_5Bv1G039950-2	12.6292	0	Inf	up	0.00037975	0.000807887	yes	GO:0005524(ATP binding);GO:0005618(cell wall);GO:0005634(nucleus);GO:0005739(mitochondrion);GO:0005774(vacuolar membrane);GO:0005794(Golgi apparatus);GO:0005829(cytosol);GO:0005886(plasma membrane);GO:0006351(transcription, DNA-templated);GO:0006355(regulation of transcription, DNA-templated);GO:0006457(protein folding);GO:0006986(response to unfolded protein);GO:0009266(response to temperature s…	ko03040(Spliceosome);ko04141(Protein processing in endoplasmic reticulum);ko04144(Endocytosis)
ata-miR164c-3p	rna-TRITD_5Bv1G039950-3	12.6292	0	Inf	up	0.00037975	0.000807887	yes	GO:0005524(ATP binding);GO:0005618(cell wall);GO:0005634(nucleus);GO:0005739(mitochondrion);GO:0005774(vacuolar membrane);GO:0005794(Golgi apparatus);GO:0005829(cytosol);GO:0005886(plasma membrane);GO:0006351(transcription, DNA-templated);GO:0006355(regulation of transcription, DNA-templated);GO:0006457(protein folding);GO:0006986(response to unfolded protein);GO:0009266(response to temperature s…	ko03040(Spliceosome);ko04141(Protein processing in endoplasmic reticulum);ko04144(Endocytosis)
ata-miR164c-3p	rna-TRITD_5Bv1G039950-4	6.31461	0	Inf	up	0.011975	0.0135276	yes	GO:0005524(ATP binding);GO:0005618(cell wall);GO:0005634(nucleus);GO:0005739(mitochondrion);GO:0005774(vacuolar membrane);GO:0005794(Golgi apparatus);GO:0005829(cytosol);GO:0005886(plasma membrane);GO:0006351(transcription, DNA-templated);GO:0006355(regulation of transcription, DNA-templated);GO:0006457(protein folding);GO:0006986(response to unfolded protein);GO:0009266(response to temperature s…	ko03040(Spliceosome);ko04141(Protein processing in endoplasmic reticulum);ko04144(Endocytosis)
ata-miR164c-3p	rna-TRITD_5Bv1G039950-5	12.6292	0	Inf	up	0.00037975	0.000807887	yes	GO:0005524(ATP binding);GO:0005618(cell wall);GO:0005634(nucleus);GO:0005739(mitochondrion);GO:0005774(vacuolar membrane);GO:0005794(Golgi apparatus);GO:0005829(cytosol);GO:0005886(plasma membrane);GO:0006351(transcription, DNA-templated);GO:0006355(regulation of transcription, DNA-templated);GO:0006457(protein folding);GO:0006986(response to unfolded protein);GO:0009266(response to temperature s…	ko03040(Spliceosome);ko04141(Protein processing in endoplasmic reticulum);ko04144(Endocytosis)
ata-miR164c-3p	rna-TRITD_5Bv1G070680-2	6.31461	0	Inf	up	0.011975	0.0135276	yes	GO:0000139(Golgi membrane);GO:0005794(Golgi apparatus);GO:0006486(protein glycosylation);GO:0016021(integral component of membrane);GO:0016757(transferase activity, transferring glycosyl groups);GO:0032580(Golgi cisterna membrane)	NA
ata-miR164c-3p	rna-TRITD_5Bv1G070680-4	6.31461	0	Inf	up	0.011975	0.0135276	yes	GO:0000139(Golgi membrane);GO:0005794(Golgi apparatus);GO:0006486(protein glycosylation);GO:0016021(integral component of membrane);GO:0016757(transferase activity, transferring glycosyl groups);GO:0032580(Golgi cisterna membrane)	NA
ata-miR164c-3p	rna-TRITD_5Bv1G084160	0	27.2742	-Inf	down	1.7652e-07	9.16894e-07	yes	GO:0004497(monooxygenase activity);GO:0007275(multicellular organism development);GO:0010268(brassinosteroid homeostasis);GO:0016125(sterol metabolic process);GO:0016132(brassinosteroid biosynthetic process)	ko00905(Brassinosteroid biosynthesis)
ata-miR164c-3p	rna-TRITD_5Bv1G084160-2	0	36.3656	-Inf	down	1.6351e-09	1.27022e-08	yes	GO:0004497(monooxygenase activity);GO:0007275(multicellular organism development);GO:0010268(brassinosteroid homeostasis);GO:0016125(sterol metabolic process);GO:0016132(brassinosteroid biosynthetic process)	ko00905(Brassinosteroid biosynthesis)
ata-miR164c-3p	rna-TRITD_5Bv1G085810	12.6292	154.554	-3.61327	down	4.9355e-28	4.9535e-26	yes	GO:0004198(calcium-dependent cysteine-type endopeptidase activity);GO:0005737(cytoplasm);GO:0006508(proteolysis)	ko04626(Plant-pathogen interaction)
ata-miR164c-3p	rna-TRITD_5Bv1G085810-2	37.8876	81.8226	-1.11077	down	5.9277e-05	0.000160938	yes	GO:0004198(calcium-dependent cysteine-type endopeptidase activity);GO:0005737(cytoplasm);GO:0006508(proteolysis)	ko04626(Plant-pathogen interaction)
ata-miR164c-3p	rna-TRITD_5Bv1G086540	0	9.0914	-Inf	down	0.0025681	0.00379588	yes	GO:0030490(maturation of SSU-rRNA);GO:0032040(small-subunit processome);GO:0034457(Mpp10 complex)	ko03008(Ribosome biogenesis in eukaryotes)
ata-miR164c-3p	rna-TRITD_5Bv1G086540-2	0	9.0914	-Inf	down	0.0025681	0.00379588	yes	GO:0030490(maturation of SSU-rRNA);GO:0032040(small-subunit processome);GO:0034457(Mpp10 complex)	ko03008(Ribosome biogenesis in eukaryotes)
ata-miR164c-3p	rna-TRITD_5Bv1G086540-3	0	18.1828	-Inf	down	2.0066e-05	5.53641e-05	yes	GO:0030490(maturation of SSU-rRNA);GO:0032040(small-subunit processome);GO:0034457(Mpp10 complex)	ko03008(Ribosome biogenesis in eukaryotes)
ata-miR164c-3p	rna-TRITD_5Bv1G091100-2	6.31461	0	Inf	up	0.011975	0.0135276	yes	GO:0003677(DNA binding);GO:0003723(RNA binding);GO:0003729(mRNA binding);GO:0004518(nuclease activity);GO:0005575(cellular_component);GO:0008150(biological_process);GO:0046872(metal ion binding)	NA
ata-miR164c-3p	rna-TRITD_5Bv1G091100-7	6.31461	0	Inf	up	0.011975	0.0135276	yes	GO:0003677(DNA binding);GO:0003723(RNA binding);GO:0003729(mRNA binding);GO:0004518(nuclease activity);GO:0005575(cellular_component);GO:0008150(biological_process);GO:0046872(metal ion binding)	NA
ata-miR164c-3p	rna-TRITD_5Bv1G118790	0	45.457	-Inf	down	1.5594e-11	1.86907e-10	yes	GO:0000166(nucleotide binding);GO:0005737(cytoplasm);GO:0005829(cytosol);GO:0008150(biological_process);GO:0080008(Cul4-RING E3 ubiquitin ligase complex)	ko03013(RNA transport)
ata-miR164c-3p	rna-TRITD_5Bv1G123710	0	18.1828	-Inf	down	2.0066e-05	5.53641e-05	yes	GO:0003825(alpha,alpha-trehalose-phosphate synthase (UDP-forming) activity);GO:0004805(trehalose-phosphatase activity);GO:0005737(cytoplasm);GO:0005739(mitochondrion);GO:0005992(trehalose biosynthetic process);GO:0016757(transferase activity, transferring glycosyl groups);GO:0070413(trehalose metabolism in response to stress)	ko00500(Starch and sucrose metabolism)
ata-miR164c-3p	rna-TRITD_5Bv1G123710-14	0	18.1828	-Inf	down	2.0066e-05	5.53641e-05	yes	GO:0003825(alpha,alpha-trehalose-phosphate synthase (UDP-forming) activity);GO:0004805(trehalose-phosphatase activity);GO:0005737(cytoplasm);GO:0005739(mitochondrion);GO:0005992(trehalose biosynthetic process);GO:0016757(transferase activity, transferring glycosyl groups);GO:0070413(trehalose metabolism in response to stress)	ko00500(Starch and sucrose metabolism)
ata-miR164c-3p	rna-TRITD_5Bv1G123710-15	0	18.1828	-Inf	down	2.0066e-05	5.53641e-05	yes	GO:0003825(alpha,alpha-trehalose-phosphate synthase (UDP-forming) activity);GO:0004805(trehalose-phosphatase activity);GO:0005737(cytoplasm);GO:0005739(mitochondrion);GO:0005992(trehalose biosynthetic process);GO:0016757(transferase activity, transferring glycosyl groups);GO:0070413(trehalose metabolism in response to stress)	ko00500(Starch and sucrose metabolism)
ata-miR164c-3p	rna-TRITD_5Bv1G123710-16	0	18.1828	-Inf	down	2.0066e-05	5.53641e-05	yes	GO:0003825(alpha,alpha-trehalose-phosphate synthase (UDP-forming) activity);GO:0004805(trehalose-phosphatase activity);GO:0005737(cytoplasm);GO:0005739(mitochondrion);GO:0005992(trehalose biosynthetic process);GO:0016757(transferase activity, transferring glycosyl groups);GO:0070413(trehalose metabolism in response to stress)	ko00500(Starch and sucrose metabolism)
ata-miR164c-3p	rna-TRITD_5Bv1G123710-2	0	27.2742	-Inf	down	1.7652e-07	9.16894e-07	yes	GO:0003825(alpha,alpha-trehalose-phosphate synthase (UDP-forming) activity);GO:0004805(trehalose-phosphatase activity);GO:0005737(cytoplasm);GO:0005739(mitochondrion);GO:0005992(trehalose biosynthetic process);GO:0016757(transferase activity, transferring glycosyl groups);GO:0070413(trehalose metabolism in response to stress)	ko00500(Starch and sucrose metabolism)
ata-miR164c-3p	rna-TRITD_5Bv1G123710-3	0	9.0914	-Inf	down	0.0025681	0.00379588	yes	GO:0003825(alpha,alpha-trehalose-phosphate synthase (UDP-forming) activity);GO:0004805(trehalose-phosphatase activity);GO:0005737(cytoplasm);GO:0005739(mitochondrion);GO:0005992(trehalose biosynthetic process);GO:0016757(transferase activity, transferring glycosyl groups);GO:0070413(trehalose metabolism in response to stress)	ko00500(Starch and sucrose metabolism)
ata-miR164c-3p	rna-TRITD_5Bv1G123710-4	0	18.1828	-Inf	down	2.0066e-05	5.53641e-05	yes	GO:0003825(alpha,alpha-trehalose-phosphate synthase (UDP-forming) activity);GO:0004805(trehalose-phosphatase activity);GO:0005737(cytoplasm);GO:0005739(mitochondrion);GO:0005992(trehalose biosynthetic process);GO:0016757(transferase activity, transferring glycosyl groups);GO:0070413(trehalose metabolism in response to stress)	ko00500(Starch and sucrose metabolism)
ata-miR164c-3p	rna-TRITD_5Bv1G123710-5	0	9.0914	-Inf	down	0.0025681	0.00379588	yes	GO:0003825(alpha,alpha-trehalose-phosphate synthase (UDP-forming) activity);GO:0004805(trehalose-phosphatase activity);GO:0005737(cytoplasm);GO:0005739(mitochondrion);GO:0005992(trehalose biosynthetic process);GO:0016757(transferase activity, transferring glycosyl groups);GO:0070413(trehalose metabolism in response to stress)	ko00500(Starch and sucrose metabolism)
ata-miR164c-3p	rna-TRITD_5Bv1G123710-6	0	9.0914	-Inf	down	0.0025681	0.00379588	yes	GO:0003825(alpha,alpha-trehalose-phosphate synthase (UDP-forming) activity);GO:0004805(trehalose-phosphatase activity);GO:0005737(cytoplasm);GO:0005739(mitochondrion);GO:0005992(trehalose biosynthetic process);GO:0016757(transferase activity, transferring glycosyl groups);GO:0070413(trehalose metabolism in response to stress)	ko00500(Starch and sucrose metabolism)
ata-miR164c-3p	rna-TRITD_5Bv1G123710-7	0	9.0914	-Inf	down	0.0025681	0.00379588	yes	GO:0003825(alpha,alpha-trehalose-phosphate synthase (UDP-forming) activity);GO:0004805(trehalose-phosphatase activity);GO:0005737(cytoplasm);GO:0005739(mitochondrion);GO:0005992(trehalose biosynthetic process);GO:0016757(transferase activity, transferring glycosyl groups);GO:0070413(trehalose metabolism in response to stress)	ko00500(Starch and sucrose metabolism)
ata-miR164c-3p	rna-TRITD_5Bv1G126930	25.2584	18.1828	0.47419	up	0.28303	0.302785	yes	GO:0004197(cysteine-type endopeptidase activity);GO:0005615(extracellular space);GO:0005764(lysosome);GO:0006955(immune response);GO:0051603(proteolysis involved in cellular protein catabolic process)	NA
ata-miR164c-3p	rna-TRITD_5Bv1G126930-2	25.2584	9.0914	1.47419	up	0.0058069	0.00850689	yes	GO:0004197(cysteine-type endopeptidase activity);GO:0005615(extracellular space);GO:0005764(lysosome);GO:0006955(immune response);GO:0051603(proteolysis involved in cellular protein catabolic process)	NA
ata-miR164c-3p	rna-TRITD_5Bv1G126930-3	18.9438	27.2742	-0.52581	down	0.22044	0.236843	yes	GO:0004197(cysteine-type endopeptidase activity);GO:0005615(extracellular space);GO:0005764(lysosome);GO:0006955(immune response);GO:0051603(proteolysis involved in cellular protein catabolic process)	NA
ata-miR164c-3p	rna-TRITD_5Bv1G126930-4	12.6292	9.0914	0.47419	up	0.44779	0.466377	yes	GO:0004197(cysteine-type endopeptidase activity);GO:0005615(extracellular space);GO:0005764(lysosome);GO:0006955(immune response);GO:0051603(proteolysis involved in cellular protein catabolic process)	NA
ata-miR164c-3p	rna-TRITD_5Bv1G126930-5	18.9438	9.0914	1.05915	up	0.062776	0.0682496	yes	GO:0004197(cysteine-type endopeptidase activity);GO:0005615(extracellular space);GO:0005764(lysosome);GO:0006955(immune response);GO:0051603(proteolysis involved in cellular protein catabolic process)	NA
ata-miR164c-3p	rna-TRITD_5Bv1G126930-6	0	18.1828	-Inf	down	2.0066e-05	5.53641e-05	yes	GO:0004197(cysteine-type endopeptidase activity);GO:0005615(extracellular space);GO:0005764(lysosome);GO:0006955(immune response);GO:0051603(proteolysis involved in cellular protein catabolic process)	NA
ata-miR164c-3p	rna-TRITD_5Bv1G140970-4	6.31461	0	Inf	up	0.011975	0.0135276	yes	GO:0009507(chloroplast);GO:0009535(chloroplast thylakoid membrane);GO:0009579(thylakoid);GO:0016021(integral component of membrane);GO:0004347(glucose-6-phosphate isomerase activity);GO:0005829(cytosol);GO:0005982(starch metabolic process);GO:0006094(gluconeogenesis);GO:0006096(glycolytic process);GO:0009536(plastid);GO:0009570(chloroplast stroma);GO:0009911(positive regulation of flower developm…	ko00562(Inositol phosphate metabolism);ko04070(Phosphatidylinositol signaling system);ko00010(Glycolysis / Gluconeogenesis);ko00030(Pentose phosphate pathway);ko00500(Starch and sucrose metabolism);ko00520(Amino sugar and nucleotide sugar metabolism)
ata-miR164c-3p	rna-TRITD_5Bv1G140970-5	6.31461	0	Inf	up	0.011975	0.0135276	yes	GO:0009507(chloroplast);GO:0009535(chloroplast thylakoid membrane);GO:0009579(thylakoid);GO:0016021(integral component of membrane);GO:0004347(glucose-6-phosphate isomerase activity);GO:0005829(cytosol);GO:0005982(starch metabolic process);GO:0006094(gluconeogenesis);GO:0006096(glycolytic process);GO:0009536(plastid);GO:0009570(chloroplast stroma);GO:0009911(positive regulation of flower developm…	ko00562(Inositol phosphate metabolism);ko04070(Phosphatidylinositol signaling system);ko00010(Glycolysis / Gluconeogenesis);ko00030(Pentose phosphate pathway);ko00500(Starch and sucrose metabolism);ko00520(Amino sugar and nucleotide sugar metabolism)
ata-miR164c-3p	rna-TRITD_5Bv1G140970-6	6.31461	0	Inf	up	0.011975	0.0135276	yes	GO:0009507(chloroplast);GO:0009535(chloroplast thylakoid membrane);GO:0009579(thylakoid);GO:0016021(integral component of membrane);GO:0004347(glucose-6-phosphate isomerase activity);GO:0005829(cytosol);GO:0005982(starch metabolic process);GO:0006094(gluconeogenesis);GO:0006096(glycolytic process);GO:0009536(plastid);GO:0009570(chloroplast stroma);GO:0009911(positive regulation of flower developm…	ko00562(Inositol phosphate metabolism);ko04070(Phosphatidylinositol signaling system);ko00010(Glycolysis / Gluconeogenesis);ko00030(Pentose phosphate pathway);ko00500(Starch and sucrose metabolism);ko00520(Amino sugar and nucleotide sugar metabolism)
ata-miR164c-3p	rna-TRITD_5Bv1G140970-7	31.573	0	Inf	up	1.9203e-08	1.26748e-07	yes	GO:0009507(chloroplast);GO:0009535(chloroplast thylakoid membrane);GO:0009579(thylakoid);GO:0016021(integral component of membrane);GO:0004347(glucose-6-phosphate isomerase activity);GO:0005829(cytosol);GO:0005982(starch metabolic process);GO:0006094(gluconeogenesis);GO:0006096(glycolytic process);GO:0009536(plastid);GO:0009570(chloroplast stroma);GO:0009911(positive regulation of flower developm…	ko00562(Inositol phosphate metabolism);ko04070(Phosphatidylinositol signaling system);ko00010(Glycolysis / Gluconeogenesis);ko00030(Pentose phosphate pathway);ko00500(Starch and sucrose metabolism);ko00520(Amino sugar and nucleotide sugar metabolism)
ata-miR164c-3p	rna-TRITD_5Bv1G141210	0	27.2742	-Inf	down	1.7652e-07	9.16894e-07	yes	GO:0051260(protein homooligomerization)	ko04141(Protein processing in endoplasmic reticulum)
ata-miR164c-3p	rna-TRITD_5Bv1G141750	94.7191	9.0914	3.38108	up	4.3019e-17	1.25649e-15	yes	GO:0003700(DNA binding transcription factor activity);GO:0005634(nucleus);GO:0006351(transcription, DNA-templated);GO:0006355(regulation of transcription, DNA-templated);GO:0009737(response to abscisic acid);GO:0009738(abscisic acid-activated signaling pathway);GO:0009787(regulation of abscisic acid-activated signaling pathway);GO:0042803(protein homodimerization activity);GO:0043565(sequence-spe…	NA
ata-miR164c-3p	rna-TRITD_5Bv1G145910	12.6292	9.0914	0.47419	up	0.44779	0.466377	yes	GO:0000427(plastid-encoded plastid RNA polymerase complex);GO:0005515(protein binding);GO:0006351(transcription, DNA-templated);GO:0006355(regulation of transcription, DNA-templated);GO:0009408(response to heat);GO:0009416(response to light stimulus);GO:0009507(chloroplast);GO:0009644(response to high light intensity);GO:0009658(chloroplast organization);GO:0042542(response to hydrogen peroxide);…	ko04141(Protein processing in endoplasmic reticulum)
ata-miR164c-3p	rna-TRITD_5Bv1G175850	44.2022	81.8226	-0.888381	down	0.00080443	0.00168838	yes	GO:0000035(acyl binding);GO:0000036(acyl carrier activity);GO:0005829(cytosol);GO:0006633(fatty acid biosynthetic process);GO:0009245(lipid A biosynthetic process);GO:0009507(chloroplast);GO:0031177(phosphopantetheine binding)	ko00190(Oxidative phosphorylation)
ata-miR164c-3p	rna-TRITD_5Bv1G185980-4	6.31461	0	Inf	up	0.011975	0.0135276	yes	GO:0005739(mitochondrion);GO:0008150(biological_process)	NA
ata-miR164c-3p	rna-TRITD_5Bv1G198010-5	56.8315	145.462	-1.35589	down	4.6099e-10	4.86392e-09	yes	GO:0000788(nuclear nucleosome);GO:0003677(DNA binding);GO:0006334(nucleosome assembly)	NA
ata-miR164c-3p	rna-TRITD_5Bv1G198940	18.9438	27.2742	-0.52581	down	0.22044	0.236843	yes	GO:0009543(chloroplast thylakoid lumen);GO:0010206(photosystem II repair);GO:0010207(photosystem II assembly)	NA
ata-miR164c-3p	rna-TRITD_5Bv1G199110-2	0	18.1828	-Inf	down	2.0066e-05	5.53641e-05	yes	GO:0003723(RNA binding);GO:0003729(mRNA binding);GO:0005515(protein binding);GO:0005634(nucleus);GO:0005737(cytoplasm);GO:0005829(cytosol)	NA
ata-miR164c-3p	rna-TRITD_5Bv1G199110-3	0	9.0914	-Inf	down	0.0025681	0.00379588	yes	GO:0003723(RNA binding);GO:0003729(mRNA binding);GO:0005515(protein binding);GO:0005634(nucleus);GO:0005737(cytoplasm);GO:0005829(cytosol)	NA
ata-miR164c-3p	rna-TRITD_5Bv1G199110-5	0	18.1828	-Inf	down	2.0066e-05	5.53641e-05	yes	GO:0003723(RNA binding);GO:0003729(mRNA binding);GO:0005515(protein binding);GO:0005634(nucleus);GO:0005737(cytoplasm);GO:0005829(cytosol)	NA
ata-miR164c-3p	rna-TRITD_5Bv1G199110-6	6.31461	9.0914	-0.52581	down	0.47928	0.486414	yes	GO:0003723(RNA binding);GO:0003729(mRNA binding);GO:0005515(protein binding);GO:0005634(nucleus);GO:0005737(cytoplasm);GO:0005829(cytosol)	NA
ata-miR164c-3p	rna-TRITD_5Bv1G199110-8	6.31461	27.2742	-2.11077	down	0.0002986	0.000792434	yes	GO:0003723(RNA binding);GO:0003729(mRNA binding);GO:0005515(protein binding);GO:0005634(nucleus);GO:0005737(cytoplasm);GO:0005829(cytosol)	NA
ata-miR164c-3p	rna-TRITD_5Bv1G199110-9	12.6292	9.0914	0.47419	up	0.44779	0.466377	yes	GO:0003723(RNA binding);GO:0003729(mRNA binding);GO:0005515(protein binding);GO:0005634(nucleus);GO:0005737(cytoplasm);GO:0005829(cytosol)	NA
ata-miR164c-3p	rna-TRITD_5Bv1G206220-5	0	9.0914	-Inf	down	0.0025681	0.00379588	yes	GO:0005768(endosome);GO:0005774(vacuolar membrane);GO:0005802(trans-Golgi network);GO:0008757(S-adenosylmethionine-dependent methyltransferase activity);GO:0032259(methylation)	NA
ata-miR164c-3p	rna-TRITD_5Bv1G227330	6.31461	18.1828	-1.52581	down	0.01649	0.0183403	yes	GO:0003677(DNA binding);GO:0005737(cytoplasm);GO:0008150(biological_process)	NA
ata-miR164c-3p	rna-TRITD_5Bv1G227330-2	6.31461	18.1828	-1.52581	down	0.01649	0.0183403	yes	GO:0003677(DNA binding);GO:0005737(cytoplasm);GO:0008150(biological_process)	NA
ata-miR164c-3p	rna-TRITD_5Bv1G227330-3	6.31461	0	Inf	up	0.011975	0.0135276	yes	GO:0003677(DNA binding);GO:0005737(cytoplasm);GO:0008150(biological_process)	NA
ata-miR164c-3p	rna-TRITD_5Bv1G227330-5	0	9.0914	-Inf	down	0.0025681	0.00379588	yes	GO:0003677(DNA binding);GO:0005737(cytoplasm);GO:0008150(biological_process)	NA
ata-miR164c-3p	rna-TRITD_5Bv1G228690	6.31461	0	Inf	up	0.011975	0.0135276	yes	GO:0005737(cytoplasm);GO:0003677(DNA binding);GO:0003700(DNA binding transcription factor activity);GO:0005515(protein binding);GO:0005634(nucleus);GO:0006351(transcription, DNA-templated);GO:0006355(regulation of transcription, DNA-templated);GO:0009736(cytokinin-activated signaling pathway);GO:0009793(embryo development ending in seed dormancy);GO:0009873(ethylene-activated signaling pathway);G…	NA
ata-miR164c-3p	rna-TRITD_5Bv1G228690-2	12.6292	0	Inf	up	0.00037975	0.000807887	yes	GO:0005737(cytoplasm);GO:0003677(DNA binding);GO:0003700(DNA binding transcription factor activity);GO:0005515(protein binding);GO:0005634(nucleus);GO:0006351(transcription, DNA-templated);GO:0006355(regulation of transcription, DNA-templated);GO:0009736(cytokinin-activated signaling pathway);GO:0009793(embryo development ending in seed dormancy);GO:0009873(ethylene-activated signaling pathway);G…	NA
ata-miR164c-3p	rna-TRITD_5Bv1G248990	0	45.457	-Inf	down	1.5594e-11	1.86907e-10	yes	GO:0005789(endoplasmic reticulum membrane);GO:0006508(proteolysis);GO:0016021(integral component of membrane)	ko04141(Protein processing in endoplasmic reticulum)
ata-miR164c-3p	rna-TRITD_5Bv1G249050	56.8315	0	Inf	up	4.7442e-14	8.89795e-13	yes	NA	NA
ata-miR164c-3p	rna-TRITD_5Bv1G253680	6.31461	0	Inf	up	0.011975	0.0135276	yes	GO:0005737(cytoplasm);GO:0030001(metal ion transport);GO:0046914(transition metal ion binding);GO:0046916(cellular transition metal ion homeostasis)	NA
ata-miR164c-3p	rna-TRITD_5Bv1G253680-2	6.31461	0	Inf	up	0.011975	0.0135276	yes	GO:0005737(cytoplasm);GO:0030001(metal ion transport);GO:0046914(transition metal ion binding);GO:0046916(cellular transition metal ion homeostasis)	NA
ata-miR164c-3p	rna-TRITD_6Av1G002930	0	54.5484	-Inf	down	1.5155e-13	2.45628e-12	yes	GO:0009813(flavonoid biosynthetic process);GO:0043231(intracellular membrane-bounded organelle);GO:0052696(flavonoid glucuronidation);GO:0080043(quercetin 3-O-glucosyltransferase activity);GO:0080044(quercetin 7-O-glucosyltransferase activity)	NA
ata-miR164c-3p	rna-TRITD_6Av1G004910-2	12.6292	9.0914	0.47419	up	0.44779	0.466377	yes	GO:0005515(protein binding);GO:0005634(nucleus);GO:0005737(cytoplasm);GO:0005874(microtubule);GO:0005886(plasma membrane);GO:0005575(cellular_component)	ko00500(Starch and sucrose metabolism)
ata-miR164c-3p	rna-TRITD_6Av1G004910-3	12.6292	18.1828	-0.52581	down	0.31707	0.336202	yes	GO:0005515(protein binding);GO:0005634(nucleus);GO:0005737(cytoplasm);GO:0005874(microtubule);GO:0005886(plasma membrane);GO:0005575(cellular_component)	ko00500(Starch and sucrose metabolism)
ata-miR164c-3p	rna-TRITD_6Av1G004910-4	18.9438	18.1828	0.059152	up	0.90061	0.901273	yes	GO:0005515(protein binding);GO:0005634(nucleus);GO:0005737(cytoplasm);GO:0005874(microtubule);GO:0005886(plasma membrane);GO:0005575(cellular_component)	ko00500(Starch and sucrose metabolism)
ata-miR164c-3p	rna-TRITD_6Av1G004910-5	6.31461	0	Inf	up	0.011975	0.0135276	yes	GO:0005515(protein binding);GO:0005634(nucleus);GO:0005737(cytoplasm);GO:0005874(microtubule);GO:0005886(plasma membrane);GO:0005575(cellular_component)	ko00500(Starch and sucrose metabolism)
ata-miR164c-3p	rna-TRITD_6Av1G004910-6	0	18.1828	-Inf	down	2.0066e-05	5.53641e-05	yes	GO:0005515(protein binding);GO:0005634(nucleus);GO:0005737(cytoplasm);GO:0005874(microtubule);GO:0005886(plasma membrane);GO:0005575(cellular_component)	ko00500(Starch and sucrose metabolism)
ata-miR164c-3p	rna-TRITD_6Av1G008050	6.31461	0	Inf	up	0.011975	0.0135276	yes	GO:0004674(protein serine/threonine kinase activity);GO:0005886(plasma membrane);GO:0006468(protein phosphorylation);GO:0006952(defense response);GO:0009506(plasmodesma)	NA
ata-miR164c-3p	rna-TRITD_6Av1G008390	0	400.022	-Inf	down	0	0	yes	GO:0005783(endoplasmic reticulum);GO:0005524(ATP binding);GO:0005618(cell wall);GO:0005634(nucleus);GO:0005730(nucleolus);GO:0005773(vacuole);GO:0005774(vacuolar membrane);GO:0005788(endoplasmic reticulum lumen);GO:0005794(Golgi apparatus);GO:0005829(cytosol);GO:0005886(plasma membrane);GO:0006351(transcription, DNA-templated);GO:0006355(regulation of transcription, DNA-templated);GO:0006457(prot…	ko03060(Protein export);ko04141(Protein processing in endoplasmic reticulum)
ata-miR164c-3p	rna-TRITD_6Av1G008390-14	0	318.199	-Inf	down	3.4844e-71	1.4211e-68	yes	GO:0005783(endoplasmic reticulum);GO:0005524(ATP binding);GO:0005618(cell wall);GO:0005634(nucleus);GO:0005730(nucleolus);GO:0005773(vacuole);GO:0005774(vacuolar membrane);GO:0005788(endoplasmic reticulum lumen);GO:0005794(Golgi apparatus);GO:0005829(cytosol);GO:0005886(plasma membrane);GO:0006351(transcription, DNA-templated);GO:0006355(regulation of transcription, DNA-templated);GO:0006457(prot…	ko03060(Protein export);ko04141(Protein processing in endoplasmic reticulum)
ata-miR164c-3p	rna-TRITD_6Av1G008390-2	0	200.011	-Inf	down	2.0563e-45	4.68283e-43	yes	GO:0005783(endoplasmic reticulum);GO:0005524(ATP binding);GO:0005618(cell wall);GO:0005634(nucleus);GO:0005730(nucleolus);GO:0005773(vacuole);GO:0005774(vacuolar membrane);GO:0005788(endoplasmic reticulum lumen);GO:0005794(Golgi apparatus);GO:0005829(cytosol);GO:0005886(plasma membrane);GO:0006351(transcription, DNA-templated);GO:0006355(regulation of transcription, DNA-templated);GO:0006457(prot…	ko03060(Protein export);ko04141(Protein processing in endoplasmic reticulum)
ata-miR164c-3p	rna-TRITD_6Av1G008390-3	0	300.016	-Inf	down	3.1945e-67	1.20433e-64	yes	GO:0005783(endoplasmic reticulum);GO:0005524(ATP binding);GO:0005618(cell wall);GO:0005634(nucleus);GO:0005730(nucleolus);GO:0005773(vacuole);GO:0005774(vacuolar membrane);GO:0005788(endoplasmic reticulum lumen);GO:0005794(Golgi apparatus);GO:0005829(cytosol);GO:0005886(plasma membrane);GO:0006351(transcription, DNA-templated);GO:0006355(regulation of transcription, DNA-templated);GO:0006457(prot…	ko03060(Protein export);ko04141(Protein processing in endoplasmic reticulum)
ata-miR164c-3p	rna-TRITD_6Av1G008390-4	0	236.377	-Inf	down	2.3918e-53	6.58303e-51	yes	GO:0005783(endoplasmic reticulum);GO:0005524(ATP binding);GO:0005618(cell wall);GO:0005634(nucleus);GO:0005730(nucleolus);GO:0005773(vacuole);GO:0005774(vacuolar membrane);GO:0005788(endoplasmic reticulum lumen);GO:0005794(Golgi apparatus);GO:0005829(cytosol);GO:0005886(plasma membrane);GO:0006351(transcription, DNA-templated);GO:0006355(regulation of transcription, DNA-templated);GO:0006457(prot…	ko03060(Protein export);ko04141(Protein processing in endoplasmic reticulum)
ata-miR164c-3p	rna-TRITD_6Av1G008390-5	0	336.382	-Inf	down	3.8063e-75	1.67414e-72	yes	GO:0005783(endoplasmic reticulum);GO:0005524(ATP binding);GO:0005618(cell wall);GO:0005634(nucleus);GO:0005730(nucleolus);GO:0005773(vacuole);GO:0005774(vacuolar membrane);GO:0005788(endoplasmic reticulum lumen);GO:0005794(Golgi apparatus);GO:0005829(cytosol);GO:0005886(plasma membrane);GO:0006351(transcription, DNA-templated);GO:0006355(regulation of transcription, DNA-templated);GO:0006457(prot…	ko03060(Protein export);ko04141(Protein processing in endoplasmic reticulum)
ata-miR164c-3p	rna-TRITD_6Av1G008390-6	0	263.651	-Inf	down	2.6989e-59	8.58729e-57	yes	GO:0005783(endoplasmic reticulum);GO:0005524(ATP binding);GO:0005618(cell wall);GO:0005634(nucleus);GO:0005730(nucleolus);GO:0005773(vacuole);GO:0005774(vacuolar membrane);GO:0005788(endoplasmic reticulum lumen);GO:0005794(Golgi apparatus);GO:0005829(cytosol);GO:0005886(plasma membrane);GO:0006351(transcription, DNA-templated);GO:0006355(regulation of transcription, DNA-templated);GO:0006457(prot…	ko03060(Protein export);ko04141(Protein processing in endoplasmic reticulum)
ata-miR164c-3p	rna-TRITD_6Av1G008390-7	0	245.468	-Inf	down	2.4885e-55	7.15651e-53	yes	GO:0005783(endoplasmic reticulum);GO:0005524(ATP binding);GO:0005618(cell wall);GO:0005634(nucleus);GO:0005730(nucleolus);GO:0005773(vacuole);GO:0005774(vacuolar membrane);GO:0005788(endoplasmic reticulum lumen);GO:0005794(Golgi apparatus);GO:0005829(cytosol);GO:0005886(plasma membrane);GO:0006351(transcription, DNA-templated);GO:0006355(regulation of transcription, DNA-templated);GO:0006457(prot…	ko03060(Protein export);ko04141(Protein processing in endoplasmic reticulum)
ata-miR164c-3p	rna-TRITD_6Av1G008390-8	0	309.108	-Inf	down	3.3357e-69	1.32433e-66	yes	GO:0005783(endoplasmic reticulum);GO:0005524(ATP binding);GO:0005618(cell wall);GO:0005634(nucleus);GO:0005730(nucleolus);GO:0005773(vacuole);GO:0005774(vacuolar membrane);GO:0005788(endoplasmic reticulum lumen);GO:0005794(Golgi apparatus);GO:0005829(cytosol);GO:0005886(plasma membrane);GO:0006351(transcription, DNA-templated);GO:0006355(regulation of transcription, DNA-templated);GO:0006457(prot…	ko03060(Protein export);ko04141(Protein processing in endoplasmic reticulum)
ata-miR164c-3p	rna-TRITD_6Av1G013380-2	0	9.0914	-Inf	down	0.0025681	0.00379588	yes	GO:0005829(cytosol);GO:0009414(response to water deprivation);GO:0009631(cold acclimation);GO:0009737(response to abscisic acid)	NA
ata-miR164c-3p	rna-TRITD_6Av1G029370-10	0	18.1828	-Inf	down	2.0066e-05	5.53641e-05	yes	GO:0005509(calcium ion binding);GO:0005739(mitochondrion);GO:0005773(vacuole);GO:0005774(vacuolar membrane);GO:0005783(endoplasmic reticulum);GO:0005789(endoplasmic reticulum membrane);GO:0005794(Golgi apparatus);GO:0005886(plasma membrane);GO:0006457(protein folding);GO:0009505(plant-type cell wall);GO:0009506(plasmodesma);GO:0009507(chloroplast);GO:0016020(membrane);GO:0016021(integral componen…	ko04141(Protein processing in endoplasmic reticulum);ko04145(Phagosome)
ata-miR164c-3p	rna-TRITD_6Av1G029370-11	12.6292	9.0914	0.47419	up	0.44779	0.466377	yes	GO:0005509(calcium ion binding);GO:0005739(mitochondrion);GO:0005773(vacuole);GO:0005774(vacuolar membrane);GO:0005783(endoplasmic reticulum);GO:0005789(endoplasmic reticulum membrane);GO:0005794(Golgi apparatus);GO:0005886(plasma membrane);GO:0006457(protein folding);GO:0009505(plant-type cell wall);GO:0009506(plasmodesma);GO:0009507(chloroplast);GO:0016020(membrane);GO:0016021(integral componen…	ko04141(Protein processing in endoplasmic reticulum);ko04145(Phagosome)
ata-miR164c-3p	rna-TRITD_6Av1G029370-12	12.6292	54.5484	-2.11077	down	3.1448e-07	1.62055e-06	yes	GO:0005509(calcium ion binding);GO:0005739(mitochondrion);GO:0005773(vacuole);GO:0005774(vacuolar membrane);GO:0005783(endoplasmic reticulum);GO:0005789(endoplasmic reticulum membrane);GO:0005794(Golgi apparatus);GO:0005886(plasma membrane);GO:0006457(protein folding);GO:0009505(plant-type cell wall);GO:0009506(plasmodesma);GO:0009507(chloroplast);GO:0016020(membrane);GO:0016021(integral componen…	ko04141(Protein processing in endoplasmic reticulum);ko04145(Phagosome)
ata-miR164c-3p	rna-TRITD_6Av1G029370-2	18.9438	18.1828	0.059152	up	0.90061	0.901273	yes	GO:0005509(calcium ion binding);GO:0005739(mitochondrion);GO:0005773(vacuole);GO:0005774(vacuolar membrane);GO:0005783(endoplasmic reticulum);GO:0005789(endoplasmic reticulum membrane);GO:0005794(Golgi apparatus);GO:0005886(plasma membrane);GO:0006457(protein folding);GO:0009505(plant-type cell wall);GO:0009506(plasmodesma);GO:0009507(chloroplast);GO:0016020(membrane);GO:0016021(integral componen…	ko04141(Protein processing in endoplasmic reticulum);ko04145(Phagosome)
ata-miR164c-3p	rna-TRITD_6Av1G029370-3	0	54.5484	-Inf	down	1.5155e-13	2.45628e-12	yes	GO:0005509(calcium ion binding);GO:0005739(mitochondrion);GO:0005773(vacuole);GO:0005774(vacuolar membrane);GO:0005783(endoplasmic reticulum);GO:0005789(endoplasmic reticulum membrane);GO:0005794(Golgi apparatus);GO:0005886(plasma membrane);GO:0006457(protein folding);GO:0009505(plant-type cell wall);GO:0009506(plasmodesma);GO:0009507(chloroplast);GO:0016020(membrane);GO:0016021(integral componen…	ko04141(Protein processing in endoplasmic reticulum);ko04145(Phagosome)
ata-miR164c-3p	rna-TRITD_6Av1G029370-4	6.31461	27.2742	-2.11077	down	0.0002986	0.000792434	yes	GO:0005509(calcium ion binding);GO:0005739(mitochondrion);GO:0005773(vacuole);GO:0005774(vacuolar membrane);GO:0005783(endoplasmic reticulum);GO:0005789(endoplasmic reticulum membrane);GO:0005794(Golgi apparatus);GO:0005886(plasma membrane);GO:0006457(protein folding);GO:0009505(plant-type cell wall);GO:0009506(plasmodesma);GO:0009507(chloroplast);GO:0016020(membrane);GO:0016021(integral componen…	ko04141(Protein processing in endoplasmic reticulum);ko04145(Phagosome)
ata-miR164c-3p	rna-TRITD_6Av1G029370-6	12.6292	18.1828	-0.52581	down	0.31707	0.336202	yes	GO:0005509(calcium ion binding);GO:0005739(mitochondrion);GO:0005773(vacuole);GO:0005774(vacuolar membrane);GO:0005783(endoplasmic reticulum);GO:0005789(endoplasmic reticulum membrane);GO:0005794(Golgi apparatus);GO:0005886(plasma membrane);GO:0006457(protein folding);GO:0009505(plant-type cell wall);GO:0009506(plasmodesma);GO:0009507(chloroplast);GO:0016020(membrane);GO:0016021(integral componen…	ko04141(Protein processing in endoplasmic reticulum);ko04145(Phagosome)
ata-miR164c-3p	rna-TRITD_6Av1G029370-7	0	54.5484	-Inf	down	1.5155e-13	2.45628e-12	yes	GO:0005509(calcium ion binding);GO:0005739(mitochondrion);GO:0005773(vacuole);GO:0005774(vacuolar membrane);GO:0005783(endoplasmic reticulum);GO:0005789(endoplasmic reticulum membrane);GO:0005794(Golgi apparatus);GO:0005886(plasma membrane);GO:0006457(protein folding);GO:0009505(plant-type cell wall);GO:0009506(plasmodesma);GO:0009507(chloroplast);GO:0016020(membrane);GO:0016021(integral componen…	ko04141(Protein processing in endoplasmic reticulum);ko04145(Phagosome)
ata-miR164c-3p	rna-TRITD_6Av1G029370-8	0	18.1828	-Inf	down	2.0066e-05	5.53641e-05	yes	GO:0005509(calcium ion binding);GO:0005739(mitochondrion);GO:0005773(vacuole);GO:0005774(vacuolar membrane);GO:0005783(endoplasmic reticulum);GO:0005789(endoplasmic reticulum membrane);GO:0005794(Golgi apparatus);GO:0005886(plasma membrane);GO:0006457(protein folding);GO:0009505(plant-type cell wall);GO:0009506(plasmodesma);GO:0009507(chloroplast);GO:0016020(membrane);GO:0016021(integral componen…	ko04141(Protein processing in endoplasmic reticulum);ko04145(Phagosome)
ata-miR164c-3p	rna-TRITD_6Av1G029370-9	0	9.0914	-Inf	down	0.0025681	0.00379588	yes	GO:0005509(calcium ion binding);GO:0005739(mitochondrion);GO:0005773(vacuole);GO:0005774(vacuolar membrane);GO:0005783(endoplasmic reticulum);GO:0005789(endoplasmic reticulum membrane);GO:0005794(Golgi apparatus);GO:0005886(plasma membrane);GO:0006457(protein folding);GO:0009505(plant-type cell wall);GO:0009506(plasmodesma);GO:0009507(chloroplast);GO:0016020(membrane);GO:0016021(integral componen…	ko04141(Protein processing in endoplasmic reticulum);ko04145(Phagosome)
ata-miR164c-3p	rna-TRITD_6Av1G036400	63.1461	9.0914	2.79612	up	2.017e-10	2.14886e-09	yes	GO:0003690(double-stranded DNA binding);GO:0005634(nucleus);GO:0006260(DNA replication);GO:0006974(cellular response to DNA damage stimulus)	NA
ata-miR164c-3p	rna-TRITD_6Av1G044000-2	0	36.3656	-Inf	down	1.6351e-09	1.27022e-08	yes	GO:0005524(ATP binding);GO:0005829(cytosol);GO:0044183(protein binding involved in protein folding);GO:0046686(response to cadmium ion)	NA
ata-miR164c-3p	rna-TRITD_6Av1G068340	0	27.2742	-Inf	down	1.7652e-07	9.16894e-07	yes	GO:0016165(linoleate 13S-lipoxygenase activity)	ko00591(Linoleic acid metabolism);ko00592(alpha-Linolenic acid metabolism)
ata-miR164c-3p	rna-TRITD_6Av1G068340-2	0	36.3656	-Inf	down	1.6351e-09	1.27022e-08	yes	GO:0016165(linoleate 13S-lipoxygenase activity)	ko00591(Linoleic acid metabolism);ko00592(alpha-Linolenic acid metabolism)
ata-miR164c-3p	rna-TRITD_6Av1G082720	0	27.2742	-Inf	down	1.7652e-07	9.16894e-07	yes	GO:0009408(response to heat)	ko04141(Protein processing in endoplasmic reticulum)
ata-miR164c-3p	rna-TRITD_6Av1G082720	0	36.3656	-Inf	down	1.6351e-09	1.27022e-08	yes	GO:0009408(response to heat)	ko04141(Protein processing in endoplasmic reticulum)
ata-miR164c-3p	rna-TRITD_6Av1G082720-2	0	54.5484	-Inf	down	1.5155e-13	2.45628e-12	yes	GO:0009408(response to heat)	ko04141(Protein processing in endoplasmic reticulum)
ata-miR164c-3p	rna-TRITD_6Av1G083430	25.2584	0	Inf	up	5.0132e-07	2.24011e-06	yes	NA	NA
ata-miR164c-3p	rna-TRITD_6Av1G161330	0	45.457	-Inf	down	1.5594e-11	1.86907e-10	yes	NA	NA
ata-miR164c-3p	rna-TRITD_6Av1G187270	6.31461	0	Inf	up	0.011975	0.0135276	yes	GO:0009044(xylan 1,4-beta-xylosidase activity);GO:0009505(plant-type cell wall);GO:0031222(arabinan catabolic process);GO:0045493(xylan catabolic process);GO:0046556(alpha-L-arabinofuranosidase activity)	ko00520(Amino sugar and nucleotide sugar metabolism)
ata-miR164c-3p	rna-TRITD_6Av1G187270-6	6.31461	0	Inf	up	0.011975	0.0135276	yes	GO:0009044(xylan 1,4-beta-xylosidase activity);GO:0009505(plant-type cell wall);GO:0031222(arabinan catabolic process);GO:0045493(xylan catabolic process);GO:0046556(alpha-L-arabinofuranosidase activity)	ko00520(Amino sugar and nucleotide sugar metabolism)
ata-miR164c-3p	rna-TRITD_6Av1G187270-7	6.31461	0	Inf	up	0.011975	0.0135276	yes	GO:0009044(xylan 1,4-beta-xylosidase activity);GO:0009505(plant-type cell wall);GO:0031222(arabinan catabolic process);GO:0045493(xylan catabolic process);GO:0046556(alpha-L-arabinofuranosidase activity)	ko00520(Amino sugar and nucleotide sugar metabolism)
ata-miR164c-3p	rna-TRITD_6Av1G196690	6.31461	0	Inf	up	0.011975	0.0135276	yes	GO:0009693(ethylene biosynthetic process);GO:0051213(dioxygenase activity)	ko00270(Cysteine and methionine metabolism)
ata-miR164c-3p	rna-TRITD_6Av1G196690-2	12.6292	0	Inf	up	0.00037975	0.000807887	yes	GO:0009693(ethylene biosynthetic process);GO:0051213(dioxygenase activity)	ko00270(Cysteine and methionine metabolism)
ata-miR164c-3p	rna-TRITD_6Av1G196690-3	12.6292	0	Inf	up	0.00037975	0.000807887	yes	GO:0009693(ethylene biosynthetic process);GO:0051213(dioxygenase activity)	ko00270(Cysteine and methionine metabolism)
ata-miR164c-3p	rna-TRITD_6Av1G196690-4	6.31461	0	Inf	up	0.011975	0.0135276	yes	GO:0009693(ethylene biosynthetic process);GO:0051213(dioxygenase activity)	ko00270(Cysteine and methionine metabolism)
ata-miR164c-3p	rna-TRITD_6Bv1G006640	25.2584	27.2742	-0.110773	down	0.78092	0.786583	yes	GO:0005515(protein binding);GO:0005634(nucleus);GO:0005737(cytoplasm);GO:0005874(microtubule);GO:0005886(plasma membrane)	ko00500(Starch and sucrose metabolism)
ata-miR164c-3p	rna-TRITD_6Bv1G013660	0	9.0914	-Inf	down	0.0025681	0.00379588	yes	GO:0005375(copper ion transmembrane transporter activity);GO:0009793(embryo development ending in seed dormancy)	NA
ata-miR164c-3p	rna-TRITD_6Bv1G042010-2	0	18.1828	-Inf	down	2.0066e-05	5.53641e-05	yes	GO:0005509(calcium ion binding);GO:0005739(mitochondrion);GO:0005773(vacuole);GO:0005774(vacuolar membrane);GO:0005783(endoplasmic reticulum);GO:0005789(endoplasmic reticulum membrane);GO:0005794(Golgi apparatus);GO:0005886(plasma membrane);GO:0006457(protein folding);GO:0009505(plant-type cell wall);GO:0009506(plasmodesma);GO:0009507(chloroplast);GO:0016020(membrane);GO:0016021(integral componen…	ko04141(Protein processing in endoplasmic reticulum);ko04145(Phagosome)
ata-miR164c-3p	rna-TRITD_6Bv1G042010-3	0	9.0914	-Inf	down	0.0025681	0.00379588	yes	GO:0005509(calcium ion binding);GO:0005739(mitochondrion);GO:0005773(vacuole);GO:0005774(vacuolar membrane);GO:0005783(endoplasmic reticulum);GO:0005789(endoplasmic reticulum membrane);GO:0005794(Golgi apparatus);GO:0005886(plasma membrane);GO:0006457(protein folding);GO:0009505(plant-type cell wall);GO:0009506(plasmodesma);GO:0009507(chloroplast);GO:0016020(membrane);GO:0016021(integral componen…	ko04141(Protein processing in endoplasmic reticulum);ko04145(Phagosome)
ata-miR164c-3p	rna-TRITD_6Bv1G042010-5	0	9.0914	-Inf	down	0.0025681	0.00379588	yes	GO:0005509(calcium ion binding);GO:0005739(mitochondrion);GO:0005773(vacuole);GO:0005774(vacuolar membrane);GO:0005783(endoplasmic reticulum);GO:0005789(endoplasmic reticulum membrane);GO:0005794(Golgi apparatus);GO:0005886(plasma membrane);GO:0006457(protein folding);GO:0009505(plant-type cell wall);GO:0009506(plasmodesma);GO:0009507(chloroplast);GO:0016020(membrane);GO:0016021(integral componen…	ko04141(Protein processing in endoplasmic reticulum);ko04145(Phagosome)
ata-miR164c-3p	rna-TRITD_6Bv1G042010-6	0	27.2742	-Inf	down	1.7652e-07	9.16894e-07	yes	GO:0005509(calcium ion binding);GO:0005739(mitochondrion);GO:0005773(vacuole);GO:0005774(vacuolar membrane);GO:0005783(endoplasmic reticulum);GO:0005789(endoplasmic reticulum membrane);GO:0005794(Golgi apparatus);GO:0005886(plasma membrane);GO:0006457(protein folding);GO:0009505(plant-type cell wall);GO:0009506(plasmodesma);GO:0009507(chloroplast);GO:0016020(membrane);GO:0016021(integral componen…	ko04141(Protein processing in endoplasmic reticulum);ko04145(Phagosome)
ata-miR164c-3p	rna-TRITD_6Bv1G042010-7	0	9.0914	-Inf	down	0.0025681	0.00379588	yes	GO:0005509(calcium ion binding);GO:0005739(mitochondrion);GO:0005773(vacuole);GO:0005774(vacuolar membrane);GO:0005783(endoplasmic reticulum);GO:0005789(endoplasmic reticulum membrane);GO:0005794(Golgi apparatus);GO:0005886(plasma membrane);GO:0006457(protein folding);GO:0009505(plant-type cell wall);GO:0009506(plasmodesma);GO:0009507(chloroplast);GO:0016020(membrane);GO:0016021(integral componen…	ko04141(Protein processing in endoplasmic reticulum);ko04145(Phagosome)
ata-miR164c-3p	rna-TRITD_6Bv1G042010-9	0	9.0914	-Inf	down	0.0025681	0.00379588	yes	GO:0005509(calcium ion binding);GO:0005739(mitochondrion);GO:0005773(vacuole);GO:0005774(vacuolar membrane);GO:0005783(endoplasmic reticulum);GO:0005789(endoplasmic reticulum membrane);GO:0005794(Golgi apparatus);GO:0005886(plasma membrane);GO:0006457(protein folding);GO:0009505(plant-type cell wall);GO:0009506(plasmodesma);GO:0009507(chloroplast);GO:0016020(membrane);GO:0016021(integral componen…	ko04141(Protein processing in endoplasmic reticulum);ko04145(Phagosome)
ata-miR164c-3p	rna-TRITD_6Bv1G049390	82.0899	36.3656	1.17463	up	2.6541e-05	7.27284e-05	yes	GO:0003690(double-stranded DNA binding);GO:0005634(nucleus);GO:0006260(DNA replication);GO:0006974(cellular response to DNA damage stimulus)	NA
ata-miR164c-3p	rna-TRITD_6Bv1G065370-13	12.6292	0	Inf	up	0.00037975	0.000807887	yes	GO:0003723(RNA binding);GO:0005634(nucleus);GO:0006397(mRNA processing);GO:0008380(RNA splicing);GO:0016607(nuclear speck)	ko03040(Spliceosome)
ata-miR164c-3p	rna-TRITD_6Bv1G065370-15	6.31461	0	Inf	up	0.011975	0.0135276	yes	GO:0003723(RNA binding);GO:0005634(nucleus);GO:0006397(mRNA processing);GO:0008380(RNA splicing);GO:0016607(nuclear speck)	ko03040(Spliceosome)
ata-miR164c-3p	rna-TRITD_6Bv1G065370-2	6.31461	0	Inf	up	0.011975	0.0135276	yes	GO:0003723(RNA binding);GO:0005634(nucleus);GO:0006397(mRNA processing);GO:0008380(RNA splicing);GO:0016607(nuclear speck)	ko03040(Spliceosome)
ata-miR164c-3p	rna-TRITD_6Bv1G074270	0	63.6398	-Inf	down	1.4922e-15	3.45075e-14	yes	GO:0009753(response to jasmonic acid);GO:0016165(linoleate 13S-lipoxygenase activity)	ko00591(Linoleic acid metabolism);ko00592(alpha-Linolenic acid metabolism)
ata-miR164c-3p	rna-TRITD_6Bv1G086030	119.978	54.5484	1.13715	up	7.3114e-07	3.25699e-06	yes	GO:0003735(structural constituent of ribosome);GO:0006412(translation)	NA
ata-miR164c-3p	rna-TRITD_6Bv1G086030-2	107.348	81.8226	0.391727	up	0.063458	0.0689593	yes	GO:0003735(structural constituent of ribosome);GO:0006412(translation)	NA
ata-miR164c-3p	rna-TRITD_6Bv1G117570	0	18.1828	-Inf	down	2.0066e-05	5.53641e-05	yes	GO:0005634(nucleus)	ko00052(Galactose metabolism);ko00600(Sphingolipid metabolism);ko00531(Glycosaminoglycan degradation);ko00604(Glycosphingolipid biosynthesis - ganglio series);ko00511(Other glycan degradation)
ata-miR164c-3p	rna-TRITD_6Bv1G151050	0	9.0914	-Inf	down	0.0025681	0.00379588	yes	GO:0002237(response to molecule of bacterial origin);GO:0005515(protein binding);GO:0005775(vacuolar lumen);GO:0005886(plasma membrane);GO:0006486(protein glycosylation);GO:0009877(nodulation);GO:1900150(regulation of defense response to fungus);GO:1902290(positive regulation of defense response to oomycetes)	NA
ata-miR164c-3p	rna-TRITD_6Bv1G172650-2	6.31461	0	Inf	up	0.011975	0.0135276	yes	GO:0003700(DNA binding transcription factor activity);GO:0005515(protein binding);GO:0005634(nucleus);GO:0006355(regulation of transcription, DNA-templated);GO:0008270(zinc ion binding);GO:0016020(membrane)	ko04712(Circadian rhythm - plant)
ata-miR164c-3p	rna-TRITD_6Bv1G179870-2	18.9438	0	Inf	up	1.3461e-05	4.73239e-05	yes	GO:0005215(transporter activity);GO:0005783(endoplasmic reticulum);GO:0006810(transport);GO:0009734(auxin-activated signaling pathway);GO:0009921(auxin efflux carrier complex);GO:0009926(auxin polar transport);GO:0010252(auxin homeostasis);GO:0010329(auxin efflux transmembrane transporter activity);GO:0016020(membrane);GO:0016021(integral component of membrane);GO:0048830(adventitious root develo…	NA
ata-miR164c-3p	rna-TRITD_6Bv1G189540-2	6.31461	0	Inf	up	0.011975	0.0135276	yes	GO:0004601(peroxidase activity);GO:0009505(plant-type cell wall);GO:0009664(plant-type cell wall organization)	ko00940(Phenylpropanoid biosynthesis)
ata-miR164c-3p	rna-TRITD_6Bv1G190460-3	6.31461	0	Inf	up	0.011975	0.0135276	yes	GO:0009693(ethylene biosynthetic process);GO:0051213(dioxygenase activity)	ko00270(Cysteine and methionine metabolism)
ata-miR164c-3p	rna-TRITD_6Bv1G190460-6	6.31461	0	Inf	up	0.011975	0.0135276	yes	GO:0009693(ethylene biosynthetic process);GO:0051213(dioxygenase activity)	ko00270(Cysteine and methionine metabolism)
ata-miR164c-3p	rna-TRITD_6Bv1G195170-3	6.31461	0	Inf	up	0.011975	0.0135276	yes	GO:0004828(serine-tRNA ligase activity);GO:0005737(cytoplasm);GO:0006434(seryl-tRNA aminoacylation)	ko00970(Aminoacyl-tRNA biosynthesis)
ata-miR164c-3p	rna-TRITD_6Bv1G213510	0	9.0914	-Inf	down	0.0025681	0.00379588	yes	GO:0005737(cytoplasm);GO:0005739(mitochondrion);GO:0005829(cytosol);GO:0008270(zinc ion binding);GO:0016491(oxidoreductase activity);GO:0055114(oxidation-reduction process)	NA
ata-miR164c-3p	rna-TRITD_6Bv1G213510-2	0	9.0914	-Inf	down	0.0025681	0.00379588	yes	GO:0005737(cytoplasm);GO:0005739(mitochondrion);GO:0005829(cytosol);GO:0008270(zinc ion binding);GO:0016491(oxidoreductase activity);GO:0055114(oxidation-reduction process)	NA
ata-miR164c-3p	rna-TRITD_6Bv1G213550	18.9438	9.0914	1.05915	up	0.062776	0.0682496	yes	GO:0003674(molecular_function);GO:0008150(biological_process)	NA
ata-miR164c-3p	rna-TRITD_6Bv1G216980-3	12.6292	0	Inf	up	0.00037975	0.000807887	yes	NA	ko03008(Ribosome biogenesis in eukaryotes)
ata-miR164c-3p	rna-TRITD_6Bv1G216980-4	6.31461	0	Inf	up	0.011975	0.0135276	yes	NA	ko03008(Ribosome biogenesis in eukaryotes)
ata-miR164c-3p	rna-TRITD_6Bv1G216980-5	6.31461	0	Inf	up	0.011975	0.0135276	yes	NA	ko03008(Ribosome biogenesis in eukaryotes)
ata-miR164c-3p	rna-TRITD_6Bv1G216980-6	6.31461	0	Inf	up	0.011975	0.0135276	yes	NA	ko03008(Ribosome biogenesis in eukaryotes)
ata-miR164c-3p	rna-TRITD_6Bv1G220980-8	0	9.0914	-Inf	down	0.0025681	0.00379588	yes	GO:0003723(RNA binding);GO:0003729(mRNA binding);GO:0005737(cytoplasm);GO:0005886(plasma membrane);GO:0006417(regulation of translation);GO:0003730(mRNA 3'-UTR binding);GO:0005829(cytosol)	NA
ata-miR164c-3p	rna-TRITD_7Av1G006780-2	12.6292	0	Inf	up	0.00037975	0.000807887	yes	GO:0005381(iron ion transmembrane transporter activity);GO:0005384(manganese ion transmembrane transporter activity);GO:0005783(endoplasmic reticulum);GO:0006880(intracellular sequestering of iron ion);GO:0010168(ER body);GO:0016020(membrane);GO:0030026(cellular manganese ion homeostasis);GO:0071281(cellular response to iron ion);GO:0071421(manganese ion transmembrane transport)	NA
ata-miR164c-3p	rna-TRITD_7Av1G006780-3	0	9.0914	-Inf	down	0.0025681	0.00379588	yes	GO:0005381(iron ion transmembrane transporter activity);GO:0005384(manganese ion transmembrane transporter activity);GO:0005783(endoplasmic reticulum);GO:0006880(intracellular sequestering of iron ion);GO:0010168(ER body);GO:0016020(membrane);GO:0030026(cellular manganese ion homeostasis);GO:0071281(cellular response to iron ion);GO:0071421(manganese ion transmembrane transport)	NA
ata-miR164c-3p	rna-TRITD_7Av1G006780-4	6.31461	9.0914	-0.52581	down	0.47928	0.486414	yes	GO:0005381(iron ion transmembrane transporter activity);GO:0005384(manganese ion transmembrane transporter activity);GO:0005783(endoplasmic reticulum);GO:0006880(intracellular sequestering of iron ion);GO:0010168(ER body);GO:0016020(membrane);GO:0030026(cellular manganese ion homeostasis);GO:0071281(cellular response to iron ion);GO:0071421(manganese ion transmembrane transport)	NA
ata-miR164c-3p	rna-TRITD_7Av1G006780-5	0	9.0914	-Inf	down	0.0025681	0.00379588	yes	GO:0005381(iron ion transmembrane transporter activity);GO:0005384(manganese ion transmembrane transporter activity);GO:0005783(endoplasmic reticulum);GO:0006880(intracellular sequestering of iron ion);GO:0010168(ER body);GO:0016020(membrane);GO:0030026(cellular manganese ion homeostasis);GO:0071281(cellular response to iron ion);GO:0071421(manganese ion transmembrane transport)	NA
ata-miR164c-3p	rna-TRITD_7Av1G006780-6	0	9.0914	-Inf	down	0.0025681	0.00379588	yes	GO:0005381(iron ion transmembrane transporter activity);GO:0005384(manganese ion transmembrane transporter activity);GO:0005783(endoplasmic reticulum);GO:0006880(intracellular sequestering of iron ion);GO:0010168(ER body);GO:0016020(membrane);GO:0030026(cellular manganese ion homeostasis);GO:0071281(cellular response to iron ion);GO:0071421(manganese ion transmembrane transport)	NA
ata-miR164c-3p	rna-TRITD_7Av1G006780-7	0	9.0914	-Inf	down	0.0025681	0.00379588	yes	GO:0005381(iron ion transmembrane transporter activity);GO:0005384(manganese ion transmembrane transporter activity);GO:0005783(endoplasmic reticulum);GO:0006880(intracellular sequestering of iron ion);GO:0010168(ER body);GO:0016020(membrane);GO:0030026(cellular manganese ion homeostasis);GO:0071281(cellular response to iron ion);GO:0071421(manganese ion transmembrane transport)	NA
ata-miR164c-3p	rna-TRITD_7Av1G018110-4	6.31461	18.1828	-1.52581	down	0.01649	0.0183403	yes	GO:0004373(glycogen (starch) synthase activity);GO:0005982(starch metabolic process);GO:0009501(amyloplast)	ko00500(Starch and sucrose metabolism)
ata-miR164c-3p	rna-TRITD_7Av1G018110-5	6.31461	9.0914	-0.52581	down	0.47928	0.486414	yes	GO:0004373(glycogen (starch) synthase activity);GO:0005982(starch metabolic process);GO:0009501(amyloplast)	ko00500(Starch and sucrose metabolism)
ata-miR164c-3p	rna-TRITD_7Av1G018110-6	0	27.2742	-Inf	down	1.7652e-07	9.16894e-07	yes	GO:0004373(glycogen (starch) synthase activity);GO:0005982(starch metabolic process);GO:0009501(amyloplast)	ko00500(Starch and sucrose metabolism)
ata-miR164c-3p	rna-TRITD_7Av1G018110-7	31.573	18.1828	0.796118	up	0.057653	0.0632424	yes	GO:0004373(glycogen (starch) synthase activity);GO:0005982(starch metabolic process);GO:0009501(amyloplast)	ko00500(Starch and sucrose metabolism)
ata-miR164c-3p	rna-TRITD_7Av1G023920	0	90.914	-Inf	down	1.4974e-21	7.3903e-20	yes	GO:0005768(endosome);GO:0005774(vacuolar membrane);GO:0005802(trans-Golgi network);GO:0008757(S-adenosylmethionine-dependent methyltransferase activity);GO:0032259(methylation)	NA
ata-miR164c-3p	rna-TRITD_7Av1G025430	0	18.1828	-Inf	down	2.0066e-05	5.53641e-05	yes	GO:0004650(polygalacturonase activity);GO:0005576(extracellular region);GO:0005618(cell wall);GO:0008150(biological_process);GO:0048046(apoplast)	NA
ata-miR164c-3p	rna-TRITD_7Av1G025430-2	0	9.0914	-Inf	down	0.0025681	0.00379588	yes	GO:0004650(polygalacturonase activity);GO:0005576(extracellular region);GO:0005618(cell wall);GO:0008150(biological_process);GO:0048046(apoplast)	NA
ata-miR164c-3p	rna-TRITD_7Av1G035190	12.6292	0	Inf	up	0.00037975	0.000807887	yes	GO:0008152(metabolic process);GO:0046527(glucosyltransferase activity)	ko00402(Benzoxazinoid biosynthesis)
ata-miR164c-3p	rna-TRITD_7Av1G045210-11	6.31461	0	Inf	up	0.011975	0.0135276	yes	GO:0003677(DNA binding);GO:0003678(DNA helicase activity);GO:0004386(helicase activity);GO:0005524(ATP binding);GO:0005634(nucleus);GO:0006338(chromatin remodeling);GO:0008283(cell proliferation);GO:0009733(response to auxin);GO:0009736(cytokinin-activated signaling pathway);GO:0009739(response to gibberellin);GO:0009788(negative regulation of abscisic acid-activated signaling pathway);GO:0016569…	NA
ata-miR164c-3p	rna-TRITD_7Av1G045210-17	6.31461	0	Inf	up	0.011975	0.0135276	yes	GO:0003677(DNA binding);GO:0003678(DNA helicase activity);GO:0004386(helicase activity);GO:0005524(ATP binding);GO:0005634(nucleus);GO:0006338(chromatin remodeling);GO:0008283(cell proliferation);GO:0009733(response to auxin);GO:0009736(cytokinin-activated signaling pathway);GO:0009739(response to gibberellin);GO:0009788(negative regulation of abscisic acid-activated signaling pathway);GO:0016569…	NA
ata-miR164c-3p	rna-TRITD_7Av1G045210-19	6.31461	0	Inf	up	0.011975	0.0135276	yes	GO:0003677(DNA binding);GO:0003678(DNA helicase activity);GO:0004386(helicase activity);GO:0005524(ATP binding);GO:0005634(nucleus);GO:0006338(chromatin remodeling);GO:0008283(cell proliferation);GO:0009733(response to auxin);GO:0009736(cytokinin-activated signaling pathway);GO:0009739(response to gibberellin);GO:0009788(negative regulation of abscisic acid-activated signaling pathway);GO:0016569…	NA
ata-miR164c-3p	rna-TRITD_7Av1G045210-3	6.31461	0	Inf	up	0.011975	0.0135276	yes	GO:0003677(DNA binding);GO:0003678(DNA helicase activity);GO:0004386(helicase activity);GO:0005524(ATP binding);GO:0005634(nucleus);GO:0006338(chromatin remodeling);GO:0008283(cell proliferation);GO:0009733(response to auxin);GO:0009736(cytokinin-activated signaling pathway);GO:0009739(response to gibberellin);GO:0009788(negative regulation of abscisic acid-activated signaling pathway);GO:0016569…	NA
ata-miR164c-3p	rna-TRITD_7Av1G045210-7	6.31461	0	Inf	up	0.011975	0.0135276	yes	GO:0003677(DNA binding);GO:0003678(DNA helicase activity);GO:0004386(helicase activity);GO:0005524(ATP binding);GO:0005634(nucleus);GO:0006338(chromatin remodeling);GO:0008283(cell proliferation);GO:0009733(response to auxin);GO:0009736(cytokinin-activated signaling pathway);GO:0009739(response to gibberellin);GO:0009788(negative regulation of abscisic acid-activated signaling pathway);GO:0016569…	NA
ata-miR164c-3p	rna-TRITD_7Av1G062610	12.6292	72.7312	-2.52581	down	7.7518e-11	8.35581e-10	yes	GO:0005737(cytoplasm);GO:0005829(cytosol);GO:0006457(protein folding);GO:0009408(response to heat);GO:0009555(pollen development);GO:0009735(response to cytokinin);GO:0009880(embryonic pattern specification);GO:0009965(leaf morphogenesis);GO:0010286(heat acclimation);GO:0010450(inflorescence meristem growth);GO:0032502(developmental process);GO:0048448(stamen morphogenesis);GO:0048833(specificati…	NA
ata-miR164c-3p	rna-TRITD_7Av1G062610-2	37.8876	54.5484	-0.52581	down	0.083105	0.0902331	yes	GO:0005737(cytoplasm);GO:0005829(cytosol);GO:0006457(protein folding);GO:0009408(response to heat);GO:0009555(pollen development);GO:0009735(response to cytokinin);GO:0009880(embryonic pattern specification);GO:0009965(leaf morphogenesis);GO:0010286(heat acclimation);GO:0010450(inflorescence meristem growth);GO:0032502(developmental process);GO:0048448(stamen morphogenesis);GO:0048833(specificati…	NA
ata-miR164c-3p	rna-TRITD_7Av1G062610-3	18.9438	63.6398	-1.7482	down	8.722e-07	3.87229e-06	yes	GO:0005737(cytoplasm);GO:0005829(cytosol);GO:0006457(protein folding);GO:0009408(response to heat);GO:0009555(pollen development);GO:0009735(response to cytokinin);GO:0009880(embryonic pattern specification);GO:0009965(leaf morphogenesis);GO:0010286(heat acclimation);GO:0010450(inflorescence meristem growth);GO:0032502(developmental process);GO:0048448(stamen morphogenesis);GO:0048833(specificati…	NA
ata-miR164c-3p	rna-TRITD_7Av1G062960-10	0	9.0914	-Inf	down	0.0025681	0.00379588	yes	GO:0004674(protein serine/threonine kinase activity);GO:0005634(nucleus);GO:0046777(protein autophosphorylation)	NA
ata-miR164c-3p	rna-TRITD_7Av1G062960-7	0	9.0914	-Inf	down	0.0025681	0.00379588	yes	GO:0004674(protein serine/threonine kinase activity);GO:0005634(nucleus);GO:0046777(protein autophosphorylation)	NA
ata-miR164c-3p	rna-TRITD_7Av1G062960-9	0	9.0914	-Inf	down	0.0025681	0.00379588	yes	GO:0004674(protein serine/threonine kinase activity);GO:0005634(nucleus);GO:0046777(protein autophosphorylation)	NA
ata-miR164c-3p	rna-TRITD_7Av1G065710-2	0	18.1828	-Inf	down	2.0066e-05	5.53641e-05	yes	GO:0000245(spliceosomal complex assembly);GO:0015030(Cajal body)	NA
ata-miR164c-3p	rna-TRITD_7Av1G098320	44.2022	0	Inf	up	2.9599e-11	3.22071e-10	yes	GO:0003674(molecular_function);GO:0005634(nucleus);GO:0008150(biological_process)	NA
ata-miR164c-3p	rna-TRITD_7Av1G098320-2	63.1461	0	Inf	up	1.9174e-15	4.04801e-14	yes	GO:0003674(molecular_function);GO:0005634(nucleus);GO:0008150(biological_process)	NA
ata-miR164c-3p	rna-TRITD_7Av1G100910	18.9438	0	Inf	up	1.3461e-05	4.73239e-05	yes	NA	NA
ata-miR164c-3p	rna-TRITD_7Av1G114120-2	6.31461	0	Inf	up	0.011975	0.0135276	yes	GO:0043161(proteasome-mediated ubiquitin-dependent protein catabolic process);GO:0061630(ubiquitin protein ligase activity)	NA
ata-miR164c-3p	rna-TRITD_7Av1G114120-3	6.31461	9.0914	-0.52581	down	0.47928	0.486414	yes	GO:0043161(proteasome-mediated ubiquitin-dependent protein catabolic process);GO:0061630(ubiquitin protein ligase activity)	NA
ata-miR164c-3p	rna-TRITD_7Av1G114120-4	12.6292	0	Inf	up	0.00037975	0.000807887	yes	GO:0043161(proteasome-mediated ubiquitin-dependent protein catabolic process);GO:0061630(ubiquitin protein ligase activity)	NA
ata-miR164c-3p	rna-TRITD_7Av1G114120-6	6.31461	0	Inf	up	0.011975	0.0135276	yes	GO:0043161(proteasome-mediated ubiquitin-dependent protein catabolic process);GO:0061630(ubiquitin protein ligase activity)	NA
ata-miR164c-3p	rna-TRITD_7Av1G114120-7	12.6292	9.0914	0.47419	up	0.44779	0.466377	yes	GO:0043161(proteasome-mediated ubiquitin-dependent protein catabolic process);GO:0061630(ubiquitin protein ligase activity)	NA
ata-miR164c-3p	rna-TRITD_7Av1G114120-8	6.31461	9.0914	-0.52581	down	0.47928	0.486414	yes	GO:0043161(proteasome-mediated ubiquitin-dependent protein catabolic process);GO:0061630(ubiquitin protein ligase activity)	NA
ata-miR164c-3p	rna-TRITD_7Av1G114700	12.6292	9.0914	0.47419	up	0.44779	0.466377	yes	GO:0000035(acyl binding);GO:0000036(acyl carrier activity);GO:0005829(cytosol);GO:0006633(fatty acid biosynthetic process);GO:0009245(lipid A biosynthetic process);GO:0009507(chloroplast);GO:0031177(phosphopantetheine binding)	ko00010(Glycolysis / Gluconeogenesis);ko00030(Pentose phosphate pathway);ko00051(Fructose and mannose metabolism);ko00052(Galactose metabolism);ko03018(RNA degradation)
ata-miR164c-3p	rna-TRITD_7Av1G116880	12.6292	0	Inf	up	0.00037975	0.000807887	yes	GO:0000166(nucleotide binding);GO:0005634(nucleus);GO:0008150(biological_process);GO:0080008(Cul4-RING E3 ubiquitin ligase complex)	NA
ata-miR164c-3p	rna-TRITD_7Av1G116880-4	6.31461	0	Inf	up	0.011975	0.0135276	yes	GO:0000166(nucleotide binding);GO:0005634(nucleus);GO:0008150(biological_process);GO:0080008(Cul4-RING E3 ubiquitin ligase complex)	NA
ata-miR164c-3p	rna-TRITD_7Av1G116880-5	6.31461	0	Inf	up	0.011975	0.0135276	yes	GO:0000166(nucleotide binding);GO:0005634(nucleus);GO:0008150(biological_process);GO:0080008(Cul4-RING E3 ubiquitin ligase complex)	NA
ata-miR164c-3p	rna-TRITD_7Av1G130930-3	6.31461	0	Inf	up	0.011975	0.0135276	yes	GO:0003674(molecular_function);GO:0005737(cytoplasm);GO:0005819(spindle)	NA
ata-miR164c-3p	rna-TRITD_7Av1G150490	6.31461	18.1828	-1.52581	down	0.01649	0.0183403	yes	GO:0000398(mRNA splicing, via spliceosome);GO:0004004(ATP-dependent RNA helicase activity);GO:0010468(regulation of gene expression);GO:0010501(RNA secondary structure unwinding)	ko03040(Spliceosome)
ata-miR164c-3p	rna-TRITD_7Av1G150490-2	12.6292	0	Inf	up	0.00037975	0.000807887	yes	GO:0000398(mRNA splicing, via spliceosome);GO:0004004(ATP-dependent RNA helicase activity);GO:0010468(regulation of gene expression);GO:0010501(RNA secondary structure unwinding)	ko03040(Spliceosome)
ata-miR164c-3p	rna-TRITD_7Av1G150490-3	6.31461	0	Inf	up	0.011975	0.0135276	yes	GO:0000398(mRNA splicing, via spliceosome);GO:0004004(ATP-dependent RNA helicase activity);GO:0010468(regulation of gene expression);GO:0010501(RNA secondary structure unwinding)	ko03040(Spliceosome)
ata-miR164c-3p	rna-TRITD_7Av1G153080	0	18.1828	-Inf	down	2.0066e-05	5.53641e-05	yes	GO:0003723(RNA binding);GO:0003735(structural constituent of ribosome);GO:0006412(translation);GO:0022625(cytosolic large ribosomal subunit);GO:0042254(ribosome biogenesis)	ko03010(Ribosome)
ata-miR164c-3p	rna-TRITD_7Av1G158920	56.8315	9.0914	2.64411	up	4.1044e-09	3.13743e-08	yes	GO:0005515(protein binding);GO:0006397(mRNA processing);GO:0009507(chloroplast);GO:0009570(chloroplast stroma);GO:0009941(chloroplast envelope);GO:1900865(chloroplast RNA modification)	ko00640(Propanoate metabolism);ko00280(Valine, leucine and isoleucine degradation)
ata-miR164c-3p	rna-TRITD_7Av1G163110	6.31461	0	Inf	up	0.011975	0.0135276	yes	GO:0005515(protein binding);GO:0005634(nucleus);GO:0006351(transcription, DNA-templated);GO:0009409(response to cold);GO:0009651(response to salt stress);GO:0009737(response to abscisic acid);GO:0009738(abscisic acid-activated signaling pathway);GO:0045892(negative regulation of transcription, DNA-templated);GO:0051365(cellular response to potassium ion starvation)	NA
ata-miR164c-3p	rna-TRITD_7Av1G176250	6.31461	0	Inf	up	0.011975	0.0135276	yes	GO:0009733(response to auxin)	ko04075(Plant hormone signal transduction)
ata-miR164c-3p	rna-TRITD_7Av1G180190-2	6.31461	0	Inf	up	0.011975	0.0135276	yes	GO:0000791(euchromatin);GO:0003677(DNA binding);GO:0003682(chromatin binding);GO:0003935(GTP cyclohydrolase II activity);GO:0005515(protein binding);GO:0005634(nucleus);GO:0005720(nuclear heterochromatin);GO:0006325(chromatin organization);GO:0006342(chromatin silencing);GO:0006351(transcription, DNA-templated);GO:0008686(3,4-dihydroxy-2-butanone-4-phosphate synthase activity);GO:0009507(chloropl…	NA
ata-miR164c-3p	rna-TRITD_7Av1G201030	0	9.0914	-Inf	down	0.0025681	0.00379588	yes	GO:0000166(nucleotide binding);GO:0005737(cytoplasm);GO:0005829(cytosol);GO:0008150(biological_process);GO:0080008(Cul4-RING E3 ubiquitin ligase complex)	ko03013(RNA transport)
ata-miR164c-3p	rna-TRITD_7Av1G202970	18.9438	0	Inf	up	1.3461e-05	4.73239e-05	yes	GO:0034638(phosphatidylcholine catabolic process)	ko00564(Glycerophospholipid metabolism);ko00565(Ether lipid metabolism);ko04144(Endocytosis)
ata-miR164c-3p	rna-TRITD_7Av1G202970-10	25.2584	0	Inf	up	5.0132e-07	2.24011e-06	yes	GO:0034638(phosphatidylcholine catabolic process)	ko00564(Glycerophospholipid metabolism);ko00565(Ether lipid metabolism);ko04144(Endocytosis)
ata-miR164c-3p	rna-TRITD_7Av1G202970-9	25.2584	0	Inf	up	5.0132e-07	2.24011e-06	yes	GO:0034638(phosphatidylcholine catabolic process)	ko00564(Glycerophospholipid metabolism);ko00565(Ether lipid metabolism);ko04144(Endocytosis)
ata-miR164c-3p	rna-TRITD_7Av1G204750	0	18.1828	-Inf	down	2.0066e-05	5.53641e-05	yes	GO:0005739(mitochondrion);GO:0008150(biological_process);GO:0008270(zinc ion binding)	NA
ata-miR164c-3p	rna-TRITD_7Av1G216410	63.1461	0	Inf	up	1.9174e-15	4.04801e-14	yes	GO:0004386(helicase activity);GO:0008150(biological_process);GO:0016021(integral component of membrane)	NA
ata-miR164c-3p	rna-TRITD_7Av1G216410-2	94.7191	0	Inf	up	2.1892e-22	1.20508e-20	yes	GO:0004386(helicase activity);GO:0008150(biological_process);GO:0016021(integral component of membrane)	NA
ata-miR164c-3p	rna-TRITD_7Av1G228120-2	6.31461	0	Inf	up	0.011975	0.0135276	yes	GO:0000977(RNA polymerase II regulatory region sequence-specific DNA binding);GO:0001085(RNA polymerase II transcription factor binding);GO:0001228(transcriptional activator activity, RNA polymerase II transcription regulatory region sequence-specific DNA binding);GO:0003682(chromatin binding);GO:0005634(nucleus);GO:0005667(transcription factor complex);GO:0030154(cell differentiation)	NA
ata-miR164c-3p	rna-TRITD_7Av1G228120-3	6.31461	0	Inf	up	0.011975	0.0135276	yes	GO:0000977(RNA polymerase II regulatory region sequence-specific DNA binding);GO:0001085(RNA polymerase II transcription factor binding);GO:0001228(transcriptional activator activity, RNA polymerase II transcription regulatory region sequence-specific DNA binding);GO:0003682(chromatin binding);GO:0005634(nucleus);GO:0005667(transcription factor complex);GO:0030154(cell differentiation)	NA
ata-miR164c-3p	rna-TRITD_7Av1G228120-4	12.6292	0	Inf	up	0.00037975	0.000807887	yes	GO:0000977(RNA polymerase II regulatory region sequence-specific DNA binding);GO:0001085(RNA polymerase II transcription factor binding);GO:0001228(transcriptional activator activity, RNA polymerase II transcription regulatory region sequence-specific DNA binding);GO:0003682(chromatin binding);GO:0005634(nucleus);GO:0005667(transcription factor complex);GO:0030154(cell differentiation)	NA
ata-miR164c-3p	rna-TRITD_7Av1G270370-10	18.9438	0	Inf	up	1.3461e-05	4.73239e-05	yes	GO:0005783(endoplasmic reticulum)	ko04141(Protein processing in endoplasmic reticulum);ko04626(Plant-pathogen interaction)
ata-miR164c-3p	rna-TRITD_7Av1G270370-11	6.31461	0	Inf	up	0.011975	0.0135276	yes	GO:0005783(endoplasmic reticulum)	ko04141(Protein processing in endoplasmic reticulum);ko04626(Plant-pathogen interaction)
ata-miR164c-3p	rna-TRITD_7Av1G270370-12	6.31461	0	Inf	up	0.011975	0.0135276	yes	GO:0005783(endoplasmic reticulum)	ko04141(Protein processing in endoplasmic reticulum);ko04626(Plant-pathogen interaction)
ata-miR164c-3p	rna-TRITD_7Av1G270370-13	18.9438	0	Inf	up	1.3461e-05	4.73239e-05	yes	GO:0005783(endoplasmic reticulum)	ko04141(Protein processing in endoplasmic reticulum);ko04626(Plant-pathogen interaction)
ata-miR164c-3p	rna-TRITD_7Av1G270370-14	18.9438	18.1828	0.059152	up	0.90061	0.901273	yes	GO:0005783(endoplasmic reticulum)	ko04141(Protein processing in endoplasmic reticulum);ko04626(Plant-pathogen interaction)
ata-miR164c-3p	rna-TRITD_7Av1G270370-15	0	9.0914	-Inf	down	0.0025681	0.00379588	yes	GO:0005783(endoplasmic reticulum)	ko04141(Protein processing in endoplasmic reticulum);ko04626(Plant-pathogen interaction)
ata-miR164c-3p	rna-TRITD_7Av1G270370-17	18.9438	18.1828	0.059152	up	0.90061	0.901273	yes	GO:0005783(endoplasmic reticulum)	ko04141(Protein processing in endoplasmic reticulum);ko04626(Plant-pathogen interaction)
ata-miR164c-3p	rna-TRITD_7Av1G270370-2	6.31461	27.2742	-2.11077	down	0.0002986	0.000792434	yes	GO:0005783(endoplasmic reticulum)	ko04141(Protein processing in endoplasmic reticulum);ko04626(Plant-pathogen interaction)
ata-miR164c-3p	rna-TRITD_7Av1G270370-3	6.31461	0	Inf	up	0.011975	0.0135276	yes	GO:0005783(endoplasmic reticulum)	ko04141(Protein processing in endoplasmic reticulum);ko04626(Plant-pathogen interaction)
ata-miR164c-3p	rna-TRITD_7Av1G270370-4	18.9438	0	Inf	up	1.3461e-05	4.73239e-05	yes	GO:0005783(endoplasmic reticulum)	ko04141(Protein processing in endoplasmic reticulum);ko04626(Plant-pathogen interaction)
ata-miR164c-3p	rna-TRITD_7Av1G270370-5	6.31461	0	Inf	up	0.011975	0.0135276	yes	GO:0005783(endoplasmic reticulum)	ko04141(Protein processing in endoplasmic reticulum);ko04626(Plant-pathogen interaction)
ata-miR164c-3p	rna-TRITD_7Av1G270370-5	18.9438	0	Inf	up	1.3461e-05	4.73239e-05	yes	GO:0005783(endoplasmic reticulum)	ko04141(Protein processing in endoplasmic reticulum);ko04626(Plant-pathogen interaction)
ata-miR164c-3p	rna-TRITD_7Av1G270370-6	6.31461	9.0914	-0.52581	down	0.47928	0.486414	yes	GO:0005783(endoplasmic reticulum)	ko04141(Protein processing in endoplasmic reticulum);ko04626(Plant-pathogen interaction)
ata-miR164c-3p	rna-TRITD_7Av1G270370-7	12.6292	0	Inf	up	0.00037975	0.000807887	yes	GO:0005783(endoplasmic reticulum)	ko04141(Protein processing in endoplasmic reticulum);ko04626(Plant-pathogen interaction)
ata-miR164c-3p	rna-TRITD_7Av1G270370-8	18.9438	9.0914	1.05915	up	0.062776	0.0682496	yes	GO:0005783(endoplasmic reticulum)	ko04141(Protein processing in endoplasmic reticulum);ko04626(Plant-pathogen interaction)
ata-miR164c-3p	rna-TRITD_7Av1G270370-9	18.9438	18.1828	0.059152	up	0.90061	0.901273	yes	GO:0005783(endoplasmic reticulum)	ko04141(Protein processing in endoplasmic reticulum);ko04626(Plant-pathogen interaction)
ata-miR164c-3p	rna-TRITD_7Bv1G003850	101.034	0	Inf	up	9.0199e-24	5.80574e-22	yes	GO:0003674(molecular_function);GO:0008150(biological_process);GO:0034553(mitochondrial respiratory chain complex II assembly)	NA
ata-miR164c-3p	rna-TRITD_7Bv1G005150-2	12.6292	0	Inf	up	0.00037975	0.000807887	yes	GO:0008152(metabolic process);GO:0046527(glucosyltransferase activity)	ko00402(Benzoxazinoid biosynthesis)
ata-miR164c-3p	rna-TRITD_7Bv1G018900-14	0	9.0914	-Inf	down	0.0025681	0.00379588	yes	GO:0003677(DNA binding);GO:0003678(DNA helicase activity);GO:0004386(helicase activity);GO:0005524(ATP binding);GO:0005634(nucleus);GO:0006338(chromatin remodeling);GO:0008283(cell proliferation);GO:0009733(response to auxin);GO:0009736(cytokinin-activated signaling pathway);GO:0009739(response to gibberellin);GO:0009788(negative regulation of abscisic acid-activated signaling pathway);GO:0016569…	NA
ata-miR164c-3p	rna-TRITD_7Bv1G018900-4	0	9.0914	-Inf	down	0.0025681	0.00379588	yes	GO:0003677(DNA binding);GO:0003678(DNA helicase activity);GO:0004386(helicase activity);GO:0005524(ATP binding);GO:0005634(nucleus);GO:0006338(chromatin remodeling);GO:0008283(cell proliferation);GO:0009733(response to auxin);GO:0009736(cytokinin-activated signaling pathway);GO:0009739(response to gibberellin);GO:0009788(negative regulation of abscisic acid-activated signaling pathway);GO:0016569…	NA
ata-miR164c-3p	rna-TRITD_7Bv1G018900-7	0	9.0914	-Inf	down	0.0025681	0.00379588	yes	GO:0003677(DNA binding);GO:0003678(DNA helicase activity);GO:0004386(helicase activity);GO:0005524(ATP binding);GO:0005634(nucleus);GO:0006338(chromatin remodeling);GO:0008283(cell proliferation);GO:0009733(response to auxin);GO:0009736(cytokinin-activated signaling pathway);GO:0009739(response to gibberellin);GO:0009788(negative regulation of abscisic acid-activated signaling pathway);GO:0016569…	NA
ata-miR164c-3p	rna-TRITD_7Bv1G018900-9	0	9.0914	-Inf	down	0.0025681	0.00379588	yes	GO:0003677(DNA binding);GO:0003678(DNA helicase activity);GO:0004386(helicase activity);GO:0005524(ATP binding);GO:0005634(nucleus);GO:0006338(chromatin remodeling);GO:0008283(cell proliferation);GO:0009733(response to auxin);GO:0009736(cytokinin-activated signaling pathway);GO:0009739(response to gibberellin);GO:0009788(negative regulation of abscisic acid-activated signaling pathway);GO:0016569…	NA
ata-miR164c-3p	rna-TRITD_7Bv1G039280	12.6292	36.3656	-1.52581	down	0.00069604	0.0014613	yes	GO:0003674(molecular_function);GO:0005737(cytoplasm);GO:0005829(cytosol);GO:0006457(protein folding);GO:0009408(response to heat);GO:0009555(pollen development);GO:0009735(response to cytokinin);GO:0009880(embryonic pattern specification);GO:0009965(leaf morphogenesis);GO:0010286(heat acclimation);GO:0010450(inflorescence meristem growth);GO:0032502(developmental process);GO:0048448(stamen morpho…	NA
ata-miR164c-3p	rna-TRITD_7Bv1G039280-2	6.31461	27.2742	-2.11077	down	0.0002986	0.000792434	yes	GO:0003674(molecular_function);GO:0005737(cytoplasm);GO:0005829(cytosol);GO:0006457(protein folding);GO:0009408(response to heat);GO:0009555(pollen development);GO:0009735(response to cytokinin);GO:0009880(embryonic pattern specification);GO:0009965(leaf morphogenesis);GO:0010286(heat acclimation);GO:0010450(inflorescence meristem growth);GO:0032502(developmental process);GO:0048448(stamen morpho…	NA
ata-miR164c-3p	rna-TRITD_7Bv1G039280-3	25.2584	27.2742	-0.110773	down	0.78092	0.786583	yes	GO:0003674(molecular_function);GO:0005737(cytoplasm);GO:0005829(cytosol);GO:0006457(protein folding);GO:0009408(response to heat);GO:0009555(pollen development);GO:0009735(response to cytokinin);GO:0009880(embryonic pattern specification);GO:0009965(leaf morphogenesis);GO:0010286(heat acclimation);GO:0010450(inflorescence meristem growth);GO:0032502(developmental process);GO:0048448(stamen morpho…	NA
ata-miR164c-3p	rna-TRITD_7Bv1G041960-3	0	9.0914	-Inf	down	0.0025681	0.00379588	yes	GO:0000245(spliceosomal complex assembly);GO:0015030(Cajal body)	NA
ata-miR164c-3p	rna-TRITD_7Bv1G041960-4	0	9.0914	-Inf	down	0.0025681	0.00379588	yes	GO:0000245(spliceosomal complex assembly);GO:0015030(Cajal body)	NA
ata-miR164c-3p	rna-TRITD_7Bv1G054290	0	18.1828	-Inf	down	2.0066e-05	5.53641e-05	yes	GO:0003677(DNA binding);GO:0003700(DNA binding transcription factor activity);GO:0005634(nucleus)	NA
ata-miR164c-3p	rna-TRITD_7Bv1G054290-2	0	27.2742	-Inf	down	1.7652e-07	9.16894e-07	yes	GO:0003677(DNA binding);GO:0003700(DNA binding transcription factor activity);GO:0005634(nucleus)	NA
ata-miR164c-3p	rna-TRITD_7Bv1G072010	18.9438	0	Inf	up	1.3461e-05	4.73239e-05	yes	GO:0003674(molecular_function);GO:0005634(nucleus);GO:0008150(biological_process)	NA
ata-miR164c-3p	rna-TRITD_7Bv1G072010-2	25.2584	0	Inf	up	5.0132e-07	2.24011e-06	yes	GO:0003674(molecular_function);GO:0005634(nucleus);GO:0008150(biological_process)	NA
ata-miR164c-3p	rna-TRITD_7Bv1G082900	12.6292	0	Inf	up	0.00037975	0.000807887	yes	GO:0005886(plasma membrane);GO:0016021(integral component of membrane);GO:0003674(molecular_function);GO:0008150(biological_process)	NA
ata-miR164c-3p	rna-TRITD_7Bv1G082900-2	18.9438	0	Inf	up	1.3461e-05	4.73239e-05	yes	GO:0005886(plasma membrane);GO:0016021(integral component of membrane);GO:0003674(molecular_function);GO:0008150(biological_process)	NA
ata-miR164c-3p	rna-TRITD_7Bv1G089170	0	9.0914	-Inf	down	0.0025681	0.00379588	yes	GO:0003674(molecular_function);GO:0008150(biological_process);GO:0009507(chloroplast);GO:0009941(chloroplast envelope);GO:0016021(integral component of membrane)	ko00500(Starch and sucrose metabolism)
ata-miR164c-3p	rna-TRITD_7Bv1G089170-2	0	54.5484	-Inf	down	1.5155e-13	2.45628e-12	yes	GO:0003674(molecular_function);GO:0008150(biological_process);GO:0009507(chloroplast);GO:0009941(chloroplast envelope);GO:0016021(integral component of membrane)	ko00500(Starch and sucrose metabolism)
ata-miR164c-3p	rna-TRITD_7Bv1G103330-2	6.31461	0	Inf	up	0.011975	0.0135276	yes	GO:0003674(molecular_function);GO:0005737(cytoplasm);GO:0005819(spindle)	NA
ata-miR164c-3p	rna-TRITD_7Bv1G103330-3	12.6292	0	Inf	up	0.00037975	0.000807887	yes	GO:0003674(molecular_function);GO:0005737(cytoplasm);GO:0005819(spindle)	NA
ata-miR164c-3p	rna-TRITD_7Bv1G109890	6.31461	0	Inf	up	0.011975	0.0135276	yes	GO:0000398(mRNA splicing, via spliceosome);GO:0004004(ATP-dependent RNA helicase activity);GO:0010468(regulation of gene expression);GO:0010501(RNA secondary structure unwinding)	ko03040(Spliceosome)
ata-miR164c-3p	rna-TRITD_7Bv1G109890-3	0	18.1828	-Inf	down	2.0066e-05	5.53641e-05	yes	GO:0000398(mRNA splicing, via spliceosome);GO:0004004(ATP-dependent RNA helicase activity);GO:0010468(regulation of gene expression);GO:0010501(RNA secondary structure unwinding)	ko03040(Spliceosome)
ata-miR164c-3p	rna-TRITD_7Bv1G109890-4	18.9438	9.0914	1.05915	up	0.062776	0.0682496	yes	GO:0000398(mRNA splicing, via spliceosome);GO:0004004(ATP-dependent RNA helicase activity);GO:0010468(regulation of gene expression);GO:0010501(RNA secondary structure unwinding)	ko03040(Spliceosome)
ata-miR164c-3p	rna-TRITD_7Bv1G117920	63.1461	0	Inf	up	1.9174e-15	4.04801e-14	yes	GO:0005515(protein binding);GO:0006397(mRNA processing);GO:0009507(chloroplast);GO:0009570(chloroplast stroma);GO:0009941(chloroplast envelope);GO:1900865(chloroplast RNA modification)	ko00640(Propanoate metabolism);ko00280(Valine, leucine and isoleucine degradation)
ata-miR164c-3p	rna-TRITD_7Bv1G120510	12.6292	0	Inf	up	0.00037975	0.000807887	yes	GO:0005515(protein binding);GO:0005634(nucleus);GO:0006351(transcription, DNA-templated);GO:0009409(response to cold);GO:0009651(response to salt stress);GO:0009737(response to abscisic acid);GO:0009738(abscisic acid-activated signaling pathway);GO:0045892(negative regulation of transcription, DNA-templated);GO:0051365(cellular response to potassium ion starvation)	NA
ata-miR164c-3p	rna-TRITD_7Bv1G120510-2	18.9438	0	Inf	up	1.3461e-05	4.73239e-05	yes	GO:0005515(protein binding);GO:0005634(nucleus);GO:0006351(transcription, DNA-templated);GO:0009409(response to cold);GO:0009651(response to salt stress);GO:0009737(response to abscisic acid);GO:0009738(abscisic acid-activated signaling pathway);GO:0045892(negative regulation of transcription, DNA-templated);GO:0051365(cellular response to potassium ion starvation)	NA
ata-miR164c-3p	rna-TRITD_7Bv1G120510-3	6.31461	0	Inf	up	0.011975	0.0135276	yes	GO:0005515(protein binding);GO:0005634(nucleus);GO:0006351(transcription, DNA-templated);GO:0009409(response to cold);GO:0009651(response to salt stress);GO:0009737(response to abscisic acid);GO:0009738(abscisic acid-activated signaling pathway);GO:0045892(negative regulation of transcription, DNA-templated);GO:0051365(cellular response to potassium ion starvation)	NA
ata-miR164c-3p	rna-TRITD_7Bv1G124790	0	18.1828	-Inf	down	2.0066e-05	5.53641e-05	yes	GO:0000245(spliceosomal complex assembly);GO:0015030(Cajal body)	NA
ata-miR164c-3p	rna-TRITD_7Bv1G170100	31.573	0	Inf	up	1.9203e-08	1.26748e-07	yes	GO:0003755(peptidyl-prolyl cis-trans isomerase activity)	NA
ata-miR164c-3p	rna-TRITD_7Bv1G170100-2	37.8876	0	Inf	up	7.4911e-10	6.88393e-09	yes	GO:0003755(peptidyl-prolyl cis-trans isomerase activity)	NA
ata-miR164c-3p	rna-TRITD_7Bv1G170100-3	50.5169	18.1828	1.47419	up	9.5746e-05	0.000259074	yes	GO:0003755(peptidyl-prolyl cis-trans isomerase activity)	NA
ata-miR164c-3p	rna-TRITD_7Bv1G174620	75.7753	0	Inf	up	3.1739e-18	1.04239e-16	yes	GO:0003674(molecular_function);GO:0009507(chloroplast);GO:0009534(chloroplast thylakoid);GO:0009535(chloroplast thylakoid membrane);GO:0009543(chloroplast thylakoid lumen);GO:0009570(chloroplast stroma);GO:0009579(thylakoid);GO:0009735(response to cytokinin);GO:0009941(chloroplast envelope);GO:0010206(photosystem II repair);GO:0016021(integral component of membrane);GO:0031977(thylakoid lumen)	NA
ata-miR164c-3p	rna-TRITD_7Bv1G177350-2	6.31461	0	Inf	up	0.011975	0.0135276	yes	GO:0000977(RNA polymerase II regulatory region sequence-specific DNA binding);GO:0001085(RNA polymerase II transcription factor binding);GO:0001228(transcriptional activator activity, RNA polymerase II transcription regulatory region sequence-specific DNA binding);GO:0003682(chromatin binding);GO:0005634(nucleus);GO:0005667(transcription factor complex);GO:0030154(cell differentiation)	NA
ata-miR164c-3p	rna-TRITD_7Bv1G196410-2	6.31461	0	Inf	up	0.011975	0.0135276	yes	NA	NA
ata-miR164c-3p	rna-TRITD_7Bv1G218380	0	18.1828	-Inf	down	2.0066e-05	5.53641e-05	yes	GO:0000783(nuclear telomere cap complex);GO:0003691(double-stranded telomeric DNA binding);GO:0031627(telomeric loop formation)	NA
ata-miR164c-3p	rna-TRITD_7Bv1G218380-3	0	54.5484	-Inf	down	1.5155e-13	2.45628e-12	yes	GO:0000783(nuclear telomere cap complex);GO:0003691(double-stranded telomeric DNA binding);GO:0031627(telomeric loop formation)	NA
ata-miR164c-3p	rna-TRITD_7Bv1G233770	6.31461	0	Inf	up	0.011975	0.0135276	yes	GO:0005765(lysosomal membrane);GO:0006465(signal peptide processing);GO:0030660(Golgi-associated vesicle membrane);GO:0033619(membrane protein proteolysis);GO:0042500(aspartic endopeptidase activity, intramembrane cleaving);GO:0071458(integral component of cytoplasmic side of endoplasmic reticulum membrane);GO:0071556(integral component of lumenal side of endoplasmic reticulum membrane)	NA
ata-miR164c-3p	rna-TRITD_7Bv1G233770-2	25.2584	0	Inf	up	5.0132e-07	2.24011e-06	yes	GO:0005765(lysosomal membrane);GO:0006465(signal peptide processing);GO:0030660(Golgi-associated vesicle membrane);GO:0033619(membrane protein proteolysis);GO:0042500(aspartic endopeptidase activity, intramembrane cleaving);GO:0071458(integral component of cytoplasmic side of endoplasmic reticulum membrane);GO:0071556(integral component of lumenal side of endoplasmic reticulum membrane)	NA
ata-miR164c-3p	rna-TRITD_7Bv1G233770-3	12.6292	0	Inf	up	0.00037975	0.000807887	yes	GO:0005765(lysosomal membrane);GO:0006465(signal peptide processing);GO:0030660(Golgi-associated vesicle membrane);GO:0033619(membrane protein proteolysis);GO:0042500(aspartic endopeptidase activity, intramembrane cleaving);GO:0071458(integral component of cytoplasmic side of endoplasmic reticulum membrane);GO:0071556(integral component of lumenal side of endoplasmic reticulum membrane)	NA
ata-miR164c-3p	rna-TRITD_7Bv1G233820	56.8315	36.3656	0.644115	up	0.034005	0.037474	yes	GO:0003677(DNA binding);GO:0003700(DNA binding transcription factor activity);GO:0005634(nucleus);GO:0006351(transcription, DNA-templated);GO:0006355(regulation of transcription, DNA-templated);GO:0007275(multicellular organism development)	ko03013(RNA transport);ko03015(mRNA surveillance pathway);ko03018(RNA degradation)
ata-miR164c-3p	rna-TRITD_7Bv1G233820-2	63.1461	18.1828	1.79612	up	6.1672e-07	2.74947e-06	yes	GO:0003677(DNA binding);GO:0003700(DNA binding transcription factor activity);GO:0005634(nucleus);GO:0006351(transcription, DNA-templated);GO:0006355(regulation of transcription, DNA-templated);GO:0007275(multicellular organism development)	ko03013(RNA transport);ko03015(mRNA surveillance pathway);ko03018(RNA degradation)
ata-miR166a-3p	rna-TRITD_1Av1G054750	328.36	300.016	0.130235	up	0.25812	0.277213	yes	GO:0003674(molecular_function);GO:0005575(cellular_component);GO:0008150(biological_process)	NA
ata-miR166a-3p	rna-TRITD_1Av1G054750-2	366.247	381.839	-0.0601469	down	0.56856	0.576111	yes	GO:0003674(molecular_function);GO:0005575(cellular_component);GO:0008150(biological_process)	NA
ata-miR166a-3p	rna-TRITD_1Bv1G006820	0	9.0914	-Inf	down	0.0025681	0.00379588	yes	GO:0005507(copper ion binding);GO:0009507(chloroplast);GO:0009570(chloroplast stroma);GO:0009579(thylakoid);GO:0042742(defense response to bacterium);GO:0048046(apoplast)	NA
ata-miR166a-3p	rna-TRITD_1Bv1G006820-2	12.6292	0	Inf	up	0.00037975	0.000807887	yes	GO:0005507(copper ion binding);GO:0009507(chloroplast);GO:0009570(chloroplast stroma);GO:0009579(thylakoid);GO:0042742(defense response to bacterium);GO:0048046(apoplast)	NA
ata-miR166a-3p	rna-TRITD_1Bv1G062900	473.595	554.576	-0.227729	down	0.011532	0.0135276	yes	GO:0003674(molecular_function);GO:0005575(cellular_component);GO:0008150(biological_process)	NA
ata-miR166a-3p	rna-TRITD_1Bv1G177110	0	54.5484	-Inf	down	1.5155e-13	2.45628e-12	yes	GO:0005576(extracellular region);GO:0005739(mitochondrion);GO:0008150(biological_process)	NA
ata-miR166a-3p	rna-TRITD_2Av1G065030	25.2584	0	Inf	up	5.0132e-07	2.24011e-06	yes	GO:0003700(DNA binding transcription factor activity);GO:0005515(protein binding);GO:0005634(nucleus);GO:0005737(cytoplasm);GO:0009741(response to brassinosteroid)	ko04075(Plant hormone signal transduction)
ata-miR166a-3p	rna-TRITD_2Av1G065030-2	31.573	0	Inf	up	1.9203e-08	1.26748e-07	yes	GO:0003700(DNA binding transcription factor activity);GO:0005515(protein binding);GO:0005634(nucleus);GO:0005737(cytoplasm);GO:0009741(response to brassinosteroid)	ko04075(Plant hormone signal transduction)
ata-miR166a-3p	rna-TRITD_2Av1G065030-3	18.9438	0	Inf	up	1.3461e-05	4.73239e-05	yes	GO:0003700(DNA binding transcription factor activity);GO:0005515(protein binding);GO:0005634(nucleus);GO:0005737(cytoplasm);GO:0009741(response to brassinosteroid)	ko04075(Plant hormone signal transduction)
ata-miR166a-3p	rna-TRITD_2Av1G239990-2	6.31461	9.0914	-0.52581	down	0.47928	0.486414	yes	GO:0005506(iron ion binding);GO:0006631(fatty acid metabolic process);GO:0016021(integral component of membrane);GO:0018685(alkane 1-monooxygenase activity);GO:0019825(oxygen binding);GO:0020037(heme binding);GO:0055114(oxidation-reduction process);GO:0070330(aromatase activity);GO:0016709(oxidoreductase activity, acting on paired donors, with incorporation or reduction of molecular oxygen, NAD(P…	ko00073(Cutin, suberine and wax biosynthesis)
ata-miR166a-3p	rna-TRITD_2Av1G239990-4	25.2584	9.0914	1.47419	up	0.0058069	0.00850689	yes	GO:0005506(iron ion binding);GO:0006631(fatty acid metabolic process);GO:0016021(integral component of membrane);GO:0018685(alkane 1-monooxygenase activity);GO:0019825(oxygen binding);GO:0020037(heme binding);GO:0055114(oxidation-reduction process);GO:0070330(aromatase activity);GO:0016709(oxidoreductase activity, acting on paired donors, with incorporation or reduction of molecular oxygen, NAD(P…	ko00073(Cutin, suberine and wax biosynthesis)
ata-miR166a-3p	rna-TRITD_2Av1G260780-2	12.6292	0	Inf	up	0.00037975	0.000807887	yes	GO:0000478(endonucleolytic cleavage involved in rRNA processing);GO:0003676(nucleic acid binding);GO:0003677(DNA binding);GO:0003729(mRNA binding);GO:0005730(nucleolus);GO:0005739(mitochondrion);GO:0005829(cytosol);GO:0006364(rRNA processing);GO:0010305(leaf vascular tissue pattern formation);GO:0010588(cotyledon vascular tissue pattern formation);GO:0042254(ribosome biogenesis);GO:0048364(root d…	NA
ata-miR166a-3p	rna-TRITD_2Bv1G255500	107.348	0	Inf	up	3.7234e-25	2.70734e-23	yes	GO:0000103(sulfate assimilation);GO:0006457(protein folding);GO:0009507(chloroplast);GO:0015035(protein disulfide oxidoreductase activity);GO:0016671(oxidoreductase activity, acting on a sulfur group of donors, disulfide as acceptor);GO:0034599(cellular response to oxidative stress);GO:0045454(cell redox homeostasis)	NA
ata-miR166a-3p	rna-TRITD_3Av1G018970-2	6.31461	0	Inf	up	0.011975	0.0135276	yes	GO:0005515(protein binding);GO:0005634(nucleus);GO:0005829(cytosol);GO:0008094(DNA-dependent ATPase activity);GO:0010228(vegetative to reproductive phase transition of meristem);GO:0016584(nucleosome positioning)	NA
ata-miR166a-3p	rna-TRITD_3Av1G018970-6	6.31461	0	Inf	up	0.011975	0.0135276	yes	GO:0005515(protein binding);GO:0005634(nucleus);GO:0005829(cytosol);GO:0008094(DNA-dependent ATPase activity);GO:0010228(vegetative to reproductive phase transition of meristem);GO:0016584(nucleosome positioning)	NA
ata-miR166a-3p	rna-TRITD_3Bv1G241350-4	0	9.0914	-Inf	down	0.0025681	0.00379588	yes	GO:0003674(molecular_function);GO:0005576(extracellular region);GO:0008150(biological_process);GO:0005634(nucleus);GO:0009507(chloroplast)	NA
ata-miR166a-3p	rna-TRITD_4Av1G099780-2	0	18.1828	-Inf	down	2.0066e-05	5.53641e-05	yes	GO:0003674(molecular_function);GO:0005634(nucleus);GO:0005737(cytoplasm);GO:0005874(microtubule)	NA
ata-miR166a-3p	rna-TRITD_4Av1G099780-3	0	27.2742	-Inf	down	1.7652e-07	9.16894e-07	yes	GO:0003674(molecular_function);GO:0005634(nucleus);GO:0005737(cytoplasm);GO:0005874(microtubule)	NA
ata-miR166a-3p	rna-TRITD_4Av1G099780-4	0	18.1828	-Inf	down	2.0066e-05	5.53641e-05	yes	GO:0003674(molecular_function);GO:0005634(nucleus);GO:0005737(cytoplasm);GO:0005874(microtubule)	NA
ata-miR166a-3p	rna-TRITD_4Av1G099780-5	0	27.2742	-Inf	down	1.7652e-07	9.16894e-07	yes	GO:0003674(molecular_function);GO:0005634(nucleus);GO:0005737(cytoplasm);GO:0005874(microtubule)	NA
ata-miR166a-3p	rna-TRITD_4Av1G099780-6	0	27.2742	-Inf	down	1.7652e-07	9.16894e-07	yes	GO:0003674(molecular_function);GO:0005634(nucleus);GO:0005737(cytoplasm);GO:0005874(microtubule)	NA
ata-miR166a-3p	rna-TRITD_4Bv1G084040	6.31461	27.2742	-2.11077	down	0.0002986	0.000792434	yes	GO:0003674(molecular_function);GO:0005634(nucleus);GO:0005737(cytoplasm);GO:0005874(microtubule)	NA
ata-miR166a-3p	rna-TRITD_4Bv1G084040-2	6.31461	27.2742	-2.11077	down	0.0002986	0.000792434	yes	GO:0003674(molecular_function);GO:0005634(nucleus);GO:0005737(cytoplasm);GO:0005874(microtubule)	NA
ata-miR166a-3p	rna-TRITD_4Bv1G084040-3	37.8876	9.0914	2.05915	up	2.6533e-05	7.27284e-05	yes	GO:0003674(molecular_function);GO:0005634(nucleus);GO:0005737(cytoplasm);GO:0005874(microtubule)	NA
ata-miR166a-3p	rna-TRITD_4Bv1G084040-4	12.6292	9.0914	0.47419	up	0.44779	0.466377	yes	GO:0003674(molecular_function);GO:0005634(nucleus);GO:0005737(cytoplasm);GO:0005874(microtubule)	NA
ata-miR166a-3p	rna-TRITD_4Bv1G084040-5	18.9438	9.0914	1.05915	up	0.062776	0.0682496	yes	GO:0003674(molecular_function);GO:0005634(nucleus);GO:0005737(cytoplasm);GO:0005874(microtubule)	NA
ata-miR166a-3p	rna-TRITD_4Bv1G084040-6	6.31461	9.0914	-0.52581	down	0.47928	0.486414	yes	GO:0003674(molecular_function);GO:0005634(nucleus);GO:0005737(cytoplasm);GO:0005874(microtubule)	NA
ata-miR166a-3p	rna-TRITD_5Bv1G019150-4	0	9.0914	-Inf	down	0.0025681	0.00379588	yes	GO:0003677(DNA binding);GO:0003700(DNA binding transcription factor activity);GO:0005634(nucleus);GO:0006351(transcription, DNA-templated);GO:0006355(regulation of transcription, DNA-templated);GO:0008289(lipid binding);GO:0009855(determination of bilateral symmetry);GO:0009944(polarity specification of adaxial/abaxial axis);GO:0009955(adaxial/abaxial pattern specification);GO:0010014(meristem in…	NA
ata-miR166a-3p	rna-TRITD_5Bv1G019150-5	0	9.0914	-Inf	down	0.0025681	0.00379588	yes	GO:0003677(DNA binding);GO:0003700(DNA binding transcription factor activity);GO:0005634(nucleus);GO:0006351(transcription, DNA-templated);GO:0006355(regulation of transcription, DNA-templated);GO:0008289(lipid binding);GO:0009855(determination of bilateral symmetry);GO:0009944(polarity specification of adaxial/abaxial axis);GO:0009955(adaxial/abaxial pattern specification);GO:0010014(meristem in…	NA
ata-miR166a-3p	rna-TRITD_5Bv1G193180	25.2584	0	Inf	up	5.0132e-07	2.24011e-06	yes	GO:0003677(DNA binding);GO:0003700(DNA binding transcription factor activity);GO:0005634(nucleus);GO:0006351(transcription, DNA-templated);GO:0006355(regulation of transcription, DNA-templated);GO:0008289(lipid binding);GO:0009855(determination of bilateral symmetry);GO:0009944(polarity specification of adaxial/abaxial axis);GO:0009955(adaxial/abaxial pattern specification);GO:0010014(meristem in…	NA
ata-miR166a-3p	rna-TRITD_5Bv1G193180-2	12.6292	0	Inf	up	0.00037975	0.000807887	yes	GO:0003677(DNA binding);GO:0003700(DNA binding transcription factor activity);GO:0005634(nucleus);GO:0006351(transcription, DNA-templated);GO:0006355(regulation of transcription, DNA-templated);GO:0008289(lipid binding);GO:0009855(determination of bilateral symmetry);GO:0009944(polarity specification of adaxial/abaxial axis);GO:0009955(adaxial/abaxial pattern specification);GO:0010014(meristem in…	NA
ata-miR166a-3p	rna-TRITD_5Bv1G193180-3	25.2584	0	Inf	up	5.0132e-07	2.24011e-06	yes	GO:0003677(DNA binding);GO:0003700(DNA binding transcription factor activity);GO:0005634(nucleus);GO:0006351(transcription, DNA-templated);GO:0006355(regulation of transcription, DNA-templated);GO:0008289(lipid binding);GO:0009855(determination of bilateral symmetry);GO:0009944(polarity specification of adaxial/abaxial axis);GO:0009955(adaxial/abaxial pattern specification);GO:0010014(meristem in…	NA
ata-miR166a-3p	rna-TRITD_5Bv1G193180-4	37.8876	0	Inf	up	7.4911e-10	6.88393e-09	yes	GO:0003677(DNA binding);GO:0003700(DNA binding transcription factor activity);GO:0005634(nucleus);GO:0006351(transcription, DNA-templated);GO:0006355(regulation of transcription, DNA-templated);GO:0008289(lipid binding);GO:0009855(determination of bilateral symmetry);GO:0009944(polarity specification of adaxial/abaxial axis);GO:0009955(adaxial/abaxial pattern specification);GO:0010014(meristem in…	NA
ata-miR166a-3p	rna-TRITD_5Bv1G193180-5	31.573	0	Inf	up	1.9203e-08	1.26748e-07	yes	GO:0003677(DNA binding);GO:0003700(DNA binding transcription factor activity);GO:0005634(nucleus);GO:0006351(transcription, DNA-templated);GO:0006355(regulation of transcription, DNA-templated);GO:0008289(lipid binding);GO:0009855(determination of bilateral symmetry);GO:0009944(polarity specification of adaxial/abaxial axis);GO:0009955(adaxial/abaxial pattern specification);GO:0010014(meristem in…	NA
ata-miR166a-3p	rna-TRITD_5Bv1G193180-6	50.5169	0	Inf	up	1.1807e-12	1.71091e-11	yes	GO:0003677(DNA binding);GO:0003700(DNA binding transcription factor activity);GO:0005634(nucleus);GO:0006351(transcription, DNA-templated);GO:0006355(regulation of transcription, DNA-templated);GO:0008289(lipid binding);GO:0009855(determination of bilateral symmetry);GO:0009944(polarity specification of adaxial/abaxial axis);GO:0009955(adaxial/abaxial pattern specification);GO:0010014(meristem in…	NA
ata-miR166a-3p	rna-TRITD_6Av1G222750-2	18.9438	0	Inf	up	1.3461e-05	4.73239e-05	yes	GO:0003677(DNA binding);GO:0003680(AT DNA binding);GO:0005634(nucleus);GO:0005654(nucleoplasm);GO:0005730(nucleolus);GO:0005737(cytoplasm);GO:0005739(mitochondrion);GO:0006351(transcription, DNA-templated);GO:0006355(regulation of transcription, DNA-templated);GO:0043565(sequence-specific DNA binding);GO:0098687(chromosomal region)	NA
ata-miR166a-3p	rna-TRITD_7Av1G088640	0	118.188	-Inf	down	1.5713e-27	1.40425e-25	yes	NA	NA
ata-miR166a-3p	rna-TRITD_7Av1G256390	0	100.005	-Inf	down	1.5159e-23	9.17784e-22	yes	GO:0000788(nuclear nucleosome);GO:0003677(DNA binding);GO:0006334(nucleosome assembly)	NA
ata-miR166a-3p	rna-TRITD_7Av1G274130	12.6292	0	Inf	up	0.00037975	0.000807887	yes	GO:0000813(ESCRT I complex);GO:0003729(mRNA binding);GO:0005515(protein binding);GO:0005634(nucleus);GO:0005774(vacuolar membrane);GO:0007165(signal transduction);GO:0015031(protein transport);GO:0031902(late endosome membrane);GO:0035091(phosphatidylinositol binding);GO:0036258(multivesicular body assembly);GO:0043130(ubiquitin binding);GO:0046872(metal ion binding);GO:0055072(iron ion homeostas…	ko00562(Inositol phosphate metabolism);ko04070(Phosphatidylinositol signaling system);ko04145(Phagosome)
ata-miR166a-3p	rna-TRITD_7Av1G274130-4	31.573	0	Inf	up	1.9203e-08	1.26748e-07	yes	GO:0000813(ESCRT I complex);GO:0003729(mRNA binding);GO:0005515(protein binding);GO:0005634(nucleus);GO:0005774(vacuolar membrane);GO:0007165(signal transduction);GO:0015031(protein transport);GO:0031902(late endosome membrane);GO:0035091(phosphatidylinositol binding);GO:0036258(multivesicular body assembly);GO:0043130(ubiquitin binding);GO:0046872(metal ion binding);GO:0055072(iron ion homeostas…	ko00562(Inositol phosphate metabolism);ko04070(Phosphatidylinositol signaling system);ko04145(Phagosome)
ata-miR166a-3p	rna-TRITD_7Bv1G141470	25.2584	0	Inf	up	5.0132e-07	2.24011e-06	yes	GO:0003674(molecular_function);GO:0005576(extracellular region);GO:0008150(biological_process);GO:0016021(integral component of membrane)	NA
ata-miR166a-3p	rna-TRITD_7Bv1G141470-2	37.8876	0	Inf	up	7.4911e-10	6.88393e-09	yes	GO:0003674(molecular_function);GO:0005576(extracellular region);GO:0008150(biological_process);GO:0016021(integral component of membrane)	NA
ata-miR166a-3p	rna-TRITD_7Bv1G141470-3	6.31461	0	Inf	up	0.011975	0.0135276	yes	GO:0003674(molecular_function);GO:0005576(extracellular region);GO:0008150(biological_process);GO:0016021(integral component of membrane)	NA
ata-miR166a-3p_L+1R-1	rna-TRITD_1Av1G054750	12.6292	0	Inf	up	0.00037975	0.000807887	yes	GO:0003674(molecular_function);GO:0005575(cellular_component);GO:0008150(biological_process)	NA
ata-miR166a-3p_L+1R-1	rna-TRITD_1Av1G054750-2	18.9438	0	Inf	up	1.3461e-05	4.73239e-05	yes	GO:0003674(molecular_function);GO:0005575(cellular_component);GO:0008150(biological_process)	NA
ata-miR166a-3p_L+1R-1	rna-TRITD_1Av1G100030-3	0	9.0914	-Inf	down	0.0025681	0.00379588	yes	GO:0003677(DNA binding);GO:0003700(DNA binding transcription factor activity);GO:0005634(nucleus);GO:0006351(transcription, DNA-templated);GO:0006355(regulation of transcription, DNA-templated);GO:0008289(lipid binding);GO:0009855(determination of bilateral symmetry);GO:0009944(polarity specification of adaxial/abaxial axis);GO:0009956(radial pattern formation);GO:0010014(meristem initiation);GO:…	NA
ata-miR166a-3p_L+1R-1	rna-TRITD_1Av1G100030-6	0	9.0914	-Inf	down	0.0025681	0.00379588	yes	GO:0003677(DNA binding);GO:0003700(DNA binding transcription factor activity);GO:0005634(nucleus);GO:0006351(transcription, DNA-templated);GO:0006355(regulation of transcription, DNA-templated);GO:0008289(lipid binding);GO:0009855(determination of bilateral symmetry);GO:0009944(polarity specification of adaxial/abaxial axis);GO:0009956(radial pattern formation);GO:0010014(meristem initiation);GO:…	NA
ata-miR166a-3p_L+1R-1	rna-TRITD_1Bv1G062900	0	18.1828	-Inf	down	2.0066e-05	5.53641e-05	yes	GO:0003674(molecular_function);GO:0005575(cellular_component);GO:0008150(biological_process)	NA
ata-miR166a-3p_L+1R-1	rna-TRITD_1Bv1G102080-11	0	9.0914	-Inf	down	0.0025681	0.00379588	yes	GO:0003677(DNA binding);GO:0003700(DNA binding transcription factor activity);GO:0005634(nucleus);GO:0006351(transcription, DNA-templated);GO:0006355(regulation of transcription, DNA-templated);GO:0008289(lipid binding);GO:0009855(determination of bilateral symmetry);GO:0009944(polarity specification of adaxial/abaxial axis);GO:0009956(radial pattern formation);GO:0010014(meristem initiation);GO:…	NA
ata-miR166a-3p_L+1R-1	rna-TRITD_1Bv1G102080-4	6.31461	9.0914	-0.52581	down	0.47928	0.486414	yes	GO:0003677(DNA binding);GO:0003700(DNA binding transcription factor activity);GO:0005634(nucleus);GO:0006351(transcription, DNA-templated);GO:0006355(regulation of transcription, DNA-templated);GO:0008289(lipid binding);GO:0009855(determination of bilateral symmetry);GO:0009944(polarity specification of adaxial/abaxial axis);GO:0009956(radial pattern formation);GO:0010014(meristem initiation);GO:…	NA
ata-miR166a-3p_L+1R-1	rna-TRITD_1Bv1G102080-5	6.31461	0	Inf	up	0.011975	0.0135276	yes	GO:0003677(DNA binding);GO:0003700(DNA binding transcription factor activity);GO:0005634(nucleus);GO:0006351(transcription, DNA-templated);GO:0006355(regulation of transcription, DNA-templated);GO:0008289(lipid binding);GO:0009855(determination of bilateral symmetry);GO:0009944(polarity specification of adaxial/abaxial axis);GO:0009956(radial pattern formation);GO:0010014(meristem initiation);GO:…	NA
ata-miR166a-3p_L+1R-1	rna-TRITD_1Bv1G102080-6	0	9.0914	-Inf	down	0.0025681	0.00379588	yes	GO:0003677(DNA binding);GO:0003700(DNA binding transcription factor activity);GO:0005634(nucleus);GO:0006351(transcription, DNA-templated);GO:0006355(regulation of transcription, DNA-templated);GO:0008289(lipid binding);GO:0009855(determination of bilateral symmetry);GO:0009944(polarity specification of adaxial/abaxial axis);GO:0009956(radial pattern formation);GO:0010014(meristem initiation);GO:…	NA
ata-miR166a-3p_L+1R-1	rna-TRITD_1Bv1G102080-9	6.31461	0	Inf	up	0.011975	0.0135276	yes	GO:0003677(DNA binding);GO:0003700(DNA binding transcription factor activity);GO:0005634(nucleus);GO:0006351(transcription, DNA-templated);GO:0006355(regulation of transcription, DNA-templated);GO:0008289(lipid binding);GO:0009855(determination of bilateral symmetry);GO:0009944(polarity specification of adaxial/abaxial axis);GO:0009956(radial pattern formation);GO:0010014(meristem initiation);GO:…	NA
ata-miR166a-3p_L+1R-1	rna-TRITD_1Bv1G177110	56.8315	100.005	-0.815317	down	0.00056562	0.00119431	yes	GO:0005576(extracellular region);GO:0005739(mitochondrion);GO:0008150(biological_process)	NA
ata-miR166a-3p_L+1R-1	rna-TRITD_2Av1G191050	0	54.5484	-Inf	down	1.5155e-13	2.45628e-12	yes	GO:0000788(nuclear nucleosome);GO:0003677(DNA binding);GO:0006334(nucleosome assembly)	NA
ata-miR166a-3p_L+1R-1	rna-TRITD_3Av1G229940	56.8315	0	Inf	up	4.7442e-14	8.89795e-13	yes	GO:0005737(cytoplasm);GO:0006725(cellular aromatic compound metabolic process);GO:0008198(ferrous iron binding);GO:0008270(zinc ion binding);GO:0016491(oxidoreductase activity);GO:0016701(oxidoreductase activity, acting on single donors with incorporation of molecular oxygen);GO:0051213(dioxygenase activity);GO:0055114(oxidation-reduction process)	ko00965(Betalain biosynthesis)
ata-miR166a-3p_L+1R-1	rna-TRITD_3Av1G264640	6.31461	0	Inf	up	0.011975	0.0135276	yes	GO:0001678(cellular glucose homeostasis);GO:0004340(glucokinase activity);GO:0005829(cytosol);GO:0006096(glycolytic process);GO:0008865(fructokinase activity);GO:0019158(mannokinase activity)	ko00010(Glycolysis / Gluconeogenesis);ko00051(Fructose and mannose metabolism);ko00052(Galactose metabolism);ko00500(Starch and sucrose metabolism);ko00520(Amino sugar and nucleotide sugar metabolism);ko00524(Neomycin, kanamycin and gentamicin biosynthesis)
ata-miR166a-3p_L+1R-1	rna-TRITD_3Av1G264640-3	44.2022	0	Inf	up	2.9599e-11	3.22071e-10	yes	GO:0001678(cellular glucose homeostasis);GO:0004340(glucokinase activity);GO:0005829(cytosol);GO:0006096(glycolytic process);GO:0008865(fructokinase activity);GO:0019158(mannokinase activity)	ko00010(Glycolysis / Gluconeogenesis);ko00051(Fructose and mannose metabolism);ko00052(Galactose metabolism);ko00500(Starch and sucrose metabolism);ko00520(Amino sugar and nucleotide sugar metabolism);ko00524(Neomycin, kanamycin and gentamicin biosynthesis)
ata-miR166a-3p_L+1R-1	rna-TRITD_3Bv1G002370	6.31461	0	Inf	up	0.011975	0.0135276	yes	GO:0003674(molecular_function);GO:0005634(nucleus);GO:0005730(nucleolus);GO:0006364(rRNA processing);GO:0008150(biological_process)	NA
ata-miR166a-3p_L+1R-1	rna-TRITD_3Bv1G002370-2	6.31461	0	Inf	up	0.011975	0.0135276	yes	GO:0003674(molecular_function);GO:0005634(nucleus);GO:0005730(nucleolus);GO:0006364(rRNA processing);GO:0008150(biological_process)	NA
ata-miR166a-3p_L+1R-1	rna-TRITD_3Bv1G240250	0	9.0914	-Inf	down	0.0025681	0.00379588	yes	GO:0005524(ATP binding);GO:0005634(nucleus);GO:0005737(cytoplasm);GO:0005886(plasma membrane);GO:0006952(defense response);GO:0007165(signal transduction);GO:0009626(plant-type hypersensitive response);GO:0009814(defense response, incompatible interaction);GO:0043531(ADP binding);GO:0005575(cellular_component)	NA
ata-miR166a-3p_L+1R-1	rna-TRITD_3Bv1G240250-3	0	36.3656	-Inf	down	1.6351e-09	1.27022e-08	yes	GO:0005524(ATP binding);GO:0005634(nucleus);GO:0005737(cytoplasm);GO:0005886(plasma membrane);GO:0006952(defense response);GO:0007165(signal transduction);GO:0009626(plant-type hypersensitive response);GO:0009814(defense response, incompatible interaction);GO:0043531(ADP binding);GO:0005575(cellular_component)	NA
ata-miR166a-3p_L+1R-1	rna-TRITD_3Bv1G240250-4	0	18.1828	-Inf	down	2.0066e-05	5.53641e-05	yes	GO:0005524(ATP binding);GO:0005634(nucleus);GO:0005737(cytoplasm);GO:0005886(plasma membrane);GO:0006952(defense response);GO:0007165(signal transduction);GO:0009626(plant-type hypersensitive response);GO:0009814(defense response, incompatible interaction);GO:0043531(ADP binding);GO:0005575(cellular_component)	NA
ata-miR166a-3p_L+1R-1	rna-TRITD_4Av1G004860-2	0	9.0914	-Inf	down	0.0025681	0.00379588	yes	GO:0005364(maltose:proton symporter activity);GO:0008506(sucrose:proton symporter activity);GO:0009846(pollen germination);GO:0015768(maltose transport);GO:0015770(sucrose transport);GO:0042950(salicin transmembrane transporter activity)	NA
ata-miR166a-3p_L+1R-1	rna-TRITD_4Av1G004860-5	0	9.0914	-Inf	down	0.0025681	0.00379588	yes	GO:0005364(maltose:proton symporter activity);GO:0008506(sucrose:proton symporter activity);GO:0009846(pollen germination);GO:0015768(maltose transport);GO:0015770(sucrose transport);GO:0042950(salicin transmembrane transporter activity)	NA
ata-miR166a-3p_L+1R-1	rna-TRITD_4Av1G004860-6	0	9.0914	-Inf	down	0.0025681	0.00379588	yes	GO:0005364(maltose:proton symporter activity);GO:0008506(sucrose:proton symporter activity);GO:0009846(pollen germination);GO:0015768(maltose transport);GO:0015770(sucrose transport);GO:0042950(salicin transmembrane transporter activity)	NA
ata-miR166a-3p_L+1R-1	rna-TRITD_4Bv1G001650-2	0	9.0914	-Inf	down	0.0025681	0.00379588	yes	GO:0005215(transporter activity);GO:0005524(ATP binding);GO:0005886(plasma membrane);GO:0016887(ATPase activity)	NA
ata-miR166a-3p_L+1R-1	rna-TRITD_4Bv1G169250-2	31.573	0	Inf	up	1.9203e-08	1.26748e-07	yes	GO:0005364(maltose:proton symporter activity);GO:0008506(sucrose:proton symporter activity);GO:0009846(pollen germination);GO:0015768(maltose transport);GO:0015770(sucrose transport);GO:0042950(salicin transmembrane transporter activity)	NA
ata-miR166a-3p_L+1R-1	rna-TRITD_4Bv1G169250-3	31.573	9.0914	1.79612	up	0.00042263	0.000893013	yes	GO:0005364(maltose:proton symporter activity);GO:0008506(sucrose:proton symporter activity);GO:0009846(pollen germination);GO:0015768(maltose transport);GO:0015770(sucrose transport);GO:0042950(salicin transmembrane transporter activity)	NA
ata-miR166a-3p_L+1R-1	rna-TRITD_4Bv1G169250-4	12.6292	0	Inf	up	0.00037975	0.000807887	yes	GO:0005364(maltose:proton symporter activity);GO:0008506(sucrose:proton symporter activity);GO:0009846(pollen germination);GO:0015768(maltose transport);GO:0015770(sucrose transport);GO:0042950(salicin transmembrane transporter activity)	NA
ata-miR166a-3p_L+1R-1	rna-TRITD_4Bv1G169250-5	31.573	0	Inf	up	1.9203e-08	1.26748e-07	yes	GO:0005364(maltose:proton symporter activity);GO:0008506(sucrose:proton symporter activity);GO:0009846(pollen germination);GO:0015768(maltose transport);GO:0015770(sucrose transport);GO:0042950(salicin transmembrane transporter activity)	NA
ata-miR166a-3p_L+1R-1	rna-TRITD_4Bv1G169250-6	37.8876	0	Inf	up	7.4911e-10	6.88393e-09	yes	GO:0005364(maltose:proton symporter activity);GO:0008506(sucrose:proton symporter activity);GO:0009846(pollen germination);GO:0015768(maltose transport);GO:0015770(sucrose transport);GO:0042950(salicin transmembrane transporter activity)	NA
ata-miR166a-3p_L+1R-1	rna-TRITD_5Av1G053150	25.2584	36.3656	-0.52581	down	0.15709	0.169714	yes	GO:0003677(DNA binding);GO:0005634(nucleus);GO:0006368(transcription elongation from RNA polymerase II promoter);GO:0009908(flower development);GO:0009910(negative regulation of flower development);GO:0016570(histone modification);GO:0016593(Cdc73/Paf1 complex);GO:0045893(positive regulation of transcription, DNA-templated);GO:1990269(RNA polymerase II C-terminal domain phosphoserine binding)	NA
ata-miR166a-3p_L+1R-1	rna-TRITD_5Av1G229380-3	0	9.0914	-Inf	down	0.0025681	0.00379588	yes	GO:0003677(DNA binding);GO:0003700(DNA binding transcription factor activity);GO:0003746(translation elongation factor activity);GO:0005634(nucleus);GO:0005829(cytosol);GO:0006351(transcription, DNA-templated);GO:0006354(DNA-templated transcription, elongation);GO:0006355(regulation of transcription, DNA-templated);GO:0006414(translational elongation);GO:0008270(zinc ion binding);GO:0009739(respo…	NA
ata-miR166a-3p_L+1R-1	rna-TRITD_5Bv1G193180-3	6.31461	0	Inf	up	0.011975	0.0135276	yes	GO:0003677(DNA binding);GO:0003700(DNA binding transcription factor activity);GO:0005634(nucleus);GO:0006351(transcription, DNA-templated);GO:0006355(regulation of transcription, DNA-templated);GO:0008289(lipid binding);GO:0009855(determination of bilateral symmetry);GO:0009944(polarity specification of adaxial/abaxial axis);GO:0009955(adaxial/abaxial pattern specification);GO:0010014(meristem in…	NA
ata-miR166a-3p_L+1R-1	rna-TRITD_6Av1G033460	6.31461	9.0914	-0.52581	down	0.47928	0.486414	yes	GO:0004553(hydrolase activity, hydrolyzing O-glycosyl compounds);GO:0030247(polysaccharide binding);GO:0046658(anchored component of plasma membrane)	ko00500(Starch and sucrose metabolism)
ata-miR166a-3p_L+1R-1	rna-TRITD_6Av1G033460-2	6.31461	0	Inf	up	0.011975	0.0135276	yes	GO:0004553(hydrolase activity, hydrolyzing O-glycosyl compounds);GO:0030247(polysaccharide binding);GO:0046658(anchored component of plasma membrane)	ko00500(Starch and sucrose metabolism)
ata-miR166a-3p_L+1R-1	rna-TRITD_6Av1G033460-3	6.31461	0	Inf	up	0.011975	0.0135276	yes	GO:0004553(hydrolase activity, hydrolyzing O-glycosyl compounds);GO:0030247(polysaccharide binding);GO:0046658(anchored component of plasma membrane)	ko00500(Starch and sucrose metabolism)
ata-miR166a-3p_L+1R-1	rna-TRITD_6Av1G033460-4	12.6292	0	Inf	up	0.00037975	0.000807887	yes	GO:0004553(hydrolase activity, hydrolyzing O-glycosyl compounds);GO:0030247(polysaccharide binding);GO:0046658(anchored component of plasma membrane)	ko00500(Starch and sucrose metabolism)
ata-miR166a-3p_L+1R-1	rna-TRITD_6Av1G180690	6.31461	0	Inf	up	0.011975	0.0135276	yes	NA	NA
ata-miR166a-3p_L+1R-1	rna-TRITD_6Av1G210390	82.0899	0	Inf	up	1.2982e-19	5.29465e-18	yes	GO:0004177(aminopeptidase activity);GO:0005737(cytoplasm);GO:0005773(vacuole);GO:0005829(cytosol);GO:0006508(proteolysis);GO:0008235(metalloexopeptidase activity);GO:0009507(chloroplast);GO:0009570(chloroplast stroma);GO:0016805(dipeptidase activity);GO:0030145(manganese ion binding);GO:0046686(response to cadmium ion)	ko00480(Glutathione metabolism)
ata-miR166a-3p_L+1R-1	rna-TRITD_6Bv1G046360	25.2584	0	Inf	up	5.0132e-07	2.24011e-06	yes	GO:0004553(hydrolase activity, hydrolyzing O-glycosyl compounds);GO:0030247(polysaccharide binding);GO:0046658(anchored component of plasma membrane)	ko00500(Starch and sucrose metabolism)
ata-miR166a-3p_L+1R-1	rna-TRITD_6Bv1G046360-2	31.573	0	Inf	up	1.9203e-08	1.26748e-07	yes	GO:0004553(hydrolase activity, hydrolyzing O-glycosyl compounds);GO:0030247(polysaccharide binding);GO:0046658(anchored component of plasma membrane)	ko00500(Starch and sucrose metabolism)
ata-miR166a-3p_L+1R-1	rna-TRITD_6Bv1G046360-3	6.31461	0	Inf	up	0.011975	0.0135276	yes	GO:0004553(hydrolase activity, hydrolyzing O-glycosyl compounds);GO:0030247(polysaccharide binding);GO:0046658(anchored component of plasma membrane)	ko00500(Starch and sucrose metabolism)
ata-miR166a-3p_L+1R-1	rna-TRITD_6Bv1G206570	75.7753	18.1828	2.05915	up	2.8213e-09	2.17627e-08	yes	GO:0004177(aminopeptidase activity);GO:0005737(cytoplasm);GO:0005773(vacuole);GO:0005829(cytosol);GO:0006508(proteolysis);GO:0008235(metalloexopeptidase activity);GO:0009507(chloroplast);GO:0009570(chloroplast stroma);GO:0016805(dipeptidase activity);GO:0030145(manganese ion binding);GO:0046686(response to cadmium ion)	ko00480(Glutathione metabolism)
ata-miR166a-3p_L+1R-1	rna-TRITD_7Av1G108100	0	18.1828	-Inf	down	2.0066e-05	5.53641e-05	yes	GO:0003676(nucleic acid binding);GO:0003729(mRNA binding);GO:0005634(nucleus);GO:0006351(transcription, DNA-templated);GO:0006355(regulation of transcription, DNA-templated);GO:0006396(RNA processing)	NA
ata-miR166a-3p_L+1R-1	rna-TRITD_7Av1G108100-2	0	9.0914	-Inf	down	0.0025681	0.00379588	yes	GO:0003676(nucleic acid binding);GO:0003729(mRNA binding);GO:0005634(nucleus);GO:0006351(transcription, DNA-templated);GO:0006355(regulation of transcription, DNA-templated);GO:0006396(RNA processing)	NA
ata-miR166a-3p_L+1R-1	rna-TRITD_7Av1G195680	0	54.5484	-Inf	down	1.5155e-13	2.45628e-12	yes	GO:0003723(RNA binding);GO:0005737(cytoplasm);GO:0008150(biological_process)	ko03040(Spliceosome)
ata-miR166a-3p_L+1R-1	rna-TRITD_7Av1G195680-2	0	45.457	-Inf	down	1.5594e-11	1.86907e-10	yes	GO:0003723(RNA binding);GO:0005737(cytoplasm);GO:0008150(biological_process)	ko03040(Spliceosome)
ata-miR166a-3p_L+1R-1	rna-TRITD_7Av1G214650	0	9.0914	-Inf	down	0.0025681	0.00379588	yes	GO:0002376(immune system process);GO:0003677(DNA binding);GO:0003700(DNA binding transcription factor activity);GO:0005634(nucleus);GO:0005789(endoplasmic reticulum membrane);GO:0006351(transcription, DNA-templated);GO:0006355(regulation of transcription, DNA-templated);GO:0010200(response to chitin);GO:0016021(integral component of membrane);GO:0030968(endoplasmic reticulum unfolded protein resp…	NA
ata-miR166a-3p_L+1R-1	rna-TRITD_7Bv1G000260	75.7753	0	Inf	up	3.1739e-18	1.04239e-16	yes	GO:0003674(molecular_function);GO:0005634(nucleus);GO:0008150(biological_process)	NA
ata-miR166a-3p_L+1R-1	rna-TRITD_7Bv1G049660	56.8315	0	Inf	up	4.7442e-14	8.89795e-13	yes	GO:0000209(protein polyubiquitination);GO:0043161(proteasome-mediated ubiquitin-dependent protein catabolic process);GO:0061630(ubiquitin protein ligase activity)	NA
ata-miR166a-3p_L+1R-1	rna-TRITD_7Bv1G164440	0	18.1828	-Inf	down	2.0066e-05	5.53641e-05	yes	GO:0002376(immune system process);GO:0003677(DNA binding);GO:0003700(DNA binding transcription factor activity);GO:0005634(nucleus);GO:0005789(endoplasmic reticulum membrane);GO:0006351(transcription, DNA-templated);GO:0006355(regulation of transcription, DNA-templated);GO:0010200(response to chitin);GO:0016021(integral component of membrane);GO:0030968(endoplasmic reticulum unfolded protein resp…	NA
ata-miR166a-5p	rna-TRITD_1Av1G016210	18.9438	0	Inf	up	1.3461e-05	4.73239e-05	yes	GO:0003677(DNA binding);GO:0005634(nucleus);GO:0031011(Ino80 complex)	NA
ata-miR166a-5p	rna-TRITD_1Av1G016210-2	6.31461	0	Inf	up	0.011975	0.0135276	yes	GO:0003677(DNA binding);GO:0005634(nucleus);GO:0031011(Ino80 complex)	NA
ata-miR166a-5p	rna-TRITD_1Av1G016210-4	6.31461	0	Inf	up	0.011975	0.0135276	yes	GO:0003677(DNA binding);GO:0005634(nucleus);GO:0031011(Ino80 complex)	NA
ata-miR166a-5p	rna-TRITD_1Av1G016210-6	6.31461	0	Inf	up	0.011975	0.0135276	yes	GO:0003677(DNA binding);GO:0005634(nucleus);GO:0031011(Ino80 complex)	NA
ata-miR166a-5p	rna-TRITD_1Av1G038700-10	6.31461	0	Inf	up	0.011975	0.0135276	yes	GO:0003777(microtubule motor activity);GO:0005871(kinesin complex);GO:0007018(microtubule-based movement);GO:0016887(ATPase activity)	NA
ata-miR166a-5p	rna-TRITD_1Bv1G051340-10	6.31461	0	Inf	up	0.011975	0.0135276	yes	GO:0003777(microtubule motor activity);GO:0005871(kinesin complex);GO:0007018(microtubule-based movement);GO:0016887(ATPase activity)	NA
ata-miR166a-5p	rna-TRITD_1Bv1G205440	12.6292	0	Inf	up	0.00037975	0.000807887	yes	GO:0005887(integral component of plasma membrane);GO:0006857(oligopeptide transport);GO:0015031(protein transport);GO:0016020(membrane);GO:0016021(integral component of membrane);GO:0035673(oligopeptide transmembrane transporter activity);GO:0055085(transmembrane transport)	NA
ata-miR166a-5p	rna-TRITD_1Bv1G205480	6.31461	9.0914	-0.52581	down	0.47928	0.486414	yes	GO:0005887(integral component of plasma membrane);GO:0006857(oligopeptide transport);GO:0015031(protein transport);GO:0016020(membrane);GO:0016021(integral component of membrane);GO:0035673(oligopeptide transmembrane transporter activity);GO:0055085(transmembrane transport)	NA
ata-miR166a-5p	rna-TRITD_1Bv1G205480-4	6.31461	0	Inf	up	0.011975	0.0135276	yes	GO:0005887(integral component of plasma membrane);GO:0006857(oligopeptide transport);GO:0015031(protein transport);GO:0016020(membrane);GO:0016021(integral component of membrane);GO:0035673(oligopeptide transmembrane transporter activity);GO:0055085(transmembrane transport)	NA
ata-miR166a-5p	rna-TRITD_1Bv1G205480-5	0	9.0914	-Inf	down	0.0025681	0.00379588	yes	GO:0005887(integral component of plasma membrane);GO:0006857(oligopeptide transport);GO:0015031(protein transport);GO:0016020(membrane);GO:0016021(integral component of membrane);GO:0035673(oligopeptide transmembrane transporter activity);GO:0055085(transmembrane transport)	NA
ata-miR166a-5p	rna-TRITD_1Bv1G205480-6	18.9438	0	Inf	up	1.3461e-05	4.73239e-05	yes	GO:0005887(integral component of plasma membrane);GO:0006857(oligopeptide transport);GO:0015031(protein transport);GO:0016020(membrane);GO:0016021(integral component of membrane);GO:0035673(oligopeptide transmembrane transporter activity);GO:0055085(transmembrane transport)	NA
ata-miR166a-5p	rna-TRITD_2Av1G034930-3	12.6292	45.457	-1.84774	down	1.6521e-05	5.53641e-05	yes	GO:0005739(mitochondrion);GO:0008270(zinc ion binding);GO:0016491(oxidoreductase activity);GO:0005575(cellular_component);GO:0055114(oxidation-reduction process)	ko00906(Carotenoid biosynthesis);ko00904(Diterpenoid biosynthesis)
ata-miR166a-5p	rna-TRITD_2Av1G034930-4	12.6292	36.3656	-1.52581	down	0.00069604	0.0014613	yes	GO:0005739(mitochondrion);GO:0008270(zinc ion binding);GO:0016491(oxidoreductase activity);GO:0005575(cellular_component);GO:0055114(oxidation-reduction process)	ko00906(Carotenoid biosynthesis);ko00904(Diterpenoid biosynthesis)
ata-miR166a-5p	rna-TRITD_2Av1G035070	6.31461	0	Inf	up	0.011975	0.0135276	yes	GO:0000023(maltose metabolic process);GO:0000025(maltose catabolic process);GO:0004134(4-alpha-glucanotransferase activity);GO:0005829(cytosol);GO:0005976(polysaccharide metabolic process);GO:0005983(starch catabolic process);GO:0009507(chloroplast);GO:0010297(heteropolysaccharide binding);GO:0102500(beta-maltose 4-alpha-glucanotransferase activity);GO:2001070(starch binding)	ko00500(Starch and sucrose metabolism)
ata-miR166a-5p	rna-TRITD_2Av1G035070-2	6.31461	0	Inf	up	0.011975	0.0135276	yes	GO:0000023(maltose metabolic process);GO:0000025(maltose catabolic process);GO:0004134(4-alpha-glucanotransferase activity);GO:0005829(cytosol);GO:0005976(polysaccharide metabolic process);GO:0005983(starch catabolic process);GO:0009507(chloroplast);GO:0010297(heteropolysaccharide binding);GO:0102500(beta-maltose 4-alpha-glucanotransferase activity);GO:2001070(starch binding)	ko00500(Starch and sucrose metabolism)
ata-miR166a-5p	rna-TRITD_2Av1G035070-4	6.31461	0	Inf	up	0.011975	0.0135276	yes	GO:0000023(maltose metabolic process);GO:0000025(maltose catabolic process);GO:0004134(4-alpha-glucanotransferase activity);GO:0005829(cytosol);GO:0005976(polysaccharide metabolic process);GO:0005983(starch catabolic process);GO:0009507(chloroplast);GO:0010297(heteropolysaccharide binding);GO:0102500(beta-maltose 4-alpha-glucanotransferase activity);GO:2001070(starch binding)	ko00500(Starch and sucrose metabolism)
ata-miR166a-5p	rna-TRITD_2Av1G257470	6.31461	127.28	-4.33317	down	1.2377e-25	1.01142e-23	yes	GO:0003674(molecular_function);GO:0005634(nucleus);GO:0008150(biological_process)	NA
ata-miR166a-5p	rna-TRITD_2Bv1G044170-2	6.31461	0	Inf	up	0.011975	0.0135276	yes	GO:0000023(maltose metabolic process);GO:0000025(maltose catabolic process);GO:0004134(4-alpha-glucanotransferase activity);GO:0005829(cytosol);GO:0005976(polysaccharide metabolic process);GO:0005983(starch catabolic process);GO:0009507(chloroplast);GO:0010297(heteropolysaccharide binding);GO:0102500(beta-maltose 4-alpha-glucanotransferase activity);GO:2001070(starch binding)	ko00500(Starch and sucrose metabolism)
ata-miR166a-5p	rna-TRITD_2Bv1G044170-3	12.6292	0	Inf	up	0.00037975	0.000807887	yes	GO:0000023(maltose metabolic process);GO:0000025(maltose catabolic process);GO:0004134(4-alpha-glucanotransferase activity);GO:0005829(cytosol);GO:0005976(polysaccharide metabolic process);GO:0005983(starch catabolic process);GO:0009507(chloroplast);GO:0010297(heteropolysaccharide binding);GO:0102500(beta-maltose 4-alpha-glucanotransferase activity);GO:2001070(starch binding)	ko00500(Starch and sucrose metabolism)
ata-miR166a-5p	rna-TRITD_2Bv1G176600-4	0	9.0914	-Inf	down	0.0025681	0.00379588	yes	GO:0003723(RNA binding);GO:0005618(cell wall);GO:0005634(nucleus);GO:0005654(nucleoplasm);GO:0005730(nucleolus);GO:0005829(cytosol);GO:0034470(ncRNA processing)	NA
ata-miR166a-5p	rna-TRITD_2Bv1G176600-5	0	9.0914	-Inf	down	0.0025681	0.00379588	yes	GO:0003723(RNA binding);GO:0005618(cell wall);GO:0005634(nucleus);GO:0005654(nucleoplasm);GO:0005730(nucleolus);GO:0005829(cytosol);GO:0034470(ncRNA processing)	NA
ata-miR166a-5p	rna-TRITD_3Bv1G010080	0	36.3656	-Inf	down	1.6351e-09	1.27022e-08	yes	GO:0000014(single-stranded DNA endodeoxyribonuclease activity);GO:0003676(nucleic acid binding);GO:0004519(endonuclease activity);GO:0005576(extracellular region);GO:0006308(DNA catabolic process);GO:0043765(T/G mismatch-specific endonuclease activity);GO:0046872(metal ion binding);GO:0090305(nucleic acid phosphodiester bond hydrolysis)	NA
ata-miR166a-5p	rna-TRITD_4Bv1G140100	0	9.0914	-Inf	down	0.0025681	0.00379588	yes	GO:0016021(integral component of membrane)	NA
ata-miR166a-5p	rna-TRITD_4Bv1G140100-2	0	18.1828	-Inf	down	2.0066e-05	5.53641e-05	yes	GO:0016021(integral component of membrane)	NA
ata-miR166a-5p	rna-TRITD_4Bv1G140100-3	0	18.1828	-Inf	down	2.0066e-05	5.53641e-05	yes	GO:0016021(integral component of membrane)	NA
ata-miR166a-5p	rna-TRITD_4Bv1G205040-4	0	9.0914	-Inf	down	0.0025681	0.00379588	yes	GO:0003674(molecular_function);GO:0005739(mitochondrion);GO:0008150(biological_process)	ko04144(Endocytosis)
ata-miR166a-5p	rna-TRITD_5Av1G165620	12.6292	54.5484	-2.11077	down	3.1448e-07	1.62055e-06	yes	GO:0005774(vacuolar membrane);GO:0005886(plasma membrane);GO:0016020(membrane);GO:0031225(anchored component of membrane);GO:0046658(anchored component of plasma membrane)	NA
ata-miR166a-5p	rna-TRITD_5Av1G165620-2	18.9438	36.3656	-0.940848	down	0.01915	0.021235	yes	GO:0005774(vacuolar membrane);GO:0005886(plasma membrane);GO:0016020(membrane);GO:0031225(anchored component of membrane);GO:0046658(anchored component of plasma membrane)	NA
ata-miR166a-5p	rna-TRITD_5Av1G165620-3	18.9438	45.457	-1.26278	down	0.00095359	0.00199435	yes	GO:0005774(vacuolar membrane);GO:0005886(plasma membrane);GO:0016020(membrane);GO:0031225(anchored component of membrane);GO:0046658(anchored component of plasma membrane)	NA
ata-miR166a-5p	rna-TRITD_5Av1G165620-4	44.2022	54.5484	-0.303418	down	0.2978	0.318441	yes	GO:0005774(vacuolar membrane);GO:0005886(plasma membrane);GO:0016020(membrane);GO:0031225(anchored component of membrane);GO:0046658(anchored component of plasma membrane)	NA
ata-miR166a-5p	rna-TRITD_5Av1G165620-5	6.31461	54.5484	-3.11077	down	6.2996e-10	6.57559e-09	yes	GO:0005774(vacuolar membrane);GO:0005886(plasma membrane);GO:0016020(membrane);GO:0031225(anchored component of membrane);GO:0046658(anchored component of plasma membrane)	NA
ata-miR166a-5p	rna-TRITD_5Bv1G156340	31.573	9.0914	1.79612	up	0.00042263	0.000893013	yes	GO:0005774(vacuolar membrane);GO:0005886(plasma membrane);GO:0016020(membrane);GO:0031225(anchored component of membrane);GO:0046658(anchored component of plasma membrane)	NA
ata-miR166a-5p	rna-TRITD_5Bv1G212950-2	12.6292	0	Inf	up	0.00037975	0.000807887	yes	GO:0000209(protein polyubiquitination);GO:0005737(cytoplasm);GO:0006281(DNA repair);GO:0016574(histone ubiquitination);GO:0031625(ubiquitin protein ligase binding);GO:0043161(proteasome-mediated ubiquitin-dependent protein catabolic process);GO:0061630(ubiquitin protein ligase activity)	ko04120(Ubiquitin mediated proteolysis)
ata-miR166a-5p	rna-TRITD_6Av1G049270-2	0	9.0914	-Inf	down	0.0025681	0.00379588	yes	GO:0003868(4-hydroxyphenylpyruvate dioxygenase activity);GO:0006559(L-phenylalanine catabolic process);GO:0006572(tyrosine catabolic process)	ko00350(Tyrosine metabolism);ko00360(Phenylalanine metabolism);ko00130(Ubiquinone and other terpenoid-quinone biosynthesis)
ata-miR166a-5p	rna-TRITD_6Av1G049270-3	0	9.0914	-Inf	down	0.0025681	0.00379588	yes	GO:0003868(4-hydroxyphenylpyruvate dioxygenase activity);GO:0006559(L-phenylalanine catabolic process);GO:0006572(tyrosine catabolic process)	ko00350(Tyrosine metabolism);ko00360(Phenylalanine metabolism);ko00130(Ubiquinone and other terpenoid-quinone biosynthesis)
ata-miR166a-5p	rna-TRITD_6Av1G170010	18.9438	0	Inf	up	1.3461e-05	4.73239e-05	yes	NA	NA
ata-miR166a-5p	rna-TRITD_6Bv1G099910-10	12.6292	0	Inf	up	0.00037975	0.000807887	yes	GO:0005829(cytosol);GO:0008964(phosphoenolpyruvate carboxylase activity);GO:0009507(chloroplast);GO:0048046(apoplast);GO:0048366(leaf development)	ko00620(Pyruvate metabolism);ko00710(Carbon fixation in photosynthetic organisms)
ata-miR166a-5p	rna-TRITD_6Bv1G099910-12	6.31461	0	Inf	up	0.011975	0.0135276	yes	GO:0005829(cytosol);GO:0008964(phosphoenolpyruvate carboxylase activity);GO:0009507(chloroplast);GO:0048046(apoplast);GO:0048366(leaf development)	ko00620(Pyruvate metabolism);ko00710(Carbon fixation in photosynthetic organisms)
ata-miR166a-5p	rna-TRITD_6Bv1G177030-3	6.31461	0	Inf	up	0.011975	0.0135276	yes	GO:0004557(alpha-galactosidase activity);GO:0005576(extracellular region);GO:0005618(cell wall);GO:0005829(cytosol)	ko00052(Galactose metabolism);ko00561(Glycerolipid metabolism);ko00600(Sphingolipid metabolism);ko00603(Glycosphingolipid biosynthesis - globo and isoglobo series)
ata-miR166a-5p	rna-TRITD_6Bv1G177030-5	6.31461	0	Inf	up	0.011975	0.0135276	yes	GO:0004557(alpha-galactosidase activity);GO:0005576(extracellular region);GO:0005618(cell wall);GO:0005829(cytosol)	ko00052(Galactose metabolism);ko00561(Glycerolipid metabolism);ko00600(Sphingolipid metabolism);ko00603(Glycosphingolipid biosynthesis - globo and isoglobo series)
ata-miR166a-5p	rna-TRITD_7Av1G109440	6.31461	0	Inf	up	0.011975	0.0135276	yes	GO:0004076(biotin synthase activity);GO:0005739(mitochondrion);GO:0008270(zinc ion binding);GO:0009102(biotin biosynthetic process);GO:0051537(2 iron, 2 sulfur cluster binding);GO:0051539(4 iron, 4 sulfur cluster binding)	ko00780(Biotin metabolism)
ata-miR166a-5p	rna-TRITD_7Bv1G023210	0	18.1828	-Inf	down	2.0066e-05	5.53641e-05	yes	GO:0008540(proteasome regulatory particle, base subcomplex);GO:0017025(TBP-class protein binding);GO:0030433(ubiquitin-dependent ERAD pathway);GO:0031595(nuclear proteasome complex);GO:0031597(cytosolic proteasome complex);GO:0036402(proteasome-activating ATPase activity);GO:0045899(positive regulation of RNA polymerase II transcriptional preinitiation complex assembly)	ko03050(Proteasome)
ata-miR166a-5p	rna-TRITD_7Bv1G081560	12.6292	0	Inf	up	0.00037975	0.000807887	yes	GO:0004076(biotin synthase activity);GO:0005739(mitochondrion);GO:0008270(zinc ion binding);GO:0009102(biotin biosynthetic process);GO:0051537(2 iron, 2 sulfur cluster binding);GO:0051539(4 iron, 4 sulfur cluster binding)	ko00780(Biotin metabolism)
ata-miR166a-5p	rna-TRITD_7Bv1G089080	0	9.0914	-Inf	down	0.0025681	0.00379588	yes	NA	NA
ata-miR166a-5p	rna-TRITD_7Bv1G145030	0	18.1828	-Inf	down	2.0066e-05	5.53641e-05	yes	NA	NA
ata-miR166a-5p	rna-TRITD_7Bv1G207090-3	0	9.0914	-Inf	down	0.0025681	0.00379588	yes	GO:0005783(endoplasmic reticulum);GO:0005886(plasma membrane);GO:0009926(auxin polar transport);GO:0010252(auxin homeostasis);GO:0010329(auxin efflux transmembrane transporter activity)	NA
ata-miR166a-5p	rna-TRITD_7Bv1G207090-4	0	9.0914	-Inf	down	0.0025681	0.00379588	yes	GO:0005783(endoplasmic reticulum);GO:0005886(plasma membrane);GO:0009926(auxin polar transport);GO:0010252(auxin homeostasis);GO:0010329(auxin efflux transmembrane transporter activity)	NA
ata-miR166a-5p	rna-TRITD_7Bv1G207090-6	0	9.0914	-Inf	down	0.0025681	0.00379588	yes	GO:0005783(endoplasmic reticulum);GO:0005886(plasma membrane);GO:0009926(auxin polar transport);GO:0010252(auxin homeostasis);GO:0010329(auxin efflux transmembrane transporter activity)	NA
ata-miR166a-5p	rna-TRITD_7Bv1G207090-7	6.31461	18.1828	-1.52581	down	0.01649	0.0183403	yes	GO:0005783(endoplasmic reticulum);GO:0005886(plasma membrane);GO:0009926(auxin polar transport);GO:0010252(auxin homeostasis);GO:0010329(auxin efflux transmembrane transporter activity)	NA
ata-miR166b-5p_L-2R+1	rna-TRITD_1Av1G031490	25.2584	0	Inf	up	5.0132e-07	2.24011e-06	yes	GO:0005829(cytosol);GO:0050278(sedoheptulose-bisphosphatase activity)	NA
ata-miR166b-5p_L-2R+1	rna-TRITD_1Av1G031490-2	6.31461	0	Inf	up	0.011975	0.0135276	yes	GO:0005829(cytosol);GO:0050278(sedoheptulose-bisphosphatase activity)	NA
ata-miR166b-5p_L-2R+1	rna-TRITD_1Av1G214910	37.8876	9.0914	2.05915	up	2.6533e-05	7.27284e-05	yes	GO:0004190(aspartic-type endopeptidase activity);GO:0006508(proteolysis);GO:0030163(protein catabolic process)	NA
ata-miR166b-5p_L-2R+1	rna-TRITD_1Bv1G040160	37.8876	0	Inf	up	7.4911e-10	6.88393e-09	yes	GO:0005829(cytosol);GO:0050278(sedoheptulose-bisphosphatase activity)	NA
ata-miR166b-5p_L-2R+1	rna-TRITD_1Bv1G040160-2	18.9438	0	Inf	up	1.3461e-05	4.73239e-05	yes	GO:0005829(cytosol);GO:0050278(sedoheptulose-bisphosphatase activity)	NA
ata-miR166b-5p_L-2R+1	rna-TRITD_2Av1G077190	18.9438	0	Inf	up	1.3461e-05	4.73239e-05	yes	GO:0009416(response to light stimulus);GO:0009535(chloroplast thylakoid membrane);GO:0009768(photosynthesis, light harvesting in photosystem I);GO:0009941(chloroplast envelope);GO:0010287(plastoglobule);GO:0016168(chlorophyll binding);GO:0031409(pigment binding)	ko00196(Photosynthesis - antenna proteins)
ata-miR166b-5p_L-2R+1	rna-TRITD_2Av1G077190-2	12.6292	0	Inf	up	0.00037975	0.000807887	yes	GO:0009416(response to light stimulus);GO:0009535(chloroplast thylakoid membrane);GO:0009768(photosynthesis, light harvesting in photosystem I);GO:0009941(chloroplast envelope);GO:0010287(plastoglobule);GO:0016168(chlorophyll binding);GO:0031409(pigment binding)	ko00196(Photosynthesis - antenna proteins)
ata-miR166b-5p_L-2R+1	rna-TRITD_2Av1G077190-3	6.31461	0	Inf	up	0.011975	0.0135276	yes	GO:0009416(response to light stimulus);GO:0009535(chloroplast thylakoid membrane);GO:0009768(photosynthesis, light harvesting in photosystem I);GO:0009941(chloroplast envelope);GO:0010287(plastoglobule);GO:0016168(chlorophyll binding);GO:0031409(pigment binding)	ko00196(Photosynthesis - antenna proteins)
ata-miR166b-5p_L-2R+1	rna-TRITD_2Av1G082440	0	72.7312	-Inf	down	1.4836e-17	4.37599e-16	yes	GO:0003674(molecular_function);GO:0008150(biological_process);GO:0009507(chloroplast)	NA
ata-miR166b-5p_L-2R+1	rna-TRITD_2Av1G082440-2	0	72.7312	-Inf	down	1.4836e-17	4.37599e-16	yes	GO:0003674(molecular_function);GO:0008150(biological_process);GO:0009507(chloroplast)	NA
ata-miR166b-5p_L-2R+1	rna-TRITD_2Av1G082440-3	0	54.5484	-Inf	down	1.5155e-13	2.45628e-12	yes	GO:0003674(molecular_function);GO:0008150(biological_process);GO:0009507(chloroplast)	NA
ata-miR166b-5p_L-2R+1	rna-TRITD_2Av1G192440-2	18.9438	0	Inf	up	1.3461e-05	4.73239e-05	yes	GO:0006952(defense response);GO:0009507(chloroplast);GO:0009555(pollen development);GO:0009611(response to wounding);GO:0009620(response to fungus);GO:0009644(response to high light intensity);GO:0009695(jasmonic acid biosynthetic process);GO:0009753(response to jasmonic acid);GO:0009901(anther dehiscence);GO:0016165(linoleate 13S-lipoxygenase activity);GO:0031408(oxylipin biosynthetic process);G…	ko00591(Linoleic acid metabolism);ko00592(alpha-Linolenic acid metabolism)
ata-miR166b-5p_L-2R+1	rna-TRITD_2Av1G192440-6	6.31461	0	Inf	up	0.011975	0.0135276	yes	GO:0006952(defense response);GO:0009507(chloroplast);GO:0009555(pollen development);GO:0009611(response to wounding);GO:0009620(response to fungus);GO:0009644(response to high light intensity);GO:0009695(jasmonic acid biosynthetic process);GO:0009753(response to jasmonic acid);GO:0009901(anther dehiscence);GO:0016165(linoleate 13S-lipoxygenase activity);GO:0031408(oxylipin biosynthetic process);G…	ko00591(Linoleic acid metabolism);ko00592(alpha-Linolenic acid metabolism)
ata-miR166b-5p_L-2R+1	rna-TRITD_2Av1G197750	12.6292	0	Inf	up	0.00037975	0.000807887	yes	GO:0009416(response to light stimulus);GO:0009535(chloroplast thylakoid membrane);GO:0009768(photosynthesis, light harvesting in photosystem I);GO:0009941(chloroplast envelope);GO:0010287(plastoglobule);GO:0016168(chlorophyll binding);GO:0031409(pigment binding)	ko00196(Photosynthesis - antenna proteins)
ata-miR166b-5p_L-2R+1	rna-TRITD_2Av1G197750-3	6.31461	0	Inf	up	0.011975	0.0135276	yes	GO:0009416(response to light stimulus);GO:0009535(chloroplast thylakoid membrane);GO:0009768(photosynthesis, light harvesting in photosystem I);GO:0009941(chloroplast envelope);GO:0010287(plastoglobule);GO:0016168(chlorophyll binding);GO:0031409(pigment binding)	ko00196(Photosynthesis - antenna proteins)
ata-miR166b-5p_L-2R+1	rna-TRITD_2Av1G197750-4	6.31461	0	Inf	up	0.011975	0.0135276	yes	GO:0009416(response to light stimulus);GO:0009535(chloroplast thylakoid membrane);GO:0009768(photosynthesis, light harvesting in photosystem I);GO:0009941(chloroplast envelope);GO:0010287(plastoglobule);GO:0016168(chlorophyll binding);GO:0031409(pigment binding)	ko00196(Photosynthesis - antenna proteins)
ata-miR166b-5p_L-2R+1	rna-TRITD_2Av1G197750-5	6.31461	0	Inf	up	0.011975	0.0135276	yes	GO:0009416(response to light stimulus);GO:0009535(chloroplast thylakoid membrane);GO:0009768(photosynthesis, light harvesting in photosystem I);GO:0009941(chloroplast envelope);GO:0010287(plastoglobule);GO:0016168(chlorophyll binding);GO:0031409(pigment binding)	ko00196(Photosynthesis - antenna proteins)
ata-miR166b-5p_L-2R+1	rna-TRITD_2Av1G197750-7	6.31461	0	Inf	up	0.011975	0.0135276	yes	GO:0009416(response to light stimulus);GO:0009535(chloroplast thylakoid membrane);GO:0009768(photosynthesis, light harvesting in photosystem I);GO:0009941(chloroplast envelope);GO:0010287(plastoglobule);GO:0016168(chlorophyll binding);GO:0031409(pigment binding)	ko00196(Photosynthesis - antenna proteins)
ata-miR166b-5p_L-2R+1	rna-TRITD_2Av1G287760	25.2584	0	Inf	up	5.0132e-07	2.24011e-06	yes	GO:0005515(protein binding);GO:0009507(chloroplast);GO:0009534(chloroplast thylakoid);GO:0009640(photomorphogenesis);GO:0009647(skotomorphogenesis);GO:0009723(response to ethylene);GO:0009941(chloroplast envelope);GO:0015979(photosynthesis);GO:0015995(chlorophyll biosynthetic process);GO:0016491(oxidoreductase activity);GO:0016630(protochlorophyllide reductase activity);GO:0055114(oxidation-reduc…	ko00860(Porphyrin and chlorophyll metabolism)
ata-miR166b-5p_L-2R+1	rna-TRITD_2Av1G287760-2	18.9438	18.1828	0.059152	up	0.90061	0.901273	yes	GO:0005515(protein binding);GO:0009507(chloroplast);GO:0009534(chloroplast thylakoid);GO:0009640(photomorphogenesis);GO:0009647(skotomorphogenesis);GO:0009723(response to ethylene);GO:0009941(chloroplast envelope);GO:0015979(photosynthesis);GO:0015995(chlorophyll biosynthetic process);GO:0016491(oxidoreductase activity);GO:0016630(protochlorophyllide reductase activity);GO:0055114(oxidation-reduc…	ko00860(Porphyrin and chlorophyll metabolism)
ata-miR166b-5p_L-2R+1	rna-TRITD_2Av1G287760-4	25.2584	27.2742	-0.110773	down	0.78092	0.786583	yes	GO:0005515(protein binding);GO:0009507(chloroplast);GO:0009534(chloroplast thylakoid);GO:0009640(photomorphogenesis);GO:0009647(skotomorphogenesis);GO:0009723(response to ethylene);GO:0009941(chloroplast envelope);GO:0015979(photosynthesis);GO:0015995(chlorophyll biosynthetic process);GO:0016491(oxidoreductase activity);GO:0016630(protochlorophyllide reductase activity);GO:0055114(oxidation-reduc…	ko00860(Porphyrin and chlorophyll metabolism)
ata-miR166b-5p_L-2R+1	rna-TRITD_2Av1G289940	132.607	0	Inf	up	1.0973e-30	1.2989e-28	yes	GO:0004190(aspartic-type endopeptidase activity);GO:0006508(proteolysis);GO:0030163(protein catabolic process)	NA
ata-miR166b-5p_L-2R+1	rna-TRITD_2Bv1G085720	18.9438	0	Inf	up	1.3461e-05	4.73239e-05	yes	GO:0009416(response to light stimulus);GO:0009535(chloroplast thylakoid membrane);GO:0009768(photosynthesis, light harvesting in photosystem I);GO:0009941(chloroplast envelope);GO:0010287(plastoglobule);GO:0016168(chlorophyll binding);GO:0031409(pigment binding)	ko00196(Photosynthesis - antenna proteins)
ata-miR166b-5p_L-2R+1	rna-TRITD_2Bv1G085720-2	12.6292	0	Inf	up	0.00037975	0.000807887	yes	GO:0009416(response to light stimulus);GO:0009535(chloroplast thylakoid membrane);GO:0009768(photosynthesis, light harvesting in photosystem I);GO:0009941(chloroplast envelope);GO:0010287(plastoglobule);GO:0016168(chlorophyll binding);GO:0031409(pigment binding)	ko00196(Photosynthesis - antenna proteins)
ata-miR166b-5p_L-2R+1	rna-TRITD_2Bv1G085720-3	12.6292	0	Inf	up	0.00037975	0.000807887	yes	GO:0009416(response to light stimulus);GO:0009535(chloroplast thylakoid membrane);GO:0009768(photosynthesis, light harvesting in photosystem I);GO:0009941(chloroplast envelope);GO:0010287(plastoglobule);GO:0016168(chlorophyll binding);GO:0031409(pigment binding)	ko00196(Photosynthesis - antenna proteins)
ata-miR166b-5p_L-2R+1	rna-TRITD_2Bv1G085720-4	6.31461	0	Inf	up	0.011975	0.0135276	yes	GO:0009416(response to light stimulus);GO:0009535(chloroplast thylakoid membrane);GO:0009768(photosynthesis, light harvesting in photosystem I);GO:0009941(chloroplast envelope);GO:0010287(plastoglobule);GO:0016168(chlorophyll binding);GO:0031409(pigment binding)	ko00196(Photosynthesis - antenna proteins)
ata-miR166b-5p_L-2R+1	rna-TRITD_2Bv1G158360-6	6.31461	0	Inf	up	0.011975	0.0135276	yes	GO:0006952(defense response);GO:0009507(chloroplast);GO:0009555(pollen development);GO:0009611(response to wounding);GO:0009620(response to fungus);GO:0009644(response to high light intensity);GO:0009695(jasmonic acid biosynthetic process);GO:0009753(response to jasmonic acid);GO:0009901(anther dehiscence);GO:0016165(linoleate 13S-lipoxygenase activity);GO:0031408(oxylipin biosynthetic process);G…	ko00591(Linoleic acid metabolism);ko00592(alpha-Linolenic acid metabolism)
ata-miR166b-5p_L-2R+1	rna-TRITD_2Bv1G256590-3	0	18.1828	-Inf	down	2.0066e-05	5.53641e-05	yes	GO:0005515(protein binding);GO:0009507(chloroplast);GO:0009534(chloroplast thylakoid);GO:0009640(photomorphogenesis);GO:0009647(skotomorphogenesis);GO:0009723(response to ethylene);GO:0009941(chloroplast envelope);GO:0015979(photosynthesis);GO:0015995(chlorophyll biosynthetic process);GO:0016491(oxidoreductase activity);GO:0016630(protochlorophyllide reductase activity);GO:0055114(oxidation-reduc…	ko00860(Porphyrin and chlorophyll metabolism)
ata-miR166b-5p_L-2R+1	rna-TRITD_3Av1G216430-2	6.31461	0	Inf	up	0.011975	0.0135276	yes	GO:0005524(ATP binding);GO:0005886(plasma membrane);GO:0016021(integral component of membrane);GO:0016887(ATPase activity)	NA
ata-miR166b-5p_L-2R+1	rna-TRITD_3Av1G216430-3	12.6292	0	Inf	up	0.00037975	0.000807887	yes	GO:0005524(ATP binding);GO:0005886(plasma membrane);GO:0016021(integral component of membrane);GO:0016887(ATPase activity)	NA
ata-miR166b-5p_L-2R+1	rna-TRITD_5Av1G237640	12.6292	0	Inf	up	0.00037975	0.000807887	yes	GO:0005737(cytoplasm);GO:0030001(metal ion transport);GO:0046914(transition metal ion binding);GO:0046916(cellular transition metal ion homeostasis)	NA
ata-miR166b-5p_L-2R+1	rna-TRITD_5Av1G237640-4	18.9438	0	Inf	up	1.3461e-05	4.73239e-05	yes	GO:0005737(cytoplasm);GO:0030001(metal ion transport);GO:0046914(transition metal ion binding);GO:0046916(cellular transition metal ion homeostasis)	NA
ata-miR166b-5p_L-2R+1	rna-TRITD_5Bv1G100270	6.31461	0	Inf	up	0.011975	0.0135276	yes	GO:0003723(RNA binding);GO:0009909(regulation of flower development)	NA
ata-miR166b-5p_L-2R+1	rna-TRITD_5Bv1G100270-2	25.2584	0	Inf	up	5.0132e-07	2.24011e-06	yes	GO:0003723(RNA binding);GO:0009909(regulation of flower development)	NA
ata-miR166b-5p_L-2R+1	rna-TRITD_5Bv1G100270-3	12.6292	0	Inf	up	0.00037975	0.000807887	yes	GO:0003723(RNA binding);GO:0009909(regulation of flower development)	NA
ata-miR166b-5p_L-2R+1	rna-TRITD_5Bv1G100270-5	6.31461	0	Inf	up	0.011975	0.0135276	yes	GO:0003723(RNA binding);GO:0009909(regulation of flower development)	NA
ata-miR166b-5p_L-2R+1	rna-TRITD_6Av1G155060	37.8876	0	Inf	up	7.4911e-10	6.88393e-09	yes	GO:0004857(enzyme inhibitor activity)	NA
ata-miR166b-5p_L-2R+1	rna-TRITD_6Bv1G176020-2	50.5169	0	Inf	up	1.1807e-12	1.71091e-11	yes	GO:0009044(xylan 1,4-beta-xylosidase activity);GO:0009505(plant-type cell wall);GO:0031222(arabinan catabolic process);GO:0045493(xylan catabolic process);GO:0046556(alpha-L-arabinofuranosidase activity)	ko00520(Amino sugar and nucleotide sugar metabolism)
ata-miR166b-5p_L-2R+1	rna-TRITD_7Av1G205220	6.31461	0	Inf	up	0.011975	0.0135276	yes	GO:0016021(integral component of membrane);GO:0042626(ATPase activity, coupled to transmembrane movement of substances);GO:0055085(transmembrane transport);GO:0004332(fructose-bisphosphate aldolase activity);GO:0005515(protein binding);GO:0005737(cytoplasm);GO:0005829(cytosol);GO:0006094(gluconeogenesis);GO:0006096(glycolytic process);GO:0009507(chloroplast);GO:0003674(molecular_function);GO:0005…	ko02010(ABC transporters);ko00010(Glycolysis / Gluconeogenesis);ko00030(Pentose phosphate pathway);ko00051(Fructose and mannose metabolism);ko00710(Carbon fixation in photosynthetic organisms)
ata-miR166b-5p_L-2R+1	rna-TRITD_7Av1G205220-9	6.31461	0	Inf	up	0.011975	0.0135276	yes	GO:0016021(integral component of membrane);GO:0042626(ATPase activity, coupled to transmembrane movement of substances);GO:0055085(transmembrane transport);GO:0004332(fructose-bisphosphate aldolase activity);GO:0005515(protein binding);GO:0005737(cytoplasm);GO:0005829(cytosol);GO:0006094(gluconeogenesis);GO:0006096(glycolytic process);GO:0009507(chloroplast);GO:0003674(molecular_function);GO:0005…	ko02010(ABC transporters);ko00010(Glycolysis / Gluconeogenesis);ko00030(Pentose phosphate pathway);ko00051(Fructose and mannose metabolism);ko00710(Carbon fixation in photosynthetic organisms)
ata-miR166c-3p	rna-TRITD_1Av1G100030	25.2584	0	Inf	up	5.0132e-07	2.24011e-06	yes	GO:0003677(DNA binding);GO:0003700(DNA binding transcription factor activity);GO:0005634(nucleus);GO:0006351(transcription, DNA-templated);GO:0006355(regulation of transcription, DNA-templated);GO:0008289(lipid binding);GO:0009855(determination of bilateral symmetry);GO:0009944(polarity specification of adaxial/abaxial axis);GO:0009956(radial pattern formation);GO:0010014(meristem initiation);GO:…	NA
ata-miR166c-3p	rna-TRITD_1Av1G100030-13	0	72.7312	-Inf	down	1.4836e-17	4.37599e-16	yes	GO:0003677(DNA binding);GO:0003700(DNA binding transcription factor activity);GO:0005634(nucleus);GO:0006351(transcription, DNA-templated);GO:0006355(regulation of transcription, DNA-templated);GO:0008289(lipid binding);GO:0009855(determination of bilateral symmetry);GO:0009944(polarity specification of adaxial/abaxial axis);GO:0009956(radial pattern formation);GO:0010014(meristem initiation);GO:…	NA
ata-miR166c-3p	rna-TRITD_1Av1G100030-2	0	72.7312	-Inf	down	1.4836e-17	4.37599e-16	yes	GO:0003677(DNA binding);GO:0003700(DNA binding transcription factor activity);GO:0005634(nucleus);GO:0006351(transcription, DNA-templated);GO:0006355(regulation of transcription, DNA-templated);GO:0008289(lipid binding);GO:0009855(determination of bilateral symmetry);GO:0009944(polarity specification of adaxial/abaxial axis);GO:0009956(radial pattern formation);GO:0010014(meristem initiation);GO:…	NA
ata-miR166c-3p	rna-TRITD_1Av1G100030-6	12.6292	45.457	-1.84774	down	1.6521e-05	5.53641e-05	yes	GO:0003677(DNA binding);GO:0003700(DNA binding transcription factor activity);GO:0005634(nucleus);GO:0006351(transcription, DNA-templated);GO:0006355(regulation of transcription, DNA-templated);GO:0008289(lipid binding);GO:0009855(determination of bilateral symmetry);GO:0009944(polarity specification of adaxial/abaxial axis);GO:0009956(radial pattern formation);GO:0010014(meristem initiation);GO:…	NA
ata-miR166c-3p	rna-TRITD_1Av1G100030-7	25.2584	0	Inf	up	5.0132e-07	2.24011e-06	yes	GO:0003677(DNA binding);GO:0003700(DNA binding transcription factor activity);GO:0005634(nucleus);GO:0006351(transcription, DNA-templated);GO:0006355(regulation of transcription, DNA-templated);GO:0008289(lipid binding);GO:0009855(determination of bilateral symmetry);GO:0009944(polarity specification of adaxial/abaxial axis);GO:0009956(radial pattern formation);GO:0010014(meristem initiation);GO:…	NA
ata-miR166c-3p	rna-TRITD_1Bv1G102080-12	0	36.3656	-Inf	down	1.6351e-09	1.27022e-08	yes	GO:0003677(DNA binding);GO:0003700(DNA binding transcription factor activity);GO:0005634(nucleus);GO:0006351(transcription, DNA-templated);GO:0006355(regulation of transcription, DNA-templated);GO:0008289(lipid binding);GO:0009855(determination of bilateral symmetry);GO:0009944(polarity specification of adaxial/abaxial axis);GO:0009956(radial pattern formation);GO:0010014(meristem initiation);GO:…	NA
ata-miR166c-3p	rna-TRITD_1Bv1G102080-13	31.573	36.3656	-0.203882	down	0.56093	0.568392	yes	GO:0003677(DNA binding);GO:0003700(DNA binding transcription factor activity);GO:0005634(nucleus);GO:0006351(transcription, DNA-templated);GO:0006355(regulation of transcription, DNA-templated);GO:0008289(lipid binding);GO:0009855(determination of bilateral symmetry);GO:0009944(polarity specification of adaxial/abaxial axis);GO:0009956(radial pattern formation);GO:0010014(meristem initiation);GO:…	NA
ata-miR166c-3p	rna-TRITD_1Bv1G102080-6	0	54.5484	-Inf	down	1.5155e-13	2.45628e-12	yes	GO:0003677(DNA binding);GO:0003700(DNA binding transcription factor activity);GO:0005634(nucleus);GO:0006351(transcription, DNA-templated);GO:0006355(regulation of transcription, DNA-templated);GO:0008289(lipid binding);GO:0009855(determination of bilateral symmetry);GO:0009944(polarity specification of adaxial/abaxial axis);GO:0009956(radial pattern formation);GO:0010014(meristem initiation);GO:…	NA
ata-miR166c-3p	rna-TRITD_2Av1G044870-2	12.6292	0	Inf	up	0.00037975	0.000807887	yes	GO:0000495(box H/ACA snoRNA 3'-end processing);GO:0009982(pseudouridine synthase activity);GO:0031118(rRNA pseudouridine synthesis);GO:0031120(snRNA pseudouridine synthesis);GO:0031429(box H/ACA snoRNP complex);GO:1990481(mRNA pseudouridine synthesis)	ko03008(Ribosome biogenesis in eukaryotes)
ata-miR166c-3p	rna-TRITD_2Av1G044870-3	6.31461	0	Inf	up	0.011975	0.0135276	yes	GO:0000495(box H/ACA snoRNA 3'-end processing);GO:0009982(pseudouridine synthase activity);GO:0031118(rRNA pseudouridine synthesis);GO:0031120(snRNA pseudouridine synthesis);GO:0031429(box H/ACA snoRNP complex);GO:1990481(mRNA pseudouridine synthesis)	ko03008(Ribosome biogenesis in eukaryotes)
ata-miR166c-3p	rna-TRITD_2Av1G044870-4	12.6292	0	Inf	up	0.00037975	0.000807887	yes	GO:0000495(box H/ACA snoRNA 3'-end processing);GO:0009982(pseudouridine synthase activity);GO:0031118(rRNA pseudouridine synthesis);GO:0031120(snRNA pseudouridine synthesis);GO:0031429(box H/ACA snoRNP complex);GO:1990481(mRNA pseudouridine synthesis)	ko03008(Ribosome biogenesis in eukaryotes)
ata-miR166c-3p	rna-TRITD_2Av1G044870-6	6.31461	0	Inf	up	0.011975	0.0135276	yes	GO:0000495(box H/ACA snoRNA 3'-end processing);GO:0009982(pseudouridine synthase activity);GO:0031118(rRNA pseudouridine synthesis);GO:0031120(snRNA pseudouridine synthesis);GO:0031429(box H/ACA snoRNP complex);GO:1990481(mRNA pseudouridine synthesis)	ko03008(Ribosome biogenesis in eukaryotes)
ata-miR166c-3p	rna-TRITD_2Av1G044870-7	12.6292	0	Inf	up	0.00037975	0.000807887	yes	GO:0000495(box H/ACA snoRNA 3'-end processing);GO:0009982(pseudouridine synthase activity);GO:0031118(rRNA pseudouridine synthesis);GO:0031120(snRNA pseudouridine synthesis);GO:0031429(box H/ACA snoRNP complex);GO:1990481(mRNA pseudouridine synthesis)	ko03008(Ribosome biogenesis in eukaryotes)
ata-miR166c-3p	rna-TRITD_2Av1G044880	0	18.1828	-Inf	down	2.0066e-05	5.53641e-05	yes	GO:0000495(box H/ACA snoRNA 3'-end processing);GO:0009982(pseudouridine synthase activity);GO:0031118(rRNA pseudouridine synthesis);GO:0031120(snRNA pseudouridine synthesis);GO:0031429(box H/ACA snoRNP complex);GO:1990481(mRNA pseudouridine synthesis)	ko03008(Ribosome biogenesis in eukaryotes)
ata-miR166c-3p	rna-TRITD_2Av1G044880-2	0	18.1828	-Inf	down	2.0066e-05	5.53641e-05	yes	GO:0000495(box H/ACA snoRNA 3'-end processing);GO:0009982(pseudouridine synthase activity);GO:0031118(rRNA pseudouridine synthesis);GO:0031120(snRNA pseudouridine synthesis);GO:0031429(box H/ACA snoRNP complex);GO:1990481(mRNA pseudouridine synthesis)	ko03008(Ribosome biogenesis in eukaryotes)
ata-miR166c-3p	rna-TRITD_2Av1G044880-3	0	9.0914	-Inf	down	0.0025681	0.00379588	yes	GO:0000495(box H/ACA snoRNA 3'-end processing);GO:0009982(pseudouridine synthase activity);GO:0031118(rRNA pseudouridine synthesis);GO:0031120(snRNA pseudouridine synthesis);GO:0031429(box H/ACA snoRNP complex);GO:1990481(mRNA pseudouridine synthesis)	ko03008(Ribosome biogenesis in eukaryotes)
ata-miR166c-3p	rna-TRITD_2Av1G167270	0	9.0914	-Inf	down	0.0025681	0.00379588	yes	GO:0003674(molecular_function);GO:0005634(nucleus);GO:0008150(biological_process);GO:0016021(integral component of membrane)	NA
ata-miR166c-3p	rna-TRITD_2Av1G167270-3	0	9.0914	-Inf	down	0.0025681	0.00379588	yes	GO:0003674(molecular_function);GO:0005634(nucleus);GO:0008150(biological_process);GO:0016021(integral component of membrane)	NA
ata-miR166c-3p	rna-TRITD_2Bv1G003130-2	0	9.0914	-Inf	down	0.0025681	0.00379588	yes	GO:0005622(intracellular);GO:0005634(nucleus);GO:0005795(Golgi stack);GO:0005829(cytosol);GO:0005886(plasma membrane);GO:0006886(intracellular protein transport);GO:0006891(intra-Golgi vesicle-mediated transport)	NA
ata-miR166c-3p	rna-TRITD_2Bv1G059110	0	9.0914	-Inf	down	0.0025681	0.00379588	yes	GO:0000495(box H/ACA snoRNA 3'-end processing);GO:0009982(pseudouridine synthase activity);GO:0031118(rRNA pseudouridine synthesis);GO:0031120(snRNA pseudouridine synthesis);GO:0031429(box H/ACA snoRNP complex);GO:1990481(mRNA pseudouridine synthesis)	ko03008(Ribosome biogenesis in eukaryotes)
ata-miR166c-3p	rna-TRITD_2Bv1G059110-2	0	9.0914	-Inf	down	0.0025681	0.00379588	yes	GO:0000495(box H/ACA snoRNA 3'-end processing);GO:0009982(pseudouridine synthase activity);GO:0031118(rRNA pseudouridine synthesis);GO:0031120(snRNA pseudouridine synthesis);GO:0031429(box H/ACA snoRNP complex);GO:1990481(mRNA pseudouridine synthesis)	ko03008(Ribosome biogenesis in eukaryotes)
ata-miR166c-3p	rna-TRITD_2Bv1G059110-3	0	18.1828	-Inf	down	2.0066e-05	5.53641e-05	yes	GO:0000495(box H/ACA snoRNA 3'-end processing);GO:0009982(pseudouridine synthase activity);GO:0031118(rRNA pseudouridine synthesis);GO:0031120(snRNA pseudouridine synthesis);GO:0031429(box H/ACA snoRNP complex);GO:1990481(mRNA pseudouridine synthesis)	ko03008(Ribosome biogenesis in eukaryotes)
ata-miR166c-3p	rna-TRITD_2Bv1G059110-4	6.31461	18.1828	-1.52581	down	0.01649	0.0183403	yes	GO:0000495(box H/ACA snoRNA 3'-end processing);GO:0009982(pseudouridine synthase activity);GO:0031118(rRNA pseudouridine synthesis);GO:0031120(snRNA pseudouridine synthesis);GO:0031429(box H/ACA snoRNP complex);GO:1990481(mRNA pseudouridine synthesis)	ko03008(Ribosome biogenesis in eukaryotes)
ata-miR166c-3p	rna-TRITD_2Bv1G059110-5	0	9.0914	-Inf	down	0.0025681	0.00379588	yes	GO:0000495(box H/ACA snoRNA 3'-end processing);GO:0009982(pseudouridine synthase activity);GO:0031118(rRNA pseudouridine synthesis);GO:0031120(snRNA pseudouridine synthesis);GO:0031429(box H/ACA snoRNP complex);GO:1990481(mRNA pseudouridine synthesis)	ko03008(Ribosome biogenesis in eukaryotes)
ata-miR166c-3p	rna-TRITD_2Bv1G059110-6	0	18.1828	-Inf	down	2.0066e-05	5.53641e-05	yes	GO:0000495(box H/ACA snoRNA 3'-end processing);GO:0009982(pseudouridine synthase activity);GO:0031118(rRNA pseudouridine synthesis);GO:0031120(snRNA pseudouridine synthesis);GO:0031429(box H/ACA snoRNP complex);GO:1990481(mRNA pseudouridine synthesis)	ko03008(Ribosome biogenesis in eukaryotes)
ata-miR166c-3p	rna-TRITD_3Av1G049190-2	0	27.2742	-Inf	down	1.7652e-07	9.16894e-07	yes	GO:0003677(DNA binding);GO:0003700(DNA binding transcription factor activity);GO:0005634(nucleus);GO:0006351(transcription, DNA-templated);GO:0006355(regulation of transcription, DNA-templated);GO:0008289(lipid binding);GO:0009855(determination of bilateral symmetry);GO:0009965(leaf morphogenesis);GO:0010014(meristem initiation);GO:0010073(meristem maintenance);GO:0010075(regulation of meristem g…	NA
ata-miR166c-3p	rna-TRITD_3Av1G122110-4	6.31461	0	Inf	up	0.011975	0.0135276	yes	GO:0004843(thiol-dependent ubiquitin-specific protease activity);GO:0005516(calmodulin binding);GO:0005634(nucleus);GO:0006511(ubiquitin-dependent protein catabolic process);GO:0009506(plasmodesma);GO:0016579(protein deubiquitination);GO:0036459(thiol-dependent ubiquitinyl hydrolase activity)	NA
ata-miR166c-3p	rna-TRITD_3Av1G122110-6	6.31461	0	Inf	up	0.011975	0.0135276	yes	GO:0004843(thiol-dependent ubiquitin-specific protease activity);GO:0005516(calmodulin binding);GO:0005634(nucleus);GO:0006511(ubiquitin-dependent protein catabolic process);GO:0009506(plasmodesma);GO:0016579(protein deubiquitination);GO:0036459(thiol-dependent ubiquitinyl hydrolase activity)	NA
ata-miR166c-3p	rna-TRITD_3Av1G230710-2	0	9.0914	-Inf	down	0.0025681	0.00379588	yes	GO:0004332(fructose-bisphosphate aldolase activity);GO:0005737(cytoplasm);GO:0006096(glycolytic process)	ko00010(Glycolysis / Gluconeogenesis);ko00030(Pentose phosphate pathway);ko00051(Fructose and mannose metabolism);ko00710(Carbon fixation in photosynthetic organisms)
ata-miR166c-3p	rna-TRITD_3Bv1G058870	6.31461	0	Inf	up	0.011975	0.0135276	yes	GO:0003677(DNA binding);GO:0003700(DNA binding transcription factor activity);GO:0005634(nucleus);GO:0006351(transcription, DNA-templated);GO:0006355(regulation of transcription, DNA-templated);GO:0008284(positive regulation of cell proliferation);GO:0008289(lipid binding);GO:0009733(response to auxin);GO:0010014(meristem initiation);GO:0010067(procambium histogenesis);GO:0010072(primary shoot ap…	NA
ata-miR166c-3p	rna-TRITD_3Bv1G058870-2	6.31461	0	Inf	up	0.011975	0.0135276	yes	GO:0003677(DNA binding);GO:0003700(DNA binding transcription factor activity);GO:0005634(nucleus);GO:0006351(transcription, DNA-templated);GO:0006355(regulation of transcription, DNA-templated);GO:0008284(positive regulation of cell proliferation);GO:0008289(lipid binding);GO:0009733(response to auxin);GO:0010014(meristem initiation);GO:0010067(procambium histogenesis);GO:0010072(primary shoot ap…	NA
ata-miR166c-3p	rna-TRITD_3Bv1G058870-3	6.31461	0	Inf	up	0.011975	0.0135276	yes	GO:0003677(DNA binding);GO:0003700(DNA binding transcription factor activity);GO:0005634(nucleus);GO:0006351(transcription, DNA-templated);GO:0006355(regulation of transcription, DNA-templated);GO:0008284(positive regulation of cell proliferation);GO:0008289(lipid binding);GO:0009733(response to auxin);GO:0010014(meristem initiation);GO:0010067(procambium histogenesis);GO:0010072(primary shoot ap…	NA
ata-miR166c-3p	rna-TRITD_3Bv1G104960	12.6292	0	Inf	up	0.00037975	0.000807887	yes	GO:0004843(thiol-dependent ubiquitin-specific protease activity);GO:0005516(calmodulin binding);GO:0005634(nucleus);GO:0006511(ubiquitin-dependent protein catabolic process);GO:0009506(plasmodesma);GO:0016579(protein deubiquitination);GO:0036459(thiol-dependent ubiquitinyl hydrolase activity)	NA
ata-miR166c-3p	rna-TRITD_3Bv1G104960-2	12.6292	0	Inf	up	0.00037975	0.000807887	yes	GO:0004843(thiol-dependent ubiquitin-specific protease activity);GO:0005516(calmodulin binding);GO:0005634(nucleus);GO:0006511(ubiquitin-dependent protein catabolic process);GO:0009506(plasmodesma);GO:0016579(protein deubiquitination);GO:0036459(thiol-dependent ubiquitinyl hydrolase activity)	NA
ata-miR166c-3p	rna-TRITD_3Bv1G104960-5	6.31461	0	Inf	up	0.011975	0.0135276	yes	GO:0004843(thiol-dependent ubiquitin-specific protease activity);GO:0005516(calmodulin binding);GO:0005634(nucleus);GO:0006511(ubiquitin-dependent protein catabolic process);GO:0009506(plasmodesma);GO:0016579(protein deubiquitination);GO:0036459(thiol-dependent ubiquitinyl hydrolase activity)	NA
ata-miR166c-3p	rna-TRITD_3Bv1G183770	0	36.3656	-Inf	down	1.6351e-09	1.27022e-08	yes	GO:0003857(3-hydroxyacyl-CoA dehydrogenase activity);GO:0005737(cytoplasm);GO:0005777(peroxisome);GO:0006631(fatty acid metabolic process);GO:0008691(3-hydroxybutyryl-CoA dehydrogenase activity);GO:0055114(oxidation-reduction process);GO:0070403(NAD+ binding)	ko00650(Butanoate metabolism);ko00360(Phenylalanine metabolism)
ata-miR166c-3p	rna-TRITD_3Bv1G183770-2	0	9.0914	-Inf	down	0.0025681	0.00379588	yes	GO:0003857(3-hydroxyacyl-CoA dehydrogenase activity);GO:0005737(cytoplasm);GO:0005777(peroxisome);GO:0006631(fatty acid metabolic process);GO:0008691(3-hydroxybutyryl-CoA dehydrogenase activity);GO:0055114(oxidation-reduction process);GO:0070403(NAD+ binding)	ko00650(Butanoate metabolism);ko00360(Phenylalanine metabolism)
ata-miR166c-3p	rna-TRITD_3Bv1G270260	18.9438	0	Inf	up	1.3461e-05	4.73239e-05	yes	GO:0009409(response to cold);GO:0009414(response to water deprivation);GO:0009651(response to salt stress);GO:0009737(response to abscisic acid)	ko00030(Pentose phosphate pathway);ko00480(Glutathione metabolism)
ata-miR166c-3p	rna-TRITD_3Bv1G270260-3	6.31461	0	Inf	up	0.011975	0.0135276	yes	GO:0009409(response to cold);GO:0009414(response to water deprivation);GO:0009651(response to salt stress);GO:0009737(response to abscisic acid)	ko00030(Pentose phosphate pathway);ko00480(Glutathione metabolism)
ata-miR166c-3p	rna-TRITD_4Av1G197040	0	9.0914	-Inf	down	0.0025681	0.00379588	yes	GO:0003674(molecular_function);GO:0005634(nucleus);GO:0005886(plasma membrane)	NA
ata-miR166c-3p	rna-TRITD_4Av1G197740	88.4045	372.748	-2.07601	down	4.9846e-40	9.6807e-38	yes	GO:0005773(vacuole);GO:0008150(biological_process);GO:0009507(chloroplast)	NA
ata-miR166c-3p	rna-TRITD_4Av1G197740-2	132.607	236.377	-0.833933	down	6.566e-08	4.25926e-07	yes	GO:0005773(vacuole);GO:0008150(biological_process);GO:0009507(chloroplast)	NA
ata-miR166c-3p	rna-TRITD_4Av1G213420	0	9.0914	-Inf	down	0.0025681	0.00379588	yes	GO:0003676(nucleic acid binding);GO:0005634(nucleus);GO:0008150(biological_process)	NA
ata-miR166c-3p	rna-TRITD_4Av1G213420-2	12.6292	9.0914	0.47419	up	0.44779	0.466377	yes	GO:0003676(nucleic acid binding);GO:0005634(nucleus);GO:0008150(biological_process)	NA
ata-miR166c-3p	rna-TRITD_4Av1G213420-6	6.31461	0	Inf	up	0.011975	0.0135276	yes	GO:0003676(nucleic acid binding);GO:0005634(nucleus);GO:0008150(biological_process)	NA
ata-miR166c-3p	rna-TRITD_4Av1G213420-9	6.31461	0	Inf	up	0.011975	0.0135276	yes	GO:0003676(nucleic acid binding);GO:0005634(nucleus);GO:0008150(biological_process)	NA
ata-miR166c-3p	rna-TRITD_4Bv1G009270	0	18.1828	-Inf	down	2.0066e-05	5.53641e-05	yes	GO:0005634(nucleus)	NA
ata-miR166c-3p	rna-TRITD_4Bv1G030770	12.6292	0	Inf	up	0.00037975	0.000807887	yes	GO:0003906(DNA-(apurinic or apyrimidinic site) lyase activity);GO:0005634(nucleus);GO:0006284(base-excision repair);GO:0008311(double-stranded DNA 3'-5' exodeoxyribonuclease activity)	ko03410(Base excision repair)
ata-miR166c-3p	rna-TRITD_4Bv1G030770-2	31.573	18.1828	0.796118	up	0.057653	0.0632424	yes	GO:0003906(DNA-(apurinic or apyrimidinic site) lyase activity);GO:0005634(nucleus);GO:0006284(base-excision repair);GO:0008311(double-stranded DNA 3'-5' exodeoxyribonuclease activity)	ko03410(Base excision repair)
ata-miR166c-3p	rna-TRITD_4Bv1G030770-3	31.573	0	Inf	up	1.9203e-08	1.26748e-07	yes	GO:0003906(DNA-(apurinic or apyrimidinic site) lyase activity);GO:0005634(nucleus);GO:0006284(base-excision repair);GO:0008311(double-stranded DNA 3'-5' exodeoxyribonuclease activity)	ko03410(Base excision repair)
ata-miR166c-3p	rna-TRITD_4Bv1G030770-4	12.6292	9.0914	0.47419	up	0.44779	0.466377	yes	GO:0003906(DNA-(apurinic or apyrimidinic site) lyase activity);GO:0005634(nucleus);GO:0006284(base-excision repair);GO:0008311(double-stranded DNA 3'-5' exodeoxyribonuclease activity)	ko03410(Base excision repair)
ata-miR166c-3p	rna-TRITD_4Bv1G181960	6.31461	0	Inf	up	0.011975	0.0135276	yes	GO:0003951(NAD+ kinase activity);GO:0004143(diacylglycerol kinase activity);GO:0005524(ATP binding);GO:0005737(cytoplasm);GO:0005739(mitochondrion);GO:0006671(phytosphingosine metabolic process);GO:0007205(protein kinase C-activating G-protein coupled receptor signaling pathway);GO:0009409(response to cold);GO:0016310(phosphorylation);GO:0017050(D-erythro-sphingosine kinase activity)	ko00600(Sphingolipid metabolism)
ata-miR166c-3p	rna-TRITD_4Bv1G181960-2	6.31461	0	Inf	up	0.011975	0.0135276	yes	GO:0003951(NAD+ kinase activity);GO:0004143(diacylglycerol kinase activity);GO:0005524(ATP binding);GO:0005737(cytoplasm);GO:0005739(mitochondrion);GO:0006671(phytosphingosine metabolic process);GO:0007205(protein kinase C-activating G-protein coupled receptor signaling pathway);GO:0009409(response to cold);GO:0016310(phosphorylation);GO:0017050(D-erythro-sphingosine kinase activity)	ko00600(Sphingolipid metabolism)
ata-miR166c-3p	rna-TRITD_4Bv1G181960-3	6.31461	0	Inf	up	0.011975	0.0135276	yes	GO:0003951(NAD+ kinase activity);GO:0004143(diacylglycerol kinase activity);GO:0005524(ATP binding);GO:0005737(cytoplasm);GO:0005739(mitochondrion);GO:0006671(phytosphingosine metabolic process);GO:0007205(protein kinase C-activating G-protein coupled receptor signaling pathway);GO:0009409(response to cold);GO:0016310(phosphorylation);GO:0017050(D-erythro-sphingosine kinase activity)	ko00600(Sphingolipid metabolism)
ata-miR166c-3p	rna-TRITD_4Bv1G181960-4	6.31461	0	Inf	up	0.011975	0.0135276	yes	GO:0003951(NAD+ kinase activity);GO:0004143(diacylglycerol kinase activity);GO:0005524(ATP binding);GO:0005737(cytoplasm);GO:0005739(mitochondrion);GO:0006671(phytosphingosine metabolic process);GO:0007205(protein kinase C-activating G-protein coupled receptor signaling pathway);GO:0009409(response to cold);GO:0016310(phosphorylation);GO:0017050(D-erythro-sphingosine kinase activity)	ko00600(Sphingolipid metabolism)
ata-miR166c-3p	rna-TRITD_4Bv1G181960-6	6.31461	0	Inf	up	0.011975	0.0135276	yes	GO:0003951(NAD+ kinase activity);GO:0004143(diacylglycerol kinase activity);GO:0005524(ATP binding);GO:0005737(cytoplasm);GO:0005739(mitochondrion);GO:0006671(phytosphingosine metabolic process);GO:0007205(protein kinase C-activating G-protein coupled receptor signaling pathway);GO:0009409(response to cold);GO:0016310(phosphorylation);GO:0017050(D-erythro-sphingosine kinase activity)	ko00600(Sphingolipid metabolism)
ata-miR166c-3p	rna-TRITD_4Bv1G181960-7	6.31461	0	Inf	up	0.011975	0.0135276	yes	GO:0003951(NAD+ kinase activity);GO:0004143(diacylglycerol kinase activity);GO:0005524(ATP binding);GO:0005737(cytoplasm);GO:0005739(mitochondrion);GO:0006671(phytosphingosine metabolic process);GO:0007205(protein kinase C-activating G-protein coupled receptor signaling pathway);GO:0009409(response to cold);GO:0016310(phosphorylation);GO:0017050(D-erythro-sphingosine kinase activity)	ko00600(Sphingolipid metabolism)
ata-miR166c-3p	rna-TRITD_4Bv1G204780-3	37.8876	0	Inf	up	7.4911e-10	6.88393e-09	yes	GO:0003677(DNA binding);GO:0003700(DNA binding transcription factor activity);GO:0005634(nucleus);GO:0006351(transcription, DNA-templated);GO:0006355(regulation of transcription, DNA-templated);GO:0008289(lipid binding);GO:0009855(determination of bilateral symmetry);GO:0009965(leaf morphogenesis);GO:0010014(meristem initiation);GO:0010073(meristem maintenance);GO:0010075(regulation of meristem g…	NA
ata-miR166c-3p	rna-TRITD_4Bv1G204780-6	44.2022	0	Inf	up	2.9599e-11	3.22071e-10	yes	GO:0003677(DNA binding);GO:0003700(DNA binding transcription factor activity);GO:0005634(nucleus);GO:0006351(transcription, DNA-templated);GO:0006355(regulation of transcription, DNA-templated);GO:0008289(lipid binding);GO:0009855(determination of bilateral symmetry);GO:0009965(leaf morphogenesis);GO:0010014(meristem initiation);GO:0010073(meristem maintenance);GO:0010075(regulation of meristem g…	NA
ata-miR166c-3p	rna-TRITD_4Bv1G204780-7	69.4607	0	Inf	up	7.7858e-17	2.11182e-15	yes	GO:0003677(DNA binding);GO:0003700(DNA binding transcription factor activity);GO:0005634(nucleus);GO:0006351(transcription, DNA-templated);GO:0006355(regulation of transcription, DNA-templated);GO:0008289(lipid binding);GO:0009855(determination of bilateral symmetry);GO:0009965(leaf morphogenesis);GO:0010014(meristem initiation);GO:0010073(meristem maintenance);GO:0010075(regulation of meristem g…	NA
ata-miR166c-3p	rna-TRITD_5Av1G227930-3	0	9.0914	-Inf	down	0.0025681	0.00379588	yes	GO:0046658(anchored component of plasma membrane)	NA
ata-miR166c-3p	rna-TRITD_5Av1G255970-10	18.9438	0	Inf	up	1.3461e-05	4.73239e-05	yes	GO:0003677(DNA binding);GO:0003700(DNA binding transcription factor activity);GO:0005634(nucleus);GO:0006351(transcription, DNA-templated);GO:0006355(regulation of transcription, DNA-templated);GO:0008289(lipid binding);GO:0009855(determination of bilateral symmetry);GO:0009944(polarity specification of adaxial/abaxial axis);GO:0009956(radial pattern formation);GO:0010014(meristem initiation);GO:…	NA
ata-miR166c-3p	rna-TRITD_5Av1G255970-4	12.6292	0	Inf	up	0.00037975	0.000807887	yes	GO:0003677(DNA binding);GO:0003700(DNA binding transcription factor activity);GO:0005634(nucleus);GO:0006351(transcription, DNA-templated);GO:0006355(regulation of transcription, DNA-templated);GO:0008289(lipid binding);GO:0009855(determination of bilateral symmetry);GO:0009944(polarity specification of adaxial/abaxial axis);GO:0009956(radial pattern formation);GO:0010014(meristem initiation);GO:…	NA
[truncated: 43,599 more rows]

## Sheet: WS - DBA Aurora vs L6
Table S10 continued. List of target genes with genotype-dependent degradation patterns.
[truncated: 45,486 more rows]

[truncated: 2 more sheets: HS - DBA Aurora vs L6, WH - DBA Aurora vs L6]
