# Supplementary material for: Multi-Omics Analysis of Small RNA, Transcriptome, and Degradome in T. turgidum—Regulatory Networks of Grain Development and Abiotic Stress Response
Source: Int J Mol Sci. 2020 Oct 21;21(20):7772. doi: 10.3390/ijms21207772 (PMC7589925; doi:10.3390/ijms21207772)
Supplement: Supplementary file 1 [file ijms-21-07772-s001.zip › Supplementary files Proof Part 3 out of 3/Table S11.xlsx]

## Sheet: DBA Aurora - WS vs CG
Table S11. Durum wheat miRNA-mRNA pairs showing significant antagonistic regulatory patterns under each stress treatment compared with the control.
miRNA name	miRNA sequence	miRNA regulation	Log2 [foldchange (WS vs CG)]	pvalue(t_test)	TG5_CG(mean)	TG5_WS(mean)	Target accession	Target annotation	FPKM.TG5_CG(mean)	FPKM.TG5_WS(mean)	Log2 [foldchange (WS vs CG)]	Target regulation	pvalue	GO terms	KEGG pathways	Negative correlation miRNA-mRNA
ata-miR399a-3p	TGCCAAAGGAGAATTGCCCTG	up	1.03	0.05	37.01	75.71	rna-TRITD_7Av1G160810-3	BTB/POZ domain-containing protein At1g30440-like [Aegilops tauschii subsp. tauschii]	2.68072	0.538933	-2.31445	down	0.00103896	GO:0005886(plasma membrane);GO:0009416(response to light stimulus);GO:0016567(protein ubiquitination)	ko03050(Proteasome)	Y
osa-miR444b.1	TGTTGTCTCAAGCTTGCTGCC	up	0.88	0.04	72.56	133.13	rna-TRITD_3Bv1G247720-3	homeobox protein LUMINIDEPENDENS [Aegilops tauschii subsp. tauschii]	5.05719	1.64222	-1.62269	down	0.01681	GO:0003677(DNA binding);GO:0003700(DNA binding transcription factor activity);GO:0005515(protein binding);GO:0005634(nucleus);GO:0006355(regulation of transcription, DNA-templated);GO:0009908(flower development);GO:0009911(positive regulation of flower development);GO:0010228(vegetative to reproductive phase transition of meristem);GO:0030154(cell differentiation)	-	Y
osa-miR444b.1	TGTTGTCTCAAGCTTGCTGCC	up	0.88	0.04	72.56	133.13	rna-TRITD_4Av1G033110	26.4kDa heat-shock protein [Triticum dicoccoides]	60.1269	6.41948	-3.22748	down	6.64575e-06	GO:0009408(response to heat)	ko04141(Protein processing in endoplasmic reticulum)	Y
osa-miR444b.1	TGTTGTCTCAAGCTTGCTGCC	up	0.88	0.04	72.56	133.13	rna-TRITD_4Av1G081560-6	glycine-rich protein 2-like [Aegilops tauschii subsp. tauschii]	91.0124	23.9044	-1.92878	down	0.00461843	GO:0004477(methenyltetrahydrofolate cyclohydrolase activity);GO:0004488(methylenetetrahydrofolate dehydrogenase (NADP+) activity);GO:0005829(cytosol);GO:0006730(one-carbon metabolic process)	-	Y
osa-miR444b.1	TGTTGTCTCAAGCTTGCTGCC	up	0.88	0.04	72.56	133.13	rna-TRITD_5Bv1G171730	NDR1/HIN1-like protein 12 [Aegilops tauschii subsp. tauschii]	364.983	131.293	-1.47504	down	0.0282475	GO:0006952(defense response);GO:0009506(plasmodesma);GO:0046658(anchored component of plasma membrane)	ko00860(Porphyrin and chlorophyll metabolism)	Y
osa-miR444b.1	TGTTGTCTCAAGCTTGCTGCC	up	0.88	0.04	72.56	133.13	rna-TRITD_6Bv1G022070	protein ACCUMULATION AND REPLICATION OF CHLOROPLASTS 6, chloroplastic [Aegilops tauschii subsp. tauschii]	23.9084	6.19446	-1.94847	down	0.00425321	GO:0005515(protein binding);GO:0006457(protein folding);GO:0009507(chloroplast);GO:0009536(plastid);GO:0009658(chloroplast organization);GO:0009706(chloroplast inner membrane);GO:0009941(chloroplast envelope);GO:0010020(chloroplast fission);GO:0031357(integral component of chloroplast inner membrane);GO:0043621(protein self-association)	-	Y
osa-miR444b.1	TGTTGTCTCAAGCTTGCTGCC	up	0.88	0.04	72.56	133.13	rna-TRITD_6Bv1G181600-2	nuclear-pore anchor [Aegilops tauschii subsp. tauschii]	8.76633	2.87106	-1.61039	down	0.0171175	GO:0005643(nuclear pore);GO:0006913(nucleocytoplasmic transport);GO:0007094(mitotic spindle assembly checkpoint)	ko03013(RNA transport)	Y
osa-miR444b.1	TGTTGTCTCAAGCTTGCTGCC	up	0.88	0.04	72.56	133.13	rna-TRITD_7Bv1G161680-2	predicted protein [Hordeum vulgare subsp. vulgare]	12.6537	4.8433	-1.3855	down	0.0410987	GO:0003674(molecular_function);GO:0009507(chloroplast);GO:0009570(chloroplast stroma);GO:0009579(thylakoid);GO:0010478(chlororespiration)	-	Y
tae-MIR5175-p5_1ss1AT	TTTACTCGTCGTGGTTTTAGT	up	0.74	0.04	53.04	88.34	rna-TRITD_2Av1G026890	ricin B-like lectin R40G3 [Aegilops tauschii subsp. tauschii]	46.4426	16.8462	-1.46303	down	0.0301807	GO:0005515(protein binding);GO:0005634(nucleus);GO:0005737(cytoplasm);GO:0030246(carbohydrate binding);GO:0042742(defense response to bacterium);GO:0090332(stomatal closure)	-	Y
tae-MIR5175-p5_1ss1AT	TTTACTCGTCGTGGTTTTAGT	up	0.74	0.04	53.04	88.34	rna-TRITD_2Bv1G034970	stress responsive protein 1 [Triticum aestivum]	112.601	42.7533	-1.39712	down	0.0375805	GO:0005515(protein binding);GO:0005634(nucleus);GO:0005737(cytoplasm);GO:0030246(carbohydrate binding);GO:0042742(defense response to bacterium);GO:0090332(stomatal closure)	-	Y
tae-MIR5175-p5_1ss1AT	TTTACTCGTCGTGGTTTTAGT	up	0.74	0.04	53.04	88.34	rna-TRITD_3Av1G279150	RecName: Full=Wheatwin-1; AltName: Full=Pathogenesis-related protein 4a; AltName: Full=Protein 0.14; AltName: Full=RNase; Flags: Precursor	85.4855	22.2096	-1.9445	down	0.00435145	GO:0000325(plant-type vacuole);GO:0004540(ribonuclease activity);GO:0004568(chitinase activity);GO:0005576(extracellular region);GO:0008061(chitin binding);GO:0009615(response to virus);GO:0009627(systemic acquired resistance);GO:0009651(response to salt stress);GO:0009723(response to ethylene);GO:0009817(defense response to fungus, incompatible interaction);GO:0031640(killing of cells of other o…	-	Y
tae-MIR5175-p5_1ss1AT	TTTACTCGTCGTGGTTTTAGT	up	0.74	0.04	53.04	88.34	rna-TRITD_5Bv1G191510-3	60S ribosomal protein L5-1-like [Aegilops tauschii subsp. tauschii]	155.959	38.6877	-2.01122	down	0.00319032	GO:0000027(ribosomal large subunit assembly);GO:0003735(structural constituent of ribosome);GO:0006412(translation);GO:0008097(5S rRNA binding);GO:0022625(cytosolic large ribosomal subunit)	ko03010(Ribosome)	Y

## Sheet: DBA Aurora - HS vs CG
Table S11 continued. Durum wheat miRNA-mRNA pairs showing significant antagonistic regulatory patterns under each stress treatment compared with the control.
miRNA name	miRNA sequence	miRNA regulation	Log2 [foldchange (HS vs CG)]	pvalue(t_test)	TG5_CG(mean)	TG5_HS(mean)	Target accession	Target annotation	FPKM.TG5_HS(mean)	FPKM.TG5_CG(mean)	Log2 [foldchange (HS vs CG)]	Target regulation	pvalue	GO terms	KEGG pathways	Negative correlation miRNA-mRNA
ata-miR166c-3p	TCGGACCAGGCTTCATTCCTT	up	0.69	0.04	226.87	367.22	rna-TRITD_3Bv1G104960	ubiquitin carboxyl-terminal hydrolase 6-like [Aegilops tauschii subsp. tauschii]	10.2095	22.7737	-1.15746	down	0.0457599	GO:0004843(thiol-dependent ubiquitin-specific protease activity);GO:0005516(calmodulin binding);GO:0005634(nucleus);GO:0006511(ubiquitin-dependent protein catabolic process);GO:0009506(plasmodesma);GO:0016579(protein deubiquitination);GO:0036459(thiol-dependent ubiquitinyl hydrolase activity)	-	Y
ata-miR167c-3p	GATCATGACTGACAGCCTCATT	up	0.62	0.02	54.79	84.48	rna-TRITD_6Bv1G008330-3	Peroxidase 45 [Triticum urartu]	9.23166	24.8314	-1.4275	down	0.0172177	GO:0004601(peroxidase activity);GO:0005576(extracellular region);GO:0006979(response to oxidative stress);GO:0020037(heme binding);GO:0042744(hydrogen peroxide catabolic process);GO:0046872(metal ion binding);GO:0055114(oxidation-reduction process)	ko00940(Phenylpropanoid biosynthesis)	Y
ata-miR167c-3p	GATCATGACTGACAGCCTCATT	up	0.62	0.02	54.79	84.48	rna-TRITD_7Av1G275250-4	ATP-dependent zinc metalloprotease FTSH 1, chloroplastic [Aegilops tauschii subsp. tauschii]	1.19848	3.58015	-1.57882	down	0.00992204	GO:0004176(ATP-dependent peptidase activity);GO:0005739(mitochondrion);GO:0006508(proteolysis);GO:0008237(metallopeptidase activity);GO:0009535(chloroplast thylakoid membrane);GO:0009941(chloroplast envelope);GO:0010027(thylakoid membrane organization);GO:0010205(photoinhibition);GO:0010206(photosystem II repair);GO:0010304(PSII associated light-harvesting complex II catabolic process)	-	Y
ata-miR393-3p_L+1R-1_1ss15TC	TCAGTGCAATCCCTCTGGAAT	up	1.17	0.01	113.75	256.66	rna-TRITD_1Av1G208300-3	Prohibitin-2 [Triticum urartu]	7.23872	49.7916	-2.7821	down	2.7797e-05	GO:0005739(mitochondrion);GO:0005747(mitochondrial respiratory chain complex I);GO:0005774(vacuolar membrane);GO:0016021(integral component of membrane);GO:0005618(cell wall);GO:0005773(vacuole);GO:0008150(biological_process);GO:0009507(chloroplast);GO:0009536(plastid)	-	Y
ata-miR393-3p_L+1R-1_1ss15TC	TCAGTGCAATCCCTCTGGAAT	up	1.17	0.01	113.75	256.66	rna-TRITD_5Av1G085280-18	ATP-dependent Clp protease ATP-binding subunit clpA-like protein CD4B, chloroplastic [Triticum urartu]	3.40751	8.14849	-1.25782	down	0.032628	GO:0004176(ATP-dependent peptidase activity);GO:0005515(protein binding);GO:0005524(ATP binding);GO:0005618(cell wall);GO:0005739(mitochondrion);GO:0005829(cytosol);GO:0009507(chloroplast);GO:0009532(plastid stroma);GO:0009535(chloroplast thylakoid membrane);GO:0009536(plastid);GO:0009570(chloroplast stroma);GO:0009658(chloroplast organization);GO:0009706(chloroplast inner membrane);GO:0009735(re…	-	Y
ata-miR396c-5p	TTCCACAGCTTTCTTGAACTT	up	1.13	0	887.04	1938.33	rna-TRITD_4Av1G258280-3	ferredoxin--NADP reductase, leaf isozyme, chloroplastic-like [Aegilops tauschii subsp. tauschii]	24.0057	54.6124	-1.18585	down	0.0411816	GO:0003959(NADPH dehydrogenase activity);GO:0004324(ferredoxin-NADP+ reductase activity);GO:0008266(poly(U) RNA binding);GO:0009507(chloroplast);GO:0009534(chloroplast thylakoid);GO:0009535(chloroplast thylakoid membrane);GO:0009570(chloroplast stroma);GO:0009579(thylakoid);GO:0009767(photosynthetic electron transport chain);GO:0009941(chloroplast envelope);GO:0016491(oxidoreductase activity);GO:…	ko00195(Photosynthesis)	Y
ata-miR396c-5p	TTCCACAGCTTTCTTGAACTT	up	1.13	0	887.04	1938.33	rna-TRITD_5Av1G163410-2	probable sarcosine oxidase [Aegilops tauschii subsp. tauschii]	12.2868	35.782	-1.54212	down	0.0107876	GO:0005737(cytoplasm);GO:0008115(sarcosine oxidase activity);GO:0046653(tetrahydrofolate metabolic process);GO:0055114(oxidation-reduction process)	ko00260(Glycine, serine and threonine metabolism);ko00310(Lysine degradation);ko04146(Peroxisome)	Y
ata-miR396c-5p	TTCCACAGCTTTCTTGAACTT	up	1.13	0	887.04	1938.33	rna-TRITD_7Av1G003310	Ferredoxin--NADP reductase, leaf isozyme, chloroplastic [Triticum urartu]	3.37362	9.91655	-1.55554	down	0.0110354	GO:0005515(protein binding)	ko00195(Photosynthesis)	Y
ata-miR396c-5p	TTCCACAGCTTTCTTGAACTT	up	1.13	0	887.04	1938.33	rna-TRITD_7Av1G003310-2	ferredoxin--NADP reductase, leaf isozyme, chloroplastic-like [Aegilops tauschii subsp. tauschii]	6.27111	23.3564	-1.89703	down	0.00246524	GO:0005515(protein binding)	ko00195(Photosynthesis)	Y
ata-miR396c-5p	TTCCACAGCTTTCTTGAACTT	up	1.13	0	887.04	1938.33	rna-TRITD_7Av1G194290-2	cell division cycle and apoptosis regulator protein 1-like isoform X2 [Aegilops tauschii subsp. tauschii]	1.58065	3.65208	-1.20819	down	0.0390802	GO:0005509(calcium ion binding);GO:0005515(protein binding);GO:0005634(nucleus);GO:0005737(cytoplasm);GO:0005829(cytosol);GO:0006355(regulation of transcription, DNA-templated);GO:0009793(embryo development ending in seed dormancy);GO:0055078(sodium ion homeostasis)	-	Y
bdi-miR171a	TGATTGAGCCGCGCCAATATC	up	0.88	0.01	66.2	121.9	rna-TRITD_2Av1G164460-2	Putative G3BP-like protein [Triticum urartu]	11.5189	38.1542	-1.72784	down	0.00493761	GO:0003723(RNA binding);GO:0003729(mRNA binding);GO:0005829(cytosol);GO:0006913(nucleocytoplasmic transport);GO:0009737(response to abscisic acid)	-	Y
bdi-MIR7757-p3_1ss18CT	CACAAAACCTTCAGCTATCCA	up	0.89	0.01	34.7	64.36	rna-TRITD_6Bv1G050380-6	pathogenesis-related homeodomain protein isoform X4 [Aegilops tauschii subsp. tauschii]	0.548049	1.29672	-1.24249	down	0.0390136	GO:0003700(DNA binding transcription factor activity);GO:0005515(protein binding);GO:0005634(nucleus);GO:0006351(transcription, DNA-templated);GO:0006355(regulation of transcription, DNA-templated);GO:0006952(defense response);GO:0009733(response to auxin);GO:0035064(methylated histone binding);GO:0035098(ESC/E(Z) complex);GO:0043565(sequence-specific DNA binding);GO:0045893(positive regulation o…	-	Y
bdi-MIR7757-p3_1ss4AG	TAGGAGCATGATTCAACCAAT	up	0.79	0.03	151.2	260.77	rna-TRITD_2Av1G177630-9	acetyl-coenzyme A synthetase, chloroplastic/glyoxysomal-like [Aegilops tauschii subsp. tauschii]	1.78271	5.63704	-1.66086	down	0.00695327	GO:0003987(acetate-CoA ligase activity);GO:0005524(ATP binding);GO:0005829(cytosol);GO:0006083(acetate metabolic process);GO:0006631(fatty acid metabolic process);GO:0009507(chloroplast);GO:0009514(glyoxysome);GO:0009570(chloroplast stroma);GO:0016208(AMP binding);GO:0019427(acetyl-CoA biosynthetic process from acetate)	ko00010(Glycolysis / Gluconeogenesis);ko00620(Pyruvate metabolism);ko00630(Glyoxylate and dicarboxylate metabolism);ko00640(Propanoate metabolism)	Y
bdi-MIR7757-p3_1ss4AG	TAGGAGCATGATTCAACCAAT	up	0.79	0.03	151.2	260.77	rna-TRITD_2Bv1G122180-5	unnamed protein product [Triticum aestivum]	3.42416	19.8939	-2.5385	down	0.000101201	GO:0005634(nucleus)	-	Y
osa-miR171e-5p_2ss2GA21AG	TATTGGCTCGGCTCACTCAGG	up	0.84	0.01	69.57	124.16	rna-TRITD_1Bv1G226210-12	eukaryotic translation initiation factor 5B-like [Aegilops tauschii subsp. tauschii]	0.326756	0.979138	-1.5833	down	0.011164	GO:0003924(GTPase activity);GO:0005622(intracellular);GO:0006412(translation)	ko03013(RNA transport)	Y
osa-miR171e-5p_2ss2GA21AG	TATTGGCTCGGCTCACTCAGG	up	0.84	0.01	69.57	124.16	rna-TRITD_4Av1G004520	hypothetical protein TRIUR3_07014 [Triticum urartu]	16.5112	43.8197	-1.40813	down	0.0188876	-	-	Y
osa-miR171e-5p_2ss2GA21AG	TATTGGCTCGGCTCACTCAGG	up	0.84	0.01	69.57	124.16	rna-TRITD_5Av1G257500	type 2 non specific lipid transfer protein precursor [Triticum aestivum]	490.334	2285.27	-2.22053	down	0.000494549	-	-	Y
osa-miR396d_2ss20GT21GA	TCCACAGGCTTTCTTGAACTA	up	0.81	0.04	663.03	1160.95	rna-TRITD_3Bv1G044820-2	unnamed protein product [Triticum aestivum]	14.2893	40.9122	-1.51759	down	0.0117838	GO:0003723(RNA binding);GO:0004819(glutamine-tRNA ligase activity);GO:0005739(mitochondrion);GO:0005829(cytosol);GO:0006425(glutaminyl-tRNA aminoacylation)	ko00970(Aminoacyl-tRNA biosynthesis)	Y
osa-miR396e-5p	TCCACAGGCTTTCTTGAACTG	up	0.96	0.03	5940.78	11589.9	rna-TRITD_2Av1G245260	hypothetical protein TRIUR3_27259 [Triticum urartu]	2.33819	18.1476	-2.95632	down	1.12255e-05	GO:0003674(molecular_function);GO:0005634(nucleus);GO:0006952(defense response);GO:0009507(chloroplast);GO:0010267(production of ta-siRNAs involved in RNA interference)	-	Y
osa-miR398a	TGTGTTCTCAGGTCACCCCTT	up	2.66	0.02	9.29	58.86	rna-TRITD_1Av1G193170	thioredoxin-like protein YLS8 [Aegilops tauschii subsp. tauschii]	28.8193	78.0533	-1.43743	down	0.0163483	GO:0000245(spliceosomal complex assembly);GO:0005681(spliceosomal complex);GO:0005682(U5 snRNP);GO:0046540(U4/U6 x U5 tri-snRNP complex)	ko03040(Spliceosome)	Y
osa-miR398a	TGTGTTCTCAGGTCACCCCTT	up	2.66	0.02	9.29	58.86	rna-TRITD_1Bv1G183390-2	Thioredoxin-like protein 4A [Triticum urartu]	23.2988	54.3494	-1.22201	down	0.0368211	GO:0000245(spliceosomal complex assembly);GO:0005681(spliceosomal complex);GO:0005682(U5 snRNP);GO:0046540(U4/U6 x U5 tri-snRNP complex)	ko03040(Spliceosome)	Y
osa-miR398a	TGTGTTCTCAGGTCACCCCTT	up	2.66	0.02	9.29	58.86	rna-TRITD_5Av1G150900	NAC domain-containing protein 92-like [Aegilops tauschii subsp. tauschii]	6.24407	18.4213	-1.56082	down	0.0102647	GO:0003677(DNA binding);GO:0003700(DNA binding transcription factor activity);GO:0005634(nucleus);GO:0005737(cytoplasm);GO:0006351(transcription, DNA-templated);GO:0006355(regulation of transcription, DNA-templated);GO:0007275(multicellular organism development)	ko03013(RNA transport);ko03015(mRNA surveillance pathway);ko03018(RNA degradation)	Y
osa-miR444b.1_1ss21CT	TGTTGTCTCAAGCTTGCTGCT	up	2.24	0.04	10.49	49.73	rna-TRITD_1Av1G044620-4	pyrophosphate-energized vacuolar membrane proton pump 1-like [Aegilops tauschii subsp. tauschii]	28.3155	258.312	-3.18945	down	2.59651e-06	GO:0000325(plant-type vacuole);GO:0004427(inorganic diphosphatase activity);GO:0005739(mitochondrion);GO:0005773(vacuole);GO:0005774(vacuolar membrane);GO:0005794(Golgi apparatus);GO:0005829(cytosol);GO:0005886(plasma membrane);GO:0009414(response to water deprivation);GO:0009507(chloroplast);GO:0009651(response to salt stress);GO:0009678(hydrogen-translocating pyrophosphatase activity);GO:000970…	ko00190(Oxidative phosphorylation)	Y
osa-miR444b.1_1ss21CT	TGTTGTCTCAAGCTTGCTGCT	up	2.24	0.04	10.49	49.73	rna-TRITD_1Bv1G053800-14	predicted protein [Hordeum vulgare subsp. vulgare]	1.07626	2.60871	-1.27731	down	0.0328713	GO:0000325(plant-type vacuole);GO:0004427(inorganic diphosphatase activity);GO:0005739(mitochondrion);GO:0005773(vacuole);GO:0005774(vacuolar membrane);GO:0005794(Golgi apparatus);GO:0005829(cytosol);GO:0005886(plasma membrane);GO:0009414(response to water deprivation);GO:0009507(chloroplast);GO:0009651(response to salt stress);GO:0009678(hydrogen-translocating pyrophosphatase activity);GO:000970…	ko00190(Oxidative phosphorylation)	Y
osa-miR444b.1_1ss21CT	TGTTGTCTCAAGCTTGCTGCT	up	2.24	0.04	10.49	49.73	rna-TRITD_2Av1G214910-2	unnamed protein product [Triticum aestivum]	0.461463	1.24662	-1.43373	down	0.0207734	GO:0000785(chromatin);GO:0005634(nucleus);GO:0005829(cytosol);GO:0006281(DNA repair);GO:0007064(mitotic sister chromatid cohesion);GO:0009506(plasmodesma);GO:0009556(microsporogenesis);GO:0009507(chloroplast)	-	Y
osa-miR444b.1_1ss21CT	TGTTGTCTCAAGCTTGCTGCT	up	2.24	0.04	10.49	49.73	rna-TRITD_4Bv1G115970-2	calvin cycle protein CP12-1, chloroplastic-like [Aegilops tauschii subsp. tauschii]	34.6937	97.1674	-1.4858	down	0.0134906	GO:0005515(protein binding);GO:0009416(response to light stimulus);GO:0009507(chloroplast);GO:0009570(chloroplast stroma);GO:0009744(response to sucrose);GO:0018316(peptide cross-linking via L-cystine);GO:0019253(reductive pentose-phosphate cycle);GO:0034605(cellular response to heat);GO:0070417(cellular response to cold);GO:0071454(cellular response to anoxia);GO:0080153(negative regulation of r…	-	Y
osa-miR444b.1_1ss21CT	TGTTGTCTCAAGCTTGCTGCT	up	2.24	0.04	10.49	49.73	rna-TRITD_4Bv1G206260	RecName: Full=Non-specific lipid-transfer protein 2G; Short=LTP2G; AltName: Full=7 kDa lipid transfer protein 1; AltName: Full=Lipid transfer protein 2 isoform 1; Short=LTP2-1; Flags: Precursor	363.418	2054.16	-2.49885	down	0.000119801	-	-	Y
osa-miR444b.1_1ss21CT	TGTTGTCTCAAGCTTGCTGCT	up	2.24	0.04	10.49	49.73	rna-TRITD_4Bv1G206310	beta-amylase [Aegilops tauschii subsp. tauschii]	11.4809	1386.93	-6.91651	down	7.37339e-17	GO:0042802(identical protein binding)	ko00500(Starch and sucrose metabolism)	Y
osa-miR444b.1_1ss21CT	TGTTGTCTCAAGCTTGCTGCT	up	2.24	0.04	10.49	49.73	rna-TRITD_4Bv1G206310-10	beta-amylase [Aegilops tauschii subsp. tauschii]	6.35518	61.2464	-3.26862	down	1.81428e-06	GO:0042802(identical protein binding)	ko00500(Starch and sucrose metabolism)	Y
osa-miR444b.1_1ss21CT	TGTTGTCTCAAGCTTGCTGCT	up	2.24	0.04	10.49	49.73	rna-TRITD_5Av1G017380-2	suppressor protein SRP40 [Aegilops tauschii subsp. tauschii]	6.82705	16.3777	-1.2624	down	0.0317227	GO:0005654(nucleoplasm);GO:0005730(nucleolus)	-	Y
osa-miR444b.1_1ss21CT	TGTTGTCTCAAGCTTGCTGCT	up	2.24	0.04	10.49	49.73	rna-TRITD_5Av1G257500	type 2 non specific lipid transfer protein precursor [Triticum aestivum]	490.334	2285.27	-2.22053	down	0.000494549	-	-	Y
osa-miR444b.1_1ss21CT	TGTTGTCTCAAGCTTGCTGCT	up	2.24	0.04	10.49	49.73	rna-TRITD_5Bv1G244110	type 2 non specific lipid transfer protein precursor [Triticum aestivum]	302.69	2176.42	-2.84604	down	1.83489e-05	-	-	Y
osa-miR444b.1_1ss21CT	TGTTGTCTCAAGCTTGCTGCT	up	2.24	0.04	10.49	49.73	rna-TRITD_7Bv1G003400	GDSL esterase/lipase At5g45910-like [Aegilops tauschii subsp. tauschii]	9.50488	25.6149	-1.43024	down	0.0168578	GO:0005576(extracellular region);GO:0016042(lipid catabolic process);GO:0016788(hydrolase activity, acting on ester bonds);GO:0052689(carboxylic ester hydrolase activity)	ko00901(Indole alkaloid biosynthesis)	Y
tae-MIR1136-p5	ATGGATGTATCTAGATGTATTTT	down	-0.85	0.02	329.23	183.09	rna-TRITD_4Bv1G100760-2	predicted protein [Hordeum vulgare subsp. vulgare]	11.3636	0.818663	3.795	up	7.92623e-07	GO:0003674(molecular_function);GO:0005634(nucleus);GO:0006351(transcription, DNA-templated);GO:0006355(regulation of transcription, DNA-templated);GO:0048511(rhythmic process)	-	Y
tae-miR9653b_L+3R-1	CCATGGCCAAGGTCTCTTGAGGC	up	2.41	0.04	26.39	140.16	rna-TRITD_4Bv1G151370-2	uncharacterized protein At5g39570-like [Aegilops tauschii subsp. tauschii]	7.21816	24.9295	-1.78815	down	0.0038313	GO:0003674(molecular_function);GO:0005575(cellular_component);GO:0009408(response to heat);GO:0009409(response to cold);GO:0009617(response to bacterium);GO:0009738(abscisic acid-activated signaling pathway)	-	Y
tae-MIR9653b-p3_1ss2GC	GCCCTTGAAGACTTTGGCC	up	inf	0.01	0	74.56	rna-TRITD_1Av1G231530-2	hypothetical protein TRIUR3_33554 [Triticum urartu]	1.99371	16.5158	-3.05032	down	6.18546e-06	-	-	Y
tae-MIR9653b-p3_1ss2GC	GCCCTTGAAGACTTTGGCC	up	inf	0.01	0	74.56	rna-TRITD_2Bv1G065410-12	sucrose synthase type 2-2 [Triticum polonicum]	23.2315	70.7828	-1.60731	down	0.00818308	GO:0010037(response to carbon dioxide)	ko00500(Starch and sucrose metabolism)	Y
tae-MIR9653b-p3_1ss2GC	GCCCTTGAAGACTTTGGCC	up	inf	0.01	0	74.56	rna-TRITD_3Av1G021770	short-chain dehydrogenase TIC 32, chloroplastic-like isoform X2 [Aegilops tauschii subsp. tauschii]	3.64066	27.9853	-2.9424	down	1.20264e-05	GO:0009860(pollen tube growth);GO:0016491(oxidoreductase activity);GO:0055114(oxidation-reduction process)	-	Y
tae-MIR9653b-p3_1ss2GC	GCCCTTGAAGACTTTGGCC	up	inf	0.01	0	74.56	rna-TRITD_5Av1G166380-2	Protein SRG1 [Triticum urartu]	2.51517	6.61764	-1.39566	down	0.0205665	GO:0051213(dioxygenase activity)	ko00270(Cysteine and methionine metabolism)	Y
tae-MIR9653b-p3_1ss2GC	GCCCTTGAAGACTTTGGCC	up	inf	0.01	0	74.56	rna-TRITD_7Av1G052740-2	hypothetical protein [Hordeum vulgare]	5.49954	14.5091	-1.39957	down	0.019574	GO:0005576(extracellular region);GO:0006952(defense response)	-	Y
tae-miR9658-3p	ATCGTTCTGGGTGAATAGGCC	down	-0.54	0.02	1855.25	1273.43	rna-TRITD_5Av1G112430	CBL-interacting protein kinase 15 [Triticum aestivum]	40.7137	12.9407	1.6536	up	0.0267526	GO:0004175(endopeptidase activity);GO:0005634(nucleus);GO:0016926(protein desumoylation);GO:0016929(SUMO-specific protease activity)	-	Y
tae-miR9658-3p	ATCGTTCTGGGTGAATAGGCC	down	-0.54	0.02	1855.25	1273.43	rna-TRITD_5Av1G159290	zinc finger A20 and AN1 domain-containing stress-associated protein 1 [Aegilops tauschii subsp. tauschii]	68.7818	22.3874	1.61934	up	0.0305976	GO:0003677(DNA binding);GO:0004842(ubiquitin-protein transferase activity);GO:0005634(nucleus);GO:0006970(response to osmotic stress);GO:0008270(zinc ion binding);GO:0009414(response to water deprivation);GO:0016567(protein ubiquitination);GO:0051865(protein autoubiquitination)	-	Y
tae-miR9659-3p	TCCAATGGTTGTTCACGGCATC	down	-0.83	0.03	1232.28	693.29	rna-TRITD_3Bv1G154770	unnamed protein product [Triticum aestivum]	13.7857	2.65502	2.37638	up	0.00145437	GO:0004364(glutathione transferase activity);GO:0005737(cytoplasm);GO:0006749(glutathione metabolic process);GO:0009407(toxin catabolic process)	ko00480(Glutathione metabolism)	Y
tae-MIR9659-p5	TGCTGGGAAAACTATTGAACT	down	-0.99	0.02	222.12	111.49	rna-TRITD_3Bv1G182280-5	casein kinase 1-like protein HD16 [Aegilops tauschii subsp. tauschii]	25.9469	8.5997	1.5932	up	0.0333253	GO:0004674(protein serine/threonine kinase activity);GO:0005634(nucleus);GO:0005737(cytoplasm);GO:0006897(endocytosis);GO:0008360(regulation of cell shape);GO:0016055(Wnt signaling pathway);GO:0018105(peptidyl-serine phosphorylation)	-	Y
tae-MIR9666a-p5	ATTCGGATTCGCCATCATACG	down	-0.79	0.01	64.87	37.52	rna-TRITD_4Bv1G135440-3	uncharacterized protein LOC109740349 [Aegilops tauschii subsp. tauschii]	66.9969	14.5702	2.20107	up	0.00283388	GO:0005509(calcium ion binding);GO:0005634(nucleus)	-	Y
tae-miR9672a-3p	CCACGACTGTCATTAAGCATC	up	0.63	0.04	66.06	102	rna-TRITD_1Av1G161630-6	pyruvate, phosphate dikinase 2 [Aegilops tauschii subsp. tauschii]	13.3217	53.8468	-2.01508	down	0.001341	GO:0005524(ATP binding);GO:0005634(nucleus);GO:0005829(cytosol);GO:0006090(pyruvate metabolic process);GO:0009507(chloroplast);GO:0009570(chloroplast stroma);GO:0015979(photosynthesis);GO:0016301(kinase activity);GO:0016310(phosphorylation);GO:0046872(metal ion binding);GO:0050242(pyruvate, phosphate dikinase activity)	ko00620(Pyruvate metabolism);ko00710(Carbon fixation in photosynthetic organisms)	Y
tae-MIR9672a-p5	TGCTTAATGACAGTCGTGGTG	up	0.74	0.04	720.29	1206.53	rna-TRITD_4Av1G029160	uncharacterized protein LOC109784548 [Aegilops tauschii subsp. tauschii]	38.3523	125.075	-1.70541	down	0.0054257	-	-	Y
tae-MIR9676-p3	TACGGCCTGATGACATCCACG	up	1.78	0.02	15.93	54.81	rna-TRITD_3Av1G056980-6	hypothetical protein TRIUR3_34704 [Triticum urartu]	1.13234	3.48639	-1.62243	down	0.00819247	-	-	Y

## Sheet: DBA Aurora - WH vs CG
Table S11 continued. Durum wheat miRNA-mRNA pairs showing significant antagonistic regulatory patterns under each stress treatment compared with the control.
miRNA name	miRNA sequence	miRNA regulation	Log2 [foldchange (WH vs CG)]	pvalue(t_test)	TG5_CG(mean)	TG5_WH(mean)	Target accession	Target annotation	FPKM.TG5_WH(mean)	FPKM.TG5_CG(mean)	Log2 [foldchange (WH vs CG)]	Target regulation	pvalue	GO terms	KEGG pathways	Negative correlation miRNA-mRNA
gma-miR6300	GTCGTTGTAGTATAGTGG	up	1.64	0.03	55.83	174.23	rna-TRITD_1Bv1G053800-15	type I inorganic proton-pumping pyrophosphatase 3-B [Triticum aestivum]	22.3034	113.956	-2.35314	down	0.000667574	GO:0000325(plant-type vacuole);GO:0004427(inorganic diphosphatase activity);GO:0005739(mitochondrion);GO:0005773(vacuole);GO:0005774(vacuolar membrane);GO:0005794(Golgi apparatus);GO:0005829(cytosol);GO:0005886(plasma membrane);GO:0009414(response to water deprivation);GO:0009507(chloroplast);GO:0009651(response to salt stress);GO:0009678(hydrogen-translocating pyrophosphatase activity);GO:000970…	ko00190(Oxidative phosphorylation)	Y
gma-miR6300	GTCGTTGTAGTATAGTGG	up	1.64	0.03	55.83	174.23	rna-TRITD_2Bv1G175400	chitinase 5-like [Aegilops tauschii subsp. tauschii]	14.763	37.8387	-1.35788	down	0.0444699	GO:0004568(chitinase activity)	ko00520(Amino sugar and nucleotide sugar metabolism)	Y
gma-miR6300	GTCGTTGTAGTATAGTGG	up	1.64	0.03	55.83	174.23	rna-TRITD_3Av1G173680-2	chitinase 3 [Triticum aestivum]	4.67059	18.5733	-1.99155	down	0.00376186	GO:0004568(chitinase activity);GO:0005576(extracellular region);GO:0008061(chitin binding);GO:0016998(cell wall macromolecule catabolic process);GO:0050832(defense response to fungus)	ko00520(Amino sugar and nucleotide sugar metabolism);ko04016(MAPK signaling pathway - plant)	Y
gma-miR6300	GTCGTTGTAGTATAGTGG	up	1.64	0.03	55.83	174.23	rna-TRITD_4Av1G081560-6	glycine-rich protein 2-like [Aegilops tauschii subsp. tauschii]	21.6921	91.0124	-2.06889	down	0.00254973	GO:0004477(methenyltetrahydrofolate cyclohydrolase activity);GO:0004488(methylenetetrahydrofolate dehydrogenase (NADP+) activity);GO:0005829(cytosol);GO:0006730(one-carbon metabolic process)	-	Y
gma-miR6300	GTCGTTGTAGTATAGTGG	up	1.64	0.03	55.83	174.23	rna-TRITD_4Av1G232270-2	uncharacterized protein LOC109784981 isoform X2 [Aegilops tauschii subsp. tauschii]	1.88994	5.34161	-1.49893	down	0.0314275	GO:0005759(mitochondrial matrix);GO:0006790(sulfur compound metabolic process);GO:0008198(ferrous iron binding);GO:0016226(iron-sulfur cluster assembly);GO:0051537(2 iron, 2 sulfur cluster binding);GO:0051539(4 iron, 4 sulfur cluster binding);GO:0097428(protein maturation by iron-sulfur cluster transfer)	-	Y
gma-miR6300	GTCGTTGTAGTATAGTGG	up	1.64	0.03	55.83	174.23	rna-TRITD_4Bv1G014750-3	PHD finger protein MALE MEIOCYTE DEATH 1-like [Aegilops tauschii subsp. tauschii]	0.763304	2.82131	-1.88604	down	0.00698364	GO:0000212(meiotic spindle organization);GO:0003677(DNA binding);GO:0005634(nucleus);GO:0005719(nuclear euchromatin);GO:0005739(mitochondrion);GO:0006351(transcription, DNA-templated);GO:0006355(regulation of transcription, DNA-templated);GO:0007060(male meiosis chromosome segregation);GO:0010032(meiotic chromosome condensation);GO:0033613(activating transcription factor binding);GO:0042393(histo…	-	Y
gma-miR6300	GTCGTTGTAGTATAGTGG	up	1.64	0.03	55.83	174.23	rna-TRITD_5Av1G009800-17	5-methyltetrahydropteroyltriglutamate--homocysteine methyltransferase 1-like [Aegilops tauschii subsp. tauschii]	3.00484	22.2066	-2.88563	down	4.47709e-05	GO:0003871(5-methyltetrahydropteroyltriglutamate-homocysteine S-methyltransferase activity);GO:0005576(extracellular region);GO:0005829(cytosol);GO:0008705(methionine synthase activity);GO:0050667(homocysteine metabolic process)	ko00270(Cysteine and methionine metabolism);ko00450(Selenocompound metabolism)	Y
gma-miR6300	GTCGTTGTAGTATAGTGG	up	1.64	0.03	55.83	174.23	rna-TRITD_5Av1G009800-21	5-methyltetrahydropteroyltriglutamate--homocysteine methyltransferase 1-like [Aegilops tauschii subsp. tauschii]	0.826301	53.1523	-6.00732	down	2.43337e-13	GO:0003871(5-methyltetrahydropteroyltriglutamate-homocysteine S-methyltransferase activity);GO:0005576(extracellular region);GO:0005829(cytosol);GO:0008705(methionine synthase activity);GO:0050667(homocysteine metabolic process)	ko00270(Cysteine and methionine metabolism);ko00450(Selenocompound metabolism)	Y
gma-miR6300	GTCGTTGTAGTATAGTGG	up	1.64	0.03	55.83	174.23	rna-TRITD_5Av1G009800-4	5-methyltetrahydropteroyltriglutamate--homocysteine methyltransferase 1-like [Aegilops tauschii subsp. tauschii]	1.08022	115.821	-6.74442	down	1.11166e-15	GO:0003871(5-methyltetrahydropteroyltriglutamate-homocysteine S-methyltransferase activity);GO:0005576(extracellular region);GO:0005829(cytosol);GO:0008705(methionine synthase activity);GO:0050667(homocysteine metabolic process)	ko00270(Cysteine and methionine metabolism);ko00450(Selenocompound metabolism)	Y
gma-miR6300	GTCGTTGTAGTATAGTGG	up	1.64	0.03	55.83	174.23	rna-TRITD_5Bv1G004610	enolase [Aegilops tauschii subsp. tauschii]	21.1841	86.5652	-2.0308	down	0.00300811	GO:0000015(phosphopyruvate hydratase complex);GO:0000287(magnesium ion binding);GO:0003677(DNA binding);GO:0004634(phosphopyruvate hydratase activity);GO:0005507(copper ion binding);GO:0005634(nucleus);GO:0005737(cytoplasm);GO:0005739(mitochondrion);GO:0005740(mitochondrial envelope);GO:0005741(mitochondrial outer membrane);GO:0005829(cytosol);GO:0005886(plasma membrane);GO:0006096(glycolytic pro…	ko00010(Glycolysis / Gluconeogenesis);ko03018(RNA degradation)	Y
gma-miR6300	GTCGTTGTAGTATAGTGG	up	1.64	0.03	55.83	174.23	rna-TRITD_5Bv1G007980-10	5-methyltetrahydropteroyltriglutamate--homocysteine methyltransferase 1-like [Aegilops tauschii subsp. tauschii]	1.29566	59.6356	-5.52441	down	4.03704e-12	GO:0003871(5-methyltetrahydropteroyltriglutamate-homocysteine S-methyltransferase activity);GO:0005576(extracellular region);GO:0005829(cytosol);GO:0008705(methionine synthase activity);GO:0050667(homocysteine metabolic process)	ko00270(Cysteine and methionine metabolism);ko00450(Selenocompound metabolism)	Y
gma-miR6300	GTCGTTGTAGTATAGTGG	up	1.64	0.03	55.83	174.23	rna-TRITD_6Av1G219970-2	uncharacterized protein LOC109779886 [Aegilops tauschii subsp. tauschii]	5.86167	33.3353	-2.50767	down	0.000330821	GO:0003674(molecular_function);GO:0008150(biological_process)	-	Y
gma-miR6300	GTCGTTGTAGTATAGTGG	up	1.64	0.03	55.83	174.23	rna-TRITD_6Av1G219970-3	uncharacterized protein LOC109779886 [Aegilops tauschii subsp. tauschii]	3.5674	16.3112	-2.19292	down	0.00165391	GO:0003674(molecular_function);GO:0008150(biological_process)	-	Y
gma-miR6300	GTCGTTGTAGTATAGTGG	up	1.64	0.03	55.83	174.23	rna-TRITD_7Bv1G015430-43	type I inorganic proton-pumping pyrophosphatase 1-B [Triticum aestivum]	0.993845	3.1499	-1.66421	down	0.0188226	GO:0000325(plant-type vacuole);GO:0004427(inorganic diphosphatase activity);GO:0005739(mitochondrion);GO:0005773(vacuole);GO:0005774(vacuolar membrane);GO:0005794(Golgi apparatus);GO:0005829(cytosol);GO:0005886(plasma membrane);GO:0009414(response to water deprivation);GO:0009507(chloroplast);GO:0009651(response to salt stress);GO:0009678(hydrogen-translocating pyrophosphatase activity);GO:000970…	ko00190(Oxidative phosphorylation)	Y
gma-miR6300_R+1_1	GTCGTTGTAGTATAGTGGC	up	0.91	0.04	102.94	193.41	rna-TRITD_2Bv1G245880	uncharacterized protein LOC109771601 [Aegilops tauschii subsp. tauschii]	7.21281	19.1898	-1.4117	down	0.0401696	GO:0003674(molecular_function);GO:0005634(nucleus);GO:0009611(response to wounding)	-	Y
gma-miR6300_R+1_1	GTCGTTGTAGTATAGTGGC	up	0.91	0.04	102.94	193.41	rna-TRITD_3Av1G279150	RecName: Full=Wheatwin-1; AltName: Full=Pathogenesis-related protein 4a; AltName: Full=Protein 0.14; AltName: Full=RNase; Flags: Precursor	14.4484	85.4855	-2.56477	down	0.000242451	GO:0000325(plant-type vacuole);GO:0004540(ribonuclease activity);GO:0004568(chitinase activity);GO:0005576(extracellular region);GO:0008061(chitin binding);GO:0009615(response to virus);GO:0009627(systemic acquired resistance);GO:0009651(response to salt stress);GO:0009723(response to ethylene);GO:0009817(defense response to fungus, incompatible interaction);GO:0031640(killing of cells of other o…	-	Y
gma-miR6300_R+1_1	GTCGTTGTAGTATAGTGGC	up	0.91	0.04	102.94	193.41	rna-TRITD_3Bv1G228750-2	UFG1 [Triticum aestivum]	7.26977	52.1765	-2.84342	down	6.35402e-05	GO:0003674(molecular_function);GO:0005576(extracellular region);GO:0008150(biological_process);GO:0016021(integral component of membrane)	-	Y
gma-miR6300_R+1_1	GTCGTTGTAGTATAGTGGC	up	0.91	0.04	102.94	193.41	rna-TRITD_4Bv1G199050	LOB domain-containing protein 41-like [Aegilops tauschii subsp. tauschii]	1.26614	11.7	-3.208	down	1.01406e-05	GO:0005634(nucleus);GO:0006355(regulation of transcription, DNA-templated)	-	Y
gma-miR6300_R+1_1	GTCGTTGTAGTATAGTGGC	up	0.91	0.04	102.94	193.41	rna-TRITD_6Av1G104600-4	apoptosis inhibitor 5-like protein API5 isoform X2 [Aegilops tauschii subsp. tauschii]	1.08459	2.90677	-1.42226	down	0.0386745	GO:0003729(mRNA binding);GO:0005634(nucleus);GO:0005829(cytosol);GO:0009506(plasmodesma);GO:0008150(biological_process)	-	Y
ptc-miR6478_R-1_1ss20TC	CCGACCTTAGCTCAGTTGGC	up	0.35	0.01	126.06	160.93	rna-TRITD_2Av1G212410-2	unnamed protein product [Triticum aestivum]	10.6286	43.4998	-2.03306	down	0.00300091	GO:0003723(RNA binding);GO:0005618(cell wall);GO:0005634(nucleus);GO:0005654(nucleoplasm);GO:0005730(nucleolus);GO:0005829(cytosol);GO:0034470(ncRNA processing)	-	Y

## Sheet: L6 - WS vs CG
Table S11 continued. Durum wheat miRNA-mRNA pairs showing significant antagonistic regulatory patterns under each stress treatment compared with the control.
miRNA name	miRNA sequence	miRNA regulation	Log2 [foldchange (WS vs CG)]	pvalue(t_test)	SG5_CG(mean)	SG5_WS(mean)	Target accession	Target annotation	FPKM.SG5_WS(mean)	FPKM.SG5_CG(mean)	Log2 [foldchange (WS vs CG)]	Target regulation	pvalue	GO terms	KEGG pathways	Negative correlation miRNA-mRNA
ata-miR166c-3p	TCGGACCAGGCTTCATTCCTT	up	0.62	0.04	186.21	285.74	rna-TRITD_7Av1G158780	external alternative NAD(P)H-ubiquinone oxidoreductase B2, mitochondrial-like [Aegilops tauschii subsp. tauschii]	4.927	16.0256	-1.7016	down	0.0115891	GO:0003954(NADH dehydrogenase activity);GO:0005739(mitochondrion)	-	Y
ata-miR167a-5p_R-2	TGAAGCTGCCAGCATGATC	up	0.36	0.03	110.97	142.32	rna-TRITD_3Bv1G023390	uncharacterized protein LOC109786868 [Aegilops tauschii subsp. tauschii]	3.43659	10.4619	-1.60609	down	0.0173208	-	-	Y
ata-miR9674a-3p_2ss4AG13AG	GTAGGATGGCTGGTGCTATGG	up	0.73	0.01	76.69	127.27	rna-TRITD_2Bv1G065410-9	sucrose synthase type 2-2 [Triticum polonicum]	1.14937	3.11765	-1.43962	down	0.0342655	GO:0010037(response to carbon dioxide)	ko00500(Starch and sucrose metabolism)	Y
ata-miR9863a-3p_1ss22CT	TGAGAAGGTAGATCATAATAGT	up	0.52	0.04	292.36	420.3	rna-TRITD_4Bv1G040820-11	pyruvate kinase 1, cytosolic-like [Aegilops tauschii subsp. tauschii]	0.736305	2.4168	-1.71472	down	0.0132712	GO:0000287(magnesium ion binding);GO:0004743(pyruvate kinase activity);GO:0005737(cytoplasm);GO:0005829(cytosol);GO:0005886(plasma membrane);GO:0006096(glycolytic process);GO:0016301(kinase activity);GO:0030955(potassium ion binding)	ko00010(Glycolysis / Gluconeogenesis);ko00620(Pyruvate metabolism);ko00230(Purine metabolism)	Y
bdi-miR156h-3p	GCTCACTGCTCTTCCTGTCATC	down	-inf	0.01	41.6	0	rna-TRITD_5Bv1G201980	kinesin-like protein KIN-7A [Aegilops tauschii subsp. tauschii]	1.13834	0.325695	1.80534	up	0.00925288	GO:0003777(microtubule motor activity);GO:0005871(kinesin complex);GO:0007018(microtubule-based movement);GO:0016887(ATPase activity)	-	Y
bdi-MIR7757-p3_2ss1CT19TA	TAGAAGATTAGAAGATTAAG	up	2.19	0.05	8.58	39.19	rna-TRITD_5Av1G207720	upstream activation factor subunit spp27-like [Aegilops tauschii subsp. tauschii]	7.77328	40.8337	-2.39316	down	0.000526874	GO:0005634(nucleus);GO:0008150(biological_process);GO:0009506(plasmodesma)	-	Y
bdi-miR827-5p_1ss6TC	TTTTGCTGGTTGTCATCTAACC	up	1.8	0.03	17.13	59.65	rna-TRITD_1Bv1G106830	alpha-galactosidase-like [Aegilops tauschii subsp. tauschii]	16.5977	106.298	-2.67906	down	0.000117683	GO:0009505(plant-type cell wall)	ko00052(Galactose metabolism);ko00561(Glycerolipid metabolism);ko00600(Sphingolipid metabolism);ko00603(Glycosphingolipid biosynthesis - globo and isoglobo series)	Y
bdi-miR827-5p_1ss6TC	TTTTGCTGGTTGTCATCTAACC	up	1.8	0.03	17.13	59.65	rna-TRITD_1Bv1G106830-5	alpha-galactosidase-like [Aegilops tauschii subsp. tauschii]	3.18407	11.9544	-1.9086	down	0.00518739	GO:0009505(plant-type cell wall)	ko00052(Galactose metabolism);ko00561(Glycerolipid metabolism);ko00600(Sphingolipid metabolism);ko00603(Glycosphingolipid biosynthesis - globo and isoglobo series)	Y
bdi-miR827-5p_1ss6TC	TTTTGCTGGTTGTCATCTAACC	up	1.8	0.03	17.13	59.65	rna-TRITD_5Bv1G092560-6	RecName: Full=Probable non-specific lipid-transfer protein 3; Short=TaLTP3; Flags: Precursor	8.01257	24.2773	-1.59927	down	0.0180483	GO:0009611(response to wounding);GO:0009723(response to ethylene);GO:0009751(response to salicylic acid);GO:0042542(response to hydrogen peroxide)	-	Y
bdi-miR827-5p_1ss6TC	TTTTGCTGGTTGTCATCTAACC	up	1.8	0.03	17.13	59.65	rna-TRITD_5Bv1G197450-2	putative EMP24-domain containing protein [Triticum turgidum subsp. durum]	3.30618	22.4798	-2.7654	down	9.54953e-05	GO:0005773(vacuole);GO:0005783(endoplasmic reticulum);GO:0005794(Golgi apparatus);GO:0007030(Golgi organization);GO:0015031(protein transport);GO:0016021(integral component of membrane);GO:0016192(vesicle-mediated transport);GO:0032580(Golgi cisterna membrane)	-	Y
osa-miR398a	TGTGTTCTCAGGTCACCCCTT	down	-inf	0	50.43	0	rna-TRITD_2Bv1G200760-2	unnamed protein product [Triticum aestivum]	27.5543	9.43165	1.54669	up	0.0208448	GO:0004650(polygalacturonase activity);GO:0005576(extracellular region);GO:0005975(carbohydrate metabolic process)	ko00040(Pentose and glucuronate interconversions)	Y
osa-miR398a	TGTGTTCTCAGGTCACCCCTT	down	-inf	0	50.43	0	rna-TRITD_3Av1G096260-19	exportin-7-A isoform X4 [Aegilops tauschii subsp. tauschii]	5.94332	1.99894	1.57204	up	0.0195716	GO:0005049(nuclear export signal receptor activity);GO:0005643(nuclear pore);GO:0005737(cytoplasm);GO:0006611(protein export from nucleus);GO:0008536(Ran GTPase binding)	-	Y
osa-miR398a	TGTGTTCTCAGGTCACCCCTT	down	-inf	0	50.43	0	rna-TRITD_5Bv1G004610	enolase [Aegilops tauschii subsp. tauschii]	161.476	10.1926	3.98573	up	6.18466e-08	GO:0000015(phosphopyruvate hydratase complex);GO:0000287(magnesium ion binding);GO:0003677(DNA binding);GO:0004634(phosphopyruvate hydratase activity);GO:0005507(copper ion binding);GO:0005634(nucleus);GO:0005737(cytoplasm);GO:0005739(mitochondrion);GO:0005740(mitochondrial envelope);GO:0005741(mitochondrial outer membrane);GO:0005829(cytosol);GO:0005886(plasma membrane);GO:0006096(glycolytic pro…	ko00010(Glycolysis / Gluconeogenesis);ko03018(RNA degradation)	Y
osa-miR398a_L+1R-1	TTGTGTTCTCAGGTCACCCCT	down	-inf	0	114.29	0	rna-TRITD_1Bv1G229260	Zinc finger CCCH domain-containing protein 37 [Triticum urartu]	2.29276	0.471568	2.28155	up	0.00106112	GO:0001709(cell fate determination);GO:0003677(DNA binding);GO:0003723(RNA binding);GO:0003730(mRNA 3'-UTR binding);GO:0005515(protein binding);GO:0005634(nucleus);GO:0005829(cytosol);GO:0006397(mRNA processing);GO:0009908(flower development);GO:0016607(nuclear speck);GO:0046872(metal ion binding);GO:0061158(3'-UTR-mediated mRNA destabilization)	ko03015(mRNA surveillance pathway)	Y
osa-miR398a_L+1R-1	TTGTGTTCTCAGGTCACCCCT	down	-inf	0	114.29	0	rna-TRITD_2Bv1G200760-2	unnamed protein product [Triticum aestivum]	27.5543	9.43165	1.54669	up	0.0208448	GO:0004650(polygalacturonase activity);GO:0005576(extracellular region);GO:0005975(carbohydrate metabolic process)	ko00040(Pentose and glucuronate interconversions)	Y
osa-miR398a_L+1R-1	TTGTGTTCTCAGGTCACCCCT	down	-inf	0	114.29	0	rna-TRITD_5Bv1G004610	enolase [Aegilops tauschii subsp. tauschii]	161.476	10.1926	3.98573	up	6.18466e-08	GO:0000015(phosphopyruvate hydratase complex);GO:0000287(magnesium ion binding);GO:0003677(DNA binding);GO:0004634(phosphopyruvate hydratase activity);GO:0005507(copper ion binding);GO:0005634(nucleus);GO:0005737(cytoplasm);GO:0005739(mitochondrion);GO:0005740(mitochondrial envelope);GO:0005741(mitochondrial outer membrane);GO:0005829(cytosol);GO:0005886(plasma membrane);GO:0006096(glycolytic pro…	ko00010(Glycolysis / Gluconeogenesis);ko03018(RNA degradation)	Y
osa-miR398a_L+1R-1	TTGTGTTCTCAGGTCACCCCT	down	-inf	0	114.29	0	rna-TRITD_7Av1G138010-2	superoxide dismutase [Cu-Zn], chloroplastic [Aegilops tauschii subsp. tauschii]	6.48846	2.57636	1.33254	up	0.0494397	GO:0004784(superoxide dismutase activity);GO:0005507(copper ion binding);GO:0005737(cytoplasm);GO:0008270(zinc ion binding);GO:0019430(removal of superoxide radicals)	ko04146(Peroxisome)	Y
osa-miR444b.1	TGTTGTCTCAAGCTTGCTGCC	down	-0.75	0.02	115.81	68.74	rna-TRITD_1Av1G088150-3	midasin isoform X2 [Aegilops tauschii subsp. tauschii]	0.652994	0.243239	1.4247	up	0.0361638	GO:0004175(endopeptidase activity);GO:0005634(nucleus);GO:0016926(protein desumoylation);GO:0016929(SUMO-specific protease activity)	ko03008(Ribosome biogenesis in eukaryotes)	Y
osa-miR444b.1	TGTTGTCTCAAGCTTGCTGCC	down	-0.75	0.02	115.81	68.74	rna-TRITD_2Av1G239110	unnamed protein product [Triticum aestivum]	23.9378	7.84467	1.60951	up	0.016463	GO:0004650(polygalacturonase activity);GO:0005576(extracellular region);GO:0005975(carbohydrate metabolic process)	ko00040(Pentose and glucuronate interconversions)	Y
osa-miR444b.1	TGTTGTCTCAAGCTTGCTGCC	down	-0.75	0.02	115.81	68.74	rna-TRITD_2Av1G254570-7	Secretory carrier-associated membrane protein 6 [Triticum urartu]	13.3673	4.82833	1.46912	up	0.029675	GO:0005739(mitochondrion);GO:0005794(Golgi apparatus);GO:0005886(plasma membrane);GO:0015031(protein transport);GO:0016021(integral component of membrane);GO:0022857(transmembrane transporter activity);GO:0030658(transport vesicle membrane)	-	Y
osa-miR444b.1	TGTTGTCTCAAGCTTGCTGCC	down	-0.75	0.02	115.81	68.74	rna-TRITD_5Bv1G246150	4-hydroxyphenylacetaldehyde oxime monooxygenase-like [Aegilops tauschii subsp. tauschii]	6.30018	2.36271	1.41495	up	0.0352347	GO:0016020(membrane);GO:0016709(oxidoreductase activity, acting on paired donors, with incorporation or reduction of molecular oxygen, NAD(P)H as one donor, and incorporation of one atom of oxygen);GO:0044550(secondary metabolite biosynthetic process);GO:0098542(defense response to other organism)	ko00460(Cyanoamino acid metabolism)	Y
osa-miR444b.1	TGTTGTCTCAAGCTTGCTGCC	down	-0.75	0.02	115.81	68.74	rna-TRITD_6Bv1G022070-4	protein ACCUMULATION AND REPLICATION OF CHLOROPLASTS 6, chloroplastic [Aegilops tauschii subsp. tauschii]	10.9881	3.9297	1.48345	up	0.0267699	GO:0005515(protein binding);GO:0006457(protein folding);GO:0009507(chloroplast);GO:0009536(plastid);GO:0009658(chloroplast organization);GO:0009706(chloroplast inner membrane);GO:0009941(chloroplast envelope);GO:0010020(chloroplast fission);GO:0031357(integral component of chloroplast inner membrane);GO:0043621(protein self-association)	-	Y
osa-miR827_R-1	TTAGATGACCATCAGCAAAC	up	inf	0.01	0	29.83	rna-TRITD_1Bv1G134300-2	serine hydroxymethyltransferase 4-like [Aegilops tauschii subsp. tauschii]	4.66845	13.9376	-1.57797	down	0.0189805	GO:0004372(glycine hydroxymethyltransferase activity);GO:0005515(protein binding);GO:0005737(cytoplasm);GO:0005829(cytosol);GO:0005886(plasma membrane);GO:0006544(glycine metabolic process);GO:0006563(L-serine metabolic process);GO:0007623(circadian rhythm);GO:0009506(plasmodesma);GO:0016020(membrane);GO:0019264(glycine biosynthetic process from serine);GO:0030170(pyridoxal phosphate binding);GO:…	ko00630(Glyoxylate and dicarboxylate metabolism);ko00260(Glycine, serine and threonine metabolism);ko00460(Cyanoamino acid metabolism);ko00670(One carbon pool by folate)	Y
osa-miR827_R-1	TTAGATGACCATCAGCAAAC	up	inf	0.01	0	29.83	rna-TRITD_2Av1G237910-6	protein indeterminate-domain 4, chloroplastic-like [Aegilops tauschii subsp. tauschii]	2.57994	10.5554	-2.03258	down	0.00294945	GO:0003676(nucleic acid binding);GO:0003677(DNA binding);GO:0003700(DNA binding transcription factor activity);GO:0005634(nucleus);GO:0006351(transcription, DNA-templated);GO:0006355(regulation of transcription, DNA-templated);GO:0008270(zinc ion binding);GO:0009507(chloroplast);GO:0046872(metal ion binding)	ko00052(Galactose metabolism);ko00600(Sphingolipid metabolism);ko00531(Glycosaminoglycan degradation);ko00604(Glycosphingolipid biosynthesis - ganglio series);ko00511(Other glycan degradation)	Y
osa-miR827_R-1	TTAGATGACCATCAGCAAAC	up	inf	0.01	0	29.83	rna-TRITD_5Av1G157030	small heat shock protein, chloroplastic-like [Aegilops tauschii subsp. tauschii]	6.87127	21.043	-1.61469	down	0.0163981	GO:0000427(plastid-encoded plastid RNA polymerase complex);GO:0005515(protein binding);GO:0006351(transcription, DNA-templated);GO:0006355(regulation of transcription, DNA-templated);GO:0009408(response to heat);GO:0009416(response to light stimulus);GO:0009507(chloroplast);GO:0009644(response to high light intensity);GO:0009658(chloroplast organization);GO:0042542(response to hydrogen peroxide);…	ko04141(Protein processing in endoplasmic reticulum)	Y
ptc-miR6478_2ss5CT21GA	CCGATCTTAGCTCAGTTGGTA	up	inf	0.01	0	34.2	rna-TRITD_3Av1G206980-2	unnamed protein product [Triticum aestivum]	3.68621	12.6254	-1.77612	down	0.00986085	GO:0005515(protein binding);GO:0005509(calcium ion binding);GO:0005634(nucleus);GO:0005737(cytoplasm);GO:0005774(vacuolar membrane);GO:0005829(cytosol);GO:0005886(plasma membrane);GO:0005513(detection of calcium ion);GO:0009612(response to mechanical stimulus)	ko04016(MAPK signaling pathway - plant);ko04070(Phosphatidylinositol signaling system);ko04626(Plant-pathogen interaction)	Y
tae-MIR5384-p5	TTCGCCGGTCGCGCGTTCCCCT	up	0.58	0.02	126.16	188.43	rna-TRITD_3Av1G009370	predicted protein [Hordeum vulgare subsp. vulgare]	1.6108	13.0217	-3.01506	down	2.28839e-05	GO:0004190(aspartic-type endopeptidase activity);GO:0006508(proteolysis);GO:0030163(protein catabolic process)	-	Y
tae-MIR5384-p5	TTCGCCGGTCGCGCGTTCCCCT	up	0.58	0.02	126.16	188.43	rna-TRITD_3Bv1G195680	unnamed protein product [Triticum aestivum]	3.7274	13.2764	-1.83262	down	0.00695616	GO:0004197(cysteine-type endopeptidase activity);GO:0005615(extracellular space);GO:0005764(lysosome);GO:0051603(proteolysis involved in cellular protein catabolic process)	-	Y
tae-MIR5384-p5	TTCGCCGGTCGCGCGTTCCCCT	up	0.58	0.02	126.16	188.43	rna-TRITD_7Av1G082510	-	10.8664	29.9076	-1.46064	down	0.0315809	-	-	Y
tae-MIR9655-p5	TCGGCTACTTCCTTTCCCTTGC	up	0.7	0.01	576.27	936.81	rna-TRITD_2Bv1G030400-4	ribosomal protein L19 [Triticum aestivum]	78.7089	355.561	-2.1755	down	0.00143156	GO:0003735(structural constituent of ribosome);GO:0006412(translation);GO:0022625(cytosolic large ribosomal subunit)	ko03010(Ribosome)	Y
tae-MIR9655-p5	TCGGCTACTTCCTTTCCCTTGC	up	0.7	0.01	576.27	936.81	rna-TRITD_2Bv1G038400-7	ribosomal protein L19 [Triticum aestivum]	43.0837	346.821	-3.00898	down	1.97385e-05	GO:0003735(structural constituent of ribosome);GO:0006412(translation);GO:0022625(cytosolic large ribosomal subunit)	ko03010(Ribosome)	Y
tae-MIR9655-p5	TCGGCTACTTCCTTTCCCTTGC	up	0.7	0.01	576.27	936.81	rna-TRITD_4Av1G245480	histone H1-like isoform X1 [Aegilops tauschii subsp. tauschii]	3.06461	8.46347	-1.46554	down	0.0307062	GO:0000786(nucleosome);GO:0003677(DNA binding);GO:0005634(nucleus);GO:0006334(nucleosome assembly);GO:0009414(response to water deprivation);GO:0031492(nucleosomal DNA binding)	-	Y
tae-MIR9662b-p5_1ss9CG	GCGGCTCTGTGGTGTTCAAGC	up	0.21	0.04	1947.19	2247.22	rna-TRITD_2Av1G003050-2	unnamed protein product [Triticum aestivum]	9.21434	128.381	-3.8004	down	2.03133e-07	GO:0000932(P-body);GO:0017148(negative regulation of translation);GO:0030015(CCR4-NOT core complex);GO:0000244(spliceosomal tri-snRNP complex assembly)	ko03018(RNA degradation)	Y
tae-MIR9662b-p5_1ss9CG	GCGGCTCTGTGGTGTTCAAGC	up	0.21	0.04	1947.19	2247.22	rna-TRITD_4Av1G261100-4	uncharacterized protein LOC109734052 [Aegilops tauschii subsp. tauschii]	2.19168	5.58139	-1.34859	down	0.0438935	GO:0004674(protein serine/threonine kinase activity);GO:0005886(plasma membrane);GO:0006468(protein phosphorylation);GO:0006952(defense response);GO:0009506(plasmodesma)	-	Y
tae-MIR9662b-p5_1ss9CG	GCGGCTCTGTGGTGTTCAAGC	up	0.21	0.04	1947.19	2247.22	rna-TRITD_7Bv1G124160	polyadenylate-binding protein-interacting protein 11-like isoform X1 [Aegilops tauschii subsp. tauschii]	5.74399	15.1708	-1.40117	down	0.0368406	GO:0000166(nucleotide binding);GO:0003723(RNA binding);GO:0005634(nucleus);GO:0008150(biological_process)	ko03013(RNA transport);ko03015(mRNA surveillance pathway);ko03018(RNA degradation)	Y
tae-miR9664-3p	TTGCAGTCCTCGATGTCGTAG	up	0.38	0.05	394.03	513.6	rna-TRITD_1Bv1G054600-10	GDSL esterase/lipase At1g09390-like [Aegilops tauschii subsp. tauschii]	3.86647	26.9711	-2.80233	down	6.70576e-05	GO:0005576(extracellular region);GO:0009570(chloroplast stroma);GO:0016042(lipid catabolic process);GO:0016788(hydrolase activity, acting on ester bonds);GO:0052689(carboxylic ester hydrolase activity)	ko04144(Endocytosis)	Y
tae-miR9664-3p	TTGCAGTCCTCGATGTCGTAG	up	0.38	0.05	394.03	513.6	rna-TRITD_2Bv1G010840	heat shock protein 90 [Triticum aestivum]	11.4348	33.7796	-1.56272	down	0.0196574	GO:0005515(protein binding)	ko04141(Protein processing in endoplasmic reticulum);ko04626(Plant-pathogen interaction)	Y
tae-miR9664-3p	TTGCAGTCCTCGATGTCGTAG	up	0.38	0.05	394.03	513.6	rna-TRITD_3Bv1G279420-2	unnamed protein product [Triticum aestivum]	3.14274	16.6012	-2.4012	down	0.000547003	GO:0016787(hydrolase activity)	-	Y
tae-MIR9665-p5_1ss24TC	GTTTGACTTTGCACTGCTAGCGGC	up	1.3	0	340.63	841.24	rna-TRITD_7Av1G247530	glycine-rich domain-containing protein 2-like isoform X1 [Aegilops tauschii subsp. tauschii]	0.72322	3.7461	-2.37288	down	0.000654348	GO:0005737(cytoplasm);GO:0009734(auxin-activated signaling pathway);GO:0010928(regulation of auxin mediated signaling pathway);GO:0071470(cellular response to osmotic stress);GO:2000028(regulation of photoperiodism, flowering)	-	Y
tae-miR9776_L-1R+1_1ss18AG	TGGACGAGGATGTGCAGCTGC	down	-1.12	0	213.74	98.6	rna-TRITD_2Av1G239110	unnamed protein product [Triticum aestivum]	23.9378	7.84467	1.60951	up	0.016463	GO:0004650(polygalacturonase activity);GO:0005576(extracellular region);GO:0005975(carbohydrate metabolic process)	ko00040(Pentose and glucuronate interconversions)	Y
tae-miR9776_L-1R+1_1ss18AG	TGGACGAGGATGTGCAGCTGC	down	-1.12	0	213.74	98.6	rna-TRITD_6Bv1G133990-2	long-chain-alcohol oxidase FAO2-like [Aegilops tauschii subsp. tauschii]	3.23296	1.08042	1.58126	up	0.0198763	GO:0046577(long-chain-alcohol oxidase activity)	-	Y

## Sheet: L6 - HS vs CG
Table S11 continued. Durum wheat miRNA-mRNA pairs showing significant antagonistic regulatory patterns under each stress treatment compared with the control.
miRNA name	miRNA sequence	miRNA regulation	Log2 [foldchange (HS vs CG)]	pvalue(t_test)	SG5_CG(mean)	SG5_HS(mean)	Target accession	Target annotation	FPKM.SG5_HS(mean)	FPKM.SG5_CG(mean)	Log2 [foldchange (HS vs CG)]	Target regulation	pvalue	GO terms	KEGG pathways	Negative correlation miRNA-mRNA
ata-miR166a-5p	GGAATGTTGTCTGGTTCAAGG	down	-0.92	0.04	54.64	28.86	rna-TRITD_6Av1G049270-3	4-hydroxyphenylpyruvate dioxygenase [Triticum urartu]	30.6272	7.73773	1.98483	up	0.00380639	GO:0003868(4-hydroxyphenylpyruvate dioxygenase activity);GO:0006559(L-phenylalanine catabolic process);GO:0006572(tyrosine catabolic process)	ko00350(Tyrosine metabolism);ko00360(Phenylalanine metabolism);ko00130(Ubiquinone and other terpenoid-quinone biosynthesis)	Y
ata-miR166a-5p	GGAATGTTGTCTGGTTCAAGG	down	-0.92	0.04	54.64	28.86	rna-TRITD_6Av1G218420	Protein WAX2 [Triticum urartu]	113.81	19.1813	2.56886	up	0.000225507	GO:0005783(endoplasmic reticulum);GO:0010025(wax biosynthetic process);GO:0010143(cutin biosynthetic process);GO:0043668(exine);GO:0048653(anther development);GO:0003824(catalytic activity);GO:0005739(mitochondrion);GO:0016491(oxidoreductase activity)	ko00073(Cutin, suberine and wax biosynthesis)	Y
ata-miR167f-3p_L-1R+1	AGATCATGCTGCAGCTTCATT	down	-0.23	0.03	48.15	41.1	rna-TRITD_6Bv1G193010-9	uncharacterized protein LOC109735631 isoform X2 [Aegilops tauschii subsp. tauschii]	3.6049	0.76197	2.24215	up	0.00128733	GO:0046872(metal ion binding);GO:0000123(histone acetyltransferase complex);GO:0008270(zinc ion binding);GO:0043966(histone H3 acetylation);GO:0043981(histone H4-K5 acetylation);GO:0043982(histone H4-K8 acetylation);GO:0043983(histone H4-K12 acetylation)	-	Y
ata-miR167f-3p_L-1R+1	AGATCATGCTGCAGCTTCATT	down	-0.23	0.03	48.15	41.1	rna-TRITD_7Av1G017230	histone H1-like isoform X2 [Aegilops tauschii subsp. tauschii]	13.8915	2.89283	2.26365	up	0.00120493	GO:0000786(nucleosome);GO:0003677(DNA binding);GO:0005634(nucleus);GO:0006334(nucleosome assembly);GO:0009414(response to water deprivation);GO:0031492(nucleosomal DNA binding)	-	Y
ata-miR167f-3p_L-1R+1	AGATCATGCTGCAGCTTCATT	down	-0.23	0.03	48.15	41.1	rna-TRITD_7Av1G019560	hypothetical protein TRIUR3_20251 [Triticum urartu]	121.897	23.0698	2.40158	up	0.000525213	GO:0003674(molecular_function);GO:0005634(nucleus);GO:0008150(biological_process)	-	Y
ata-miR167f-3p_L-1R+1	AGATCATGCTGCAGCTTCATT	down	-0.23	0.03	48.15	41.1	rna-TRITD_7Av1G230860-3	peroxidase 16-like [Aegilops tauschii subsp. tauschii]	10.431	1.96341	2.40945	up	0.00057565	GO:0004601(peroxidase activity);GO:0005576(extracellular region);GO:0006979(response to oxidative stress);GO:0020037(heme binding);GO:0042744(hydrogen peroxide catabolic process);GO:0046872(metal ion binding);GO:0055114(oxidation-reduction process)	ko00940(Phenylpropanoid biosynthesis)	Y
ata-miR171b-3p	TGATTGAGCCGTGCCAATATC	up	0.42	0.03	6.96	9.3	rna-TRITD_2Bv1G260410-3	probable LRR receptor-like serine/threonine-protein kinase At1g63430 [Aegilops tauschii subsp. tauschii]	1.02004	2.86869	-1.49177	down	0.0264567	GO:0004672(protein kinase activity);GO:0004674(protein serine/threonine kinase activity);GO:0005524(ATP binding);GO:0005886(plasma membrane);GO:0006468(protein phosphorylation);GO:0007169(transmembrane receptor protein tyrosine kinase signaling pathway);GO:0016021(integral component of membrane)	-	Y
ata-MIR9674b-p5	GTAGGATGGCCGGTGCTATGG	down	-0.85	0.04	141.48	78.64	rna-TRITD_2Av1G191220	23.2 kDa heat shock protein-like [Aegilops tauschii subsp. tauschii]	399.013	2.08239	7.58205	up	4.30575e-18	GO:0009408(response to heat)	ko04141(Protein processing in endoplasmic reticulum)	Y
ata-MIR9674b-p5	GTAGGATGGCCGGTGCTATGG	down	-0.85	0.04	141.48	78.64	rna-TRITD_2Bv1G157230	23.2 kDa heat shock protein-like [Aegilops tauschii subsp. tauschii]	269.918	2.05086	7.04015	up	1.67717e-16	GO:0009408(response to heat)	ko04141(Protein processing in endoplasmic reticulum)	Y
ata-MIR9674b-p5	GTAGGATGGCCGGTGCTATGG	down	-0.85	0.04	141.48	78.64	rna-TRITD_3Av1G239120	uncharacterized protein LOC109740791 [Aegilops tauschii subsp. tauschii]	894.258	299.285	1.57917	up	0.0195457	-	-	Y
ata-MIR9674b-p5	GTAGGATGGCCGGTGCTATGG	down	-0.85	0.04	141.48	78.64	rna-TRITD_6Av1G207500	dehydrin DHN4-like [Aegilops tauschii subsp. tauschii]	79.6625	7.15747	3.47638	up	1.64053e-06	GO:0005829(cytosol);GO:0009414(response to water deprivation);GO:0009631(cold acclimation);GO:0009737(response to abscisic acid)	-	Y
ata-MIR9674b-p5	GTAGGATGGCCGGTGCTATGG	down	-0.85	0.04	141.48	78.64	rna-TRITD_6Bv1G002390	ferredoxin-NADP(H) oxidoreductase (plasmid) [Triticum aestivum]	43.8821	16.0337	1.45252	up	0.0315767	GO:0005515(protein binding);GO:0003959(NADPH dehydrogenase activity);GO:0004324(ferredoxin-NADP+ reductase activity);GO:0008266(poly(U) RNA binding);GO:0009507(chloroplast);GO:0009534(chloroplast thylakoid);GO:0009535(chloroplast thylakoid membrane);GO:0009570(chloroplast stroma);GO:0009579(thylakoid);GO:0009767(photosynthetic electron transport chain);GO:0009941(chloroplast envelope);GO:0016491(…	ko00195(Photosynthesis)	Y
ata-MIR9674b-p5	GTAGGATGGCCGGTGCTATGG	down	-0.85	0.04	141.48	78.64	rna-TRITD_7Av1G230180-10	putative xyloglucan endotransglucosylase/hydrolase protein 23 [Triticum urartu]	10.9859	3.25111	1.75665	up	0.0106445	GO:0004553(hydrolase activity, hydrolyzing O-glycosyl compounds);GO:0005576(extracellular region);GO:0005618(cell wall);GO:0009832(plant-type cell wall biogenesis);GO:0010411(xyloglucan metabolic process);GO:0016762(xyloglucan:xyloglucosyl transferase activity);GO:0016798(hydrolase activity, acting on glycosyl bonds);GO:0048046(apoplast);GO:0071555(cell wall organization);GO:0005794(Golgi apparat…	-	Y
gra-MIR8645-p5_2ss12TG17AG_2	TGAACCAATTTGAACTGTG	up	0.35	0.02	229.46	292.91	rna-TRITD_1Bv1G185650	auxin response factor 14-like [Aegilops tauschii subsp. tauschii]	0.760623	2.95797	-1.95935	down	0.00425894	GO:0003677(DNA binding);GO:0003700(DNA binding transcription factor activity);GO:0005634(nucleus);GO:0006351(transcription, DNA-templated);GO:0006355(regulation of transcription, DNA-templated);GO:0009733(response to auxin);GO:0009734(auxin-activated signaling pathway);GO:0009850(auxin metabolic process);GO:0010050(vegetative phase change);GO:0010158(abaxial cell fate specification);GO:0010582(fl…	ko04075(Plant hormone signal transduction)	Y
osa-miR166m_L+1R-1_1ss21CT	TTCGGACCAGGCTTCATTCCT	up	0.8	0.05	122.36	212.7	rna-TRITD_4Bv1G072740-4	UDP-arabinopyranose mutase 1 [Aegilops tauschii subsp. tauschii]	0.888259	2.37118	-1.41655	down	0.0373519	GO:0005515(protein binding);GO:0005794(Golgi apparatus);GO:0005829(cytosol);GO:0009832(plant-type cell wall biogenesis);GO:0016866(intramolecular transferase activity);GO:0033356(UDP-L-arabinose metabolic process);GO:0052691(UDP-arabinopyranose mutase activity)	ko00520(Amino sugar and nucleotide sugar metabolism)	Y
osa-miR319a-3p.2-3p_R+1	TTGGACTGAAGGGTGCTCCCT	up	0.53	0.04	1942.05	2808.29	rna-TRITD_5Av1G199700-12	hypothetical protein TRIUR3_28636 [Triticum urartu]	0.464762	10.7504	-4.53175	down	2.28658e-09	GO:0005634(nucleus)	-	Y
osa-MIR393a-p3_1ss20GA_1	ATCATGCGATCCTTTTGGAA	up	0.61	0.04	31.52	47.96	rna-TRITD_2Av1G178500-4	starch branching enzyme 2 [Triticum aestivum]	7.98943	24.8532	-1.63727	down	0.0136632	GO:0003844(1,4-alpha-glucan branching enzyme activity);GO:0009790(embryo development)	ko00500(Starch and sucrose metabolism)	Y
osa-MIR393a-p3_1ss20GA_1	ATCATGCGATCCTTTTGGAA	up	0.61	0.04	31.52	47.96	rna-TRITD_3Av1G209900-7	2,3-bisphosphoglycerate-independent phosphoglycerate mutase [Aegilops tauschii subsp. tauschii]	6.09837	88.0224	-3.85137	down	1.28916e-07	GO:0005737(cytoplasm);GO:0005829(cytosol);GO:0006007(glucose catabolic process);GO:0006096(glycolytic process);GO:0009506(plasmodesma);GO:0009555(pollen development);GO:0010118(stomatal movement);GO:0030145(manganese ion binding);GO:0046537(2,3-bisphosphoglycerate-independent phosphoglycerate mutase activity);GO:0046686(response to cadmium ion);GO:0048046(apoplast)	ko00010(Glycolysis / Gluconeogenesis);ko00260(Glycine, serine and threonine metabolism)	Y
osa-MIR393a-p3_1ss20GA_1	ATCATGCGATCCTTTTGGAA	up	0.61	0.04	31.52	47.96	rna-TRITD_4Bv1G152640	hypothetical protein TRIUR3_30710 [Triticum urartu]	5.40865	16.3797	-1.59857	down	0.016625	GO:0005576(extracellular region);GO:0008150(biological_process)	-	Y
osa-MIR393a-p3_1ss20GA_1	ATCATGCGATCCTTTTGGAA	up	0.61	0.04	31.52	47.96	rna-TRITD_4Bv1G152640-3	uncharacterized protein LOC109777587 isoform X1 [Aegilops tauschii subsp. tauschii]	14.3639	65.2366	-2.18323	down	0.00127887	GO:0005576(extracellular region);GO:0008150(biological_process)	-	Y
osa-MIR393a-p3_1ss20GA_1	ATCATGCGATCCTTTTGGAA	up	0.61	0.04	31.52	47.96	rna-TRITD_5Bv1G237300-2	putative elongation factor 1 [Secale cereale]	8.87487	25.4316	-1.51882	down	0.0216333	GO:0003924(GTPase activity);GO:0005622(intracellular);GO:0006412(translation)	-	Y
osa-MIR393a-p3_1ss20GA_1	ATCATGCGATCCTTTTGGAA	up	0.61	0.04	31.52	47.96	rna-TRITD_6Bv1G042060-6	predicted protein [Hordeum vulgare subsp. vulgare]	1.5017	4.93676	-1.71697	down	0.0111108	GO:0005509(calcium ion binding);GO:0005739(mitochondrion);GO:0005773(vacuole);GO:0005774(vacuolar membrane);GO:0005783(endoplasmic reticulum);GO:0005789(endoplasmic reticulum membrane);GO:0005794(Golgi apparatus);GO:0005886(plasma membrane);GO:0006457(protein folding);GO:0009505(plant-type cell wall);GO:0009506(plasmodesma);GO:0009507(chloroplast);GO:0016020(membrane);GO:0016021(integral componen…	ko04141(Protein processing in endoplasmic reticulum);ko04145(Phagosome)	Y
osa-MIR393a-p3_1ss20GA_2	ATCATGCGATCCTTTTGGAAG	up	0.61	0.04	31.52	47.96	rna-TRITD_3Bv1G018800	unnamed protein product [Triticum aestivum]	81.0731	339.455	-2.06593	down	0.00217747	-	-	Y
osa-miR396e-5p_1ss19CT	TCCACAGGCTTTCTTGAATTG	up	0.75	0.03	71.3	119.51	rna-TRITD_2Av1G100980	40S ribosomal protein S12 [Triticum urartu]	24.4236	60.4455	-1.30736	down	0.0467549	GO:0003735(structural constituent of ribosome);GO:0022627(cytosolic small ribosomal subunit)	ko03010(Ribosome)	Y
osa-miR398a	TGTGTTCTCAGGTCACCCCTT	down	-inf	0	50.43	0	rna-TRITD_2Bv1G197390-2	copper chaperone for superoxide dismutase, chloroplastic [Aegilops tauschii subsp. tauschii]	31.164	9.00206	1.79155	up	0.00860624	GO:0004784(superoxide dismutase activity);GO:0005507(copper ion binding);GO:0005737(cytoplasm);GO:0008270(zinc ion binding);GO:0019430(removal of superoxide radicals)	ko04146(Peroxisome)	Y
osa-miR398a	TGTGTTCTCAGGTCACCCCTT	down	-inf	0	50.43	0	rna-TRITD_3Av1G213290-3	unnamed protein product [Triticum aestivum]	145.465	30.8318	2.23819	up	0.00115343	GO:0004197(cysteine-type endopeptidase activity);GO:0005615(extracellular space);GO:0005764(lysosome);GO:0051603(proteolysis involved in cellular protein catabolic process)	-	Y
osa-miR398a	TGTGTTCTCAGGTCACCCCTT	down	-inf	0	50.43	0	rna-TRITD_3Av1G213570	thiol protease SEN102-like [Aegilops tauschii subsp. tauschii]	282.155	70.5095	2.0006	up	0.0034189	GO:0004197(cysteine-type endopeptidase activity);GO:0005615(extracellular space);GO:0005764(lysosome);GO:0051603(proteolysis involved in cellular protein catabolic process)	-	Y
osa-miR398a	TGTGTTCTCAGGTCACCCCTT	down	-inf	0	50.43	0	rna-TRITD_3Bv1G195680	unnamed protein product [Triticum aestivum]	89.0327	13.2764	2.74548	up	9.11704e-05	GO:0004197(cysteine-type endopeptidase activity);GO:0005615(extracellular space);GO:0005764(lysosome);GO:0051603(proteolysis involved in cellular protein catabolic process)	-	Y
osa-miR398a	TGTGTTCTCAGGTCACCCCTT	down	-inf	0	50.43	0	rna-TRITD_3Bv1G204600-2	unnamed protein product [Triticum aestivum]	25.6882	9.74908	1.39777	up	0.0385509	GO:0004722(protein serine/threonine phosphatase activity);GO:0005886(plasma membrane);GO:0006470(protein dephosphorylation);GO:0046872(metal ion binding);GO:0005267(potassium channel activity);GO:0009788(negative regulation of abscisic acid-activated signaling pathway);GO:0009939(positive regulation of gibberellic acid mediated signaling pathway);GO:0010030(positive regulation of seed germination…	ko04016(MAPK signaling pathway - plant);ko04075(Plant hormone signal transduction)	Y
osa-miR398a	TGTGTTCTCAGGTCACCCCTT	down	-inf	0	50.43	0	rna-TRITD_7Av1G056730-4	23.5 kDa heat-shock protein [Triticum turgidum subsp. durum]	23.0034	6.62265	1.79636	up	0.00869449	GO:0009408(response to heat)	ko04141(Protein processing in endoplasmic reticulum)	Y
osa-miR398a_L+1R-1	TTGTGTTCTCAGGTCACCCCT	down	-inf	0	114.29	0	rna-TRITD_2Bv1G197390-2	copper chaperone for superoxide dismutase, chloroplastic [Aegilops tauschii subsp. tauschii]	31.164	9.00206	1.79155	up	0.00860624	GO:0004784(superoxide dismutase activity);GO:0005507(copper ion binding);GO:0005737(cytoplasm);GO:0008270(zinc ion binding);GO:0019430(removal of superoxide radicals)	ko04146(Peroxisome)	Y
osa-miR398a_L+1R-1	TTGTGTTCTCAGGTCACCCCT	down	-inf	0	114.29	0	rna-TRITD_3Av1G213290-3	unnamed protein product [Triticum aestivum]	145.465	30.8318	2.23819	up	0.00115343	GO:0004197(cysteine-type endopeptidase activity);GO:0005615(extracellular space);GO:0005764(lysosome);GO:0051603(proteolysis involved in cellular protein catabolic process)	-	Y
osa-miR398a_L+1R-1	TTGTGTTCTCAGGTCACCCCT	down	-inf	0	114.29	0	rna-TRITD_3Av1G213570	thiol protease SEN102-like [Aegilops tauschii subsp. tauschii]	282.155	70.5095	2.0006	up	0.0034189	GO:0004197(cysteine-type endopeptidase activity);GO:0005615(extracellular space);GO:0005764(lysosome);GO:0051603(proteolysis involved in cellular protein catabolic process)	-	Y
osa-miR398a_L+1R-1	TTGTGTTCTCAGGTCACCCCT	down	-inf	0	114.29	0	rna-TRITD_3Av1G235010-2	NAC transcription factor 6A [Triticum aestivum]	35.5958	9.95444	1.8383	up	0.00704514	GO:0001666(response to hypoxia);GO:0003677(DNA binding);GO:0003700(DNA binding transcription factor activity);GO:0005515(protein binding);GO:0005634(nucleus);GO:0006351(transcription, DNA-templated);GO:0006355(regulation of transcription, DNA-templated);GO:0007275(multicellular organism development);GO:0009507(chloroplast);GO:0019760(glucosinolate metabolic process);GO:0043565(sequence-specific D…	ko03013(RNA transport);ko03015(mRNA surveillance pathway);ko03018(RNA degradation)	Y
osa-miR398a_L+1R-1	TTGTGTTCTCAGGTCACCCCT	down	-inf	0	114.29	0	rna-TRITD_3Bv1G195680	unnamed protein product [Triticum aestivum]	89.0327	13.2764	2.74548	up	9.11704e-05	GO:0004197(cysteine-type endopeptidase activity);GO:0005615(extracellular space);GO:0005764(lysosome);GO:0051603(proteolysis involved in cellular protein catabolic process)	-	Y
osa-miR398a_L+1R-1	TTGTGTTCTCAGGTCACCCCT	down	-inf	0	114.29	0	rna-TRITD_5Bv1G004610	enolase [Aegilops tauschii subsp. tauschii]	69.6225	10.1926	2.77203	up	7.92663e-05	GO:0000015(phosphopyruvate hydratase complex);GO:0000287(magnesium ion binding);GO:0003677(DNA binding);GO:0004634(phosphopyruvate hydratase activity);GO:0005507(copper ion binding);GO:0005634(nucleus);GO:0005737(cytoplasm);GO:0005739(mitochondrion);GO:0005740(mitochondrial envelope);GO:0005741(mitochondrial outer membrane);GO:0005829(cytosol);GO:0005886(plasma membrane);GO:0006096(glycolytic pro…	ko00010(Glycolysis / Gluconeogenesis);ko03018(RNA degradation)	Y
osa-miR444b.1	TGTTGTCTCAAGCTTGCTGCC	down	-0.94	0.02	115.81	60.55	rna-TRITD_1Av1G192080	hypothetical protein TRIUR3_01102 [Triticum urartu]	98.6848	38.0486	1.37498	up	0.0417996	-	-	Y
osa-miR444b.1	TGTTGTCTCAAGCTTGCTGCC	down	-0.94	0.02	115.81	60.55	rna-TRITD_1Av1G198060-2	heat shock protein 101 [Triticum turgidum subsp. durum]	36.9071	13.1688	1.48677	up	0.0277255	GO:0034605(cellular response to heat)	-	Y
osa-miR444b.1	TGTTGTCTCAAGCTTGCTGCC	down	-0.94	0.02	115.81	60.55	rna-TRITD_2Av1G139300-15	oxygen-evolving enhancer protein 2, chloroplastic [Aegilops tauschii subsp. tauschii]	28.9665	4.17265	2.79535	up	7.73894e-05	GO:0005509(calcium ion binding);GO:0008266(poly(U) RNA binding);GO:0009507(chloroplast);GO:0009534(chloroplast thylakoid);GO:0009535(chloroplast thylakoid membrane);GO:0009543(chloroplast thylakoid lumen);GO:0009570(chloroplast stroma);GO:0009579(thylakoid);GO:0009654(photosystem II oxygen evolving complex);GO:0009941(chloroplast envelope);GO:0019684(photosynthesis, light reaction);GO:0019898(ext…	ko00195(Photosynthesis)	Y
osa-miR444b.1	TGTTGTCTCAAGCTTGCTGCC	down	-0.94	0.02	115.81	60.55	rna-TRITD_3Bv1G012590-4	RecName: Full=16.9 kDa class I heat shock protein 1; AltName: Full=HSP 16.9; AltName: Full=Heat shock protein 16.9A; AltName: Full=Heat shock protein 17; AltName: Full=Low molecular weight heat shock protein	583.255	11.0815	5.7179	up	1.00342e-12	GO:0051260(protein homooligomerization)	ko04141(Protein processing in endoplasmic reticulum)	Y
osa-miR444b.1	TGTTGTCTCAAGCTTGCTGCC	down	-0.94	0.02	115.81	60.55	rna-TRITD_3Bv1G014400-2	RecName: Full=16.9 kDa class I heat shock protein 1; AltName: Full=HSP 16.9; AltName: Full=Heat shock protein 16.9A; AltName: Full=Heat shock protein 17; AltName: Full=Low molecular weight heat shock protein	280.033	6.82591	5.35843	up	1.17425e-11	GO:0051260(protein homooligomerization)	ko04141(Protein processing in endoplasmic reticulum)	Y
osa-miR444b.1	TGTTGTCTCAAGCTTGCTGCC	down	-0.94	0.02	115.81	60.55	rna-TRITD_4Av1G033110	26.4kDa heat-shock protein [Triticum dicoccoides]	601.939	3.76015	7.32268	up	2.10826e-17	GO:0009408(response to heat)	ko04141(Protein processing in endoplasmic reticulum)	Y
osa-miR444b.1	TGTTGTCTCAAGCTTGCTGCC	down	-0.94	0.02	115.81	60.55	rna-TRITD_5Av1G050670	universal stress protein PHOS34-like [Aegilops tauschii subsp. tauschii]	74.24	24.0795	1.62439	up	0.016729	GO:0005773(vacuole);GO:0005794(Golgi apparatus);GO:0005886(plasma membrane);GO:0006950(response to stress);GO:0016787(hydrolase activity)	-	Y
osa-miR444b.1	TGTTGTCTCAAGCTTGCTGCC	down	-0.94	0.02	115.81	60.55	rna-TRITD_5Av1G157030	small heat shock protein, chloroplastic-like [Aegilops tauschii subsp. tauschii]	89.9917	21.043	2.09645	up	0.00224548	GO:0000427(plastid-encoded plastid RNA polymerase complex);GO:0005515(protein binding);GO:0006351(transcription, DNA-templated);GO:0006355(regulation of transcription, DNA-templated);GO:0009408(response to heat);GO:0009416(response to light stimulus);GO:0009507(chloroplast);GO:0009644(response to high light intensity);GO:0009658(chloroplast organization);GO:0042542(response to hydrogen peroxide);…	ko04141(Protein processing in endoplasmic reticulum)	Y
osa-miR444b.1	TGTTGTCTCAAGCTTGCTGCC	down	-0.94	0.02	115.81	60.55	rna-TRITD_5Bv1G018390	hypothetical protein TRIUR3_06756 [Triticum urartu]	117.288	15.2108	2.94689	up	3.09647e-05	GO:0005744(mitochondrial inner membrane presequence translocase complex);GO:0030150(protein import into mitochondrial matrix);GO:0031305(integral component of mitochondrial inner membrane)	-	Y
osa-miR444b.1	TGTTGTCTCAAGCTTGCTGCC	down	-0.94	0.02	115.81	60.55	rna-TRITD_5Bv1G046610-3	universal stress protein PHOS34-like [Aegilops tauschii subsp. tauschii]	86.3027	19.7172	2.12995	up	0.00195668	GO:0005773(vacuole);GO:0005794(Golgi apparatus);GO:0005886(plasma membrane);GO:0006950(response to stress);GO:0016787(hydrolase activity)	-	Y
osa-miR444b.1	TGTTGTCTCAAGCTTGCTGCC	down	-0.94	0.02	115.81	60.55	rna-TRITD_5Bv1G145910	hypothetical protein TRIUR3_21060 [Triticum urartu]	117.735	22.345	2.39752	up	0.00053643	GO:0000427(plastid-encoded plastid RNA polymerase complex);GO:0005515(protein binding);GO:0006351(transcription, DNA-templated);GO:0006355(regulation of transcription, DNA-templated);GO:0009408(response to heat);GO:0009416(response to light stimulus);GO:0009507(chloroplast);GO:0009644(response to high light intensity);GO:0009658(chloroplast organization);GO:0042542(response to hydrogen peroxide);…	ko04141(Protein processing in endoplasmic reticulum)	Y
osa-miR444b.1	TGTTGTCTCAAGCTTGCTGCC	down	-0.94	0.02	115.81	60.55	rna-TRITD_6Av1G207500	dehydrin DHN4-like [Aegilops tauschii subsp. tauschii]	79.6625	7.15747	3.47638	up	1.64053e-06	GO:0005829(cytosol);GO:0009414(response to water deprivation);GO:0009631(cold acclimation);GO:0009737(response to abscisic acid)	-	Y
osa-miR444b.1	TGTTGTCTCAAGCTTGCTGCC	down	-0.94	0.02	115.81	60.55	rna-TRITD_6Bv1G204270	rab protein [Triticum aestivum]	110.077	4.72762	4.54125	up	2.38518e-09	GO:0005829(cytosol);GO:0009414(response to water deprivation);GO:0009631(cold acclimation);GO:0009737(response to abscisic acid)	-	Y
ptc-MIR6478-p5_1ss6CT_2	CCGACTTTAGCTCAGTTGGT	up	0.38	0.04	785.52	1018.86	rna-TRITD_2Bv1G025720-7	elongation factor 1-alpha [Aegilops tauschii subsp. tauschii]	2.37899	14.4625	-2.6039	down	0.000185641	GO:0003746(translation elongation factor activity);GO:0003924(GTPase activity);GO:0005622(intracellular)	ko03013(RNA transport)	Y
tae-MIR397-p5	TTGAGTGCAGCGTTGATGAAC	down	-0.56	0.04	231.08	156.23	rna-TRITD_4Av1G043540	phosphate metabolism protein 8-like [Aegilops tauschii subsp. tauschii]	222.39	66.2896	1.74624	up	0.0100958	GO:0016787(hydrolase activity)	-	Y
tae-MIR397-p5	TTGAGTGCAGCGTTGATGAAC	down	-0.56	0.04	231.08	156.23	rna-TRITD_5Av1G214960	putative glutathione S-transferase GSTU1 [Triticum urartu]	179.743	47.6815	1.91444	up	0.0050034	GO:0004364(glutathione transferase activity);GO:0005737(cytoplasm);GO:0006749(glutathione metabolic process);GO:0009407(toxin catabolic process)	ko00480(Glutathione metabolism)	Y
tae-MIR397-p5	TTGAGTGCAGCGTTGATGAAC	down	-0.56	0.04	231.08	156.23	rna-TRITD_6Av1G205580	putative pectinesterase [Triticum turgidum]	34.6282	5.23394	2.72598	up	0.000101937	GO:0030599(pectinesterase activity);GO:0046910(pectinesterase inhibitor activity);GO:0071944(cell periphery)	ko00040(Pentose and glucuronate interconversions)	Y
tae-MIR5384-p5	TTCGCCGGTCGCGCGTTCCCCT	down	-1.03	0.02	126.16	61.64	rna-TRITD_1Av1G107460	uncharacterized protein LOC109746693 [Aegilops tauschii subsp. tauschii]	47.7822	11.9029	2.00516	up	0.00344717	GO:0005576(extracellular region);GO:0006952(defense response)	-	Y
tae-MIR5384-p5	TTCGCCGGTCGCGCGTTCCCCT	down	-1.03	0.02	126.16	61.64	rna-TRITD_1Bv1G107230	uncharacterized protein LOC109746693 [Aegilops tauschii subsp. tauschii]	76.3538	16.3739	2.2213	up	0.00126649	GO:0005576(extracellular region);GO:0006952(defense response)	-	Y
tae-MIR5384-p5	TTCGCCGGTCGCGCGTTCCCCT	down	-1.03	0.02	126.16	61.64	rna-TRITD_1Bv1G202080-2	3-ketoacyl-CoA synthase 20-like [Aegilops tauschii subsp. tauschii]	150.386	15.9599	3.23615	up	6.03273e-06	GO:0005634(nucleus);GO:0006633(fatty acid biosynthetic process);GO:0009409(response to cold);GO:0009416(response to light stimulus);GO:0009922(fatty acid elongase activity);GO:0016021(integral component of membrane);GO:0102336(3-oxo-arachidoyl-CoA synthase activity);GO:0102337(3-oxo-cerotoyl-CoA synthase activity);GO:0102338(3-oxo-lignoceronyl-CoA synthase activity);GO:0102756(very-long-chain 3-k…	ko00062(Fatty acid elongation)	Y
tae-MIR5384-p5	TTCGCCGGTCGCGCGTTCCCCT	down	-1.03	0.02	126.16	61.64	rna-TRITD_2Av1G248570	hypothetical protein TRIUR3_12299 [Triticum urartu]	28.6293	2.37168	3.59351	up	9.03957e-07	-	-	Y
tae-MIR5384-p5	TTCGCCGGTCGCGCGTTCCCCT	down	-1.03	0.02	126.16	61.64	rna-TRITD_2Bv1G210930	late embryogenesis abundant protein, group 3-like [Aegilops tauschii subsp. tauschii]	49.906	12.8792	1.95417	up	0.0042658	-	-	Y
tae-MIR5384-p5	TTCGCCGGTCGCGCGTTCCCCT	down	-1.03	0.02	126.16	61.64	rna-TRITD_2Bv1G252080-2	protein DJ-1 homolog D [Aegilops tauschii subsp. tauschii]	110.645	34.3716	1.68665	up	0.0128728	GO:0019172(glyoxalase III activity);GO:0019243(methylglyoxal catabolic process to D-lactate via S-lactoyl-glutathione)	ko00620(Pyruvate metabolism)	Y
tae-MIR5384-p5	TTCGCCGGTCGCGCGTTCCCCT	down	-1.03	0.02	126.16	61.64	rna-TRITD_3Av1G009360	uncharacterized protein LOC109772660 [Aegilops tauschii subsp. tauschii]	38.265	10.0793	1.92464	up	0.00486445	GO:0004190(aspartic-type endopeptidase activity);GO:0006508(proteolysis);GO:0030163(protein catabolic process)	-	Y
tae-MIR5384-p5	TTCGCCGGTCGCGCGTTCCCCT	down	-1.03	0.02	126.16	61.64	rna-TRITD_3Av1G009370	predicted protein [Hordeum vulgare subsp. vulgare]	74.8682	13.0217	2.52344	up	0.000287829	GO:0004190(aspartic-type endopeptidase activity);GO:0006508(proteolysis);GO:0030163(protein catabolic process)	-	Y
tae-MIR5384-p5	TTCGCCGGTCGCGCGTTCCCCT	down	-1.03	0.02	126.16	61.64	rna-TRITD_3Av1G213290-3	unnamed protein product [Triticum aestivum]	145.465	30.8318	2.23819	up	0.00115343	GO:0004197(cysteine-type endopeptidase activity);GO:0005615(extracellular space);GO:0005764(lysosome);GO:0051603(proteolysis involved in cellular protein catabolic process)	-	Y
tae-MIR5384-p5	TTCGCCGGTCGCGCGTTCCCCT	down	-1.03	0.02	126.16	61.64	rna-TRITD_3Av1G235010-2	NAC transcription factor 6A [Triticum aestivum]	35.5958	9.95444	1.8383	up	0.00704514	GO:0001666(response to hypoxia);GO:0003677(DNA binding);GO:0003700(DNA binding transcription factor activity);GO:0005515(protein binding);GO:0005634(nucleus);GO:0006351(transcription, DNA-templated);GO:0006355(regulation of transcription, DNA-templated);GO:0007275(multicellular organism development);GO:0009507(chloroplast);GO:0019760(glucosinolate metabolic process);GO:0043565(sequence-specific D…	ko03013(RNA transport);ko03015(mRNA surveillance pathway);ko03018(RNA degradation)	Y
tae-MIR5384-p5	TTCGCCGGTCGCGCGTTCCCCT	down	-1.03	0.02	126.16	61.64	rna-TRITD_3Bv1G195680	unnamed protein product [Triticum aestivum]	89.0327	13.2764	2.74548	up	9.11704e-05	GO:0004197(cysteine-type endopeptidase activity);GO:0005615(extracellular space);GO:0005764(lysosome);GO:0051603(proteolysis involved in cellular protein catabolic process)	-	Y
tae-MIR5384-p5	TTCGCCGGTCGCGCGTTCCCCT	down	-1.03	0.02	126.16	61.64	rna-TRITD_3Bv1G196170	unnamed protein product [Triticum aestivum]	69.8058	15.8519	2.13869	up	0.00184813	GO:0004197(cysteine-type endopeptidase activity);GO:0005615(extracellular space);GO:0005764(lysosome);GO:0051603(proteolysis involved in cellular protein catabolic process)	-	Y
tae-MIR5384-p5	TTCGCCGGTCGCGCGTTCCCCT	down	-1.03	0.02	126.16	61.64	rna-TRITD_4Av1G065600	late embryogenesis abundant protein 1-like [Aegilops tauschii subsp. tauschii]	21.9095	4.13728	2.4048	up	0.000546822	GO:0005634(nucleus);GO:0050826(response to freezing)	-	Y
tae-MIR5384-p5	TTCGCCGGTCGCGCGTTCCCCT	down	-1.03	0.02	126.16	61.64	rna-TRITD_4Av1G229300-4	Alcohol dehydrogenase-like 2 [Triticum urartu]	31.1808	10.8742	1.51975	up	0.0247284	GO:0004022(alcohol dehydrogenase (NAD) activity);GO:0005737(cytoplasm);GO:0005829(cytosol);GO:0008270(zinc ion binding);GO:0055114(oxidation-reduction process)	ko00010(Glycolysis / Gluconeogenesis);ko00071(Fatty acid degradation);ko00350(Tyrosine metabolism)	Y
tae-MIR5384-p5	TTCGCCGGTCGCGCGTTCCCCT	down	-1.03	0.02	126.16	61.64	rna-TRITD_5Av1G157030	small heat shock protein, chloroplastic-like [Aegilops tauschii subsp. tauschii]	89.9917	21.043	2.09645	up	0.00224548	GO:0000427(plastid-encoded plastid RNA polymerase complex);GO:0005515(protein binding);GO:0006351(transcription, DNA-templated);GO:0006355(regulation of transcription, DNA-templated);GO:0009408(response to heat);GO:0009416(response to light stimulus);GO:0009507(chloroplast);GO:0009644(response to high light intensity);GO:0009658(chloroplast organization);GO:0042542(response to hydrogen peroxide);…	ko04141(Protein processing in endoplasmic reticulum)	Y
tae-MIR5384-p5	TTCGCCGGTCGCGCGTTCCCCT	down	-1.03	0.02	126.16	61.64	rna-TRITD_5Bv1G011050	9-cis-epoxycarotenoid dioxygenase 1, chloroplastic-like [Aegilops tauschii subsp. tauschii]	7.06476	0.704458	3.32606	up	5.00285e-06	GO:0006970(response to osmotic stress);GO:0009414(response to water deprivation);GO:0009507(chloroplast);GO:0009535(chloroplast thylakoid membrane);GO:0009570(chloroplast stroma);GO:0009688(abscisic acid biosynthetic process);GO:0042538(hyperosmotic salinity response);GO:0045549(9-cis-epoxycarotenoid dioxygenase activity);GO:0046872(metal ion binding);GO:0055114(oxidation-reduction process)	ko00906(Carotenoid biosynthesis)	Y
tae-MIR5384-p5	TTCGCCGGTCGCGCGTTCCCCT	down	-1.03	0.02	126.16	61.64	rna-TRITD_5Bv1G145910	hypothetical protein TRIUR3_21060 [Triticum urartu]	117.735	22.345	2.39752	up	0.00053643	GO:0000427(plastid-encoded plastid RNA polymerase complex);GO:0005515(protein binding);GO:0006351(transcription, DNA-templated);GO:0006355(regulation of transcription, DNA-templated);GO:0009408(response to heat);GO:0009416(response to light stimulus);GO:0009507(chloroplast);GO:0009644(response to high light intensity);GO:0009658(chloroplast organization);GO:0042542(response to hydrogen peroxide);…	ko04141(Protein processing in endoplasmic reticulum)	Y
tae-MIR5384-p5	TTCGCCGGTCGCGCGTTCCCCT	down	-1.03	0.02	126.16	61.64	rna-TRITD_6Av1G048340-2	uncharacterized protein LOC109741897 isoform X2 [Aegilops tauschii subsp. tauschii]	2.00599	0.620971	1.69172	up	0.0158854	GO:0003674(molecular_function);GO:0005634(nucleus);GO:0008150(biological_process)	-	Y
tae-MIR5384-p5	TTCGCCGGTCGCGCGTTCCCCT	down	-1.03	0.02	126.16	61.64	rna-TRITD_6Av1G218420	Protein WAX2 [Triticum urartu]	113.81	19.1813	2.56886	up	0.000225507	GO:0005783(endoplasmic reticulum);GO:0010025(wax biosynthetic process);GO:0010143(cutin biosynthetic process);GO:0043668(exine);GO:0048653(anther development);GO:0003824(catalytic activity);GO:0005739(mitochondrion);GO:0016491(oxidoreductase activity)	ko00073(Cutin, suberine and wax biosynthesis)	Y
tae-MIR5384-p5	TTCGCCGGTCGCGCGTTCCCCT	down	-1.03	0.02	126.16	61.64	rna-TRITD_6Bv1G055640	indole-2-monooxygenase-like isoform X2 [Aegilops tauschii subsp. tauschii]	4.32698	1.13309	1.93309	up	0.00538864	GO:0016020(membrane);GO:0016709(oxidoreductase activity, acting on paired donors, with incorporation or reduction of molecular oxygen, NAD(P)H as one donor, and incorporation of one atom of oxygen);GO:0044550(secondary metabolite biosynthetic process)	-	Y
tae-MIR5384-p5	TTCGCCGGTCGCGCGTTCCCCT	down	-1.03	0.02	126.16	61.64	rna-TRITD_7Av1G019560	hypothetical protein TRIUR3_20251 [Triticum urartu]	121.897	23.0698	2.40158	up	0.000525213	GO:0003674(molecular_function);GO:0005634(nucleus);GO:0008150(biological_process)	-	Y
tae-MIR5384-p5	TTCGCCGGTCGCGCGTTCCCCT	down	-1.03	0.02	126.16	61.64	rna-TRITD_7Av1G230180	putative xyloglucan endotransglucosylase/hydrolase protein 23 [Triticum urartu]	9.39709	2.23819	2.06988	up	0.00289511	GO:0004553(hydrolase activity, hydrolyzing O-glycosyl compounds);GO:0005576(extracellular region);GO:0005618(cell wall);GO:0009832(plant-type cell wall biogenesis);GO:0010411(xyloglucan metabolic process);GO:0016762(xyloglucan:xyloglucosyl transferase activity);GO:0016798(hydrolase activity, acting on glycosyl bonds);GO:0048046(apoplast);GO:0071555(cell wall organization);GO:0005794(Golgi apparat…	-	Y
tae-MIR5384-p5	TTCGCCGGTCGCGCGTTCCCCT	down	-1.03	0.02	126.16	61.64	rna-TRITD_7Bv1G179380	AAA-ATPase At3g50940-like [Aegilops tauschii subsp. tauschii]	7.66941	1.98315	1.95132	up	0.00463138	GO:0000304(response to singlet oxygen);GO:0005524(ATP binding);GO:0005783(endoplasmic reticulum);GO:0005886(plasma membrane);GO:0009737(response to abscisic acid);GO:0016021(integral component of membrane);GO:0016787(hydrolase activity);GO:0016887(ATPase activity)	-	Y
tae-MIR9652-p3	TAGAAGCTTAATGAGAACATG	down	-1.13	0.01	107.47	49.14	rna-TRITD_2Av1G213820-2	RecName: Full=Eukaryotic translation initiation factor isoform 4G-1; Short=eIF(iso)-4G-1; Short=eIF(iso)4G-1; AltName: Full=Eukaryotic initiation factor iso-4F subunit p82-34; Short=eIF-(iso)4F p82-34 subunit	14.2753	3.47499	2.03844	up	0.00297401	GO:0009615(response to virus);GO:0046740(transport of virus in host, cell to cell)	ko03013(RNA transport)	Y
tae-MIR9655-p5	TCGGCTACTTCCTTTCCCTTGC	down	-0.84	0.02	576.27	321.33	rna-TRITD_1Av1G192080	hypothetical protein TRIUR3_01102 [Triticum urartu]	98.6848	38.0486	1.37498	up	0.0417996	-	-	Y
tae-MIR9655-p5	TCGGCTACTTCCTTTCCCTTGC	down	-0.84	0.02	576.27	321.33	rna-TRITD_3Bv1G012590-4	RecName: Full=16.9 kDa class I heat shock protein 1; AltName: Full=HSP 16.9; AltName: Full=Heat shock protein 16.9A; AltName: Full=Heat shock protein 17; AltName: Full=Low molecular weight heat shock protein	583.255	11.0815	5.7179	up	1.00342e-12	GO:0051260(protein homooligomerization)	ko04141(Protein processing in endoplasmic reticulum)	Y
tae-MIR9655-p5	TCGGCTACTTCCTTTCCCTTGC	down	-0.84	0.02	576.27	321.33	rna-TRITD_3Bv1G085630	uncharacterized protein LOC109769107 [Aegilops tauschii subsp. tauschii]	4.33804	1.33711	1.69792	up	0.0131411	GO:0004806(triglyceride lipase activity);GO:0005576(extracellular region);GO:0006629(lipid metabolic process);GO:0016298(lipase activity)	-	Y
tae-MIR9655-p5	TCGGCTACTTCCTTTCCCTTGC	down	-0.84	0.02	576.27	321.33	rna-TRITD_3Bv1G212830	bZIP transcription factor domain containing protein, expressed [Triticum aestivum]	11.5037	3.79259	1.60085	up	0.0193463	GO:0003677(DNA binding);GO:0003700(DNA binding transcription factor activity);GO:0005515(protein binding);GO:0005634(nucleus);GO:0006351(transcription, DNA-templated);GO:0006355(regulation of transcription, DNA-templated);GO:0009507(chloroplast);GO:0043565(sequence-specific DNA binding)	ko04075(Plant hormone signal transduction)	Y
tae-MIR9655-p5	TCGGCTACTTCCTTTCCCTTGC	down	-0.84	0.02	576.27	321.33	rna-TRITD_4Av1G019170-2	probable beta-D-xylosidase 7 [Aegilops tauschii subsp. tauschii]	48.1483	18.5654	1.37487	up	0.0414162	GO:0009044(xylan 1,4-beta-xylosidase activity);GO:0009505(plant-type cell wall);GO:0031222(arabinan catabolic process);GO:0045493(xylan catabolic process);GO:0046556(alpha-L-arabinofuranosidase activity)	ko00520(Amino sugar and nucleotide sugar metabolism)	Y
tae-MIR9655-p5	TCGGCTACTTCCTTTCCCTTGC	down	-0.84	0.02	576.27	321.33	rna-TRITD_4Bv1G128750	serine/threonine protein phosphatase 2C 30 [Triticum aestivum]	23.5612	4.63018	2.34727	up	0.000719694	GO:0004722(protein serine/threonine phosphatase activity);GO:0005267(potassium channel activity);GO:0005886(plasma membrane);GO:0006470(protein dephosphorylation);GO:0009788(negative regulation of abscisic acid-activated signaling pathway);GO:0009939(positive regulation of gibberellic acid mediated signaling pathway);GO:0010030(positive regulation of seed germination);GO:0046872(metal ion binding…	ko04016(MAPK signaling pathway - plant);ko04075(Plant hormone signal transduction)	Y
tae-MIR9655-p5	TCGGCTACTTCCTTTCCCTTGC	down	-0.84	0.02	576.27	321.33	rna-TRITD_6Bv1G140350	HOX1 [Triticum aestivum]	24.3762	3.82211	2.67303	up	0.000149739	GO:0003700(DNA binding transcription factor activity);GO:0005515(protein binding);GO:0005634(nucleus);GO:0006351(transcription, DNA-templated);GO:0006355(regulation of transcription, DNA-templated);GO:0009414(response to water deprivation);GO:0009737(response to abscisic acid);GO:0009738(abscisic acid-activated signaling pathway);GO:0043565(sequence-specific DNA binding);GO:0045893(positive regul…	-	Y
tae-MIR9655-p5	TCGGCTACTTCCTTTCCCTTGC	down	-0.84	0.02	576.27	321.33	rna-TRITD_7Av1G017230	histone H1-like isoform X2 [Aegilops tauschii subsp. tauschii]	13.8915	2.89283	2.26365	up	0.00120493	GO:0000786(nucleosome);GO:0003677(DNA binding);GO:0005634(nucleus);GO:0006334(nucleosome assembly);GO:0009414(response to water deprivation);GO:0031492(nucleosomal DNA binding)	-	Y
tae-MIR9655-p5	TCGGCTACTTCCTTTCCCTTGC	down	-0.84	0.02	576.27	321.33	rna-TRITD_7Av1G017300	Histone superfamily protein [Arabidopsis thaliana]	98.4754	8.11697	3.60075	up	8.04473e-07	GO:0005515(protein binding)	-	Y
tae-MIR9655-p5	TCGGCTACTTCCTTTCCCTTGC	down	-0.84	0.02	576.27	321.33	rna-TRITD_7Bv1G016030	acyl-coenzyme A oxidase 2, peroxisomal-like [Aegilops tauschii subsp. tauschii]	1.67981	0.643954	1.38327	up	0.0463818	GO:0000062(fatty-acyl-CoA binding);GO:0003995(acyl-CoA dehydrogenase activity);GO:0005777(peroxisome);GO:0009055(electron transfer activity);GO:0033539(fatty acid beta-oxidation using acyl-CoA dehydrogenase);GO:0050660(flavin adenine dinucleotide binding);GO:0052890(oxidoreductase activity, acting on the CH-CH group of donors, with a flavin as acceptor);GO:0055088(lipid homeostasis)	ko00071(Fatty acid degradation);ko00592(alpha-Linolenic acid metabolism);ko01040(Biosynthesis of unsaturated fatty acids);ko04146(Peroxisome)	Y
tae-miR9658-3p	ATCGTTCTGGGTGAATAGGCC	down	-0.79	0.01	1616.15	937.45	rna-TRITD_1Av1G107460	uncharacterized protein LOC109746693 [Aegilops tauschii subsp. tauschii]	47.7822	11.9029	2.00516	up	0.00344717	GO:0005576(extracellular region);GO:0006952(defense response)	-	Y
tae-miR9658-3p	ATCGTTCTGGGTGAATAGGCC	down	-0.79	0.01	1616.15	937.45	rna-TRITD_1Bv1G107230	uncharacterized protein LOC109746693 [Aegilops tauschii subsp. tauschii]	76.3538	16.3739	2.2213	up	0.00126649	GO:0005576(extracellular region);GO:0006952(defense response)	-	Y
tae-miR9658-3p	ATCGTTCTGGGTGAATAGGCC	down	-0.79	0.01	1616.15	937.45	rna-TRITD_3Av1G287530-2	probable protein phosphatase 2C 38 [Aegilops tauschii subsp. tauschii]	4.10543	1.55105	1.40429	up	0.0416579	GO:0004722(protein serine/threonine phosphatase activity);GO:0005515(protein binding);GO:0005886(plasma membrane);GO:0006470(protein dephosphorylation);GO:0046872(metal ion binding);GO:1900425(negative regulation of defense response to bacterium)	-	Y
tae-miR9658-3p	ATCGTTCTGGGTGAATAGGCC	down	-0.79	0.01	1616.15	937.45	rna-TRITD_4Av1G201430-2	globulin-3A [Triticum aestivum]	367.094	108.624	1.7568	up	0.00965522	GO:0050832(defense response to fungus)	-	Y
tae-miR9658-3p	ATCGTTCTGGGTGAATAGGCC	down	-0.79	0.01	1616.15	937.45	rna-TRITD_4Av1G201440	globulin-3A [Triticum aestivum]	399.626	134.107	1.57527	up	0.0198012	GO:0050832(defense response to fungus)	-	Y
tae-miR9659-3p	TCCAATGGTTGTTCACGGCATC	down	-1.66	0.01	686.46	216.85	rna-TRITD_3Av1G213570	thiol protease SEN102-like [Aegilops tauschii subsp. tauschii]	282.155	70.5095	2.0006	up	0.0034189	GO:0004197(cysteine-type endopeptidase activity);GO:0005615(extracellular space);GO:0005764(lysosome);GO:0051603(proteolysis involved in cellular protein catabolic process)	-	Y
tae-miR9659-3p	TCCAATGGTTGTTCACGGCATC	down	-1.66	0.01	686.46	216.85	rna-TRITD_5Av1G227140-2	DNA-Binding protein [Triticum aestivum]	4.61795	1.67496	1.46312	up	0.0337058	-	-	Y
tae-MIR9662b-p5_1ss9CG	GCGGCTCTGTGGTGTTCAAGC	down	-1.07	0	1947.19	926.73	rna-TRITD_4Av1G033110	26.4kDa heat-shock protein [Triticum dicoccoides]	601.939	3.76015	7.32268	up	2.10826e-17	GO:0009408(response to heat)	ko04141(Protein processing in endoplasmic reticulum)	Y
tae-MIR9662b-p5_1ss9CG	GCGGCTCTGTGGTGTTCAAGC	down	-1.07	0	1947.19	926.73	rna-TRITD_5Av1G192290	11S globulin seed storage protein 2-like [Aegilops tauschii subsp. tauschii]	6.25076	1.1284	2.46976	up	0.000495649	-	-	Y
tae-MIR9665-p5_1ss24TC	GTTTGACTTTGCACTGCTAGCGGC	up	0.83	0	340.63	606.38	rna-TRITD_3Bv1G046220	unnamed protein product [Triticum aestivum]	6.82355	20.387	-1.57906	down	0.0173588	GO:0003700(DNA binding transcription factor activity);GO:0005515(protein binding);GO:0005634(nucleus);GO:0006355(regulation of transcription, DNA-templated)	-	Y
tae-MIR9665-p5_1ss24TC	GTTTGACTTTGCACTGCTAGCGGC	up	0.83	0	340.63	606.38	rna-TRITD_7Av1G247530	glycine-rich domain-containing protein 2-like isoform X1 [Aegilops tauschii subsp. tauschii]	0.525365	3.7461	-2.834	down	6.08478e-05	GO:0005737(cytoplasm);GO:0009734(auxin-activated signaling pathway);GO:0010928(regulation of auxin mediated signaling pathway);GO:0071470(cellular response to osmotic stress);GO:2000028(regulation of photoperiodism, flowering)	-	Y
tae-MIR9672a-p5	TGCTTAATGACAGTCGTGGTG	up	0.76	0	665.96	1126.79	rna-TRITD_4Av1G223940-27	Elongation factor 2 [Triticum urartu]	0.590564	4.62494	-2.96927	down	2.87656e-05	GO:0003924(GTPase activity);GO:0005622(intracellular);GO:0006412(translation)	-	Y
tae-MIR9672b-p3_1ss3GA	TAAGATACCACGACTGTCATT	up	0.46	0.01	2632.49	3632.55	rna-TRITD_1Av1G184880	uncharacterized protein At1g05835-like [Aegilops tauschii subsp. tauschii]	57.5971	193.62	-1.74916	down	0.00869646	-	-	Y
tae-MIR9672b-p3_1ss3GA	TAAGATACCACGACTGTCATT	up	0.46	0.01	2632.49	3632.55	rna-TRITD_1Bv1G173190	uncharacterized protein At1g05835-like [Aegilops tauschii subsp. tauschii]	106.51	322.367	-1.59771	down	0.0158898	-	-	Y
tae-MIR9672b-p3_1ss3GA	TAAGATACCACGACTGTCATT	up	0.46	0.01	2632.49	3632.55	rna-TRITD_3Av1G265570-2	glucan endo-1,3-beta-glucosidase GIV-like [Aegilops tauschii subsp. tauschii]	30.1101	99.5119	-1.72462	down	0.00958166	GO:0004553(hydrolase activity, hydrolyzing O-glycosyl compounds);GO:0030247(polysaccharide binding);GO:0046658(anchored component of plasma membrane)	ko00500(Starch and sucrose metabolism)	Y
tae-MIR9672b-p3_1ss3GA	TAAGATACCACGACTGTCATT	up	0.46	0.01	2632.49	3632.55	rna-TRITD_3Bv1G259900-2	unnamed protein product [Triticum aestivum]	30.8929	115.983	-1.90857	down	0.00440573	GO:0004553(hydrolase activity, hydrolyzing O-glycosyl compounds);GO:0030247(polysaccharide binding);GO:0046658(anchored component of plasma membrane)	ko00500(Starch and sucrose metabolism)	Y
tae-miR9776_L-1R+1_1ss18AG	TGGACGAGGATGTGCAGCTGC	up	0.79	0	213.74	368.67	rna-TRITD_2Av1G181270	NDR1/HIN1-like protein 12 [Aegilops tauschii subsp. tauschii]	17.8031	45.5656	-1.35582	down	0.0395057	GO:0006952(defense response);GO:0009506(plasmodesma);GO:0046658(anchored component of plasma membrane)	-	Y
tae-miR9776_L-1R+1_1ss18AG	TGGACGAGGATGTGCAGCTGC	up	0.79	0	213.74	368.67	rna-TRITD_4Av1G229300	alcohol dehydrogenase-like 2 [Aegilops tauschii subsp. tauschii]	0.868822	2.48454	-1.51584	down	0.0268283	GO:0004022(alcohol dehydrogenase (NAD) activity);GO:0005737(cytoplasm);GO:0005829(cytosol);GO:0008270(zinc ion binding);GO:0055114(oxidation-reduction process)	ko00010(Glycolysis / Gluconeogenesis);ko00071(Fatty acid degradation);ko00350(Tyrosine metabolism)	Y
tae-miR9776_L-1R+1_1ss18AG	TGGACGAGGATGTGCAGCTGC	up	0.79	0	213.74	368.67	rna-TRITD_5Bv1G248590-2	aspartyl protease 25-like [Aegilops tauschii subsp. tauschii]	0.888311	35.2606	-5.31085	down	1.79595e-11	GO:0004190(aspartic-type endopeptidase activity);GO:0006508(proteolysis);GO:0030163(protein catabolic process)	-	Y
tae-miR9776_L-1R+1_1ss18AG	TGGACGAGGATGTGCAGCTGC	up	0.79	0	213.74	368.67	rna-TRITD_7Av1G005870	hypothetical protein TRIUR3_06385 [Triticum urartu]	51.4274	153.426	-1.57694	down	0.0172723	-	-	Y

## Sheet: L6 - WH vs CG
Table S11 continued. Durum wheat miRNA-mRNA pairs showing significant antagonistic regulatory patterns under each stress treatment compared with the control.
miRNA name	miRNA sequence	miRNA regulation	Log2 [foldchange (WH vs CG)]	pvalue(t_test)	SG5_CG(mean)	SG5_WH(mean)	Target accession	Target annotation	FPKM.SG5_WH(mean)	FPKM.SG5_CG(mean)	Log2 [foldchange (WH vs CG)]	Target regulation	pvalue	GO terms	KEGG pathways	Negative correlation miRNA-mRNA
ata-miR166a-3p_L+1R-1	TTCGGACCAGGCTTCATTCCC	up	0.59	0.01	2299.86	3454.93	rna-TRITD_1Bv1G177110	embryo-sac basal-endosperm layer embryo-surrounding-region precursor [Zea mays]	11.6231	72.8098	-2.64714	down	0.000329922	GO:0005576(extracellular region);GO:0005739(mitochondrion);GO:0008150(biological_process)	-	Y
ata-miR166c-3p	TCGGACCAGGCTTCATTCCTT	up	0.75	0.02	186.21	313.45	rna-TRITD_5Av1G227930-8	basic blue protein-like [Aegilops tauschii subsp. tauschii]	49.8584	182.415	-1.87132	down	0.0112803	GO:0046658(anchored component of plasma membrane)	-	Y
ata-miR166c-3p	TCGGACCAGGCTTCATTCCTT	up	0.75	0.02	186.21	313.45	rna-TRITD_6Bv1G110790-3	uncharacterized protein LOC109745299 isoform X1 [Aegilops tauschii subsp. tauschii]	1.52868	6.16335	-2.01143	down	0.00691258	-	-	Y
ata-miR167b-3p	AGGTCATGCTGGAGTTTCATC	up	0.5	0.03	242.25	343.41	rna-TRITD_2Av1G106920	NADH dehydrogenase [ubiquinone] flavoprotein 1, mitochondrial [Aegilops tauschii subsp. tauschii]	22.2586	122.456	-2.45983	down	0.000819168	GO:0003954(NADH dehydrogenase activity);GO:0009060(aerobic respiration);GO:0010181(FMN binding);GO:0051287(NAD binding);GO:0051539(4 iron, 4 sulfur cluster binding)	ko00190(Oxidative phosphorylation)	Y
ata-miR167b-3p	AGGTCATGCTGGAGTTTCATC	up	0.5	0.03	242.25	343.41	rna-TRITD_5Bv1G044340	DNA replication licensing factor MCM7 [Aegilops tauschii subsp. tauschii]	10.2304	29.3417	-1.52009	down	0.0422933	GO:0000347(THO complex);GO:0003677(DNA binding);GO:0003678(DNA helicase activity);GO:0005515(protein binding);GO:0005524(ATP binding);GO:0005634(nucleus);GO:0005737(cytoplasm);GO:0005829(cytosol);GO:0006268(DNA unwinding involved in DNA replication);GO:0006270(DNA replication initiation);GO:0006351(transcription, DNA-templated);GO:0006355(regulation of transcription, DNA-templated);GO:0007049(cel…	ko03030(DNA replication)	Y
ata-miR167b-3p	AGGTCATGCTGGAGTTTCATC	up	0.5	0.03	242.25	343.41	rna-TRITD_6Bv1G208050	DNA replication licensing factor mcm5-A [Triticum urartu]	4.38336	15.4002	-1.81284	down	0.0145007	GO:0000347(THO complex);GO:0003677(DNA binding);GO:0003678(DNA helicase activity);GO:0003682(chromatin binding);GO:0003688(DNA replication origin binding);GO:0005515(protein binding);GO:0005524(ATP binding);GO:0005634(nucleus);GO:0005737(cytoplasm);GO:0006268(DNA unwinding involved in DNA replication);GO:0006270(DNA replication initiation);GO:0007049(cell cycle);GO:0008094(DNA-dependent ATPase ac…	ko03030(DNA replication)	Y
ata-miR5168-3p	TCGGACCAGGCTTCAATCCCT	up	0.49	0.01	1550.75	2172.31	rna-TRITD_5Av1G255970-2	homeobox-leucine zipper protein HOX10 [Aegilops tauschii subsp. tauschii]	0.527109	1.5702	-1.57478	down	0.0408085	GO:0003677(DNA binding);GO:0003700(DNA binding transcription factor activity);GO:0005634(nucleus);GO:0006351(transcription, DNA-templated);GO:0006355(regulation of transcription, DNA-templated);GO:0008289(lipid binding);GO:0009855(determination of bilateral symmetry);GO:0009944(polarity specification of adaxial/abaxial axis);GO:0009956(radial pattern formation);GO:0010014(meristem initiation);GO:…	-	Y
ata-MIR9674b-p5	GTAGGATGGCCGGTGCTATGG	down	-0.85	0.05	141.48	78.58	rna-TRITD_2Av1G192860-2	predicted protein [Hordeum vulgare subsp. vulgare]	38.402	6.00824	2.67617	up	5.15524e-05	GO:0005829(cytosol);GO:0009507(chloroplast);GO:0009651(response to salt stress);GO:0016491(oxidoreductase activity);GO:0055114(oxidation-reduction process);GO:0047036(codeinone reductase (NADPH) activity)	-	Y
ata-MIR9674b-p5	GTAGGATGGCCGGTGCTATGG	down	-0.85	0.05	141.48	78.58	rna-TRITD_2Av1G242940	predicted protein [Hordeum vulgare subsp. vulgare]	6.62498	2.85642	1.21371	up	0.0400051	GO:0005739(mitochondrion);GO:0006486(protein glycosylation);GO:0009058(biosynthetic process);GO:0016021(integral component of membrane);GO:0016051(carbohydrate biosynthetic process);GO:0016740(transferase activity);GO:0016757(transferase activity, transferring glycosyl groups);GO:0016758(transferase activity, transferring hexosyl groups);GO:0046872(metal ion binding)	ko00500(Starch and sucrose metabolism)	Y
ata-MIR9674b-p5	GTAGGATGGCCGGTGCTATGG	down	-0.85	0.05	141.48	78.58	rna-TRITD_2Bv1G157230	23.2 kDa heat shock protein-like [Aegilops tauschii subsp. tauschii]	525.559	2.05086	8.00148	up	6.57066e-20	GO:0009408(response to heat)	ko04141(Protein processing in endoplasmic reticulum)	Y
ata-MIR9674b-p5	GTAGGATGGCCGGTGCTATGG	down	-0.85	0.05	141.48	78.58	rna-TRITD_3Av1G239120	uncharacterized protein LOC109740791 [Aegilops tauschii subsp. tauschii]	850.59	299.285	1.50695	up	0.0125483	-	-	Y
ata-MIR9674b-p5	GTAGGATGGCCGGTGCTATGG	down	-0.85	0.05	141.48	78.58	rna-TRITD_4Av1G042650-2	serine/threonine protein phosphatase 2C 30 [Triticum aestivum]	9.23413	0.984468	3.22956	up	3.18066e-06	GO:0004722(protein serine/threonine phosphatase activity);GO:0005267(potassium channel activity);GO:0005886(plasma membrane);GO:0006470(protein dephosphorylation);GO:0009788(negative regulation of abscisic acid-activated signaling pathway);GO:0009939(positive regulation of gibberellic acid mediated signaling pathway);GO:0010030(positive regulation of seed germination);GO:0046872(metal ion binding…	ko04016(MAPK signaling pathway - plant);ko04075(Plant hormone signal transduction)	Y
ata-MIR9674b-p5	GTAGGATGGCCGGTGCTATGG	down	-0.85	0.05	141.48	78.58	rna-TRITD_4Bv1G021400-3	dehydrin DHN4-like [Aegilops tauschii subsp. tauschii]	36.329	5.40491	2.74878	up	3.42862e-05	GO:0005829(cytosol);GO:0009414(response to water deprivation);GO:0009631(cold acclimation);GO:0009737(response to abscisic acid)	-	Y
ata-MIR9674b-p5	GTAGGATGGCCGGTGCTATGG	down	-0.85	0.05	141.48	78.58	rna-TRITD_6Av1G207500	dehydrin DHN4-like [Aegilops tauschii subsp. tauschii]	25.2031	7.15747	1.81608	up	0.00363352	GO:0005829(cytosol);GO:0009414(response to water deprivation);GO:0009631(cold acclimation);GO:0009737(response to abscisic acid)	-	Y
bdi-MIR169a-p3	GATCGGCGAGTTGTTCTTGGC	down	-0.89	0.02	62.53	33.84	rna-TRITD_1Bv1G016860	Xylanase inhibitor protein 1 [Triticum urartu]	24.643	2.631	3.22749	up	2.96035e-06	GO:0004568(chitinase activity);GO:0005576(extracellular region);GO:0006032(chitin catabolic process);GO:0008061(chitin binding)	ko00520(Amino sugar and nucleotide sugar metabolism)	Y
bdi-MIR169a-p3	GATCGGCGAGTTGTTCTTGGC	down	-0.89	0.02	62.53	33.84	rna-TRITD_1Bv1G138120-16	UDP-D-glucuronate decarboxylase, partial [Hordeum vulgare]	13.4683	1.9533	2.78559	up	3.76098e-05	GO:0000139(Golgi membrane);GO:0003824(catalytic activity);GO:0005768(endosome);GO:0005794(Golgi apparatus);GO:0005802(trans-Golgi network);GO:0005829(cytosol);GO:0005886(plasma membrane);GO:0008460(dTDP-glucose 4,6-dehydratase activity);GO:0009225(nucleotide-sugar metabolic process);GO:0016020(membrane);GO:0016021(integral component of membrane);GO:0019305(dTDP-rhamnose biosynthetic process);GO:0…	ko00520(Amino sugar and nucleotide sugar metabolism)	Y
bdi-MIR169a-p3	GATCGGCGAGTTGTTCTTGGC	down	-0.89	0.02	62.53	33.84	rna-TRITD_2Av1G012260-2	xylanase inhibitor protein 1 [Setaria italica]	5.82962	1.06476	2.45287	up	0.000231927	GO:0004568(chitinase activity);GO:0005576(extracellular region);GO:0006032(chitin catabolic process);GO:0008061(chitin binding)	ko00520(Amino sugar and nucleotide sugar metabolism)	Y
bdi-MIR169a-p3	GATCGGCGAGTTGTTCTTGGC	down	-0.89	0.02	62.53	33.84	rna-TRITD_2Av1G193860-2	hypothetical protein TRIUR3_18331 [Triticum urartu]	49.0102	21.4835	1.18985	up	0.0417817	-	-	Y
bdi-MIR169a-p3	GATCGGCGAGTTGTTCTTGGC	down	-0.89	0.02	62.53	33.84	rna-TRITD_2Av1G230980	histone H1-II-like [Aegilops tauschii subsp. tauschii]	6.93797	3.1205	1.15274	up	0.0492367	-	-	Y
bdi-MIR169a-p3	GATCGGCGAGTTGTTCTTGGC	down	-0.89	0.02	62.53	33.84	rna-TRITD_2Av1G283480-4	triticain beta [Triticum aestivum]	9.02479	0.917572	3.298	up	1.98687e-06	GO:0004197(cysteine-type endopeptidase activity);GO:0005615(extracellular space);GO:0005764(lysosome);GO:0051603(proteolysis involved in cellular protein catabolic process)	ko00230(Purine metabolism);ko00730(Thiamine metabolism)	Y
bdi-MIR169a-p3	GATCGGCGAGTTGTTCTTGGC	down	-0.89	0.02	62.53	33.84	rna-TRITD_2Bv1G010840	heat shock protein 90 [Triticum aestivum]	292.559	33.7796	3.11451	up	4.14971e-06	GO:0005515(protein binding)	ko04141(Protein processing in endoplasmic reticulum);ko04626(Plant-pathogen interaction)	Y
bdi-MIR169a-p3	GATCGGCGAGTTGTTCTTGGC	down	-0.89	0.02	62.53	33.84	rna-TRITD_2Bv1G051060	beta-glucosidase 4, partial [Triticum aestivum]	116.959	18.1848	2.6852	up	4.61763e-05	GO:0008422(beta-glucosidase activity);GO:1901657(glycosyl compound metabolic process)	ko00500(Starch and sucrose metabolism);ko00460(Cyanoamino acid metabolism);ko00940(Phenylpropanoid biosynthesis)	Y
bdi-MIR169a-p3	GATCGGCGAGTTGTTCTTGGC	down	-0.89	0.02	62.53	33.84	rna-TRITD_3Av1G206030-18	tubulin beta-2 chain [Aegilops tauschii subsp. tauschii]	6.33158	2.1473	1.56004	up	0.0115557	GO:0005198(structural molecule activity);GO:0005618(cell wall);GO:0005730(nucleolus);GO:0005737(cytoplasm);GO:0005794(Golgi apparatus);GO:0005886(plasma membrane);GO:0007017(microtubule-based process);GO:0009506(plasmodesma);GO:0009651(response to salt stress);GO:0045298(tubulin complex);GO:0046686(response to cadmium ion);GO:0003924(GTPase activity);GO:0005200(structural constituent of cytoskele…	ko04145(Phagosome)	Y
bdi-MIR169a-p3	GATCGGCGAGTTGTTCTTGGC	down	-0.89	0.02	62.53	33.84	rna-TRITD_3Bv1G032400-4	unnamed protein product [Triticum aestivum]	391.647	25.4861	3.94177	up	2.88396e-08	GO:0005575(cellular_component);GO:0015066(alpha-amylase inhibitor activity)	-	Y
bdi-MIR169a-p3	GATCGGCGAGTTGTTCTTGGC	down	-0.89	0.02	62.53	33.84	rna-TRITD_3Bv1G063680	peptide-N4-(N-acetyl-beta-glucosaminyl)asparagine amidase A-like [Aegilops tauschii subsp. tauschii]	48.5905	21.5624	1.17216	up	0.0439901	GO:0004853(uroporphyrinogen decarboxylase activity);GO:0005829(cytosol);GO:0006783(heme biosynthetic process)	ko00860(Porphyrin and chlorophyll metabolism)	Y
bdi-MIR169a-p3	GATCGGCGAGTTGTTCTTGGC	down	-0.89	0.02	62.53	33.84	rna-TRITD_3Bv1G189030	unnamed protein product [Triticum aestivum]	5.95845	1.6488	1.85352	up	0.00336934	GO:0008889(glycerophosphodiester phosphodiesterase activity);GO:0030643(cellular phosphate ion homeostasis);GO:0046475(glycerophospholipid catabolic process)	ko00564(Glycerophospholipid metabolism)	Y
bdi-MIR169a-p3	GATCGGCGAGTTGTTCTTGGC	down	-0.89	0.02	62.53	33.84	rna-TRITD_3Bv1G202470-3	heat shock cognate 70 kDa protein [Aegilops tauschii subsp. tauschii]	44.6704	15.0189	1.57254	up	0.00966117	GO:0005524(ATP binding);GO:0005618(cell wall);GO:0005634(nucleus);GO:0005739(mitochondrion);GO:0005774(vacuolar membrane);GO:0005794(Golgi apparatus);GO:0005829(cytosol);GO:0005886(plasma membrane);GO:0006351(transcription, DNA-templated);GO:0006355(regulation of transcription, DNA-templated);GO:0006457(protein folding);GO:0006986(response to unfolded protein);GO:0009266(response to temperature s…	ko03040(Spliceosome);ko04141(Protein processing in endoplasmic reticulum);ko04144(Endocytosis)	Y
bdi-MIR169a-p3	GATCGGCGAGTTGTTCTTGGC	down	-0.89	0.02	62.53	33.84	rna-TRITD_4Av1G033200	26.5kDa heat-shock protein [Triticum turgidum subsp. durum]	262.969	3.86693	6.08756	up	2.65295e-14	GO:0009408(response to heat)	ko04141(Protein processing in endoplasmic reticulum)	Y
bdi-MIR169a-p3	GATCGGCGAGTTGTTCTTGGC	down	-0.89	0.02	62.53	33.84	rna-TRITD_5Av1G214960	putative glutathione S-transferase GSTU1 [Triticum urartu]	182.59	47.6815	1.93711	up	0.00197853	GO:0004364(glutathione transferase activity);GO:0005737(cytoplasm);GO:0006749(glutathione metabolic process);GO:0009407(toxin catabolic process)	ko00480(Glutathione metabolism)	Y
bdi-MIR169a-p3	GATCGGCGAGTTGTTCTTGGC	down	-0.89	0.02	62.53	33.84	rna-TRITD_5Bv1G106050-6	holotricin-3-like [Aegilops tauschii subsp. tauschii]	4.50753	1.68439	1.42012	up	0.021514	GO:0005737(cytoplasm);GO:0030001(metal ion transport);GO:0046914(transition metal ion binding);GO:0046916(cellular transition metal ion homeostasis)	-	Y
bdi-MIR169a-p3	GATCGGCGAGTTGTTCTTGGC	down	-0.89	0.02	62.53	33.84	rna-TRITD_7Av1G266480-3	probable plastidic glucose transporter 3 isoform X1 [Aegilops tauschii subsp. tauschii]	3.40803	0.999188	1.77011	up	0.00510916	GO:0005351(carbohydrate:proton symporter activity);GO:0008643(carbohydrate transport);GO:0015144(carbohydrate transmembrane transporter activity);GO:0016020(membrane);GO:0016021(integral component of membrane);GO:0022857(transmembrane transporter activity);GO:0031969(chloroplast membrane);GO:0055085(transmembrane transport);GO:0005768(endosome);GO:0005794(Golgi apparatus);GO:0005802(trans-Golgi n…	-	Y
bdi-MIR169a-p3	GATCGGCGAGTTGTTCTTGGC	down	-0.89	0.02	62.53	33.84	rna-TRITD_7Bv1G210650-3	protein transport protein Sec61 subunit gamma [Brachypodium distachyon]	156.439	9.28314	4.07484	up	1.63712e-08	GO:0005622(intracellular);GO:0005623(cell);GO:0006605(protein targeting);GO:0006886(intracellular protein transport)	ko03060(Protein export);ko04141(Protein processing in endoplasmic reticulum);ko04145(Phagosome)	Y
bdi-miR827-5p_1ss6TC	TTTTGCTGGTTGTCATCTAACC	up	1.57	0.05	17.13	50.9	rna-TRITD_5Av1G111780	type 1 non-specific lipid transfer protein precursor [Triticum aestivum]	16.3494	49.5243	-1.5989	down	0.0328578	GO:0009611(response to wounding);GO:0009723(response to ethylene);GO:0009751(response to salicylic acid);GO:0042542(response to hydrogen peroxide)	-	Y
gma-miR6300	GTCGTTGTAGTATAGTGG	up	0.53	0.04	72.65	105.1	rna-TRITD_2Av1G176620-2	potassium transporter 1-like [Aegilops tauschii subsp. tauschii]	3.08021	9.38993	-1.60809	down	0.0314473	GO:0015079(potassium ion transmembrane transporter activity);GO:0016020(membrane)	-	Y
gma-miR6300	GTCGTTGTAGTATAGTGG	up	0.53	0.04	72.65	105.1	rna-TRITD_2Bv1G224070	aminomethyltransferase, mitochondrial [Aegilops tauschii subsp. tauschii]	4.18285	12.1978	-1.54406	down	0.0398524	GO:0005960(glycine cleavage complex)	ko00630(Glyoxylate and dicarboxylate metabolism);ko00260(Glycine, serine and threonine metabolism);ko00670(One carbon pool by folate)	Y
gma-miR6300	GTCGTTGTAGTATAGTGG	up	0.53	0.04	72.65	105.1	rna-TRITD_3Bv1G181830-2	unnamed protein product [Triticum aestivum]	0.501357	2.45613	-2.29248	down	0.00231812	GO:0005794(Golgi apparatus);GO:0007030(Golgi organization)	-	Y
gma-miR6300	GTCGTTGTAGTATAGTGG	up	0.53	0.04	72.65	105.1	rna-TRITD_4Av1G081560-6	glycine-rich protein 2-like [Aegilops tauschii subsp. tauschii]	25.8846	89.6672	-1.79248	down	0.0153955	GO:0004477(methenyltetrahydrofolate cyclohydrolase activity);GO:0004488(methylenetetrahydrofolate dehydrogenase (NADP+) activity);GO:0005829(cytosol);GO:0006730(one-carbon metabolic process)	-	Y
gma-miR6300	GTCGTTGTAGTATAGTGG	up	0.53	0.04	72.65	105.1	rna-TRITD_4Bv1G128900-2	serine/threonine-protein kinase ATG1c-like isoform X2 [Aegilops tauschii subsp. tauschii]	0.911738	3.74861	-2.03966	down	0.00628886	GO:0000045(autophagosome assembly);GO:0005737(cytoplasm);GO:0016301(kinase activity);GO:0016310(phosphorylation)	ko04136(Autophagy - other eukaryotes)	Y
gma-miR6300	GTCGTTGTAGTATAGTGG	up	0.53	0.04	72.65	105.1	rna-TRITD_5Av1G005750-11	enolase [Triticum aestivum]	56.7728	190.052	-1.74312	down	0.0185303	GO:0000015(phosphopyruvate hydratase complex);GO:0000287(magnesium ion binding);GO:0003677(DNA binding);GO:0004634(phosphopyruvate hydratase activity);GO:0005507(copper ion binding);GO:0005634(nucleus);GO:0005737(cytoplasm);GO:0005739(mitochondrion);GO:0005740(mitochondrial envelope);GO:0005741(mitochondrial outer membrane);GO:0005829(cytosol);GO:0005886(plasma membrane);GO:0006096(glycolytic pro…	ko00010(Glycolysis / Gluconeogenesis);ko03018(RNA degradation)	Y
gma-miR6300	GTCGTTGTAGTATAGTGG	up	0.53	0.04	72.65	105.1	rna-TRITD_5Av1G009800-21	5-methyltetrahydropteroyltriglutamate--homocysteine methyltransferase 1-like [Aegilops tauschii subsp. tauschii]	0.997933	61.4393	-5.94408	down	8.48594e-13	GO:0003871(5-methyltetrahydropteroyltriglutamate-homocysteine S-methyltransferase activity);GO:0005576(extracellular region);GO:0005829(cytosol);GO:0008705(methionine synthase activity);GO:0050667(homocysteine metabolic process)	ko00270(Cysteine and methionine metabolism);ko00450(Selenocompound metabolism)	Y
gma-miR6300	GTCGTTGTAGTATAGTGG	up	0.53	0.04	72.65	105.1	rna-TRITD_5Av1G009800-26	5-methyltetrahydropteroyltriglutamate--homocysteine methyltransferase 1-like [Aegilops tauschii subsp. tauschii]	5.78024	18.6514	-1.69008	down	0.0230473	GO:0003871(5-methyltetrahydropteroyltriglutamate-homocysteine S-methyltransferase activity);GO:0005576(extracellular region);GO:0005829(cytosol);GO:0008705(methionine synthase activity);GO:0050667(homocysteine metabolic process)	ko00270(Cysteine and methionine metabolism);ko00450(Selenocompound metabolism)	Y
gma-miR6300	GTCGTTGTAGTATAGTGG	up	0.53	0.04	72.65	105.1	rna-TRITD_5Av1G109380	beta-galactosidase 15 isoform X1 [Aegilops tauschii subsp. tauschii]	0.44895	1.65454	-1.88181	down	0.0132956	GO:0004565(beta-galactosidase activity);GO:0005618(cell wall);GO:0005773(vacuole)	ko00052(Galactose metabolism);ko00600(Sphingolipid metabolism);ko00531(Glycosaminoglycan degradation);ko00604(Glycosphingolipid biosynthesis - ganglio series);ko00511(Other glycan degradation)	Y
gma-miR6300	GTCGTTGTAGTATAGTGG	up	0.53	0.04	72.65	105.1	rna-TRITD_5Av1G125910	acetyl-CoA acetyltransferase, cytosolic 1-like [Aegilops tauschii subsp. tauschii]	4.30814	17.9503	-2.05887	down	0.0054048	GO:0003985(acetyl-CoA C-acetyltransferase activity);GO:0005737(cytoplasm);GO:0005739(mitochondrion);GO:0005777(peroxisome);GO:0005829(cytosol);GO:0005886(plasma membrane);GO:0006635(fatty acid beta-oxidation);GO:0008299(isoprenoid biosynthetic process);GO:0009793(embryo development ending in seed dormancy);GO:0009846(pollen germination);GO:0009860(pollen tube growth);GO:0016125(sterol metabolic p…	ko00620(Pyruvate metabolism);ko00630(Glyoxylate and dicarboxylate metabolism);ko00640(Propanoate metabolism);ko00650(Butanoate metabolism);ko00071(Fatty acid degradation);ko00072(Synthesis and degradation of ketone bodies);ko00280(Valine, leucine and isoleucine degradation);ko00310(Lysine degradation);ko00380(Tryptophan metabolism);ko00900(Terpenoid backbone biosynthesis)	Y
gma-miR6300	GTCGTTGTAGTATAGTGG	up	0.53	0.04	72.65	105.1	rna-TRITD_5Av1G247410	Hydroxymethylglutaryl-CoA synthase [Triticum urartu]	8.82653	25.0411	-1.50438	down	0.0449955	GO:0003985(acetyl-CoA C-acetyltransferase activity);GO:0004421(hydroxymethylglutaryl-CoA synthase activity);GO:0005739(mitochondrion);GO:0005829(cytosol);GO:0009506(plasmodesma);GO:0016126(sterol biosynthetic process);GO:0019287(isopentenyl diphosphate biosynthetic process, mevalonate pathway)	ko00650(Butanoate metabolism);ko00072(Synthesis and degradation of ketone bodies);ko00280(Valine, leucine and isoleucine degradation);ko00900(Terpenoid backbone biosynthesis)	Y
gma-miR6300	GTCGTTGTAGTATAGTGG	up	0.53	0.04	72.65	105.1	rna-TRITD_5Bv1G007980-13	hypothetical protein BRARA_B00738 [Brassica rapa]	1.34319	14.1574	-3.39783	down	7.26744e-06	GO:0003871(5-methyltetrahydropteroyltriglutamate-homocysteine S-methyltransferase activity);GO:0005576(extracellular region);GO:0005829(cytosol);GO:0008705(methionine synthase activity);GO:0050667(homocysteine metabolic process)	ko00270(Cysteine and methionine metabolism);ko00450(Selenocompound metabolism)	Y
gma-miR6300	GTCGTTGTAGTATAGTGG	up	0.53	0.04	72.65	105.1	rna-TRITD_5Bv1G101570	ribulose bisphosphate carboxylase small chain clone 512 [Aegilops tauschii subsp. tauschii]	7.39899	26.5562	-1.84365	down	0.0132689	GO:0009536(plastid)	ko00630(Glyoxylate and dicarboxylate metabolism);ko00710(Carbon fixation in photosynthetic organisms)	Y
gma-miR6300	GTCGTTGTAGTATAGTGG	up	0.53	0.04	72.65	105.1	rna-TRITD_5Bv1G137780-2	uncharacterized protein LOC109763235 [Aegilops tauschii subsp. tauschii]	0.723543	2.46218	-1.76679	down	0.0199664	GO:0003674(molecular_function);GO:0005634(nucleus);GO:0005886(plasma membrane);GO:0008150(biological_process)	-	Y
gma-miR6300	GTCGTTGTAGTATAGTGG	up	0.53	0.04	72.65	105.1	rna-TRITD_5Bv1G248590-2	aspartyl protease 25-like [Aegilops tauschii subsp. tauschii]	9.61871	35.2606	-1.87414	down	0.0112372	GO:0004190(aspartic-type endopeptidase activity);GO:0006508(proteolysis);GO:0030163(protein catabolic process)	-	Y
gma-miR6300	GTCGTTGTAGTATAGTGG	up	0.53	0.04	72.65	105.1	rna-TRITD_7Bv1G015430-3	type I inorganic proton-pumping pyrophosphatase 1-B [Triticum aestivum]	3.35985	23.7826	-2.82344	down	0.000136709	GO:0000325(plant-type vacuole);GO:0004427(inorganic diphosphatase activity);GO:0005739(mitochondrion);GO:0005773(vacuole);GO:0005774(vacuolar membrane);GO:0005794(Golgi apparatus);GO:0005829(cytosol);GO:0005886(plasma membrane);GO:0009414(response to water deprivation);GO:0009507(chloroplast);GO:0009651(response to salt stress);GO:0009678(hydrogen-translocating pyrophosphatase activity);GO:000970…	ko00190(Oxidative phosphorylation)	Y
gma-miR6300	GTCGTTGTAGTATAGTGG	up	0.53	0.04	72.65	105.1	rna-TRITD_7Bv1G116130-2	Transcription factor MYB1R1 [Triticum urartu]	1.08236	5.25976	-2.28082	down	0.00254168	GO:0009723(response to ethylene)	-	Y
gma-miR6300_L-1R+1	TCGTTGTAGTATAGTGGT	up	0.82	0.05	45.39	80.21	rna-TRITD_2Av1G176620-2	potassium transporter 1-like [Aegilops tauschii subsp. tauschii]	3.08021	9.38993	-1.60809	down	0.0314473	GO:0015079(potassium ion transmembrane transporter activity);GO:0016020(membrane)	-	Y
gma-miR6300_L-1R+1	TCGTTGTAGTATAGTGGT	up	0.82	0.05	45.39	80.21	rna-TRITD_3Bv1G228750-2	UFG1 [Triticum aestivum]	4.80375	51.8736	-3.43277	down	6.28719e-06	GO:0003674(molecular_function);GO:0005576(extracellular region);GO:0008150(biological_process);GO:0016021(integral component of membrane)	-	Y
gma-miR6300_L-1R+1	TCGTTGTAGTATAGTGGT	up	0.82	0.05	45.39	80.21	rna-TRITD_4Av1G081560-6	glycine-rich protein 2-like [Aegilops tauschii subsp. tauschii]	25.8846	89.6672	-1.79248	down	0.0153955	GO:0004477(methenyltetrahydrofolate cyclohydrolase activity);GO:0004488(methylenetetrahydrofolate dehydrogenase (NADP+) activity);GO:0005829(cytosol);GO:0006730(one-carbon metabolic process)	-	Y
gma-miR6300_L-1R+1	TCGTTGTAGTATAGTGGT	up	0.82	0.05	45.39	80.21	rna-TRITD_4Bv1G156840	putative polyol transporter 1 [Aegilops tauschii subsp. tauschii]	0.882427	4.0117	-2.18467	down	0.00349232	GO:0005351(carbohydrate:proton symporter activity);GO:0005355(glucose transmembrane transporter activity);GO:0005887(integral component of plasma membrane);GO:0046323(glucose import)	-	Y
gma-miR6300_L-1R+1	TCGTTGTAGTATAGTGGT	up	0.82	0.05	45.39	80.21	rna-TRITD_4Bv1G199050	LOB domain-containing protein 41-like [Aegilops tauschii subsp. tauschii]	1.87697	9.31606	-2.31131	down	0.00199522	GO:0005634(nucleus);GO:0006355(regulation of transcription, DNA-templated)	-	Y
gma-miR6300_L-1R+1	TCGTTGTAGTATAGTGGT	up	0.82	0.05	45.39	80.21	rna-TRITD_5Bv1G226860-3	Protein H2A.6 [Triticum urartu]	16.6762	57.8094	-1.79351	down	0.0155978	GO:0000790(nuclear chromatin);GO:0003677(DNA binding);GO:0006342(chromatin silencing)	-	Y
gma-miR6300_L-1R+1	TCGTTGTAGTATAGTGGT	up	0.82	0.05	45.39	80.21	rna-TRITD_5Bv1G248590-2	aspartyl protease 25-like [Aegilops tauschii subsp. tauschii]	9.61871	35.2606	-1.87414	down	0.0112372	GO:0004190(aspartic-type endopeptidase activity);GO:0006508(proteolysis);GO:0030163(protein catabolic process)	-	Y
gma-miR6300_L-1R+1	TCGTTGTAGTATAGTGGT	up	0.82	0.05	45.39	80.21	rna-TRITD_6Av1G078360-2	peptidyl-prolyl cis-trans isomerase CYP95 isoform X2 [Aegilops tauschii subsp. tauschii]	2.80564	9.61661	-1.7772	down	0.0167359	GO:0003755(peptidyl-prolyl cis-trans isomerase activity)	-	Y
gma-miR6300_L-1R+1	TCGTTGTAGTATAGTGGT	up	0.82	0.05	45.39	80.21	rna-TRITD_6Bv1G009570-2	histone H2A.1-like [Aegilops tauschii subsp. tauschii]	5.74427	29.0479	-2.33824	down	0.00161494	GO:0000790(nuclear chromatin);GO:0003677(DNA binding);GO:0006342(chromatin silencing)	-	Y
gra-MIR8678-p5_2ss11GA17CG	AACCAATTTGAACTGTGA	up	0.37	0.01	71.9	93.1	rna-TRITD_7Av1G097950	methyltransferase-like protein 13 isoform X1 [Aegilops tauschii subsp. tauschii]	1.3278	4.44059	-1.74171	down	0.0227666	GO:0003824(catalytic activity);GO:0005737(cytoplasm);GO:0008168(methyltransferase activity);GO:0032259(methylation)	-	Y
gra-MIR8678-p5_2ss11GA17CG	AACCAATTTGAACTGTGA	up	0.37	0.01	71.9	93.1	rna-TRITD_7Bv1G166750-2	uncharacterized protein LOC109763014 [Aegilops tauschii subsp. tauschii]	1.69659	5.67103	-1.74097	down	0.0224597	GO:0005576(extracellular region);GO:0005773(vacuole);GO:0009505(plant-type cell wall);GO:0016874(ligase activity);GO:0046373(L-arabinose metabolic process);GO:0046556(alpha-L-arabinofuranosidase activity)	-	Y
osa-miR168a-3p_L-3	CCCGCCTTGCACCAAGTGAAT	down	-0.89	0.05	409.84	221.88	rna-TRITD_2Av1G247980	unnamed protein product [Triticum aestivum]	77.7689	27.4746	1.50109	up	0.0129044	GO:0003723(RNA binding);GO:0005634(nucleus);GO:0005737(cytoplasm);GO:0006364(rRNA processing)	ko03008(Ribosome biogenesis in eukaryotes)	Y
osa-miR168a-3p_L-3	CCCGCCTTGCACCAAGTGAAT	down	-0.89	0.05	409.84	221.88	rna-TRITD_2Av1G284370-4	Intracellular protease 1 [Triticum urartu]	72.3429	13.0942	2.46592	up	0.000149123	GO:0019172(glyoxalase III activity);GO:0019243(methylglyoxal catabolic process to D-lactate via S-lactoyl-glutathione)	ko00620(Pyruvate metabolism)	Y
osa-miR168a-3p_L-3	CCCGCCTTGCACCAAGTGAAT	down	-0.89	0.05	409.84	221.88	rna-TRITD_4Av1G045640-2	Heat shock cognate 70 kDa protein [Triticum urartu]	98.7618	6.82522	3.85501	up	4.94605e-08	GO:0005515(protein binding);GO:0005524(ATP binding);GO:0005618(cell wall);GO:0005634(nucleus);GO:0005794(Golgi apparatus);GO:0005829(cytosol);GO:0005886(plasma membrane);GO:0006351(transcription, DNA-templated);GO:0006355(regulation of transcription, DNA-templated);GO:0006457(protein folding);GO:0009408(response to heat);GO:0009615(response to virus);GO:0009617(response to bacterium);GO:0034620(c…	ko03040(Spliceosome);ko04141(Protein processing in endoplasmic reticulum);ko04144(Endocytosis)	Y
osa-miR168a-3p_L-3	CCCGCCTTGCACCAAGTGAAT	down	-0.89	0.05	409.84	221.88	rna-TRITD_4Bv1G120830	Heat shock cognate 70 kDa protein [Triticum urartu]	129.981	9.24518	3.81345	up	6.36488e-08	GO:0005515(protein binding);GO:0005524(ATP binding);GO:0005618(cell wall);GO:0005634(nucleus);GO:0005794(Golgi apparatus);GO:0005829(cytosol);GO:0005886(plasma membrane);GO:0006351(transcription, DNA-templated);GO:0006355(regulation of transcription, DNA-templated);GO:0006457(protein folding);GO:0009408(response to heat);GO:0009615(response to virus);GO:0009617(response to bacterium);GO:0034620(c…	ko03040(Spliceosome);ko04141(Protein processing in endoplasmic reticulum);ko04144(Endocytosis)	Y
osa-miR171a	TGATTGAGCCGCGCCAATATC	down	-0.6	0.02	57.3	37.75	rna-TRITD_2Av1G245160	oleosin 16 kDa [Aegilops tauschii subsp. tauschii]	478.6	184.4	1.37598	up	0.0208933	GO:0019915(lipid storage)	-	Y
osa-miR171a	TGATTGAGCCGCGCCAATATC	down	-0.6	0.02	57.3	37.75	rna-TRITD_3Bv1G048700-9	unnamed protein product [Triticum aestivum]	5.1554	2.04948	1.33083	up	0.0267782	GO:0005737(cytoplasm);GO:0016740(transferase activity)	-	Y
osa-MIR393a-p3_1ss20GA_1	ATCATGCGATCCTTTTGGAA	up	0.84	0.04	31.52	56.56	rna-TRITD_2Bv1G223660	probable nucleoredoxin 1-2 [Aegilops tauschii subsp. tauschii]	3.13105	42.4181	-3.75996	down	7.46927e-07	GO:0004791(thioredoxin-disulfide reductase activity);GO:0005829(cytosol);GO:0009860(pollen tube growth);GO:0010183(pollen tube guidance);GO:0045454(cell redox homeostasis);GO:0046686(response to cadmium ion);GO:0047134(protein-disulfide reductase activity);GO:0055114(oxidation-reduction process);GO:0080092(regulation of pollen tube growth)	-	Y
osa-MIR393a-p3_1ss20GA_1	ATCATGCGATCCTTTTGGAA	up	0.84	0.04	31.52	56.56	rna-TRITD_4Bv1G152640	hypothetical protein TRIUR3_30710 [Triticum urartu]	3.66168	16.3797	-2.16133	down	0.00360668	GO:0005576(extracellular region);GO:0008150(biological_process)	-	Y
osa-MIR393a-p3_1ss20GA_1	ATCATGCGATCCTTTTGGAA	up	0.84	0.04	31.52	56.56	rna-TRITD_4Bv1G152640-3	uncharacterized protein LOC109777587 isoform X1 [Aegilops tauschii subsp. tauschii]	11.1149	65.2366	-2.55319	down	0.000526678	GO:0005576(extracellular region);GO:0008150(biological_process)	-	Y
osa-MIR393a-p3_1ss20GA_1	ATCATGCGATCCTTTTGGAA	up	0.84	0.04	31.52	56.56	rna-TRITD_7Av1G165300	COP9 signalosome complex subunit 3 isoform X1 [Aegilops tauschii subsp. tauschii]	7.88594	33.1568	-2.07195	down	0.00492539	GO:0006511(ubiquitin-dependent protein catabolic process);GO:0008180(COP9 signalosome);GO:0003674(molecular_function);GO:0009507(chloroplast);GO:0009535(chloroplast thylakoid membrane);GO:0009643(photosynthetic acclimation);GO:0009941(chloroplast envelope);GO:0016021(integral component of membrane)	-	Y
osa-MIR393a-p3_1ss20GA_1	ATCATGCGATCCTTTTGGAA	up	0.84	0.04	31.52	56.56	rna-TRITD_7Bv1G123300	COP9 signalosome complex subunit 3 isoform X1 [Aegilops tauschii subsp. tauschii]	5.44272	15.9282	-1.54919	down	0.0388691	GO:0006511(ubiquitin-dependent protein catabolic process);GO:0008180(COP9 signalosome)	-	Y
osa-MIR393a-p3_1ss20GA_2	ATCATGCGATCCTTTTGGAAG	up	0.84	0.04	31.52	56.56	rna-TRITD_3Bv1G018800	unnamed protein product [Triticum aestivum]	57.0168	339.455	-2.57376	down	0.000469582	-	-	Y
osa-miR396d_2ss20GT21GA	TCCACAGGCTTTCTTGAACTA	up	0.56	0.04	392.75	578.47	rna-TRITD_3Bv1G044820-5	unnamed protein product [Triticum aestivum]	1.47454	17.1788	-3.54229	down	2.89222e-06	GO:0003723(RNA binding);GO:0004819(glutamine-tRNA ligase activity);GO:0005739(mitochondrion);GO:0005829(cytosol);GO:0006425(glutaminyl-tRNA aminoacylation)	ko00970(Aminoacyl-tRNA biosynthesis)	Y
osa-miR396e-5p_R-1	TCCACAGGCTTTCTTGAACT	up	0.59	0.03	490.83	739.69	rna-TRITD_2Bv1G184590	granule-bound starch synthase GBSSII [Triticum aestivum]	8.41343	26.5612	-1.65856	down	0.0259086	GO:0004373(glycogen (starch) synthase activity);GO:0005515(protein binding);GO:0009011(starch synthase activity);GO:0009507(chloroplast);GO:0009569(chloroplast starch grain);GO:0016757(transferase activity, transferring glycosyl groups);GO:0019252(starch biosynthetic process);GO:0102502(ADP-glucose-starch glucosyltransferase activity)	ko00500(Starch and sucrose metabolism)	Y
osa-miR396e-5p_R-1	TCCACAGGCTTTCTTGAACT	up	0.59	0.03	490.83	739.69	rna-TRITD_6Bv1G049560-5	eukaryotic initiation factor 4A-like [Aegilops tauschii subsp. tauschii]	0.72964	3.28652	-2.1713	down	0.00444661	GO:0004004(ATP-dependent RNA helicase activity);GO:0006413(translational initiation);GO:0010468(regulation of gene expression);GO:0010501(RNA secondary structure unwinding);GO:0009826(unidimensional cell growth)	ko03013(RNA transport)	Y
osa-miR398a	TGTGTTCTCAGGTCACCCCTT	down	-inf	0	50.43	0	rna-TRITD_2Bv1G197390-2	copper chaperone for superoxide dismutase, chloroplastic [Aegilops tauschii subsp. tauschii]	28.6611	9.00206	1.67076	up	0.00658653	GO:0004784(superoxide dismutase activity);GO:0005507(copper ion binding);GO:0005737(cytoplasm);GO:0008270(zinc ion binding);GO:0019430(removal of superoxide radicals)	ko04146(Peroxisome)	Y
osa-miR398a	TGTGTTCTCAGGTCACCCCTT	down	-inf	0	50.43	0	rna-TRITD_3Av1G213290-3	unnamed protein product [Triticum aestivum]	94.9168	30.8318	1.62225	up	0.00786269	GO:0004197(cysteine-type endopeptidase activity);GO:0005615(extracellular space);GO:0005764(lysosome);GO:0051603(proteolysis involved in cellular protein catabolic process)	-	Y
osa-miR398a	TGTGTTCTCAGGTCACCCCTT	down	-inf	0	50.43	0	rna-TRITD_3Bv1G195680	unnamed protein product [Triticum aestivum]	30.0042	13.2764	1.17631	up	0.0437477	GO:0004197(cysteine-type endopeptidase activity);GO:0005615(extracellular space);GO:0005764(lysosome);GO:0051603(proteolysis involved in cellular protein catabolic process)	-	Y
osa-miR398a	TGTGTTCTCAGGTCACCCCTT	down	-inf	0	50.43	0	rna-TRITD_7Av1G056730-4	23.5 kDa heat-shock protein [Triticum turgidum subsp. durum]	16.8382	6.62265	1.34626	up	0.0244884	GO:0009408(response to heat)	ko04141(Protein processing in endoplasmic reticulum)	Y
osa-miR398a	TGTGTTCTCAGGTCACCCCTT	down	-inf	0	50.43	0	rna-TRITD_7Bv1G033640	23.5 kDa heat-shock protein [Triticum dicoccoides]	14.1313	5.64411	1.32408	up	0.0269349	GO:0006970(response to osmotic stress);GO:0009408(response to heat)	ko04141(Protein processing in endoplasmic reticulum)	Y
osa-miR398a_L+1R-1	TTGTGTTCTCAGGTCACCCCT	down	-inf	0	114.29	0	rna-TRITD_2Bv1G197390-2	copper chaperone for superoxide dismutase, chloroplastic [Aegilops tauschii subsp. tauschii]	28.6611	9.00206	1.67076	up	0.00658653	GO:0004784(superoxide dismutase activity);GO:0005507(copper ion binding);GO:0005737(cytoplasm);GO:0008270(zinc ion binding);GO:0019430(removal of superoxide radicals)	ko04146(Peroxisome)	Y
osa-miR398a_L+1R-1	TTGTGTTCTCAGGTCACCCCT	down	-inf	0	114.29	0	rna-TRITD_3Av1G213290-3	unnamed protein product [Triticum aestivum]	94.9168	30.8318	1.62225	up	0.00786269	GO:0004197(cysteine-type endopeptidase activity);GO:0005615(extracellular space);GO:0005764(lysosome);GO:0051603(proteolysis involved in cellular protein catabolic process)	-	Y
osa-miR398a_L+1R-1	TTGTGTTCTCAGGTCACCCCT	down	-inf	0	114.29	0	rna-TRITD_3Bv1G195680	unnamed protein product [Triticum aestivum]	30.0042	13.2764	1.17631	up	0.0437477	GO:0004197(cysteine-type endopeptidase activity);GO:0005615(extracellular space);GO:0005764(lysosome);GO:0051603(proteolysis involved in cellular protein catabolic process)	-	Y
osa-miR398a_L+1R-1	TTGTGTTCTCAGGTCACCCCT	down	-inf	0	114.29	0	rna-TRITD_3Bv1G204600-2	unnamed protein product [Triticum aestivum]	22.5774	9.74908	1.21154	up	0.038692	GO:0004722(protein serine/threonine phosphatase activity);GO:0005886(plasma membrane);GO:0006470(protein dephosphorylation);GO:0046872(metal ion binding);GO:0005267(potassium channel activity);GO:0009788(negative regulation of abscisic acid-activated signaling pathway);GO:0009939(positive regulation of gibberellic acid mediated signaling pathway);GO:0010030(positive regulation of seed germination…	ko04016(MAPK signaling pathway - plant);ko04075(Plant hormone signal transduction)	Y
osa-miR398a_L+1R-1	TTGTGTTCTCAGGTCACCCCT	down	-inf	0	114.29	0	rna-TRITD_5Bv1G004610	enolase [Aegilops tauschii subsp. tauschii]	131.022	10.1926	3.68421	up	1.42011e-07	GO:0000015(phosphopyruvate hydratase complex);GO:0000287(magnesium ion binding);GO:0003677(DNA binding);GO:0004634(phosphopyruvate hydratase activity);GO:0005507(copper ion binding);GO:0005634(nucleus);GO:0005737(cytoplasm);GO:0005739(mitochondrion);GO:0005740(mitochondrial envelope);GO:0005741(mitochondrial outer membrane);GO:0005829(cytosol);GO:0005886(plasma membrane);GO:0006096(glycolytic pro…	ko00010(Glycolysis / Gluconeogenesis);ko03018(RNA degradation)	Y
osa-miR444b.1	TGTTGTCTCAAGCTTGCTGCC	down	-1.01	0.02	115.81	57.44	rna-TRITD_1Av1G178040-2	CCAAT-binding transcription factor A [Triticum aestivum]	16.1485	6.47681	1.31804	up	0.0278305	GO:0003700(DNA binding transcription factor activity);GO:0005515(protein binding);GO:0005634(nucleus);GO:0006351(transcription, DNA-templated);GO:0006355(regulation of transcription, DNA-templated);GO:0043565(sequence-specific DNA binding);GO:0046982(protein heterodimerization activity);GO:0016021(integral component of membrane);GO:0019760(glucosinolate metabolic process)	-	Y
osa-miR444b.1	TGTTGTCTCAAGCTTGCTGCC	down	-1.01	0.02	115.81	57.44	rna-TRITD_1Av1G192080	hypothetical protein TRIUR3_01102 [Triticum urartu]	172.182	38.0486	2.17802	up	0.000639635	-	-	Y
osa-miR444b.1	TGTTGTCTCAAGCTTGCTGCC	down	-1.01	0.02	115.81	57.44	rna-TRITD_1Av1G198060-2	heat shock protein 101 [Triticum turgidum subsp. durum]	46.0166	13.1688	1.80503	up	0.00358782	GO:0034605(cellular response to heat)	-	Y
osa-miR444b.1	TGTTGTCTCAAGCTTGCTGCC	down	-1.01	0.02	115.81	57.44	rna-TRITD_1Bv1G187540	heat shock protein 101 [Triticum turgidum subsp. durum]	87.2332	35.9282	1.27976	up	0.029896	GO:0034605(cellular response to heat)	-	Y
osa-miR444b.1	TGTTGTCTCAAGCTTGCTGCC	down	-1.01	0.02	115.81	57.44	rna-TRITD_2Bv1G120990-6	Oxygen-evolving enhancer protein 2, chloroplastic [Triticum urartu]	13.6539	3.81832	1.8383	up	0.00339576	GO:0005509(calcium ion binding);GO:0008266(poly(U) RNA binding);GO:0009507(chloroplast);GO:0009534(chloroplast thylakoid);GO:0009535(chloroplast thylakoid membrane);GO:0009543(chloroplast thylakoid lumen);GO:0009570(chloroplast stroma);GO:0009579(thylakoid);GO:0009654(photosystem II oxygen evolving complex);GO:0009941(chloroplast envelope);GO:0019684(photosynthesis, light reaction);GO:0019898(ext…	ko00195(Photosynthesis)	Y
osa-miR444b.1	TGTTGTCTCAAGCTTGCTGCC	down	-1.01	0.02	115.81	57.44	rna-TRITD_3Bv1G012590-4	RecName: Full=16.9 kDa class I heat shock protein 1; AltName: Full=HSP 16.9; AltName: Full=Heat shock protein 16.9A; AltName: Full=Heat shock protein 17; AltName: Full=Low molecular weight heat shock protein	909.868	11.0815	6.35943	up	3.84063e-15	GO:0051260(protein homooligomerization)	ko04141(Protein processing in endoplasmic reticulum)	Y
osa-miR444b.1	TGTTGTCTCAAGCTTGCTGCC	down	-1.01	0.02	115.81	57.44	rna-TRITD_3Bv1G014400-2	RecName: Full=16.9 kDa class I heat shock protein 1; AltName: Full=HSP 16.9; AltName: Full=Heat shock protein 16.9A; AltName: Full=Heat shock protein 17; AltName: Full=Low molecular weight heat shock protein	520.62	6.82591	6.25307	up	8.54245e-15	GO:0051260(protein homooligomerization)	ko04141(Protein processing in endoplasmic reticulum)	Y
osa-miR444b.1	TGTTGTCTCAAGCTTGCTGCC	down	-1.01	0.02	115.81	57.44	rna-TRITD_3Bv1G228870-7	unnamed protein product [Triticum aestivum]	1.30497	0.527692	1.30625	up	0.0351905	-	-	Y
osa-miR444b.1	TGTTGTCTCAAGCTTGCTGCC	down	-1.01	0.02	115.81	57.44	rna-TRITD_4Av1G033110	26.4kDa heat-shock protein [Triticum dicoccoides]	668.769	3.76015	7.47457	up	2.10407e-18	GO:0009408(response to heat)	ko04141(Protein processing in endoplasmic reticulum)	Y
osa-miR444b.1	TGTTGTCTCAAGCTTGCTGCC	down	-1.01	0.02	115.81	57.44	rna-TRITD_4Av1G033200	26.5kDa heat-shock protein [Triticum turgidum subsp. durum]	262.969	3.86693	6.08756	up	2.65295e-14	GO:0009408(response to heat)	ko04141(Protein processing in endoplasmic reticulum)	Y
osa-miR444b.1	TGTTGTCTCAAGCTTGCTGCC	down	-1.01	0.02	115.81	57.44	rna-TRITD_5Av1G001250	sucrose transporter 2A [Triticum aestivum]	5.93132	0.767159	2.95076	up	1.4895e-05	GO:0009705(plant-type vacuole membrane)	-	Y
osa-miR444b.1	TGTTGTCTCAAGCTTGCTGCC	down	-1.01	0.02	115.81	57.44	rna-TRITD_5Av1G050670	universal stress protein PHOS34-like [Aegilops tauschii subsp. tauschii]	67.3695	24.0795	1.48429	up	0.0139964	GO:0005773(vacuole);GO:0005794(Golgi apparatus);GO:0005886(plasma membrane);GO:0006950(response to stress);GO:0016787(hydrolase activity)	-	Y
osa-miR444b.1	TGTTGTCTCAAGCTTGCTGCC	down	-1.01	0.02	115.81	57.44	rna-TRITD_5Av1G112160-2	mitogen-activated protein kinase [Triticum aestivum]	3.6685	1.27498	1.52472	up	0.0128464	GO:0004674(protein serine/threonine kinase activity);GO:0005829(cytosol);GO:0006468(protein phosphorylation);GO:0035556(intracellular signal transduction)	-	Y
osa-miR444b.1	TGTTGTCTCAAGCTTGCTGCC	down	-1.01	0.02	115.81	57.44	rna-TRITD_5Bv1G000820-4	sucrose transporter 2A [Triticum aestivum]	2.57189	1.03739	1.30987	up	0.0317933	GO:0009705(plant-type vacuole membrane)	-	Y
osa-miR444b.1	TGTTGTCTCAAGCTTGCTGCC	down	-1.01	0.02	115.81	57.44	rna-TRITD_5Bv1G145910	hypothetical protein TRIUR3_21060 [Triticum urartu]	159.302	22.345	2.83375	up	2.04813e-05	GO:0000427(plastid-encoded plastid RNA polymerase complex);GO:0005515(protein binding);GO:0006351(transcription, DNA-templated);GO:0006355(regulation of transcription, DNA-templated);GO:0009408(response to heat);GO:0009416(response to light stimulus);GO:0009507(chloroplast);GO:0009644(response to high light intensity);GO:0009658(chloroplast organization);GO:0042542(response to hydrogen peroxide);…	ko04141(Protein processing in endoplasmic reticulum)	Y
osa-miR444b.1	TGTTGTCTCAAGCTTGCTGCC	down	-1.01	0.02	115.81	57.44	rna-TRITD_6Bv1G204270	rab protein [Triticum aestivum]	65.2718	4.72762	3.78728	up	8.54534e-08	GO:0005829(cytosol);GO:0009414(response to water deprivation);GO:0009631(cold acclimation);GO:0009737(response to abscisic acid)	-	Y
osa-miR444b.1	TGTTGTCTCAAGCTTGCTGCC	down	-1.01	0.02	115.81	57.44	rna-TRITD_7Bv1G017280-2	E3 ubiquitin-protein ligase RDUF1-like isoform X1 [Aegilops tauschii subsp. tauschii]	6.026	1.74018	1.79197	up	0.0049087	GO:0043161(proteasome-mediated ubiquitin-dependent protein catabolic process);GO:0061630(ubiquitin protein ligase activity)	-	Y
osa-miR5077_L-1_1ss5GA	TTCACGTCGGGTTCACCA	down	-0.09	0.04	53.57	50.18	rna-TRITD_1Av1G198060-2	heat shock protein 101 [Triticum turgidum subsp. durum]	46.0166	13.1688	1.80503	up	0.00358782	GO:0034605(cellular response to heat)	-	Y
osa-miR5077_L-1_1ss5GA	TTCACGTCGGGTTCACCA	down	-0.09	0.04	53.57	50.18	rna-TRITD_1Av1G218340	embryonic protein DC-8-like [Aegilops tauschii subsp. tauschii]	5.58467	0.514628	3.43987	up	8.76708e-07	-	-	Y
osa-miR5077_L-1_1ss5GA	TTCACGTCGGGTTCACCA	down	-0.09	0.04	53.57	50.18	rna-TRITD_1Bv1G039890	glucose and ribitol dehydrogenase homolog [Aegilops tauschii subsp. tauschii]	215.373	6.94737	4.95423	up	4.56544e-11	GO:0009507(chloroplast);GO:0016491(oxidoreductase activity);GO:0055114(oxidation-reduction process)	ko00061(Fatty acid biosynthesis);ko01040(Biosynthesis of unsaturated fatty acids);ko00780(Biotin metabolism);ko00333(Prodigiosin biosyntheses)	Y
osa-miR5077_L-1_1ss5GA	TTCACGTCGGGTTCACCA	down	-0.09	0.04	53.57	50.18	rna-TRITD_1Bv1G187540	heat shock protein 101 [Triticum turgidum subsp. durum]	87.2332	35.9282	1.27976	up	0.029896	GO:0034605(cellular response to heat)	-	Y
osa-miR5077_L-1_1ss5GA	TTCACGTCGGGTTCACCA	down	-0.09	0.04	53.57	50.18	rna-TRITD_2Av1G222690-3	ABCG9, partial [Triticum polonicum]	7.71546	2.62729	1.55418	up	0.0108394	GO:0005886(plasma membrane);GO:0015245(fatty acid transmembrane transporter activity);GO:0016021(integral component of membrane);GO:0042626(ATPase activity, coupled to transmembrane movement of substances)	ko02010(ABC transporters)	Y
osa-miR5077_L-1_1ss5GA	TTCACGTCGGGTTCACCA	down	-0.09	0.04	53.57	50.18	rna-TRITD_2Av1G227850	hypothetical protein TRIUR3_12951 [Triticum urartu]	222.015	98.8291	1.16765	up	0.0445805	GO:0005509(calcium ion binding);GO:0005773(vacuole);GO:0005783(endoplasmic reticulum);GO:0009269(response to desiccation);GO:0009409(response to cold);GO:0009620(response to fungus);GO:0009651(response to salt stress);GO:0009737(response to abscisic acid);GO:0009751(response to salicylic acid);GO:0010118(stomatal movement);GO:0012511(monolayer-surrounded lipid storage body);GO:0031407(oxylipin me…	ko00073(Cutin, suberine and wax biosynthesis)	Y
osa-miR5077_L-1_1ss5GA	TTCACGTCGGGTTCACCA	down	-0.09	0.04	53.57	50.18	rna-TRITD_2Bv1G010840	heat shock protein 90 [Triticum aestivum]	292.559	33.7796	3.11451	up	4.14971e-06	GO:0005515(protein binding)	ko04141(Protein processing in endoplasmic reticulum);ko04626(Plant-pathogen interaction)	Y
osa-miR5077_L-1_1ss5GA	TTCACGTCGGGTTCACCA	down	-0.09	0.04	53.57	50.18	rna-TRITD_2Bv1G034950-8	ricin B-like lectin R40G2 [Aegilops tauschii subsp. tauschii]	190.605	1.25765	7.24371	up	1.1852e-17	GO:0005515(protein binding);GO:0005634(nucleus);GO:0005737(cytoplasm);GO:0030246(carbohydrate binding);GO:0042742(defense response to bacterium);GO:0090332(stomatal closure)	-	Y
osa-miR5077_L-1_1ss5GA	TTCACGTCGGGTTCACCA	down	-0.09	0.04	53.57	50.18	rna-TRITD_2Bv1G157230	23.2 kDa heat shock protein-like [Aegilops tauschii subsp. tauschii]	525.559	2.05086	8.00148	up	6.57066e-20	GO:0009408(response to heat)	ko04141(Protein processing in endoplasmic reticulum)	Y
osa-miR5077_L-1_1ss5GA	TTCACGTCGGGTTCACCA	down	-0.09	0.04	53.57	50.18	rna-TRITD_2Bv1G189460	TPA_inf: caleosin [Triticum aestivum]	265.303	105.182	1.33475	up	0.0244079	GO:0005509(calcium ion binding);GO:0005773(vacuole);GO:0005783(endoplasmic reticulum);GO:0009269(response to desiccation);GO:0009409(response to cold);GO:0009620(response to fungus);GO:0009651(response to salt stress);GO:0009737(response to abscisic acid);GO:0009751(response to salicylic acid);GO:0010118(stomatal movement);GO:0012511(monolayer-surrounded lipid storage body);GO:0031407(oxylipin me…	ko00073(Cutin, suberine and wax biosynthesis)	Y
osa-miR5077_L-1_1ss5GA	TTCACGTCGGGTTCACCA	down	-0.09	0.04	53.57	50.18	rna-TRITD_2Bv1G252080	protein DJ-1 homolog D [Aegilops tauschii subsp. tauschii]	108.962	46.6701	1.22326	up	0.036659	GO:0019172(glyoxalase III activity);GO:0019243(methylglyoxal catabolic process to D-lactate via S-lactoyl-glutathione)	ko00620(Pyruvate metabolism)	Y
osa-miR5077_L-1_1ss5GA	TTCACGTCGGGTTCACCA	down	-0.09	0.04	53.57	50.18	rna-TRITD_2Bv1G252080-2	protein DJ-1 homolog D [Aegilops tauschii subsp. tauschii]	106.783	34.3716	1.63539	up	0.0074367	GO:0019172(glyoxalase III activity);GO:0019243(methylglyoxal catabolic process to D-lactate via S-lactoyl-glutathione)	ko00620(Pyruvate metabolism)	Y
osa-miR5077_L-1_1ss5GA	TTCACGTCGGGTTCACCA	down	-0.09	0.04	53.57	50.18	rna-TRITD_3Av1G181440	unnamed protein product [Triticum aestivum]	92.0928	10.7242	3.10222	up	4.70989e-06	GO:0003674(molecular_function);GO:0005634(nucleus);GO:0008150(biological_process)	-	Y
osa-miR5077_L-1_1ss5GA	TTCACGTCGGGTTCACCA	down	-0.09	0.04	53.57	50.18	rna-TRITD_3Bv1G014400-2	RecName: Full=16.9 kDa class I heat shock protein 1; AltName: Full=HSP 16.9; AltName: Full=Heat shock protein 16.9A; AltName: Full=Heat shock protein 17; AltName: Full=Low molecular weight heat shock protein	520.62	6.82591	6.25307	up	8.54245e-15	GO:0051260(protein homooligomerization)	ko04141(Protein processing in endoplasmic reticulum)	Y
osa-miR5077_L-1_1ss5GA	TTCACGTCGGGTTCACCA	down	-0.09	0.04	53.57	50.18	rna-TRITD_3Bv1G143940	unnamed protein product [Triticum aestivum]	52.9614	10.3176	2.35983	up	0.000272701	GO:0003677(DNA binding);GO:0005634(nucleus);GO:0008150(biological_process);GO:0008270(zinc ion binding)	-	Y
osa-miR5077_L-1_1ss5GA	TTCACGTCGGGTTCACCA	down	-0.09	0.04	53.57	50.18	rna-TRITD_3Bv1G163530	unnamed protein product [Triticum aestivum]	185.123	43.1458	2.10119	up	0.000915476	GO:0003674(molecular_function);GO:0005634(nucleus);GO:0008150(biological_process)	-	Y
osa-miR5077_L-1_1ss5GA	TTCACGTCGGGTTCACCA	down	-0.09	0.04	53.57	50.18	rna-TRITD_3Bv1G204600-2	unnamed protein product [Triticum aestivum]	22.5774	9.74908	1.21154	up	0.038692	GO:0004722(protein serine/threonine phosphatase activity);GO:0005886(plasma membrane);GO:0006470(protein dephosphorylation);GO:0046872(metal ion binding);GO:0005267(potassium channel activity);GO:0009788(negative regulation of abscisic acid-activated signaling pathway);GO:0009939(positive regulation of gibberellic acid mediated signaling pathway);GO:0010030(positive regulation of seed germination…	ko04016(MAPK signaling pathway - plant);ko04075(Plant hormone signal transduction)	Y
osa-miR5077_L-1_1ss5GA	TTCACGTCGGGTTCACCA	down	-0.09	0.04	53.57	50.18	rna-TRITD_4Av1G033110	26.4kDa heat-shock protein [Triticum dicoccoides]	668.769	3.76015	7.47457	up	2.10407e-18	GO:0009408(response to heat)	ko04141(Protein processing in endoplasmic reticulum)	Y
osa-miR5077_L-1_1ss5GA	TTCACGTCGGGTTCACCA	down	-0.09	0.04	53.57	50.18	rna-TRITD_4Av1G033200	26.5kDa heat-shock protein [Triticum turgidum subsp. durum]	262.969	3.86693	6.08756	up	2.65295e-14	GO:0009408(response to heat)	ko04141(Protein processing in endoplasmic reticulum)	Y
osa-miR5077_L-1_1ss5GA	TTCACGTCGGGTTCACCA	down	-0.09	0.04	53.57	50.18	rna-TRITD_4Av1G201430-2	globulin-3A [Triticum aestivum]	726.749	108.624	2.74211	up	3.35408e-05	GO:0050832(defense response to fungus)	-	Y
osa-miR5077_L-1_1ss5GA	TTCACGTCGGGTTCACCA	down	-0.09	0.04	53.57	50.18	rna-TRITD_4Av1G201440	globulin-3A [Triticum aestivum]	765.851	134.107	2.51368	up	0.000114088	GO:0050832(defense response to fungus)	-	Y
osa-miR5077_L-1_1ss5GA	TTCACGTCGGGTTCACCA	down	-0.09	0.04	53.57	50.18	rna-TRITD_4Av1G243640-5	starch synthase (GBSSI) [Triticum turgidum subsp. durum]	6.10498	1.78715	1.77233	up	0.00456853	GO:0004373(glycogen (starch) synthase activity);GO:0005982(starch metabolic process);GO:0009501(amyloplast)	ko00500(Starch and sucrose metabolism)	Y
osa-miR5077_L-1_1ss5GA	TTCACGTCGGGTTCACCA	down	-0.09	0.04	53.57	50.18	rna-TRITD_4Bv1G004760-2	63 kDa globulin-like protein [Aegilops tauschii subsp. tauschii]	411.105	43.629	3.23615	up	2.04365e-06	GO:0050832(defense response to fungus)	-	Y
osa-miR5077_L-1_1ss5GA	TTCACGTCGGGTTCACCA	down	-0.09	0.04	53.57	50.18	rna-TRITD_4Bv1G004800	63 kDa globulin-like protein [Aegilops tauschii subsp. tauschii]	108.443	7.47346	3.85902	up	4.81473e-08	GO:0050832(defense response to fungus)	-	Y
osa-miR5077_L-1_1ss5GA	TTCACGTCGGGTTCACCA	down	-0.09	0.04	53.57	50.18	rna-TRITD_5Av1G026320	tuliposide A-converting enzyme 2, chloroplastic-like [Aegilops tauschii subsp. tauschii]	7.73616	3.36283	1.20194	up	0.0419498	GO:0005634(nucleus);GO:0052689(carboxylic ester hydrolase activity)	-	Y
osa-miR5077_L-1_1ss5GA	TTCACGTCGGGTTCACCA	down	-0.09	0.04	53.57	50.18	rna-TRITD_5Av1G254880	chaperone protein ClpB2, chloroplastic [Aegilops tauschii subsp. tauschii]	67.5849	29.9052	1.17631	up	0.0432193	GO:0009507(chloroplast)	-	Y
osa-miR5077_L-1_1ss5GA	TTCACGTCGGGTTCACCA	down	-0.09	0.04	53.57	50.18	rna-TRITD_5Bv1G112420	oleosin 16 kDa-like [Aegilops tauschii subsp. tauschii]	159.195	18.6167	3.09613	up	4.74844e-06	GO:0019915(lipid storage)	-	Y
osa-miR5077_L-1_1ss5GA	TTCACGTCGGGTTCACCA	down	-0.09	0.04	53.57	50.18	rna-TRITD_5Bv1G234180	predicted protein, partial [Hordeum vulgare subsp. vulgare]	43.1273	17.9817	1.26207	up	0.0326927	-	-	Y
osa-miR5077_L-1_1ss5GA	TTCACGTCGGGTTCACCA	down	-0.09	0.04	53.57	50.18	rna-TRITD_6Av1G135130	hypothetical protein TRIUR3_09102 [Triticum urartu]	30.4077	7.02506	2.11386	up	0.00103263	-	-	Y
osa-miR5077_L-1_1ss5GA	TTCACGTCGGGTTCACCA	down	-0.09	0.04	53.57	50.18	rna-TRITD_6Av1G190480-3	xylan arabinosyl transferase [Triticum aestivum]	8.90579	3.89645	1.19258	up	0.0421408	GO:0003674(molecular_function);GO:0005575(cellular_component);GO:0005576(extracellular region);GO:0005794(Golgi apparatus);GO:0010192(mucilage biosynthetic process);GO:0016021(integral component of membrane);GO:0047517(1,4-beta-D-xylan synthase activity);GO:0048354(mucilage biosynthetic process involved in seed coat development);GO:0016757(transferase activity, transferring glycosyl groups)	ko00515(Mannose type O-glycan biosyntheis)	Y
osa-miR5077_L-1_1ss5GA	TTCACGTCGGGTTCACCA	down	-0.09	0.04	53.57	50.18	rna-TRITD_6Av1G194310	7-deoxyloganetin glucosyltransferase-like [Aegilops tauschii subsp. tauschii]	4.26765	1.85472	1.20224	up	0.0424291	GO:0009813(flavonoid biosynthetic process);GO:0043231(intracellular membrane-bounded organelle);GO:0052696(flavonoid glucuronidation);GO:0080043(quercetin 3-O-glucosyltransferase activity);GO:0080044(quercetin 7-O-glucosyltransferase activity)	-	Y
osa-miR5077_L-1_1ss5GA	TTCACGTCGGGTTCACCA	down	-0.09	0.04	53.57	50.18	rna-TRITD_6Bv1G049120	protein SRC2 homolog [Aegilops tauschii subsp. tauschii]	6.68382	2.41083	1.47114	up	0.0159337	GO:0003674(molecular_function);GO:0005575(cellular_component);GO:0008150(biological_process)	-	Y
osa-miR5077_L-1_1ss5GA	TTCACGTCGGGTTCACCA	down	-0.09	0.04	53.57	50.18	rna-TRITD_7Av1G047960	Serine/arginine-rich splicing factor 7 [Triticum urartu]	48.6678	21.5008	1.17858	up	0.043441	GO:0000398(mRNA splicing, via spliceosome)	ko03040(Spliceosome)	Y
osa-miR5077_L-1_1ss5GA	TTCACGTCGGGTTCACCA	down	-0.09	0.04	53.57	50.18	rna-TRITD_7Av1G047960-2	serine/arginine-rich splicing factor RSZ21A isoform X1 [Aegilops tauschii subsp. tauschii]	206.433	88.0434	1.22939	up	0.0359117	GO:0000398(mRNA splicing, via spliceosome)	ko03040(Spliceosome)	Y
osa-miR5077_L-1_1ss5GA	TTCACGTCGGGTTCACCA	down	-0.09	0.04	53.57	50.18	rna-TRITD_7Av1G062170-2	NAC domain-containing protein 92-like [Aegilops tauschii subsp. tauschii]	20.9558	3.41038	2.61934	up	7.37586e-05	GO:0003677(DNA binding);GO:0003700(DNA binding transcription factor activity);GO:0005515(protein binding);GO:0005634(nucleus);GO:0006351(transcription, DNA-templated);GO:0006355(regulation of transcription, DNA-templated);GO:0007275(multicellular organism development);GO:0010072(primary shoot apical meristem specification);GO:0010223(secondary shoot formation);GO:0048366(leaf development);GO:0090…	-	Y
osa-miR5077_L-1_1ss5GA	TTCACGTCGGGTTCACCA	down	-0.09	0.04	53.57	50.18	rna-TRITD_7Av1G201010	3-ketoacyl-CoA synthase 11-like [Aegilops tauschii subsp. tauschii]	2.81333	1.14384	1.29839	up	0.0318834	GO:0005634(nucleus);GO:0006633(fatty acid biosynthetic process);GO:0009409(response to cold);GO:0009416(response to light stimulus);GO:0016021(integral component of membrane);GO:0102336(3-oxo-arachidoyl-CoA synthase activity);GO:0102337(3-oxo-cerotoyl-CoA synthase activity);GO:0102338(3-oxo-lignoceronyl-CoA synthase activity);GO:0102756(very-long-chain 3-ketoacyl-CoA synthase activity)	ko00062(Fatty acid elongation)	Y
osa-miR5077_L-1_1ss5GA	TTCACGTCGGGTTCACCA	down	-0.09	0.04	53.57	50.18	rna-TRITD_7Av1G270370-13	endoplasmin homolog isoform X2 [Aegilops tauschii subsp. tauschii]	12.4184	1.16657	3.41213	up	8.47334e-07	GO:0005783(endoplasmic reticulum)	ko04141(Protein processing in endoplasmic reticulum);ko04626(Plant-pathogen interaction)	Y
osa-miR5077_L-1_1ss5GA	TTCACGTCGGGTTCACCA	down	-0.09	0.04	53.57	50.18	rna-TRITD_7Av1G270370-15	Endoplasmin-like protein [Triticum urartu]	19.5508	1.80236	3.43926	up	6.94332e-07	GO:0005783(endoplasmic reticulum)	ko04141(Protein processing in endoplasmic reticulum);ko04626(Plant-pathogen interaction)	Y
osa-miR5077_L-1_1ss5GA	TTCACGTCGGGTTCACCA	down	-0.09	0.04	53.57	50.18	rna-TRITD_7Bv1G021650-2	serine/arginine-rich splicing factor RSZ21A isoform X1 [Aegilops tauschii subsp. tauschii]	17.9677	4.83013	1.89527	up	0.00264063	GO:0000398(mRNA splicing, via spliceosome)	ko03040(Spliceosome)	Y
osa-miR5077_L-1_1ss5GA	TTCACGTCGGGTTCACCA	down	-0.09	0.04	53.57	50.18	rna-TRITD_7Bv1G210650-3	protein transport protein Sec61 subunit gamma [Brachypodium distachyon]	156.439	9.28314	4.07484	up	1.63712e-08	GO:0005622(intracellular);GO:0005623(cell);GO:0006605(protein targeting);GO:0006886(intracellular protein transport)	ko03060(Protein export);ko04141(Protein processing in endoplasmic reticulum);ko04145(Phagosome)	Y
tae-MIR1123-p3_2ss14AG18AC	TTTGTGATTTGTGGATGCCAC	up	inf	0	0	31.24	rna-TRITD_3Av1G209900-6	2,3-bisphosphoglycerate-independent phosphoglycerate mutase [Aegilops tauschii subsp. tauschii]	2.718	10.0909	-1.89243	down	0.0108699	GO:0005737(cytoplasm);GO:0005829(cytosol);GO:0006007(glucose catabolic process);GO:0006096(glycolytic process);GO:0009506(plasmodesma);GO:0009555(pollen development);GO:0010118(stomatal movement);GO:0030145(manganese ion binding);GO:0046537(2,3-bisphosphoglycerate-independent phosphoglycerate mutase activity);GO:0046686(response to cadmium ion);GO:0048046(apoplast)	ko00010(Glycolysis / Gluconeogenesis);ko00260(Glycine, serine and threonine metabolism)	Y
tae-MIR1123-p3_2ss14AG18AC	TTTGTGATTTGTGGATGCCAC	up	inf	0	0	31.24	rna-TRITD_4Bv1G082500-8	uncharacterized protein At1g04910-like [Aegilops tauschii subsp. tauschii]	1.022	2.98176	-1.54477	down	0.042811	GO:0005737(cytoplasm)	-	Y
tae-MIR1123-p3_2ss14AG18AC	TTTGTGATTTGTGGATGCCAC	up	inf	0	0	31.24	rna-TRITD_4Bv1G197700-3	uncharacterized protein LOC109748233 isoform X1 [Aegilops tauschii subsp. tauschii]	0.916573	4.96424	-2.43725	down	0.0012236	GO:0016787(hydrolase activity)	-	Y
tae-MIR1123-p3_2ss14AG18AC	TTTGTGATTTGTGGATGCCAC	up	inf	0	0	31.24	rna-TRITD_5Av1G127090	Enoyl-[acyl-carrier-protein] reductase [NADH], chloroplastic [Triticum urartu]	16.0993	47.0026	-1.54575	down	0.0387115	GO:0004318(enoyl-[acyl-carrier-protein] reductase (NADH) activity);GO:0005507(copper ion binding);GO:0005835(fatty acid synthase complex);GO:0006633(fatty acid biosynthetic process);GO:0009507(chloroplast);GO:0009570(chloroplast stroma);GO:0009579(thylakoid);GO:0009941(chloroplast envelope);GO:0016491(oxidoreductase activity);GO:0016631(enoyl-[acyl-carrier-protein] reductase activity);GO:0055114(…	ko00061(Fatty acid biosynthesis);ko00780(Biotin metabolism);ko00333(Prodigiosin biosyntheses)	Y
tae-MIR1123-p3_2ss14AG18AC	TTTGTGATTTGTGGATGCCAC	up	inf	0	0	31.24	rna-TRITD_7Av1G122370-4	RNA-binding Ras-GAP SH3 binding protein [Triticum aestivum]	0.719144	2.2602	-1.6521	down	0.0323632	GO:0003723(RNA binding);GO:0003729(mRNA binding);GO:0005829(cytosol);GO:0006913(nucleocytoplasmic transport)	-	Y
tae-MIR1128-p3_1ss5CA_1	ACAAATATTTCCGGACGGAG	up	inf	0.01	0	38.69	rna-TRITD_1Bv1G042930	uncharacterized protein LOC109762597 isoform X1 [Aegilops tauschii subsp. tauschii]	1.41545	12.1495	-3.10157	down	3.52095e-05	GO:0005634(nucleus);GO:0008150(biological_process)	-	Y
tae-MIR1128-p3_1ss5CA_1	ACAAATATTTCCGGACGGAG	up	inf	0.01	0	38.69	rna-TRITD_6Av1G212170-4	Aspartate aminotransferase, chloroplastic [Triticum urartu]	1.59874	5.53613	-1.79194	down	0.016921	GO:0004069(L-aspartate:2-oxoglutarate aminotransferase activity);GO:0005739(mitochondrion);GO:0030170(pyridoxal phosphate binding);GO:0042802(identical protein binding)	ko00250(Alanine, aspartate and glutamate metabolism);ko00270(Cysteine and methionine metabolism);ko00220(Arginine biosynthesis);ko00330(Arginine and proline metabolism);ko00350(Tyrosine metabolism);ko00360(Phenylalanine metabolism);ko00400(Phenylalanine, tyrosine and tryptophan biosynthesis);ko00950(Isoquinoline alkaloid biosynthesis);ko00960(Tropane, piperidine and pyridine alkaloid biosynthesis)	Y
tae-MIR5384-p5	TTCGCCGGTCGCGCGTTCCCCT	down	-0.96	0.03	126.16	64.81	rna-TRITD_1Av1G107460	uncharacterized protein LOC109746693 [Aegilops tauschii subsp. tauschii]	48.9157	11.9029	2.03899	up	0.00127078	GO:0005576(extracellular region);GO:0006952(defense response)	-	Y
tae-MIR5384-p5	TTCGCCGGTCGCGCGTTCCCCT	down	-0.96	0.03	126.16	64.81	rna-TRITD_1Av1G208990	hypothetical protein C2845_PM05G29340 [Panicum miliaceum]	10.4422	2.1957	2.24967	up	0.000578748	GO:0005759(mitochondrial matrix);GO:0006879(cellular iron ion homeostasis);GO:0008198(ferrous iron binding);GO:0036455(iron-sulfur transferase activity);GO:0044571([2Fe-2S] cluster assembly);GO:0051537(2 iron, 2 sulfur cluster binding);GO:0051539(4 iron, 4 sulfur cluster binding);GO:0097428(protein maturation by iron-sulfur cluster transfer)	-	Y
tae-MIR5384-p5	TTCGCCGGTCGCGCGTTCCCCT	down	-0.96	0.03	126.16	64.81	rna-TRITD_1Bv1G107230	uncharacterized protein LOC109746693 [Aegilops tauschii subsp. tauschii]	100.652	16.3739	2.6199	up	6.6455e-05	GO:0005576(extracellular region);GO:0006952(defense response)	-	Y
tae-MIR5384-p5	TTCGCCGGTCGCGCGTTCCCCT	down	-0.96	0.03	126.16	64.81	rna-TRITD_1Bv1G163350	uncharacterized protein LOC109746577 [Aegilops tauschii subsp. tauschii]	15.8715	6.70076	1.24404	up	0.0376202	-	-	Y
tae-MIR5384-p5	TTCGCCGGTCGCGCGTTCCCCT	down	-0.96	0.03	126.16	64.81	rna-TRITD_2Av1G022450	sex determination protein tasselseed-2-like [Aegilops tauschii subsp. tauschii]	14.8469	2.95083	2.33097	up	0.00039002	GO:0005737(cytoplasm);GO:0016491(oxidoreductase activity);GO:0055114(oxidation-reduction process)	ko00906(Carotenoid biosynthesis)	Y
tae-MIR5384-p5	TTCGCCGGTCGCGCGTTCCCCT	down	-0.96	0.03	126.16	64.81	rna-TRITD_2Av1G245160	oleosin 16 kDa [Aegilops tauschii subsp. tauschii]	478.6	184.4	1.37598	up	0.0208933	GO:0019915(lipid storage)	-	Y
tae-MIR5384-p5	TTCGCCGGTCGCGCGTTCCCCT	down	-0.96	0.03	126.16	64.81	rna-TRITD_2Av1G248570	hypothetical protein TRIUR3_12299 [Triticum urartu]	18.8793	2.37168	2.99282	up	9.8529e-06	-	-	Y
tae-MIR5384-p5	TTCGCCGGTCGCGCGTTCCCCT	down	-0.96	0.03	126.16	64.81	rna-TRITD_2Av1G248570-2	hypothetical protein TRIUR3_12299 [Triticum urartu]	21.1069	1.42835	3.88529	up	5.80347e-08	-	-	Y
tae-MIR5384-p5	TTCGCCGGTCGCGCGTTCCCCT	down	-0.96	0.03	126.16	64.81	rna-TRITD_2Bv1G210930	late embryogenesis abundant protein, group 3-like [Aegilops tauschii subsp. tauschii]	76.4189	12.8792	2.56889	up	8.71367e-05	-	-	Y
tae-MIR5384-p5	TTCGCCGGTCGCGCGTTCCCCT	down	-0.96	0.03	126.16	64.81	rna-TRITD_5Bv1G232040	Adf2 [Hordeum vulgare subsp. vulgare]	18.8619	7.98966	1.23927	up	0.0367862	GO:0003779(actin binding);GO:0005622(intracellular);GO:0005737(cytoplasm);GO:0009870(defense response signaling pathway, resistance gene-dependent);GO:0015629(actin cytoskeleton);GO:0030042(actin filament depolymerization);GO:0042742(defense response to bacterium);GO:0005515(protein binding);GO:0005739(mitochondrion);GO:0005829(cytosol);GO:0005886(plasma membrane);GO:0006979(response to oxidative…	-	Y
tae-MIR5384-p5	TTCGCCGGTCGCGCGTTCCCCT	down	-0.96	0.03	126.16	64.81	rna-TRITD_6Av1G048340-2	uncharacterized protein LOC109741897 isoform X2 [Aegilops tauschii subsp. tauschii]	1.61227	0.620971	1.37649	up	0.0257562	GO:0003674(molecular_function);GO:0005634(nucleus);GO:0008150(biological_process)	-	Y
tae-MIR5384-p5	TTCGCCGGTCGCGCGTTCCCCT	down	-0.96	0.03	126.16	64.81	rna-TRITD_6Av1G153200	vacuolar processing enzyme 1 [Triticum monococcum]	56.705	24.8637	1.18944	up	0.0414192	GO:0004197(cysteine-type endopeptidase activity);GO:0006624(vacuolar protein processing);GO:0051603(proteolysis involved in cellular protein catabolic process)	-	Y
tae-MIR5384-p5	TTCGCCGGTCGCGCGTTCCCCT	down	-0.96	0.03	126.16	64.81	rna-TRITD_7Av1G019560	hypothetical protein TRIUR3_20251 [Triticum urartu]	134.545	23.0698	2.54402	up	9.82716e-05	GO:0003674(molecular_function);GO:0005634(nucleus);GO:0008150(biological_process)	-	Y
tae-miR9659-3p	TCCAATGGTTGTTCACGGCATC	down	-1.47	0.01	686.46	248.19	rna-TRITD_3Bv1G154770	unnamed protein product [Triticum aestivum]	10.5291	1.83689	2.51904	up	0.000150584	GO:0004364(glutathione transferase activity);GO:0005737(cytoplasm);GO:0006749(glutathione metabolic process);GO:0009407(toxin catabolic process)	ko00480(Glutathione metabolism)	Y
tae-MIR9662b-p5_1ss9CG	GCGGCTCTGTGGTGTTCAAGC	down	-0.81	0	1947.19	1109.22	rna-TRITD_3Av1G156740	hypothetical protein TRIUR3_31576 [Triticum urartu]	24.5239	8.83784	1.47243	up	0.0146598	GO:0005794(Golgi apparatus);GO:0016413(O-acetyltransferase activity);GO:0071554(cell wall organization or biogenesis)	-	Y
tae-MIR9662b-p5_1ss9CG	GCGGCTCTGTGGTGTTCAAGC	down	-0.81	0	1947.19	1109.22	rna-TRITD_4Av1G033110	26.4kDa heat-shock protein [Triticum dicoccoides]	668.769	3.76015	7.47457	up	2.10407e-18	GO:0009408(response to heat)	ko04141(Protein processing in endoplasmic reticulum)	Y
tae-MIR9662b-p5_1ss9CG	GCGGCTCTGTGGTGTTCAAGC	down	-0.81	0	1947.19	1109.22	rna-TRITD_4Av1G033200	26.5kDa heat-shock protein [Triticum turgidum subsp. durum]	262.969	3.86693	6.08756	up	2.65295e-14	GO:0009408(response to heat)	ko04141(Protein processing in endoplasmic reticulum)	Y
tae-miR9664-3p	TTGCAGTCCTCGATGTCGTAG	up	0.84	0.01	394.03	706.76	rna-TRITD_2Av1G218410-3	uncharacterized protein LOC109749267 [Aegilops tauschii subsp. tauschii]	1.14111	9.99337	-3.13054	down	3.01745e-05	GO:0004842(ubiquitin-protein transferase activity);GO:0005576(extracellular region);GO:0008270(zinc ion binding)	-	Y
tae-miR9664-3p	TTGCAGTCCTCGATGTCGTAG	up	0.84	0.01	394.03	706.76	rna-TRITD_4Bv1G001460	malonyl-coenzyme:anthocyanin 5-O-glucoside-6'''-O-malonyltransferase-like [Aegilops tauschii subsp. tauschii]	1.08168	3.17677	-1.55428	down	0.0430507	GO:0033810(anthocyanin 5-O-glucoside 6'''-O-malonyltransferase activity)	ko00944(Flavone and flavonol biosynthesis);ko00943(Isoflavonoid biosynthesis)	Y
tae-miR9664-3p	TTGCAGTCCTCGATGTCGTAG	up	0.84	0.01	394.03	706.76	rna-TRITD_6Av1G202080-2	heat shock cognate 70 kDa protein 2-like [Aegilops tauschii subsp. tauschii]	25.5974	72.8581	-1.50909	down	0.0437321	GO:0005524(ATP binding);GO:0005618(cell wall);GO:0005634(nucleus);GO:0005739(mitochondrion);GO:0005774(vacuolar membrane);GO:0005794(Golgi apparatus);GO:0005829(cytosol);GO:0005886(plasma membrane);GO:0006351(transcription, DNA-templated);GO:0006355(regulation of transcription, DNA-templated);GO:0006457(protein folding);GO:0006986(response to unfolded protein);GO:0009266(response to temperature s…	ko03040(Spliceosome);ko04141(Protein processing in endoplasmic reticulum);ko04144(Endocytosis)	Y
tae-miR9664-3p	TTGCAGTCCTCGATGTCGTAG	up	0.84	0.01	394.03	706.76	rna-TRITD_6Bv1G197040-2	heat shock cognate 70 kDa protein 2-like [Aegilops tauschii subsp. tauschii]	12.8795	48.0018	-1.89802	down	0.0100999	GO:0005524(ATP binding);GO:0005618(cell wall);GO:0005634(nucleus);GO:0005739(mitochondrion);GO:0005774(vacuolar membrane);GO:0005794(Golgi apparatus);GO:0005829(cytosol);GO:0005886(plasma membrane);GO:0006351(transcription, DNA-templated);GO:0006355(regulation of transcription, DNA-templated);GO:0006457(protein folding);GO:0006986(response to unfolded protein);GO:0009266(response to temperature s…	ko03040(Spliceosome);ko04141(Protein processing in endoplasmic reticulum);ko04144(Endocytosis)	Y
tae-MIR9665-p5_1ss24TC	GTTTGACTTTGCACTGCTAGCGGC	up	1.89	0	340.63	1258.93	rna-TRITD_2Bv1G151070	probable serine/threonine-protein kinase At1g01540 [Aegilops tauschii subsp. tauschii]	1.07023	4.26013	-1.99297	down	0.00784091	GO:0004674(protein serine/threonine kinase activity);GO:0005524(ATP binding);GO:0005886(plasma membrane);GO:0006468(protein phosphorylation);GO:0016021(integral component of membrane);GO:0016301(kinase activity);GO:0046777(protein autophosphorylation)	-	Y
tae-MIR9665-p5_1ss24TC	GTTTGACTTTGCACTGCTAGCGGC	up	1.89	0	340.63	1258.93	rna-TRITD_3Bv1G021470	unnamed protein product [Triticum aestivum]	39.6651	197.688	-2.31729	down	0.00162386	GO:0004869(cysteine-type endopeptidase inhibitor activity);GO:0005576(extracellular region);GO:0005618(cell wall);GO:0006952(defense response);GO:0010030(positive regulation of seed germination);GO:0034605(cellular response to heat);GO:2000117(negative regulation of cysteine-type endopeptidase activity)	-	Y
tae-MIR9665-p5_1ss24TC	GTTTGACTTTGCACTGCTAGCGGC	up	1.89	0	340.63	1258.93	rna-TRITD_7Av1G247530	glycine-rich domain-containing protein 2-like isoform X1 [Aegilops tauschii subsp. tauschii]	0.471659	3.7461	-2.98957	down	7.37749e-05	GO:0005737(cytoplasm);GO:0009734(auxin-activated signaling pathway);GO:0010928(regulation of auxin mediated signaling pathway);GO:0071470(cellular response to osmotic stress);GO:2000028(regulation of photoperiodism, flowering)	-	Y
tae-miR9666a-3p	CGGTAGGGCTGTATGATGGCGA	up	2.98	0	23.4	184.92	rna-TRITD_3Bv1G030420	unnamed protein product [Triticum aestivum]	1.89288	5.99108	-1.66224	down	0.0287241	GO:0009739(response to gibberellin)	-	Y
tae-miR9666a-3p	CGGTAGGGCTGTATGATGGCGA	up	2.98	0	23.4	184.92	rna-TRITD_7Av1G241720	uncharacterized protein LOC109768958 [Aegilops tauschii subsp. tauschii]	6.96814	22.3853	-1.68371	down	0.0238491	GO:0003674(molecular_function);GO:0005576(extracellular region);GO:0005618(cell wall);GO:0008150(biological_process);GO:0009505(plant-type cell wall)	-	Y
tae-miR9666b-3p	CGGTTGGGCTGTATGATGGCGA	up	1.67	0	54.58	173.96	rna-TRITD_2Av1G295860-5	unnamed protein product [Triticum aestivum]	1.53607	7.31015	-2.25066	down	0.00224338	GO:0001055(RNA polymerase II activity);GO:0005665(DNA-directed RNA polymerase II, core complex)	ko00230(Purine metabolism);ko00240(Pyrimidine metabolism);ko03020(RNA polymerase)	Y
tae-miR9666b-3p	CGGTTGGGCTGTATGATGGCGA	up	1.67	0	54.58	173.96	rna-TRITD_3Bv1G199880-2	unnamed protein product [Triticum aestivum]	1.87222	7.37529	-1.97795	down	0.00853641	GO:0003676(nucleic acid binding);GO:0003677(DNA binding);GO:0005737(cytoplasm);GO:0008150(biological_process);GO:0046872(metal ion binding)	-	Y
tae-miR9666b-3p	CGGTTGGGCTGTATGATGGCGA	up	1.67	0	54.58	173.96	rna-TRITD_5Bv1G106350	endoglucanase 4-like [Aegilops tauschii subsp. tauschii]	3.12476	15.5749	-2.31741	down	0.00169096	GO:0004553(hydrolase activity, hydrolyzing O-glycosyl compounds);GO:0005576(extracellular region);GO:0007389(pattern specification process);GO:0008810(cellulase activity);GO:0009624(response to nematode);GO:0030245(cellulose catabolic process);GO:0071555(cell wall organization)	ko00500(Starch and sucrose metabolism)	Y
tae-miR9666b-3p	CGGTTGGGCTGTATGATGGCGA	up	1.67	0	54.58	173.96	rna-TRITD_6Av1G031120	thiosulfate sulfurtransferase 18-like isoform X3 [Aegilops tauschii subsp. tauschii]	10.6551	31.7943	-1.57723	down	0.0354214	GO:0004792(thiosulfate sulfurtransferase activity);GO:0005737(cytoplasm);GO:0007568(aging);GO:0009507(chloroplast);GO:0016740(transferase activity)	-	Y
tae-miR9666b-3p	CGGTTGGGCTGTATGATGGCGA	up	1.67	0	54.58	173.96	rna-TRITD_7Av1G195860	hypothetical protein TRIUR3_31167 [Triticum urartu]	53.8663	168.4	-1.64444	down	0.0269343	GO:0003674(molecular_function);GO:0009507(chloroplast);GO:0009737(response to abscisic acid);GO:0016021(integral component of membrane)	-	Y
tae-miR9776_L-1R+1_1ss18AG	TGGACGAGGATGTGCAGCTGC	down	-0.42	0.02	213.74	159.84	rna-TRITD_1Bv1G059580-2	predicted protein, partial [Hordeum vulgare subsp. vulgare]	81.1404	27.3688	1.56789	up	0.00991705	GO:0005515(protein binding);GO:0005576(extracellular region);GO:0008150(biological_process);GO:0009506(plasmodesma)	-	Y
tae-miR9776_L-1R+1_1ss18AG	TGGACGAGGATGTGCAGCTGC	down	-0.42	0.02	213.74	159.84	rna-TRITD_2Av1G227850	hypothetical protein TRIUR3_12951 [Triticum urartu]	222.015	98.8291	1.16765	up	0.0445805	GO:0005509(calcium ion binding);GO:0005773(vacuole);GO:0005783(endoplasmic reticulum);GO:0009269(response to desiccation);GO:0009409(response to cold);GO:0009620(response to fungus);GO:0009651(response to salt stress);GO:0009737(response to abscisic acid);GO:0009751(response to salicylic acid);GO:0010118(stomatal movement);GO:0012511(monolayer-surrounded lipid storage body);GO:0031407(oxylipin me…	ko00073(Cutin, suberine and wax biosynthesis)	Y
tae-miR9776_L-1R+1_1ss18AG	TGGACGAGGATGTGCAGCTGC	down	-0.42	0.02	213.74	159.84	rna-TRITD_2Bv1G223930	predicted protein, partial [Hordeum vulgare subsp. vulgare]	18.5215	5.44497	1.76621	up	0.00453471	GO:0030599(pectinesterase activity);GO:0046910(pectinesterase inhibitor activity);GO:0071944(cell periphery)	-	Y
tae-miR9776_L-1R+1_1ss18AG	TGGACGAGGATGTGCAGCTGC	down	-0.42	0.02	213.74	159.84	rna-TRITD_3Av1G170640-2	dehydrin [Triticum aestivum]	17.1037	1.79599	3.25146	up	2.76155e-06	GO:0005829(cytosol);GO:0009414(response to water deprivation);GO:0009631(cold acclimation);GO:0009737(response to abscisic acid)	-	Y
tae-miR9776_L-1R+1_1ss18AG	TGGACGAGGATGTGCAGCTGC	down	-0.42	0.02	213.74	159.84	rna-TRITD_4Bv1G129640-4	17.9 kDa class I heat shock protein [Aegilops tauschii subsp. tauschii]	547.172	137.672	1.99076	up	0.00153753	GO:0009408(response to heat);GO:0042542(response to hydrogen peroxide);GO:0045471(response to ethanol);GO:0046685(response to arsenic-containing substance);GO:0046686(response to cadmium ion);GO:0046688(response to copper ion)	ko04141(Protein processing in endoplasmic reticulum)	Y
tae-miR9776_L-1R+1_1ss18AG	TGGACGAGGATGTGCAGCTGC	down	-0.42	0.02	213.74	159.84	rna-TRITD_4Bv1G176390	alcohol dehydrogenase-like 2 [Aegilops tauschii subsp. tauschii]	66.2457	29.1531	1.18418	up	0.0422034	GO:0004022(alcohol dehydrogenase (NAD) activity);GO:0005737(cytoplasm);GO:0005829(cytosol);GO:0008270(zinc ion binding);GO:0055114(oxidation-reduction process);GO:0004181(metallocarboxypeptidase activity);GO:0006508(proteolysis);GO:0016021(integral component of membrane)	ko00010(Glycolysis / Gluconeogenesis);ko00071(Fatty acid degradation);ko00350(Tyrosine metabolism)	Y
tae-miR9776_L-1R+1_1ss18AG	TGGACGAGGATGTGCAGCTGC	down	-0.42	0.02	213.74	159.84	rna-TRITD_6Bv1G076850	hypothetical protein TRIUR3_28835 [Triticum urartu]	29.5317	12.4735	1.2434	up	0.036606	-	-	Y
tae-miR9776_L-1R+1_1ss18AG	TGGACGAGGATGTGCAGCTGC	down	-0.42	0.02	213.74	159.84	rna-TRITD_6Bv1G194980-2	ferredoxin--nitrite reductase, chloroplastic [Aegilops tauschii subsp. tauschii]	3.12144	1.03435	1.59348	up	0.0100125	GO:0005739(mitochondrion);GO:0005829(cytosol);GO:0009507(chloroplast);GO:0009570(chloroplast stroma);GO:0010167(response to nitrate);GO:0016020(membrane);GO:0020037(heme binding);GO:0042128(nitrate assimilation);GO:0046872(metal ion binding);GO:0047889(ferredoxin-nitrate reductase activity);GO:0048046(apoplast);GO:0048307(ferredoxin-nitrite reductase activity);GO:0050421(nitrite reductase (NO-for…	ko00910(Nitrogen metabolism)	Y
tae-miR9776_L-1R+1_1ss18AG	TGGACGAGGATGTGCAGCTGC	down	-0.42	0.02	213.74	159.84	rna-TRITD_7Bv1G055260	predicted protein [Hordeum vulgare subsp. vulgare]	12.4822	5.2473	1.25022	up	0.0350605	GO:0003676(nucleic acid binding);GO:0006364(rRNA processing);GO:0009409(response to cold);GO:0009507(chloroplast);GO:0009536(plastid);GO:0019843(rRNA binding);GO:0032544(plastid translation)	-	Y
