# Supplementary material for: Multi-Omics Analysis of Small RNA, Transcriptome, and Degradome in T. turgidum—Regulatory Networks of Grain Development and Abiotic Stress Response
Source: Int J Mol Sci. 2020 Oct 21;21(20):7772. doi: 10.3390/ijms21207772 (PMC7589925; doi:10.3390/ijms21207772)
Supplement: Supplementary file 1 [file ijms-21-07772-s001.zip › Supplementary files Proof Part 3 out of 3/Table S12.xlsx]

## Sheet: CG - DBA Aurora vs L6
Table S12. Durum wheat miRNA-mRNA pairs showing significant antagonistic regulatory patterns between DBA Aurora and L6.
miRNA name	miRNA sequence	miRNA regulation	Log2 [foldchange (TG vs SG)]	pvalue(t_test)	SG5_CG(mean)	TG5_CG(mean)	Target accession	Target annotation	FPKM.SG5_CG(mean)	FPKM.TG5_CG(mean)	Log2 [foldchange (TG vs SG)]	Target regulation	pvalue	GO terms	KEGG pathways	Negative correlation miRNA-mRNA
ata-miR164a-5p_R-1	TGGAGAAGCAGGGCACGTGC	down	-0.56	0.01	79.23	53.58	rna-TRITD_1Bv1G121880	60S ribosomal export protein NMD3 [Aegilops tauschii subsp. tauschii]	3.78525	13.5275	1.83744	up	0.00577444	GO:0000055(ribosomal large subunit export from nucleus);GO:0005634(nucleus);GO:0005737(cytoplasm);GO:0043023(ribosomal large subunit binding)	ko03013(RNA transport);ko03008(Ribosome biogenesis in eukaryotes)	Y
ata-miR164a-5p_R-1	TGGAGAAGCAGGGCACGTGC	down	-0.56	0.01	79.23	53.58	rna-TRITD_4Bv1G006300	predicted protein [Hordeum vulgare subsp. vulgare]	12.2405	54.4817	2.15411	up	0.00139862	-	-	Y
ata-miR166d-5p	GGAATGTTGTCTGGCTCGGGG	up	0.79	0.04	36.46	62.87	rna-TRITD_3Av1G241350-2	26S protease regulatory subunit 6A homolog [Aegilops tauschii subsp. tauschii]	2.96301	0.787815	-1.91113	down	0.00660693	GO:0008540(proteasome regulatory particle, base subcomplex);GO:0017025(TBP-class protein binding);GO:0030433(ubiquitin-dependent ERAD pathway);GO:0031595(nuclear proteasome complex);GO:0031597(cytosolic proteasome complex);GO:0036402(proteasome-activating ATPase activity);GO:0045899(positive regulation of RNA polymerase II transcriptional preinitiation complex assembly);GO:0000502(proteasome comp…	ko03050(Proteasome)	Y
ata-miR166d-5p	GGAATGTTGTCTGGCTCGGGG	up	0.79	0.04	36.46	62.87	rna-TRITD_4Bv1G057760	heterogeneous nuclear ribonucleoprotein R-like isoform X2 [Aegilops tauschii subsp. tauschii]	14.4176	0.901998	-3.99856	down	9.41386e-08	GO:0000245(spliceosomal complex assembly);GO:0015030(Cajal body)	-	Y
ata-miR396e-3p	GTTCAATAAAGCTGTGGGAAA	up	1.24	0.04	63.84	150.5	rna-TRITD_3Bv1G263530-2	unnamed protein product [Triticum aestivum]	12.5755	2.15042	-2.54793	down	0.000301943	GO:0004674(protein serine/threonine kinase activity);GO:0005634(nucleus);GO:0005737(cytoplasm);GO:0006468(protein phosphorylation);GO:0035556(intracellular signal transduction)	-	Y
ata-miR9674b-3p	TGAATTTGTCCATAGCATCAG	up	0.87	0.02	462.99	848.43	rna-TRITD_6Bv1G095520-4	far upstream element-binding protein 2 [Aegilops tauschii subsp. tauschii]	1.92942	0.673983	-1.51738	down	0.0292178	GO:0003676(nucleic acid binding);GO:0003729(mRNA binding);GO:0005829(cytosol)	-	Y
ata-MIR9863a-p5_1ss5CT	TGATTTGCTTCTCATCTGAAG	up	0.38	0.05	154.98	201.37	rna-TRITD_3Av1G006610	E3 ubiquitin-protein ligase SINA-like 10 [Aegilops tauschii subsp. tauschii]	9.41568	2.86693	-1.71556	down	0.0132571	GO:0005634(nucleus);GO:0005737(cytoplasm);GO:0006915(apoptotic process);GO:0043161(proteasome-mediated ubiquitin-dependent protein catabolic process);GO:0061630(ubiquitin protein ligase activity)	ko04120(Ubiquitin mediated proteolysis)	Y
bdi-miR827-5p_1ss6TC	TTTTGCTGGTTGTCATCTAACC	up	1.84	0.02	17.13	61.4	rna-TRITD_5Av1G111780	type 1 non-specific lipid transfer protein precursor [Triticum aestivum]	49.5243	2.90509	-4.09148	down	5.93143e-08	GO:0009611(response to wounding);GO:0009723(response to ethylene);GO:0009751(response to salicylic acid);GO:0042542(response to hydrogen peroxide)	-	Y
bdi-miR827-5p_1ss6TC	TTTTGCTGGTTGTCATCTAACC	up	1.84	0.02	17.13	61.4	rna-TRITD_5Bv1G092560-6	RecName: Full=Probable non-specific lipid-transfer protein 3; Short=TaLTP3; Flags: Precursor	24.2773	8.50276	-1.5136	down	0.0279538	GO:0009611(response to wounding);GO:0009723(response to ethylene);GO:0009751(response to salicylic acid);GO:0042542(response to hydrogen peroxide)	-	Y
gra-MIR8645-p5_2ss12TG17AG_1	TGAACCAATTTGAACTGT	down	-0.7	0.01	229.46	141.67	rna-TRITD_2Bv1G085010-2	unnamed protein product [Triticum aestivum]	0.451054	5.26385	3.54475	up	9.26039e-07	GO:0003774(motor activity);GO:0005737(cytoplasm);GO:0005886(plasma membrane);GO:0016459(myosin complex);GO:0030048(actin filament-based movement);GO:0009506(plasmodesma)	-	Y
gra-MIR8645-p5_2ss12TG17AG_1	TGAACCAATTTGAACTGT	down	-0.7	0.01	229.46	141.67	rna-TRITD_7Bv1G003640-8	protein-tyrosine sulfotransferase [Aegilops tauschii subsp. tauschii]	1.25489	14.5376	3.53416	up	9.49021e-07	GO:0015015(heparan sulfate proteoglycan biosynthetic process, enzymatic modification);GO:0017095(heparan sulfate 6-O-sulfotransferase activity)	-	Y
gra-MIR8645-p5_2ss12TG17AG_2	TGAACCAATTTGAACTGTG	down	-0.7	0.01	229.46	141.67	rna-TRITD_2Av1G286120	unnamed protein product [Triticum aestivum]	5.8113	104.849	4.17331	up	1.72877e-08	GO:0005737(cytoplasm);GO:0016226(iron-sulfur cluster assembly)	-	Y
gra-MIR8678-p5_2ss11GA17CG	AACCAATTTGAACTGTGA	down	-1.02	0.02	71.9	35.4	rna-TRITD_2Av1G286120	unnamed protein product [Triticum aestivum]	5.8113	104.849	4.17331	up	1.72877e-08	GO:0005737(cytoplasm);GO:0016226(iron-sulfur cluster assembly)	-	Y
gra-MIR8678-p5_2ss11GA17CG	AACCAATTTGAACTGTGA	down	-1.02	0.02	71.9	35.4	rna-TRITD_4Av1G220180-18	probable cellulose synthase A catalytic subunit 3 [UDP-forming] [Aegilops tauschii subsp. tauschii]	0.381794	1.2009	1.65325	up	0.0151968	GO:0000977(RNA polymerase II regulatory region sequence-specific DNA binding);GO:0005794(Golgi apparatus);GO:0005886(plasma membrane);GO:0009833(plant-type primary cell wall biogenesis);GO:0016021(integral component of membrane);GO:0016757(transferase activity, transferring glycosyl groups);GO:0016759(cellulose synthase activity);GO:0016760(cellulose synthase (UDP-forming) activity);GO:0030244(ce…	-	Y
osa-miR398a	TGTGTTCTCAGGTCACCCCTT	down	-2.44	0.04	50.43	9.29	rna-TRITD_5Bv1G004610	enolase [Aegilops tauschii subsp. tauschii]	10.1926	86.5652	3.08627	up	1.065e-05	GO:0000015(phosphopyruvate hydratase complex);GO:0000287(magnesium ion binding);GO:0003677(DNA binding);GO:0004634(phosphopyruvate hydratase activity);GO:0005507(copper ion binding);GO:0005634(nucleus);GO:0005737(cytoplasm);GO:0005739(mitochondrion);GO:0005740(mitochondrial envelope);GO:0005741(mitochondrial outer membrane);GO:0005829(cytosol);GO:0005886(plasma membrane);GO:0006096(glycolytic pro…	ko00010(Glycolysis / Gluconeogenesis);ko03018(RNA degradation)	Y
osa-miR398a_L+1R-1	TTGTGTTCTCAGGTCACCCCT	down	-2.57	0	114.29	19.23	rna-TRITD_5Bv1G004610	enolase [Aegilops tauschii subsp. tauschii]	10.1926	86.5652	3.08627	up	1.065e-05	GO:0000015(phosphopyruvate hydratase complex);GO:0000287(magnesium ion binding);GO:0003677(DNA binding);GO:0004634(phosphopyruvate hydratase activity);GO:0005507(copper ion binding);GO:0005634(nucleus);GO:0005737(cytoplasm);GO:0005739(mitochondrion);GO:0005740(mitochondrial envelope);GO:0005741(mitochondrial outer membrane);GO:0005829(cytosol);GO:0005886(plasma membrane);GO:0006096(glycolytic pro…	ko00010(Glycolysis / Gluconeogenesis);ko03018(RNA degradation)	Y
osa-miR5077_L-1_1ss5GA	TTCACGTCGGGTTCACCA	down	-0.78	0.02	53.57	31.3	rna-TRITD_1Av1G220020	fatty acid amide hydrolase-like [Aegilops tauschii subsp. tauschii]	0.750916	2.76745	1.88183	up	0.00556839	GO:0004040(amidase activity);GO:0005773(vacuole);GO:0005774(vacuolar membrane);GO:0005783(endoplasmic reticulum);GO:0005789(endoplasmic reticulum membrane);GO:0005794(Golgi apparatus);GO:0005886(plasma membrane);GO:0016021(integral component of membrane);GO:0042742(defense response to bacterium);GO:0047412(N-(long-chain-acyl)ethanolamine deacylase activity);GO:0070291(N-acylethanolamine metabolic…	ko00970(Aminoacyl-tRNA biosynthesis)	Y
osa-miR5077_L-1_1ss5GA	TTCACGTCGGGTTCACCA	down	-0.78	0.02	53.57	31.3	rna-TRITD_1Av1G220020-12	fatty acid amide hydrolase-like [Aegilops tauschii subsp. tauschii]	6.7001	24.3074	1.85914	up	0.00523577	GO:0004040(amidase activity);GO:0005773(vacuole);GO:0005774(vacuolar membrane);GO:0005783(endoplasmic reticulum);GO:0005789(endoplasmic reticulum membrane);GO:0005794(Golgi apparatus);GO:0005886(plasma membrane);GO:0016021(integral component of membrane);GO:0042742(defense response to bacterium);GO:0047412(N-(long-chain-acyl)ethanolamine deacylase activity);GO:0070291(N-acylethanolamine metabolic…	ko00970(Aminoacyl-tRNA biosynthesis)	Y
osa-miR5077_L-1_1ss5GA	TTCACGTCGGGTTCACCA	down	-0.78	0.02	53.57	31.3	rna-TRITD_1Av1G220020-2	predicted protein [Hordeum vulgare subsp. vulgare]	1.5873	19.3537	3.60797	up	5.79193e-07	GO:0004040(amidase activity);GO:0005773(vacuole);GO:0005774(vacuolar membrane);GO:0005783(endoplasmic reticulum);GO:0005789(endoplasmic reticulum membrane);GO:0005794(Golgi apparatus);GO:0005886(plasma membrane);GO:0016021(integral component of membrane);GO:0042742(defense response to bacterium);GO:0047412(N-(long-chain-acyl)ethanolamine deacylase activity);GO:0070291(N-acylethanolamine metabolic…	ko00970(Aminoacyl-tRNA biosynthesis)	Y
osa-miR5077_L-1_1ss5GA	TTCACGTCGGGTTCACCA	down	-0.78	0.02	53.57	31.3	rna-TRITD_1Av1G227390	hypothetical protein TRIUR3_17235 [Triticum urartu]	2.17152	6.50767	1.58343	up	0.0171993	GO:0016787(hydrolase activity)	-	Y
osa-miR5077_L-1_1ss5GA	TTCACGTCGGGTTCACCA	down	-0.78	0.02	53.57	31.3	rna-TRITD_2Av1G191100-3	ferric reduction oxidase 7, chloroplastic-like [Aegilops tauschii subsp. tauschii]	6.40934	18.938	1.56304	up	0.0172226	GO:0000293(ferric-chelate reductase activity);GO:0006811(ion transport);GO:0009507(chloroplast);GO:0009767(photosynthetic electron transport chain);GO:0016020(membrane);GO:0016021(integral component of membrane);GO:0016491(oxidoreductase activity);GO:0031969(chloroplast membrane);GO:0046872(metal ion binding);GO:0055114(oxidation-reduction process)	-	Y
osa-miR5077_L-1_1ss5GA	TTCACGTCGGGTTCACCA	down	-0.78	0.02	53.57	31.3	rna-TRITD_2Bv1G034950-8	ricin B-like lectin R40G2 [Aegilops tauschii subsp. tauschii]	1.25765	276.578	7.78082	up	7.83521e-19	GO:0005515(protein binding);GO:0005634(nucleus);GO:0005737(cytoplasm);GO:0030246(carbohydrate binding);GO:0042742(defense response to bacterium);GO:0090332(stomatal closure)	-	Y
osa-miR5077_L-1_1ss5GA	TTCACGTCGGGTTCACCA	down	-0.78	0.02	53.57	31.3	rna-TRITD_4Av1G243640-4	starch synthase (GBSSI) [Triticum turgidum subsp. durum]	2.25342	278.62	6.95004	up	1.75004e-16	GO:0004373(glycogen (starch) synthase activity);GO:0005982(starch metabolic process);GO:0009501(amyloplast)	ko00500(Starch and sucrose metabolism)	Y
osa-miR5077_L-1_1ss5GA	TTCACGTCGGGTTCACCA	down	-0.78	0.02	53.57	31.3	rna-TRITD_4Bv1G006300	predicted protein [Hordeum vulgare subsp. vulgare]	12.2405	54.4817	2.15411	up	0.00139862	-	-	Y
osa-miR5077_L-1_1ss5GA	TTCACGTCGGGTTCACCA	down	-0.78	0.02	53.57	31.3	rna-TRITD_6Bv1G181160-3	uncharacterized protein LOC109768263 [Aegilops tauschii subsp. tauschii]	3.58438	11.3243	1.65963	up	0.0121014	GO:0005576(extracellular region);GO:0016021(integral component of membrane);GO:0016757(transferase activity, transferring glycosyl groups)	ko00515(Mannose type O-glycan biosyntheis)	Y
osa-miR5077_L-1_1ss5GA	TTCACGTCGGGTTCACCA	down	-0.78	0.02	53.57	31.3	rna-TRITD_7Av1G270370-15	Endoplasmin-like protein [Triticum urartu]	1.80236	11.1126	2.62424	up	0.000143645	GO:0005783(endoplasmic reticulum)	ko04141(Protein processing in endoplasmic reticulum);ko04626(Plant-pathogen interaction)	Y
osa-MIR5339-p3_1ss3GA	TGAGAATATTCTTTATCTGTT	up	0.45	0.04	270.34	370.55	rna-TRITD_3Av1G151850-3	uncharacterized protein LOC109757642 [Aegilops tauschii subsp. tauschii]	1.29696	0.353984	-1.87338	down	0.00749146	GO:0006457(protein folding);GO:0006898(receptor-mediated endocytosis);GO:0009507(chloroplast);GO:0030276(clathrin binding);GO:0031982(vesicle);GO:0043231(intracellular membrane-bounded organelle)	-	Y
ptc-miR6478_R+1_2ss6CT21GA	CCGACTTTAGCTCAGTTGGTAG	down	-0.74	0	1603.3	956.77	rna-TRITD_3Av1G164580	homeobox-DDT domain protein RLT2-like isoform X2 [Aegilops tauschii subsp. tauschii]	0.470734	1.17343	1.31775	up	0.0447188	GO:0003700(DNA binding transcription factor activity);GO:0005515(protein binding);GO:0005634(nucleus);GO:0006351(transcription, DNA-templated);GO:0006355(regulation of transcription, DNA-templated);GO:0009908(flower development);GO:0010228(vegetative to reproductive phase transition of meristem);GO:0043565(sequence-specific DNA binding);GO:0045892(negative regulation of transcription, DNA-templat…	-	Y
tae-MIR1136-p5	ATGGATGTATCTAGATGTATTTT	up	0.86	0.01	181.64	329.23	rna-TRITD_2Av1G178500	starch branching enzyme IIa variant [Triticum aestivum]	248.497	7.65939	-5.01985	down	1.04318e-10	GO:0003844(1,4-alpha-glucan branching enzyme activity);GO:0009790(embryo development)	ko00500(Starch and sucrose metabolism)	Y
tae-MIR5384-p5	TTCGCCGGTCGCGCGTTCCCCT	up	0.78	0.03	126.16	216.79	rna-TRITD_1Bv1G160180-3	predicted protein [Hordeum vulgare subsp. vulgare]	170.728	24.3799	-2.80793	down	7.12314e-05	GO:0003676(nucleic acid binding);GO:0005634(nucleus);GO:0005737(cytoplasm);GO:0005886(plasma membrane);GO:0006950(response to stress);GO:0006979(response to oxidative stress);GO:0009408(response to heat);GO:0009409(response to cold);GO:0009506(plasmodesma);GO:0016787(hydrolase activity);GO:0034337(RNA folding);GO:0061077(chaperone-mediated protein folding)	-	Y
tae-MIR5384-p5	TTCGCCGGTCGCGCGTTCCCCT	up	0.78	0.03	126.16	216.79	rna-TRITD_2Bv1G184200	vicilin-like seed storage protein At2g18540 [Aegilops tauschii subsp. tauschii]	11.7865	3.07692	-1.93758	down	0.00524103	GO:0003674(molecular_function);GO:0005634(nucleus);GO:0008150(biological_process)	-	Y
tae-MIR5384-p5	TTCGCCGGTCGCGCGTTCCCCT	up	0.78	0.03	126.16	216.79	rna-TRITD_6Bv1G003010	MADS-box transcription factor TaAGL1 [Triticum aestivum]	28.6975	1.75759	-4.02925	down	7.64645e-08	GO:0000977(RNA polymerase II regulatory region sequence-specific DNA binding);GO:0003700(DNA binding transcription factor activity);GO:0005515(protein binding);GO:0005634(nucleus);GO:0005737(cytoplasm);GO:0006351(transcription, DNA-templated);GO:0007275(multicellular organism development);GO:0008134(transcription factor binding);GO:0009409(response to cold);GO:0009739(response to gibberellin);GO:…	-	Y
tae-MIR5384-p5	TTCGCCGGTCGCGCGTTCCCCT	up	0.78	0.03	126.16	216.79	rna-TRITD_6Bv1G221730-2	coumaroyl-CoA:anthocyanidin 3-O-glucoside-6''-O-coumaroyltransferase 2-like [Aegilops tauschii subsp. tauschii]	14.0665	3.1447	-2.16127	down	0.00190104	GO:0016420(malonyltransferase activity);GO:0005737(cytoplasm);GO:0016740(transferase activity);GO:0016747(transferase activity, transferring acyl groups other than amino-acyl groups)	ko00944(Flavone and flavonol biosynthesis);ko00943(Isoflavonoid biosynthesis);ko00942(Anthocyanin biosynthesis)	Y
tae-miR9654b-3p_L+1_1ss20GT	ATTCCGAAAGGCTTGAAGCTAAT	up	1.21	0.01	1844.27	4252.73	rna-TRITD_6Av1G013970-9	fructan 1-exohydrolase w2-like isoform X1 [Aegilops tauschii subsp. tauschii]	4.72878	1.46707	-1.68853	down	0.0149213	GO:0016787(hydrolase activity)	-	Y
tae-MIR9655-p5	TCGGCTACTTCCTTTCCCTTGC	up	0.61	0.05	576.27	881.32	rna-TRITD_1Bv1G179330	GDSL esterase/lipase EXL3-like [Aegilops tauschii subsp. tauschii]	6.20076	1.90262	-1.70446	down	0.0140034	GO:0005576(extracellular region);GO:0016042(lipid catabolic process);GO:0016298(lipase activity);GO:0016746(transferase activity, transferring acyl groups);GO:0019953(sexual reproduction);GO:0052689(carboxylic ester hydrolase activity)	ko00561(Glycerolipid metabolism)	Y
tae-MIR9655-p5	TCGGCTACTTCCTTTCCCTTGC	up	0.61	0.05	576.27	881.32	rna-TRITD_6Av1G199570-2	bZIP transcription factor [Triticum urartu]	3.4615	1.27383	-1.44223	down	0.0385821	GO:0000976(transcription regulatory region sequence-specific DNA binding);GO:0000977(RNA polymerase II regulatory region sequence-specific DNA binding);GO:0003677(DNA binding);GO:0003700(DNA binding transcription factor activity);GO:0005515(protein binding);GO:0005634(nucleus);GO:0006351(transcription, DNA-templated);GO:0006355(regulation of transcription, DNA-templated);GO:0009414(response to wa…	ko04075(Plant hormone signal transduction)	Y
tae-miR9666a-3p	CGGTAGGGCTGTATGATGGCGA	up	3.62	0.02	23.4	286.88	rna-TRITD_3Bv1G014740	-	212.195	73.8533	-1.52266	down	0.0258894	-	-	Y
tae-miR9666a-3p	CGGTAGGGCTGTATGATGGCGA	up	3.62	0.02	23.4	286.88	rna-TRITD_4Bv1G037140	amino acid permease 3-like [Aegilops tauschii subsp. tauschii]	2.65634	0.590763	-2.16879	down	0.00233637	GO:0003333(amino acid transmembrane transport);GO:0005886(plasma membrane);GO:0015171(amino acid transmembrane transporter activity)	-	Y
tae-miR9666a-3p	CGGTAGGGCTGTATGATGGCGA	up	3.62	0.02	23.4	286.88	rna-TRITD_6Bv1G213680-6	mRNA-decapping enzyme subunit 2 [Aegilops tauschii subsp. tauschii]	8.34959	2.41566	-1.78929	down	0.0100451	GO:0000290(deadenylation-dependent decapping of nuclear-transcribed mRNA);GO:0005737(cytoplasm);GO:0050072(m7G(5')pppN diphosphatase activity)	ko03018(RNA degradation)	Y
tae-MIR9666a-p5	ATTCGGATTCGCCATCATACG	up	2.5	0.01	11.46	64.87	rna-TRITD_6Bv1G223070-2	AT-hook motif nuclear-localized protein 9-like [Aegilops tauschii subsp. tauschii]	6.05302	2.28445	-1.40581	down	0.0418311	GO:0003677(DNA binding);GO:0003680(AT DNA binding);GO:0005634(nucleus);GO:0005654(nucleoplasm);GO:0005730(nucleolus);GO:0005737(cytoplasm);GO:0005739(mitochondrion);GO:0006351(transcription, DNA-templated);GO:0006355(regulation of transcription, DNA-templated);GO:0043565(sequence-specific DNA binding);GO:0098687(chromosomal region)	-	Y
tae-miR9666b-3p	CGGTTGGGCTGTATGATGGCGA	up	2.35	0.04	54.58	278.73	rna-TRITD_2Av1G295860-5	unnamed protein product [Triticum aestivum]	7.31015	1.86751	-1.96879	down	0.00430157	GO:0001055(RNA polymerase II activity);GO:0005665(DNA-directed RNA polymerase II, core complex)	ko00230(Purine metabolism);ko00240(Pyrimidine metabolism);ko03020(RNA polymerase)	Y
tae-miR9666b-3p	CGGTTGGGCTGTATGATGGCGA	up	2.35	0.04	54.58	278.73	rna-TRITD_2Bv1G040430-4	photosystem I reaction center subunit N, chloroplastic [Aegilops tauschii subsp. tauschii]	149.466	50.8761	-1.55476	down	0.0228982	GO:0003723(RNA binding);GO:0005634(nucleus);GO:0005829(cytosol);GO:0042254(ribosome biogenesis);GO:0042255(ribosome assembly);GO:0005516(calmodulin binding);GO:0009507(chloroplast);GO:0009522(photosystem I);GO:0009534(chloroplast thylakoid);GO:0009535(chloroplast thylakoid membrane);GO:0009543(chloroplast thylakoid lumen);GO:0009579(thylakoid);GO:0009773(photosynthetic electron transport in photo…	ko00195(Photosynthesis)	Y
tae-miR9666b-3p	CGGTTGGGCTGTATGATGGCGA	up	2.35	0.04	54.58	278.73	rna-TRITD_4Av1G054470-5	hypothetical protein TRIUR3_28410 [Triticum urartu]	36.3837	13.3332	-1.44827	down	0.0343749	GO:0003824(catalytic activity);GO:0005576(extracellular region);GO:0005773(vacuole);GO:0008150(biological_process)	-	Y
tae-miR9666b-3p	CGGTTGGGCTGTATGATGGCGA	up	2.35	0.04	54.58	278.73	rna-TRITD_7Av1G127020-3	ultraviolet-B receptor UVR8-like [Aegilops tauschii subsp. tauschii]	21.0018	2.0929	-3.32694	down	4.64956e-06	GO:0003682(chromatin binding);GO:0005737(cytoplasm);GO:0008150(biological_process);GO:0008536(Ran GTPase binding);GO:0005886(plasma membrane)	ko04120(Ubiquitin mediated proteolysis)	Y
tae-MIR9670-p5	TTCTTCAAGTACTCCACTTTT	up	0.97	0.05	1213.03	2376.18	rna-TRITD_1Bv1G130750-2	expansin-B3-like [Aegilops tauschii subsp. tauschii]	64.3782	21.7964	-1.56248	down	0.0223008	GO:0005576(extracellular region);GO:0005618(cell wall);GO:0009826(unidimensional cell growth);GO:0009828(plant-type cell wall loosening);GO:0009831(plant-type cell wall modification involved in multidimensional cell growth);GO:0016020(membrane);GO:0019953(sexual reproduction)	-	Y
tae-MIR9670-p5	TTCTTCAAGTACTCCACTTTT	up	0.97	0.05	1213.03	2376.18	rna-TRITD_6Bv1G001980-4	ruBisCO large subunit-binding protein subunit beta, chloroplastic-like [Aegilops tauschii subsp. tauschii]	8.80834	1.69177	-2.38034	down	0.000700362	GO:0005515(protein binding);GO:0005524(ATP binding);GO:0005739(mitochondrion);GO:0005794(Golgi apparatus);GO:0005829(cytosol);GO:0005886(plasma membrane);GO:0006457(protein folding);GO:0007005(mitochondrion organization);GO:0008219(cell death);GO:0009409(response to cold);GO:0009507(chloroplast);GO:0009570(chloroplast stroma);GO:0009627(systemic acquired resistance);GO:0009941(chloroplast envelop…	ko03018(RNA degradation)	Y
tae-MIR9670-p5	TTCTTCAAGTACTCCACTTTT	up	0.97	0.05	1213.03	2376.18	rna-TRITD_6Bv1G015710	uncharacterized protein LOC109786338 isoform X2 [Aegilops tauschii subsp. tauschii]	10.8178	1.0868	-3.31525	down	5.50474e-06	GO:0004557(alpha-galactosidase activity);GO:0005576(extracellular region);GO:0005618(cell wall);GO:0005829(cytosol)	-	Y
tae-MIR9670-p5	TTCTTCAAGTACTCCACTTTT	up	0.97	0.05	1213.03	2376.18	rna-TRITD_7Av1G270370-12	endoplasmin homolog isoform X2 [Aegilops tauschii subsp. tauschii]	270.724	35.4499	-2.93297	down	3.56477e-05	GO:0005783(endoplasmic reticulum)	ko04141(Protein processing in endoplasmic reticulum);ko04626(Plant-pathogen interaction)	Y
tae-miR9672a-3p	CCACGACTGTCATTAAGCATC	up	0.67	0	41.64	66.06	rna-TRITD_2Av1G286120-2	anamorsin homolog [Aegilops tauschii subsp. tauschii]	69.5336	2.61557	-4.73251	down	8.62155e-10	GO:0005737(cytoplasm);GO:0016226(iron-sulfur cluster assembly)	-	Y
zma-MIR166a-p3_2ss17CT18CA	TTCTTCTTCCTCTTCCTACCT	up	inf	0.05	0	54.09	rna-TRITD_1Bv1G048230-2	probable chromatin-remodeling complex ATPase chain [Aegilops tauschii subsp. tauschii]	2.43677	0.466043	-2.38643	down	0.000762127	GO:0005515(protein binding);GO:0005634(nucleus);GO:0005829(cytosol);GO:0008094(DNA-dependent ATPase activity);GO:0010228(vegetative to reproductive phase transition of meristem);GO:0016584(nucleosome positioning)	-	Y
zma-MIR166a-p3_2ss17CT18CA	TTCTTCTTCCTCTTCCTACCT	up	inf	0.05	0	54.09	rna-TRITD_1Bv1G151450-2	PHD finger protein ALFIN-LIKE 5 [Aegilops tauschii subsp. tauschii]	24.7528	7.87479	-1.65228	down	0.0162747	GO:0003677(DNA binding);GO:0005634(nucleus);GO:0005829(cytosol);GO:0006351(transcription, DNA-templated);GO:0006355(regulation of transcription, DNA-templated);GO:0016569(covalent chromatin modification);GO:0035064(methylated histone binding);GO:0046872(metal ion binding);GO:0009651(response to salt stress);GO:0045727(positive regulation of translation);GO:0071472(cellular response to salt stress)	-	Y
zma-MIR166a-p3_2ss17CT18CA	TTCTTCTTCCTCTTCCTACCT	up	inf	0.05	0	54.09	rna-TRITD_1Bv1G228950-13	collagen alpha-1(I) chain-like [Aegilops tauschii subsp. tauschii]	2.59359	0.805694	-1.68665	down	0.0147008	-	-	Y
zma-MIR166a-p3_2ss17CT18CA	TTCTTCTTCCTCTTCCTACCT	up	inf	0.05	0	54.09	rna-TRITD_2Av1G015090-8	RecName: Full=Ribulose bisphosphate carboxylase small chain PW9, chloroplastic; Short=RuBisCO small subunit PW9; Flags: Precursor	25.7141	3.28678	-2.96781	down	3.68731e-05	GO:0009536(plastid)	ko00630(Glyoxylate and dicarboxylate metabolism);ko00710(Carbon fixation in photosynthetic organisms)	Y
zma-MIR166a-p3_2ss17CT18CA	TTCTTCTTCCTCTTCCTACCT	up	inf	0.05	0	54.09	rna-TRITD_2Av1G023820-2	PHD and RING finger domain-containing protein 1 [Triticum urartu]	8.52306	2.9584	-1.52655	down	0.0259359	GO:0003677(DNA binding);GO:0005634(nucleus);GO:0006355(regulation of transcription, DNA-templated);GO:0046872(metal ion binding)	-	Y
zma-MIR166a-p3_2ss17CT18CA	TTCTTCTTCCTCTTCCTACCT	up	inf	0.05	0	54.09	rna-TRITD_2Av1G147040-3	unnamed protein product [Triticum aestivum]	3.34871	0.6638	-2.33478	down	0.00102274	GO:0005634(nucleus);GO:0032968(positive regulation of transcription elongation from RNA polymerase II promoter);GO:1990269(RNA polymerase II C-terminal domain phosphoserine binding)	-	Y
zma-MIR166a-p3_2ss17CT18CA	TTCTTCTTCCTCTTCCTACCT	up	inf	0.05	0	54.09	rna-TRITD_2Av1G289220	unnamed protein product [Triticum aestivum]	6.75538	0.899385	-2.90903	down	4.88393e-05	GO:0000387(spliceosomal snRNP assembly);GO:0000481(maturation of 5S rRNA);GO:0045292(mRNA cis splicing, via spliceosome);GO:0046540(U4/U6 x U5 tri-snRNP complex)	ko03040(Spliceosome)	Y
zma-MIR166a-p3_2ss17CT18CA	TTCTTCTTCCTCTTCCTACCT	up	inf	0.05	0	54.09	rna-TRITD_2Bv1G184200	vicilin-like seed storage protein At2g18540 [Aegilops tauschii subsp. tauschii]	11.7865	3.07692	-1.93758	down	0.00524103	GO:0003674(molecular_function);GO:0005634(nucleus);GO:0008150(biological_process)	-	Y
zma-MIR166a-p3_2ss17CT18CA	TTCTTCTTCCTCTTCCTACCT	up	inf	0.05	0	54.09	rna-TRITD_3Av1G002690	U-box domain-containing protein 4 [Aegilops tauschii subsp. tauschii]	6.39689	2.05881	-1.63556	down	0.0184694	GO:0005634(nucleus);GO:0005737(cytoplasm)	-	Y
zma-MIR166a-p3_2ss17CT18CA	TTCTTCTTCCTCTTCCTACCT	up	inf	0.05	0	54.09	rna-TRITD_3Av1G114600-6	serine/threonine-protein phosphatase 4 regulatory subunit 3B [Aegilops tauschii subsp. tauschii]	4.21529	1.49859	-1.49203	down	0.0302328	GO:0005737(cytoplasm)	-	Y
zma-MIR166a-p3_2ss17CT18CA	TTCTTCTTCCTCTTCCTACCT	up	inf	0.05	0	54.09	rna-TRITD_3Av1G187220-3	uncharacterized protein LOC109774247 isoform X2 [Aegilops tauschii subsp. tauschii]	1.41506	0.471204	-1.58644	down	0.0236387	GO:0005737(cytoplasm);GO:0030001(metal ion transport);GO:0046914(transition metal ion binding);GO:0046916(cellular transition metal ion homeostasis)	-	Y
zma-MIR166a-p3_2ss17CT18CA	TTCTTCTTCCTCTTCCTACCT	up	inf	0.05	0	54.09	rna-TRITD_3Av1G206980-2	unnamed protein product [Triticum aestivum]	12.6254	3.74898	-1.75176	down	0.012301	GO:0005515(protein binding);GO:0005509(calcium ion binding);GO:0005634(nucleus);GO:0005737(cytoplasm);GO:0005774(vacuolar membrane);GO:0005829(cytosol);GO:0005886(plasma membrane);GO:0005513(detection of calcium ion);GO:0009612(response to mechanical stimulus)	ko04016(MAPK signaling pathway - plant);ko04070(Phosphatidylinositol signaling system);ko04626(Plant-pathogen interaction)	Y
zma-MIR166a-p3_2ss17CT18CA	TTCTTCTTCCTCTTCCTACCT	up	inf	0.05	0	54.09	rna-TRITD_3Bv1G023070-7	unnamed protein product [Triticum aestivum]	10.4754	2.49544	-2.06964	down	0.00276637	GO:0005515(protein binding);GO:0005634(nucleus);GO:0005829(cytosol);GO:0008094(DNA-dependent ATPase activity);GO:0010228(vegetative to reproductive phase transition of meristem);GO:0016584(nucleosome positioning)	-	Y
zma-MIR166a-p3_2ss17CT18CA	TTCTTCTTCCTCTTCCTACCT	up	inf	0.05	0	54.09	rna-TRITD_4Av1G016330-4	cyc07 [Triticum aestivum]	88.8804	3.43192	-4.69478	down	1.30017e-09	GO:0005829(cytosol)	ko03010(Ribosome)	Y
zma-MIR166a-p3_2ss17CT18CA	TTCTTCTTCCTCTTCCTACCT	up	inf	0.05	0	54.09	rna-TRITD_4Av1G214900-2	cyclin-dependent kinase F-3 isoform X1 [Aegilops tauschii subsp. tauschii]	4.69839	1.35603	-1.79278	down	0.0101457	GO:0004672(protein kinase activity);GO:0004674(protein serine/threonine kinase activity);GO:0004693(cyclin-dependent protein serine/threonine kinase activity);GO:0005524(ATP binding);GO:0005634(nucleus);GO:0005737(cytoplasm);GO:0006468(protein phosphorylation);GO:0010468(regulation of gene expression);GO:0016301(kinase activity);GO:0035556(intracellular signal transduction)	-	Y
zma-MIR166a-p3_2ss17CT18CA	TTCTTCTTCCTCTTCCTACCT	up	inf	0.05	0	54.09	rna-TRITD_5Bv1G237230	calreticulin-like [Aegilops tauschii subsp. tauschii]	18.3037	3.53359	-2.37293	down	0.000693542	GO:0005509(calcium ion binding);GO:0005739(mitochondrion);GO:0005774(vacuolar membrane);GO:0005783(endoplasmic reticulum);GO:0005788(endoplasmic reticulum lumen);GO:0005794(Golgi apparatus);GO:0005829(cytosol);GO:0006457(protein folding);GO:0006979(response to oxidative stress);GO:0009506(plasmodesma);GO:0009507(chloroplast);GO:0009651(response to salt stress);GO:0030246(carbohydrate binding);GO:…	ko04141(Protein processing in endoplasmic reticulum);ko04145(Phagosome)	Y
zma-MIR166a-p3_2ss17CT18CA	TTCTTCTTCCTCTTCCTACCT	up	inf	0.05	0	54.09	rna-TRITD_6Bv1G070270	predicted protein, partial [Hordeum vulgare subsp. vulgare]	5.40421	1.73653	-1.63788	down	0.0213926	GO:0004175(endopeptidase activity);GO:0005634(nucleus);GO:0016926(protein desumoylation);GO:0016929(SUMO-specific protease activity)	-	Y
zma-MIR166a-p3_2ss17CT18CA	TTCTTCTTCCTCTTCCTACCT	up	inf	0.05	0	54.09	rna-TRITD_6Bv1G204410	salt-induced YSK2 dehydrin 2 [Triticum aestivum]	5.71054	1.8957	-1.5909	down	0.0246966	GO:0005829(cytosol);GO:0009414(response to water deprivation);GO:0009631(cold acclimation);GO:0009737(response to abscisic acid)	-	Y
zma-MIR166a-p3_2ss17CT18CA	TTCTTCTTCCTCTTCCTACCT	up	inf	0.05	0	54.09	rna-TRITD_7Av1G224230	poly [ADP-ribose] polymerase 2-A [Aegilops tauschii subsp. tauschii]	9.47195	2.80472	-1.75581	down	0.0108124	GO:0003910(DNA ligase (ATP) activity);GO:0005737(cytoplasm);GO:0006273(lagging strand elongation);GO:0051103(DNA ligation involved in DNA repair)	ko03410(Base excision repair)	Y
zma-MIR166a-p3_2ss17CT18CA	TTCTTCTTCCTCTTCCTACCT	up	inf	0.05	0	54.09	rna-TRITD_7Av1G279920-2	NAC domain-containing protein 92-like isoform X2 [Aegilops tauschii subsp. tauschii]	26.323	3.78212	-2.79906	down	7.94514e-05	GO:0003677(DNA binding);GO:0003700(DNA binding transcription factor activity);GO:0005634(nucleus);GO:0006351(transcription, DNA-templated);GO:0006355(regulation of transcription, DNA-templated);GO:0007275(multicellular organism development)	ko03013(RNA transport);ko03015(mRNA surveillance pathway);ko03018(RNA degradation)	Y

## Sheet: WS - DBA Aurora vs L6
Table S12 continued. Durum wheat miRNA-mRNA pairs showing significant antagonistic regulatory patterns between DBA Aurora and L6.
miRNA name	miRNA sequence	miRNA regulation	Log2 [foldchange (TG vs SG)]	pvalue(t_test)	SG5_WS(mean)	TG5_WS(mean)	Target accession	Target annotation	FPKM.SG5_WS(mean)	FPKM.TG5_WS(mean)	Log2 [foldchange (TG vs SG)]	Target regulation	pvalue	GO terms	KEGG pathways	Negative correlation miRNA-mRNA
ata-miR5062a-3p_2ss2TC18AG	GCGGATTTTTCACCAAGGTTCAAG	up	0.7	0.01	78.19	126.94	rna-TRITD_5Bv1G237230	calreticulin-like [Aegilops tauschii subsp. tauschii]	36.0994	3.96149	-3.18786	down	1.06513e-05	GO:0005509(calcium ion binding);GO:0005739(mitochondrion);GO:0005774(vacuolar membrane);GO:0005783(endoplasmic reticulum);GO:0005788(endoplasmic reticulum lumen);GO:0005794(Golgi apparatus);GO:0005829(cytosol);GO:0006457(protein folding);GO:0006979(response to oxidative stress);GO:0009506(plasmodesma);GO:0009507(chloroplast);GO:0009651(response to salt stress);GO:0030246(carbohydrate binding);GO:…	ko04141(Protein processing in endoplasmic reticulum);ko04145(Phagosome)	Y
ata-miR9674b-3p	TGAATTTGTCCATAGCATCAG	up	0.67	0	554.39	879.99	rna-TRITD_2Bv1G034950-11	ricin B-like lectin R40G2 [Aegilops tauschii subsp. tauschii]	333.428	115.787	-1.5259	down	0.0276453	GO:0005515(protein binding);GO:0005634(nucleus);GO:0005737(cytoplasm);GO:0030246(carbohydrate binding);GO:0042742(defense response to bacterium);GO:0090332(stomatal closure)	-	Y
ata-MIR9674b-p5	GTAGGATGGCCGGTGCTATGG	down	-0.41	0.05	146.8	110.64	rna-TRITD_2Av1G028220	B3 domain-containing protein Os07g0679700 isoform X1 [Aegilops tauschii subsp. tauschii]	1.96415	6.78946	1.78939	up	0.00640306	GO:0003700(DNA binding transcription factor activity);GO:0005515(protein binding);GO:0005634(nucleus);GO:0006351(transcription, DNA-templated);GO:0006355(regulation of transcription, DNA-templated);GO:0008270(zinc ion binding);GO:0010030(positive regulation of seed germination);GO:0043565(sequence-specific DNA binding);GO:2000034(regulation of seed maturation)	ko04120(Ubiquitin mediated proteolysis)	Y
ata-MIR9674b-p5	GTAGGATGGCCGGTGCTATGG	down	-0.41	0.05	146.8	110.64	rna-TRITD_3Av1G203020-2	Homeobox-leucine zipper protein TF1 [Triticum urartu]	5.32525	14.632	1.45821	up	0.0236643	GO:0003677(DNA binding);GO:0003700(DNA binding transcription factor activity);GO:0005515(protein binding);GO:0005634(nucleus);GO:0006351(transcription, DNA-templated);GO:0006355(regulation of transcription, DNA-templated);GO:0008289(lipid binding);GO:0009845(seed germination);GO:0009913(epidermal cell differentiation);GO:0043565(sequence-specific DNA binding);GO:0048497(maintenance of floral orga…	-	Y
ata-MIR9674b-p5	GTAGGATGGCCGGTGCTATGG	down	-0.41	0.05	146.8	110.64	rna-TRITD_3Bv1G229270-3	HD-Zip IV transcription factor GL9H1 [Triticum turgidum subsp. durum]	3.78588	12.0429	1.66948	up	0.0104819	GO:0003677(DNA binding);GO:0003700(DNA binding transcription factor activity);GO:0005515(protein binding);GO:0005634(nucleus);GO:0006351(transcription, DNA-templated);GO:0006355(regulation of transcription, DNA-templated);GO:0008289(lipid binding);GO:0010090(trichome morphogenesis);GO:0043565(sequence-specific DNA binding);GO:0048497(maintenance of floral organ identity);GO:0009845(seed germinati…	-	Y
ata-miR9863a-5p	TGTTATGATCTGCTTCTCATC	up	0.33	0.04	1007.43	1269.62	rna-TRITD_1Av1G066890-13	phospholipid-transporting ATPase 3 isoform X3 [Aegilops tauschii subsp. tauschii]	1.81873	0.366281	-2.31191	down	0.00122807	GO:0004012(phospholipid-translocating ATPase activity);GO:0005802(trans-Golgi network);GO:0005886(plasma membrane);GO:0048194(Golgi vesicle budding)	-	Y
ata-miR9863a-5p	TGTTATGATCTGCTTCTCATC	up	0.33	0.04	1007.43	1269.62	rna-TRITD_1Av1G216930-2	ATP synthase subunit beta, mitochondrial-like [Aegilops tauschii subsp. tauschii]	100.986	8.08829	-3.64217	down	7.1138e-07	GO:0005524(ATP binding);GO:0015986(ATP synthesis coupled proton transport);GO:0005515(protein binding)	ko00190(Oxidative phosphorylation)	Y
ata-miR9863a-5p	TGTTATGATCTGCTTCTCATC	up	0.33	0.04	1007.43	1269.62	rna-TRITD_1Bv1G175080-2	transcription elongation factor SPT6-like [Aegilops tauschii subsp. tauschii]	2.95728	0.54773	-2.43273	down	0.000612459	GO:0003677(DNA binding);GO:0003700(DNA binding transcription factor activity);GO:0003746(translation elongation factor activity);GO:0005515(protein binding);GO:0005634(nucleus);GO:0005829(cytosol);GO:0006333(chromatin assembly or disassembly);GO:0006342(chromatin silencing);GO:0006351(transcription, DNA-templated);GO:0006352(DNA-templated transcription, initiation);GO:0006357(regulation of transc…	-	Y
ata-miR9863a-5p	TGTTATGATCTGCTTCTCATC	up	0.33	0.04	1007.43	1269.62	rna-TRITD_4Bv1G206260	RecName: Full=Non-specific lipid-transfer protein 2G; Short=LTP2G; AltName: Full=7 kDa lipid transfer protein 1; AltName: Full=Lipid transfer protein 2 isoform 1; Short=LTP2-1; Flags: Precursor	1550.17	517.48	-1.58286	down	0.0223541	-	-	Y
ata-miR9863a-5p	TGTTATGATCTGCTTCTCATC	up	0.33	0.04	1007.43	1269.62	rna-TRITD_7Av1G006140	hypothetical protein TRIUR3_07726 [Triticum urartu]	193.47	73.6918	-1.39253	down	0.0446457	-	-	Y
bdi-miR827-5p_1ss6TC	TTTTGCTGGTTGTCATCTAACC	up	0.57	0.01	59.65	88.67	rna-TRITD_1Bv1G106830-2	alpha-galactosidase-like [Aegilops tauschii subsp. tauschii]	116.385	2.87756	-5.33792	down	1.71701e-11	GO:0009505(plant-type cell wall)	ko00052(Galactose metabolism);ko00561(Glycerolipid metabolism);ko00600(Sphingolipid metabolism);ko00603(Glycosphingolipid biosynthesis - globo and isoglobo series)	Y
bdi-miR827-5p_1ss6TC	TTTTGCTGGTTGTCATCTAACC	up	0.57	0.01	59.65	88.67	rna-TRITD_5Av1G111780	type 1 non-specific lipid transfer protein precursor [Triticum aestivum]	45.3926	10.9333	-2.05372	down	0.00339393	GO:0009611(response to wounding);GO:0009723(response to ethylene);GO:0009751(response to salicylic acid);GO:0042542(response to hydrogen peroxide)	-	Y
osa-MIR393a-p3_1ss20GA_1	ATCATGCGATCCTTTTGGAA	up	1.59	0.04	19.41	58.62	rna-TRITD_1Bv1G054600-4	predicted protein [Hordeum vulgare subsp. vulgare]	24.9815	8.51017	-1.5536	down	0.0253142	GO:0005576(extracellular region);GO:0009570(chloroplast stroma);GO:0016042(lipid catabolic process);GO:0016788(hydrolase activity, acting on ester bonds);GO:0052689(carboxylic ester hydrolase activity)	ko04144(Endocytosis)	Y
osa-MIR393a-p3_1ss20GA_1	ATCATGCGATCCTTTTGGAA	up	1.59	0.04	19.41	58.62	rna-TRITD_3Av1G209900	2,3-bisphosphoglycerate-independent phosphoglycerate mutase [Aegilops tauschii subsp. tauschii]	60.9193	0.564258	-6.7544	down	1.74903e-15	GO:0005737(cytoplasm);GO:0005829(cytosol);GO:0006007(glucose catabolic process);GO:0006096(glycolytic process);GO:0009506(plasmodesma);GO:0009555(pollen development);GO:0010118(stomatal movement);GO:0030145(manganese ion binding);GO:0046537(2,3-bisphosphoglycerate-independent phosphoglycerate mutase activity);GO:0046686(response to cadmium ion);GO:0048046(apoplast)	ko00010(Glycolysis / Gluconeogenesis);ko00260(Glycine, serine and threonine metabolism)	Y
osa-miR5077_L-1_1ss5GA	TTCACGTCGGGTTCACCA	down	-2.53	0.02	73.73	12.73	rna-TRITD_1Av1G220020-12	fatty acid amide hydrolase-like [Aegilops tauschii subsp. tauschii]	5.90829	25.9927	2.13729	up	0.00135747	GO:0004040(amidase activity);GO:0005773(vacuole);GO:0005774(vacuolar membrane);GO:0005783(endoplasmic reticulum);GO:0005789(endoplasmic reticulum membrane);GO:0005794(Golgi apparatus);GO:0005886(plasma membrane);GO:0016021(integral component of membrane);GO:0042742(defense response to bacterium);GO:0047412(N-(long-chain-acyl)ethanolamine deacylase activity);GO:0070291(N-acylethanolamine metabolic…	ko00970(Aminoacyl-tRNA biosynthesis)	Y
osa-miR5077_L-1_1ss5GA	TTCACGTCGGGTTCACCA	down	-2.53	0.02	73.73	12.73	rna-TRITD_1Av1G220020-2	predicted protein [Hordeum vulgare subsp. vulgare]	1.29942	20.4547	3.97649	up	5.49965e-08	GO:0004040(amidase activity);GO:0005773(vacuole);GO:0005774(vacuolar membrane);GO:0005783(endoplasmic reticulum);GO:0005789(endoplasmic reticulum membrane);GO:0005794(Golgi apparatus);GO:0005886(plasma membrane);GO:0016021(integral component of membrane);GO:0042742(defense response to bacterium);GO:0047412(N-(long-chain-acyl)ethanolamine deacylase activity);GO:0070291(N-acylethanolamine metabolic…	ko00970(Aminoacyl-tRNA biosynthesis)	Y
osa-miR5077_L-1_1ss5GA	TTCACGTCGGGTTCACCA	down	-2.53	0.02	73.73	12.73	rna-TRITD_2Bv1G034950-8	ricin B-like lectin R40G2 [Aegilops tauschii subsp. tauschii]	1.73768	401.265	7.85125	up	3.60477e-19	GO:0005515(protein binding);GO:0005634(nucleus);GO:0005737(cytoplasm);GO:0030246(carbohydrate binding);GO:0042742(defense response to bacterium);GO:0090332(stomatal closure)	-	Y
osa-miR5077_L-1_1ss5GA	TTCACGTCGGGTTCACCA	down	-2.53	0.02	73.73	12.73	rna-TRITD_2Bv1G252080-2	protein DJ-1 homolog D [Aegilops tauschii subsp. tauschii]	16.2493	40.1212	1.30399	up	0.0409783	GO:0019172(glyoxalase III activity);GO:0019243(methylglyoxal catabolic process to D-lactate via S-lactoyl-glutathione)	ko00620(Pyruvate metabolism)	Y
osa-miR5077_L-1_1ss5GA	TTCACGTCGGGTTCACCA	down	-2.53	0.02	73.73	12.73	rna-TRITD_3Av1G241250	hypothetical protein TRIUR3_06077 [Triticum urartu]	1.08817	5.68906	2.38629	up	0.000561926	-	-	Y
osa-miR5077_L-1_1ss5GA	TTCACGTCGGGTTCACCA	down	-2.53	0.02	73.73	12.73	rna-TRITD_4Av1G243640-4	starch synthase (GBSSI) [Triticum turgidum subsp. durum]	2.41171	258.492	6.74392	up	5.97614e-16	GO:0004373(glycogen (starch) synthase activity);GO:0005982(starch metabolic process);GO:0009501(amyloplast)	ko00500(Starch and sucrose metabolism)	Y
osa-miR5077_L-1_1ss5GA	TTCACGTCGGGTTCACCA	down	-2.53	0.02	73.73	12.73	rna-TRITD_5Av1G037560-4	pyrophosphate--fructose 6-phosphate 1-phosphotransferase subunit alpha-like [Aegilops tauschii subsp. tauschii]	1.14021	3.66199	1.68333	up	0.0107247	GO:0003872(6-phosphofructokinase activity);GO:0005524(ATP binding);GO:0005737(cytoplasm);GO:0005829(cytosol);GO:0006096(glycolytic process);GO:0010317(pyrophosphate-dependent phosphofructokinase complex, alpha-subunit complex);GO:0015979(photosynthesis);GO:0046872(metal ion binding);GO:0047334(diphosphate-fructose-6-phosphate 1-phosphotransferase activity);GO:0009744(response to sucrose);GO:00097…	ko00010(Glycolysis / Gluconeogenesis);ko00030(Pentose phosphate pathway);ko00051(Fructose and mannose metabolism)	Y
osa-miR5077_L-1_1ss5GA	TTCACGTCGGGTTCACCA	down	-2.53	0.02	73.73	12.73	rna-TRITD_5Bv1G230380-5	protein trichome birefringence-like 33 [Aegilops tauschii subsp. tauschii]	4.69259	12.0365	1.35896	up	0.0348743	GO:0005794(Golgi apparatus);GO:0016413(O-acetyltransferase activity);GO:0071554(cell wall organization or biogenesis)	-	Y
osa-miR5077_L-1_1ss5GA	TTCACGTCGGGTTCACCA	down	-2.53	0.02	73.73	12.73	rna-TRITD_6Bv1G161810	uncharacterized protein LOC109732195 [Aegilops tauschii subsp. tauschii]	1.17783	3.31645	1.49351	up	0.0232763	GO:0005634(nucleus)	-	Y
osa-MIR5339-p3_1ss3GA	TGAGAATATTCTTTATCTGTT	up	0.55	0	278.32	406.8	rna-TRITD_6Av1G103930-4	cytosolic invertase 1 [Aegilops tauschii subsp. tauschii]	8.04983	1.50187	-2.42219	down	0.000648383	GO:0004575(sucrose alpha-glucosidase activity);GO:0005987(sucrose catabolic process);GO:0009555(pollen development);GO:0010311(lateral root formation);GO:0048510(regulation of timing of transition from vegetative to reproductive phase);GO:0080022(primary root development)	ko03010(Ribosome)	Y
tae-miR1122b-3p_1ss11GT	AGACTTATATTTAGGAACGGA	up	2.38	0.04	10.07	52.46	rna-TRITD_6Av1G005430-4	Helicase protein MOM1 [Triticum urartu]	1.72844	0.575596	-1.58635	down	0.0231568	GO:0000790(nuclear chromatin);GO:0000978(RNA polymerase II proximal promoter sequence-specific DNA binding);GO:0000980(RNA polymerase II distal enhancer sequence-specific DNA binding);GO:0001103(RNA polymerase II repressing transcription factor binding);GO:0005524(ATP binding);GO:0005737(cytoplasm);GO:0005813(centrosome);GO:0006355(regulation of transcription, DNA-templated);GO:0008017(microtubul…	-	Y
tae-MIR1137a-p5_2ss14GA21CT	TCCGTTCCAAAATAGATGACT	up	0.56	0.01	608.71	897.78	rna-TRITD_4Bv1G177600-3	chaperonin CPN60-1, mitochondrial-like [Aegilops tauschii subsp. tauschii]	5.87643	0.815981	-2.84833	down	8.22367e-05	GO:0005507(copper ion binding);GO:0005524(ATP binding);GO:0005739(mitochondrion);GO:0005759(mitochondrial matrix);GO:0005774(vacuolar membrane);GO:0005794(Golgi apparatus);GO:0005829(cytosol);GO:0006458('de novo' protein folding);GO:0007005(mitochondrion organization);GO:0009408(response to heat);GO:0022626(cytosolic ribosome);GO:0042026(protein refolding);GO:0044183(protein binding involved in p…	ko03018(RNA degradation)	Y
tae-miR408_L-1	TGCACTGCCTCTTCCCTGGC	down	-0.85	0.04	71.95	40.05	rna-TRITD_2Av1G032970-3	probable serine/threonine-protein kinase PBL7 isoform X1 [Aegilops tauschii subsp. tauschii]	1.11341	2.69703	1.27639	up	0.0494736	GO:0004675(transmembrane receptor protein serine/threonine kinase activity);GO:0005515(protein binding);GO:0005886(plasma membrane);GO:0006468(protein phosphorylation);GO:0007166(cell surface receptor signaling pathway);GO:0016301(kinase activity);GO:0045087(innate immune response)	ko04626(Plant-pathogen interaction)	Y
tae-miR408_L-1	TGCACTGCCTCTTCCCTGGC	down	-0.85	0.04	71.95	40.05	rna-TRITD_4Av1G020340	Trypsin/alpha-amylase inhibitor CMX1/CMX3 [Triticum urartu]	1647.72	4135.27	1.32751	up	0.0374234	GO:0004867(serine-type endopeptidase inhibitor activity);GO:0005622(intracellular);GO:0006952(defense response)	-	Y
tae-miR408_L-1	TGCACTGCCTCTTCCCTGGC	down	-0.85	0.04	71.95	40.05	rna-TRITD_4Av1G103230-2	armadillo repeat-containing protein 8 [Aegilops tauschii subsp. tauschii]	1.63179	4.32886	1.40753	up	0.0295332	GO:0008150(biological_process);GO:0009543(chloroplast thylakoid lumen)	-	Y
tae-miR9664-3p	TTGCAGTCCTCGATGTCGTAG	up	0.35	0.03	513.6	656.52	rna-TRITD_4Bv1G185490	uncharacterized protein LOC104582437 [Brachypodium distachyon]	11.0722	4.03039	-1.45794	down	0.0443141	-	-	Y
tae-miR9666b-3p	CGGTTGGGCTGTATGATGGCGA	up	1.65	0.03	99.47	313.24	rna-TRITD_1Bv1G053800-5	pyrophosphate-energized vacuolar membrane proton pump 1-like [Aegilops tauschii subsp. tauschii]	267.256	33.7765	-2.98413	down	3.0603e-05	GO:0000325(plant-type vacuole);GO:0004427(inorganic diphosphatase activity);GO:0005739(mitochondrion);GO:0005773(vacuole);GO:0005774(vacuolar membrane);GO:0005794(Golgi apparatus);GO:0005829(cytosol);GO:0005886(plasma membrane);GO:0009414(response to water deprivation);GO:0009507(chloroplast);GO:0009651(response to salt stress);GO:0009678(hydrogen-translocating pyrophosphatase activity);GO:000970…	ko00190(Oxidative phosphorylation)	Y
tae-miR9666b-3p	CGGTTGGGCTGTATGATGGCGA	up	1.65	0.03	99.47	313.24	rna-TRITD_4Av1G002700-2	uncharacterized protein LOC109753443 [Aegilops tauschii subsp. tauschii]	32.904	0.688659	-5.57833	down	4.76642e-12	GO:0005929(cilium);GO:0030991(intraciliary transport particle A);GO:0035721(intraciliary retrograde transport);GO:0060271(cilium assembly);GO:0061512(protein localization to cilium)	-	Y
tae-miR9666b-3p	CGGTTGGGCTGTATGATGGCGA	up	1.65	0.03	99.47	313.24	rna-TRITD_4Av1G258660	probable polygalacturonase isoform X2 [Aegilops tauschii subsp. tauschii]	64.9427	0.725481	-6.48409	down	1.04961e-14	GO:0004650(polygalacturonase activity);GO:0005975(carbohydrate metabolic process);GO:0005576(extracellular region);GO:0005618(cell wall);GO:0016829(lyase activity)	ko00040(Pentose and glucuronate interconversions)	Y
tae-miR9666b-3p	CGGTTGGGCTGTATGATGGCGA	up	1.65	0.03	99.47	313.24	rna-TRITD_4Bv1G024880-4	probable beta-D-xylosidase 7 [Aegilops tauschii subsp. tauschii]	3.01144	0.639345	-2.23579	down	0.00180698	GO:0009044(xylan 1,4-beta-xylosidase activity);GO:0009505(plant-type cell wall);GO:0031222(arabinan catabolic process);GO:0045493(xylan catabolic process);GO:0046556(alpha-L-arabinofuranosidase activity)	ko00520(Amino sugar and nucleotide sugar metabolism)	Y
tae-miR9666b-3p	CGGTTGGGCTGTATGATGGCGA	up	1.65	0.03	99.47	313.24	rna-TRITD_5Bv1G097670-9	Clathrin heavy chain 1 [Triticum urartu]	5.12198	0.883143	-2.53598	down	0.000384267	GO:0005198(structural molecule activity);GO:0005515(protein binding);GO:0005794(Golgi apparatus);GO:0005829(cytosol);GO:0005886(plasma membrane);GO:0006886(intracellular protein transport);GO:0006897(endocytosis);GO:0009506(plasmodesma);GO:0009507(chloroplast);GO:0016020(membrane);GO:0016192(vesicle-mediated transport);GO:0030130(clathrin coat of trans-Golgi network vesicle);GO:0030132(clathrin c…	ko04144(Endocytosis)	Y
tae-miR9676-5p	TGGATGTCATCGTGGCCGTACA	up	inf	0.02	0	41.33	rna-TRITD_2Av1G283410-8	Calreticulin [Triticum urartu]	353.788	109.125	-1.69691	down	0.0143995	GO:0005509(calcium ion binding);GO:0005788(endoplasmic reticulum lumen);GO:0007275(multicellular organism development);GO:0051082(unfolded protein binding)	ko04141(Protein processing in endoplasmic reticulum);ko04145(Phagosome)	Y
tae-miR9676-5p	TGGATGTCATCGTGGCCGTACA	up	inf	0.02	0	41.33	rna-TRITD_5Av1G005750-4	enolase-like isoform X2 [Aegilops tauschii subsp. tauschii]	19.3852	5.60525	-1.7901	down	0.01017	GO:0000015(phosphopyruvate hydratase complex);GO:0000287(magnesium ion binding);GO:0003677(DNA binding);GO:0004634(phosphopyruvate hydratase activity);GO:0005507(copper ion binding);GO:0005634(nucleus);GO:0005737(cytoplasm);GO:0005739(mitochondrion);GO:0005740(mitochondrial envelope);GO:0005741(mitochondrial outer membrane);GO:0005829(cytosol);GO:0005886(plasma membrane);GO:0006096(glycolytic pro…	ko00010(Glycolysis / Gluconeogenesis);ko03018(RNA degradation)	Y
zma-MIR166a-p3_2ss17CT18CA	TTCTTCTTCCTCTTCCTACCT	up	2.86	0.02	9.23	67.04	rna-TRITD_1Av1G201370-28	tubulin alpha chain [Aegilops tauschii subsp. tauschii]	20.373	7.53225	-1.43551	down	0.0389814	GO:0000226(microtubule cytoskeleton organization);GO:0003924(GTPase activity);GO:0005200(structural constituent of cytoskeleton);GO:0005515(protein binding);GO:0005525(GTP binding);GO:0005618(cell wall);GO:0005730(nucleolus);GO:0005737(cytoplasm);GO:0005773(vacuole);GO:0005829(cytosol);GO:0005874(microtubule);GO:0005886(plasma membrane);GO:0007017(microtubule-based process);GO:0009506(plasmodesma…	ko04145(Phagosome)	Y
zma-MIR166a-p3_2ss17CT18CA	TTCTTCTTCCTCTTCCTACCT	up	2.86	0.02	9.23	67.04	rna-TRITD_1Bv1G175080-2	transcription elongation factor SPT6-like [Aegilops tauschii subsp. tauschii]	2.95728	0.54773	-2.43273	down	0.000612459	GO:0003677(DNA binding);GO:0003700(DNA binding transcription factor activity);GO:0003746(translation elongation factor activity);GO:0005515(protein binding);GO:0005634(nucleus);GO:0005829(cytosol);GO:0006333(chromatin assembly or disassembly);GO:0006342(chromatin silencing);GO:0006351(transcription, DNA-templated);GO:0006352(DNA-templated transcription, initiation);GO:0006357(regulation of transc…	-	Y
zma-MIR166a-p3_2ss17CT18CA	TTCTTCTTCCTCTTCCTACCT	up	2.86	0.02	9.23	67.04	rna-TRITD_2Av1G015090-8	RecName: Full=Ribulose bisphosphate carboxylase small chain PW9, chloroplastic; Short=RuBisCO small subunit PW9; Flags: Precursor	27.3528	4.87018	-2.48964	down	0.000465709	GO:0009536(plastid)	ko00630(Glyoxylate and dicarboxylate metabolism);ko00710(Carbon fixation in photosynthetic organisms)	Y
zma-MIR166a-p3_2ss17CT18CA	TTCTTCTTCCTCTTCCTACCT	up	2.86	0.02	9.23	67.04	rna-TRITD_2Av1G289220	unnamed protein product [Triticum aestivum]	9.44032	1.66258	-2.50541	down	0.000408918	GO:0000387(spliceosomal snRNP assembly);GO:0000481(maturation of 5S rRNA);GO:0045292(mRNA cis splicing, via spliceosome);GO:0046540(U4/U6 x U5 tri-snRNP complex)	ko03040(Spliceosome)	Y
zma-MIR166a-p3_2ss17CT18CA	TTCTTCTTCCTCTTCCTACCT	up	2.86	0.02	9.23	67.04	rna-TRITD_2Bv1G030400-2	ribosomal protein L19 [Triticum aestivum]	359.913	81.5733	-2.14148	down	0.00216898	GO:0003735(structural constituent of ribosome);GO:0006412(translation);GO:0022625(cytosolic large ribosomal subunit)	ko03010(Ribosome)	Y
zma-MIR166a-p3_2ss17CT18CA	TTCTTCTTCCTCTTCCTACCT	up	2.86	0.02	9.23	67.04	rna-TRITD_3Av1G249580	uncharacterized protein LOC109769975 [Aegilops tauschii subsp. tauschii]	93.1181	29.2972	-1.6683	down	0.0161678	GO:0004801(sedoheptulose-7-phosphate:D-glyceraldehyde-3-phosphate glyceronetransferase activity);GO:0005739(mitochondrion);GO:0005829(cytosol);GO:0005975(carbohydrate metabolic process);GO:0006098(pentose-phosphate shunt);GO:0009507(chloroplast);GO:0009536(plastid);GO:0009570(chloroplast stroma);GO:0009809(lignin biosynthetic process);GO:0033587(shikimate biosynthetic process);GO:0046686(response…	ko00030(Pentose phosphate pathway)	Y
zma-MIR166a-p3_2ss17CT18CA	TTCTTCTTCCTCTTCCTACCT	up	2.86	0.02	9.23	67.04	rna-TRITD_3Bv1G169530-4	unnamed protein product [Triticum aestivum]	7.19584	1.51279	-2.24996	down	0.00164216	GO:0003723(RNA binding);GO:0003729(mRNA binding);GO:0005634(nucleus);GO:0005737(cytoplasm);GO:0006970(response to osmotic stress);GO:0009651(response to salt stress);GO:0009737(response to abscisic acid);GO:0009738(abscisic acid-activated signaling pathway);GO:0009787(regulation of abscisic acid-activated signaling pathway);GO:0048471(perinuclear region of cytoplasm);GO:0071470(cellular response …	-	Y
zma-MIR166a-p3_2ss17CT18CA	TTCTTCTTCCTCTTCCTACCT	up	2.86	0.02	9.23	67.04	rna-TRITD_3Bv1G187440-2	calmodulin-5/6/7/8 [Aegilops tauschii subsp. tauschii]	30.7301	10.9103	-1.49396	down	0.0320743	GO:0005515(protein binding);GO:0005509(calcium ion binding);GO:0005634(nucleus);GO:0005737(cytoplasm);GO:0005774(vacuolar membrane);GO:0005829(cytosol);GO:0005886(plasma membrane);GO:0005513(detection of calcium ion);GO:0009612(response to mechanical stimulus)	ko04016(MAPK signaling pathway - plant);ko04070(Phosphatidylinositol signaling system);ko04626(Plant-pathogen interaction)	Y
zma-MIR166a-p3_2ss17CT18CA	TTCTTCTTCCTCTTCCTACCT	up	2.86	0.02	9.23	67.04	rna-TRITD_5Av1G195870-2	splicing factor U2af large subunit A-like isoform X2 [Aegilops tauschii subsp. tauschii]	1.99378	0.57581	-1.79184	down	0.0125985	GO:0000243(commitment complex);GO:0008187(poly-pyrimidine tract binding);GO:0016607(nuclear speck);GO:0030628(pre-mRNA 3'-splice site binding);GO:0071004(U2-type prespliceosome);GO:0089701(U2AF)	ko03040(Spliceosome)	Y
zma-MIR166a-p3_2ss17CT18CA	TTCTTCTTCCTCTTCCTACCT	up	2.86	0.02	9.23	67.04	rna-TRITD_5Bv1G237230	calreticulin-like [Aegilops tauschii subsp. tauschii]	36.0994	3.96149	-3.18786	down	1.06513e-05	GO:0005509(calcium ion binding);GO:0005739(mitochondrion);GO:0005774(vacuolar membrane);GO:0005783(endoplasmic reticulum);GO:0005788(endoplasmic reticulum lumen);GO:0005794(Golgi apparatus);GO:0005829(cytosol);GO:0006457(protein folding);GO:0006979(response to oxidative stress);GO:0009506(plasmodesma);GO:0009507(chloroplast);GO:0009651(response to salt stress);GO:0030246(carbohydrate binding);GO:…	ko04141(Protein processing in endoplasmic reticulum);ko04145(Phagosome)	Y
zma-MIR166a-p3_2ss17CT18CA	TTCTTCTTCCTCTTCCTACCT	up	2.86	0.02	9.23	67.04	rna-TRITD_6Bv1G224560	splicing factor 3B subunit 2 [Aegilops tauschii subsp. tauschii]	29.3475	0.483515	-5.92353	down	5.07977e-13	GO:0000398(mRNA splicing, via spliceosome);GO:0005684(U2-type spliceosomal complex);GO:0005686(U2 snRNP);GO:0005689(U12-type spliceosomal complex);GO:0071011(precatalytic spliceosome);GO:0071013(catalytic step 2 spliceosome)	ko03040(Spliceosome)	Y
zma-MIR166a-p3_2ss17CT18CA	TTCTTCTTCCTCTTCCTACCT	up	2.86	0.02	9.23	67.04	rna-TRITD_7Av1G267750-2	circumsporozoite protein-like [Aegilops tauschii subsp. tauschii]	11.799	3.29294	-1.84122	down	0.00877052	GO:0003674(molecular_function);GO:0005575(cellular_component);GO:0008150(biological_process)	-	Y
zma-MIR166a-p3_2ss17CT18CA	TTCTTCTTCCTCTTCCTACCT	up	2.86	0.02	9.23	67.04	rna-TRITD_7Bv1G109890-4	DEAD-box ATP-dependent RNA helicase 42-like [Aegilops tauschii subsp. tauschii]	9.71474	0.342788	-4.82479	down	6.89463e-10	GO:0000398(mRNA splicing, via spliceosome);GO:0004004(ATP-dependent RNA helicase activity);GO:0010468(regulation of gene expression);GO:0010501(RNA secondary structure unwinding)	ko03040(Spliceosome)	Y

## Sheet: HS - DBA Aurora vs L6
Table S12 continued. Durum wheat miRNA-mRNA pairs showing significant antagonistic regulatory patterns between DBA Aurora and L6.
miRNA name	miRNA sequence	miRNA regulation	Log2 [foldchange (TG vs SG)]	pvalue(t_test)	SG5_HS(mean)	TG5_HS(mean)	Target accession	Target annotation	FPKM.SG5_HS(mean)	FPKM.TG5_HS(mean)	Log2 [foldchange (TG vs SG)]	Target regulation	pvalue	GO terms	KEGG pathways	Negative correlation miRNA-mRNA
ata-miR166a-3p_L+1R-1	TTCGGACCAGGCTTCATTCCC	up	0.57	0.02	2711.64	4032.35	rna-TRITD_3Av1G264640-3	Hexokinase-3 [Triticum urartu]	10.7743	4.36253	-1.30435	down	0.0338518	GO:0001678(cellular glucose homeostasis);GO:0004340(glucokinase activity);GO:0005829(cytosol);GO:0006096(glycolytic process);GO:0008865(fructokinase activity);GO:0019158(mannokinase activity)	ko00010(Glycolysis / Gluconeogenesis);ko00051(Fructose and mannose metabolism);ko00052(Galactose metabolism);ko00500(Starch and sucrose metabolism);ko00520(Amino sugar and nucleotide sugar metabolism);ko00524(Neomycin, kanamycin and gentamicin biosynthesis)	Y
ata-miR166a-5p	GGAATGTTGTCTGGTTCAAGG	up	1.96	0.01	28.86	112.65	rna-TRITD_6Av1G218420	Protein WAX2 [Triticum urartu]	113.81	8.32647	-3.77278	down	1.0963e-07	GO:0005783(endoplasmic reticulum);GO:0010025(wax biosynthetic process);GO:0010143(cutin biosynthetic process);GO:0043668(exine);GO:0048653(anther development);GO:0003824(catalytic activity);GO:0005739(mitochondrion);GO:0016491(oxidoreductase activity)	ko00073(Cutin, suberine and wax biosynthesis)	Y
ata-miR167d-3p	AGGTCATGTGGCAGCTTCATT	up	1.17	0.04	103.29	232.98	rna-TRITD_1Av1G207570	aspartic proteinase [Triticum aestivum]	8.77482	3.3999	-1.36788	down	0.0269896	GO:0004190(aspartic-type endopeptidase activity);GO:0006508(proteolysis);GO:0030163(protein catabolic process)	-	Y
ata-miR167d-3p	AGGTCATGTGGCAGCTTCATT	up	1.17	0.04	103.29	232.98	rna-TRITD_2Av1G023850-9	60S ribosomal protein L19-2 [Triticum urartu]	42.5471	15.377	-1.46828	down	0.0180357	GO:0003735(structural constituent of ribosome);GO:0006412(translation);GO:0022625(cytosolic large ribosomal subunit)	ko03010(Ribosome)	Y
ata-miR167d-3p	AGGTCATGTGGCAGCTTCATT	up	1.17	0.04	103.29	232.98	rna-TRITD_2Av1G279890	antimicrobial peptides-like [Aegilops tauschii subsp. tauschii]	567.904	250.272	-1.18215	down	0.0498603	-	-	Y
ata-miR167d-3p	AGGTCATGTGGCAGCTTCATT	up	1.17	0.04	103.29	232.98	rna-TRITD_3Av1G029120-4	uncharacterized membrane protein At1g06890-like [Aegilops tauschii subsp. tauschii]	29.42	0.995811	-4.88478	down	1.43063e-10	GO:0000139(Golgi membrane);GO:0005464(UDP-xylose transmembrane transporter activity);GO:0005768(endosome);GO:0005794(Golgi apparatus);GO:0005802(trans-Golgi network);GO:0005886(plasma membrane);GO:0008643(carbohydrate transport);GO:0015297(antiporter activity);GO:0015790(UDP-xylose transmembrane transport);GO:0016020(membrane);GO:0016021(integral component of membrane)	-	Y
ata-miR167d-3p	AGGTCATGTGGCAGCTTCATT	up	1.17	0.04	103.29	232.98	rna-TRITD_3Av1G035590-2	17.5 kDa class II heat shock protein [Aegilops tauschii subsp. tauschii]	261.051	86.0118	-1.60173	down	0.0104026	GO:0009408(response to heat)	ko04141(Protein processing in endoplasmic reticulum)	Y
ata-miR167d-3p	AGGTCATGTGGCAGCTTCATT	up	1.17	0.04	103.29	232.98	rna-TRITD_6Av1G175180-6	pyrophosphate--fructose 6-phosphate 1-phosphotransferase subunit alpha-like [Aegilops tauschii subsp. tauschii]	9.65691	1.44166	-2.74383	down	5.11203e-05	GO:0003872(6-phosphofructokinase activity);GO:0005524(ATP binding);GO:0005737(cytoplasm);GO:0005829(cytosol);GO:0006096(glycolytic process);GO:0010317(pyrophosphate-dependent phosphofructokinase complex, alpha-subunit complex);GO:0015979(photosynthesis);GO:0046872(metal ion binding);GO:0047334(diphosphate-fructose-6-phosphate 1-phosphotransferase activity)	ko00010(Glycolysis / Gluconeogenesis);ko00030(Pentose phosphate pathway);ko00051(Fructose and mannose metabolism)	Y
ata-miR167d-3p	AGGTCATGTGGCAGCTTCATT	up	1.17	0.04	103.29	232.98	rna-TRITD_7Av1G045340-2	bidirectional sugar transporter SWEET15-like [Aegilops tauschii subsp. tauschii]	38.5556	14.2224	-1.43877	down	0.0199489	GO:0008643(carbohydrate transport);GO:0016021(integral component of membrane);GO:0051119(sugar transmembrane transporter activity)	-	Y
ata-miR167d-3p	AGGTCATGTGGCAGCTTCATT	up	1.17	0.04	103.29	232.98	rna-TRITD_7Bv1G019190	bidirectional sugar transporter SWEET15-like [Aegilops tauschii subsp. tauschii]	38.936	15.4769	-1.33099	down	0.0298746	GO:0008643(carbohydrate transport);GO:0016021(integral component of membrane);GO:0051119(sugar transmembrane transporter activity)	-	Y
ata-miR393-3p_L+1R-1_1ss15TC	TCAGTGCAATCCCTCTGGAAT	up	1.28	0.01	105.78	256.66	rna-TRITD_7Bv1G211580	protein ECERIFERUM 3-like [Aegilops tauschii subsp. tauschii]	21.8497	3.9023	-2.48522	down	0.000177768	GO:0010025(wax biosynthetic process);GO:0043447(alkane biosynthetic process);GO:0046184(aldehyde biosynthetic process)	ko00073(Cutin, suberine and wax biosynthesis)	Y
ata-miR396c-5p	TTCCACAGCTTTCTTGAACTT	up	1.21	0.01	835.98	1938.33	rna-TRITD_5Av1G163410-2	probable sarcosine oxidase [Aegilops tauschii subsp. tauschii]	31.6481	12.2868	-1.36501	down	0.0263662	GO:0005737(cytoplasm);GO:0008115(sarcosine oxidase activity);GO:0046653(tetrahydrofolate metabolic process);GO:0055114(oxidation-reduction process)	ko00260(Glycine, serine and threonine metabolism);ko00310(Lysine degradation);ko04146(Peroxisome)	Y
ata-miR396c-5p	TTCCACAGCTTTCTTGAACTT	up	1.21	0.01	835.98	1938.33	rna-TRITD_6Av1G140650-2	regulator of nonsense transcripts UPF2 [Aegilops tauschii subsp. tauschii]	2.70969	1.02238	-1.40619	down	0.0237291	GO:0003723(RNA binding);GO:0003729(mRNA binding);GO:0005737(cytoplasm);GO:0006412(translation)	ko03013(RNA transport);ko03015(mRNA surveillance pathway)	Y
ata-miR396c-5p	TTCCACAGCTTTCTTGAACTT	up	1.21	0.01	835.98	1938.33	rna-TRITD_7Av1G194290-2	cell division cycle and apoptosis regulator protein 1-like isoform X2 [Aegilops tauschii subsp. tauschii]	3.91097	1.58065	-1.30701	down	0.033225	GO:0005509(calcium ion binding);GO:0005515(protein binding);GO:0005634(nucleus);GO:0005737(cytoplasm);GO:0005829(cytosol);GO:0006355(regulation of transcription, DNA-templated);GO:0009793(embryo development ending in seed dormancy);GO:0055078(sodium ion homeostasis)	-	Y
ata-miR396c-5p	TTCCACAGCTTTCTTGAACTT	up	1.21	0.01	835.98	1938.33	rna-TRITD_7Bv1G082750-2	uncharacterized protein LOC109738473 isoform X1 [Aegilops tauschii subsp. tauschii]	2.97898	1.1792	-1.33701	down	0.0312949	GO:0005829(cytosol);GO:0008150(biological_process);GO:0009507(chloroplast)	-	Y
ata-miR396e-5p	TTCCACAGCTTTCTTGAACTG	up	1.62	0.03	364.77	1123.32	rna-TRITD_6Av1G082720-2	23.6 kDa heat shock protein, mitochondrial [Aegilops tauschii subsp. tauschii]	106.095	39.6565	-1.41973	down	0.0212908	GO:0009408(response to heat)	ko04141(Protein processing in endoplasmic reticulum)	Y
ata-miR5062a-3p_2ss2TC18AG	GCGGATTTTTCACCAAGGTTCAAG	up	0.6	0.03	35.7	54.07	rna-TRITD_5Bv1G237230	calreticulin-like [Aegilops tauschii subsp. tauschii]	45.0171	8.21016	-2.45499	down	0.000203867	GO:0005509(calcium ion binding);GO:0005739(mitochondrion);GO:0005774(vacuolar membrane);GO:0005783(endoplasmic reticulum);GO:0005788(endoplasmic reticulum lumen);GO:0005794(Golgi apparatus);GO:0005829(cytosol);GO:0006457(protein folding);GO:0006979(response to oxidative stress);GO:0009506(plasmodesma);GO:0009507(chloroplast);GO:0009651(response to salt stress);GO:0030246(carbohydrate binding);GO:…	ko04141(Protein processing in endoplasmic reticulum);ko04145(Phagosome)	Y
ata-miR5168-3p	TCGGACCAGGCTTCAATCCCT	up	0.72	0	1929.14	3166.72	rna-TRITD_5Av1G150900	NAC domain-containing protein 92-like [Aegilops tauschii subsp. tauschii]	14.6546	6.24407	-1.23079	down	0.0436784	GO:0003677(DNA binding);GO:0003700(DNA binding transcription factor activity);GO:0005634(nucleus);GO:0005737(cytoplasm);GO:0006351(transcription, DNA-templated);GO:0006355(regulation of transcription, DNA-templated);GO:0007275(multicellular organism development)	ko03013(RNA transport);ko03015(mRNA surveillance pathway);ko03018(RNA degradation)	Y
ata-miR9674b-3p	TGAATTTGTCCATAGCATCAG	up	0.76	0	495.25	838.6	rna-TRITD_2Av1G026890	ricin B-like lectin R40G3 [Aegilops tauschii subsp. tauschii]	103.627	35.6589	-1.53906	down	0.0134696	GO:0005515(protein binding);GO:0005634(nucleus);GO:0005737(cytoplasm);GO:0030246(carbohydrate binding);GO:0042742(defense response to bacterium);GO:0090332(stomatal closure)	-	Y
ata-miR9674b-3p	TGAATTTGTCCATAGCATCAG	up	0.76	0	495.25	838.6	rna-TRITD_2Bv1G034970	stress responsive protein 1 [Triticum aestivum]	245.562	101.942	-1.26833	down	0.0369927	GO:0005515(protein binding);GO:0005634(nucleus);GO:0005737(cytoplasm);GO:0030246(carbohydrate binding);GO:0042742(defense response to bacterium);GO:0090332(stomatal closure)	-	Y
ata-miR9863a-5p	TGTTATGATCTGCTTCTCATC	up	0.56	0	691.19	1019.84	rna-TRITD_2Bv1G137350-2	70 kDa peptidyl-prolyl isomerase [Triticum urartu]	169.71	63.0519	-1.42846	down	0.0205057	GO:0003755(peptidyl-prolyl cis-trans isomerase activity);GO:0005528(FK506 binding);GO:0005789(endoplasmic reticulum membrane);GO:0061077(chaperone-mediated protein folding)	-	Y
ata-miR9863a-5p	TGTTATGATCTGCTTCTCATC	up	0.56	0	691.19	1019.84	rna-TRITD_4Bv1G206260	RecName: Full=Non-specific lipid-transfer protein 2G; Short=LTP2G; AltName: Full=7 kDa lipid transfer protein 1; AltName: Full=Lipid transfer protein 2 isoform 1; Short=LTP2-1; Flags: Precursor	1234.17	363.418	-1.76384	down	0.00525928	-	-	Y
ata-miR9863a-5p	TGTTATGATCTGCTTCTCATC	up	0.56	0	691.19	1019.84	rna-TRITD_5Av1G200030-2	CBL-interacting protein kinase 7 [Triticum aestivum]	4.10902	0.796446	-2.36714	down	0.000425194	GO:0004674(protein serine/threonine kinase activity);GO:0005634(nucleus);GO:0005737(cytoplasm);GO:0006468(protein phosphorylation);GO:0035556(intracellular signal transduction)	ko03060(Protein export)	Y
ata-miR9863a-5p	TGTTATGATCTGCTTCTCATC	up	0.56	0	691.19	1019.84	rna-TRITD_6Bv1G041660	signal recognition particle receptor subunit alpha-like [Aegilops tauschii subsp. tauschii]	4.29062	0.80784	-2.40905	down	0.000319611	GO:0003924(GTPase activity);GO:0005047(signal recognition particle binding);GO:0005525(GTP binding);GO:0005783(endoplasmic reticulum);GO:0005785(signal recognition particle receptor complex);GO:0005786(signal recognition particle, endoplasmic reticulum targeting);GO:0006605(protein targeting);GO:0006614(SRP-dependent cotranslational protein targeting to membrane);GO:0016192(vesicle-mediated trans…	ko03060(Protein export)	Y
ata-miR9863a-5p	TGTTATGATCTGCTTCTCATC	up	0.56	0	691.19	1019.84	rna-TRITD_7Bv1G188630	unnamed protein product [Triticum aestivum]	115.147	38.7669	-1.57058	down	0.0118624	GO:0009408(response to heat)	ko04141(Protein processing in endoplasmic reticulum)	Y
bdi-miR9483a_1ss20GA	TTGAACTGTTTCCTCTGAAATTCC	down	-0.44	0.03	1734.27	1277.33	rna-TRITD_1Bv1G175080-3	transcription elongation factor SPT6-like [Aegilops tauschii subsp. tauschii]	2.75372	12.7151	2.20708	up	0.00217695	GO:0003677(DNA binding);GO:0003700(DNA binding transcription factor activity);GO:0003746(translation elongation factor activity);GO:0005515(protein binding);GO:0005634(nucleus);GO:0005829(cytosol);GO:0006333(chromatin assembly or disassembly);GO:0006342(chromatin silencing);GO:0006351(transcription, DNA-templated);GO:0006352(DNA-templated transcription, initiation);GO:0006357(regulation of transc…	-	Y
gra-MIR8678-p5_2ss11GA17CG	AACCAATTTGAACTGTGA	down	-1.27	0.04	101.87	42.35	rna-TRITD_6Bv1G045960-8	protein arginine N-methyltransferase 5 isoform X1 [Aegilops tauschii subsp. tauschii]	0.575247	1.60599	1.48121	up	0.0470605	GO:0001671(ATPase activator activity);GO:0005737(cytoplasm);GO:0051087(chaperone binding);GO:0005634(nucleus);GO:0005829(cytosol);GO:0006355(regulation of transcription, DNA-templated);GO:0008469(histone-arginine N-methyltransferase activity);GO:0019918(peptidyl-arginine methylation, to symmetrical-dimethyl arginine)	ko03013(RNA transport)	Y
hvu-miR159a_1ss21GA	TTTGGATTGAAGGGAGCTCTA	up	1.68	0.01	88.85	283.83	rna-TRITD_3Av1G030990-3	pyruvate decarboxylase 1-like [Aegilops tauschii subsp. tauschii]	3.16471	1.14665	-1.46464	down	0.0216456	GO:0000287(magnesium ion binding);GO:0004737(pyruvate decarboxylase activity);GO:0005575(cellular_component);GO:0016831(carboxy-lyase activity);GO:0030976(thiamine pyrophosphate binding);GO:0001666(response to hypoxia);GO:0005829(cytosol)	ko00010(Glycolysis / Gluconeogenesis)	Y
osa-miR166g-3p	TCGGACCAGGCTTCATTCCTC	up	1.52	0.01	36.82	105.58	rna-TRITD_5Bv1G141210	16.9 kDa class I heat shock protein 1-like [Aegilops tauschii subsp. tauschii]	804.631	298.96	-1.42837	down	0.0205011	GO:0051260(protein homooligomerization)	ko04141(Protein processing in endoplasmic reticulum)	Y
osa-miR166m	TCGGACCAGGCTTCATTCCCT	up	1.19	0.02	775.03	1767.96	rna-TRITD_1Av1G186710-3	Transcription elongation factor SPT6 [Triticum urartu]	0.662105	0.24621	-1.42717	down	0.0249615	GO:0003677(DNA binding);GO:0003700(DNA binding transcription factor activity);GO:0003746(translation elongation factor activity);GO:0005515(protein binding);GO:0005634(nucleus);GO:0005829(cytosol);GO:0006333(chromatin assembly or disassembly);GO:0006342(chromatin silencing);GO:0006351(transcription, DNA-templated);GO:0006352(DNA-templated transcription, initiation);GO:0006357(regulation of transc…	-	Y
osa-miR167d-5p_R+1_2	TGAAGCTGCCAGCATGATCTGT	up	1.58	0.03	136.55	408.48	rna-TRITD_4Bv1G105840	vicilin-like seed storage protein At2g28490 [Aegilops tauschii subsp. tauschii]	67.8242	19.9049	-1.76867	down	0.00518127	GO:0005576(extracellular region);GO:0008150(biological_process);GO:0009506(plasmodesma);GO:0045735(nutrient reservoir activity)	-	Y
osa-miR168a-3p_L-3	CCCGCCTTGCACCAAGTGAAT	up	1.14	0.02	225.78	497.03	rna-TRITD_4Av1G045640-2	Heat shock cognate 70 kDa protein [Triticum urartu]	85.4707	30.8482	-1.47025	down	0.0174943	GO:0005515(protein binding);GO:0005524(ATP binding);GO:0005618(cell wall);GO:0005634(nucleus);GO:0005794(Golgi apparatus);GO:0005829(cytosol);GO:0005886(plasma membrane);GO:0006351(transcription, DNA-templated);GO:0006355(regulation of transcription, DNA-templated);GO:0006457(protein folding);GO:0009408(response to heat);GO:0009615(response to virus);GO:0009617(response to bacterium);GO:0034620(c…	ko03040(Spliceosome);ko04141(Protein processing in endoplasmic reticulum);ko04144(Endocytosis)	Y
osa-miR168a-3p_L-3	CCCGCCTTGCACCAAGTGAAT	up	1.14	0.02	225.78	497.03	rna-TRITD_4Bv1G120830	Heat shock cognate 70 kDa protein [Triticum urartu]	137.946	36.5608	-1.91573	down	0.002698	GO:0005515(protein binding);GO:0005524(ATP binding);GO:0005618(cell wall);GO:0005634(nucleus);GO:0005794(Golgi apparatus);GO:0005829(cytosol);GO:0005886(plasma membrane);GO:0006351(transcription, DNA-templated);GO:0006355(regulation of transcription, DNA-templated);GO:0006457(protein folding);GO:0009408(response to heat);GO:0009615(response to virus);GO:0009617(response to bacterium);GO:0034620(c…	ko03040(Spliceosome);ko04141(Protein processing in endoplasmic reticulum);ko04144(Endocytosis)	Y
osa-miR171a	TGATTGAGCCGCGCCAATATC	up	1.12	0.01	55.98	121.9	rna-TRITD_1Av1G207570	aspartic proteinase [Triticum aestivum]	8.77482	3.3999	-1.36788	down	0.0269896	GO:0004190(aspartic-type endopeptidase activity);GO:0006508(proteolysis);GO:0030163(protein catabolic process)	-	Y
osa-miR171a	TGATTGAGCCGCGCCAATATC	up	1.12	0.01	55.98	121.9	rna-TRITD_1Bv1G215590	phytepsin [Aegilops tauschii subsp. tauschii]	17.4147	6.90579	-1.33443	down	0.0297278	GO:0004190(aspartic-type endopeptidase activity);GO:0006508(proteolysis);GO:0030163(protein catabolic process)	-	Y
osa-miR171e-5p_2ss2GA21AG	TATTGGCTCGGCTCACTCAGG	up	1.35	0.01	48.7	124.16	rna-TRITD_1Av1G230040-2	Mot1 [Triticum monococcum subsp. aegilopoides]	2.68619	0.280875	-3.25756	down	3.19217e-06	GO:0005319(lipid transporter activity);GO:0005524(ATP binding);GO:0005654(nucleoplasm);GO:0006869(lipid transport);GO:0035562(negative regulation of chromatin binding);GO:0043231(intracellular membrane-bounded organelle)	-	Y
osa-miR171e-5p_2ss2GA21AG	TATTGGCTCGGCTCACTCAGG	up	1.35	0.01	48.7	124.16	rna-TRITD_5Av1G257500	type 2 non specific lipid transfer protein precursor [Triticum aestivum]	1866.08	490.334	-1.92818	down	0.00254538	-	-	Y
osa-miR396d	TCCACAGGCTTTCTTGAACGG	up	2.06	0.02	14.66	61.24	rna-TRITD_7Av1G011750	growth regulating factor 5-A1 [Triticum aestivum]	3.4973	1.35918	-1.36351	down	0.0309487	GO:0005737(cytoplasm);GO:0008757(S-adenosylmethionine-dependent methyltransferase activity);GO:0032259(methylation)	-	Y
osa-miR396d_R-1	TCCACAGGCTTTCTTGAACG	up	1.37	0	29.25	75.68	rna-TRITD_1Av1G207570	aspartic proteinase [Triticum aestivum]	8.77482	3.3999	-1.36788	down	0.0269896	GO:0004190(aspartic-type endopeptidase activity);GO:0006508(proteolysis);GO:0030163(protein catabolic process)	-	Y
osa-miR396d_R-1	TCCACAGGCTTTCTTGAACG	up	1.37	0	29.25	75.68	rna-TRITD_3Av1G190000	gibberellin 2-oxidase [Triticum aestivum]	11.303	1.16501	-3.27828	down	2.98496e-06	GO:0009416(response to light stimulus);GO:0009685(gibberellin metabolic process);GO:0045487(gibberellin catabolic process);GO:0052634(C-19 gibberellin 2-beta-dioxygenase activity)	ko00904(Diterpenoid biosynthesis)	Y
osa-miR396d_R-1_1ss20GC	TCCACAGGCTTTCTTGAACC	up	0.53	0.02	105.32	152.34	rna-TRITD_2Bv1G069940-2	putative G3BP-like protein [Aegilops tauschii subsp. tauschii]	4.50123	1.64446	-1.4527	down	0.020534	GO:0003723(RNA binding);GO:0003729(mRNA binding);GO:0005829(cytosol);GO:0006913(nucleocytoplasmic transport);GO:0009737(response to abscisic acid)	-	Y
osa-miR396e-5p	TCCACAGGCTTTCTTGAACTG	up	0.97	0.05	5904.93	11589.9	rna-TRITD_2Av1G245260	hypothetical protein TRIUR3_27259 [Triticum urartu]	8.34752	2.33819	-1.83596	down	0.00416382	GO:0003674(molecular_function);GO:0005634(nucleus);GO:0006952(defense response);GO:0009507(chloroplast);GO:0010267(production of ta-siRNAs involved in RNA interference)	-	Y
osa-miR398a	TGTGTTCTCAGGTCACCCCTT	up	inf	0.01	0	58.86	rna-TRITD_1Bv1G215150-4	protein BTR1 [Brachypodium distachyon]	2.86399	1.08272	-1.40337	down	0.0260244	GO:0003676(nucleic acid binding);GO:0003727(single-stranded RNA binding);GO:0003729(mRNA binding);GO:0005634(nucleus);GO:0005737(cytoplasm);GO:0008380(RNA splicing);GO:0009735(response to cytokinin);GO:0046719(regulation by virus of viral protein levels in host cell)	-	Y
osa-miR398a	TGTGTTCTCAGGTCACCCCTT	up	inf	0.01	0	58.86	rna-TRITD_3Av1G213290-3	unnamed protein product [Triticum aestivum]	145.465	49.9732	-1.54145	down	0.0132358	GO:0004197(cysteine-type endopeptidase activity);GO:0005615(extracellular space);GO:0005764(lysosome);GO:0051603(proteolysis involved in cellular protein catabolic process)	-	Y
osa-miR398a	TGTGTTCTCAGGTCACCCCTT	up	inf	0.01	0	58.86	rna-TRITD_3Av1G213570	thiol protease SEN102-like [Aegilops tauschii subsp. tauschii]	282.155	78.7467	-1.8412	down	0.0037565	GO:0004197(cysteine-type endopeptidase activity);GO:0005615(extracellular space);GO:0005764(lysosome);GO:0051603(proteolysis involved in cellular protein catabolic process)	-	Y
osa-miR398a	TGTGTTCTCAGGTCACCCCTT	up	inf	0.01	0	58.86	rna-TRITD_3Bv1G195680	unnamed protein product [Triticum aestivum]	89.0327	30.1303	-1.56312	down	0.0121703	GO:0004197(cysteine-type endopeptidase activity);GO:0005615(extracellular space);GO:0005764(lysosome);GO:0051603(proteolysis involved in cellular protein catabolic process)	-	Y
osa-miR398a	TGTGTTCTCAGGTCACCCCTT	up	inf	0.01	0	58.86	rna-TRITD_5Av1G150900	NAC domain-containing protein 92-like [Aegilops tauschii subsp. tauschii]	14.6546	6.24407	-1.23079	down	0.0436784	GO:0003677(DNA binding);GO:0003700(DNA binding transcription factor activity);GO:0005634(nucleus);GO:0005737(cytoplasm);GO:0006351(transcription, DNA-templated);GO:0006355(regulation of transcription, DNA-templated);GO:0007275(multicellular organism development)	ko03013(RNA transport);ko03015(mRNA surveillance pathway);ko03018(RNA degradation)	Y
osa-miR398a	TGTGTTCTCAGGTCACCCCTT	up	inf	0.01	0	58.86	rna-TRITD_7Bv1G021580-2	protein CUP-SHAPED COTYLEDON 2-like [Aegilops tauschii subsp. tauschii]	69.3572	14.7	-2.23823	down	0.000599392	GO:0003677(DNA binding);GO:0003700(DNA binding transcription factor activity);GO:0005634(nucleus);GO:0005737(cytoplasm);GO:0006351(transcription, DNA-templated);GO:0006355(regulation of transcription, DNA-templated);GO:0007275(multicellular organism development)	-	Y
osa-miR398a_L+1R-1	TTGTGTTCTCAGGTCACCCCT	up	inf	0.05	0	72.45	rna-TRITD_3Av1G213290-3	unnamed protein product [Triticum aestivum]	145.465	49.9732	-1.54145	down	0.0132358	GO:0004197(cysteine-type endopeptidase activity);GO:0005615(extracellular space);GO:0005764(lysosome);GO:0051603(proteolysis involved in cellular protein catabolic process)	-	Y
osa-miR398a_L+1R-1	TTGTGTTCTCAGGTCACCCCT	up	inf	0.05	0	72.45	rna-TRITD_3Av1G213570	thiol protease SEN102-like [Aegilops tauschii subsp. tauschii]	282.155	78.7467	-1.8412	down	0.0037565	GO:0004197(cysteine-type endopeptidase activity);GO:0005615(extracellular space);GO:0005764(lysosome);GO:0051603(proteolysis involved in cellular protein catabolic process)	-	Y
osa-miR398a_L+1R-1	TTGTGTTCTCAGGTCACCCCT	up	inf	0.05	0	72.45	rna-TRITD_3Bv1G195680	unnamed protein product [Triticum aestivum]	89.0327	30.1303	-1.56312	down	0.0121703	GO:0004197(cysteine-type endopeptidase activity);GO:0005615(extracellular space);GO:0005764(lysosome);GO:0051603(proteolysis involved in cellular protein catabolic process)	-	Y
osa-miR398a_L+1R-1	TTGTGTTCTCAGGTCACCCCT	up	inf	0.05	0	72.45	rna-TRITD_5Av1G150900	NAC domain-containing protein 92-like [Aegilops tauschii subsp. tauschii]	14.6546	6.24407	-1.23079	down	0.0436784	GO:0003677(DNA binding);GO:0003700(DNA binding transcription factor activity);GO:0005634(nucleus);GO:0005737(cytoplasm);GO:0006351(transcription, DNA-templated);GO:0006355(regulation of transcription, DNA-templated);GO:0007275(multicellular organism development)	ko03013(RNA transport);ko03015(mRNA surveillance pathway);ko03018(RNA degradation)	Y
osa-miR398a_L+1R-1	TTGTGTTCTCAGGTCACCCCT	up	inf	0.05	0	72.45	rna-TRITD_7Bv1G021580-2	protein CUP-SHAPED COTYLEDON 2-like [Aegilops tauschii subsp. tauschii]	69.3572	14.7	-2.23823	down	0.000599392	GO:0003677(DNA binding);GO:0003700(DNA binding transcription factor activity);GO:0005634(nucleus);GO:0005737(cytoplasm);GO:0006351(transcription, DNA-templated);GO:0006355(regulation of transcription, DNA-templated);GO:0007275(multicellular organism development)	-	Y
osa-miR444b.1_1ss21CT	TGTTGTCTCAAGCTTGCTGCT	up	2.76	0.01	7.34	49.73	rna-TRITD_1Av1G044620-4	pyrophosphate-energized vacuolar membrane proton pump 1-like [Aegilops tauschii subsp. tauschii]	133.218	28.3155	-2.23412	down	0.000602738	GO:0000325(plant-type vacuole);GO:0004427(inorganic diphosphatase activity);GO:0005739(mitochondrion);GO:0005773(vacuole);GO:0005774(vacuolar membrane);GO:0005794(Golgi apparatus);GO:0005829(cytosol);GO:0005886(plasma membrane);GO:0009414(response to water deprivation);GO:0009507(chloroplast);GO:0009651(response to salt stress);GO:0009678(hydrogen-translocating pyrophosphatase activity);GO:000970…	ko00190(Oxidative phosphorylation)	Y
osa-miR444b.1_1ss21CT	TGTTGTCTCAAGCTTGCTGCT	up	2.76	0.01	7.34	49.73	rna-TRITD_4Bv1G031570	21.9 kDa heat shock protein-like [Aegilops tauschii subsp. tauschii]	55.6303	15.6912	-1.82592	down	0.00412352	GO:0009408(response to heat)	ko04141(Protein processing in endoplasmic reticulum)	Y
osa-miR444b.1_1ss21CT	TGTTGTCTCAAGCTTGCTGCT	up	2.76	0.01	7.34	49.73	rna-TRITD_4Bv1G206310-10	beta-amylase [Aegilops tauschii subsp. tauschii]	61.0059	6.35518	-3.26294	down	2.51679e-06	GO:0042802(identical protein binding)	ko00500(Starch and sucrose metabolism)	Y
osa-miR444b.1_1ss21CT	TGTTGTCTCAAGCTTGCTGCT	up	2.76	0.01	7.34	49.73	rna-TRITD_5Av1G257500	type 2 non specific lipid transfer protein precursor [Triticum aestivum]	1866.08	490.334	-1.92818	down	0.00254538	-	-	Y
osa-miR444b.1_1ss21CT	TGTTGTCTCAAGCTTGCTGCT	up	2.76	0.01	7.34	49.73	rna-TRITD_5Bv1G141210	16.9 kDa class I heat shock protein 1-like [Aegilops tauschii subsp. tauschii]	804.631	298.96	-1.42837	down	0.0205011	GO:0051260(protein homooligomerization)	ko04141(Protein processing in endoplasmic reticulum)	Y
osa-miR444b.1_1ss21CT	TGTTGTCTCAAGCTTGCTGCT	up	2.76	0.01	7.34	49.73	rna-TRITD_6Bv1G038830	hypothetical protein TRIUR3_11299 [Triticum urartu]	7.7844	0.969834	-3.00478	down	1.03922e-05	-	-	Y
osa-miR5071_1ss15GA	TCAAGCATCATATCATGGACA	up	0.65	0.02	363.16	571.65	rna-TRITD_6Bv1G226380-4	probable cytosolic oligopeptidase A [Aegilops tauschii subsp. tauschii]	2.97107	0.597268	-2.31453	down	0.000521742	GO:0004222(metalloendopeptidase activity);GO:0006518(peptide metabolic process);GO:0009507(chloroplast)	-	Y
ptc-miR6478	CCGACCTTAGCTCAGTTGGTG	up	1.07	0.04	28.88	60.78	rna-TRITD_2Av1G222850	putative aquaporin TIP3-2 [Triticum urartu]	5.56265	1.26629	-2.13516	down	0.00131898	GO:0005887(integral component of plasma membrane);GO:0009705(plant-type vacuole membrane);GO:0009992(cellular water homeostasis);GO:0015250(water channel activity);GO:0015254(glycerol channel activity);GO:0034220(ion transmembrane transport);GO:0042807(central vacuole)	-	Y
ptc-miR6478	CCGACCTTAGCTCAGTTGGTG	up	1.07	0.04	28.88	60.78	rna-TRITD_2Bv1G184920	probable aquaporin TIP3-2 [Aegilops tauschii subsp. tauschii]	16.4844	3.87911	-2.0873	down	0.00132628	GO:0005887(integral component of plasma membrane);GO:0009705(plant-type vacuole membrane);GO:0009992(cellular water homeostasis);GO:0015250(water channel activity);GO:0015254(glycerol channel activity);GO:0034220(ion transmembrane transport);GO:0042807(central vacuole)	-	Y
ptc-miR6478_R+1_1ss21GA	CCGACCTTAGCTCAGTTGGTAG	down	-0.75	0.04	217.27	129.37	rna-TRITD_5Bv1G245660-2	cyclin-dependent kinase F-3 isoform X1 [Aegilops tauschii subsp. tauschii]	0.840746	2.87989	1.77627	up	0.0163046	GO:0004672(protein kinase activity);GO:0004674(protein serine/threonine kinase activity);GO:0004693(cyclin-dependent protein serine/threonine kinase activity);GO:0005524(ATP binding);GO:0005634(nucleus);GO:0005737(cytoplasm);GO:0006468(protein phosphorylation);GO:0010468(regulation of gene expression);GO:0016301(kinase activity);GO:0035556(intracellular signal transduction)	-	Y
tae-MIR5175-p5_1ss1AT	TTTACTCGTCGTGGTTTTAGT	up	1.91	0.02	16.46	61.94	rna-TRITD_2Av1G026890	ricin B-like lectin R40G3 [Aegilops tauschii subsp. tauschii]	103.627	35.6589	-1.53906	down	0.0134696	GO:0005515(protein binding);GO:0005634(nucleus);GO:0005737(cytoplasm);GO:0030246(carbohydrate binding);GO:0042742(defense response to bacterium);GO:0090332(stomatal closure)	-	Y
tae-MIR5175-p5_1ss1AT	TTTACTCGTCGTGGTTTTAGT	up	1.91	0.02	16.46	61.94	rna-TRITD_2Av1G191220	23.2 kDa heat shock protein-like [Aegilops tauschii subsp. tauschii]	399.013	108.553	-1.87804	down	0.00319278	GO:0009408(response to heat)	ko04141(Protein processing in endoplasmic reticulum)	Y
tae-MIR5175-p5_1ss1AT	TTTACTCGTCGTGGTTTTAGT	up	1.91	0.02	16.46	61.94	rna-TRITD_2Av1G192860-2	predicted protein [Hordeum vulgare subsp. vulgare]	26.3356	8.0622	-1.70777	down	0.00692213	GO:0005829(cytosol);GO:0009507(chloroplast);GO:0009651(response to salt stress);GO:0016491(oxidoreductase activity);GO:0055114(oxidation-reduction process);GO:0047036(codeinone reductase (NADPH) activity)	-	Y
tae-MIR5175-p5_1ss1AT	TTTACTCGTCGTGGTTTTAGT	up	1.91	0.02	16.46	61.94	rna-TRITD_3Av1G029120-4	uncharacterized membrane protein At1g06890-like [Aegilops tauschii subsp. tauschii]	29.42	0.995811	-4.88478	down	1.43063e-10	GO:0000139(Golgi membrane);GO:0005464(UDP-xylose transmembrane transporter activity);GO:0005768(endosome);GO:0005794(Golgi apparatus);GO:0005802(trans-Golgi network);GO:0005886(plasma membrane);GO:0008643(carbohydrate transport);GO:0015297(antiporter activity);GO:0015790(UDP-xylose transmembrane transport);GO:0016020(membrane);GO:0016021(integral component of membrane)	-	Y
tae-MIR5175-p5_1ss1AT	TTTACTCGTCGTGGTTTTAGT	up	1.91	0.02	16.46	61.94	rna-TRITD_3Av1G279150	RecName: Full=Wheatwin-1; AltName: Full=Pathogenesis-related protein 4a; AltName: Full=Protein 0.14; AltName: Full=RNase; Flags: Precursor	111.827	35.9549	-1.63701	down	0.00908668	GO:0000325(plant-type vacuole);GO:0004540(ribonuclease activity);GO:0004568(chitinase activity);GO:0005576(extracellular region);GO:0008061(chitin binding);GO:0009615(response to virus);GO:0009627(systemic acquired resistance);GO:0009651(response to salt stress);GO:0009723(response to ethylene);GO:0009817(defense response to fungus, incompatible interaction);GO:0031640(killing of cells of other o…	-	Y
tae-MIR5175-p5_1ss1AT	TTTACTCGTCGTGGTTTTAGT	up	1.91	0.02	16.46	61.94	rna-TRITD_3Bv1G071680	unnamed protein product [Triticum aestivum]	3.18571	0.749548	-2.08752	down	0.00163768	GO:0005737(cytoplasm);GO:0031625(ubiquitin protein ligase binding);GO:0061630(ubiquitin protein ligase activity)	-	Y
tae-MIR5175-p5_1ss1AT	TTTACTCGTCGTGGTTTTAGT	up	1.91	0.02	16.46	61.94	rna-TRITD_4Av1G067330-4	hypothetical protein TRIUR3_29100 [Triticum urartu]	56.8518	21.809	-1.38228	down	0.0247296	GO:0005515(protein binding);GO:0005634(nucleus);GO:0005737(cytoplasm);GO:0030246(carbohydrate binding);GO:0042742(defense response to bacterium);GO:0090332(stomatal closure)	-	Y
tae-MIR5175-p5_1ss1AT	TTTACTCGTCGTGGTTTTAGT	up	1.91	0.02	16.46	61.94	rna-TRITD_4Av1G081560-6	glycine-rich protein 2-like [Aegilops tauschii subsp. tauschii]	104.197	28.3336	-1.87872	down	0.003206	GO:0004477(methenyltetrahydrofolate cyclohydrolase activity);GO:0004488(methylenetetrahydrofolate dehydrogenase (NADP+) activity);GO:0005829(cytosol);GO:0006730(one-carbon metabolic process)	-	Y
tae-MIR5175-p5_1ss1AT	TTTACTCGTCGTGGTTTTAGT	up	1.91	0.02	16.46	61.94	rna-TRITD_6Av1G002620-2	predicted protein [Hordeum vulgare subsp. vulgare]	20.3662	8.55545	-1.25126	down	0.0399412	GO:0008171(O-methyltransferase activity);GO:0008757(S-adenosylmethionine-dependent methyltransferase activity);GO:0019438(aromatic compound biosynthetic process)	ko00380(Tryptophan metabolism)	Y
tae-MIR5175-p5_1ss1AT	TTTACTCGTCGTGGTTTTAGT	up	1.91	0.02	16.46	61.94	rna-TRITD_6Av1G193530	24.1 kDa heat shock protein, mitochondrial-like isoform X2 [Aegilops tauschii subsp. tauschii]	25.2594	10.7454	-1.23309	down	0.04291	GO:0006970(response to osmotic stress);GO:0009408(response to heat)	ko04141(Protein processing in endoplasmic reticulum)	Y
tae-MIR5175-p5_1ss1AT	TTTACTCGTCGTGGTTTTAGT	up	1.91	0.02	16.46	61.94	rna-TRITD_6Av1G205580	putative pectinesterase [Triticum turgidum]	34.6282	9.50202	-1.86564	down	0.00341362	GO:0030599(pectinesterase activity);GO:0046910(pectinesterase inhibitor activity);GO:0071944(cell periphery)	ko00040(Pentose and glucuronate interconversions)	Y
tae-MIR5175-p5_1ss1AT	TTTACTCGTCGTGGTTTTAGT	up	1.91	0.02	16.46	61.94	rna-TRITD_6Av1G213860	probable cinnamyl alcohol dehydrogenase 5 [Aegilops tauschii subsp. tauschii]	14.5851	6.319	-1.20673	down	0.0468788	GO:0009809(lignin biosynthetic process);GO:0045551(cinnamyl-alcohol dehydrogenase activity)	ko00940(Phenylpropanoid biosynthesis)	Y
tae-MIR5175-p5_1ss1AT	TTTACTCGTCGTGGTTTTAGT	up	1.91	0.02	16.46	61.94	rna-TRITD_6Av1G218420	Protein WAX2 [Triticum urartu]	113.81	8.32647	-3.77278	down	1.0963e-07	GO:0005783(endoplasmic reticulum);GO:0010025(wax biosynthetic process);GO:0010143(cutin biosynthetic process);GO:0043668(exine);GO:0048653(anther development);GO:0003824(catalytic activity);GO:0005739(mitochondrion);GO:0016491(oxidoreductase activity)	ko00073(Cutin, suberine and wax biosynthesis)	Y
tae-MIR5175-p5_1ss1AT	TTTACTCGTCGTGGTTTTAGT	up	1.91	0.02	16.46	61.94	rna-TRITD_6Bv1G008330-3	Peroxidase 45 [Triticum urartu]	23.4202	9.23166	-1.34309	down	0.0288783	GO:0004601(peroxidase activity);GO:0005576(extracellular region);GO:0006979(response to oxidative stress);GO:0020037(heme binding);GO:0042744(hydrogen peroxide catabolic process);GO:0046872(metal ion binding);GO:0055114(oxidation-reduction process)	ko00940(Phenylpropanoid biosynthesis)	Y
tae-MIR5384-p5	TTCGCCGGTCGCGCGTTCCCCT	up	1.78	0.01	61.64	211.36	rna-TRITD_1Av1G044620-4	pyrophosphate-energized vacuolar membrane proton pump 1-like [Aegilops tauschii subsp. tauschii]	133.218	28.3155	-2.23412	down	0.000602738	GO:0000325(plant-type vacuole);GO:0004427(inorganic diphosphatase activity);GO:0005739(mitochondrion);GO:0005773(vacuole);GO:0005774(vacuolar membrane);GO:0005794(Golgi apparatus);GO:0005829(cytosol);GO:0005886(plasma membrane);GO:0009414(response to water deprivation);GO:0009507(chloroplast);GO:0009651(response to salt stress);GO:0009678(hydrogen-translocating pyrophosphatase activity);GO:000970…	ko00190(Oxidative phosphorylation)	Y
tae-MIR5384-p5	TTCGCCGGTCGCGCGTTCCCCT	up	1.78	0.01	61.64	211.36	rna-TRITD_1Bv1G048230-3	probable chromatin-remodeling complex ATPase chain [Aegilops tauschii subsp. tauschii]	12.8456	2.95119	-2.12191	down	0.00106454	GO:0005515(protein binding);GO:0005634(nucleus);GO:0005829(cytosol);GO:0008094(DNA-dependent ATPase activity);GO:0010228(vegetative to reproductive phase transition of meristem);GO:0016584(nucleosome positioning)	-	Y
tae-MIR5384-p5	TTCGCCGGTCGCGCGTTCCCCT	up	1.78	0.01	61.64	211.36	rna-TRITD_2Bv1G184200	vicilin-like seed storage protein At2g18540 [Aegilops tauschii subsp. tauschii]	16.8138	3.64483	-2.20572	down	0.000753678	GO:0003674(molecular_function);GO:0005634(nucleus);GO:0008150(biological_process)	-	Y
tae-MIR5384-p5	TTCGCCGGTCGCGCGTTCCCCT	up	1.78	0.01	61.64	211.36	rna-TRITD_2Bv1G237060-8	endonuclease 4-like [Aegilops tauschii subsp. tauschii]	30.5714	10.7177	-1.51219	down	0.0151681	GO:0000014(single-stranded DNA endodeoxyribonuclease activity);GO:0003676(nucleic acid binding);GO:0004519(endonuclease activity);GO:0005576(extracellular region);GO:0006308(DNA catabolic process);GO:0043765(T/G mismatch-specific endonuclease activity);GO:0046872(metal ion binding);GO:0090305(nucleic acid phosphodiester bond hydrolysis)	-	Y
tae-MIR5384-p5	TTCGCCGGTCGCGCGTTCCCCT	up	1.78	0.01	61.64	211.36	rna-TRITD_3Av1G009360	uncharacterized protein LOC109772660 [Aegilops tauschii subsp. tauschii]	38.265	7.82391	-2.29006	down	0.000472689	GO:0004190(aspartic-type endopeptidase activity);GO:0006508(proteolysis);GO:0030163(protein catabolic process)	-	Y
tae-MIR5384-p5	TTCGCCGGTCGCGCGTTCCCCT	up	1.78	0.01	61.64	211.36	rna-TRITD_3Av1G009370	predicted protein [Hordeum vulgare subsp. vulgare]	74.8682	23.0707	-1.69829	down	0.00701309	GO:0004190(aspartic-type endopeptidase activity);GO:0006508(proteolysis);GO:0030163(protein catabolic process)	-	Y
tae-MIR5384-p5	TTCGCCGGTCGCGCGTTCCCCT	up	1.78	0.01	61.64	211.36	rna-TRITD_3Av1G213290-3	unnamed protein product [Triticum aestivum]	145.465	49.9732	-1.54145	down	0.0132358	GO:0004197(cysteine-type endopeptidase activity);GO:0005615(extracellular space);GO:0005764(lysosome);GO:0051603(proteolysis involved in cellular protein catabolic process)	-	Y
tae-MIR5384-p5	TTCGCCGGTCGCGCGTTCCCCT	up	1.78	0.01	61.64	211.36	rna-TRITD_3Bv1G195680	unnamed protein product [Triticum aestivum]	89.0327	30.1303	-1.56312	down	0.0121703	GO:0004197(cysteine-type endopeptidase activity);GO:0005615(extracellular space);GO:0005764(lysosome);GO:0051603(proteolysis involved in cellular protein catabolic process)	-	Y
tae-MIR5384-p5	TTCGCCGGTCGCGCGTTCCCCT	up	1.78	0.01	61.64	211.36	rna-TRITD_3Bv1G196170	unnamed protein product [Triticum aestivum]	69.8058	14.5566	-2.26167	down	0.000533093	GO:0004197(cysteine-type endopeptidase activity);GO:0005615(extracellular space);GO:0005764(lysosome);GO:0051603(proteolysis involved in cellular protein catabolic process)	-	Y
tae-MIR5384-p5	TTCGCCGGTCGCGCGTTCCCCT	up	1.78	0.01	61.64	211.36	rna-TRITD_4Av1G065600	late embryogenesis abundant protein 1-like [Aegilops tauschii subsp. tauschii]	21.9095	5.50542	-1.99263	down	0.00198814	GO:0005634(nucleus);GO:0050826(response to freezing)	-	Y
tae-MIR5384-p5	TTCGCCGGTCGCGCGTTCCCCT	up	1.78	0.01	61.64	211.36	rna-TRITD_4Av1G173200	F-box/kelch-repeat protein At2g44130-like [Aegilops tauschii subsp. tauschii]	10.1164	4.37112	-1.21062	down	0.0470019	GO:0004842(ubiquitin-protein transferase activity);GO:0031463(Cul3-RING ubiquitin ligase complex)	-	Y
tae-MIR5384-p5	TTCGCCGGTCGCGCGTTCCCCT	up	1.78	0.01	61.64	211.36	rna-TRITD_4Av1G229300-4	Alcohol dehydrogenase-like 2 [Triticum urartu]	31.1808	9.22834	-1.75652	down	0.00553179	GO:0004022(alcohol dehydrogenase (NAD) activity);GO:0005737(cytoplasm);GO:0005829(cytosol);GO:0008270(zinc ion binding);GO:0055114(oxidation-reduction process)	ko00010(Glycolysis / Gluconeogenesis);ko00071(Fatty acid degradation);ko00350(Tyrosine metabolism)	Y
tae-MIR5384-p5	TTCGCCGGTCGCGCGTTCCCCT	up	1.78	0.01	61.64	211.36	rna-TRITD_4Bv1G206260	RecName: Full=Non-specific lipid-transfer protein 2G; Short=LTP2G; AltName: Full=7 kDa lipid transfer protein 1; AltName: Full=Lipid transfer protein 2 isoform 1; Short=LTP2-1; Flags: Precursor	1234.17	363.418	-1.76384	down	0.00525928	-	-	Y
tae-MIR5384-p5	TTCGCCGGTCGCGCGTTCCCCT	up	1.78	0.01	61.64	211.36	rna-TRITD_5Bv1G011050	9-cis-epoxycarotenoid dioxygenase 1, chloroplastic-like [Aegilops tauschii subsp. tauschii]	7.06476	2.93707	-1.26627	down	0.0386955	GO:0006970(response to osmotic stress);GO:0009414(response to water deprivation);GO:0009507(chloroplast);GO:0009535(chloroplast thylakoid membrane);GO:0009570(chloroplast stroma);GO:0009688(abscisic acid biosynthetic process);GO:0042538(hyperosmotic salinity response);GO:0045549(9-cis-epoxycarotenoid dioxygenase activity);GO:0046872(metal ion binding);GO:0055114(oxidation-reduction process)	ko00906(Carotenoid biosynthesis)	Y
tae-MIR5384-p5	TTCGCCGGTCGCGCGTTCCCCT	up	1.78	0.01	61.64	211.36	rna-TRITD_6Av1G019880	uncharacterized protein LOC109755122 [Aegilops tauschii subsp. tauschii]	12.9577	3.76502	-1.78307	down	0.00534271	GO:0005576(extracellular region);GO:0006952(defense response)	-	Y
tae-MIR5384-p5	TTCGCCGGTCGCGCGTTCCCCT	up	1.78	0.01	61.64	211.36	rna-TRITD_6Av1G218420	Protein WAX2 [Triticum urartu]	113.81	8.32647	-3.77278	down	1.0963e-07	GO:0005783(endoplasmic reticulum);GO:0010025(wax biosynthetic process);GO:0010143(cutin biosynthetic process);GO:0043668(exine);GO:0048653(anther development);GO:0003824(catalytic activity);GO:0005739(mitochondrion);GO:0016491(oxidoreductase activity)	ko00073(Cutin, suberine and wax biosynthesis)	Y
tae-MIR5384-p5	TTCGCCGGTCGCGCGTTCCCCT	up	1.78	0.01	61.64	211.36	rna-TRITD_6Bv1G003010	MADS-box transcription factor TaAGL1 [Triticum aestivum]	28.5244	2.7804	-3.35883	down	1.63179e-06	GO:0000977(RNA polymerase II regulatory region sequence-specific DNA binding);GO:0003700(DNA binding transcription factor activity);GO:0005515(protein binding);GO:0005634(nucleus);GO:0005737(cytoplasm);GO:0006351(transcription, DNA-templated);GO:0007275(multicellular organism development);GO:0008134(transcription factor binding);GO:0009409(response to cold);GO:0009739(response to gibberellin);GO:…	-	Y
tae-MIR9653b-p3_1ss2GC	GCCCTTGAAGACTTTGGCC	up	1.1	0.03	34.85	74.56	rna-TRITD_1Av1G191870	low-temperature-induced cysteine proteinase [Aegilops tauschii subsp. tauschii]	12.4349	2.77491	-2.16388	down	0.00110341	GO:0005249(voltage-gated potassium channel activity);GO:0005887(integral component of plasma membrane);GO:0042391(regulation of membrane potential)	ko04145(Phagosome)	Y
tae-MIR9653b-p3_1ss2GC	GCCCTTGAAGACTTTGGCC	up	1.1	0.03	34.85	74.56	rna-TRITD_3Bv1G149360-2	unnamed protein product [Triticum aestivum]	28.6502	10.628	-1.43067	down	0.0209842	GO:0005829(cytosol);GO:0009414(response to water deprivation);GO:0009631(cold acclimation);GO:0009737(response to abscisic acid)	-	Y
tae-MIR9653b-p3_1ss2GC	GCCCTTGAAGACTTTGGCC	up	1.1	0.03	34.85	74.56	rna-TRITD_3Bv1G202470-3	heat shock cognate 70 kDa protein [Aegilops tauschii subsp. tauschii]	36.0479	15.4955	-1.21807	down	0.0442524	GO:0005524(ATP binding);GO:0005618(cell wall);GO:0005634(nucleus);GO:0005739(mitochondrion);GO:0005774(vacuolar membrane);GO:0005794(Golgi apparatus);GO:0005829(cytosol);GO:0005886(plasma membrane);GO:0006351(transcription, DNA-templated);GO:0006355(regulation of transcription, DNA-templated);GO:0006457(protein folding);GO:0006986(response to unfolded protein);GO:0009266(response to temperature s…	ko03040(Spliceosome);ko04141(Protein processing in endoplasmic reticulum);ko04144(Endocytosis)	Y
tae-MIR9653b-p3_1ss2GC	GCCCTTGAAGACTTTGGCC	up	1.1	0.03	34.85	74.56	rna-TRITD_4Av1G228880	probable mitochondrial adenine nucleotide transporter BTL3 [Aegilops tauschii subsp. tauschii]	4.08275	1.56383	-1.38446	down	0.0265436	GO:0003735(structural constituent of ribosome);GO:0006412(translation)	-	Y
tae-MIR9653b-p3_1ss2GC	GCCCTTGAAGACTTTGGCC	up	1.1	0.03	34.85	74.56	rna-TRITD_4Bv1G015110	UDP-glucose 6-dehydrogenase 4 [Aegilops tauschii subsp. tauschii]	11.0428	1.86334	-2.56714	down	0.000126994	GO:0003979(UDP-glucose 6-dehydrogenase activity);GO:0005634(nucleus);GO:0005829(cytosol);GO:0005975(carbohydrate metabolic process);GO:0006024(glycosaminoglycan biosynthetic process);GO:0006065(UDP-glucuronate biosynthetic process)	ko00040(Pentose and glucuronate interconversions);ko00053(Ascorbate and aldarate metabolism);ko00520(Amino sugar and nucleotide sugar metabolism)	Y
tae-MIR9653b-p3_1ss2GC	GCCCTTGAAGACTTTGGCC	up	1.1	0.03	34.85	74.56	rna-TRITD_5Av1G133030	oleosin 16 kDa-like [Aegilops tauschii subsp. tauschii]	142.524	35.1564	-2.01934	down	0.00168968	GO:0019915(lipid storage)	-	Y
tae-MIR9653b-p3_1ss2GC	GCCCTTGAAGACTTTGGCC	up	1.1	0.03	34.85	74.56	rna-TRITD_5Bv1G018390	hypothetical protein TRIUR3_06756 [Triticum urartu]	117.288	32.0289	-1.87261	down	0.00329177	GO:0005744(mitochondrial inner membrane presequence translocase complex);GO:0030150(protein import into mitochondrial matrix);GO:0031305(integral component of mitochondrial inner membrane)	-	Y
tae-MIR9653b-p3_1ss2GC	GCCCTTGAAGACTTTGGCC	up	1.1	0.03	34.85	74.56	rna-TRITD_6Bv1G223380-2	aquaporin PIP1-5 [Aegilops tauschii subsp. tauschii]	80.2743	8.0231	-3.32271	down	1.72842e-06	GO:0005773(vacuole);GO:0005887(integral component of plasma membrane);GO:0009506(plasmodesma);GO:0009992(cellular water homeostasis);GO:0015250(water channel activity);GO:0015254(glycerol channel activity);GO:0034220(ion transmembrane transport)	-	Y
tae-MIR9653b-p3_1ss2GC	GCCCTTGAAGACTTTGGCC	up	1.1	0.03	34.85	74.56	rna-TRITD_7Av1G090580-2	tonoplast dicarboxylate transporter-like [Aegilops tauschii subsp. tauschii]	6.2112	2.17363	-1.51476	down	0.0159343	GO:0005215(transporter activity);GO:0016021(integral component of membrane);GO:0098656(anion transmembrane transport)	-	Y
tae-miR9654b-3p_L+1_1ss20GT	ATTCCGAAAGGCTTGAAGCTAAT	up	1.98	0.02	939.62	3711.21	rna-TRITD_1Bv1G078090-7	heat shock 70 kDa protein 6, chloroplastic-like [Aegilops tauschii subsp. tauschii]	1.84531	0.751356	-1.29629	down	0.0395733	GO:0005515(protein binding);GO:0005524(ATP binding);GO:0005622(intracellular);GO:0005623(cell);GO:0005634(nucleus);GO:0005739(mitochondrion);GO:0005829(cytosol);GO:0006457(protein folding);GO:0009408(response to heat);GO:0009409(response to cold);GO:0009507(chloroplast);GO:0009532(plastid stroma);GO:0009570(chloroplast stroma);GO:0009579(thylakoid);GO:0009941(chloroplast envelope);GO:0016032(vira…	ko03040(Spliceosome);ko04141(Protein processing in endoplasmic reticulum);ko04144(Endocytosis)	Y
tae-miR9654b-3p_L+1_1ss20GT	ATTCCGAAAGGCTTGAAGCTAAT	up	1.98	0.02	939.62	3711.21	rna-TRITD_6Av1G054190	ubiquitin receptor RAD23b-like [Aegilops tauschii subsp. tauschii]	3.10032	1.17384	-1.40118	down	0.0271289	GO:0003684(damaged DNA binding);GO:0005515(protein binding);GO:0005634(nucleus);GO:0005737(cytoplasm);GO:0006284(base-excision repair);GO:0006289(nucleotide-excision repair);GO:0031593(polyubiquitin modification-dependent protein binding);GO:0043130(ubiquitin binding);GO:0043161(proteasome-mediated ubiquitin-dependent protein catabolic process);GO:0070628(proteasome binding)	ko04141(Protein processing in endoplasmic reticulum);ko03420(Nucleotide excision repair)	Y
tae-MIR9655-p5	TCGGCTACTTCCTTTCCCTTGC	up	1.72	0.03	321.33	1055.25	rna-TRITD_2Av1G214910-2	unnamed protein product [Triticum aestivum]	1.13355	0.461463	-1.29656	down	0.0404127	GO:0000785(chromatin);GO:0005634(nucleus);GO:0005829(cytosol);GO:0006281(DNA repair);GO:0007064(mitotic sister chromatid cohesion);GO:0009506(plasmodesma);GO:0009556(microsporogenesis);GO:0009507(chloroplast)	-	Y
tae-MIR9655-p5	TCGGCTACTTCCTTTCCCTTGC	up	1.72	0.03	321.33	1055.25	rna-TRITD_3Bv1G012590-4	RecName: Full=16.9 kDa class I heat shock protein 1; AltName: Full=HSP 16.9; AltName: Full=Heat shock protein 16.9A; AltName: Full=Heat shock protein 17; AltName: Full=Low molecular weight heat shock protein	583.255	3.75134	-7.28058	down	1.24745e-17	GO:0051260(protein homooligomerization)	ko04141(Protein processing in endoplasmic reticulum)	Y
tae-MIR9655-p5	TCGGCTACTTCCTTTCCCTTGC	up	1.72	0.03	321.33	1055.25	rna-TRITD_5Av1G138940-2	predicted protein [Hordeum vulgare subsp. vulgare]	2.8741	1.22442	-1.23101	down	0.0484216	GO:0005682(U5 snRNP)	-	Y
tae-MIR9655-p5	TCGGCTACTTCCTTTCCCTTGC	up	1.72	0.03	321.33	1055.25	rna-TRITD_6Bv1G019330-2	hypothetical protein EUGRSUZ_J02062, partial [Eucalyptus grandis]	16.9443	6.59303	-1.36179	down	0.0287765	GO:0000786(nucleosome);GO:0003677(DNA binding);GO:0005634(nucleus);GO:0005794(Golgi apparatus);GO:0005829(cytosol);GO:0006334(nucleosome assembly);GO:0051276(chromosome organization)	-	Y
tae-miR9658-3p	ATCGTTCTGGGTGAATAGGCC	up	0.44	0.02	937.45	1273.43	rna-TRITD_3Av1G287530-2	probable protein phosphatase 2C 38 [Aegilops tauschii subsp. tauschii]	4.10543	1.73326	-1.24404	down	0.0442883	GO:0004722(protein serine/threonine phosphatase activity);GO:0005515(protein binding);GO:0005886(plasma membrane);GO:0006470(protein dephosphorylation);GO:0046872(metal ion binding);GO:1900425(negative regulation of defense response to bacterium)	-	Y
tae-miR9658-3p	ATCGTTCTGGGTGAATAGGCC	up	0.44	0.02	937.45	1273.43	rna-TRITD_4Av1G201430-2	globulin-3A [Triticum aestivum]	367.094	147.802	-1.31248	down	0.0315062	GO:0050832(defense response to fungus)	-	Y
tae-miR9658-3p	ATCGTTCTGGGTGAATAGGCC	up	0.44	0.02	937.45	1273.43	rna-TRITD_4Av1G201440	globulin-3A [Triticum aestivum]	399.626	162.346	-1.29958	down	0.033011	GO:0050832(defense response to fungus)	-	Y
tae-miR9658-3p	ATCGTTCTGGGTGAATAGGCC	up	0.44	0.02	937.45	1273.43	rna-TRITD_4Bv1G145050	uncharacterized protein LOC109733291 isoform X2 [Aegilops tauschii subsp. tauschii]	2.35402	0.868702	-1.43819	down	0.0226907	-	-	Y
tae-miR9659-3p	TCCAATGGTTGTTCACGGCATC	up	1.68	0.03	216.85	693.29	rna-TRITD_3Av1G213570	thiol protease SEN102-like [Aegilops tauschii subsp. tauschii]	282.155	78.7467	-1.8412	down	0.0037565	GO:0004197(cysteine-type endopeptidase activity);GO:0005615(extracellular space);GO:0005764(lysosome);GO:0051603(proteolysis involved in cellular protein catabolic process)	-	Y
tae-miR9662a-3p	TTGAACATCCCAGAGCCACCG	up	1	0.03	5443.37	10909.9	rna-TRITD_1Bv1G132380-3	uncharacterized protein LOC109732134 isoform X1 [Aegilops tauschii subsp. tauschii]	13.9252	4.88042	-1.51262	down	0.0148206	GO:0005622(intracellular);GO:0006623(protein targeting to vacuole);GO:0019898(extrinsic component of membrane);GO:0045053(protein retention in Golgi apparatus)	-	Y
tae-miR9662a-3p	TTGAACATCCCAGAGCCACCG	up	1	0.03	5443.37	10909.9	rna-TRITD_6Bv1G004320-9	transcription termination factor MTERF4, chloroplastic-like [Aegilops tauschii subsp. tauschii]	2.36921	0.818006	-1.53423	down	0.0174373	-	-	Y
tae-MIR9662b-p5_1ss9CG	GCGGCTCTGTGGTGTTCAAGC	up	0.66	0.02	926.73	1467.01	rna-TRITD_2Av1G221150-5	unnamed protein product [Triticum aestivum]	4.53066	1.55887	-1.53922	down	0.0159534	GO:0000981(RNA polymerase II transcription factor activity, sequence-specific DNA binding);GO:0001135(transcription factor activity, RNA polymerase II transcription factor recruiting);GO:0003677(DNA binding);GO:0003700(DNA binding transcription factor activity);GO:0005634(nucleus);GO:0006355(regulation of transcription, DNA-templated);GO:0006357(regulation of transcription by RNA polymerase II);G…	-	Y
tae-MIR9662b-p5_1ss9CG	GCGGCTCTGTGGTGTTCAAGC	up	0.66	0.02	926.73	1467.01	rna-TRITD_5Av1G192290	11S globulin seed storage protein 2-like [Aegilops tauschii subsp. tauschii]	6.25076	2.32886	-1.4244	down	0.0227415	-	-	Y
tae-MIR9662b-p5_1ss9CG	GCGGCTCTGTGGTGTTCAAGC	up	0.66	0.02	926.73	1467.01	rna-TRITD_6Bv1G204340-2	dehydrin DHN3 isoform X1 [Aegilops tauschii subsp. tauschii]	15.0027	5.31806	-1.49625	down	0.0171931	GO:0005829(cytosol);GO:0009414(response to water deprivation);GO:0009631(cold acclimation);GO:0009737(response to abscisic acid)	-	Y
tae-miR9664-3p	TTGCAGTCCTCGATGTCGTAG	up	0.94	0.01	292.35	560.47	rna-TRITD_2Bv1G010840	heat shock protein 90 [Triticum aestivum]	219.948	75.2761	-1.5469	down	0.0129132	GO:0005515(protein binding)	ko04141(Protein processing in endoplasmic reticulum);ko04626(Plant-pathogen interaction)	Y
tae-miR9664-3p	TTGCAGTCCTCGATGTCGTAG	up	0.94	0.01	292.35	560.47	rna-TRITD_2Bv1G010840-2	heat shock protein 90 [Triticum aestivum]	7.17918	1.89868	-1.91882	down	0.00289608	GO:0005515(protein binding)	ko04141(Protein processing in endoplasmic reticulum);ko04626(Plant-pathogen interaction)	Y
tae-miR9664-3p	TTGCAGTCCTCGATGTCGTAG	up	0.94	0.01	292.35	560.47	rna-TRITD_2Bv1G210930	late embryogenesis abundant protein, group 3-like [Aegilops tauschii subsp. tauschii]	49.906	12.7892	-1.96429	down	0.0022067	-	-	Y
tae-miR9664-3p	TTGCAGTCCTCGATGTCGTAG	up	0.94	0.01	292.35	560.47	rna-TRITD_3Bv1G058700-2	beta-glucuronosyltransferase GlcAT14B-like [Aegilops tauschii subsp. tauschii]	7.43172	2.949	-1.33347	down	0.0304336	GO:0000139(Golgi membrane);GO:0005794(Golgi apparatus);GO:0005886(plasma membrane);GO:0008375(acetylglucosaminyltransferase activity);GO:0009826(unidimensional cell growth);GO:0015020(glucuronosyltransferase activity);GO:0016020(membrane);GO:0016021(integral component of membrane);GO:0016051(carbohydrate biosynthetic process);GO:0016757(transferase activity, transferring glycosyl groups)	-	Y
tae-miR9664-3p	TTGCAGTCCTCGATGTCGTAG	up	0.94	0.01	292.35	560.47	rna-TRITD_4Bv1G139640	purple acid phosphatase 3-like [Aegilops tauschii subsp. tauschii]	158.763	62.6686	-1.34106	down	0.0284537	GO:0003993(acid phosphatase activity);GO:0004722(protein serine/threonine phosphatase activity);GO:0005576(extracellular region);GO:0016021(integral component of membrane);GO:0046872(metal ion binding);GO:0005773(vacuole);GO:0016311(dephosphorylation)	ko00740(Riboflavin metabolism)	Y
tae-miR9664-3p	TTGCAGTCCTCGATGTCGTAG	up	0.94	0.01	292.35	560.47	rna-TRITD_6Av1G034310-2	uncharacterized protein LOC109734168 [Aegilops tauschii subsp. tauschii]	7.03912	2.51974	-1.48212	down	0.0182998	GO:0003674(molecular_function);GO:0005634(nucleus);GO:0005737(cytoplasm);GO:0008150(biological_process)	-	Y
tae-miR9664-3p	TTGCAGTCCTCGATGTCGTAG	up	0.94	0.01	292.35	560.47	rna-TRITD_6Bv1G046850-2	uncharacterized protein LOC109734168 [Aegilops tauschii subsp. tauschii]	23.8102	9.09594	-1.38829	down	0.0243312	GO:0003674(molecular_function);GO:0005634(nucleus);GO:0005737(cytoplasm);GO:0008150(biological_process)	-	Y
tae-miR9664-3p	TTGCAGTCCTCGATGTCGTAG	up	0.94	0.01	292.35	560.47	rna-TRITD_6Bv1G221730-2	coumaroyl-CoA:anthocyanidin 3-O-glucoside-6''-O-coumaroyltransferase 2-like [Aegilops tauschii subsp. tauschii]	12.4858	2.53559	-2.2999	down	0.000477087	GO:0016420(malonyltransferase activity);GO:0005737(cytoplasm);GO:0016740(transferase activity);GO:0016747(transferase activity, transferring acyl groups other than amino-acyl groups)	ko00944(Flavone and flavonol biosynthesis);ko00943(Isoflavonoid biosynthesis);ko00942(Anthocyanin biosynthesis)	Y
tae-miR9664-3p	TTGCAGTCCTCGATGTCGTAG	up	0.94	0.01	292.35	560.47	rna-TRITD_7Bv1G082750-2	uncharacterized protein LOC109738473 isoform X1 [Aegilops tauschii subsp. tauschii]	2.97898	1.1792	-1.33701	down	0.0312949	GO:0005829(cytosol);GO:0008150(biological_process);GO:0009507(chloroplast)	-	Y
tae-miR9666a-3p	CGGTAGGGCTGTATGATGGCGA	up	1.48	0.03	68.49	190.5	rna-TRITD_1Av1G044620-4	pyrophosphate-energized vacuolar membrane proton pump 1-like [Aegilops tauschii subsp. tauschii]	133.218	28.3155	-2.23412	down	0.000602738	GO:0000325(plant-type vacuole);GO:0004427(inorganic diphosphatase activity);GO:0005739(mitochondrion);GO:0005773(vacuole);GO:0005774(vacuolar membrane);GO:0005794(Golgi apparatus);GO:0005829(cytosol);GO:0005886(plasma membrane);GO:0009414(response to water deprivation);GO:0009507(chloroplast);GO:0009651(response to salt stress);GO:0009678(hydrogen-translocating pyrophosphatase activity);GO:000970…	ko00190(Oxidative phosphorylation)	Y
tae-miR9666a-3p	CGGTAGGGCTGTATGATGGCGA	up	1.48	0.03	68.49	190.5	rna-TRITD_3Av1G239060-6	unnamed protein product [Triticum aestivum]	10.7211	3.65598	-1.55212	down	0.0131027	-	-	Y
tae-miR9666a-3p	CGGTAGGGCTGTATGATGGCGA	up	1.48	0.03	68.49	190.5	rna-TRITD_3Bv1G014740	-	180.472	77.3514	-1.22228	down	0.0437145	-	-	Y
tae-miR9666a-3p	CGGTAGGGCTGTATGATGGCGA	up	1.48	0.03	68.49	190.5	rna-TRITD_7Av1G154650-12	DNA-directed RNA polymerase II subunit RPB1 [Triticum urartu]	3.24898	1.00813	-1.68831	down	0.00766783	GO:0001055(RNA polymerase II activity);GO:0005665(DNA-directed RNA polymerase II, core complex)	ko00230(Purine metabolism);ko00240(Pyrimidine metabolism);ko03020(RNA polymerase)	Y
tae-miR9666b-3p	CGGTTGGGCTGTATGATGGCGA	up	2.2	0.02	55.95	257.52	rna-TRITD_2Av1G050290	probable trehalose-phosphate phosphatase 3 [Aegilops tauschii subsp. tauschii]	3.63696	1.25506	-1.53498	down	0.0164485	GO:0004805(trehalose-phosphatase activity);GO:0005737(cytoplasm);GO:0005992(trehalose biosynthetic process);GO:0009507(chloroplast)	ko00500(Starch and sucrose metabolism)	Y
tae-miR9666b-3p	CGGTTGGGCTGTATGATGGCGA	up	2.2	0.02	55.95	257.52	rna-TRITD_2Av1G295860-11	DNA-directed RNA polymerase II subunit 1-like [Aegilops tauschii subsp. tauschii]	16.5413	6.81207	-1.27991	down	0.0355756	GO:0001055(RNA polymerase II activity);GO:0005665(DNA-directed RNA polymerase II, core complex)	ko00230(Purine metabolism);ko00240(Pyrimidine metabolism);ko03020(RNA polymerase)	Y
tae-miR9666b-3p	CGGTTGGGCTGTATGATGGCGA	up	2.2	0.02	55.95	257.52	rna-TRITD_2Av1G295860-5	unnamed protein product [Triticum aestivum]	6.23078	1.6087	-1.95352	down	0.00232335	GO:0001055(RNA polymerase II activity);GO:0005665(DNA-directed RNA polymerase II, core complex)	ko00230(Purine metabolism);ko00240(Pyrimidine metabolism);ko03020(RNA polymerase)	Y
tae-miR9666b-3p	CGGTTGGGCTGTATGATGGCGA	up	2.2	0.02	55.95	257.52	rna-TRITD_3Bv1G221690	unnamed protein product [Triticum aestivum]	16.1534	5.09623	-1.66434	down	0.00841274	GO:0009416(response to light stimulus);GO:0009685(gibberellin metabolic process);GO:0009686(gibberellin biosynthetic process);GO:0009740(gibberellic acid mediated signaling pathway);GO:0009826(unidimensional cell growth);GO:0009908(flower development);GO:0045544(gibberellin 20-oxidase activity)	ko00904(Diterpenoid biosynthesis)	Y
tae-miR9666b-3p	CGGTTGGGCTGTATGATGGCGA	up	2.2	0.02	55.95	257.52	rna-TRITD_4Av1G201430-2	globulin-3A [Triticum aestivum]	367.094	147.802	-1.31248	down	0.0315062	GO:0050832(defense response to fungus)	-	Y
tae-miR9666b-3p	CGGTTGGGCTGTATGATGGCGA	up	2.2	0.02	55.95	257.52	rna-TRITD_5Av1G069850	fructose-bisphosphate aldolase, chloroplastic-like [Aegilops tauschii subsp. tauschii]	38.834	11.0027	-1.81947	down	0.00420746	GO:0004332(fructose-bisphosphate aldolase activity);GO:0005737(cytoplasm)	ko00010(Glycolysis / Gluconeogenesis);ko00030(Pentose phosphate pathway);ko00051(Fructose and mannose metabolism);ko00710(Carbon fixation in photosynthetic organisms)	Y
tae-miR9666b-3p	CGGTTGGGCTGTATGATGGCGA	up	2.2	0.02	55.95	257.52	rna-TRITD_5Av1G179640	heat stress transcription factor B-2c-like [Aegilops tauschii subsp. tauschii]	19.3748	8.49962	-1.18872	down	0.049556	GO:0005634(nucleus)	-	Y
tae-miR9666b-3p	CGGTTGGGCTGTATGATGGCGA	up	2.2	0.02	55.95	257.52	rna-TRITD_5Bv1G171730	NDR1/HIN1-like protein 12 [Aegilops tauschii subsp. tauschii]	214.492	76.3312	-1.49058	down	0.0161778	GO:0006952(defense response);GO:0009506(plasmodesma);GO:0046658(anchored component of plasma membrane)	ko00860(Porphyrin and chlorophyll metabolism)	Y
tae-miR9666b-3p	CGGTTGGGCTGTATGATGGCGA	up	2.2	0.02	55.95	257.52	rna-TRITD_5Bv1G214030	cupincin-like [Aegilops tauschii subsp. tauschii]	122.432	12.8262	-3.25482	down	2.44589e-06	-	-	Y
tae-miR9666b-3p	CGGTTGGGCTGTATGATGGCGA	up	2.2	0.02	55.95	257.52	rna-TRITD_7Av1G154650-12	DNA-directed RNA polymerase II subunit RPB1 [Triticum urartu]	3.24898	1.00813	-1.68831	down	0.00766783	GO:0001055(RNA polymerase II activity);GO:0005665(DNA-directed RNA polymerase II, core complex)	ko00230(Purine metabolism);ko00240(Pyrimidine metabolism);ko03020(RNA polymerase)	Y
tae-MIR9670-p5	TTCTTCAAGTACTCCACTTTT	up	1.67	0.04	1031.34	3286.26	rna-TRITD_3Av1G209900	2,3-bisphosphoglycerate-independent phosphoglycerate mutase [Aegilops tauschii subsp. tauschii]	6.35843	1.18449	-2.42441	down	0.00027876	GO:0005737(cytoplasm);GO:0005829(cytosol);GO:0006007(glucose catabolic process);GO:0006096(glycolytic process);GO:0009506(plasmodesma);GO:0009555(pollen development);GO:0010118(stomatal movement);GO:0030145(manganese ion binding);GO:0046537(2,3-bisphosphoglycerate-independent phosphoglycerate mutase activity);GO:0046686(response to cadmium ion);GO:0048046(apoplast)	ko00010(Glycolysis / Gluconeogenesis);ko00260(Glycine, serine and threonine metabolism)	Y
tae-MIR9670-p5	TTCTTCAAGTACTCCACTTTT	up	1.67	0.04	1031.34	3286.26	rna-TRITD_5Av1G167820	asynapsis 1 [Triticum aestivum]	5.1346	1.62725	-1.65782	down	0.00915739	GO:0000228(nuclear chromosome);GO:0005634(nucleus);GO:0007129(synapsis);GO:0009554(megasporogenesis);GO:0009556(microsporogenesis)	-	Y
tae-MIR9670-p5	TTCTTCAAGTACTCCACTTTT	up	1.67	0.04	1031.34	3286.26	rna-TRITD_5Bv1G250990	11-beta-hydroxysteroid dehydrogenase-like protein [Triticum aestivum]	18.4659	6.71991	-1.45835	down	0.0188956	GO:0008202(steroid metabolic process);GO:0009507(chloroplast);GO:0009737(response to abscisic acid);GO:0009741(response to brassinosteroid);GO:0016491(oxidoreductase activity);GO:0070524(11-beta-hydroxysteroid dehydrogenase (NADP+) activity);GO:0072555(17-beta-ketosteroid reductase activity);GO:0072582(17-beta-hydroxysteroid dehydrogenase (NADP+) activity)	ko04146(Peroxisome)	Y
tae-MIR9670-p5	TTCTTCAAGTACTCCACTTTT	up	1.67	0.04	1031.34	3286.26	rna-TRITD_6Bv1G015710	uncharacterized protein LOC109786338 isoform X2 [Aegilops tauschii subsp. tauschii]	17.5664	1.07807	-4.02629	down	3.11905e-08	GO:0004557(alpha-galactosidase activity);GO:0005576(extracellular region);GO:0005618(cell wall);GO:0005829(cytosol)	-	Y
tae-MIR9670-p5	TTCTTCAAGTACTCCACTTTT	up	1.67	0.04	1031.34	3286.26	rna-TRITD_7Av1G270370-12	endoplasmin homolog isoform X2 [Aegilops tauschii subsp. tauschii]	240.195	41.5096	-2.53269	down	0.000132709	GO:0005783(endoplasmic reticulum)	ko04141(Protein processing in endoplasmic reticulum);ko04626(Plant-pathogen interaction)	Y
tae-MIR9672b-p3_1ss3GA	TAAGATACCACGACTGTCATT	up	0.73	0.03	3632.55	6017.96	rna-TRITD_2Av1G191220	23.2 kDa heat shock protein-like [Aegilops tauschii subsp. tauschii]	399.013	108.553	-1.87804	down	0.00319278	GO:0009408(response to heat)	ko04141(Protein processing in endoplasmic reticulum)	Y
tae-MIR9672b-p3_1ss3GA	TAAGATACCACGACTGTCATT	up	0.73	0.03	3632.55	6017.96	rna-TRITD_3Bv1G259870	unnamed protein product [Triticum aestivum]	325.07	121.683	-1.41762	down	0.0213553	GO:0004553(hydrolase activity, hydrolyzing O-glycosyl compounds);GO:0030247(polysaccharide binding);GO:0046658(anchored component of plasma membrane)	ko00500(Starch and sucrose metabolism)	Y
tae-MIR9674a-p3_1ss20GT	GTAGGATGGCTGGTGCTATTG	up	1.23	0.02	48.35	113.11	rna-TRITD_2Av1G169520-11	Calmodulin-binding transcription activator 1 [Triticum urartu]	3.35967	0.751978	-2.15956	down	0.00101326	GO:0005634(nucleus);GO:0043565(sequence-specific DNA binding);GO:0045944(positive regulation of transcription by RNA polymerase II)	-	Y
tae-MIR9674a-p3_1ss20GT	GTAGGATGGCTGGTGCTATTG	up	1.23	0.02	48.35	113.11	rna-TRITD_2Bv1G189460	TPA_inf: caleosin [Triticum aestivum]	206.458	73.2463	-1.49502	down	0.0158766	GO:0005509(calcium ion binding);GO:0005773(vacuole);GO:0005783(endoplasmic reticulum);GO:0009269(response to desiccation);GO:0009409(response to cold);GO:0009620(response to fungus);GO:0009651(response to salt stress);GO:0009737(response to abscisic acid);GO:0009751(response to salicylic acid);GO:0010118(stomatal movement);GO:0012511(monolayer-surrounded lipid storage body);GO:0031407(oxylipin me…	ko00073(Cutin, suberine and wax biosynthesis)	Y
tae-MIR9674a-p3_1ss20GT	GTAGGATGGCTGGTGCTATTG	up	1.23	0.02	48.35	113.11	rna-TRITD_4Av1G045640-2	Heat shock cognate 70 kDa protein [Triticum urartu]	85.4707	30.8482	-1.47025	down	0.0174943	GO:0005515(protein binding);GO:0005524(ATP binding);GO:0005618(cell wall);GO:0005634(nucleus);GO:0005794(Golgi apparatus);GO:0005829(cytosol);GO:0005886(plasma membrane);GO:0006351(transcription, DNA-templated);GO:0006355(regulation of transcription, DNA-templated);GO:0006457(protein folding);GO:0009408(response to heat);GO:0009615(response to virus);GO:0009617(response to bacterium);GO:0034620(c…	ko03040(Spliceosome);ko04141(Protein processing in endoplasmic reticulum);ko04144(Endocytosis)	Y
tae-MIR9674a-p3_1ss20GT	GTAGGATGGCTGGTGCTATTG	up	1.23	0.02	48.35	113.11	rna-TRITD_4Bv1G120830	Heat shock cognate 70 kDa protein [Triticum urartu]	137.946	36.5608	-1.91573	down	0.002698	GO:0005515(protein binding);GO:0005524(ATP binding);GO:0005618(cell wall);GO:0005634(nucleus);GO:0005794(Golgi apparatus);GO:0005829(cytosol);GO:0005886(plasma membrane);GO:0006351(transcription, DNA-templated);GO:0006355(regulation of transcription, DNA-templated);GO:0006457(protein folding);GO:0009408(response to heat);GO:0009615(response to virus);GO:0009617(response to bacterium);GO:0034620(c…	ko03040(Spliceosome);ko04141(Protein processing in endoplasmic reticulum);ko04144(Endocytosis)	Y
tae-MIR9674a-p3_1ss20GT	GTAGGATGGCTGGTGCTATTG	up	1.23	0.02	48.35	113.11	rna-TRITD_4Bv1G192340	cytochrome P450 86B1-like [Aegilops tauschii subsp. tauschii]	19.234	0.853015	-4.49495	down	1.66957e-09	GO:0005576(extracellular region)	ko00073(Cutin, suberine and wax biosynthesis)	Y
tae-miR9674b-5p	ATAGCATCATCCATCCTACCC	up	1.11	0.03	1538.92	3321.62	rna-TRITD_6Bv1G164990-2	fatty acid desaturase DES2-like [Aegilops tauschii subsp. tauschii]	10.519	4.40991	-1.25417	down	0.0403418	GO:0005634(nucleus);GO:0005783(endoplasmic reticulum);GO:0005789(endoplasmic reticulum membrane);GO:0006636(unsaturated fatty acid biosynthetic process);GO:0016021(integral component of membrane);GO:0016720(delta12-fatty acid dehydrogenase activity);GO:0031090(organelle membrane);GO:0045485(omega-6 fatty acid desaturase activity);GO:0055114(oxidation-reduction process);GO:0102985(Delta12-fatty-ac…	ko01040(Biosynthesis of unsaturated fatty acids)	Y
tae-miR9773	TTTGTTTTTATGTTATTTTGTGAA	up	0.86	0.03	1330.39	2417.31	rna-TRITD_1Av1G216930-3	ATP synthase subunit beta, mitochondrial-like [Aegilops tauschii subsp. tauschii]	2.78958	1.07914	-1.37017	down	0.029201	GO:0005524(ATP binding);GO:0015986(ATP synthesis coupled proton transport);GO:0005515(protein binding)	ko00190(Oxidative phosphorylation)	Y
tae-miR9773	TTTGTTTTTATGTTATTTTGTGAA	up	0.86	0.03	1330.39	2417.31	rna-TRITD_1Av1G221140-3	uncharacterized protein LOC109740203 [Aegilops tauschii subsp. tauschii]	135.248	24.1785	-2.48381	down	0.000175618	-	-	Y
tae-miR9773	TTTGTTTTTATGTTATTTTGTGAA	up	0.86	0.03	1330.39	2417.31	rna-TRITD_2Av1G163520	70 kDa peptidyl-prolyl isomerase [Triticum urartu]	181.333	61.1638	-1.56789	down	0.0118831	GO:0003755(peptidyl-prolyl cis-trans isomerase activity);GO:0005528(FK506 binding);GO:0005789(endoplasmic reticulum membrane);GO:0061077(chaperone-mediated protein folding)	-	Y
tae-miR9773	TTTGTTTTTATGTTATTTTGTGAA	up	0.86	0.03	1330.39	2417.31	rna-TRITD_2Bv1G137350-2	70 kDa peptidyl-prolyl isomerase [Triticum urartu]	169.71	63.0519	-1.42846	down	0.0205057	GO:0003755(peptidyl-prolyl cis-trans isomerase activity);GO:0005528(FK506 binding);GO:0005789(endoplasmic reticulum membrane);GO:0061077(chaperone-mediated protein folding)	-	Y
tae-miR9773	TTTGTTTTTATGTTATTTTGTGAA	up	0.86	0.03	1330.39	2417.31	rna-TRITD_2Bv1G137350-4	70 kDa peptidyl-prolyl isomerase [Triticum urartu]	278.982	100.293	-1.47594	down	0.0170828	GO:0003755(peptidyl-prolyl cis-trans isomerase activity);GO:0005528(FK506 binding);GO:0005789(endoplasmic reticulum membrane);GO:0061077(chaperone-mediated protein folding)	-	Y
tae-miR9773	TTTGTTTTTATGTTATTTTGTGAA	up	0.86	0.03	1330.39	2417.31	rna-TRITD_5Av1G198250-3	60S ribosomal protein L5-1-like [Aegilops tauschii subsp. tauschii]	8.48396	2.46854	-1.78108	down	0.00541299	GO:0000027(ribosomal large subunit assembly);GO:0003735(structural constituent of ribosome);GO:0006412(translation);GO:0008097(5S rRNA binding);GO:0022625(cytosolic large ribosomal subunit)	ko03010(Ribosome)	Y
tae-miR9773	TTTGTTTTTATGTTATTTTGTGAA	up	0.86	0.03	1330.39	2417.31	rna-TRITD_6Bv1G058260-5	zinc finger CCCH domain-containing protein 13-like [Aegilops tauschii subsp. tauschii]	4.58052	1.13263	-2.01584	down	0.00213294	GO:0003676(nucleic acid binding);GO:0003677(DNA binding);GO:0005515(protein binding);GO:0005634(nucleus);GO:0008150(biological_process);GO:0046872(metal ion binding)	-	Y
zma-MIR166a-p3_2ss17CT18CA	TTCTTCTTCCTCTTCCTACCT	up	inf	0	0	70.6	rna-TRITD_1Av1G012360	uncharacterized protein LOC109744923 isoform X1 [Aegilops tauschii subsp. tauschii]	16.304	3.66816	-2.15209	down	0.000958765	-	-	Y
zma-MIR166a-p3_2ss17CT18CA	TTCTTCTTCCTCTTCCTACCT	up	inf	0	0	70.6	rna-TRITD_1Bv1G048230-3	probable chromatin-remodeling complex ATPase chain [Aegilops tauschii subsp. tauschii]	12.8456	2.95119	-2.12191	down	0.00106454	GO:0005515(protein binding);GO:0005634(nucleus);GO:0005829(cytosol);GO:0008094(DNA-dependent ATPase activity);GO:0010228(vegetative to reproductive phase transition of meristem);GO:0016584(nucleosome positioning)	-	Y
zma-MIR166a-p3_2ss17CT18CA	TTCTTCTTCCTCTTCCTACCT	up	inf	0	0	70.6	rna-TRITD_1Bv1G175080-5	transcription elongation factor SPT6-like [Aegilops tauschii subsp. tauschii]	1.63535	0.524707	-1.64002	down	0.0105007	GO:0003677(DNA binding);GO:0003700(DNA binding transcription factor activity);GO:0003746(translation elongation factor activity);GO:0005515(protein binding);GO:0005634(nucleus);GO:0005829(cytosol);GO:0006333(chromatin assembly or disassembly);GO:0006342(chromatin silencing);GO:0006351(transcription, DNA-templated);GO:0006352(DNA-templated transcription, initiation);GO:0006357(regulation of transc…	-	Y
zma-MIR166a-p3_2ss17CT18CA	TTCTTCTTCCTCTTCCTACCT	up	inf	0	0	70.6	rna-TRITD_1Bv1G226210-18	eukaryotic translation initiation factor 5B-like [Aegilops tauschii subsp. tauschii]	1.12812	0.243471	-2.2121	down	0.00093839	GO:0003924(GTPase activity);GO:0005622(intracellular);GO:0006412(translation)	ko03013(RNA transport)	Y
zma-MIR166a-p3_2ss17CT18CA	TTCTTCTTCCTCTTCCTACCT	up	inf	0	0	70.6	rna-TRITD_2Av1G191220	23.2 kDa heat shock protein-like [Aegilops tauschii subsp. tauschii]	399.013	108.553	-1.87804	down	0.00319278	GO:0009408(response to heat)	ko04141(Protein processing in endoplasmic reticulum)	Y
zma-MIR166a-p3_2ss17CT18CA	TTCTTCTTCCTCTTCCTACCT	up	inf	0	0	70.6	rna-TRITD_2Av1G248570	hypothetical protein TRIUR3_12299 [Triticum urartu]	28.6293	4.95514	-2.53049	down	0.000143627	-	-	Y
zma-MIR166a-p3_2ss17CT18CA	TTCTTCTTCCTCTTCCTACCT	up	inf	0	0	70.6	rna-TRITD_2Av1G279890	antimicrobial peptides-like [Aegilops tauschii subsp. tauschii]	567.904	250.272	-1.18215	down	0.0498603	-	-	Y
zma-MIR166a-p3_2ss17CT18CA	TTCTTCTTCCTCTTCCTACCT	up	inf	0	0	70.6	rna-TRITD_2Av1G289220	unnamed protein product [Triticum aestivum]	10.6419	0.954284	-3.47919	down	7.90101e-07	GO:0000387(spliceosomal snRNP assembly);GO:0000481(maturation of 5S rRNA);GO:0045292(mRNA cis splicing, via spliceosome);GO:0046540(U4/U6 x U5 tri-snRNP complex)	ko03040(Spliceosome)	Y
zma-MIR166a-p3_2ss17CT18CA	TTCTTCTTCCTCTTCCTACCT	up	inf	0	0	70.6	rna-TRITD_2Bv1G137350-2	70 kDa peptidyl-prolyl isomerase [Triticum urartu]	169.71	63.0519	-1.42846	down	0.0205057	GO:0003755(peptidyl-prolyl cis-trans isomerase activity);GO:0005528(FK506 binding);GO:0005789(endoplasmic reticulum membrane);GO:0061077(chaperone-mediated protein folding)	-	Y
zma-MIR166a-p3_2ss17CT18CA	TTCTTCTTCCTCTTCCTACCT	up	inf	0	0	70.6	rna-TRITD_2Bv1G168820-3	eukaryotic translation initiation factor 4B1 [Aegilops tauschii subsp. tauschii]	3.15713	0.936475	-1.7533	down	0.00657024	GO:0042803(protein homodimerization activity)	-	Y
zma-MIR166a-p3_2ss17CT18CA	TTCTTCTTCCTCTTCCTACCT	up	inf	0	0	70.6	rna-TRITD_2Bv1G189460	TPA_inf: caleosin [Triticum aestivum]	206.458	73.2463	-1.49502	down	0.0158766	GO:0005509(calcium ion binding);GO:0005773(vacuole);GO:0005783(endoplasmic reticulum);GO:0009269(response to desiccation);GO:0009409(response to cold);GO:0009620(response to fungus);GO:0009651(response to salt stress);GO:0009737(response to abscisic acid);GO:0009751(response to salicylic acid);GO:0010118(stomatal movement);GO:0012511(monolayer-surrounded lipid storage body);GO:0031407(oxylipin me…	ko00073(Cutin, suberine and wax biosynthesis)	Y
zma-MIR166a-p3_2ss17CT18CA	TTCTTCTTCCTCTTCCTACCT	up	inf	0	0	70.6	rna-TRITD_2Bv1G235360-3	unnamed protein product [Triticum aestivum]	1.18794	0.49157	-1.273	down	0.0444091	GO:0005515(protein binding);GO:0005634(nucleus);GO:0005635(nuclear envelope);GO:0005637(nuclear inner membrane);GO:0005768(endosome);GO:0005794(Golgi apparatus);GO:0005802(trans-Golgi network);GO:0005886(plasma membrane);GO:0071763(nuclear membrane organization)	-	Y
zma-MIR166a-p3_2ss17CT18CA	TTCTTCTTCCTCTTCCTACCT	up	inf	0	0	70.6	rna-TRITD_3Av1G186730-4	unnamed protein product [Triticum aestivum]	8.51391	3.68417	-1.20848	down	0.0479882	GO:0003723(RNA binding);GO:0003729(mRNA binding);GO:0005634(nucleus);GO:0005737(cytoplasm);GO:0006970(response to osmotic stress);GO:0009651(response to salt stress);GO:0009737(response to abscisic acid);GO:0009738(abscisic acid-activated signaling pathway);GO:0009787(regulation of abscisic acid-activated signaling pathway);GO:0048471(perinuclear region of cytoplasm);GO:0071470(cellular response …	-	Y
zma-MIR166a-p3_2ss17CT18CA	TTCTTCTTCCTCTTCCTACCT	up	inf	0	0	70.6	rna-TRITD_3Av1G206980-4	PUTATIVE PSEUDOGENE: RecName: Full=Putative calmodulin-3; Short=CaM-3	8.83002	3.02198	-1.54692	down	0.015814	GO:0005515(protein binding);GO:0005509(calcium ion binding);GO:0005634(nucleus);GO:0005737(cytoplasm);GO:0005774(vacuolar membrane);GO:0005829(cytosol);GO:0005886(plasma membrane);GO:0005513(detection of calcium ion);GO:0009612(response to mechanical stimulus)	ko04016(MAPK signaling pathway - plant);ko04070(Phosphatidylinositol signaling system);ko04626(Plant-pathogen interaction)	Y
zma-MIR166a-p3_2ss17CT18CA	TTCTTCTTCCTCTTCCTACCT	up	inf	0	0	70.6	rna-TRITD_3Bv1G002650	ubiquitin-protein ligase, expressed [Triticum aestivum]	5.87514	1.04786	-2.48718	down	0.000222295	GO:0005634(nucleus);GO:0005737(cytoplasm)	-	Y
zma-MIR166a-p3_2ss17CT18CA	TTCTTCTTCCTCTTCCTACCT	up	inf	0	0	70.6	rna-TRITD_3Bv1G012590	unnamed protein product [Triticum aestivum]	940.576	396.966	-1.24453	down	0.0401644	GO:0051260(protein homooligomerization)	ko04141(Protein processing in endoplasmic reticulum)	Y
zma-MIR166a-p3_2ss17CT18CA	TTCTTCTTCCTCTTCCTACCT	up	inf	0	0	70.6	rna-TRITD_3Bv1G012590-4	RecName: Full=16.9 kDa class I heat shock protein 1; AltName: Full=HSP 16.9; AltName: Full=Heat shock protein 16.9A; AltName: Full=Heat shock protein 17; AltName: Full=Low molecular weight heat shock protein	583.255	3.75134	-7.28058	down	1.24745e-17	GO:0051260(protein homooligomerization)	ko04141(Protein processing in endoplasmic reticulum)	Y
zma-MIR166a-p3_2ss17CT18CA	TTCTTCTTCCTCTTCCTACCT	up	inf	0	0	70.6	rna-TRITD_3Bv1G044280	unnamed protein product [Triticum aestivum]	206.394	57.6552	-1.83988	down	0.00380045	GO:0009408(response to heat)	ko04141(Protein processing in endoplasmic reticulum)	Y
zma-MIR166a-p3_2ss17CT18CA	TTCTTCTTCCTCTTCCTACCT	up	inf	0	0	70.6	rna-TRITD_3Bv1G044290	17.5 kDa class II heat shock protein-like [Aegilops tauschii subsp. tauschii]	53.4688	13.7998	-1.95405	down	0.00237783	GO:0009408(response to heat)	ko04141(Protein processing in endoplasmic reticulum)	Y
zma-MIR166a-p3_2ss17CT18CA	TTCTTCTTCCTCTTCCTACCT	up	inf	0	0	70.6	rna-TRITD_3Bv1G044320	unnamed protein product [Triticum aestivum]	150.76	56.6764	-1.41143	down	0.0220101	GO:0009408(response to heat)	ko04141(Protein processing in endoplasmic reticulum)	Y
zma-MIR166a-p3_2ss17CT18CA	TTCTTCTTCCTCTTCCTACCT	up	inf	0	0	70.6	rna-TRITD_3Bv1G094500	unnamed protein product [Triticum aestivum]	13.6369	2.90221	-2.23229	down	0.00067166	-	-	Y
zma-MIR166a-p3_2ss17CT18CA	TTCTTCTTCCTCTTCCTACCT	up	inf	0	0	70.6	rna-TRITD_3Bv1G149360-2	unnamed protein product [Triticum aestivum]	28.6502	10.628	-1.43067	down	0.0209842	GO:0005829(cytosol);GO:0009414(response to water deprivation);GO:0009631(cold acclimation);GO:0009737(response to abscisic acid)	-	Y
zma-MIR166a-p3_2ss17CT18CA	TTCTTCTTCCTCTTCCTACCT	up	inf	0	0	70.6	rna-TRITD_3Bv1G182280-13	Casein kinase I isoform alpha [Triticum urartu]	3.46706	1.03643	-1.74209	down	0.00733219	GO:0004674(protein serine/threonine kinase activity);GO:0005634(nucleus);GO:0005737(cytoplasm);GO:0006897(endocytosis);GO:0008360(regulation of cell shape);GO:0016055(Wnt signaling pathway);GO:0018105(peptidyl-serine phosphorylation)	-	Y
zma-MIR166a-p3_2ss17CT18CA	TTCTTCTTCCTCTTCCTACCT	up	inf	0	0	70.6	rna-TRITD_4Av1G043540	phosphate metabolism protein 8-like [Aegilops tauschii subsp. tauschii]	222.39	91.2598	-1.28504	down	0.0348082	GO:0016787(hydrolase activity)	-	Y
zma-MIR166a-p3_2ss17CT18CA	TTCTTCTTCCTCTTCCTACCT	up	inf	0	0	70.6	rna-TRITD_4Av1G184810-5	dehydrin DHN4-like [Aegilops tauschii subsp. tauschii]	53.1529	10.2995	-2.36758	down	0.000315207	GO:0005829(cytosol);GO:0009414(response to water deprivation);GO:0009631(cold acclimation);GO:0009737(response to abscisic acid)	-	Y
zma-MIR166a-p3_2ss17CT18CA	TTCTTCTTCCTCTTCCTACCT	up	inf	0	0	70.6	rna-TRITD_4Av1G201430-2	globulin-3A [Triticum aestivum]	367.094	147.802	-1.31248	down	0.0315062	GO:0050832(defense response to fungus)	-	Y
zma-MIR166a-p3_2ss17CT18CA	TTCTTCTTCCTCTTCCTACCT	up	inf	0	0	70.6	rna-TRITD_4Av1G201440	globulin-3A [Triticum aestivum]	399.626	162.346	-1.29958	down	0.033011	GO:0050832(defense response to fungus)	-	Y
zma-MIR166a-p3_2ss17CT18CA	TTCTTCTTCCTCTTCCTACCT	up	inf	0	0	70.6	rna-TRITD_4Bv1G113440	probable NADH dehydrogenase [ubiquinone] 1 alpha subcomplex subunit 5, mitochondrial [Aegilops tauschii subsp. tauschii]	19.6366	7.8744	-1.3183	down	0.0324838	GO:0005739(mitochondrion);GO:0005743(mitochondrial inner membrane);GO:0005747(mitochondrial respiratory chain complex I);GO:0009507(chloroplast);GO:0009853(photorespiration);GO:0016020(membrane);GO:0016651(oxidoreductase activity, acting on NAD(P)H);GO:0022904(respiratory electron transport chain);GO:0031966(mitochondrial membrane);GO:0045271(respiratory chain complex I)	ko00190(Oxidative phosphorylation)	Y
zma-MIR166a-p3_2ss17CT18CA	TTCTTCTTCCTCTTCCTACCT	up	inf	0	0	70.6	rna-TRITD_4Bv1G206310	beta-amylase [Aegilops tauschii subsp. tauschii]	1672.78	11.4809	-7.18686	down	1.66955e-17	GO:0042802(identical protein binding)	ko00500(Starch and sucrose metabolism)	Y
zma-MIR166a-p3_2ss17CT18CA	TTCTTCTTCCTCTTCCTACCT	up	inf	0	0	70.6	rna-TRITD_4Bv1G206310-7	beta-amylase [Aegilops tauschii subsp. tauschii]	522.24	40.4546	-3.69034	down	1.80219e-07	GO:0042802(identical protein binding)	ko00500(Starch and sucrose metabolism)	Y
zma-MIR166a-p3_2ss17CT18CA	TTCTTCTTCCTCTTCCTACCT	up	inf	0	0	70.6	rna-TRITD_5Av1G217150-2	Globulin-1 S allele [Triticum urartu]	26.7866	1.31319	-4.35037	down	3.73871e-09	GO:0050832(defense response to fungus)	-	Y
zma-MIR166a-p3_2ss17CT18CA	TTCTTCTTCCTCTTCCTACCT	up	inf	0	0	70.6	rna-TRITD_5Av1G255420-4	hypothetical protein TRIUR3_05584 [Triticum urartu]	4.1748	0.899195	-2.215	down	0.000728517	GO:0005515(protein binding);GO:0005516(calmodulin binding);GO:0005634(nucleus);GO:0006457(protein folding);GO:0006914(autophagy);GO:0009408(response to heat);GO:0009409(response to cold);GO:0009506(plasmodesma);GO:0009644(response to high light intensity);GO:0009817(defense response to fungus, incompatible interaction);GO:0010228(vegetative to reproductive phase transition of meristem);GO:0010508…	-	Y
zma-MIR166a-p3_2ss17CT18CA	TTCTTCTTCCTCTTCCTACCT	up	inf	0	0	70.6	rna-TRITD_5Av1G255420-5	hypothetical protein TRIUR3_05584 [Triticum urartu]	41.2642	15.3228	-1.42921	down	0.0204815	GO:0005515(protein binding);GO:0005516(calmodulin binding);GO:0005634(nucleus);GO:0006457(protein folding);GO:0006914(autophagy);GO:0009408(response to heat);GO:0009409(response to cold);GO:0009506(plasmodesma);GO:0009644(response to high light intensity);GO:0009817(defense response to fungus, incompatible interaction);GO:0010228(vegetative to reproductive phase transition of meristem);GO:0010508…	-	Y
zma-MIR166a-p3_2ss17CT18CA	TTCTTCTTCCTCTTCCTACCT	up	inf	0	0	70.6	rna-TRITD_5Bv1G141210	16.9 kDa class I heat shock protein 1-like [Aegilops tauschii subsp. tauschii]	804.631	298.96	-1.42837	down	0.0205011	GO:0051260(protein homooligomerization)	ko04141(Protein processing in endoplasmic reticulum)	Y
zma-MIR166a-p3_2ss17CT18CA	TTCTTCTTCCTCTTCCTACCT	up	inf	0	0	70.6	rna-TRITD_6Av1G003920-3	dehydration-induced protein [Triticum aestivum]	1.8664	0.782717	-1.25369	down	0.0440735	GO:0005768(endosome);GO:0005774(vacuolar membrane);GO:0005802(trans-Golgi network);GO:0008757(S-adenosylmethionine-dependent methyltransferase activity);GO:0032259(methylation)	-	Y
zma-MIR166a-p3_2ss17CT18CA	TTCTTCTTCCTCTTCCTACCT	up	inf	0	0	70.6	rna-TRITD_6Av1G170780-2	uncharacterized protein At1g51745-like isoform X2 [Aegilops tauschii subsp. tauschii]	2.98116	1.22526	-1.28278	down	0.0377744	GO:0003674(molecular_function);GO:0005634(nucleus);GO:0008150(biological_process);GO:0009506(plasmodesma)	ko00230(Purine metabolism)	Y
zma-MIR166a-p3_2ss17CT18CA	TTCTTCTTCCTCTTCCTACCT	up	inf	0	0	70.6	rna-TRITD_6Av1G207500	dehydrin DHN4-like [Aegilops tauschii subsp. tauschii]	79.6625	33.2906	-1.25879	down	0.0384727	GO:0005829(cytosol);GO:0009414(response to water deprivation);GO:0009631(cold acclimation);GO:0009737(response to abscisic acid)	-	Y
zma-MIR166a-p3_2ss17CT18CA	TTCTTCTTCCTCTTCCTACCT	up	inf	0	0	70.6	rna-TRITD_6Bv1G204330	dehydrin DHN3 isoform X1 [Aegilops tauschii subsp. tauschii]	43.6003	9.82696	-2.14952	down	0.000971526	GO:0005829(cytosol);GO:0009414(response to water deprivation);GO:0009631(cold acclimation);GO:0009737(response to abscisic acid)	-	Y
zma-MIR166a-p3_2ss17CT18CA	TTCTTCTTCCTCTTCCTACCT	up	inf	0	0	70.6	rna-TRITD_6Bv1G204340-2	dehydrin DHN3 isoform X1 [Aegilops tauschii subsp. tauschii]	15.0027	5.31806	-1.49625	down	0.0171931	GO:0005829(cytosol);GO:0009414(response to water deprivation);GO:0009631(cold acclimation);GO:0009737(response to abscisic acid)	-	Y
zma-MIR166a-p3_2ss17CT18CA	TTCTTCTTCCTCTTCCTACCT	up	inf	0	0	70.6	rna-TRITD_7Av1G207730-2	predicted protein [Hordeum vulgare subsp. vulgare]	37.7556	10.6409	-1.82707	down	0.00408121	GO:0005886(plasma membrane)	-	Y
zma-MIR166a-p3_2ss17CT18CA	TTCTTCTTCCTCTTCCTACCT	up	inf	0	0	70.6	rna-TRITD_7Av1G270370-12	endoplasmin homolog isoform X2 [Aegilops tauschii subsp. tauschii]	240.195	41.5096	-2.53269	down	0.000132709	GO:0005783(endoplasmic reticulum)	ko04141(Protein processing in endoplasmic reticulum);ko04626(Plant-pathogen interaction)	Y

## Sheet: WH - DBA Aurora vs L6
Table S12 continued. Durum wheat miRNA-mRNA pairs showing significant antagonistic regulatory patterns between DBA Aurora and L6.
miRNA name	miRNA sequence	miRNA regulation	Log2 [foldchange (TG vs SG)]	pvalue(t_test)	SG5_WH(mean)	TG5_WH(mean)	Target accession	Target annotation	FPKM.SG5_WH(mean)	FPKM.TG5_WH(mean)	Log2 [foldchange (TG vs SG)]	Target regulation	pvalue	GO terms	KEGG pathways	Negative correlation miRNA-mRNA
ata-miR172c-3p	GGAATCTTGATGATGCTGCAT	up	0.51	0.03	101.13	144.45	rna-TRITD_2Bv1G137350-2	70 kDa peptidyl-prolyl isomerase [Triticum urartu]	213.12	35.7984	-2.5737	down	0.000110307	GO:0003755(peptidyl-prolyl cis-trans isomerase activity);GO:0005528(FK506 binding);GO:0005789(endoplasmic reticulum membrane);GO:0061077(chaperone-mediated protein folding)	-	Y
ata-miR172c-3p	GGAATCTTGATGATGCTGCAT	up	0.51	0.03	101.13	144.45	rna-TRITD_3Bv1G215320	1-phosphatidylinositol-3-phosphate 5-kinase FAB1B-like isoform X3 [Aegilops tauschii subsp. tauschii]	2.48221	0.301364	-3.04205	down	1.1354e-05	GO:0000285(1-phosphatidylinositol-3-phosphate 5-kinase activity);GO:0005524(ATP binding);GO:0005737(cytoplasm);GO:0005768(endosome);GO:0006458('de novo' protein folding);GO:0007033(vacuole organization);GO:0008270(zinc ion binding);GO:0009555(pollen development);GO:0010008(endosome membrane);GO:0010256(endomembrane system organization);GO:0016308(1-phosphatidylinositol-4-phosphate 5-kinase activi…	ko00562(Inositol phosphate metabolism);ko04070(Phosphatidylinositol signaling system);ko04145(Phagosome)	Y
ata-miR172c-3p	GGAATCTTGATGATGCTGCAT	up	0.51	0.03	101.13	144.45	rna-TRITD_3Bv1G215320-5	1-phosphatidylinositol-3-phosphate 5-kinase FAB1B-like isoform X3 [Aegilops tauschii subsp. tauschii]	1.97595	0.804067	-1.29716	down	0.0362229	GO:0000285(1-phosphatidylinositol-3-phosphate 5-kinase activity);GO:0005524(ATP binding);GO:0005737(cytoplasm);GO:0005768(endosome);GO:0006458('de novo' protein folding);GO:0007033(vacuole organization);GO:0008270(zinc ion binding);GO:0009555(pollen development);GO:0010008(endosome membrane);GO:0010256(endomembrane system organization);GO:0016308(1-phosphatidylinositol-4-phosphate 5-kinase activi…	ko00562(Inositol phosphate metabolism);ko04070(Phosphatidylinositol signaling system);ko04145(Phagosome)	Y
ata-miR172c-3p	GGAATCTTGATGATGCTGCAT	up	0.51	0.03	101.13	144.45	rna-TRITD_5Av1G005750-4	enolase-like isoform X2 [Aegilops tauschii subsp. tauschii]	3.55891	1.42351	-1.32198	down	0.0345619	GO:0000015(phosphopyruvate hydratase complex);GO:0000287(magnesium ion binding);GO:0003677(DNA binding);GO:0004634(phosphopyruvate hydratase activity);GO:0005507(copper ion binding);GO:0005634(nucleus);GO:0005737(cytoplasm);GO:0005739(mitochondrion);GO:0005740(mitochondrial envelope);GO:0005741(mitochondrial outer membrane);GO:0005829(cytosol);GO:0005886(plasma membrane);GO:0006096(glycolytic pro…	ko00010(Glycolysis / Gluconeogenesis);ko03018(RNA degradation)	Y
ata-MIR9674b-p5	GTAGGATGGCCGGTGCTATGG	up	0.82	0	78.58	138.93	rna-TRITD_2Av1G191220	23.2 kDa heat shock protein-like [Aegilops tauschii subsp. tauschii]	639.239	93.5239	-2.77295	down	3.79772e-05	GO:0009408(response to heat)	ko04141(Protein processing in endoplasmic reticulum)	Y
ata-MIR9674b-p5	GTAGGATGGCCGGTGCTATGG	up	0.82	0	78.58	138.93	rna-TRITD_2Av1G192860-2	predicted protein [Hordeum vulgare subsp. vulgare]	38.402	9.89807	-1.95596	down	0.0023675	GO:0005829(cytosol);GO:0009507(chloroplast);GO:0009651(response to salt stress);GO:0016491(oxidoreductase activity);GO:0055114(oxidation-reduction process);GO:0047036(codeinone reductase (NADPH) activity)	-	Y
ata-MIR9674b-p5	GTAGGATGGCCGGTGCTATGG	up	0.82	0	78.58	138.93	rna-TRITD_2Bv1G157230	23.2 kDa heat shock protein-like [Aegilops tauschii subsp. tauschii]	525.559	80.5375	-2.70612	down	5.45449e-05	GO:0009408(response to heat)	ko04141(Protein processing in endoplasmic reticulum)	Y
ata-MIR9674b-p5	GTAGGATGGCCGGTGCTATGG	up	0.82	0	78.58	138.93	rna-TRITD_3Av1G239120	uncharacterized protein LOC109740791 [Aegilops tauschii subsp. tauschii]	850.59	336.14	-1.3394	down	0.0291819	-	-	Y
ata-MIR9674b-p5	GTAGGATGGCCGGTGCTATGG	up	0.82	0	78.58	138.93	rna-TRITD_4Av1G042650-2	serine/threonine protein phosphatase 2C 30 [Triticum aestivum]	9.23413	3.94653	-1.22639	down	0.0453708	GO:0004722(protein serine/threonine phosphatase activity);GO:0005267(potassium channel activity);GO:0005886(plasma membrane);GO:0006470(protein dephosphorylation);GO:0009788(negative regulation of abscisic acid-activated signaling pathway);GO:0009939(positive regulation of gibberellic acid mediated signaling pathway);GO:0010030(positive regulation of seed germination);GO:0046872(metal ion binding…	ko04016(MAPK signaling pathway - plant);ko04075(Plant hormone signal transduction)	Y
ata-MIR9674b-p5	GTAGGATGGCCGGTGCTATGG	up	0.82	0	78.58	138.93	rna-TRITD_4Av1G247800-6	stem 28 kDa glycoprotein-like [Aegilops tauschii subsp. tauschii]	405.615	2.44648	-7.37326	down	6.5188e-18	GO:0003993(acid phosphatase activity);GO:0005576(extracellular region);GO:0005773(vacuole);GO:0005774(vacuolar membrane);GO:0005829(cytosol)	ko04016(MAPK signaling pathway - plant)	Y
ata-MIR9674b-p5	GTAGGATGGCCGGTGCTATGG	up	0.82	0	78.58	138.93	rna-TRITD_4Bv1G021400-3	dehydrin DHN4-like [Aegilops tauschii subsp. tauschii]	36.329	7.33284	-2.30868	down	0.000438513	GO:0005829(cytosol);GO:0009414(response to water deprivation);GO:0009631(cold acclimation);GO:0009737(response to abscisic acid)	-	Y
ata-MIR9674b-p5	GTAGGATGGCCGGTGCTATGG	up	0.82	0	78.58	138.93	rna-TRITD_6Av1G207500	dehydrin DHN4-like [Aegilops tauschii subsp. tauschii]	25.2031	9.90618	-1.3472	down	0.0292438	GO:0005829(cytosol);GO:0009414(response to water deprivation);GO:0009631(cold acclimation);GO:0009737(response to abscisic acid)	-	Y
ata-MIR9863a-p5_1ss5CT	TGATTTGCTTCTCATCTGAAG	up	0.66	0.01	137.76	218.16	rna-TRITD_2Bv1G137350-2	70 kDa peptidyl-prolyl isomerase [Triticum urartu]	213.12	35.7984	-2.5737	down	0.000110307	GO:0003755(peptidyl-prolyl cis-trans isomerase activity);GO:0005528(FK506 binding);GO:0005789(endoplasmic reticulum membrane);GO:0061077(chaperone-mediated protein folding)	-	Y
ata-MIR9863a-p5_1ss5CT	TGATTTGCTTCTCATCTGAAG	up	0.66	0.01	137.76	218.16	rna-TRITD_2Bv1G137350-4	70 kDa peptidyl-prolyl isomerase [Triticum urartu]	320.816	58.6832	-2.45072	down	0.000209107	GO:0003755(peptidyl-prolyl cis-trans isomerase activity);GO:0005528(FK506 binding);GO:0005789(endoplasmic reticulum membrane);GO:0061077(chaperone-mediated protein folding)	-	Y
ata-MIR9863a-p5_1ss5CT	TGATTTGCTTCTCATCTGAAG	up	0.66	0.01	137.76	218.16	rna-TRITD_4Bv1G004760-2	63 kDa globulin-like protein [Aegilops tauschii subsp. tauschii]	411.105	73.1995	-2.4896	down	0.00017068	GO:0050832(defense response to fungus)	-	Y
ata-MIR9863a-p5_1ss5CT	TGATTTGCTTCTCATCTGAAG	up	0.66	0.01	137.76	218.16	rna-TRITD_5Bv1G084830	predicted protein [Hordeum vulgare subsp. vulgare]	7.24623	1.44305	-2.32811	down	0.000506911	-	-	Y
ata-MIR9863a-p5_1ss5CT	TGATTTGCTTCTCATCTGAAG	up	0.66	0.01	137.76	218.16	rna-TRITD_5Bv1G209030	RecName: Full=Serpin-Z2A; AltName: Full=TriaeZ2a; AltName: Full=WSZ2a	1192.04	488.639	-1.28659	down	0.0352532	GO:0004867(serine-type endopeptidase inhibitor activity);GO:0005615(extracellular space)	ko03013(RNA transport)	Y
ata-MIR9863a-p5_1ss5CT	TGATTTGCTTCTCATCTGAAG	up	0.66	0.01	137.76	218.16	rna-TRITD_6Bv1G109660-2	eukaryotic translation initiation factor 4B3-like [Aegilops tauschii subsp. tauschii]	7.68786	0.843115	-3.18878	down	5.20881e-06	-	-	Y
ata-MIR9863a-p5_1ss5CT	TGATTTGCTTCTCATCTGAAG	up	0.66	0.01	137.76	218.16	rna-TRITD_6Bv1G223910-2	hypothetical protein TRIUR3_14505 [Triticum urartu]	1.60995	0.585687	-1.45881	down	0.0243202	-	-	Y
bdi-miR171a	TGATTGAGCCGCGCCAATATC	up	1.25	0.01	37.75	89.8	rna-TRITD_5Bv1G227330	uncharacterized protein At3g61260-like [Aegilops tauschii subsp. tauschii]	7.76775	1.16193	-2.74097	down	6.30611e-05	GO:0003677(DNA binding);GO:0005737(cytoplasm);GO:0008150(biological_process)	-	Y
bdi-miR9483a_R-1_2ss19AC20GA	TTGAACTGTTTCCTCTGACATTC	down	-0.18	0.03	536.31	475.04	rna-TRITD_3Av1G130080-4	Developmentally-regulated GTP-binding protein 2 [Triticum urartu]	2.18598	14.0612	2.68537	up	0.000218369	GO:0003924(GTPase activity);GO:0005525(GTP binding);GO:0005737(cytoplasm);GO:0016787(hydrolase activity);GO:0019003(GDP binding);GO:0005509(calcium ion binding);GO:0005783(endoplasmic reticulum);GO:0005794(Golgi apparatus);GO:0005886(plasma membrane);GO:0016021(integral component of membrane)	-	Y
gra-MIR8678-p5_2ss11GA17CG	AACCAATTTGAACTGTGA	down	-0.67	0	93.1	58.51	rna-TRITD_2Av1G286120	unnamed protein product [Triticum aestivum]	7.93556	117.205	3.88456	up	2.449e-07	GO:0005737(cytoplasm);GO:0016226(iron-sulfur cluster assembly)	-	Y
gra-MIR8678-p5_2ss11GA17CG	AACCAATTTGAACTGTGA	down	-0.67	0	93.1	58.51	rna-TRITD_6Av1G032760-8	protein arginine N-methyltransferase 5 isoform X1 [Aegilops tauschii subsp. tauschii]	0.479042	1.66121	1.79401	up	0.0162845	GO:0005634(nucleus);GO:0005829(cytosol);GO:0006355(regulation of transcription, DNA-templated);GO:0008469(histone-arginine N-methyltransferase activity);GO:0019918(peptidyl-arginine methylation, to symmetrical-dimethyl arginine);GO:0001671(ATPase activator activity);GO:0005737(cytoplasm);GO:0051087(chaperone binding)	ko03013(RNA transport)	Y
gra-MIR8678-p5_2ss11GA17CG	AACCAATTTGAACTGTGA	down	-0.67	0	93.1	58.51	rna-TRITD_6Bv1G045960-5	protein arginine N-methyltransferase 5 isoform X2 [Aegilops tauschii subsp. tauschii]	1.42264	3.99099	1.48818	up	0.041748	GO:0001671(ATPase activator activity);GO:0005737(cytoplasm);GO:0051087(chaperone binding);GO:0005634(nucleus);GO:0005829(cytosol);GO:0006355(regulation of transcription, DNA-templated);GO:0008469(histone-arginine N-methyltransferase activity);GO:0019918(peptidyl-arginine methylation, to symmetrical-dimethyl arginine)	ko03013(RNA transport)	Y
gra-MIR8678-p5_2ss11GA17CG	AACCAATTTGAACTGTGA	down	-0.67	0	93.1	58.51	rna-TRITD_6Bv1G045960-6	protein arginine N-methyltransferase 5 isoform X1 [Aegilops tauschii subsp. tauschii]	2.01673	5.68132	1.49421	up	0.0400993	GO:0001671(ATPase activator activity);GO:0005737(cytoplasm);GO:0051087(chaperone binding);GO:0005634(nucleus);GO:0005829(cytosol);GO:0006355(regulation of transcription, DNA-templated);GO:0008469(histone-arginine N-methyltransferase activity);GO:0019918(peptidyl-arginine methylation, to symmetrical-dimethyl arginine)	ko03013(RNA transport)	Y
osa-miR398a	TGTGTTCTCAGGTCACCCCTT	up	inf	0.02	0	34.01	rna-TRITD_1Bv1G135100-5	DREB transcription factor 3A [Triticum aestivum]	4.78032	1.04256	-2.19698	down	0.000997791	GO:0003700(DNA binding transcription factor activity);GO:0005634(nucleus);GO:0043565(sequence-specific DNA binding);GO:0044212(transcription regulatory region DNA binding);GO:0045893(positive regulation of transcription, DNA-templated)	-	Y
osa-miR398a	TGTGTTCTCAGGTCACCCCTT	up	inf	0.02	0	34.01	rna-TRITD_3Av1G213290-3	unnamed protein product [Triticum aestivum]	94.9168	28.3749	-1.74205	down	0.00594194	GO:0004197(cysteine-type endopeptidase activity);GO:0005615(extracellular space);GO:0005764(lysosome);GO:0051603(proteolysis involved in cellular protein catabolic process)	-	Y
osa-miR398a	TGTGTTCTCAGGTCACCCCTT	up	inf	0.02	0	34.01	rna-TRITD_3Av1G213570	thiol protease SEN102-like [Aegilops tauschii subsp. tauschii]	85.3969	30.87	-1.46798	down	0.0180666	GO:0004197(cysteine-type endopeptidase activity);GO:0005615(extracellular space);GO:0005764(lysosome);GO:0051603(proteolysis involved in cellular protein catabolic process)	-	Y
osa-miR398a	TGTGTTCTCAGGTCACCCCTT	up	inf	0.02	0	34.01	rna-TRITD_3Bv1G195680	unnamed protein product [Triticum aestivum]	30.0042	12.4457	-1.26952	down	0.0379483	GO:0004197(cysteine-type endopeptidase activity);GO:0005615(extracellular space);GO:0005764(lysosome);GO:0051603(proteolysis involved in cellular protein catabolic process)	-	Y
tae-MIR1123-p3_2ss14AG18AC	TTTGTGATTTGTGGATGCCAC	down	-inf	0	31.24	0	rna-TRITD_4Bv1G197700-3	uncharacterized protein LOC109748233 isoform X1 [Aegilops tauschii subsp. tauschii]	0.916573	5.12691	2.48377	up	0.000797099	GO:0016787(hydrolase activity)	-	Y
tae-MIR1123-p3_2ss14AG18AC	TTTGTGATTTGTGGATGCCAC	down	-inf	0	31.24	0	rna-TRITD_7Av1G122370-9	Putative G3BP-like protein [Triticum urartu]	7.91528	21.8333	1.46381	up	0.0436875	GO:0003723(RNA binding);GO:0003729(mRNA binding);GO:0005829(cytosol);GO:0006913(nucleocytoplasmic transport)	-	Y
tae-MIR1136-p3_2ss16CT20GA	ATACATCCATTTCTGTGACAAG	up	inf	0.02	0	26.4	rna-TRITD_5Av1G005750-4	enolase-like isoform X2 [Aegilops tauschii subsp. tauschii]	3.55891	1.42351	-1.32198	down	0.0345619	GO:0000015(phosphopyruvate hydratase complex);GO:0000287(magnesium ion binding);GO:0003677(DNA binding);GO:0004634(phosphopyruvate hydratase activity);GO:0005507(copper ion binding);GO:0005634(nucleus);GO:0005737(cytoplasm);GO:0005739(mitochondrion);GO:0005740(mitochondrial envelope);GO:0005741(mitochondrial outer membrane);GO:0005829(cytosol);GO:0005886(plasma membrane);GO:0006096(glycolytic pro…	ko00010(Glycolysis / Gluconeogenesis);ko03018(RNA degradation)	Y
tae-MIR1136-p3_2ss16CT20GA	ATACATCCATTTCTGTGACAAG	up	inf	0.02	0	26.4	rna-TRITD_5Bv1G004610	enolase [Aegilops tauschii subsp. tauschii]	131.022	21.1841	-2.62875	down	8.30665e-05	GO:0000015(phosphopyruvate hydratase complex);GO:0000287(magnesium ion binding);GO:0003677(DNA binding);GO:0004634(phosphopyruvate hydratase activity);GO:0005507(copper ion binding);GO:0005634(nucleus);GO:0005737(cytoplasm);GO:0005739(mitochondrion);GO:0005740(mitochondrial envelope);GO:0005741(mitochondrial outer membrane);GO:0005829(cytosol);GO:0005886(plasma membrane);GO:0006096(glycolytic pro…	ko00010(Glycolysis / Gluconeogenesis);ko03018(RNA degradation)	Y
tae-MIR1136-p3_2ss16CT20GA	ATACATCCATTTCTGTGACAAG	up	inf	0.02	0	26.4	rna-TRITD_7Bv1G204600-7	BAG family molecular chaperone regulator 6 isoform X4 [Aegilops tauschii subsp. tauschii]	3.88541	1.57115	-1.30625	down	0.033939	GO:0005515(protein binding);GO:0005516(calmodulin binding);GO:0005634(nucleus);GO:0006457(protein folding);GO:0006914(autophagy);GO:0009408(response to heat);GO:0009409(response to cold);GO:0009506(plasmodesma);GO:0009644(response to high light intensity);GO:0009817(defense response to fungus, incompatible interaction);GO:0010228(vegetative to reproductive phase transition of meristem);GO:0010508…	-	Y
tae-miR408_L-1	TGCACTGCCTCTTCCCTGGC	down	-0.73	0.01	68.84	41.45	rna-TRITD_2Av1G061630-2	S phase cyclin A-associated protein in the endoplasmic reticulum-like [Aegilops tauschii subsp. tauschii]	1.40629	4.52167	1.68496	up	0.0195261	GO:0003676(nucleic acid binding);GO:0005634(nucleus);GO:0005829(cytosol);GO:0008270(zinc ion binding);GO:0005737(cytoplasm);GO:0005783(endoplasmic reticulum)	-	Y
tae-miR408_L-1	TGCACTGCCTCTTCCCTGGC	down	-0.73	0.01	68.84	41.45	rna-TRITD_2Av1G277620	Putative cyclic nucleotide-gated ion channel 8 [Triticum urartu]	0.880692	6.64291	2.91511	up	7.3844e-05	GO:0005249(voltage-gated potassium channel activity);GO:0005887(integral component of plasma membrane);GO:0042391(regulation of membrane potential)	ko04626(Plant-pathogen interaction)	Y
tae-miR408_L-1	TGCACTGCCTCTTCCCTGGC	down	-0.73	0.01	68.84	41.45	rna-TRITD_2Av1G289220-2	hypothetical protein TRIUR3_01483 [Triticum urartu]	2.96105	10.8586	1.87465	up	0.00913191	GO:0000387(spliceosomal snRNP assembly);GO:0000481(maturation of 5S rRNA);GO:0045292(mRNA cis splicing, via spliceosome);GO:0046540(U4/U6 x U5 tri-snRNP complex)	ko03040(Spliceosome)	Y
tae-miR408_L-1	TGCACTGCCTCTTCCCTGGC	down	-0.73	0.01	68.84	41.45	rna-TRITD_6Av1G196690-4	1-aminocyclopropane-1-carboxylate oxidase 1-like [Aegilops tauschii subsp. tauschii]	23.8049	108.968	2.19457	up	0.00222932	GO:0009693(ethylene biosynthetic process);GO:0051213(dioxygenase activity)	ko00270(Cysteine and methionine metabolism)	Y
tae-miR9654b-3p_L+1_1ss20GT	ATTCCGAAAGGCTTGAAGCTAAT	up	1.31	0	1404.96	3479.22	rna-TRITD_1Av1G067490	heat shock 70 kDa protein 6, chloroplastic-like [Aegilops tauschii subsp. tauschii]	67.7836	0.565909	-6.90422	down	2.11597e-16	GO:0005515(protein binding);GO:0005524(ATP binding);GO:0005622(intracellular);GO:0005623(cell);GO:0006457(protein folding);GO:0009408(response to heat);GO:0009507(chloroplast);GO:0009532(plastid stroma);GO:0009570(chloroplast stroma);GO:0009579(thylakoid);GO:0009941(chloroplast envelope);GO:0045036(protein targeting to chloroplast);GO:0046686(response to cadmium ion);GO:0048046(apoplast);GO:00510…	ko03040(Spliceosome);ko04141(Protein processing in endoplasmic reticulum);ko04144(Endocytosis)	Y
tae-miR9654b-3p_L+1_1ss20GT	ATTCCGAAAGGCTTGAAGCTAAT	up	1.31	0	1404.96	3479.22	rna-TRITD_1Av1G067490-11	Stromal 70 kDa heat shock-related protein, chloroplastic [Triticum urartu]	60.5601	11.3007	-2.42196	down	0.000245781	GO:0005515(protein binding);GO:0005524(ATP binding);GO:0005622(intracellular);GO:0005623(cell);GO:0006457(protein folding);GO:0009408(response to heat);GO:0009507(chloroplast);GO:0009532(plastid stroma);GO:0009570(chloroplast stroma);GO:0009579(thylakoid);GO:0009941(chloroplast envelope);GO:0045036(protein targeting to chloroplast);GO:0046686(response to cadmium ion);GO:0048046(apoplast);GO:00510…	ko03040(Spliceosome);ko04141(Protein processing in endoplasmic reticulum);ko04144(Endocytosis)	Y
tae-miR9659-3p	TCCAATGGTTGTTCACGGCATC	up	1.87	0	248.19	905.81	rna-TRITD_3Bv1G154770	unnamed protein product [Triticum aestivum]	10.5291	3.58851	-1.55292	down	0.0140954	GO:0004364(glutathione transferase activity);GO:0005737(cytoplasm);GO:0006749(glutathione metabolic process);GO:0009407(toxin catabolic process)	ko00480(Glutathione metabolism)	Y
tae-miR9666a-3p	CGGTAGGGCTGTATGATGGCGA	up	0.5	0.01	184.92	261.14	rna-TRITD_3Bv1G014740	-	208.742	81.4401	-1.35791	down	0.0274328	-	-	Y
tae-miR9666a-3p	CGGTAGGGCTGTATGATGGCGA	up	0.5	0.01	184.92	261.14	rna-TRITD_3Bv1G149360-2	unnamed protein product [Triticum aestivum]	43.093	13.2567	-1.70073	down	0.00721253	GO:0005829(cytosol);GO:0009414(response to water deprivation);GO:0009631(cold acclimation);GO:0009737(response to abscisic acid)	-	Y
tae-miR9666a-3p	CGGTAGGGCTGTATGATGGCGA	up	0.5	0.01	184.92	261.14	rna-TRITD_6Bv1G213680	mRNA-decapping enzyme subunit 2 [Aegilops tauschii subsp. tauschii]	29.0955	1.38101	-4.397	down	3.28095e-09	GO:0000290(deadenylation-dependent decapping of nuclear-transcribed mRNA);GO:0005737(cytoplasm);GO:0050072(m7G(5')pppN diphosphatase activity)	ko03018(RNA degradation)	Y
tae-miR9666b-3p	CGGTTGGGCTGTATGATGGCGA	up	0.82	0.01	173.96	306.8	rna-TRITD_1Bv1G059580-2	predicted protein, partial [Hordeum vulgare subsp. vulgare]	81.1404	29.2199	-1.47347	down	0.01781	GO:0005515(protein binding);GO:0005576(extracellular region);GO:0008150(biological_process);GO:0009506(plasmodesma)	-	Y
tae-miR9666b-3p	CGGTTGGGCTGTATGATGGCGA	up	0.82	0.01	173.96	306.8	rna-TRITD_1Bv1G107230	uncharacterized protein LOC109746693 [Aegilops tauschii subsp. tauschii]	100.652	27.6286	-1.86514	down	0.00350566	GO:0005576(extracellular region);GO:0006952(defense response)	-	Y
tae-miR9666b-3p	CGGTTGGGCTGTATGATGGCGA	up	0.82	0.01	173.96	306.8	rna-TRITD_1Bv1G162470-13	probable mediator of RNA polymerase II transcription subunit 37c [Aegilops tauschii subsp. tauschii]	4.81615	1.698	-1.50405	down	0.0168304	GO:0005524(ATP binding);GO:0005618(cell wall);GO:0005634(nucleus);GO:0005739(mitochondrion);GO:0005774(vacuolar membrane);GO:0005794(Golgi apparatus);GO:0005829(cytosol);GO:0005886(plasma membrane);GO:0006351(transcription, DNA-templated);GO:0006355(regulation of transcription, DNA-templated);GO:0006457(protein folding);GO:0006986(response to unfolded protein);GO:0009266(response to temperature s…	ko03040(Spliceosome);ko04141(Protein processing in endoplasmic reticulum);ko04144(Endocytosis)	Y
tae-miR9666b-3p	CGGTTGGGCTGTATGATGGCGA	up	0.82	0.01	173.96	306.8	rna-TRITD_1Bv1G187540	heat shock protein 101 [Triticum turgidum subsp. durum]	87.2332	21.3489	-2.03072	down	0.00163639	GO:0034605(cellular response to heat)	-	Y
tae-miR9666b-3p	CGGTTGGGCTGTATGATGGCGA	up	0.82	0.01	173.96	306.8	rna-TRITD_2Av1G267500-3	fructan 6-exohydrolase [Triticum aestivum]	7.2906	2.23162	-1.70794	down	0.00724273	GO:0004553(hydrolase activity, hydrolyzing O-glycosyl compounds);GO:0005576(extracellular region);GO:0005618(cell wall);GO:0005773(vacuole);GO:0005975(carbohydrate metabolic process);GO:0016021(integral component of membrane);GO:0031219(levanase activity);GO:0048046(apoplast);GO:0051669(fructan beta-fructosidase activity);GO:0016787(hydrolase activity)	ko00052(Galactose metabolism);ko00500(Starch and sucrose metabolism)	Y
tae-miR9666b-3p	CGGTTGGGCTGTATGATGGCGA	up	0.82	0.01	173.96	306.8	rna-TRITD_4Av1G201430-2	globulin-3A [Triticum aestivum]	726.749	283.919	-1.35598	down	0.0274057	GO:0050832(defense response to fungus)	-	Y
tae-miR9666b-3p	CGGTTGGGCTGTATGATGGCGA	up	0.82	0.01	173.96	306.8	rna-TRITD_5Av1G069850	fructose-bisphosphate aldolase, chloroplastic-like [Aegilops tauschii subsp. tauschii]	42.8553	12.9188	-1.73	down	0.00630398	GO:0004332(fructose-bisphosphate aldolase activity);GO:0005737(cytoplasm)	ko00010(Glycolysis / Gluconeogenesis);ko00030(Pentose phosphate pathway);ko00051(Fructose and mannose metabolism);ko00710(Carbon fixation in photosynthetic organisms)	Y
tae-miR9666b-3p	CGGTTGGGCTGTATGATGGCGA	up	0.82	0.01	173.96	306.8	rna-TRITD_5Bv1G214030	cupincin-like [Aegilops tauschii subsp. tauschii]	254.591	31.5469	-3.01261	down	1.00604e-05	-	-	Y
tae-miR9666b-3p	CGGTTGGGCTGTATGATGGCGA	up	0.82	0.01	173.96	306.8	rna-TRITD_7Av1G069250	16.0 kDa heat shock protein, peroxisomal-like [Aegilops tauschii subsp. tauschii]	182.024	41.7542	-2.12414	down	0.00106598	GO:0009408(response to heat)	ko04141(Protein processing in endoplasmic reticulum)	Y
tae-MIR9670-p5	TTCTTCAAGTACTCCACTTTT	up	1.03	0	1316.64	2685.37	rna-TRITD_2Bv1G014570-2	FK506 binding protein 62c-2B [Triticum aestivum]	3.50566	0.717594	-2.28844	down	0.000611209	GO:0003755(peptidyl-prolyl cis-trans isomerase activity);GO:0005528(FK506 binding);GO:0005789(endoplasmic reticulum membrane);GO:0061077(chaperone-mediated protein folding)	-	Y
tae-MIR9670-p5	TTCTTCAAGTACTCCACTTTT	up	1.03	0	1316.64	2685.37	rna-TRITD_5Av1G220110-4	Eukaryotic translation initiation factor 3 subunit B [Triticum urartu]	2.80064	0.891575	-1.65133	down	0.010019	GO:0003743(translation initiation factor activity);GO:0005852(eukaryotic translation initiation factor 3 complex)	ko03013(RNA transport)	Y
tae-MIR9670-p5	TTCTTCAAGTACTCCACTTTT	up	1.03	0	1316.64	2685.37	rna-TRITD_6Bv1G109660-2	eukaryotic translation initiation factor 4B3-like [Aegilops tauschii subsp. tauschii]	7.68786	0.843115	-3.18878	down	5.20881e-06	-	-	Y
tae-MIR9670-p5	TTCTTCAAGTACTCCACTTTT	up	1.03	0	1316.64	2685.37	rna-TRITD_7Av1G089150-11	heat shock protein 90 [Triticum aestivum]	18.9354	5.28611	-1.84081	down	0.00397771	GO:0005515(protein binding)	ko04141(Protein processing in endoplasmic reticulum);ko04626(Plant-pathogen interaction)	Y
tae-MIR9670-p5	TTCTTCAAGTACTCCACTTTT	up	1.03	0	1316.64	2685.37	rna-TRITD_7Av1G270370-15	Endoplasmin-like protein [Triticum urartu]	19.5508	1.29458	-3.91667	down	5.58499e-08	GO:0005783(endoplasmic reticulum)	ko04141(Protein processing in endoplasmic reticulum);ko04626(Plant-pathogen interaction)	Y
tae-MIR9670-p5	TTCTTCAAGTACTCCACTTTT	up	1.03	0	1316.64	2685.37	rna-TRITD_7Av1G270370-8	endoplasmin homolog isoform X2 [Aegilops tauschii subsp. tauschii]	41.6488	2.64788	-3.97536	down	3.46372e-08	GO:0005783(endoplasmic reticulum)	ko04141(Protein processing in endoplasmic reticulum);ko04626(Plant-pathogen interaction)	Y
tae-MIR9670-p5	TTCTTCAAGTACTCCACTTTT	up	1.03	0	1316.64	2685.37	rna-TRITD_7Bv1G071080	heat shock protein 90 [Triticum aestivum]	402.538	136.767	-1.5574	down	0.0126499	GO:0005515(protein binding)	ko04141(Protein processing in endoplasmic reticulum);ko04626(Plant-pathogen interaction)	Y
tae-miR9672a-3p	CCACGACTGTCATTAAGCATC	up	0.94	0	37.03	71.24	rna-TRITD_2Av1G286120-2	anamorsin homolog [Aegilops tauschii subsp. tauschii]	64.157	1.61623	-5.3109	down	8.55496e-12	GO:0005737(cytoplasm);GO:0016226(iron-sulfur cluster assembly)	-	Y
tae-miR9672a-3p	CCACGACTGTCATTAAGCATC	up	0.94	0	37.03	71.24	rna-TRITD_7Av1G089150-4	heat shock protein 90 [Triticum aestivum]	170.784	43.9129	-1.95946	down	0.00226703	GO:0005515(protein binding)	ko04141(Protein processing in endoplasmic reticulum);ko04626(Plant-pathogen interaction)	Y
tae-miR9672a-3p	CCACGACTGTCATTAAGCATC	up	0.94	0	37.03	71.24	rna-TRITD_7Av1G089150-7	heat shock protein 90 [Triticum aestivum]	6.87002	2.44739	-1.48907	down	0.0173817	GO:0005515(protein binding)	ko04141(Protein processing in endoplasmic reticulum);ko04626(Plant-pathogen interaction)	Y
tae-miR9672a-3p	CCACGACTGTCATTAAGCATC	up	0.94	0	37.03	71.24	rna-TRITD_7Av1G089150-9	heat shock protein 90 [Triticum aestivum]	29.7139	8.59286	-1.78993	down	0.00489969	GO:0005515(protein binding)	ko04141(Protein processing in endoplasmic reticulum);ko04626(Plant-pathogen interaction)	Y
tae-miR9672a-3p	CCACGACTGTCATTAAGCATC	up	0.94	0	37.03	71.24	rna-TRITD_7Bv1G071080	heat shock protein 90 [Triticum aestivum]	402.538	136.767	-1.5574	down	0.0126499	GO:0005515(protein binding)	ko04141(Protein processing in endoplasmic reticulum);ko04626(Plant-pathogen interaction)	Y
tae-MIR9673-p3	TGTGCTCTTTCCTTCTTACCC	up	inf	0.01	0	25.86	rna-TRITD_2Av1G248570	hypothetical protein TRIUR3_12299 [Triticum urartu]	18.8793	5.07435	-1.89551	down	0.00323832	-	-	Y
tae-MIR9673-p3	TGTGCTCTTTCCTTCTTACCC	up	inf	0.01	0	25.86	rna-TRITD_2Bv1G210930	late embryogenesis abundant protein, group 3-like [Aegilops tauschii subsp. tauschii]	76.4189	15.715	-2.28178	down	0.000496698	-	-	Y
tae-MIR9673-p3	TGTGCTCTTTCCTTCTTACCC	up	inf	0.01	0	25.86	rna-TRITD_3Av1G220620-7	Protein ABSCISIC ACID-INSENSITIVE 5 [Triticum urartu]	2.65239	1.06765	-1.31285	down	0.0382932	GO:0003700(DNA binding transcription factor activity);GO:0005634(nucleus);GO:0006355(regulation of transcription, DNA-templated);GO:0009409(response to cold);GO:0009414(response to water deprivation);GO:0009651(response to salt stress);GO:0009737(response to abscisic acid);GO:0010152(pollen maturation);GO:0043565(sequence-specific DNA binding)	ko04075(Plant hormone signal transduction)	Y
tae-MIR9673-p3	TGTGCTCTTTCCTTCTTACCC	up	inf	0.01	0	25.86	rna-TRITD_4Av1G033200	26.5kDa heat-shock protein [Triticum turgidum subsp. durum]	262.969	66.9776	-1.97314	down	0.00213487	GO:0009408(response to heat)	ko04141(Protein processing in endoplasmic reticulum)	Y
tae-MIR9673-p3	TGTGCTCTTTCCTTCTTACCC	up	inf	0.01	0	25.86	rna-TRITD_4Av1G045640-2	Heat shock cognate 70 kDa protein [Triticum urartu]	98.7618	18.5688	-2.41108	down	0.000256822	GO:0005515(protein binding);GO:0005524(ATP binding);GO:0005618(cell wall);GO:0005634(nucleus);GO:0005794(Golgi apparatus);GO:0005829(cytosol);GO:0005886(plasma membrane);GO:0006351(transcription, DNA-templated);GO:0006355(regulation of transcription, DNA-templated);GO:0006457(protein folding);GO:0009408(response to heat);GO:0009615(response to virus);GO:0009617(response to bacterium);GO:0034620(c…	ko03040(Spliceosome);ko04141(Protein processing in endoplasmic reticulum);ko04144(Endocytosis)	Y
tae-MIR9673-p3	TGTGCTCTTTCCTTCTTACCC	up	inf	0.01	0	25.86	rna-TRITD_4Av1G045640-3	Heat shock cognate 70 kDa protein [Triticum urartu]	51.9938	12.4449	-2.06279	down	0.00142028	GO:0005515(protein binding);GO:0005524(ATP binding);GO:0005618(cell wall);GO:0005634(nucleus);GO:0005794(Golgi apparatus);GO:0005829(cytosol);GO:0005886(plasma membrane);GO:0006351(transcription, DNA-templated);GO:0006355(regulation of transcription, DNA-templated);GO:0006457(protein folding);GO:0009408(response to heat);GO:0009615(response to virus);GO:0009617(response to bacterium);GO:0034620(c…	ko03040(Spliceosome);ko04141(Protein processing in endoplasmic reticulum);ko04144(Endocytosis)	Y
tae-MIR9673-p3	TGTGCTCTTTCCTTCTTACCC	up	inf	0.01	0	25.86	rna-TRITD_4Av1G086860-10	sister-chromatid cohesion protein 3 [Aegilops tauschii subsp. tauschii]	1.84926	0.657119	-1.49272	down	0.0185811	GO:0005515(protein binding);GO:0005634(nucleus);GO:0005694(chromosome);GO:0051301(cell division);GO:0051455(attachment of spindle microtubules to kinetochore involved in homologous chromosome segregation);GO:0051754(meiotic sister chromatid cohesion, centromeric)	-	Y
tae-MIR9673-p3	TGTGCTCTTTCCTTCTTACCC	up	inf	0.01	0	25.86	rna-TRITD_4Av1G086860-3	Cohesin subunit SA-1 [Triticum urartu]	3.67931	1.06293	-1.79138	down	0.00525166	GO:0005515(protein binding);GO:0005634(nucleus);GO:0005694(chromosome);GO:0051301(cell division);GO:0051455(attachment of spindle microtubules to kinetochore involved in homologous chromosome segregation);GO:0051754(meiotic sister chromatid cohesion, centromeric)	-	Y
tae-MIR9673-p3	TGTGCTCTTTCCTTCTTACCC	up	inf	0.01	0	25.86	rna-TRITD_4Bv1G064780	sister-chromatid cohesion protein 3 [Aegilops tauschii subsp. tauschii]	4.49604	1.18168	-1.92781	down	0.00289328	GO:0005515(protein binding);GO:0005634(nucleus);GO:0005694(chromosome);GO:0051301(cell division);GO:0051455(attachment of spindle microtubules to kinetochore involved in homologous chromosome segregation);GO:0051754(meiotic sister chromatid cohesion, centromeric)	-	Y
tae-MIR9673-p3	TGTGCTCTTTCCTTCTTACCC	up	inf	0.01	0	25.86	rna-TRITD_5Bv1G211940	dnaJ protein homolog [Aegilops tauschii subsp. tauschii]	105.546	23.8367	-2.14662	down	0.000951073	GO:0005524(ATP binding);GO:0005737(cytoplasm);GO:0005829(cytosol);GO:0005886(plasma membrane);GO:0006457(protein folding);GO:0009408(response to heat);GO:0009506(plasmodesma);GO:0031072(heat shock protein binding);GO:0046872(metal ion binding);GO:0051082(unfolded protein binding);GO:0005618(cell wall);GO:0005730(nucleolus);GO:0009651(response to salt stress);GO:0009911(positive regulation of flow…	ko04141(Protein processing in endoplasmic reticulum)	Y
tae-MIR9673-p3	TGTGCTCTTTCCTTCTTACCC	up	inf	0.01	0	25.86	rna-TRITD_5Bv1G218790	succinate dehydrogenase assembly factor 2, mitochondrial [Aegilops tauschii subsp. tauschii]	22.6337	2.94631	-2.94149	down	2.03034e-05	-	-	Y
tae-MIR9673-p3	TGTGCTCTTTCCTTCTTACCC	up	inf	0.01	0	25.86	rna-TRITD_6Av1G193530	24.1 kDa heat shock protein, mitochondrial-like isoform X2 [Aegilops tauschii subsp. tauschii]	33.4933	4.71022	-2.83001	down	3.18419e-05	GO:0006970(response to osmotic stress);GO:0009408(response to heat)	ko04141(Protein processing in endoplasmic reticulum)	Y
tae-MIR9673-p3	TGTGCTCTTTCCTTCTTACCC	up	inf	0.01	0	25.86	rna-TRITD_6Bv1G185560	small heat shock protein Hsp23.5 [Triticum aestivum]	52.8274	9.17306	-2.52581	down	0.000150585	GO:0006970(response to osmotic stress);GO:0009408(response to heat)	ko04141(Protein processing in endoplasmic reticulum)	Y
tae-MIR9673-p3	TGTGCTCTTTCCTTCTTACCC	up	inf	0.01	0	25.86	rna-TRITD_7Bv1G015440	heparanase-like protein 3 [Aegilops tauschii subsp. tauschii]	32.1234	11.8306	-1.4411	down	0.0201556	GO:0004566(beta-glucuronidase activity);GO:0005576(extracellular region);GO:0005765(lysosomal membrane);GO:0009505(plant-type cell wall);GO:0016020(membrane);GO:0016798(hydrolase activity, acting on glycosyl bonds)	ko00531(Glycosaminoglycan degradation)	Y
tae-MIR9673-p3	TGTGCTCTTTCCTTCTTACCC	up	inf	0.01	0	25.86	rna-TRITD_7Bv1G133650-2	cytosolic Fe-S cluster assembly factor NBP35-like [Aegilops tauschii subsp. tauschii]	18.778	6.98762	-1.42617	down	0.0222088	GO:0000166(nucleotide binding);GO:0005524(ATP binding);GO:0005634(nucleus);GO:0005829(cytosol);GO:0016226(iron-sulfur cluster assembly);GO:0042803(protein homodimerization activity);GO:0046872(metal ion binding);GO:0051536(iron-sulfur cluster binding);GO:0051539(4 iron, 4 sulfur cluster binding)	-	Y
tae-MIR9674a-p3_1ss20GT	GTAGGATGGCTGGTGCTATTG	up	1.64	0	44.67	138.81	rna-TRITD_2Bv1G161240-2	PLAT domain-containing protein 3-like [Aegilops tauschii subsp. tauschii]	86.3506	6.74556	-3.6782	down	2.32932e-07	GO:0003674(molecular_function);GO:0005576(extracellular region);GO:0005773(vacuole);GO:0005774(vacuolar membrane);GO:0005783(endoplasmic reticulum);GO:0005829(cytosol);GO:0005886(plasma membrane);GO:0009409(response to cold);GO:0009414(response to water deprivation);GO:0009507(chloroplast);GO:0009535(chloroplast thylakoid membrane);GO:0009579(thylakoid);GO:0009651(response to salt stress);GO:0010…	-	Y
tae-MIR9674a-p3_1ss20GT	GTAGGATGGCTGGTGCTATTG	up	1.64	0	44.67	138.81	rna-TRITD_3Av1G248760	metacaspase-1-like [Aegilops tauschii subsp. tauschii]	3.2713	1.22945	-1.41185	down	0.0262311	GO:0006508(proteolysis);GO:0006952(defense response);GO:0008234(cysteine-type peptidase activity);GO:0043069(negative regulation of programmed cell death);GO:0004197(cysteine-type endopeptidase activity);GO:0005515(protein binding);GO:0043068(positive regulation of programmed cell death)	-	Y
tae-MIR9674a-p3_1ss20GT	GTAGGATGGCTGGTGCTATTG	up	1.64	0	44.67	138.81	rna-TRITD_3Bv1G016410	type 1 non specific lipid transfer protein precursor [Triticum aestivum]	56.6584	7.75285	-2.86949	down	2.5494e-05	GO:0005576(extracellular region);GO:0006869(lipid transport);GO:0008289(lipid binding);GO:0009414(response to water deprivation);GO:0009651(response to salt stress);GO:0009737(response to abscisic acid);GO:0016020(membrane)	-	Y
tae-MIR9674a-p3_1ss20GT	GTAGGATGGCTGGTGCTATTG	up	1.64	0	44.67	138.81	rna-TRITD_4Bv1G060980-3	Ribulose bisphosphate carboxylase/oxygenase activase B, chloroplastic [Triticum urartu]	202.687	86.4129	-1.22993	down	0.043106	GO:0005524(ATP binding);GO:0005618(cell wall);GO:0005634(nucleus);GO:0009409(response to cold);GO:0009416(response to light stimulus);GO:0009507(chloroplast);GO:0009535(chloroplast thylakoid membrane);GO:0009570(chloroplast stroma);GO:0009579(thylakoid);GO:0009753(response to jasmonic acid);GO:0009941(chloroplast envelope);GO:0010150(leaf senescence);GO:0010287(plastoglobule);GO:0010319(stromule)…	ko03010(Ribosome);ko00940(Phenylpropanoid biosynthesis)	Y
tae-MIR9674a-p3_1ss20GT	GTAGGATGGCTGGTGCTATTG	up	1.64	0	44.67	138.81	rna-TRITD_4Bv1G192340	cytochrome P450 86B1-like [Aegilops tauschii subsp. tauschii]	11.9719	1.01908	-3.55432	down	5.83455e-07	GO:0005576(extracellular region)	ko00073(Cutin, suberine and wax biosynthesis)	Y
tae-MIR9674a-p3_1ss20GT	GTAGGATGGCTGGTGCTATTG	up	1.64	0	44.67	138.81	rna-TRITD_5Av1G220110-4	Eukaryotic translation initiation factor 3 subunit B [Triticum urartu]	2.80064	0.891575	-1.65133	down	0.010019	GO:0003743(translation initiation factor activity);GO:0005852(eukaryotic translation initiation factor 3 complex)	ko03013(RNA transport)	Y
zma-MIR166a-p3_2ss17CT18CA	TTCTTCTTCCTCTTCCTACCT	up	inf	0.01	0	53.27	rna-TRITD_1Av1G198060-2	heat shock protein 101 [Triticum turgidum subsp. durum]	46.0166	11.8504	-1.95722	down	0.00230124	GO:0034605(cellular response to heat)	-	Y
zma-MIR166a-p3_2ss17CT18CA	TTCTTCTTCCTCTTCCTACCT	up	inf	0.01	0	53.27	rna-TRITD_1Bv1G187540	heat shock protein 101 [Triticum turgidum subsp. durum]	87.2332	21.3489	-2.03072	down	0.00163639	GO:0034605(cellular response to heat)	-	Y
zma-MIR166a-p3_2ss17CT18CA	TTCTTCTTCCTCTTCCTACCT	up	inf	0.01	0	53.27	rna-TRITD_2Av1G022450	sex determination protein tasselseed-2-like [Aegilops tauschii subsp. tauschii]	14.8469	4.00429	-1.89054	down	0.00366799	GO:0005737(cytoplasm);GO:0016491(oxidoreductase activity);GO:0055114(oxidation-reduction process)	ko00906(Carotenoid biosynthesis)	Y
zma-MIR166a-p3_2ss17CT18CA	TTCTTCTTCCTCTTCCTACCT	up	inf	0.01	0	53.27	rna-TRITD_2Av1G177620	hypothetical protein TRIUR3_30350 [Triticum urartu]	27.0566	3.6682	-2.88283	down	2.72039e-05	GO:0003674(molecular_function);GO:0005576(extracellular region);GO:0008150(biological_process)	-	Y
zma-MIR166a-p3_2ss17CT18CA	TTCTTCTTCCTCTTCCTACCT	up	inf	0.01	0	53.27	rna-TRITD_2Av1G191220	23.2 kDa heat shock protein-like [Aegilops tauschii subsp. tauschii]	639.239	93.5239	-2.77295	down	3.79772e-05	GO:0009408(response to heat)	ko04141(Protein processing in endoplasmic reticulum)	Y
zma-MIR166a-p3_2ss17CT18CA	TTCTTCTTCCTCTTCCTACCT	up	inf	0.01	0	53.27	rna-TRITD_2Av1G286820	transcription factor SRM1-like [Aegilops tauschii subsp. tauschii]	40.3631	15.2795	-1.40145	down	0.0234585	GO:0003677(DNA binding);GO:0003700(DNA binding transcription factor activity);GO:0005515(protein binding);GO:0005634(nucleus);GO:0006351(transcription, DNA-templated);GO:0006355(regulation of transcription, DNA-templated);GO:0009414(response to water deprivation);GO:0009651(response to salt stress);GO:0009738(abscisic acid-activated signaling pathway);GO:0009739(response to gibberellin);GO:000975…	-	Y
zma-MIR166a-p3_2ss17CT18CA	TTCTTCTTCCTCTTCCTACCT	up	inf	0.01	0	53.27	rna-TRITD_2Bv1G130770-2	hypothetical protein TRIUR3_32864 [Triticum urartu]	8.67743	2.24468	-1.95076	down	0.00285512	GO:0005783(endoplasmic reticulum)	-	Y
zma-MIR166a-p3_2ss17CT18CA	TTCTTCTTCCTCTTCCTACCT	up	inf	0.01	0	53.27	rna-TRITD_2Bv1G137350-2	70 kDa peptidyl-prolyl isomerase [Triticum urartu]	213.12	35.7984	-2.5737	down	0.000110307	GO:0003755(peptidyl-prolyl cis-trans isomerase activity);GO:0005528(FK506 binding);GO:0005789(endoplasmic reticulum membrane);GO:0061077(chaperone-mediated protein folding)	-	Y
zma-MIR166a-p3_2ss17CT18CA	TTCTTCTTCCTCTTCCTACCT	up	inf	0.01	0	53.27	rna-TRITD_2Bv1G157230	23.2 kDa heat shock protein-like [Aegilops tauschii subsp. tauschii]	525.559	80.5375	-2.70612	down	5.45449e-05	GO:0009408(response to heat)	ko04141(Protein processing in endoplasmic reticulum)	Y
zma-MIR166a-p3_2ss17CT18CA	TTCTTCTTCCTCTTCCTACCT	up	inf	0.01	0	53.27	rna-TRITD_3Av1G002690	U-box domain-containing protein 4 [Aegilops tauschii subsp. tauschii]	10.9525	2.66854	-2.03714	down	0.00178066	GO:0005634(nucleus);GO:0005737(cytoplasm)	-	Y
zma-MIR166a-p3_2ss17CT18CA	TTCTTCTTCCTCTTCCTACCT	up	inf	0.01	0	53.27	rna-TRITD_3Av1G094160	predicted protein [Hordeum vulgare subsp. vulgare]	8.2716	2.55219	-1.69643	down	0.00788864	-	-	Y
zma-MIR166a-p3_2ss17CT18CA	TTCTTCTTCCTCTTCCTACCT	up	inf	0.01	0	53.27	rna-TRITD_3Bv1G012590	unnamed protein product [Triticum aestivum]	1200.72	311.87	-1.94488	down	0.00241831	GO:0051260(protein homooligomerization)	ko04141(Protein processing in endoplasmic reticulum)	Y
zma-MIR166a-p3_2ss17CT18CA	TTCTTCTTCCTCTTCCTACCT	up	inf	0.01	0	53.27	rna-TRITD_3Bv1G012590-2	RecName: Full=16.9 kDa class I heat shock protein 1; AltName: Full=HSP 16.9; AltName: Full=Heat shock protein 16.9A; AltName: Full=Heat shock protein 17; AltName: Full=Low molecular weight heat shock protein	2916.47	1066.01	-1.45201	down	0.0190999	GO:0051260(protein homooligomerization)	ko04141(Protein processing in endoplasmic reticulum)	Y
zma-MIR166a-p3_2ss17CT18CA	TTCTTCTTCCTCTTCCTACCT	up	inf	0.01	0	53.27	rna-TRITD_3Bv1G012590-4	RecName: Full=16.9 kDa class I heat shock protein 1; AltName: Full=HSP 16.9; AltName: Full=Heat shock protein 16.9A; AltName: Full=Heat shock protein 17; AltName: Full=Low molecular weight heat shock protein	909.868	2.11074	-8.75177	down	6.26052e-22	GO:0051260(protein homooligomerization)	ko04141(Protein processing in endoplasmic reticulum)	Y
zma-MIR166a-p3_2ss17CT18CA	TTCTTCTTCCTCTTCCTACCT	up	inf	0.01	0	53.27	rna-TRITD_3Bv1G044280	unnamed protein product [Triticum aestivum]	255.888	44.1987	-2.53344	down	0.000137271	GO:0009408(response to heat)	ko04141(Protein processing in endoplasmic reticulum)	Y
zma-MIR166a-p3_2ss17CT18CA	TTCTTCTTCCTCTTCCTACCT	up	inf	0.01	0	53.27	rna-TRITD_3Bv1G044290	17.5 kDa class II heat shock protein-like [Aegilops tauschii subsp. tauschii]	86.1864	9.24877	-3.22013	down	3.35687e-06	GO:0009408(response to heat)	ko04141(Protein processing in endoplasmic reticulum)	Y
zma-MIR166a-p3_2ss17CT18CA	TTCTTCTTCCTCTTCCTACCT	up	inf	0.01	0	53.27	rna-TRITD_3Bv1G044290-2	unnamed protein product [Triticum aestivum]	372.827	61.6269	-2.59687	down	9.82135e-05	GO:0009408(response to heat)	ko04141(Protein processing in endoplasmic reticulum)	Y
zma-MIR166a-p3_2ss17CT18CA	TTCTTCTTCCTCTTCCTACCT	up	inf	0.01	0	53.27	rna-TRITD_3Bv1G044320	unnamed protein product [Triticum aestivum]	248.474	38.8406	-2.67746	down	6.42978e-05	GO:0009408(response to heat)	ko04141(Protein processing in endoplasmic reticulum)	Y
zma-MIR166a-p3_2ss17CT18CA	TTCTTCTTCCTCTTCCTACCT	up	inf	0.01	0	53.27	rna-TRITD_3Bv1G094500	unnamed protein product [Triticum aestivum]	15.7795	4.30401	-1.8743	down	0.00352805	-	-	Y
zma-MIR166a-p3_2ss17CT18CA	TTCTTCTTCCTCTTCCTACCT	up	inf	0.01	0	53.27	rna-TRITD_3Bv1G149360-2	unnamed protein product [Triticum aestivum]	43.093	13.2567	-1.70073	down	0.00721253	GO:0005829(cytosol);GO:0009414(response to water deprivation);GO:0009631(cold acclimation);GO:0009737(response to abscisic acid)	-	Y
zma-MIR166a-p3_2ss17CT18CA	TTCTTCTTCCTCTTCCTACCT	up	inf	0.01	0	53.27	rna-TRITD_3Bv1G212830	bZIP transcription factor domain containing protein, expressed [Triticum aestivum]	11.3993	3.89633	-1.54876	down	0.0141583	GO:0003677(DNA binding);GO:0003700(DNA binding transcription factor activity);GO:0005515(protein binding);GO:0005634(nucleus);GO:0006351(transcription, DNA-templated);GO:0006355(regulation of transcription, DNA-templated);GO:0009507(chloroplast);GO:0043565(sequence-specific DNA binding)	ko04075(Plant hormone signal transduction)	Y
zma-MIR166a-p3_2ss17CT18CA	TTCTTCTTCCTCTTCCTACCT	up	inf	0.01	0	53.27	rna-TRITD_4Av1G188680-2	hypothetical protein TRIUR3_28855 [Triticum urartu]	14.2049	4.13793	-1.77941	down	0.00607697	-	-	Y
zma-MIR166a-p3_2ss17CT18CA	TTCTTCTTCCTCTTCCTACCT	up	inf	0.01	0	53.27	rna-TRITD_4Av1G201430-2	globulin-3A [Triticum aestivum]	726.749	283.919	-1.35598	down	0.0274057	GO:0050832(defense response to fungus)	-	Y
zma-MIR166a-p3_2ss17CT18CA	TTCTTCTTCCTCTTCCTACCT	up	inf	0.01	0	53.27	rna-TRITD_4Bv1G022120-6	protein argonaute-2-like isoform X2 [Aegilops tauschii subsp. tauschii]	29.1617	11.3447	-1.36205	down	0.0274215	GO:0003729(mRNA binding);GO:0005829(cytosol)	ko03013(RNA transport);ko03008(Ribosome biogenesis in eukaryotes)	Y
zma-MIR166a-p3_2ss17CT18CA	TTCTTCTTCCTCTTCCTACCT	up	inf	0.01	0	53.27	rna-TRITD_4Bv1G206310-4	beta-amylase [Aegilops tauschii subsp. tauschii]	879.764	306.331	-1.52202	down	0.0145491	GO:0042802(identical protein binding)	ko00500(Starch and sucrose metabolism)	Y
zma-MIR166a-p3_2ss17CT18CA	TTCTTCTTCCTCTTCCTACCT	up	inf	0.01	0	53.27	rna-TRITD_5Av1G223280	hydroxyproline O-galactosyltransferase GALT5-like [Aegilops tauschii subsp. tauschii]	2.63309	1.1172	-1.23687	down	0.0474662	GO:0000139(Golgi membrane);GO:0005783(endoplasmic reticulum);GO:0005794(Golgi apparatus);GO:0006486(protein glycosylation);GO:0008378(galactosyltransferase activity);GO:0010405(arabinogalactan protein metabolic process);GO:0016021(integral component of membrane);GO:0016757(transferase activity, transferring glycosyl groups);GO:0016758(transferase activity, transferring hexosyl groups);GO:0018258(…	-	Y
zma-MIR166a-p3_2ss17CT18CA	TTCTTCTTCCTCTTCCTACCT	up	inf	0.01	0	53.27	rna-TRITD_5Av1G255420-5	hypothetical protein TRIUR3_05584 [Triticum urartu]	40.5581	10.0793	-2.00859	down	0.00181642	GO:0005515(protein binding);GO:0005516(calmodulin binding);GO:0005634(nucleus);GO:0006457(protein folding);GO:0006914(autophagy);GO:0009408(response to heat);GO:0009409(response to cold);GO:0009506(plasmodesma);GO:0009644(response to high light intensity);GO:0009817(defense response to fungus, incompatible interaction);GO:0010228(vegetative to reproductive phase transition of meristem);GO:0010508…	-	Y
zma-MIR166a-p3_2ss17CT18CA	TTCTTCTTCCTCTTCCTACCT	up	inf	0.01	0	53.27	rna-TRITD_5Bv1G141210	16.9 kDa class I heat shock protein 1-like [Aegilops tauschii subsp. tauschii]	1213.44	315.493	-1.94342	down	0.00243417	GO:0051260(protein homooligomerization)	ko04141(Protein processing in endoplasmic reticulum)	Y
zma-MIR166a-p3_2ss17CT18CA	TTCTTCTTCCTCTTCCTACCT	up	inf	0.01	0	53.27	rna-TRITD_5Bv1G145910	hypothetical protein TRIUR3_21060 [Triticum urartu]	159.302	43.0704	-1.887	down	0.00315622	GO:0000427(plastid-encoded plastid RNA polymerase complex);GO:0005515(protein binding);GO:0006351(transcription, DNA-templated);GO:0006355(regulation of transcription, DNA-templated);GO:0009408(response to heat);GO:0009416(response to light stimulus);GO:0009507(chloroplast);GO:0009644(response to high light intensity);GO:0009658(chloroplast organization);GO:0042542(response to hydrogen peroxide);…	ko04141(Protein processing in endoplasmic reticulum)	Y
zma-MIR166a-p3_2ss17CT18CA	TTCTTCTTCCTCTTCCTACCT	up	inf	0.01	0	53.27	rna-TRITD_6Av1G010510-4	probable serine/threonine-protein kinase PIX13 isoform X3 [Aegilops tauschii subsp. tauschii]	5.98195	2.31201	-1.37147	down	0.0280353	GO:0004675(transmembrane receptor protein serine/threonine kinase activity);GO:0005524(ATP binding);GO:0005634(nucleus);GO:0005886(plasma membrane);GO:0006468(protein phosphorylation);GO:0006952(defense response);GO:0007166(cell surface receptor signaling pathway);GO:0009507(chloroplast);GO:0016301(kinase activity)	-	Y
zma-MIR166a-p3_2ss17CT18CA	TTCTTCTTCCTCTTCCTACCT	up	inf	0.01	0	53.27	rna-TRITD_6Av1G207530-6	Dehydrin DHN3 [Triticum urartu]	163.689	21.335	-2.93966	down	1.55777e-05	GO:0005829(cytosol);GO:0009414(response to water deprivation);GO:0009631(cold acclimation);GO:0009737(response to abscisic acid)	-	Y
zma-MIR166a-p3_2ss17CT18CA	TTCTTCTTCCTCTTCCTACCT	up	inf	0.01	0	53.27	rna-TRITD_6Av1G218420	Protein WAX2 [Triticum urartu]	21.4047	3.61607	-2.56543	down	0.000121335	GO:0005783(endoplasmic reticulum);GO:0010025(wax biosynthetic process);GO:0010143(cutin biosynthetic process);GO:0043668(exine);GO:0048653(anther development);GO:0003824(catalytic activity);GO:0005739(mitochondrion);GO:0016491(oxidoreductase activity)	ko00073(Cutin, suberine and wax biosynthesis)	Y
zma-MIR166a-p3_2ss17CT18CA	TTCTTCTTCCTCTTCCTACCT	up	inf	0.01	0	53.27	rna-TRITD_6Bv1G109660-2	eukaryotic translation initiation factor 4B3-like [Aegilops tauschii subsp. tauschii]	7.68786	0.843115	-3.18878	down	5.20881e-06	-	-	Y
zma-MIR166a-p3_2ss17CT18CA	TTCTTCTTCCTCTTCCTACCT	up	inf	0.01	0	53.27	rna-TRITD_6Bv1G204270	rab protein [Triticum aestivum]	65.2718	8.50915	-2.93937	down	1.62994e-05	GO:0005829(cytosol);GO:0009414(response to water deprivation);GO:0009631(cold acclimation);GO:0009737(response to abscisic acid)	-	Y
zma-MIR166a-p3_2ss17CT18CA	TTCTTCTTCCTCTTCCTACCT	up	inf	0.01	0	53.27	rna-TRITD_6Bv1G204410	salt-induced YSK2 dehydrin 2 [Triticum aestivum]	29.9112	2.84814	-3.39259	down	1.58325e-06	GO:0005829(cytosol);GO:0009414(response to water deprivation);GO:0009631(cold acclimation);GO:0009737(response to abscisic acid)	-	Y
zma-MIR166a-p3_2ss17CT18CA	TTCTTCTTCCTCTTCCTACCT	up	inf	0.01	0	53.27	rna-TRITD_6Bv1G224560	splicing factor 3B subunit 2 [Aegilops tauschii subsp. tauschii]	27.7161	1.19184	-4.53946	down	1.15837e-09	GO:0000398(mRNA splicing, via spliceosome);GO:0005684(U2-type spliceosomal complex);GO:0005686(U2 snRNP);GO:0005689(U12-type spliceosomal complex);GO:0071011(precatalytic spliceosome);GO:0071013(catalytic step 2 spliceosome)	ko03040(Spliceosome)	Y
zma-MIR166a-p3_2ss17CT18CA	TTCTTCTTCCTCTTCCTACCT	up	inf	0.01	0	53.27	rna-TRITD_7Av1G023810	acid phosphatase 1-like [Aegilops tauschii subsp. tauschii]	4.0063	1.33834	-1.58182	down	0.0145431	GO:0003993(acid phosphatase activity);GO:0009507(chloroplast)	ko04016(MAPK signaling pathway - plant)	Y
zma-MIR166a-p3_2ss17CT18CA	TTCTTCTTCCTCTTCCTACCT	up	inf	0.01	0	53.27	rna-TRITD_7Av1G089150-4	heat shock protein 90 [Triticum aestivum]	170.784	43.9129	-1.95946	down	0.00226703	GO:0005515(protein binding)	ko04141(Protein processing in endoplasmic reticulum);ko04626(Plant-pathogen interaction)	Y
zma-MIR166a-p3_2ss17CT18CA	TTCTTCTTCCTCTTCCTACCT	up	inf	0.01	0	53.27	rna-TRITD_7Av1G089150-7	heat shock protein 90 [Triticum aestivum]	6.87002	2.44739	-1.48907	down	0.0173817	GO:0005515(protein binding)	ko04141(Protein processing in endoplasmic reticulum);ko04626(Plant-pathogen interaction)	Y
zma-MIR166a-p3_2ss17CT18CA	TTCTTCTTCCTCTTCCTACCT	up	inf	0.01	0	53.27	rna-TRITD_7Av1G089150-9	heat shock protein 90 [Triticum aestivum]	29.7139	8.59286	-1.78993	down	0.00489969	GO:0005515(protein binding)	ko04141(Protein processing in endoplasmic reticulum);ko04626(Plant-pathogen interaction)	Y
zma-MIR166a-p3_2ss17CT18CA	TTCTTCTTCCTCTTCCTACCT	up	inf	0.01	0	53.27	rna-TRITD_7Av1G270370-13	endoplasmin homolog isoform X2 [Aegilops tauschii subsp. tauschii]	12.4184	0.496062	-4.64581	down	6.66489e-10	GO:0005783(endoplasmic reticulum)	ko04141(Protein processing in endoplasmic reticulum);ko04626(Plant-pathogen interaction)	Y
zma-MIR166a-p3_2ss17CT18CA	TTCTTCTTCCTCTTCCTACCT	up	inf	0.01	0	53.27	rna-TRITD_7Av1G270370-15	Endoplasmin-like protein [Triticum urartu]	19.5508	1.29458	-3.91667	down	5.58499e-08	GO:0005783(endoplasmic reticulum)	ko04141(Protein processing in endoplasmic reticulum);ko04626(Plant-pathogen interaction)	Y
zma-MIR166a-p3_2ss17CT18CA	TTCTTCTTCCTCTTCCTACCT	up	inf	0.01	0	53.27	rna-TRITD_7Av1G270370-17	Endoplasmin-like protein [Triticum urartu]	5.63339	0.642197	-3.13292	down	7.34622e-06	GO:0005783(endoplasmic reticulum)	ko04141(Protein processing in endoplasmic reticulum);ko04626(Plant-pathogen interaction)	Y
zma-MIR166a-p3_2ss17CT18CA	TTCTTCTTCCTCTTCCTACCT	up	inf	0.01	0	53.27	rna-TRITD_7Av1G270370-8	endoplasmin homolog isoform X2 [Aegilops tauschii subsp. tauschii]	41.6488	2.64788	-3.97536	down	3.46372e-08	GO:0005783(endoplasmic reticulum)	ko04141(Protein processing in endoplasmic reticulum);ko04626(Plant-pathogen interaction)	Y
zma-MIR166a-p3_2ss17CT18CA	TTCTTCTTCCTCTTCCTACCT	up	inf	0.01	0	53.27	rna-TRITD_7Bv1G071080	heat shock protein 90 [Triticum aestivum]	402.538	136.767	-1.5574	down	0.0126499	GO:0005515(protein binding)	ko04141(Protein processing in endoplasmic reticulum);ko04626(Plant-pathogen interaction)	Y
