# Supplementary material for: Multi-Omics Analysis of Small RNA, Transcriptome, and Degradome in T. turgidum—Regulatory Networks of Grain Development and Abiotic Stress Response
Source: Int J Mol Sci. 2020 Oct 21;21(20):7772. doi: 10.3390/ijms21207772 (PMC7589925; doi:10.3390/ijms21207772)
Supplement: Supplementary file 1 [file ijms-21-07772-s001.zip › Supplementary files Proof Part 3 out of 3/Table S13.xlsx]

## Sheet: Candidates in Figure S10a
Table S13. Genotypic differences in miRNA and target gene expression pattern under four treatment conditions for candidates shown in Figure 8 and Figure S10.
Gene annotation	miRNA name/Gene name	TG5_CG vs SG5_CG (expression pattern)	TG5_CG vs SG5_CG (Log2foldchange)	TG5_CG vs SG5_CG (P value)	TG5_WS vs SG5_WS (expression pattern)	TG5_WS vs SG5_WS (Log2foldchange)	TG5_WS vs SG5_WS (P value)	TG5_HS vs SG5_HS (expression pattern)	TG5_HS vs SG5_HS (Log2foldchange)	TG5_HS vs SG5_HS (P value)	TG5_WH vs SG5_WH (expression pattern)	TG5_WH vs SG5_WH (Log2foldchange)	TG5_WH vs SG5_WH (P value)
	ata-miR1432-5p_L+1R-2	down	-0.130071	0.907354	up	inf	0.42265	down	-0.113087	0.904921	up	inf	0.42265
	ata-miR166d-5p	up	0.785995	0.0378628	up	0.251658	0.288085	up	2.1116	0.0704073	up	1.267	0.0913745
	ata-miR167b-3p	up	0.555388	0.180171	up	0.483414	0.140318	up	0.560853	0.0574153	up	0.244834	0.161269
	ata-miR167d-3p	up	0.309099	0.205513	up	0.0440464	0.91585	up	1.1735	0.0423383	up	0.616397	0.221117
	ata-miR393-5p	up	0.121427	0.842041	up	0.0720731	0.870611	up	1.37613	0.00622331	up	0.321755	0.570296
	ata-miR396e-5p	up	0.979039	0.220538	up	0.651708	0.175408	up	1.62272	0.0282165	up	0.473663	0.0534314
	ata-miR5062a-3p_2ss2TC18AG	up	0.324995	0.380568	up	0.69918	0.00717119	up	0.598781	0.0279951	up	0.377463	0.231555
	ata-miR9674a-3p_2ss4AG13AG	up	0.0699242	0.883609	down	-0.608687	0.012323	up	0.416105	0.34188	up	0.347437	0.202
	bdi-miR156h-3p	down	-0.944437	0.197855	up	0.21171	0.922795	up	0.688836	0.138381	up	0.204219	0.85767
	bdi-MIR169a-p3	down	-1.45167	0.0792146	down	-1.87778	0.115216	up	0.48435	0.0822648	down	-0.683746	0.358954
	bdi-miR394	down	-0.158518	0.700625	up	0.787316	0.0500201	up	0.628812	0.16838	down	-0.272589	0.48008
	bdi-MIR5064-p5	-	-	-	down	-inf	0.42265	down	-0.181836	0.933551	up	inf	0.214718
	bdi-miR5169a_2ss19AG20CA	up	1.05385	0.518176	up	inf	0.42265	up	1.53924	0.196776	up	0.415219	0.579696
	gma-miR6300	down	-0.379784	0.118835	down	-0.207512	0.495775	down	-0.0950505	0.692102	up	0.72923	0.0770105
	gma-miR6300_L-1R+1	up	0.128294	0.767535	up	1.38011	0.1124	up	0.210514	0.415746	up	0.111393	0.542183
	gma-miR6300_R+1_1	down	-0.296899	0.323026	down	-0.476283	0.0715855	up	0.23286	0.228985	up	0.922527	0.0518187
	gma-miR6300_R+1_2	down	-0.296899	0.323026	down	-0.476283	0.0715855	up	0.23286	0.228985	up	0.922527	0.0518187
	gma-MIR6300-p5	up	inf	0.42265	-	-	-	-	-	-	-	-	-
	hvu-MIR397b-p5	up	inf	0.42265	down	-inf	0.42265	down	-0.574505	0.716367	down	-0.455638	0.838452
	hvu-miR5048a_L+2R-2	up	0.191517	0.547972	up	0.116766	0.551991	up	0.331904	0.109905	down	-0.317806	0.0790364
	osa-miR166m_L+1R-1_1ss21CT	up	0.0877362	0.691003	up	0.10937	0.631158	down	-0.124853	0.534374	down	-0.439015	0.195386
	osa-miR168a-3p_L-3	up	0.354235	0.276192	up	0.282451	0.298483	up	1.13844	0.0191398	up	1.10026	0.0708678
	osa-miR396e-5p	up	0.266642	0.458062	up	0.994988	0.0810211	up	0.972869	0.0482979	down	-2.17885	0.407567
	osa-miR396e-5p_1ss20TC	up	3.86958	0.426764	down	-0.440388	0.617721	up	0.707849	0.252674	down	-2.17885	0.407567
	osa-miR396e-5p_R-1	down	-0.0377938	0.902063	up	0.011612	0.946377	up	0.313998	0.121113	down	-0.465173	0.0959315
	osa-miR398a_L+1R-1	down	-2.57086	0.00368955	-	-	-	up	inf	0.0462277	up	inf	0.194156
	osa-miR444b.1_1ss21CT	down	-0.86409	0.579646	up	inf	0.184435	up	2.76076	0.0117939	up	inf	0.42265
	osa-miR5071_1ss15GA	up	0.49025	0.129148	up	0.871466	0.0287295	up	0.654535	0.0239951	up	0.246143	0.0259806
	osa-miR5077_L-1_1ss5GA	down	-0.775413	0.0185451	down	-2.5341	0.0228784	up	0.256592	0.566994	down	-1.1555	0.133639
	ppe-MIR169a-p3	-	-	-	-	-	-	up	inf	0.187793	up	inf	0.42265
	ptc-miR6478_R-1_1ss20TC	down	-0.12159	0.560679	up	0.448796	0.197293	down	-0.339925	0.167446	up	0.120126	0.23667
	ptc-MIR6478-p5_2ss6CT19GA	up	0.856648	0.283075	up	0.546601	0.458445	up	0.130041	0.493943	down	-0.683525	0.38422
	tae-MIR1123-p3_2ss14AG18AC	up	inf	0.184503	-	-	-	-	-	-	down	-inf	0.0018246
	tae-MIR1128-p5_1ss7AG_1	up	inf	0.42265	-	-	-	-	-	-	-	-	-
	tae-MIR1128-p5_1ss7AG_2	up	inf	0.42265	-	-	-	-	-	-	-	-	-
	tae-MIR1136-p5	up	0.858011	0.0132595	up	0.475744	0.0796296	down	-0.202963	0.465102	up	0.299616	0.457491
	tae-MIR1137b-p3_2ss7TC17AG_1	down	-0.0324325	0.934024	up	0.891626	0.0322738	up	0.99142	0.0696044	up	0.389685	0.193883
	tae-MIR164-p3	down	-0.0682817	0.951631	up	0.427585	0.724622	up	2.05044	0.0679514	up	0.178052	0.726338
	tae-miR408_L-1	down	-0.957449	0.0975288	down	-0.845044	0.0365273	down	-0.0926129	0.567465	down	-0.731985	0.00522412
	tae-MIR5049-p5_1ss5AC	up	inf	0.42265	-	-	-	-	-	-	-	-	-
	tae-MIR5175-p5_1ss1AT	up	0.302245	0.545999	up	0.206177	0.304103	up	1.91221	0.0209377	up	0.0737621	0.883282
	tae-miR531_L-2R-1_1ss13CG	up	0.017612	0.949067	down	-0.129458	0.441613	up	0.252203	0.300109	down	-0.556722	0.183323
	tae-MIR531-p5_2ss11CG20AG	down	-0.0466937	0.874048	up	0.133765	0.645188	up	0.3539	0.130035	up	0.151169	0.175566
	tae-MIR5384-p5	up	0.78104	0.0269359	up	0.0467111	0.669894	up	1.77771	0.0116542	up	1.45916	0.059677
	tae-MIR9653b-p3_1ss2GC	-	-	-	-	-	-	up	1.09736	0.030318	down	-0.136985	0.949813
	tae-MIR9655-p5	up	0.612903	0.0454736	up	0.26931	0.18515	up	1.71545	0.0270624	up	1.23789	0.131852
	tae-miR9662a-3p	up	0.774815	0.148833	up	0.476084	0.0797818	up	1.00307	0.0314002	up	0.593838	0.00171965
	tae-miR9664-3p	up	0.890673	0.134245	up	0.354187	0.0342407	up	0.93896	0.00784999	up	0.410373	0.206168
	tae-miR9666b-3p	up	2.35241	0.0430309	up	1.65494	0.0251485	up	2.20253	0.0248106	up	0.818538	0.0125328
	tae-miR9670-3p	up	0.134507	0.537497	down	-0.293752	0.201975	down	-0.201474	0.205688	up	0.172823	0.453836
	tae-MIR9670-p5	up	0.970031	0.0452149	up	0.937582	0.0935508	up	1.67193	0.0428994	up	1.02827	0.000970902
	tae-MIR9672b-p3_1ss3GA	up	0.00171853	0.994159	up	0.207827	0.586379	up	0.728292	0.0341387	up	0.169522	0.503208
	tae-MIR9672b-p5	up	0.113134	0.691585	up	0.420221	0.125432	up	0.0986471	0.22014	up	0.822116	0.00110435
	tae-MIR9673-p3	up	inf	0.219383	down	-inf	0.42265	up	inf	0.185007	up	inf	0.0107573
	tae-MIR9674a-p3_1ss20GT	up	0.826016	0.0842207	up	0.629382	0.0688224	up	1.22611	0.0164269	up	1.63577	0.00245134
	tae-miR9676-5p	up	0.956999	0.446757	up	inf	0.0211411	up	0.0113131	0.981866	down	-0.311577	0.123344
	tae-miR9773	up	0.342591	0.300582	up	0.38561	0.056371	up	0.861552	0.0271005	up	0.633012	0.0894172
	tae-miR9776_L-1R+1_1ss18AG	down	-0.439734	0.106576	up	0.496811	0.0917354	down	-0.787043	0.00332772	down	-0.398887	0.050474
	ttu-miR160	up	0.224861	0.119903	up	0.76239	0.190216	up	0.202261	0.637273	up	0.0958759	0.83698
	zma-miR156d-3p_1ss8TC	up	inf	0.42265	-	-	-	up	inf	0.42265	-	-	-
	zma-MIR166a-p3_2ss17CT18CA	up	inf	0.0479117	up	2.86014	0.0190138	up	inf	0.00384325	up	inf	0.0141641
amylase	TRITD_4Bv1G206310	up	0.314723	0.591408	up	0.617247	0.302547	down	-0.416797	0.409271	up	0.0646164	0.928345
amylase	TRITD_5Av1G257530	up	0.448558	0.458943	up	0.564061	0.341825	down	-0.395679	0.427711	down	-0.0155537	0.831639
amylase	TRITD_7Av1G095990	up	0.112704	0.819594	up	0.273517	0.610999	down	-0.0241047	0.821089	up	0.69097	0.387362
amylase	TRITD_7Av1G206750	down	-0.307701	0.679946	down	-0.355153	0.652176	down	-0.205334	0.615359	up	0.267714	0.827206
amylase	TRITD_7Bv1G064650	up	0.167539	0.755317	up	0.262947	0.622476	up	0.297811	0.79095	up	0.817296	0.291486
amylase inhibitor	TRITD_2Av1G223060	up	1.27928	0.0489201	down	-0.136665	0.90825	down	-0.4825	0.361707	down	-1.12028	0.0623723
amylase inhibitor	TRITD_3Av1G028060	down	-0.218167	0.781335	up	0.308357	0.574523	down	-0.669123	0.228891	down	-1.29263	0.0336568
amylase inhibitor	TRITD_4Av1G020340	up	0.496326	0.416141	up	1.32751	0.0371304	down	-0.661235	0.232302	down	-0.0375103	0.805552
amylase inhibitor	TRITD_4Bv1G150270	up	0.767794	0.221258	up	1.11324	0.0765288	down	-0.682246	0.220201	down	-0.0278206	0.817045
amylase inhibitor	TRITD_5Av1G007150	up	0.218359	0.699292	down	-0.736731	0.30374	down	-0.208974	0.613105	down	-0.27046	0.549951
amylase inhibitor	TRITD_5Bv1G006100	down	-0.299002	0.688739	down	-0.380794	0.624366	down	-0.476306	0.361454	down	-0.318774	0.500937
amylase inhibitor	TRITD_5Bv1G006120	up	0.149362	0.777119	up	0.192445	0.701454	down	-0.513463	0.332792	down	-0.983865	0.0947275
amylase inhibitor	TRITD_5Bv1G006160	up	0.0810299	0.85831	down	-0.146326	0.895356	down	-0.408662	0.417801	down	-0.627952	0.255161
amylase inhibitor	TRITD_6Bv1G000060	up	0.412621	0.492768	up	0.320667	0.561379	down	-0.428104	0.399629	down	-0.267679	0.550093
amylase inhibitor	TRITD_7Bv1G028510	up	0.196534	0.721576	up	0.507089	0.387445	down	-0.571864	0.289207	down	-0.211743	0.608393
fructose phosphate phosphotransferase	TRITD_5Av1G037560	up	0.00437029	0.950303	down	-0.0104035	0.940348	up	0.46438	0.602928	up	0.323718	0.759308
fructose phosphate phosphotransferase	TRITD_5Bv1G034120	up	0.0938602	0.84208	up	0.108655	0.797318	up	0.435598	0.633922	up	0.221319	0.88115
fructose phosphate phosphotransferase	TRITD_7Av1G067830	up	0.156807	0.767563	down	-0.0338902	0.969012	up	0.862448	0.260939	up	0.663208	0.410096
fructose-bisphosphate aldolase	TRITD_3Av1G230710	down	-0.253956	0.739374	down	-0.441539	0.559159	up	0.277781	0.813855	up	0.186862	0.922623
fructose-bisphosphate aldolase	TRITD_3Av1G230800	down	-0.295354	0.692229	down	-0.31734	0.69327	up	0.121254	0.996987	down	-0.432541	0.396471
fructose-bisphosphate aldolase	TRITD_3Bv1G217150	down	-0.303987	0.682378	down	-0.415553	0.586115	up	0.401151	0.671587	up	0.119889	0.995755
fructose-bisphosphate aldolase	TRITD_5Bv1G066260	up	0.19873	0.720073	down	-0.000582136	0.92919	down	-0.401432	0.424034	up	0.402786	0.670888
fructose-bisphosphate aldolase	TRITD_7Bv1G046640	up	0.0635633	0.878776	up	0.27008	0.61474	down	-0.0244871	0.82018	up	0.591163	0.475501
fructose-bisphosphate aldolase	TRITD_7Bv1G159400	up	0.346674	0.559516	down	-0.00601841	0.936152	up	0.239547	0.861737	up	0.664907	0.412426
fructosyltransferase	TRITD_7Av1G001560	up	0.0221323	0.928696	down	-0.460118	0.540371	up	0.117999	0.992911	up	0.890511	0.243583
fructosyltransferase	TRITD_7Av1G001620	down	-0.82341	0.23217	down	-0.327064	0.684227	down	-2.13997	0.00095419	down	-0.460784	0.374035
fructosyltransferase	TRITD_4Av1G261410	down	-0.0345475	0.997833	down	-0.359735	0.6461	down	-0.363587	0.456919	up	1.2856	0.0792258
glucan exohydrolase	TRITD_5Bv1G199600	down	-0.0406286	0.994944	down	-0.200161	0.829475	up	0.732229	0.353576	up	0.424199	0.645655
glucan exohydrolase	TRITD_5Av1G203760	down	-0.0560857	0.976038	down	-0.105193	0.944072	up	0.777412	0.319282	up	0.352192	0.72643
glucanase	TRITD_1Av1G160390	up	0.213789	0.703278	down	-0.123829	0.922043	down	-0.140074	0.68666	up	0.0316922	0.888791
glucanase	TRITD_2Av1G212590	down	-0.273128	0.717479	down	-0.17863	0.855378	down	-0.288069	0.529281	down	-0.363941	0.457075
glucanase	TRITD_3Av1G264850	up	1.01136	0.121463	up	1.68686	1	down	-0.545275	1	up	0.490769	1
glucanase	TRITD_3Av1G265430	up	0.498958	0.416846	up	1.81602	0.00651603	down	-0.638699	0.250661	down	-0.955552	0.11134
glucanase	TRITD_4Av1G183420	down	-0.256978	0.736061	down	-0.168823	0.867006	down	-0.137615	0.689365	down	-0.151673	0.674226
glucanase	TRITD_5Bv1G122670	down	-0.23954	0.75843	down	-0.337359	0.672334	down	-0.462755	0.372737	down	-0.875764	0.131275
glucanase	TRITD_6Av1G025160	up	0.477335	0.43287	up	0.0579331	0.857574	down	-0.335317	0.483109	down	-0.132156	0.695919
glucanase	TRITD_6Av1G039600	down	-1.94515	1	down	-0.211956	1	up	0.212926	1	up	0.677075	1
glucanase	TRITD_6Av1G192020	down	-0.150914	0.870139	down	-0.419047	0.590694	up	0.237626	0.865854	down	-0.81155	0.162038
glucanase	TRITD_6Bv1G038630	up	0.4876	0.423958	down	-0.075324	0.980541	up	0.00825442	0.859758	down	-0.0541069	0.786142
glucanase	TRITD_7Av1G204200	down	-0.423849	0.555328	up	0.192644	0.701261	up	0.0834235	0.951864	down	-0.434402	0.396555
glucose dehydrogenase	TRITD_2Av1G093220	up	0.171651	0.754042	down	-0.093321	0.959843	up	0.394692	0.688168	up	0.784778	0.325068
glucose dehydrogenase	TRITD_4Av1G149180	down	-0.28217	0.707365	up	0.0661049	0.848113	down	-0.165737	0.658288	down	-0.0554774	0.784595
glucose dehydrogenase	TRITD_4Av1G191410	up	0.134275	0.794363	up	0.13146	0.771377	down	-0.0986713	0.735862	up	0.337586	0.743992
glucose dehydrogenase	TRITD_4Bv1G015110	down	-1.80403	0.00881084	down	-0.711591	0.323104	down	-2.56714	0.000122504	down	-2.05196	0.00152688
glucose dehydrogenase	TRITD_5Av1G205610	down	-0.155178	0.855966	down	-0.0362613	0.971939	down	-0.0913114	0.742194	down	-0.384828	0.438062
glucose dehydrogenase	TRITD_5Bv1G201700	down	-0.0391441	0.996774	down	-0.305322	0.707004	down	-0.3387	0.480213	down	-0.447485	0.384024
glucosidase	TRITD_1Bv1G175960	up	1.50106	0.0241351	down	-0.247685	0.788989	down	-0.222988	0.602354	down	-0.715135	0.217578
glucosidase	TRITD_2Av1G008800	up	0.224926	0.691542	up	0.0777365	0.835806	up	0.561337	0.505866	up	0.206303	0.900147
glucosidase	TRITD_3Av1G265430	up	0.498958	0.416846	up	1.81602	0.00651603	down	-0.638699	0.250661	down	-0.955552	0.11134
glucosidase	TRITD_3Av1G265550	down	-0.174975	0.833558	down	-1.26451	0.0695609	up	1.32878	0.0704009	up	1.41317	0.053669
glucosidase	TRITD_3Bv1G259730	down	-2.26985	0.00141762	down	-1.02261	1	down	-1.64168	0.00941077	down	-1.95613	0.00290618
glucosidase	TRITD_3Bv1G259900	up	0.0312239	0.917714	down	-0.570154	0.435685	up	2.08377	0.00380237	up	1.30361	0.0750448
glucosidase	TRITD_4Av1G033290	up	0.186396	0.744738	down	-0.313614	0.704148	up	1.83944	0.01302	up	0.712794	0.384332
glucosidase	TRITD_4Bv1G136730	up	0.670744	0.292485	down	-0.607926	0.412631	up	1.14005	0.134071	up	1.22387	0.110327
glucosidase	TRITD_7Av1G246990	up	0.208327	0.708313	down	-0.404605	0.597737	up	0.517026	0.548053	up	0.0662259	0.930346
glucosyltransferase	TRITD_1Bv1G062490	up	0.128376	0.838031	down	-0.741644	0.32227	down	-0.601537	0.278804	down	-0.620767	0.269561
glucosyltransferase	TRITD_1Bv1G191090	up	0.0483518	0.898506	down	-0.458561	0.545446	up	0.26973	0.825113	up	0.0777724	0.946147
glucosyltransferase	TRITD_1Bv1G191110	up	0.0509781	0.89707	down	-0.235911	0.78973	up	0.223386	0.88119	down	-0.0584757	0.782349
glucosyltransferase	TRITD_2Av1G031190	up	1.01255	1	up	0.633995	1	down	-0.469119	1	down	-2.76119	1
glucosyltransferase	TRITD_2Av1G039600	up	0.0988572	1	up	0.157021	1	up	0.207917	1	up	0.585607	1
glucosyltransferase	TRITD_2Bv1G159950	up	1.67601	1	down	-1.34482	1	up	0.926275	1	down	-10.7191	1
glucosyltransferase	TRITD_3Bv1G012640	up	0.763403	0.23859	down	-0.493154	0.528512	down	-0.799581	0.173709	down	-0.614478	0.275373
glucosyltransferase	TRITD_6Av1G002930	down	-0.404713	0.574402	down	-0.71308	0.319808	up	0.0729912	0.938233	up	0.369957	0.706604
glucosyltransferase	TRITD_6Av1G020060	up	0.253667	0.665341	down	-0.328788	0.692358	up	0.297141	0.80693	up	0.160032	0.964351
glucosyltransferase	TRITD_6Av1G194070	down	-0.0653015	0.974249	down	-1.08113	0.129004	up	0.0627913	0.933786	up	0.176249	0.94131
glucosyltransferase	TRITD_7Av1G004450	down	-0.452272	1	down	-0.0268157	0.972346	up	1.31338	1	up	0.274345	1
glucosyltransferase	TRITD_7Av1G086030	down	-0.120118	0.905057	down	-0.878898	0.218425	down	-0.233702	0.59638	up	0.0199908	0.877054
glucosyltransferase	TRITD_7Av1G177910	up	0.215545	0.703103	down	-0.907828	0.204004	up	0.16701	0.948238	down	-0.234019	0.588482
glucosyltransferase	TRITD_7Av1G184800	up	0.193724	0.730227	down	-0.348627	0.662558	up	0.59924	0.47388	down	-0.380001	0.449752
glucosyltransferase	TRITD_7Bv1G136030	up	1.60735	1	up	2.43911	1	down	-1.50715	1	down	-1.54397	0.0166139
starch branching enzyme	TRITD_2Av1G178500	down	-0.0845026	0.941368	up	0.134185	0.767242	up	0.201702	0.905163	up	0.52248	0.542052
starch branching enzyme	TRITD_2Av1G189770	up	0.0809584	0.857523	up	0.314276	0.568033	up	0.198992	0.908423	up	0.467395	0.599047
starch branching enzyme	TRITD_2Bv1G146930	down	-0.00690149	0.963995	down	-0.0244122	0.957333	up	0.269656	0.823525	up	0.351857	0.726644
starch branching enzyme	TRITD_7Av1G275440	down	-0.280367	0.70958	up	0.101569	0.806095	down	-0.592286	0.276634	up	0.0467278	0.907221
starch synthase	TRITD_2Av1G261450	down	-0.127336	0.889887	up	0.442121	0.444804	down	-0.329925	0.489159	down	-0.170492	0.654591
starch synthase	TRITD_2Bv1G184590	down	-0.163322	0.846677	up	0.305768	0.57783	up	0.281527	0.810221	up	0.808955	0.298845
starch synthase	TRITD_4Av1G243640	down	-0.396208	0.58233	down	-0.514606	0.486817	down	-1.10165	0.0644797	down	-1.01563	0.0851416
starch synthase	TRITD_7Av1G018110	up	0.44275	0.464376	down	-0.171141	0.864129	down	-0.177419	0.645076	down	-0.147529	0.67866
starch synthase	TRITD_7Av1G035470	up	0.531104	0.387058	up	0.19003	0.702992	up	0.466508	0.601068	up	0.82497	0.285944
sucrose synthase	TRITD_2Av1G053920	down	-0.0513208	0.981795	up	0.0319137	0.888951	up	0.348289	0.731317	up	0.428335	0.640994
sucrose synthase	TRITD_2Bv1G065410	down	-0.0124329	0.970729	down	-0.24212	0.779723	up	0.633935	0.436146	up	0.568358	0.496686
sucrose synthase	TRITD_7Av1G050690	down	-0.173728	0.833618	down	-0.198381	0.831489	up	0.386407	0.688047	down	-0.0605525	0.778451
sucrose synthase	TRITD_7Bv1G024970	down	-0.0602093	0.971004	down	-0.0276155	0.961315	up	0.240208	0.858706	up	0.169485	0.943808
sucrose-phosphate synthase	TRITD_3Av1G001690	down	-0.12497	0.89235	up	0.0194278	0.903851	down	-0.0379249	0.804559	up	0.275953	0.815856
sucrose-phosphate synthase	TRITD_4Bv1G032600	up	0.270257	0.641787	down	-0.256824	0.763757	up	0.220203	0.884871	up	0.267787	0.826544
sucrose-phosphate synthase	TRITD_6Bv1G063650	down	-0.0208994	0.981095	up	0.145243	0.755413	up	0.251536	0.846207	up	0.253868	0.842046
sucrose-phosphate synthase	TRITD_7Av1G266840	down	-0.37073	0.610263	up	0.02621	0.896659	up	0.0979098	0.96899	down	-0.115482	0.715307

## Sheet: Candidates in Figure S10b
Table S13 continued. Genotypic differences in miRNA and target gene expression pattern under four treatment conditions for candidates shown in Figure 8 and Figure S10.
Gene annotation	miRNA name/Gene name	TG5_CG vs SG5_CG (expression pattern)	TG5_CG vs SG5_CG (Log2foldchange)	TG5_CG vs SG5_CG (P value)	TG5_WS vs SG5_WS (expression pattern)	TG5_WS vs SG5_WS (Log2foldchange)	TG5_WS vs SG5_WS (P value)	TG5_HS vs SG5_HS (expression pattern)	TG5_HS vs SG5_HS (Log2foldchange)	TG5_HS vs SG5_HS (P value)	TG5_WH vs SG5_WH (expression pattern)	TG5_WH vs SG5_WH (Log2foldchange)	TG5_WH vs SG5_WH (P value)
	ata-miR164a-5p_R-1	down	-0.56431	0.0103258	up	0.0503302	0.838652	down	-0.00231496	0.993159	down	-0.316969	0.260478
	ata-miR167b-3p	up	0.555388	0.180171	up	0.483414	0.140318	up	0.560853	0.0574153	up	0.244834	0.161269
	ata-miR172c-3p	up	0.410794	0.272055	up	0.692829	0.0929713	up	0.848906	0.0957754	up	0.514411	0.0304086
	ata-miR396e-5p	up	0.979039	0.220538	up	0.651708	0.175408	up	1.62272	0.0282165	up	0.473663	0.0534314
	ata-miR5062b-5p_L+2R-4	up	inf	0.42265	up	inf	0.42265	up	inf	0.42265	up	1.44242	0.22195
	ata-MIR9863a-p5_1ss5CT	up	0.377799	0.0482204	up	0.20077	0.244433	up	0.687221	0.0687916	up	0.663262	0.0114056
	bdi-MIR169a-p3	down	-1.45167	0.0792146	down	-1.87778	0.115216	up	0.48435	0.0822648	down	-0.683746	0.358954
	bdi-miR394	down	-0.158518	0.700625	up	0.787316	0.0500201	up	0.628812	0.16838	down	-0.272589	0.48008
	bdi-miR399a_1ss16AG	up	1.27568	0.171659	up	1.00716	0.0279186	up	1.11662	0.0870623	up	0.0960577	0.748252
	bdi-MIR7757-p3_1ss6AG	up	0.175034	0.561492	up	0.346967	0.558095	up	1.45962	0.274547	up	0.999183	0.236131
	bdi-miR9483a_R-1_2ss19AC20GA	down	-0.296429	0.103803	down	-0.0926487	0.586227	down	-0.287206	0.0940085	down	-0.175013	0.0333335
	gma-miR6300_R+1_1	down	-0.296899	0.323026	down	-0.476283	0.0715855	up	0.23286	0.228985	up	0.922527	0.0518187
	osa-miR166g-3p	up	0.459267	0.394956	up	0.263905	0.516219	up	1.51996	0.00824688	up	0.255237	0.442792
	osa-miR166m_L+1R-1_1ss21CT	up	0.0877362	0.691003	up	0.10937	0.631158	down	-0.124853	0.534374	down	-0.439015	0.195386
	osa-MIR393a-p3_1ss20GA_1	up	0.699286	0.0875071	up	1.59463	0.0364822	up	0.208341	0.0654343	up	0.904429	0.207172
	osa-miR398a	down	-2.44043	0.0426799	-	-	-	up	inf	0.00848179	up	inf	0.0178906
	osa-miR398a_L+1R-1	down	-2.57086	0.00368955	-	-	-	up	inf	0.0462277	up	inf	0.194156
	osa-miR399d	down	-0.566557	0.449433	up	1.37101	0.0790111	up	1.45732	0.0562242	up	0.991841	0.178913
	osa-miR444b.1_1ss21CT	down	-0.86409	0.579646	up	inf	0.184435	up	2.76076	0.0117939	up	inf	0.42265
	ptc-miR6478_1ss21GA	down	-0.442289	0.024032	down	-0.308617	0.13927	down	-0.790491	0.00612763	down	-0.685722	0.0121273
	ptc-miR6478_R+1_2ss6CT21GA	down	-0.744802	0.001775	down	-0.828806	0.0213325	down	-1.34527	0.00453837	down	-1.18184	0.0112983
	ptc-miR6478_R-1_1ss20TC	down	-0.12159	0.560679	up	0.448796	0.197293	down	-0.339925	0.167446	up	0.120126	0.23667
	ptc-MIR6478-p5_2ss6CT19GA	up	0.856648	0.283075	up	0.546601	0.458445	up	0.130041	0.493943	down	-0.683525	0.38422
	tae-MIR164-p3	down	-0.0682817	0.951631	up	0.427585	0.724622	up	2.05044	0.0679514	up	0.178052	0.726338
	tae-miR408_L-1	down	-0.957449	0.0975288	down	-0.845044	0.0365273	down	-0.0926129	0.567465	down	-0.731985	0.00522412
	tae-miR531_L-2R-1_1ss13CG	up	0.017612	0.949067	down	-0.129458	0.441613	up	0.252203	0.300109	down	-0.556722	0.183323
	tae-MIR9654a-p5_1ss8TA	up	0.603524	0.0219145	down	-0.617306	0.163653	up	1.16366	0.111146	up	0.729094	0.21404
	tae-MIR9655-p5	up	0.612903	0.0454736	up	0.26931	0.18515	up	1.71545	0.0270624	up	1.23789	0.131852
	tae-MIR9662b-p5_1ss9CG	up	0.0644897	0.750129	up	0.0365912	0.813616	up	0.662651	0.0213237	up	0.454175	0.0770765
	tae-miR9664-3p	up	0.890673	0.134245	up	0.354187	0.0342407	up	0.93896	0.00784999	up	0.410373	0.206168
	tae-miR9666a-3p	up	3.61615	0.0185303	up	2.63054	0.0319615	up	1.47583	0.0271005	up	0.497969	0.0123434
	tae-miR9666b-3p	up	2.35241	0.0430309	up	1.65494	0.0251485	up	2.20253	0.0248106	up	0.818538	0.0125328
	tae-MIR9670-p5	up	0.970031	0.0452149	up	0.937582	0.0935508	up	1.67193	0.0428994	up	1.02827	0.000970902
	tae-miR9672a-3p	up	0.665771	0.00318563	down	-0.195576	0.594759	up	0.619176	0.0419981	up	0.943822	0.00261732
	tae-MIR9674a-p5_1ss21AT	up	0.640268	0.168623	up	0.322644	0.241273	up	1.04813	0.0580047	up	0.596737	0.0733224
	ttu-miR160	up	0.224861	0.119903	up	0.76239	0.190216	up	0.202261	0.637273	up	0.0958759	0.83698
amidophosphoribosyltransferase	TRITD_1Av1G168870	down	-0.168707	0.844494	down	-0.927406	0.200672	up	0.68938	0.399606	up	1.12922	0.141967
aminotransferase	TRITD_1Av1G024630	down	-0.158189	0.852673	up	0.0749963	0.8381	down	-0.172486	0.651541	up	0.577968	0.489601
aminotransferase	TRITD_1Av1G031790	down	-0.0145042	0.973289	up	0.170331	0.725386	up	0.282363	0.808392	up	0.323442	0.759525
aminotransferase	TRITD_1Av1G049500	up	0.288993	0.619789	up	0.0359518	0.884813	up	0.383421	0.692419	down	-0.0279083	0.81776
aminotransferase	TRITD_1Av1G149730	up	0.270888	0.641637	up	0.0495606	0.870048	up	0.902498	0.239238	up	0.0387552	0.899783
aminotransferase	TRITD_1Bv1G032170	up	0.0763971	0.863652	down	-0.00519178	0.934335	up	0.0551061	0.916434	up	0.101268	0.973485
aminotransferase	TRITD_1Bv1G040570	down	-0.0624635	0.968198	up	0.231031	0.65702	up	0.421609	0.648934	up	0.366342	0.710189
aminotransferase	TRITD_2Av1G240730	down	-0.00323304	0.966893	up	0.157212	0.744429	up	0.0966443	0.970415	up	0.198218	0.911737
aminotransferase	TRITD_2Bv1G065220	down	-0.306035	0.689092	down	-0.0189317	0.958344	down	-0.402986	0.43416	down	-0.154351	0.685751
aminotransferase	TRITD_2Bv1G128580	up	0.26283	0.647276	up	0.179089	0.715642	down	-0.086925	0.747375	up	0.114215	0.988942
aminotransferase	TRITD_3Av1G041630	down	-0.166144	0.843162	down	-0.0860223	0.968111	down	-0.18416	0.638002	up	0.0240991	0.879804
aminotransferase	TRITD_3Bv1G174500	down	-0.0919367	0.932351	down	-0.0856138	0.967955	up	0.0569319	0.91846	down	-0.00468965	0.844675
aminotransferase	TRITD_4Av1G004590	up	0.195573	0.722947	up	0.279553	0.60469	down	-0.403909	0.42088	up	0.361783	0.71548
aminotransferase	TRITD_4Bv1G169570	down	-0.0838821	0.942367	down	-0.0176627	0.949791	down	-0.637187	0.247189	up	0.00821033	0.860521
aminotransferase	TRITD_5Av1G147680	down	-0.131244	0.884784	down	-0.19039	0.84113	up	0.29736	0.790934	up	0.257109	0.838117
aminotransferase	TRITD_5Av1G198990	down	-0.72611	0.294221	down	-0.0279666	0.962143	down	-1.07165	0.0712906	down	-0.970323	0.0983542
aminotransferase	TRITD_5Bv1G137300	down	-0.0515044	0.981628	down	-0.14325	0.898043	up	0.497108	0.568752	up	0.317654	0.766837
asparagine synthetase	TRITD_4Bv1G119970	up	0.182324	0.73992	down	-0.313806	0.699046	up	1.28376	0.0814419	up	1.35791	0.0638827
avenin	TRITD_7Av1G008200	up	0.053863	0.890119	up	0.313752	0.568515	up	0.170942	0.942548	up	0.525884	0.538486
avenin	TRITD_7Av1G008680	up	6.78448	7.74278e-16	down	-0.212085	0.815594	up	4.69935	2.06616e-09	up	5.57405	6.20278e-12
glutamate dehydrogenase	TRITD_1Bv1G094580	down	-0.0599958	0.981896	up	0.137234	0.770199	up	0.287588	0.806399	down	-0.033444	0.8158
glutamate semialdehyde aminomutase	TRITD_7Av1G103490	down	-0.0843983	0.941804	down	-0.132751	0.910859	up	0.571358	0.495002	up	0.503492	0.561841
glutamate synthetase	TRITD_5Av1G257300	down	-0.19378	0.811199	down	-0.0580397	0.999659	up	0.0969804	0.967649	up	0.123959	0.999506
glutamine synthetase	TRITD_2Av1G270980	up	0.696271	0.265376	down	-0.0167822	0.94833	up	0.528024	0.537455	up	0.461071	0.606308
glutamine synthetase	TRITD_2Bv1G234170	up	0.884249	0.162694	down	-0.248254	0.773108	up	0.556875	0.508766	up	0.582856	0.483358
glutamine synthetase	TRITD_4Av1G192600	down	-0.408912	0.572197	down	-0.446865	0.555183	up	0.751581	0.340485	down	-0.285989	0.532773
glutamine synthetase	TRITD_6Av1G185050	up	0.36404	0.541066	down	-0.211037	0.816671	up	1.006	0.180543	up	1.36371	0.0616951
glutenin	TRITD_1Av1G002360	up	0.257331	0.653267	up	0.450552	0.436296	down	-0.400372	0.423573	down	-0.0857304	0.749032
glutenin	TRITD_1Av1G002790	up	0.200668	0.716847	up	0.660403	0.273032	down	-0.304199	0.513098	up	0.303777	0.782509
nitrate transporter	TRITD_5Av1G254540	up	0.470844	0.43948	up	0.143836	0.756396	up	0.3376	0.744225	up	0.561135	0.504464
nitrate transporter	TRITD_3Av1G239860	down	-0.21155	0.788577	down	-0.558557	0.448599	down	-0.894523	0.123858	down	-0.0253415	0.820948
nitrate transporter	TRITD_3Bv1G230990	down	-0.150829	0.862359	down	-0.00321597	0.93215	up	0.166319	0.948628	up	0.103308	0.976053
prolyl endopeptidase-like	TRITD_2Bv1G201500	down	-0.11409	0.90632	down	-0.359991	0.6474	up	0.381842	0.698204	up	1.11078	0.136675
pyrroline carboxylate dehydrogenase	TRITD_1Bv1G198180	down	-0.180474	0.826399	up	0.183267	0.71161	up	0.193343	0.915705	up	0.269156	0.823749
pyruvate, phosphate dikinase 2	TRITD_1Av1G161470	up	0.0269578	0.922764	down	-0.0150024	0.945911	down	-0.151352	0.673858	up	0.194295	0.913598
pyruvate, phosphate dikinase 3	TRITD_1Av1G161630	down	-0.00204042	0.958064	down	-0.0680967	0.989332	up	0.0143719	0.86698	up	0.17472	0.937373
pyruvate, phosphate dikinase 4	TRITD_1Bv1G147950	up	0.131904	0.796795	down	-0.0388412	0.97503	down	-0.223558	0.595355	up	0.0357288	0.893313

## Sheet: Candidates in Figure 8a
Table S13 continued. Genotypic differences in miRNA and target gene expression pattern under four treatment conditions for candidates shown in Figure 8 and Figure S10.
Gene annotation	miRNA name/Gene name	TG5_CG vs SG5_CG (expression pattern)	TG5_CG vs SG5_CG (Log2foldchange)	TG5_CG vs SG5_CG (P value)	TG5_WS vs SG5_WS (expression pattern)	TG5_WS vs SG5_WS (Log2foldchange)	TG5_WS vs SG5_WS (P value)	TG5_HS vs SG5_HS (expression pattern)	TG5_HS vs SG5_HS (Log2foldchange)	TG5_HS vs SG5_HS (P value)	TG5_WH vs SG5_WH (expression pattern)	TG5_WH vs SG5_WH (Log2foldchange)	TG5_WH vs SG5_WH (P value)
	ata-miR167f-3p_L-1R+1	up	0.0112837	0.962006	down	-0.328455	0.45257	up	0.938246	0.171964	up	0.0729873	0.558325
	ata-miR164a-5p_R-1	down	-0.56431	0.0103258	up	0.0503302	0.838652	down	-0.00231496	0.993159	down	-0.316969	0.260478
	ata-miR172c-3p	up	0.410794	0.272055	up	0.692829	0.0929713	up	0.848906	0.0957754	up	0.514411	0.0304086
	ata-miR396e-5p	up	0.979039	0.220538	up	0.651708	0.175408	up	1.62272	0.0282165	up	0.473663	0.0534314
	ata-MIR9674b-p5	up	0.0706708	0.88207	down	-0.408053	0.0475616	up	0.350784	0.0811884	up	0.822116	0.00110435
	ata-miR9863a-5p	up	0.519744	0.133393	up	0.333708	0.0350717	up	0.561183	0.00452683	up	0.0317209	0.874502
	bdi-MIR169a-p3	down	-1.45167	0.0792146	down	-1.87778	0.115216	up	0.48435	0.0822648	down	-0.683746	0.358954
	bdi-MIR7757-p5_2ss6AG22CT	up	0.674618	0.146841	up	0.431285	0.304242	up	0.751688	0.0958811	up	0.330823	0.272274
	gma-miR6300_L-1R+1	up	0.128294	0.767535	up	1.38011	0.1124	up	0.210514	0.415746	up	0.111393	0.542183
	gma-miR6300_R+1_1	down	-0.296899	0.323026	down	-0.476283	0.0715855	up	0.23286	0.228985	up	0.922527	0.0518187
	hvu-MIR397b-p5	up	inf	0.42265	down	-inf	0.42265	down	-0.574505	0.716367	down	-0.455638	0.838452
	osa-miR168a-3p_L-3	up	0.354235	0.276192	up	0.282451	0.298483	up	1.13844	0.0191398	up	1.10026	0.0708678
	osa-miR396d_2ss20GT21GA	up	0.75548	0.103549	up	0.947637	0.0581012	up	1.19977	0.0296805	up	0.383146	0.101064
	osa-miR396e-5p_1ss20TC	up	3.86958	0.426764	down	-0.440388	0.617721	up	0.707849	0.252674	down	-2.17885	0.407567
	osa-miR398a_L+1R-1	down	-2.57086	0.00368955	-	-	-	up	inf	0.0462277	up	inf	0.194156
	osa-miR444b.1	down	-0.674466	0.0821224	up	0.953709	0.0177215	up	1.32034	0.0533912	up	0.32979	0.405512
	osa-miR444b.1_1ss21CT	down	-0.86409	0.579646	up	inf	0.184435	up	2.76076	0.0117939	up	inf	0.42265
	ppe-MIR169a-p3	-	-	-	-	-	-	up	inf	0.187793	up	inf	0.42265
	sbi-miR159b_R-1	up	0.160727	0.57867	up	0.614981	0.138499	up	0.91117	0.00144929	up	0.413646	0.209306
	tae-MIR164-p3	down	-0.0682817	0.951631	up	0.427585	0.724622	up	2.05044	0.0679514	up	0.178052	0.726338
	tae-MIR167c-p3	up	0.0112837	0.962006	down	-0.328455	0.45257	up	0.938246	0.171964	up	0.0729873	0.558325
	tae-miR397-5p	down	-inf	0.186956	down	-inf	0.42265	up	inf	0.42265	up	inf	0.42265
	tae-MIR5175-p5_1ss1AT	up	0.302245	0.545999	up	0.206177	0.304103	up	1.91221	0.0209377	up	0.0737621	0.883282
	tae-miR531_L-2R-1_1ss13CG	up	0.017612	0.949067	down	-0.129458	0.441613	up	0.252203	0.300109	down	-0.556722	0.183323
	tae-MIR531-p5_2ss11CG20AG	down	-0.0466937	0.874048	up	0.133765	0.645188	up	0.3539	0.130035	up	0.151169	0.175566
	tae-MIR5384-p5	up	0.78104	0.0269359	up	0.0467111	0.669894	up	1.77771	0.0116542	up	1.45916	0.059677
	tae-miR9652-5p	up	1.23377	0.0427555	up	1.32892	0.0656486	up	1.71935	0.0560088	up	0.629196	0.118028
	zma-MIR166a-p3_2ss17CT18CA	up	inf	0.0479117	up	2.86014	0.0190138	up	inf	0.00384325	up	inf	0.0141641
11-HSD1 (11-Hydroxysteroid dehydrogenase type 1)	TRITD_2Bv1G141650	down	-0.305073	1	up	0.717607	1	down	-3.19348	1	down	-2.82701	1
Beta-carotene hydroxylase	TRITD_4Bv1G181720	up	0.303765	0.61381	down	-0.0317242	0.9697	up	0.463748	0.610708	down	-0.123637	0.718802
Beta-carotene hydroxylase	TRITD_5Av1G238340	up	0.455615	0.47062	up	0.313926	0.573578	up	0.338831	0.746321	down	-0.285972	0.543399
Carotenoid cleavage oxygenase	TRITD_6Av1G171740	up	1.96992	0.00315041	down	-0.0170707	0.949648	down	-0.582426	0.28428	up	0.316075	0.771043
Carotenoid cleavage oxygenase	TRITD_6Bv1G159060	up	1.57644	0.0161355	down	-0.171968	0.86486	down	-0.851752	0.13957	down	-0.245895	0.574238
GGPP (Geranylgeranyl diphosphate reductase)	TRITD_6Bv1G179410	up	0.129568	0.799751	down	-0.260404	0.758558	up	0.314269	0.771188	up	0.490074	0.575801
Lipoxygenase	TRITD_4Bv1G010620	up	0.161929	0.761134	down	-0.729076	0.308299	up	0.241343	0.857649	up	0.0616441	0.925597
Lipoxygenase	TRITD_5Av1G200190	down	-0.0891807	0.935527	down	-0.579616	0.427288	down	-0.889041	0.124823	up	0.684119	0.392401
Lipoxygenase	TRITD_5Bv1G195300	up	0.233982	0.679558	down	-0.842386	0.233749	up	0.0196612	0.873316	up	0.498837	0.566572
Lipoxygenase	TRITD_6Av1G068340	down	-0.0860585	0.940393	down	-0.421583	0.582038	down	-0.289033	0.530644	up	0.548704	0.518877
Lipoxygenase	TRITD_6Bv1G074270	up	0.0699102	0.873363	down	-0.302785	0.714237	down	-1.29519	0.0343737	down	-0.196196	0.628351
Lipoxygenase	TRITD_7Av1G092020	up	1.11904	0.100013	up	0.585117	1	down	-0.222578	0.608946	down	-1.30944	0.0377381
Lycopene cyclase	TRITD_3Av1G132870	up	0.44069	0.472203	up	0.516914	0.386082	up	0.103472	0.975517	up	0.206877	0.901157
Lycopene cyclase	TRITD_6Av1G072890	up	0.503161	0.41656	down	-0.464156	0.541442	up	0.320568	0.768331	up	0.306197	0.784529
Lycopene cyclase	TRITD_6Bv1G077610	up	0.325272	0.591345	down	-0.329632	0.685322	down	-0.0426319	0.802364	down	-0.100579	0.741124
Phytoene synthase	TRITD_6Bv1G228570	down	-0.360286	0.622067	down	-0.244396	0.778507	down	-0.363238	0.459758	down	-0.219547	0.602089
PYROXD2 (Pyridine nucleotide-disulfide oxidoreductase domain-containing protein 2)	TRITD_5Av1G006070	up	0.0673886	0.875409	down	-0.160635	0.877656	up	0.456828	0.612391	up	0.344724	0.736687
Violaxanthin de-epoxidase	TRITD_2Bv1G139140	down	-0.0165093	0.973381	up	0.0154894	0.912237	down	-0.0868428	0.749872	up	0.5284	0.545525
Zeaxanthin cleavage dioxygenase	TRITD_6Av1G171740	up	1.96992	0.00315041	down	-0.0170707	0.949648	down	-0.582426	0.28428	up	0.316075	0.771043
Zeaxanthin de-epoxidase	TRITD_2Av1G193300	up	0.710441	0.256493	up	0.618643	0.304037	down	-0.181023	0.642482	up	0.0345228	0.892798
Zeaxanthin de-epoxidase	TRITD_2Bv1G158920	up	1.0905	0.0894274	up	0.886034	0.154059	down	-0.145728	0.680823	up	0.0847983	0.953523

## Sheet: Candidates in Figure 8b
Table S13 continued. Genotypic differences in miRNA and target gene expression pattern under four treatment conditions for candidates shown in Figure 8 and Figure S10.
Gene annotation	miRNA name/Gene name	TG5_CG vs SG5_CG (expression pattern)	TG5_CG vs SG5_CG (Log2foldchange)	TG5_CG vs SG5_CG (P value)	TG5_WS vs SG5_WS (expression pattern)	TG5_WS vs SG5_WS (Log2foldchange)	TG5_WS vs SG5_WS (P value)	TG5_HS vs SG5_HS (expression pattern)	TG5_HS vs SG5_HS (Log2foldchange)	TG5_HS vs SG5_HS (P value)	TG5_WH vs SG5_WH (expression pattern)	TG5_WH vs SG5_WH (Log2foldchange)	TG5_WH vs SG5_WH (P value)
	ata-miR166d-5p	up	0.785995	0.0378628	up	0.251658	0.288085	up	2.1116	0.0704073	up	1.267	0.0913745
	ata-miR9674b-3p	up	0.873809	0.0184712	up	0.666583	0.0016948	up	0.759833	0.000507708	up	0.894972	0.21072
	bdi-MIR169a-p3	down	-1.45167	0.0792146	down	-1.87778	0.115216	up	0.48435	0.0822648	down	-0.683746	0.358954
	bdi-miR394	down	-0.158518	0.700625	up	0.787316	0.0500201	up	0.628812	0.16838	down	-0.272589	0.48008
	bdi-MIR5064-p5	-	-	-	down	-inf	0.42265	down	-0.181836	0.933551	up	inf	0.214718
	gma-miR6300	down	-0.379784	0.118835	down	-0.207512	0.495775	down	-0.0950505	0.692102	up	0.72923	0.0770105
	gma-miR6300_L-1R+1	up	0.128294	0.767535	up	1.38011	0.1124	up	0.210514	0.415746	up	0.111393	0.542183
	gma-miR6300_R+1_1	down	-0.296899	0.323026	down	-0.476283	0.0715855	up	0.23286	0.228985	up	0.922527	0.0518187
	gma-MIR6300-p5	up	inf	0.42265	-	-	-	-	-	-	-	-	-
	osa-MIR393a-p3_1ss20GA_1	up	0.699286	0.0875071	up	1.59463	0.0364822	up	0.208341	0.0654343	up	0.904429	0.207172
	osa-miR5077_L-1_1ss5GA	down	-0.775413	0.0185451	down	-2.5341	0.0228784	up	0.256592	0.566994	down	-1.1555	0.133639
	ptc-miR6478	up	1.48291	0.152788	up	0.223196	0.347324	up	1.0734	0.0404083	down	-0.770987	0.575741
	tae-MIR1135-p5_1ss16TA	down	-0.308822	0.0942387	down	-0.667185	0.102093	down	-0.363505	0.243482	down	-0.552713	0.0212214
	tae-miR397-5p	down	-inf	0.186956	down	-inf	0.42265	up	inf	0.42265	up	inf	0.42265
	tae-miR408_L-1	down	-0.957449	0.0975288	down	-0.845044	0.0365273	down	-0.0926129	0.567465	down	-0.731985	0.00522412
	tae-miR531_L-2R-1_1ss13CG	up	0.017612	0.949067	down	-0.129458	0.441613	up	0.252203	0.300109	down	-0.556722	0.183323
	tae-MIR531-p5_2ss11CG20AG	down	-0.0466937	0.874048	up	0.133765	0.645188	up	0.3539	0.130035	up	0.151169	0.175566
	tae-MIR5384-p5	up	0.78104	0.0269359	up	0.0467111	0.669894	up	1.77771	0.0116542	up	1.45916	0.059677
	tae-MIR9653b-p3_1ss2GC	-	-	-	-	-	-	up	1.09736	0.030318	down	-0.136985	0.949813
	tae-miR9664-3p	up	0.890673	0.134245	up	0.354187	0.0342407	up	0.93896	0.00784999	up	0.410373	0.206168
	tae-miR9666a-3p	up	3.61615	0.0185303	up	2.63054	0.0319615	up	1.47583	0.0271005	up	0.497969	0.0123434
	tae-MIR9676-p3	down	-1.3396	0.0813931	up	0.878758	0.255701	down	-0.0101935	0.965769	down	-0.52843	0.193997
	tae-miR9773	up	0.342591	0.300582	up	0.38561	0.056371	up	0.861552	0.0271005	up	0.633012	0.0894172
	zma-MIR166a-p3_2ss17CT18CA	up	inf	0.0479117	up	2.86014	0.0190138	up	inf	0.00384325	up	inf	0.0141641
Anthocyanidin glucosyltransferase	TRITD_3Bv1G166370	down	-0.482981	1	up	0.413031	1	down	-1.41167	1	down	-0.67469	1
Anthocyanidin glucosyltransferase	TRITD_1Bv1G191090	up	0.0483518	0.898506	down	-0.458561	0.545446	up	0.26973	0.825113	up	0.0777724	0.946147
Anthocyanidin glucosyltransferase	TRITD_1Bv1G191110	up	0.0509781	0.89707	down	-0.235911	0.78973	up	0.223386	0.88119	down	-0.0584757	0.782349
Anthocyanidin synthase	TRITD_6Av1G007970	down	-0.0810357	0.949217	down	-0.207031	0.824457	down	-0.317925	0.510416	down	-0.249917	0.572218
Caffeic acid O-methyltransferase	TRITD_7Bv1G139190	down	-0.0425588	0.992887	down	-0.247617	0.7735	up	0.0476131	0.907565	up	0.262673	0.831917
Cinnamyl alcohol dehydrogenase	TRITD_7Bv1G132940	down	-0.475824	0.503947	down	-0.290016	0.725385	up	0.0741157	0.940191	down	-0.0267049	0.819728
Cinnamyl alcohol dehydrogenase	TRITD_6Av1G074940	up	0.0672477	0.874216	down	-0.311264	0.700307	up	0.356222	0.722659	up	0.0625938	0.926447
Cinnamyl alcohol dehydrogenase	TRITD_5Bv1G124070	up	0.232329	0.686419	up	0.187041	0.716106	down	-0.252116	0.583009	up	0.669024	0.416705
coumarate-CoA ligase	TRITD_5Av1G239980	up	0.566743	0.365632	down	-0.429615	0.57376	up	0.666207	0.418021	up	1.14756	0.128889
coumarate-CoA ligase	TRITD_7Av1G259330	up	0.179242	0.742342	down	-0.00912469	0.940071	up	0.00254748	0.853235	down	-0.0401362	0.802553
coumarate-CoA ligase	TRITD_1Bv1G124470	up	0.581978	0.348137	up	0.0494437	0.868743	up	1.48142	0.0424936	up	1.59303	0.0289881
Coumaroyl-CoA	TRITD_6Av1G221290	up	0.0613448	0.882383	down	-0.524778	0.478967	down	-0.106309	0.727461	down	-0.0146496	0.834551
Flavonol synthase	TRITD_6Bv1G193730	down	-0.271671	0.722187	up	0.0537671	0.865243	down	-0.412299	0.417157	down	-0.304839	0.517832
Flavonol synthase	TRITD_5Av1G021570	up	0.616513	0.322671	up	0.537777	0.364729	down	-0.695055	0.214295	up	0.268703	0.825622
Flavonol synthase	TRITD_7Bv1G015120	down	-0.900319	0.206942	down	-1.5514	0.0297778	down	-2.40931	0.000321182	down	-2.48809	0.000194738
Phenylalanine ammonia-lyase	TRITD_6Bv1G135220	up	0.346172	0.559348	down	-0.495295	0.505904	up	0.681926	0.395192	up	0.133931	0.98725
Phenylalanine ammonia-lyase	TRITD_6Av1G141970	up	0.317203	0.589029	down	-0.383235	0.620819	up	0.670713	0.404525	up	0.366087	0.710747
Phenylalanine ammonia-lyase	TRITD_1Bv1G051070	down	-0.603824	0.392203	down	-0.0893366	0.981497	up	0.264473	0.832049	up	0.0236288	0.880608
Phenylalanine ammonia-lyase	TRITD_2Av1G225510	down	-0.120846	0.90045	down	-0.205188	0.823572	up	0.107426	0.980696	down	-0.243798	0.576302
