# Supplementary material for: Multi-Omics Analysis of Small RNA, Transcriptome, and Degradome in T. turgidum—Regulatory Networks of Grain Development and Abiotic Stress Response
Source: Int J Mol Sci. 2020 Oct 21;21(20):7772. doi: 10.3390/ijms21207772 (PMC7589925; doi:10.3390/ijms21207772)
Supplement: Supplementary file 1 [file ijms-21-07772-s001.zip › Supplementary files Proof Part 3 out of 3/Table S14.xlsx]

## Sheet: Table S14
Table S14. Primer sequences of miRNAs and genes used in the current study.
miRNA ID/Gene ID	Annotation	Forward primer (5' to 3')	Reverse primer (5' to 3')
ttu-miR160		CTGGCTCCCTGTATGCCAAA	Universal primer provided in the MystiCq microRNA cDNA Synthesis Mix Kit
ata-miR166d-5p		TGTTGTCTGGCTCGGGGAA	Universal primer provided in the MystiCq microRNA cDNA Synthesis Mix Kit
ata-miR167b-3p		AGGTCATGCTGGAGTTTCATCAA	Universal primer provided in the MystiCq microRNA cDNA Synthesis Mix Kit
bdi-miR394		TTGGCATTCTGTCCACCTCC	Universal primer provided in the MystiCq microRNA cDNA Synthesis Mix Kit
ata-miR396c-5p		CCTTCCACAGCTTTCTTGAACTT	Universal primer provided in the MystiCq microRNA cDNA Synthesis Mix Kit
osa-miR398a		GTGTTCTCAGGTCACCCCTTAA	Universal primer provided in the MystiCq microRNA cDNA Synthesis Mix Kit
tae-miR408_L-1		TATAGCCTGCACTGCCTCTTC	Universal primer provided in the MystiCq microRNA cDNA Synthesis Mix Kit
osa-miR827		GTTAGATGACCATCAGCAAACAAAA	Universal primer provided in the MystiCq microRNA cDNA Synthesis Mix Kit
tae-MIR9662b-p5_1ss9CG		GGCTCTGTGGTGTTCAAGCA	Universal primer provided in the MystiCq microRNA cDNA Synthesis Mix Kit
TRITD1Bv1G102010 (target of ttu-miR160)	auxin response factor 22	CCTATGCTGTTACTCGGACAA	ACGGGGTTAGAGCGTCAAG
TRITD7Av1G239120 (target of ttu-miR160)	auxin response factor 18	CGGTCCGATGTGCTATTTC	CGTGATCGACCTGGTGAAG
TRITD7Av1G051530 (target of ata-miR166d-5p)	auxin response factor 16	CGTCTTCCTCCCAGCTACAA	TGCGGGTTCAGTTGAGATAA
TRITD3Bv1G060820 (target of ata-miR167b-3p)	Trichome birefringence-like protein	TACCTGGTGGACATCGTGAG	CTGCCCTCCTGGATGTAGTC
TRITD5Av1G159830 (target of bdi-miR394)	Beta-glucosidase 30	GGACAAGTTCGCCCATACTC	GCAATCCCCTCTTTGTTCAC
TRITD7Bv1G194970 (target of bdi-miR394)	alpha-glucosidase isoform X1	AGAGCAGGACGCTGGTGAT	ATAGGACATGGCGACCTTCA
TRITD7Bv1G071080 (target of ata-miR396c-5p)	heat shock protein 90	ACTCCACCAACAGGACCAAG	CAGCACCTCATAGCCCTTCT
TRITD2Av1G260990 (target of osa-miR398a)	nucleoredoxin	GATGGGAAGACGGTCAACA	GCAGATCGAAGTCGCACTC
TRITD2Bv1G223660 (target of osa-miR398a)	probable nucleoredoxin 1-2	TCCGTTCACCAGCGAGAG	CAGCATCTTGCCCATTCAC
TRITD5Bv1G178570 (target of tae-miR408_L-1)	enoyl-CoA hydratase 2	GGTTCACCCGTCCGATACT	CAATGATGAGGGGATGTGTTT
TRITD6Bv1G190460 (target of tae-miR408_L-1)	1-aminocyclopropane-1-carboxylate oxidase 3 (ACO3)	GCGGTACAAGAGCGTGATG	AACACGAACCTCGGGTACA
TRITD7Av1G245930 (target of tae-miR408_L-1)	auxin response factor 17	TCCTGCATAAAGATCCTGTCC	GCCTGCTCGCATAGTCGT
TRITD1Av1G066890 (target of osa-miR827)	phospholipid-transporting ATPase 3	TTCCCTGCTGATTTGCTCTT	TTTGGTTTGGTGAAATTGGTAT
TRITD2Av1G047140 (target of tae-MIR9662b-p5_1ss9CG)	transcription factor bHLH47	CAGTACAGCATTCGCCACAT	ATCCCCTGGTCTTGTGACAG
TRITD2Bv1G201500 (target of tae-MIR9662b-p5_1ss9CG)	prolyl endopeptidase	ACCCGATTCACATTCCTCAC	ACAGCACACGCCGACTCTA
