# Supplementary material for: Multi-Omics Analysis of Small RNA, Transcriptome, and Degradome in T. turgidum—Regulatory Networks of Grain Development and Abiotic Stress Response
Source: Int J Mol Sci. 2020 Oct 21;21(20):7772. doi: 10.3390/ijms21207772 (PMC7589925; doi:10.3390/ijms21207772)
Supplement: Supplementary file 1 [file ijms-21-07772-s001.zip › Supplementary files Proof Part 3 out of 3/Table S9.xlsx]

## Sheet: DBA Aurora - WS vs CG
Table S9. List of target genes with stress type-dependent degradation patterns.
Query	Transcript	TG5_WS	TG5_CG	log2(fold_change)	regulation	pvalue	qvalue	significant	GO	KEGG
ata-miR1432-3p_L-1R+1	rna-TRITD_4Bv1G206310-2	76.8832	18.9438	2.02094	up	3.2413e-09	2.3117e-08	yes	GO:0042802(identical protein binding)	ko00500(Starch and sucrose metabolism)
ata-miR1432-3p_L-1R+1	rna-TRITD_4Bv1G206310-9	76.8832	18.9438	2.02094	up	3.2413e-09	2.3117e-08	yes	GO:0042802(identical protein binding)	ko00500(Starch and sucrose metabolism)
ata-miR1432-3p_L-1R+1	rna-TRITD_4Bv1G206310-8	57.6624	18.9438	1.6059	up	9.698e-06	3.63549e-05	yes	GO:0042802(identical protein binding)	ko00500(Starch and sucrose metabolism)
ata-miR1432-3p_L-1R+1	rna-TRITD_4Bv1G206310-4	38.4416	12.6292	1.6059	up	0.00030385	0.000771639	yes	GO:0042802(identical protein binding)	ko00500(Starch and sucrose metabolism)
ata-miR1432-3p_L-1R+1	rna-TRITD_2Bv1G203430	163.377	82.0899	0.992926	up	2.1188e-07	1.03931e-06	yes	NA	NA
ata-miR1432-3p_L-1R+1	rna-TRITD_4Bv1G206310-3	57.6624	31.573	0.868937	up	0.005747	0.00869524	yes	GO:0042802(identical protein binding)	ko00500(Starch and sucrose metabolism)
ata-miR1432-3p_L-1R+1	rna-TRITD_4Bv1G133560	28.8312	18.9438	0.605903	up	0.15258	0.163619	yes	GO:0004612(phosphoenolpyruvate carboxykinase (ATP) activity);GO:0005829(cytosol);GO:0006094(gluconeogenesis)	ko00010(Glycolysis / Gluconeogenesis);ko00020(Citrate cycle (TCA cycle));ko00620(Pyruvate metabolism);ko00710(Carbon fixation in photosynthetic organisms)
ata-miR1432-3p_L-1R+1	rna-TRITD_5Bv1G217650	9.61039	6.31461	0.605903	up	0.40887	0.421721	yes	GO:0009733(response to auxin)	ko04075(Plant hormone signal transduction)
ata-miR1432-3p_L-1R+1	rna-TRITD_4Bv1G133560-8	19.2208	12.6292	0.605903	up	0.24281	0.257786	yes	GO:0004612(phosphoenolpyruvate carboxykinase (ATP) activity);GO:0005829(cytosol);GO:0006094(gluconeogenesis)	ko00010(Glycolysis / Gluconeogenesis);ko00020(Citrate cycle (TCA cycle));ko00620(Pyruvate metabolism);ko00710(Carbon fixation in photosynthetic organisms)
ata-miR1432-3p_L-1R+1	rna-TRITD_6Av1G013640	38.4416	50.5169	-0.394097	down	0.20044	0.214557	yes	GO:0008150(biological_process);GO:0009507(chloroplast);GO:0009570(chloroplast stroma);GO:0016740(transferase activity)	NA
ata-miR1432-3p_L-1R+1	rna-TRITD_4Bv1G206310-5	19.2208	37.8876	-0.97906	down	0.013505	0.0149044	yes	GO:0042802(identical protein binding)	ko00500(Starch and sucrose metabolism)
ata-miR1432-3p_L-1R+1	rna-TRITD_6Av1G205580	9.61039	18.9438	-0.97906	down	0.080696	0.0875716	yes	GO:0030599(pectinesterase activity);GO:0046910(pectinesterase inhibitor activity);GO:0071944(cell periphery)	ko00040(Pentose and glucuronate interconversions)
ata-miR1432-3p_L-1R+1	rna-TRITD_1Av1G207510	0	132.607	-Inf	down	1.0973e-30	1.21028e-28	yes	GO:0003674(molecular_function);GO:0005739(mitochondrion);GO:0005777(peroxisome);GO:0010150(leaf senescence);GO:0016021(integral component of membrane)	NA
ata-miR1432-3p_L-1R+1	rna-TRITD_1Bv1G018190	0	6.31461	-Inf	down	0.011975	0.0132506	yes	GO:0000795(synaptonemal complex);GO:0007131(reciprocal meiotic recombination)	NA
ata-miR1432-3p_L-1R+1	rna-TRITD_1Bv1G018190-5	0	6.31461	-Inf	down	0.011975	0.0132506	yes	GO:0000795(synaptonemal complex);GO:0007131(reciprocal meiotic recombination)	NA
ata-miR1432-3p_L-1R+1	rna-TRITD_1Bv1G018190-7	0	6.31461	-Inf	down	0.011975	0.0132506	yes	GO:0000795(synaptonemal complex);GO:0007131(reciprocal meiotic recombination)	NA
ata-miR1432-3p_L-1R+1	rna-TRITD_1Bv1G117800	0	82.0899	-Inf	down	1.2982e-19	4.57104e-18	yes	GO:0005634(nucleus);GO:0005737(cytoplasm);GO:0008150(biological_process)	NA
ata-miR1432-3p_L-1R+1	rna-TRITD_1Bv1G117800-2	0	107.348	-Inf	down	3.7234e-25	2.60479e-23	yes	GO:0005634(nucleus);GO:0005737(cytoplasm);GO:0008150(biological_process)	NA
ata-miR1432-3p_L-1R+1	rna-TRITD_2Av1G197750-2	0	6.31461	-Inf	down	0.011975	0.0132506	yes	GO:0009416(response to light stimulus);GO:0009535(chloroplast thylakoid membrane);GO:0009768(photosynthesis, light harvesting in photosystem I);GO:0009941(chloroplast envelope);GO:0010287(plastoglobule);GO:0016168(chlorophyll binding);GO:0031409(pigment binding)	ko00196(Photosynthesis - antenna proteins)
ata-miR1432-3p_L-1R+1	rna-TRITD_2Bv1G025330	0	183.124	-Inf	down	9.9951e-42	2.79232e-39	yes	GO:0009813(flavonoid biosynthetic process);GO:0043231(intracellular membrane-bounded organelle);GO:0052696(flavonoid glucuronidation);GO:0080043(quercetin 3-O-glucosyltransferase activity);GO:0080044(quercetin 7-O-glucosyltransferase activity)	ko00944(Flavone and flavonol biosynthesis)
ata-miR1432-3p_L-1R+1	rna-TRITD_2Bv1G025330	0	63.1461	-Inf	down	1.9174e-15	3.75037e-14	yes	GO:0009813(flavonoid biosynthetic process);GO:0043231(intracellular membrane-bounded organelle);GO:0052696(flavonoid glucuronidation);GO:0080043(quercetin 3-O-glucosyltransferase activity);GO:0080044(quercetin 7-O-glucosyltransferase activity)	ko00944(Flavone and flavonol biosynthesis)
ata-miR1432-3p_L-1R+1	rna-TRITD_3Av1G219080	0	31.573	-Inf	down	1.9203e-08	1.16741e-07	yes	NA	NA
ata-miR1432-3p_L-1R+1	rna-TRITD_3Bv1G211690	0	37.8876	-Inf	down	7.4911e-10	5.41082e-09	yes	NA	NA
ata-miR1432-3p_L-1R+1	rna-TRITD_3Bv1G211690-2	0	12.6292	-Inf	down	0.00037975	0.000771639	yes	NA	NA
ata-miR1432-3p_L-1R+1	rna-TRITD_4Av1G036710	0	12.6292	-Inf	down	0.00037975	0.000771639	yes	GO:0004612(phosphoenolpyruvate carboxykinase (ATP) activity);GO:0005829(cytosol);GO:0006094(gluconeogenesis)	ko00010(Glycolysis / Gluconeogenesis);ko00020(Citrate cycle (TCA cycle));ko00620(Pyruvate metabolism);ko00710(Carbon fixation in photosynthetic organisms)
ata-miR1432-3p_L-1R+1	rna-TRITD_4Av1G036710-2	0	6.31461	-Inf	down	0.011975	0.0132506	yes	GO:0004612(phosphoenolpyruvate carboxykinase (ATP) activity);GO:0005829(cytosol);GO:0006094(gluconeogenesis)	ko00010(Glycolysis / Gluconeogenesis);ko00020(Citrate cycle (TCA cycle));ko00620(Pyruvate metabolism);ko00710(Carbon fixation in photosynthetic organisms)
ata-miR1432-3p_L-1R+1	rna-TRITD_4Av1G036710-3	0	12.6292	-Inf	down	0.00037975	0.000771639	yes	GO:0004612(phosphoenolpyruvate carboxykinase (ATP) activity);GO:0005829(cytosol);GO:0006094(gluconeogenesis)	ko00010(Glycolysis / Gluconeogenesis);ko00020(Citrate cycle (TCA cycle));ko00620(Pyruvate metabolism);ko00710(Carbon fixation in photosynthetic organisms)
ata-miR1432-3p_L-1R+1	rna-TRITD_4Bv1G133560-6	0	18.9438	-Inf	down	1.3461e-05	3.63549e-05	yes	GO:0004612(phosphoenolpyruvate carboxykinase (ATP) activity);GO:0005829(cytosol);GO:0006094(gluconeogenesis)	ko00010(Glycolysis / Gluconeogenesis);ko00020(Citrate cycle (TCA cycle));ko00620(Pyruvate metabolism);ko00710(Carbon fixation in photosynthetic organisms)
ata-miR1432-3p_L-1R+1	rna-TRITD_4Bv1G133560-7	0	18.9438	-Inf	down	1.3461e-05	3.63549e-05	yes	GO:0004612(phosphoenolpyruvate carboxykinase (ATP) activity);GO:0005829(cytosol);GO:0006094(gluconeogenesis)	ko00010(Glycolysis / Gluconeogenesis);ko00020(Citrate cycle (TCA cycle));ko00620(Pyruvate metabolism);ko00710(Carbon fixation in photosynthetic organisms)
ata-miR1432-3p_L-1R+1	rna-TRITD_5Av1G139140	0	94.7191	-Inf	down	2.1892e-22	1.01709e-20	yes	GO:0004252(serine-type endopeptidase activity);GO:0005618(cell wall)	NA
ata-miR1432-3p_L-1R+1	rna-TRITD_5Av1G174640-2	0	12.6292	-Inf	down	0.00037975	0.000771639	yes	GO:0005886(plasma membrane);GO:0016021(integral component of membrane);GO:0042626(ATPase activity, coupled to transmembrane movement of substances)	ko03430(Mismatch repair)
ata-miR1432-3p_L-1R+1	rna-TRITD_6Av1G205580-3	0	6.31461	-Inf	down	0.011975	0.0132506	yes	GO:0030599(pectinesterase activity);GO:0046910(pectinesterase inhibitor activity);GO:0071944(cell periphery)	ko00040(Pentose and glucuronate interconversions)
ata-miR1432-3p_L-1R+1	rna-TRITD_6Bv1G033630	0	82.0899	-Inf	down	1.2982e-19	4.57104e-18	yes	GO:0003677(DNA binding);GO:0003680(AT DNA binding);GO:0005634(nucleus);GO:0005654(nucleoplasm);GO:0005730(nucleolus);GO:0005737(cytoplasm);GO:0005739(mitochondrion);GO:0006351(transcription, DNA-templated);GO:0006355(regulation of transcription, DNA-templated);GO:0043565(sequence-specific DNA binding);GO:0098687(chromosomal region)	NA
ata-miR1432-3p_L-1R+1	rna-TRITD_6Bv1G123350	0	12.6292	-Inf	down	0.00037975	0.000771639	yes	GO:0004497(monooxygenase activity);GO:0005506(iron ion binding);GO:0016705(oxidoreductase activity, acting on paired donors, with incorporation or reduction of molecular oxygen);GO:0019825(oxygen binding);GO:0020037(heme binding);GO:0055114(oxidation-reduction process)	ko00073(Cutin, suberine and wax biosynthesis)
ata-miR1432-3p_L-1R+1	rna-TRITD_6Bv1G123350-2	0	6.31461	-Inf	down	0.011975	0.0132506	yes	GO:0004497(monooxygenase activity);GO:0005506(iron ion binding);GO:0016705(oxidoreductase activity, acting on paired donors, with incorporation or reduction of molecular oxygen);GO:0019825(oxygen binding);GO:0020037(heme binding);GO:0055114(oxidation-reduction process)	ko00073(Cutin, suberine and wax biosynthesis)
ata-miR1432-3p_L-1R+1	rna-TRITD_6Bv1G123350-3	0	18.9438	-Inf	down	1.3461e-05	3.63549e-05	yes	GO:0004497(monooxygenase activity);GO:0005506(iron ion binding);GO:0016705(oxidoreductase activity, acting on paired donors, with incorporation or reduction of molecular oxygen);GO:0019825(oxygen binding);GO:0020037(heme binding);GO:0055114(oxidation-reduction process)	ko00073(Cutin, suberine and wax biosynthesis)
ata-miR1432-3p_L-1R+1	rna-TRITD_6Bv1G123350-4	0	12.6292	-Inf	down	0.00037975	0.000771639	yes	GO:0004497(monooxygenase activity);GO:0005506(iron ion binding);GO:0016705(oxidoreductase activity, acting on paired donors, with incorporation or reduction of molecular oxygen);GO:0019825(oxygen binding);GO:0020037(heme binding);GO:0055114(oxidation-reduction process)	ko00073(Cutin, suberine and wax biosynthesis)
ata-miR1432-3p_L-1R+1	rna-TRITD_7Av1G193160-2	0	6.31461	-Inf	down	0.011975	0.0132506	yes	GO:0005506(iron ion binding);GO:0005737(cytoplasm);GO:0006949(syncytium formation);GO:0016491(oxidoreductase activity);GO:0019310(inositol catabolic process);GO:0019853(L-ascorbic acid biosynthetic process);GO:0050113(inositol oxygenase activity);GO:0055114(oxidation-reduction process)	ko00053(Ascorbate and aldarate metabolism);ko00562(Inositol phosphate metabolism)
ata-miR1432-3p_L-1R+1	rna-TRITD_7Av1G193160-3	0	6.31461	-Inf	down	0.011975	0.0132506	yes	GO:0005506(iron ion binding);GO:0005737(cytoplasm);GO:0006949(syncytium formation);GO:0016491(oxidoreductase activity);GO:0019310(inositol catabolic process);GO:0019853(L-ascorbic acid biosynthetic process);GO:0050113(inositol oxygenase activity);GO:0055114(oxidation-reduction process)	ko00053(Ascorbate and aldarate metabolism);ko00562(Inositol phosphate metabolism)
ata-miR1432-3p_L-1R+1	rna-TRITD_7Av1G193160-4	0	6.31461	-Inf	down	0.011975	0.0132506	yes	GO:0005506(iron ion binding);GO:0005737(cytoplasm);GO:0006949(syncytium formation);GO:0016491(oxidoreductase activity);GO:0019310(inositol catabolic process);GO:0019853(L-ascorbic acid biosynthetic process);GO:0050113(inositol oxygenase activity);GO:0055114(oxidation-reduction process)	ko00053(Ascorbate and aldarate metabolism);ko00562(Inositol phosphate metabolism)
ata-miR1432-3p_L-1R+1	rna-TRITD_7Av1G270370	0	6.31461	-Inf	down	0.011975	0.0132506	yes	GO:0005783(endoplasmic reticulum)	ko04141(Protein processing in endoplasmic reticulum);ko04626(Plant-pathogen interaction)
ata-miR1432-3p_L-1R+1	rna-TRITD_7Av1G270370-19	0	6.31461	-Inf	down	0.011975	0.0132506	yes	GO:0005783(endoplasmic reticulum)	ko04141(Protein processing in endoplasmic reticulum);ko04626(Plant-pathogen interaction)
ata-miR1432-3p_L-1R+1	rna-TRITD_7Av1G270370-21	0	6.31461	-Inf	down	0.011975	0.0132506	yes	GO:0005783(endoplasmic reticulum)	ko04141(Protein processing in endoplasmic reticulum);ko04626(Plant-pathogen interaction)
ata-miR1432-3p_L-1R+1	rna-TRITD_7Av1G270370-29	0	6.31461	-Inf	down	0.011975	0.0132506	yes	GO:0005783(endoplasmic reticulum)	ko04141(Protein processing in endoplasmic reticulum);ko04626(Plant-pathogen interaction)
ata-miR1432-3p_L-1R+1	rna-TRITD_7Bv1G151640-2	0	6.31461	-Inf	down	0.011975	0.0132506	yes	GO:0005506(iron ion binding);GO:0005737(cytoplasm);GO:0006949(syncytium formation);GO:0016491(oxidoreductase activity);GO:0019310(inositol catabolic process);GO:0019853(L-ascorbic acid biosynthetic process);GO:0050113(inositol oxygenase activity);GO:0055114(oxidation-reduction process)	ko00053(Ascorbate and aldarate metabolism);ko00562(Inositol phosphate metabolism)
ata-miR1432-3p_L-1R+1	rna-TRITD_7Bv1G151640-3	0	6.31461	-Inf	down	0.011975	0.0132506	yes	GO:0005506(iron ion binding);GO:0005737(cytoplasm);GO:0006949(syncytium formation);GO:0016491(oxidoreductase activity);GO:0019310(inositol catabolic process);GO:0019853(L-ascorbic acid biosynthetic process);GO:0050113(inositol oxygenase activity);GO:0055114(oxidation-reduction process)	ko00053(Ascorbate and aldarate metabolism);ko00562(Inositol phosphate metabolism)
ata-miR1432-3p_L-1R+1	rna-TRITD_1Bv1G180940	38.4416	0	Inf	up	5.6396e-10	4.54421e-09	yes	GO:0005515(protein binding);GO:0005634(nucleus);GO:0006792(regulation of sulfur utilization);GO:0010438(cellular response to sulfur starvation);GO:0010439(regulation of glucosinolate biosynthetic process);GO:0090568(nuclear transcriptional repressor complex)	NA
ata-miR1432-3p_L-1R+1	rna-TRITD_2Av1G065030	19.2208	0	Inf	up	1.1643e-05	3.63549e-05	yes	GO:0003700(DNA binding transcription factor activity);GO:0005515(protein binding);GO:0005634(nucleus);GO:0005737(cytoplasm);GO:0009741(response to brassinosteroid)	ko04075(Plant hormone signal transduction)
ata-miR1432-3p_L-1R+1	rna-TRITD_2Av1G065030-3	9.61039	0	Inf	up	0.0019347	0.00294452	yes	GO:0003700(DNA binding transcription factor activity);GO:0005515(protein binding);GO:0005634(nucleus);GO:0005737(cytoplasm);GO:0009741(response to brassinosteroid)	ko04075(Plant hormone signal transduction)
ata-miR1432-3p_L-1R+1	rna-TRITD_2Av1G222090	19.2208	0	Inf	up	1.1643e-05	3.63549e-05	yes	GO:0003674(molecular_function);GO:0005634(nucleus);GO:0008150(biological_process)	NA
ata-miR1432-3p_L-1R+1	rna-TRITD_2Av1G222090-2	9.61039	0	Inf	up	0.0019347	0.00294452	yes	GO:0003674(molecular_function);GO:0005634(nucleus);GO:0008150(biological_process)	NA
ata-miR1432-3p_L-1R+1	rna-TRITD_2Bv1G078080	9.61039	0	Inf	up	0.0019347	0.00294452	yes	GO:0003700(DNA binding transcription factor activity);GO:0005515(protein binding);GO:0005634(nucleus);GO:0005737(cytoplasm);GO:0009741(response to brassinosteroid)	ko04075(Plant hormone signal transduction)
ata-miR1432-3p_L-1R+1	rna-TRITD_3Bv1G028390-2	28.8312	0	Inf	up	7.8952e-08	3.92624e-07	yes	GO:0000028(ribosomal small subunit assembly);GO:0003729(mRNA binding);GO:0003735(structural constituent of ribosome);GO:0006412(translation);GO:0019843(rRNA binding);GO:0022627(cytosolic small ribosomal subunit)	ko03010(Ribosome)
ata-miR1432-3p_L-1R+1	rna-TRITD_4Av1G003410	67.2728	0	Inf	up	2.3615e-16	5.15042e-15	yes	GO:0005829(cytosol);GO:0006107(oxaloacetate metabolic process);GO:0006108(malate metabolic process);GO:0006807(nitrogen compound metabolic process);GO:0008270(zinc ion binding);GO:0009507(chloroplast);GO:0009570(chloroplast stroma);GO:0016810(hydrolase activity, acting on carbon-nitrogen (but not peptide) bonds);GO:0050152(omega-amidase activity)	ko00250(Alanine, aspartate and glutamate metabolism)
ata-miR1432-3p_L-1R+1	rna-TRITD_4Av1G003410-2	86.4936	0	Inf	up	1.3993e-20	5.34351e-19	yes	GO:0005829(cytosol);GO:0006107(oxaloacetate metabolic process);GO:0006108(malate metabolic process);GO:0006807(nitrogen compound metabolic process);GO:0008270(zinc ion binding);GO:0009507(chloroplast);GO:0009570(chloroplast stroma);GO:0016810(hydrolase activity, acting on carbon-nitrogen (but not peptide) bonds);GO:0050152(omega-amidase activity)	ko00250(Alanine, aspartate and glutamate metabolism)
ata-miR1432-3p_L-1R+1	rna-TRITD_4Bv1G133560-2	9.61039	0	Inf	up	0.0019347	0.00294452	yes	GO:0004612(phosphoenolpyruvate carboxykinase (ATP) activity);GO:0005829(cytosol);GO:0006094(gluconeogenesis)	ko00010(Glycolysis / Gluconeogenesis);ko00020(Citrate cycle (TCA cycle));ko00620(Pyruvate metabolism);ko00710(Carbon fixation in photosynthetic organisms)
ata-miR1432-3p_L-1R+1	rna-TRITD_4Bv1G133560-3	9.61039	0	Inf	up	0.0019347	0.00294452	yes	GO:0004612(phosphoenolpyruvate carboxykinase (ATP) activity);GO:0005829(cytosol);GO:0006094(gluconeogenesis)	ko00010(Glycolysis / Gluconeogenesis);ko00020(Citrate cycle (TCA cycle));ko00620(Pyruvate metabolism);ko00710(Carbon fixation in photosynthetic organisms)
ata-miR1432-3p_L-1R+1	rna-TRITD_4Bv1G145460	9.61039	0	Inf	up	0.0019347	0.00294452	yes	GO:0004356(glutamate-ammonia ligase activity);GO:0005515(protein binding);GO:0005524(ATP binding);GO:0005737(cytoplasm);GO:0005829(cytosol);GO:0006542(glutamine biosynthetic process);GO:0009399(nitrogen fixation);GO:0042128(nitrate assimilation)	ko00630(Glyoxylate and dicarboxylate metabolism);ko00910(Nitrogen metabolism);ko00250(Alanine, aspartate and glutamate metabolism);ko00220(Arginine biosynthesis)
ata-miR1432-3p_L-1R+1	rna-TRITD_4Bv1G145460-2	19.2208	0	Inf	up	1.1643e-05	3.63549e-05	yes	GO:0004356(glutamate-ammonia ligase activity);GO:0005515(protein binding);GO:0005524(ATP binding);GO:0005737(cytoplasm);GO:0005829(cytosol);GO:0006542(glutamine biosynthetic process);GO:0009399(nitrogen fixation);GO:0042128(nitrate assimilation)	ko00630(Glyoxylate and dicarboxylate metabolism);ko00910(Nitrogen metabolism);ko00250(Alanine, aspartate and glutamate metabolism);ko00220(Arginine biosynthesis)
ata-miR1432-3p_L-1R+1	rna-TRITD_4Bv1G192110-2	9.61039	0	Inf	up	0.0019347	0.00294452	yes	GO:0005576(extracellular region)	ko00073(Cutin, suberine and wax biosynthesis)
ata-miR1432-3p_L-1R+1	rna-TRITD_4Bv1G192110-3	28.8312	0	Inf	up	7.8952e-08	3.92624e-07	yes	GO:0005576(extracellular region)	ko00073(Cutin, suberine and wax biosynthesis)
ata-miR1432-3p_L-1R+1	rna-TRITD_4Bv1G192340	9.61039	0	Inf	up	0.0019347	0.00294452	yes	GO:0005576(extracellular region)	ko00073(Cutin, suberine and wax biosynthesis)
ata-miR1432-3p_L-1R+1	rna-TRITD_4Bv1G206310	57.6624	0	Inf	up	3.1094e-14	5.10192e-13	yes	GO:0042802(identical protein binding)	ko00500(Starch and sucrose metabolism)
ata-miR1432-3p_L-1R+1	rna-TRITD_5Av1G214960	48.052	0	Inf	up	4.1483e-12	4.63074e-11	yes	GO:0004364(glutathione transferase activity);GO:0005737(cytoplasm);GO:0006749(glutathione metabolic process);GO:0009407(toxin catabolic process)	ko00480(Glutathione metabolism)
ata-miR1432-3p_L-1R+1	rna-TRITD_5Av1G220010	9.61039	0	Inf	up	0.0019347	0.00294452	yes	GO:0009733(response to auxin)	ko04075(Plant hormone signal transduction)
ata-miR1432-3p_L-1R+1	rna-TRITD_5Bv1G211470-3	57.6624	0	Inf	up	3.1094e-14	5.10192e-13	yes	GO:0004364(glutathione transferase activity);GO:0005737(cytoplasm);GO:0006749(glutathione metabolic process);GO:0009407(toxin catabolic process)	ko00480(Glutathione metabolism)
ata-miR1432-3p_L-1R+1	rna-TRITD_5Bv1G211470-4	57.6624	0	Inf	up	3.1094e-14	5.10192e-13	yes	GO:0004364(glutathione transferase activity);GO:0005737(cytoplasm);GO:0006749(glutathione metabolic process);GO:0009407(toxin catabolic process)	ko00480(Glutathione metabolism)
ata-miR1432-3p_L-1R+1	rna-TRITD_5Bv1G211470-5	48.052	0	Inf	up	4.1483e-12	4.63074e-11	yes	GO:0004364(glutathione transferase activity);GO:0005737(cytoplasm);GO:0006749(glutathione metabolic process);GO:0009407(toxin catabolic process)	ko00480(Glutathione metabolism)
ata-miR1432-3p_L-1R+1	rna-TRITD_5Bv1G211470-6	57.6624	0	Inf	up	3.1094e-14	5.10192e-13	yes	GO:0004364(glutathione transferase activity);GO:0005737(cytoplasm);GO:0006749(glutathione metabolic process);GO:0009407(toxin catabolic process)	ko00480(Glutathione metabolism)
ata-miR1432-3p_L-1R+1	rna-TRITD_6Av1G205580-2	9.61039	0	Inf	up	0.0019347	0.00294452	yes	GO:0030599(pectinesterase activity);GO:0046910(pectinesterase inhibitor activity);GO:0071944(cell periphery)	ko00040(Pentose and glucuronate interconversions)
ata-miR1432-3p_L-1R+1	rna-TRITD_6Bv1G228000	163.377	0	Inf	up	2.0559e-37	3.98638e-35	yes	GO:0003677(DNA binding);GO:0003682(chromatin binding);GO:0005634(nucleus)	NA
ata-miR1432-3p_L-1R+1	rna-TRITD_7Av1G160290	9.61039	0	Inf	up	0.0019347	0.00294452	yes	GO:0004553(hydrolase activity, hydrolyzing O-glycosyl compounds);GO:0030247(polysaccharide binding);GO:0046658(anchored component of plasma membrane)	NA
ata-miR1432-3p_L-1R+1	rna-TRITD_7Av1G210400	9.61039	0	Inf	up	0.0019347	0.00294452	yes	GO:0005576(extracellular region);GO:0008152(metabolic process);GO:0047513(1,2-alpha-L-fucosidase activity);GO:0048046(apoplast)	ko00511(Other glycan degradation)
ata-miR1432-3p_L-1R+1	rna-TRITD_7Bv1G059010-2	19.2208	0	Inf	up	1.1643e-05	3.63549e-05	yes	GO:0004175(endopeptidase activity);GO:0005634(nucleus);GO:0016926(protein desumoylation);GO:0016929(SUMO-specific protease activity)	NA
ata-miR1432-3p_L-1R+1	rna-TRITD_7Bv1G059010-4	19.2208	0	Inf	up	1.1643e-05	3.63549e-05	yes	GO:0004175(endopeptidase activity);GO:0005634(nucleus);GO:0016926(protein desumoylation);GO:0016929(SUMO-specific protease activity)	NA
ata-miR1432-3p_L-1R+1	rna-TRITD_7Bv1G183060	9.61039	0	Inf	up	0.0019347	0.00294452	yes	GO:0005576(extracellular region);GO:0006508(proteolysis);GO:0008237(metallopeptidase activity);GO:0009694(jasmonic acid metabolic process);GO:0009753(response to jasmonic acid);GO:0009850(auxin metabolic process);GO:0010112(regulation of systemic acquired resistance);GO:0010178(IAA-amino acid conjugate hydrolase activity);GO:0046872(metal ion binding);GO:1990206(jasmonyl-Ile conjugate hydrolase a…	NA
ata-miR1432-5p_L+1R-2	rna-TRITD_7Av1G067830	38.4416	12.6292	1.6059	up	0.00030385	0.000771639	yes	GO:0003872(6-phosphofructokinase activity);GO:0005524(ATP binding);GO:0005618(cell wall);GO:0005737(cytoplasm);GO:0005829(cytosol);GO:0006002(fructose 6-phosphate metabolic process);GO:0006096(glycolytic process);GO:0009735(response to cytokinin);GO:0009749(response to glucose);GO:0010318(pyrophosphate-dependent phosphofructokinase complex, beta-subunit complex);GO:0015979(photosynthesis);GO:0016…	ko00010(Glycolysis / Gluconeogenesis);ko00030(Pentose phosphate pathway);ko00051(Fructose and mannose metabolism)
ata-miR1432-5p_L+1R-2	rna-TRITD_7Bv1G043110-4	19.2208	6.31461	1.6059	up	0.010648	0.0132506	yes	GO:0003872(6-phosphofructokinase activity);GO:0005524(ATP binding);GO:0005618(cell wall);GO:0005737(cytoplasm);GO:0005829(cytosol);GO:0006002(fructose 6-phosphate metabolic process);GO:0006096(glycolytic process);GO:0009735(response to cytokinin);GO:0009749(response to glucose);GO:0010318(pyrophosphate-dependent phosphofructokinase complex, beta-subunit complex);GO:0015979(photosynthesis);GO:0016…	ko00010(Glycolysis / Gluconeogenesis);ko00030(Pentose phosphate pathway);ko00051(Fructose and mannose metabolism)
ata-miR1432-5p_L+1R-2	rna-TRITD_1Av1G002120-3	201.818	82.0899	1.29778	up	1.1926e-12	1.57191e-11	yes	NA	NA
ata-miR1432-5p_L+1R-2	rna-TRITD_1Av1G002120-5	297.922	126.292	1.23817	up	7.824e-17	1.97526e-15	yes	NA	NA
ata-miR1432-5p_L+1R-2	rna-TRITD_1Av1G002120	269.091	119.978	1.16533	up	4.0175e-14	6.54891e-13	yes	NA	NA
ata-miR1432-5p_L+1R-2	rna-TRITD_5Av1G212220-6	67.2728	31.573	1.09133	up	0.00032961	0.000771639	yes	GO:0003746(translation elongation factor activity);GO:0003924(GTPase activity);GO:0005622(intracellular)	ko03013(RNA transport)
ata-miR1432-5p_L+1R-2	rna-TRITD_5Av1G212220-2	86.4936	44.2022	0.968473	up	0.00021609	0.000564993	yes	GO:0003746(translation elongation factor activity);GO:0003924(GTPase activity);GO:0005622(intracellular)	ko03013(RNA transport)
ata-miR1432-5p_L+1R-2	rna-TRITD_1Av1G002120-2	221.039	119.978	0.881537	up	4.4217e-08	2.68003e-07	yes	NA	NA
ata-miR1432-5p_L+1R-2	rna-TRITD_5Av1G211990-4	57.6624	31.573	0.868937	up	0.005747	0.00869524	yes	GO:0003746(translation elongation factor activity);GO:0003924(GTPase activity);GO:0005622(intracellular)	ko03013(RNA transport)
ata-miR1432-5p_L+1R-2	rna-TRITD_1Av1G002120-4	211.429	138.921	0.605903	up	0.00010703	0.000285324	yes	NA	NA
ata-miR1432-5p_L+1R-2	rna-TRITD_5Av1G211990-5	38.4416	25.2584	0.605903	up	0.098576	0.106409	yes	GO:0003746(translation elongation factor activity);GO:0003924(GTPase activity);GO:0005622(intracellular)	ko03013(RNA transport)
ata-miR1432-5p_L+1R-2	rna-TRITD_5Av1G212220-3	38.4416	25.2584	0.605903	up	0.098576	0.106409	yes	GO:0003746(translation elongation factor activity);GO:0003924(GTPase activity);GO:0005622(intracellular)	ko03013(RNA transport)
ata-miR1432-5p_L+1R-2	rna-TRITD_7Av1G067830-3	28.8312	18.9438	0.605903	up	0.15258	0.163619	yes	GO:0003872(6-phosphofructokinase activity);GO:0005524(ATP binding);GO:0005618(cell wall);GO:0005737(cytoplasm);GO:0005829(cytosol);GO:0006002(fructose 6-phosphate metabolic process);GO:0006096(glycolytic process);GO:0009735(response to cytokinin);GO:0009749(response to glucose);GO:0010318(pyrophosphate-dependent phosphofructokinase complex, beta-subunit complex);GO:0015979(photosynthesis);GO:0016…	ko00010(Glycolysis / Gluconeogenesis);ko00030(Pentose phosphate pathway);ko00051(Fructose and mannose metabolism)
ata-miR1432-5p_L+1R-2	rna-TRITD_5Av1G211990-7	48.052	31.573	0.605903	up	0.06478	0.0709888	yes	GO:0003746(translation elongation factor activity);GO:0003924(GTPase activity);GO:0005622(intracellular)	ko03013(RNA transport)
ata-miR1432-5p_L+1R-2	rna-TRITD_5Bv1G208220-10	19.2208	12.6292	0.605903	up	0.24281	0.257786	yes	GO:0003746(translation elongation factor activity);GO:0003924(GTPase activity);GO:0005622(intracellular)	ko03013(RNA transport)
ata-miR1432-5p_L+1R-2	rna-TRITD_7Bv1G043110-3	19.2208	12.6292	0.605903	up	0.24281	0.257786	yes	GO:0003872(6-phosphofructokinase activity);GO:0005524(ATP binding);GO:0005618(cell wall);GO:0005737(cytoplasm);GO:0005829(cytosol);GO:0006002(fructose 6-phosphate metabolic process);GO:0006096(glycolytic process);GO:0009735(response to cytokinin);GO:0009749(response to glucose);GO:0010318(pyrophosphate-dependent phosphofructokinase complex, beta-subunit complex);GO:0015979(photosynthesis);GO:0016…	ko00010(Glycolysis / Gluconeogenesis);ko00030(Pentose phosphate pathway);ko00051(Fructose and mannose metabolism)
ata-miR1432-5p_L+1R-2	rna-TRITD_1Av1G002120-6	230.649	176.809	0.38351	up	0.0076408	0.0115548	yes	NA	NA
ata-miR1432-5p_L+1R-2	rna-TRITD_5Av1G212220	48.052	37.8876	0.342868	up	0.27288	0.289025	yes	GO:0003746(translation elongation factor activity);GO:0003924(GTPase activity);GO:0005622(intracellular)	ko03013(RNA transport)
ata-miR1432-5p_L+1R-2	rna-TRITD_1Av1G002200-11	134.546	113.663	0.243333	up	0.18498	0.198128	yes	NA	NA
ata-miR1432-5p_L+1R-2	rna-TRITD_1Av1G002200-6	124.935	107.348	0.21888	up	0.2485	0.263742	yes	NA	NA
ata-miR1432-5p_L+1R-2	rna-TRITD_7Av1G067830-5	28.8312	25.2584	0.190865	up	0.62711	0.634023	yes	GO:0003872(6-phosphofructokinase activity);GO:0005524(ATP binding);GO:0005618(cell wall);GO:0005737(cytoplasm);GO:0005829(cytosol);GO:0006002(fructose 6-phosphate metabolic process);GO:0006096(glycolytic process);GO:0009735(response to cytokinin);GO:0009749(response to glucose);GO:0010318(pyrophosphate-dependent phosphofructokinase complex, beta-subunit complex);GO:0015979(photosynthesis);GO:0016…	ko00010(Glycolysis / Gluconeogenesis);ko00030(Pentose phosphate pathway);ko00051(Fructose and mannose metabolism)
ata-miR1432-5p_L+1R-2	rna-TRITD_1Av1G002200-8	144.156	126.292	0.190865	up	0.27733	0.293716	yes	NA	NA
ata-miR1432-5p_L+1R-2	rna-TRITD_7Av1G067830-4	19.2208	18.9438	0.0209404	up	0.96424	0.964422	yes	GO:0003872(6-phosphofructokinase activity);GO:0005524(ATP binding);GO:0005618(cell wall);GO:0005737(cytoplasm);GO:0005829(cytosol);GO:0006002(fructose 6-phosphate metabolic process);GO:0006096(glycolytic process);GO:0009735(response to cytokinin);GO:0009749(response to glucose);GO:0010318(pyrophosphate-dependent phosphofructokinase complex, beta-subunit complex);GO:0015979(photosynthesis);GO:0016…	ko00010(Glycolysis / Gluconeogenesis);ko00030(Pentose phosphate pathway);ko00051(Fructose and mannose metabolism)
ata-miR1432-5p_L+1R-2	rna-TRITD_7Av1G067830-2	48.052	50.5169	-0.072169	down	0.80392	0.80941	yes	GO:0003872(6-phosphofructokinase activity);GO:0005524(ATP binding);GO:0005618(cell wall);GO:0005737(cytoplasm);GO:0005829(cytosol);GO:0006002(fructose 6-phosphate metabolic process);GO:0006096(glycolytic process);GO:0009735(response to cytokinin);GO:0009749(response to glucose);GO:0010318(pyrophosphate-dependent phosphofructokinase complex, beta-subunit complex);GO:0015979(photosynthesis);GO:0016…	ko00010(Glycolysis / Gluconeogenesis);ko00030(Pentose phosphate pathway);ko00051(Fructose and mannose metabolism)
ata-miR1432-5p_L+1R-2	rna-TRITD_5Av1G211990-6	57.6624	63.1461	-0.131063	down	0.61783	0.625892	yes	GO:0003746(translation elongation factor activity);GO:0003924(GTPase activity);GO:0005622(intracellular)	ko03013(RNA transport)
ata-miR1432-5p_L+1R-2	rna-TRITD_1Av1G002200-10	96.1039	107.348	-0.159632	down	0.43049	0.443417	yes	NA	NA
ata-miR1432-5p_L+1R-2	rna-TRITD_1Bv1G001870-4	413.247	524.112	-0.342872	down	0.00029237	0.000763449	yes	NA	NA
ata-miR1432-5p_L+1R-2	rna-TRITD_7Bv1G043110-2	9.61039	12.6292	-0.394097	down	0.52208	0.52993	yes	GO:0003872(6-phosphofructokinase activity);GO:0005524(ATP binding);GO:0005618(cell wall);GO:0005737(cytoplasm);GO:0005829(cytosol);GO:0006002(fructose 6-phosphate metabolic process);GO:0006096(glycolytic process);GO:0009735(response to cytokinin);GO:0009749(response to glucose);GO:0010318(pyrophosphate-dependent phosphofructokinase complex, beta-subunit complex);GO:0015979(photosynthesis);GO:0016…	ko00010(Glycolysis / Gluconeogenesis);ko00030(Pentose phosphate pathway);ko00051(Fructose and mannose metabolism)
ata-miR1432-5p_L+1R-2	rna-TRITD_1Bv1G001870-7	67.2728	94.7191	-0.493633	down	0.031042	0.0341432	yes	NA	NA
ata-miR1432-5p_L+1R-2	rna-TRITD_1Av1G002200-3	96.1039	138.921	-0.531601	down	0.0052204	0.00790751	yes	NA	NA
ata-miR1432-5p_L+1R-2	rna-TRITD_1Av1G002200-9	96.1039	138.921	-0.531601	down	0.0052204	0.00790751	yes	NA	NA
ata-miR1432-5p_L+1R-2	rna-TRITD_1Bv1G001870-5	384.416	574.629	-0.579964	down	8.0652e-10	5.81955e-09	yes	NA	NA
ata-miR1432-5p_L+1R-2	rna-TRITD_5Av1G211990	28.8312	44.2022	-0.61649	down	0.072071	0.0788708	yes	GO:0003746(translation elongation factor activity);GO:0003924(GTPase activity);GO:0005622(intracellular)	ko03013(RNA transport)
ata-miR1432-5p_L+1R-2	rna-TRITD_1Av1G002200-4	86.4936	138.921	-0.683604	down	0.00047912	0.000972624	yes	NA	NA
ata-miR1432-5p_L+1R-2	rna-TRITD_1Av1G002200-2	96.1039	157.865	-0.716025	down	0.00010631	0.000283422	yes	NA	NA
ata-miR1432-5p_L+1R-2	rna-TRITD_1Av1G002200	76.8832	126.292	-0.716025	down	0.00052726	0.00106994	yes	NA	NA
ata-miR1432-5p_L+1R-2	rna-TRITD_1Av1G002200-7	96.1039	202.067	-1.07217	down	8.4099e-10	6.06724e-09	yes	NA	NA
ata-miR1432-5p_L+1R-2	rna-TRITD_1Bv1G001870-2	28.8312	63.1461	-1.13106	down	0.0003461	0.000771639	yes	NA	NA
ata-miR1432-5p_L+1R-2	rna-TRITD_1Av1G002200-5	48.052	145.236	-1.59573	down	2.7375e-12	3.58008e-11	yes	NA	NA
ata-miR1432-5p_L+1R-2	rna-TRITD_1Bv1G001870-6	9.61039	75.7753	-2.97906	down	8.0374e-13	1.18302e-11	yes	NA	NA
ata-miR1432-5p_L+1R-2	rna-TRITD_1Av1G227440	0	6.31461	-Inf	down	0.011975	0.0132506	yes	GO:0005509(calcium ion binding)	ko04016(MAPK signaling pathway - plant);ko04070(Phosphatidylinositol signaling system);ko04626(Plant-pathogen interaction)
ata-miR1432-5p_L+1R-2	rna-TRITD_1Bv1G225200	0	12.6292	-Inf	down	0.00037975	0.000771639	yes	GO:0005509(calcium ion binding)	ko04016(MAPK signaling pathway - plant);ko04070(Phosphatidylinositol signaling system);ko04626(Plant-pathogen interaction)
ata-miR1432-5p_L+1R-2	rna-TRITD_2Av1G146490	0	12.6292	-Inf	down	0.00037975	0.000771639	yes	GO:0001653(peptide receptor activity);GO:0004674(protein serine/threonine kinase activity);GO:0005524(ATP binding);GO:0005886(plasma membrane);GO:0006468(protein phosphorylation);GO:0007169(transmembrane receptor protein tyrosine kinase signaling pathway);GO:0009507(chloroplast);GO:0009611(response to wounding);GO:0016021(integral component of membrane)	ko04075(Plant hormone signal transduction)
ata-miR1432-5p_L+1R-2	rna-TRITD_3Bv1G041900	0	12.6292	-Inf	down	0.00037975	0.000771639	yes	GO:0004252(serine-type endopeptidase activity);GO:0016485(protein processing)	NA
ata-miR1432-5p_L+1R-2	rna-TRITD_3Bv1G128710	0	18.9438	-Inf	down	1.3461e-05	3.63549e-05	yes	GO:0000220(vacuolar proton-transporting V-type ATPase, V0 domain);GO:0007035(vacuolar acidification);GO:0016021(integral component of membrane);GO:0046961(proton-transporting ATPase activity, rotational mechanism)	ko00190(Oxidative phosphorylation);ko04145(Phagosome)
ata-miR1432-5p_L+1R-2	rna-TRITD_3Bv1G213220	0	6.31461	-Inf	down	0.011975	0.0132506	yes	GO:0003674(molecular_function);GO:0005768(endosome);GO:0005794(Golgi apparatus);GO:0005802(trans-Golgi network);GO:0010222(stem vascular tissue pattern formation);GO:0016021(integral component of membrane)	NA
ata-miR1432-5p_L+1R-2	rna-TRITD_4Av1G050690-10	0	12.6292	-Inf	down	0.00037975	0.000771639	yes	GO:0003746(translation elongation factor activity);GO:0003924(GTPase activity);GO:0005622(intracellular)	ko03013(RNA transport)
ata-miR1432-5p_L+1R-2	rna-TRITD_4Av1G050690-8	0	6.31461	-Inf	down	0.011975	0.0132506	yes	GO:0003746(translation elongation factor activity);GO:0003924(GTPase activity);GO:0005622(intracellular)	ko03013(RNA transport)
ata-miR1432-5p_L+1R-2	rna-TRITD_5Av1G008790-7	0	6.31461	-Inf	down	0.011975	0.0132506	yes	GO:0004124(cysteine synthase activity);GO:0005737(cytoplasm);GO:0006535(cysteine biosynthetic process from serine);GO:0030170(pyridoxal phosphate binding)	ko00920(Sulfur metabolism);ko00270(Cysteine and methionine metabolism)
ata-miR1432-5p_L+1R-2	rna-TRITD_5Bv1G208210	0	6.31461	-Inf	down	0.011975	0.0132506	yes	GO:0003746(translation elongation factor activity);GO:0003924(GTPase activity);GO:0005622(intracellular)	ko03013(RNA transport)
ata-miR1432-5p_L+1R-2	rna-TRITD_5Bv1G208220-2	0	12.6292	-Inf	down	0.00037975	0.000771639	yes	GO:0003746(translation elongation factor activity);GO:0003924(GTPase activity);GO:0005622(intracellular)	ko03013(RNA transport)
ata-miR1432-5p_L+1R-2	rna-TRITD_5Bv1G208220-3	0	6.31461	-Inf	down	0.011975	0.0132506	yes	GO:0003746(translation elongation factor activity);GO:0003924(GTPase activity);GO:0005622(intracellular)	ko03013(RNA transport)
ata-miR1432-5p_L+1R-2	rna-TRITD_7Bv1G043110-5	0	6.31461	-Inf	down	0.011975	0.0132506	yes	GO:0003872(6-phosphofructokinase activity);GO:0005524(ATP binding);GO:0005618(cell wall);GO:0005737(cytoplasm);GO:0005829(cytosol);GO:0006002(fructose 6-phosphate metabolic process);GO:0006096(glycolytic process);GO:0009735(response to cytokinin);GO:0009749(response to glucose);GO:0010318(pyrophosphate-dependent phosphofructokinase complex, beta-subunit complex);GO:0015979(photosynthesis);GO:0016…	ko00010(Glycolysis / Gluconeogenesis);ko00030(Pentose phosphate pathway);ko00051(Fructose and mannose metabolism)
ata-miR1432-5p_L+1R-2	rna-TRITD_7Bv1G130610	0	50.5169	-Inf	down	1.1807e-12	1.57191e-11	yes	GO:0006952(defense response);GO:0009506(plasmodesma);GO:0046658(anchored component of plasma membrane)	NA
ata-miR1432-5p_L+1R-2	rna-TRITD_4Av1G050690-2	9.61039	0	Inf	up	0.0019347	0.00294452	yes	GO:0003746(translation elongation factor activity);GO:0003924(GTPase activity);GO:0005622(intracellular)	ko03013(RNA transport)
ata-miR1432-5p_L+1R-2	rna-TRITD_4Av1G050690-7	9.61039	0	Inf	up	0.0019347	0.00294452	yes	GO:0003746(translation elongation factor activity);GO:0003924(GTPase activity);GO:0005622(intracellular)	ko03013(RNA transport)
ata-miR1432-5p_L+1R-2	rna-TRITD_4Av1G050700	9.61039	0	Inf	up	0.0019347	0.00294452	yes	GO:0003746(translation elongation factor activity);GO:0003924(GTPase activity);GO:0005622(intracellular)	ko03013(RNA transport)
ata-miR1432-5p_L+1R-2	rna-TRITD_4Av1G050700-11	9.61039	0	Inf	up	0.0019347	0.00294452	yes	GO:0003746(translation elongation factor activity);GO:0003924(GTPase activity);GO:0005622(intracellular)	ko03013(RNA transport)
ata-miR1432-5p_L+1R-2	rna-TRITD_4Av1G050700-3	19.2208	0	Inf	up	1.1643e-05	3.63549e-05	yes	GO:0003746(translation elongation factor activity);GO:0003924(GTPase activity);GO:0005622(intracellular)	ko03013(RNA transport)
ata-miR1432-5p_L+1R-2	rna-TRITD_4Bv1G167540	105.714	0	Inf	up	8.4929e-25	5.30357e-23	yes	GO:0004842(ubiquitin-protein transferase activity);GO:0019005(SCF ubiquitin ligase complex);GO:0031146(SCF-dependent proteasomal ubiquitin-dependent protein catabolic process)	NA
ata-miR1432-5p_L+1R-2	rna-TRITD_5Bv1G208210-2	9.61039	0	Inf	up	0.0019347	0.00294452	yes	GO:0003746(translation elongation factor activity);GO:0003924(GTPase activity);GO:0005622(intracellular)	ko03013(RNA transport)
ata-miR1432-5p_L+1R-2	rna-TRITD_5Bv1G208210-4	9.61039	0	Inf	up	0.0019347	0.00294452	yes	GO:0003746(translation elongation factor activity);GO:0003924(GTPase activity);GO:0005622(intracellular)	ko03013(RNA transport)
ata-miR1432-5p_L+1R-2	rna-TRITD_5Bv1G208220-9	9.61039	0	Inf	up	0.0019347	0.00294452	yes	GO:0003746(translation elongation factor activity);GO:0003924(GTPase activity);GO:0005622(intracellular)	ko03013(RNA transport)
ata-miR1432-5p_L+1R-2	rna-TRITD_5Bv1G234700	9.61039	0	Inf	up	0.0019347	0.00294452	yes	GO:0004169(dolichyl-phosphate-mannose-protein mannosyltransferase activity);GO:0004582(dolichyl-phosphate beta-D-mannosyltransferase activity);GO:0005789(endoplasmic reticulum membrane);GO:0006487(protein N-linked glycosylation);GO:0006506(GPI anchor biosynthetic process);GO:0019348(dolichol metabolic process);GO:0035269(protein O-linked mannosylation)	ko00510(N-Glycan biosynthesis)
ata-miR156a-3p	rna-TRITD_5Bv1G245660	28.8312	6.31461	2.19087	up	0.00014579	0.000382764	yes	GO:0004672(protein kinase activity);GO:0004674(protein serine/threonine kinase activity);GO:0004693(cyclin-dependent protein serine/threonine kinase activity);GO:0005524(ATP binding);GO:0005634(nucleus);GO:0005737(cytoplasm);GO:0006468(protein phosphorylation);GO:0010468(regulation of gene expression);GO:0016301(kinase activity);GO:0035556(intracellular signal transduction)	NA
ata-miR156a-3p	rna-TRITD_6Bv1G006640	28.8312	6.31461	2.19087	up	0.00014579	0.000382764	yes	GO:0005515(protein binding);GO:0005634(nucleus);GO:0005737(cytoplasm);GO:0005874(microtubule);GO:0005886(plasma membrane)	ko00500(Starch and sucrose metabolism)
ata-miR156a-3p	rna-TRITD_5Bv1G245660-2	96.1039	25.2584	1.92783	up	1.267e-10	1.2457e-09	yes	GO:0004672(protein kinase activity);GO:0004674(protein serine/threonine kinase activity);GO:0004693(cyclin-dependent protein serine/threonine kinase activity);GO:0005524(ATP binding);GO:0005634(nucleus);GO:0005737(cytoplasm);GO:0006468(protein phosphorylation);GO:0010468(regulation of gene expression);GO:0016301(kinase activity);GO:0035556(intracellular signal transduction)	NA
ata-miR156a-3p	rna-TRITD_1Bv1G215590-2	19.2208	6.31461	1.6059	up	0.010648	0.0132506	yes	GO:0004190(aspartic-type endopeptidase activity);GO:0006508(proteolysis);GO:0030163(protein catabolic process)	NA
ata-miR156a-3p	rna-TRITD_7Av1G195770	547.792	189.438	1.5319	up	8.7134e-40	2.18938e-37	yes	GO:0003674(molecular_function);GO:0009507(chloroplast);GO:0009737(response to abscisic acid);GO:0016021(integral component of membrane)	NA
ata-miR156a-3p	rna-TRITD_3Av1G074920-7	28.8312	18.9438	0.605903	up	0.15258	0.163619	yes	GO:0004526(ribonuclease P activity);GO:0005655(nucleolar ribonuclease P complex);GO:0090502(RNA phosphodiester bond hydrolysis, endonucleolytic)	NA
ata-miR156a-3p	rna-TRITD_5Bv1G218570-2	28.8312	18.9438	0.605903	up	0.15258	0.163619	yes	GO:0000786(nucleosome);GO:0003677(DNA binding);GO:0005634(nucleus);GO:0005730(nucleolus);GO:0005739(mitochondrion);GO:0006334(nucleosome assembly)	NA
ata-miR156a-3p	rna-TRITD_3Bv1G082430-4	19.2208	18.9438	0.0209404	up	0.96424	0.964422	yes	GO:0004526(ribonuclease P activity);GO:0005655(nucleolar ribonuclease P complex);GO:0090502(RNA phosphodiester bond hydrolysis, endonucleolytic)	NA
ata-miR156a-3p	rna-TRITD_3Bv1G082430-2	19.2208	25.2584	-0.394097	down	0.36531	0.384917	yes	GO:0004526(ribonuclease P activity);GO:0005655(nucleolar ribonuclease P complex);GO:0090502(RNA phosphodiester bond hydrolysis, endonucleolytic)	NA
ata-miR156a-3p	rna-TRITD_6Av1G004910-4	9.61039	12.6292	-0.394097	down	0.52208	0.52993	yes	GO:0005515(protein binding);GO:0005634(nucleus);GO:0005737(cytoplasm);GO:0005874(microtubule);GO:0005886(plasma membrane);GO:0005575(cellular_component)	ko00500(Starch and sucrose metabolism)
ata-miR156a-3p	rna-TRITD_3Bv1G082430	9.61039	18.9438	-0.97906	down	0.080696	0.0875716	yes	GO:0004526(ribonuclease P activity);GO:0005655(nucleolar ribonuclease P complex);GO:0090502(RNA phosphodiester bond hydrolysis, endonucleolytic)	NA
ata-miR156a-3p	rna-TRITD_3Bv1G082430-3	9.61039	18.9438	-0.97906	down	0.080696	0.0875716	yes	GO:0004526(ribonuclease P activity);GO:0005655(nucleolar ribonuclease P complex);GO:0090502(RNA phosphodiester bond hydrolysis, endonucleolytic)	NA
ata-miR156a-3p	rna-TRITD_3Av1G074920-4	9.61039	25.2584	-1.3941	down	0.0080493	0.0120507	yes	GO:0004526(ribonuclease P activity);GO:0005655(nucleolar ribonuclease P complex);GO:0090502(RNA phosphodiester bond hydrolysis, endonucleolytic)	NA
ata-miR156a-3p	rna-TRITD_5Bv1G218570-5	9.61039	25.2584	-1.3941	down	0.0080493	0.0120507	yes	GO:0000786(nucleosome);GO:0003677(DNA binding);GO:0005634(nucleus);GO:0005730(nucleolus);GO:0005739(mitochondrion);GO:0006334(nucleosome assembly)	NA
ata-miR156a-3p	rna-TRITD_1Bv1G202020	0	6.31461	-Inf	down	0.011975	0.0132506	yes	NA	NA
ata-miR156a-3p	rna-TRITD_1Bv1G202020-2	0	6.31461	-Inf	down	0.011975	0.0132506	yes	NA	NA
ata-miR156a-3p	rna-TRITD_2Av1G027910-2	0	25.2584	-Inf	down	5.0132e-07	2.10585e-06	yes	GO:0004674(protein serine/threonine kinase activity);GO:0005524(ATP binding);GO:0005576(extracellular region);GO:0005618(cell wall);GO:0005886(plasma membrane);GO:0006468(protein phosphorylation);GO:0007169(transmembrane receptor protein tyrosine kinase signaling pathway);GO:0016021(integral component of membrane);GO:0016301(kinase activity);GO:2000605(positive regulation of secondary growth);GO:…	NA
ata-miR156a-3p	rna-TRITD_2Av1G068290	0	6.31461	-Inf	down	0.011975	0.0132506	yes	NA	NA
ata-miR156a-3p	rna-TRITD_3Bv1G005210-13	0	18.9438	-Inf	down	1.3461e-05	3.63549e-05	yes	GO:0001732(formation of cytoplasmic translation initiation complex);GO:0002188(translation reinitiation);GO:0003729(mRNA binding);GO:0003743(translation initiation factor activity);GO:0005515(protein binding);GO:0005737(cytoplasm);GO:0005829(cytosol);GO:0005852(eukaryotic translation initiation factor 3 complex);GO:0005886(plasma membrane);GO:0006413(translational initiation);GO:0043614(multi-eIF…	ko03013(RNA transport)
ata-miR156a-3p	rna-TRITD_3Bv1G005210-16	0	12.6292	-Inf	down	0.00037975	0.000771639	yes	GO:0001732(formation of cytoplasmic translation initiation complex);GO:0002188(translation reinitiation);GO:0003729(mRNA binding);GO:0003743(translation initiation factor activity);GO:0005515(protein binding);GO:0005737(cytoplasm);GO:0005829(cytosol);GO:0005852(eukaryotic translation initiation factor 3 complex);GO:0005886(plasma membrane);GO:0006413(translational initiation);GO:0043614(multi-eIF…	ko03013(RNA transport)
ata-miR156a-3p	rna-TRITD_3Bv1G005210-2	0	6.31461	-Inf	down	0.011975	0.0132506	yes	GO:0001732(formation of cytoplasmic translation initiation complex);GO:0002188(translation reinitiation);GO:0003729(mRNA binding);GO:0003743(translation initiation factor activity);GO:0005515(protein binding);GO:0005737(cytoplasm);GO:0005829(cytosol);GO:0005852(eukaryotic translation initiation factor 3 complex);GO:0005886(plasma membrane);GO:0006413(translational initiation);GO:0043614(multi-eIF…	ko03013(RNA transport)
ata-miR156a-3p	rna-TRITD_3Bv1G005210-7	0	6.31461	-Inf	down	0.011975	0.0132506	yes	GO:0001732(formation of cytoplasmic translation initiation complex);GO:0002188(translation reinitiation);GO:0003729(mRNA binding);GO:0003743(translation initiation factor activity);GO:0005515(protein binding);GO:0005737(cytoplasm);GO:0005829(cytosol);GO:0005852(eukaryotic translation initiation factor 3 complex);GO:0005886(plasma membrane);GO:0006413(translational initiation);GO:0043614(multi-eIF…	ko03013(RNA transport)
ata-miR156a-3p	rna-TRITD_3Bv1G005210-8	0	6.31461	-Inf	down	0.011975	0.0132506	yes	GO:0001732(formation of cytoplasmic translation initiation complex);GO:0002188(translation reinitiation);GO:0003729(mRNA binding);GO:0003743(translation initiation factor activity);GO:0005515(protein binding);GO:0005737(cytoplasm);GO:0005829(cytosol);GO:0005852(eukaryotic translation initiation factor 3 complex);GO:0005886(plasma membrane);GO:0006413(translational initiation);GO:0043614(multi-eIF…	ko03013(RNA transport)
ata-miR156a-3p	rna-TRITD_4Bv1G053910-11	0	6.31461	-Inf	down	0.011975	0.0132506	yes	GO:0005634(nucleus);GO:0005737(cytoplasm);GO:0005829(cytosol);GO:0005886(plasma membrane);GO:0008150(biological_process);GO:0043231(intracellular membrane-bounded organelle);GO:0005515(protein binding);GO:0005783(endoplasmic reticulum);GO:0005794(Golgi apparatus);GO:0031410(cytoplasmic vesicle)	NA
ata-miR156a-3p	rna-TRITD_4Bv1G053910-3	0	6.31461	-Inf	down	0.011975	0.0132506	yes	GO:0005634(nucleus);GO:0005737(cytoplasm);GO:0005829(cytosol);GO:0005886(plasma membrane);GO:0008150(biological_process);GO:0043231(intracellular membrane-bounded organelle);GO:0005515(protein binding);GO:0005783(endoplasmic reticulum);GO:0005794(Golgi apparatus);GO:0031410(cytoplasmic vesicle)	NA
ata-miR156a-3p	rna-TRITD_5Av1G103660-2	0	12.6292	-Inf	down	0.00037975	0.000771639	yes	GO:0003700(DNA binding transcription factor activity);GO:0005634(nucleus);GO:0006355(regulation of transcription, DNA-templated);GO:0043565(sequence-specific DNA binding)	ko04075(Plant hormone signal transduction)
ata-miR156a-3p	rna-TRITD_5Av1G214770-4	0	12.6292	-Inf	down	0.00037975	0.000771639	yes	GO:0000932(P-body);GO:0017148(negative regulation of translation);GO:0030015(CCR4-NOT core complex)	ko03018(RNA degradation)
ata-miR156a-3p	rna-TRITD_5Av1G214770-6	0	6.31461	-Inf	down	0.011975	0.0132506	yes	GO:0000932(P-body);GO:0017148(negative regulation of translation);GO:0030015(CCR4-NOT core complex)	ko03018(RNA degradation)
ata-miR156a-3p	rna-TRITD_5Av1G227180-3	0	6.31461	-Inf	down	0.011975	0.0132506	yes	GO:0003697(single-stranded DNA binding);GO:0003723(RNA binding);GO:0005507(copper ion binding);GO:0005515(protein binding);GO:0005524(ATP binding);GO:0005739(mitochondrion);GO:0006397(mRNA processing);GO:0009409(response to cold);GO:0016554(cytidine to uridine editing);GO:0080156(mitochondrial mRNA modification)	ko03040(Spliceosome)
ata-miR156a-3p	rna-TRITD_5Av1G251230-3	0	6.31461	-Inf	down	0.011975	0.0132506	yes	GO:0003924(GTPase activity);GO:0005047(signal recognition particle binding);GO:0005525(GTP binding);GO:0005783(endoplasmic reticulum);GO:0005785(signal recognition particle receptor complex);GO:0005786(signal recognition particle, endoplasmic reticulum targeting);GO:0006605(protein targeting);GO:0006614(SRP-dependent cotranslational protein targeting to membrane);GO:0016192(vesicle-mediated trans…	ko03060(Protein export)
ata-miR156a-3p	rna-TRITD_5Bv1G074810	0	6.31461	-Inf	down	0.011975	0.0132506	yes	GO:0004810(tRNA adenylyltransferase activity);GO:0005739(mitochondrion);GO:0008033(tRNA processing);GO:0009507(chloroplast)	ko03013(RNA transport)
ata-miR156a-3p	rna-TRITD_5Bv1G074810-3	0	12.6292	-Inf	down	0.00037975	0.000771639	yes	GO:0004810(tRNA adenylyltransferase activity);GO:0005739(mitochondrion);GO:0008033(tRNA processing);GO:0009507(chloroplast)	ko03013(RNA transport)
ata-miR156a-3p	rna-TRITD_5Bv1G084460	0	18.9438	-Inf	down	1.3461e-05	3.63549e-05	yes	GO:0003700(DNA binding transcription factor activity);GO:0005634(nucleus);GO:0006355(regulation of transcription, DNA-templated);GO:0043565(sequence-specific DNA binding)	ko04075(Plant hormone signal transduction)
ata-miR156a-3p	rna-TRITD_5Bv1G095920-13	0	12.6292	-Inf	down	0.00037975	0.000771639	yes	NA	NA
ata-miR156a-3p	rna-TRITD_5Bv1G095920-14	0	6.31461	-Inf	down	0.011975	0.0132506	yes	NA	NA
ata-miR156a-3p	rna-TRITD_5Bv1G100120-2	0	6.31461	-Inf	down	0.011975	0.0132506	yes	GO:0005575(cellular_component);GO:0008150(biological_process)	ko03018(RNA degradation)
ata-miR156a-3p	rna-TRITD_5Bv1G100120-6	0	6.31461	-Inf	down	0.011975	0.0132506	yes	GO:0005575(cellular_component);GO:0008150(biological_process)	ko03018(RNA degradation)
ata-miR156a-3p	rna-TRITD_5Bv1G100120-7	0	12.6292	-Inf	down	0.00037975	0.000771639	yes	GO:0005575(cellular_component);GO:0008150(biological_process)	ko03018(RNA degradation)
ata-miR156a-3p	rna-TRITD_5Bv1G211130	0	12.6292	-Inf	down	0.00037975	0.000771639	yes	GO:0000932(P-body);GO:0017148(negative regulation of translation);GO:0030015(CCR4-NOT core complex)	ko03018(RNA degradation)
ata-miR156a-3p	rna-TRITD_5Bv1G211130-4	0	12.6292	-Inf	down	0.00037975	0.000771639	yes	GO:0000932(P-body);GO:0017148(negative regulation of translation);GO:0030015(CCR4-NOT core complex)	ko03018(RNA degradation)
ata-miR156a-3p	rna-TRITD_5Bv1G239620-4	0	6.31461	-Inf	down	0.011975	0.0132506	yes	GO:0000062(fatty-acyl-CoA binding);GO:0001666(response to hypoxia);GO:0005737(cytoplasm);GO:0005829(cytosol);GO:0006869(lipid transport);GO:0008289(lipid binding);GO:0009416(response to light stimulus)	NA
ata-miR156a-3p	rna-TRITD_6Av1G198880-3	0	6.31461	-Inf	down	0.011975	0.0132506	yes	GO:0003735(structural constituent of ribosome);GO:0006412(translation)	NA
ata-miR156a-3p	rna-TRITD_6Bv1G104630	0	6.31461	-Inf	down	0.011975	0.0132506	yes	GO:0000287(magnesium ion binding);GO:0004449(isocitrate dehydrogenase (NAD+) activity);GO:0005524(ATP binding);GO:0005739(mitochondrion);GO:0006099(tricarboxylic acid cycle);GO:0006102(isocitrate metabolic process);GO:0008270(zinc ion binding);GO:0009507(chloroplast);GO:0051287(NAD binding)	ko00020(Citrate cycle (TCA cycle))
ata-miR156a-3p	rna-TRITD_6Bv1G184950-2	0	6.31461	-Inf	down	0.011975	0.0132506	yes	GO:0000350(generation of catalytic spliceosome for second transesterification step);GO:0000398(mRNA splicing, via spliceosome);GO:0003712(transcription cofactor activity);GO:0005515(protein binding);GO:0005634(nucleus);GO:0005730(nucleolus);GO:0006351(transcription, DNA-templated);GO:0006357(regulation of transcription by RNA polymerase II);GO:0008380(RNA splicing);GO:0009651(response to salt str…	ko03040(Spliceosome)
ata-miR156a-3p	rna-TRITD_6Bv1G184950-3	0	6.31461	-Inf	down	0.011975	0.0132506	yes	GO:0000350(generation of catalytic spliceosome for second transesterification step);GO:0000398(mRNA splicing, via spliceosome);GO:0003712(transcription cofactor activity);GO:0005515(protein binding);GO:0005634(nucleus);GO:0005730(nucleolus);GO:0006351(transcription, DNA-templated);GO:0006357(regulation of transcription by RNA polymerase II);GO:0008380(RNA splicing);GO:0009651(response to salt str…	ko03040(Spliceosome)
ata-miR156a-3p	rna-TRITD_7Av1G018110-2	0	18.9438	-Inf	down	1.3461e-05	3.63549e-05	yes	GO:0004373(glycogen (starch) synthase activity);GO:0005982(starch metabolic process);GO:0009501(amyloplast)	ko00500(Starch and sucrose metabolism)
ata-miR156a-3p	rna-TRITD_7Av1G018110-3	0	6.31461	-Inf	down	0.011975	0.0132506	yes	GO:0004373(glycogen (starch) synthase activity);GO:0005982(starch metabolic process);GO:0009501(amyloplast)	ko00500(Starch and sucrose metabolism)
ata-miR156a-3p	rna-TRITD_7Bv1G077250	0	50.5169	-Inf	down	1.1807e-12	1.57191e-11	yes	GO:0005515(protein binding)	NA
ata-miR156a-3p	rna-TRITD_7Bv1G204440	0	12.6292	-Inf	down	0.00037975	0.000771639	yes	NA	NA
ata-miR156a-3p	rna-TRITD_1Av1G135190	9.61039	0	Inf	up	0.0019347	0.00294452	yes	GO:0004657(proline dehydrogenase activity);GO:0005739(mitochondrion);GO:0006537(glutamate biosynthetic process);GO:0006562(proline catabolic process);GO:0006970(response to osmotic stress);GO:0009414(response to water deprivation);GO:0010133(proline catabolic process to glutamate);GO:0055114(oxidation-reduction process)	ko00330(Arginine and proline metabolism)
ata-miR156a-3p	rna-TRITD_1Av1G135190-2	9.61039	0	Inf	up	0.0019347	0.00294452	yes	GO:0004657(proline dehydrogenase activity);GO:0005739(mitochondrion);GO:0006537(glutamate biosynthetic process);GO:0006562(proline catabolic process);GO:0006970(response to osmotic stress);GO:0009414(response to water deprivation);GO:0010133(proline catabolic process to glutamate);GO:0055114(oxidation-reduction process)	ko00330(Arginine and proline metabolism)
ata-miR156a-3p	rna-TRITD_1Av1G211710	9.61039	0	Inf	up	0.0019347	0.00294452	yes	GO:0003924(GTPase activity);GO:0005525(GTP binding);GO:0005634(nucleus);GO:0005730(nucleolus);GO:0006955(immune response);GO:0009507(chloroplast)	NA
ata-miR156a-3p	rna-TRITD_1Av1G211710-2	28.8312	0	Inf	up	7.8952e-08	3.92624e-07	yes	GO:0003924(GTPase activity);GO:0005525(GTP binding);GO:0005634(nucleus);GO:0005730(nucleolus);GO:0006955(immune response);GO:0009507(chloroplast)	NA
ata-miR156a-3p	rna-TRITD_1Av1G211710-3	9.61039	0	Inf	up	0.0019347	0.00294452	yes	GO:0003924(GTPase activity);GO:0005525(GTP binding);GO:0005634(nucleus);GO:0005730(nucleolus);GO:0006955(immune response);GO:0009507(chloroplast)	NA
ata-miR156a-3p	rna-TRITD_1Av1G211710-5	19.2208	0	Inf	up	1.1643e-05	3.63549e-05	yes	GO:0003924(GTPase activity);GO:0005525(GTP binding);GO:0005634(nucleus);GO:0005730(nucleolus);GO:0006955(immune response);GO:0009507(chloroplast)	NA
ata-miR156a-3p	rna-TRITD_1Bv1G129290	9.61039	0	Inf	up	0.0019347	0.00294452	yes	GO:0004657(proline dehydrogenase activity);GO:0005739(mitochondrion);GO:0006537(glutamate biosynthetic process);GO:0006562(proline catabolic process);GO:0006970(response to osmotic stress);GO:0009414(response to water deprivation);GO:0010133(proline catabolic process to glutamate);GO:0055114(oxidation-reduction process)	ko00330(Arginine and proline metabolism)
ata-miR156a-3p	rna-TRITD_1Bv1G129290-4	19.2208	0	Inf	up	1.1643e-05	3.63549e-05	yes	GO:0004657(proline dehydrogenase activity);GO:0005739(mitochondrion);GO:0006537(glutamate biosynthetic process);GO:0006562(proline catabolic process);GO:0006970(response to osmotic stress);GO:0009414(response to water deprivation);GO:0010133(proline catabolic process to glutamate);GO:0055114(oxidation-reduction process)	ko00330(Arginine and proline metabolism)
ata-miR156a-3p	rna-TRITD_1Bv1G215590-10	9.61039	0	Inf	up	0.0019347	0.00294452	yes	GO:0004190(aspartic-type endopeptidase activity);GO:0006508(proteolysis);GO:0030163(protein catabolic process)	NA
ata-miR156a-3p	rna-TRITD_2Av1G222840	28.8312	0	Inf	up	7.8952e-08	3.92624e-07	yes	GO:0003674(molecular_function);GO:0008150(biological_process);GO:0009507(chloroplast);GO:0010287(plastoglobule)	NA
ata-miR156a-3p	rna-TRITD_2Av1G222840-2	28.8312	0	Inf	up	7.8952e-08	3.92624e-07	yes	GO:0003674(molecular_function);GO:0008150(biological_process);GO:0009507(chloroplast);GO:0010287(plastoglobule)	NA
ata-miR156a-3p	rna-TRITD_2Av1G268150-2	9.61039	0	Inf	up	0.0019347	0.00294452	yes	GO:0000398(mRNA splicing, via spliceosome);GO:0003723(RNA binding);GO:0046540(U4/U6 x U5 tri-snRNP complex)	ko03040(Spliceosome)
ata-miR156a-3p	rna-TRITD_2Bv1G036190-3	28.8312	0	Inf	up	7.8952e-08	3.92624e-07	yes	GO:0004672(protein kinase activity);GO:0004674(protein serine/threonine kinase activity);GO:0005524(ATP binding);GO:0005886(plasma membrane);GO:0006468(protein phosphorylation);GO:0007169(transmembrane receptor protein tyrosine kinase signaling pathway);GO:0016021(integral component of membrane);GO:0016301(kinase activity)	NA
ata-miR156a-3p	rna-TRITD_2Bv1G112240-2	9.61039	0	Inf	up	0.0019347	0.00294452	yes	GO:0001228(transcriptional activator activity, RNA polymerase II transcription regulatory region sequence-specific DNA binding);GO:0003677(DNA binding);GO:0003700(DNA binding transcription factor activity);GO:0005515(protein binding);GO:0005634(nucleus);GO:0006355(regulation of transcription, DNA-templated)	NA
ata-miR156a-3p	rna-TRITD_2Bv1G112240-4	9.61039	0	Inf	up	0.0019347	0.00294452	yes	GO:0001228(transcriptional activator activity, RNA polymerase II transcription regulatory region sequence-specific DNA binding);GO:0003677(DNA binding);GO:0003700(DNA binding transcription factor activity);GO:0005515(protein binding);GO:0005634(nucleus);GO:0006355(regulation of transcription, DNA-templated)	NA
ata-miR156a-3p	rna-TRITD_2Bv1G112240-6	19.2208	0	Inf	up	1.1643e-05	3.63549e-05	yes	GO:0001228(transcriptional activator activity, RNA polymerase II transcription regulatory region sequence-specific DNA binding);GO:0003677(DNA binding);GO:0003700(DNA binding transcription factor activity);GO:0005515(protein binding);GO:0005634(nucleus);GO:0006355(regulation of transcription, DNA-templated)	NA
ata-miR156a-3p	rna-TRITD_3Av1G046940	19.2208	0	Inf	up	1.1643e-05	3.63549e-05	yes	GO:0003674(molecular_function);GO:0005737(cytoplasm);GO:0008150(biological_process)	NA
ata-miR156a-3p	rna-TRITD_3Av1G046940-2	9.61039	0	Inf	up	0.0019347	0.00294452	yes	GO:0003674(molecular_function);GO:0005737(cytoplasm);GO:0008150(biological_process)	NA
ata-miR156a-3p	rna-TRITD_3Av1G046940-3	28.8312	0	Inf	up	7.8952e-08	3.92624e-07	yes	GO:0003674(molecular_function);GO:0005737(cytoplasm);GO:0008150(biological_process)	NA
ata-miR156a-3p	rna-TRITD_3Av1G147630-2	9.61039	0	Inf	up	0.0019347	0.00294452	yes	GO:0000775(chromosome, centromeric region);GO:0000776(kinetochore);GO:0000778(condensed nuclear chromosome kinetochore);GO:0005634(nucleus);GO:0019237(centromeric DNA binding);GO:0051301(cell division);GO:0051315(attachment of mitotic spindle microtubules to kinetochore);GO:0051382(kinetochore assembly);GO:0051455(attachment of spindle microtubules to kinetochore involved in homologous chromosome…	NA
ata-miR156a-3p	rna-TRITD_3Bv1G131110	9.61039	0	Inf	up	0.0019347	0.00294452	yes	GO:0000775(chromosome, centromeric region);GO:0000776(kinetochore);GO:0000778(condensed nuclear chromosome kinetochore);GO:0005634(nucleus);GO:0019237(centromeric DNA binding);GO:0051301(cell division);GO:0051315(attachment of mitotic spindle microtubules to kinetochore);GO:0051382(kinetochore assembly);GO:0051455(attachment of spindle microtubules to kinetochore involved in homologous chromosome…	NA
ata-miR156a-3p	rna-TRITD_4Av1G196430-2	38.4416	0	Inf	up	5.6396e-10	4.54421e-09	yes	GO:0005739(mitochondrion)	ko03010(Ribosome)
ata-miR156a-3p	rna-TRITD_4Bv1G019060-3	38.4416	0	Inf	up	5.6396e-10	4.54421e-09	yes	GO:0005829(cytosol)	NA
ata-miR156a-3p	rna-TRITD_4Bv1G019060-4	38.4416	0	Inf	up	5.6396e-10	4.54421e-09	yes	GO:0005829(cytosol)	NA
ata-miR156a-3p	rna-TRITD_4Bv1G147880-2	9.61039	0	Inf	up	0.0019347	0.00294452	yes	GO:0005829(cytosol);GO:0006418(tRNA aminoacylation for protein translation)	ko00450(Selenocompound metabolism);ko00970(Aminoacyl-tRNA biosynthesis)
ata-miR156a-3p	rna-TRITD_4Bv1G147880-3	9.61039	0	Inf	up	0.0019347	0.00294452	yes	GO:0005829(cytosol);GO:0006418(tRNA aminoacylation for protein translation)	ko00450(Selenocompound metabolism);ko00970(Aminoacyl-tRNA biosynthesis)
ata-miR156a-3p	rna-TRITD_5Av1G043240	28.8312	0	Inf	up	7.8952e-08	3.92624e-07	yes	GO:0004066(asparagine synthase (glutamine-hydrolyzing) activity);GO:0005829(cytosol);GO:0006529(asparagine biosynthetic process);GO:0006541(glutamine metabolic process);GO:0042803(protein homodimerization activity)	ko03022(Basal transcription factors)
ata-miR156a-3p	rna-TRITD_5Av1G214770-3	9.61039	0	Inf	up	0.0019347	0.00294452	yes	GO:0000932(P-body);GO:0017148(negative regulation of translation);GO:0030015(CCR4-NOT core complex)	ko03018(RNA degradation)
ata-miR156a-3p	rna-TRITD_5Bv1G048250-6	9.61039	0	Inf	up	0.0019347	0.00294452	yes	GO:0006891(intra-Golgi vesicle-mediated transport);GO:0017119(Golgi transport complex)	NA
ata-miR156a-3p	rna-TRITD_5Bv1G211130-2	9.61039	0	Inf	up	0.0019347	0.00294452	yes	GO:0000932(P-body);GO:0017148(negative regulation of translation);GO:0030015(CCR4-NOT core complex)	ko03018(RNA degradation)
ata-miR156a-3p	rna-TRITD_6Av1G196690-4	9.61039	0	Inf	up	0.0019347	0.00294452	yes	GO:0009693(ethylene biosynthetic process);GO:0051213(dioxygenase activity)	ko00270(Cysteine and methionine metabolism)
ata-miR156a-5p	rna-TRITD_3Av1G246060-2	9.61039	50.5169	-2.3941	down	1.324e-07	6.51853e-07	yes	GO:0003677(DNA binding);GO:0003700(DNA binding transcription factor activity);GO:0005634(nucleus);GO:0006355(regulation of transcription, DNA-templated);GO:0048653(anther development)	NA
ata-miR156a-5p	rna-TRITD_6Av1G059580	0	37.8876	-Inf	down	7.4911e-10	5.41082e-09	yes	GO:0003677(DNA binding);GO:0003700(DNA binding transcription factor activity);GO:0005634(nucleus);GO:0006351(transcription, DNA-templated);GO:0006355(regulation of transcription, DNA-templated);GO:0043565(sequence-specific DNA binding);GO:0044212(transcription regulatory region DNA binding);GO:0046872(metal ion binding);GO:0048510(regulation of timing of transition from vegetative to reproductive…	NA
ata-miR156a-5p	rna-TRITD_6Bv1G068350	28.8312	0	Inf	up	7.8952e-08	3.92624e-07	yes	GO:0003677(DNA binding);GO:0003700(DNA binding transcription factor activity);GO:0005634(nucleus);GO:0006351(transcription, DNA-templated);GO:0006355(regulation of transcription, DNA-templated);GO:0043565(sequence-specific DNA binding);GO:0044212(transcription regulatory region DNA binding);GO:0046872(metal ion binding);GO:0048510(regulation of timing of transition from vegetative to reproductive…	NA
ata-miR164a-5p_R-1	rna-TRITD_2Bv1G123660-19	38.4416	6.31461	2.6059	up	1.5686e-06	6.46878e-06	yes	GO:0005509(calcium ion binding);GO:0005515(protein binding);GO:0008266(poly(U) RNA binding);GO:0009507(chloroplast);GO:0009534(chloroplast thylakoid);GO:0009535(chloroplast thylakoid membrane);GO:0009543(chloroplast thylakoid lumen);GO:0009570(chloroplast stroma);GO:0009579(thylakoid);GO:0009654(photosystem II oxygen evolving complex);GO:0010205(photoinhibition);GO:0010207(photosystem II assembly…	ko00195(Photosynthesis)
ata-miR164a-5p_R-1	rna-TRITD_2Bv1G123660-21	28.8312	6.31461	2.19087	up	0.00014579	0.000382764	yes	GO:0005509(calcium ion binding);GO:0005515(protein binding);GO:0008266(poly(U) RNA binding);GO:0009507(chloroplast);GO:0009534(chloroplast thylakoid);GO:0009535(chloroplast thylakoid membrane);GO:0009543(chloroplast thylakoid lumen);GO:0009570(chloroplast stroma);GO:0009579(thylakoid);GO:0009654(photosystem II oxygen evolving complex);GO:0010205(photoinhibition);GO:0010207(photosystem II assembly…	ko00195(Photosynthesis)
ata-miR164a-5p_R-1	rna-TRITD_2Bv1G123660-8	28.8312	6.31461	2.19087	up	0.00014579	0.000382764	yes	GO:0005509(calcium ion binding);GO:0005515(protein binding);GO:0008266(poly(U) RNA binding);GO:0009507(chloroplast);GO:0009534(chloroplast thylakoid);GO:0009535(chloroplast thylakoid membrane);GO:0009543(chloroplast thylakoid lumen);GO:0009570(chloroplast stroma);GO:0009579(thylakoid);GO:0009654(photosystem II oxygen evolving complex);GO:0010205(photoinhibition);GO:0010207(photosystem II assembly…	ko00195(Photosynthesis)
ata-miR164a-5p_R-1	rna-TRITD_1Bv1G204740-2	19.2208	6.31461	1.6059	up	0.010648	0.0132506	yes	GO:0005515(protein binding);GO:0005737(cytoplasm);GO:0005886(plasma membrane);GO:0050832(defense response to fungus);GO:0060267(positive regulation of respiratory burst)	NA
ata-miR164a-5p_R-1	rna-TRITD_4Bv1G006300	48.052	31.573	0.605903	up	0.06478	0.0709888	yes	NA	NA
ata-miR164a-5p_R-1	rna-TRITD_2Bv1G123660-18	9.61039	6.31461	0.605903	up	0.40887	0.421721	yes	GO:0005509(calcium ion binding);GO:0005515(protein binding);GO:0008266(poly(U) RNA binding);GO:0009507(chloroplast);GO:0009534(chloroplast thylakoid);GO:0009535(chloroplast thylakoid membrane);GO:0009543(chloroplast thylakoid lumen);GO:0009570(chloroplast stroma);GO:0009579(thylakoid);GO:0009654(photosystem II oxygen evolving complex);GO:0010205(photoinhibition);GO:0010207(photosystem II assembly…	ko00195(Photosynthesis)
ata-miR164a-5p_R-1	rna-TRITD_2Bv1G123660-2	19.2208	12.6292	0.605903	up	0.24281	0.257786	yes	GO:0005509(calcium ion binding);GO:0005515(protein binding);GO:0008266(poly(U) RNA binding);GO:0009507(chloroplast);GO:0009534(chloroplast thylakoid);GO:0009535(chloroplast thylakoid membrane);GO:0009543(chloroplast thylakoid lumen);GO:0009570(chloroplast stroma);GO:0009579(thylakoid);GO:0009654(photosystem II oxygen evolving complex);GO:0010205(photoinhibition);GO:0010207(photosystem II assembly…	ko00195(Photosynthesis)
ata-miR164a-5p_R-1	rna-TRITD_2Bv1G123660-4	19.2208	12.6292	0.605903	up	0.24281	0.257786	yes	GO:0005509(calcium ion binding);GO:0005515(protein binding);GO:0008266(poly(U) RNA binding);GO:0009507(chloroplast);GO:0009534(chloroplast thylakoid);GO:0009535(chloroplast thylakoid membrane);GO:0009543(chloroplast thylakoid lumen);GO:0009570(chloroplast stroma);GO:0009579(thylakoid);GO:0009654(photosystem II oxygen evolving complex);GO:0010205(photoinhibition);GO:0010207(photosystem II assembly…	ko00195(Photosynthesis)
ata-miR164a-5p_R-1	rna-TRITD_4Av1G125870-2	19.2208	12.6292	0.605903	up	0.24281	0.257786	yes	GO:0005794(Golgi apparatus);GO:0005829(cytosol);GO:0009832(plant-type cell wall biogenesis);GO:0033356(UDP-L-arabinose metabolic process);GO:0052691(UDP-arabinopyranose mutase activity)	ko00520(Amino sugar and nucleotide sugar metabolism)
ata-miR164a-5p_R-1	rna-TRITD_3Bv1G056380-2	57.6624	44.2022	0.38351	up	0.18231	0.195288	yes	GO:0004601(peroxidase activity);GO:0005515(protein binding);GO:0005576(extracellular region);GO:0005618(cell wall);GO:0005794(Golgi apparatus);GO:0005829(cytosol);GO:0006979(response to oxidative stress);GO:0009809(lignin biosynthetic process);GO:0010089(xylem development);GO:0020037(heme binding);GO:0042744(hydrogen peroxide catabolic process);GO:0046872(metal ion binding);GO:0048046(apoplast);G…	ko00940(Phenylpropanoid biosynthesis)
ata-miR164a-5p_R-1	rna-TRITD_2Bv1G123660-13	9.61039	12.6292	-0.394097	down	0.52208	0.52993	yes	GO:0005509(calcium ion binding);GO:0005515(protein binding);GO:0008266(poly(U) RNA binding);GO:0009507(chloroplast);GO:0009534(chloroplast thylakoid);GO:0009535(chloroplast thylakoid membrane);GO:0009543(chloroplast thylakoid lumen);GO:0009570(chloroplast stroma);GO:0009579(thylakoid);GO:0009654(photosystem II oxygen evolving complex);GO:0010205(photoinhibition);GO:0010207(photosystem II assembly…	ko00195(Photosynthesis)
ata-miR164a-5p_R-1	rna-TRITD_2Bv1G123660-3	9.61039	12.6292	-0.394097	down	0.52208	0.52993	yes	GO:0005509(calcium ion binding);GO:0005515(protein binding);GO:0008266(poly(U) RNA binding);GO:0009507(chloroplast);GO:0009534(chloroplast thylakoid);GO:0009535(chloroplast thylakoid membrane);GO:0009543(chloroplast thylakoid lumen);GO:0009570(chloroplast stroma);GO:0009579(thylakoid);GO:0009654(photosystem II oxygen evolving complex);GO:0010205(photoinhibition);GO:0010207(photosystem II assembly…	ko00195(Photosynthesis)
ata-miR164a-5p_R-1	rna-TRITD_3Bv1G056380	19.2208	37.8876	-0.97906	down	0.013505	0.0149044	yes	GO:0004601(peroxidase activity);GO:0005515(protein binding);GO:0005576(extracellular region);GO:0005618(cell wall);GO:0005794(Golgi apparatus);GO:0005829(cytosol);GO:0006979(response to oxidative stress);GO:0009809(lignin biosynthetic process);GO:0010089(xylem development);GO:0020037(heme binding);GO:0042744(hydrogen peroxide catabolic process);GO:0046872(metal ion binding);GO:0048046(apoplast);G…	ko00940(Phenylpropanoid biosynthesis)
ata-miR164a-5p_R-1	rna-TRITD_4Av1G200270	28.8312	56.8315	-0.97906	down	0.0024834	0.00377286	yes	NA	NA
ata-miR164a-5p_R-1	rna-TRITD_2Bv1G123660-11	9.61039	18.9438	-0.97906	down	0.080696	0.0875716	yes	GO:0005509(calcium ion binding);GO:0005515(protein binding);GO:0008266(poly(U) RNA binding);GO:0009507(chloroplast);GO:0009534(chloroplast thylakoid);GO:0009535(chloroplast thylakoid membrane);GO:0009543(chloroplast thylakoid lumen);GO:0009570(chloroplast stroma);GO:0009579(thylakoid);GO:0009654(photosystem II oxygen evolving complex);GO:0010205(photoinhibition);GO:0010207(photosystem II assembly…	ko00195(Photosynthesis)
ata-miR164a-5p_R-1	rna-TRITD_2Bv1G123660-20	9.61039	18.9438	-0.97906	down	0.080696	0.0875716	yes	GO:0005509(calcium ion binding);GO:0005515(protein binding);GO:0008266(poly(U) RNA binding);GO:0009507(chloroplast);GO:0009534(chloroplast thylakoid);GO:0009535(chloroplast thylakoid membrane);GO:0009543(chloroplast thylakoid lumen);GO:0009570(chloroplast stroma);GO:0009579(thylakoid);GO:0009654(photosystem II oxygen evolving complex);GO:0010205(photoinhibition);GO:0010207(photosystem II assembly…	ko00195(Photosynthesis)
ata-miR164a-5p_R-1	rna-TRITD_7Av1G246970	9.61039	25.2584	-1.3941	down	0.0080493	0.0120507	yes	GO:0003677(DNA binding);GO:0003700(DNA binding transcription factor activity);GO:0005634(nucleus);GO:0006351(transcription, DNA-templated);GO:0006355(regulation of transcription, DNA-templated);GO:0007275(multicellular organism development);GO:0009734(auxin-activated signaling pathway);GO:0010072(primary shoot apical meristem specification);GO:0048527(lateral root development)	NA
ata-miR164a-5p_R-1	rna-TRITD_1Av1G129980-6	0	6.31461	-Inf	down	0.011975	0.0132506	yes	GO:0005768(endosome);GO:0005774(vacuolar membrane);GO:0005802(trans-Golgi network);GO:0008757(S-adenosylmethionine-dependent methyltransferase activity);GO:0032259(methylation)	NA
ata-miR164a-5p_R-1	rna-TRITD_1Av1G217100	0	6.31461	-Inf	down	0.011975	0.0132506	yes	GO:0005515(protein binding);GO:0005737(cytoplasm);GO:0005886(plasma membrane);GO:0050832(defense response to fungus);GO:0060267(positive regulation of respiratory burst)	NA
ata-miR164a-5p_R-1	rna-TRITD_2Av1G024020	0	18.9438	-Inf	down	1.3461e-05	3.63549e-05	yes	GO:0005634(nucleus);GO:0006457(protein folding)	NA
ata-miR164a-5p_R-1	rna-TRITD_2Av1G024020-3	0	18.9438	-Inf	down	1.3461e-05	3.63549e-05	yes	GO:0005634(nucleus);GO:0006457(protein folding)	NA
ata-miR164a-5p_R-1	rna-TRITD_2Av1G286480-2	0	6.31461	-Inf	down	0.011975	0.0132506	yes	GO:0004579(dolichyl-diphosphooligosaccharide-protein glycotransferase activity);GO:0008250(oligosaccharyltransferase complex);GO:0018279(protein N-linked glycosylation via asparagine);GO:0043687(post-translational protein modification)	ko00510(N-Glycan biosynthesis);ko04141(Protein processing in endoplasmic reticulum)
ata-miR164a-5p_R-1	rna-TRITD_2Av1G286480-5	0	12.6292	-Inf	down	0.00037975	0.000771639	yes	GO:0004579(dolichyl-diphosphooligosaccharide-protein glycotransferase activity);GO:0008250(oligosaccharyltransferase complex);GO:0018279(protein N-linked glycosylation via asparagine);GO:0043687(post-translational protein modification)	ko00510(N-Glycan biosynthesis);ko04141(Protein processing in endoplasmic reticulum)
ata-miR164a-5p_R-1	rna-TRITD_2Bv1G046730-2	0	6.31461	-Inf	down	0.011975	0.0132506	yes	GO:0005634(nucleus);GO:0005737(cytoplasm);GO:0006915(apoptotic process);GO:0043161(proteasome-mediated ubiquitin-dependent protein catabolic process);GO:0061630(ubiquitin protein ligase activity)	ko04120(Ubiquitin mediated proteolysis)
ata-miR164a-5p_R-1	rna-TRITD_2Bv1G123660-10	0	12.6292	-Inf	down	0.00037975	0.000771639	yes	GO:0005509(calcium ion binding);GO:0005515(protein binding);GO:0008266(poly(U) RNA binding);GO:0009507(chloroplast);GO:0009534(chloroplast thylakoid);GO:0009535(chloroplast thylakoid membrane);GO:0009543(chloroplast thylakoid lumen);GO:0009570(chloroplast stroma);GO:0009579(thylakoid);GO:0009654(photosystem II oxygen evolving complex);GO:0010205(photoinhibition);GO:0010207(photosystem II assembly…	ko00195(Photosynthesis)
ata-miR164a-5p_R-1	rna-TRITD_2Bv1G123660-15	0	6.31461	-Inf	down	0.011975	0.0132506	yes	GO:0005509(calcium ion binding);GO:0005515(protein binding);GO:0008266(poly(U) RNA binding);GO:0009507(chloroplast);GO:0009534(chloroplast thylakoid);GO:0009535(chloroplast thylakoid membrane);GO:0009543(chloroplast thylakoid lumen);GO:0009570(chloroplast stroma);GO:0009579(thylakoid);GO:0009654(photosystem II oxygen evolving complex);GO:0010205(photoinhibition);GO:0010207(photosystem II assembly…	ko00195(Photosynthesis)
ata-miR164a-5p_R-1	rna-TRITD_2Bv1G123660-17	0	6.31461	-Inf	down	0.011975	0.0132506	yes	GO:0005509(calcium ion binding);GO:0005515(protein binding);GO:0008266(poly(U) RNA binding);GO:0009507(chloroplast);GO:0009534(chloroplast thylakoid);GO:0009535(chloroplast thylakoid membrane);GO:0009543(chloroplast thylakoid lumen);GO:0009570(chloroplast stroma);GO:0009579(thylakoid);GO:0009654(photosystem II oxygen evolving complex);GO:0010205(photoinhibition);GO:0010207(photosystem II assembly…	ko00195(Photosynthesis)
ata-miR164a-5p_R-1	rna-TRITD_2Bv1G123660-9	0	6.31461	-Inf	down	0.011975	0.0132506	yes	GO:0005509(calcium ion binding);GO:0005515(protein binding);GO:0008266(poly(U) RNA binding);GO:0009507(chloroplast);GO:0009534(chloroplast thylakoid);GO:0009535(chloroplast thylakoid membrane);GO:0009543(chloroplast thylakoid lumen);GO:0009570(chloroplast stroma);GO:0009579(thylakoid);GO:0009654(photosystem II oxygen evolving complex);GO:0010205(photoinhibition);GO:0010207(photosystem II assembly…	ko00195(Photosynthesis)
ata-miR164a-5p_R-1	rna-TRITD_2Bv1G255370-4	0	6.31461	-Inf	down	0.011975	0.0132506	yes	GO:0004579(dolichyl-diphosphooligosaccharide-protein glycotransferase activity);GO:0008250(oligosaccharyltransferase complex);GO:0018279(protein N-linked glycosylation via asparagine);GO:0043687(post-translational protein modification)	ko00510(N-Glycan biosynthesis);ko04141(Protein processing in endoplasmic reticulum)
ata-miR164a-5p_R-1	rna-TRITD_2Bv1G255370-6	0	12.6292	-Inf	down	0.00037975	0.000771639	yes	GO:0004579(dolichyl-diphosphooligosaccharide-protein glycotransferase activity);GO:0008250(oligosaccharyltransferase complex);GO:0018279(protein N-linked glycosylation via asparagine);GO:0043687(post-translational protein modification)	ko00510(N-Glycan biosynthesis);ko04141(Protein processing in endoplasmic reticulum)
ata-miR164a-5p_R-1	rna-TRITD_4Av1G036560-7	0	6.31461	-Inf	down	0.011975	0.0132506	yes	GO:0004565(beta-galactosidase activity);GO:0005618(cell wall);GO:0005773(vacuole)	ko00052(Galactose metabolism);ko00600(Sphingolipid metabolism);ko00531(Glycosaminoglycan degradation);ko00604(Glycosphingolipid biosynthesis - ganglio series);ko00511(Other glycan degradation)
ata-miR164a-5p_R-1	rna-TRITD_5Bv1G022090	0	6.31461	-Inf	down	0.011975	0.0132506	yes	GO:0003677(DNA binding);GO:0003700(DNA binding transcription factor activity);GO:0005634(nucleus);GO:0006351(transcription, DNA-templated);GO:0006355(regulation of transcription, DNA-templated);GO:0007275(multicellular organism development);GO:0009734(auxin-activated signaling pathway);GO:0010072(primary shoot apical meristem specification);GO:0048527(lateral root development)	NA
ata-miR164a-5p_R-1	rna-TRITD_5Bv1G081470	0	31.573	-Inf	down	1.9203e-08	1.16741e-07	yes	NA	NA
ata-miR164a-5p_R-1	rna-TRITD_5Bv1G198770	0	6.31461	-Inf	down	0.011975	0.0132506	yes	GO:0003674(molecular_function);GO:0005783(endoplasmic reticulum);GO:0008150(biological_process);GO:0009507(chloroplast);GO:0016021(integral component of membrane)	NA
ata-miR164a-5p_R-1	rna-TRITD_5Bv1G198770-2	0	6.31461	-Inf	down	0.011975	0.0132506	yes	GO:0003674(molecular_function);GO:0005783(endoplasmic reticulum);GO:0008150(biological_process);GO:0009507(chloroplast);GO:0016021(integral component of membrane)	NA
ata-miR164a-5p_R-1	rna-TRITD_5Bv1G198770-3	0	6.31461	-Inf	down	0.011975	0.0132506	yes	GO:0003674(molecular_function);GO:0005783(endoplasmic reticulum);GO:0008150(biological_process);GO:0009507(chloroplast);GO:0016021(integral component of membrane)	NA
ata-miR164a-5p_R-1	rna-TRITD_5Bv1G198770-4	0	12.6292	-Inf	down	0.00037975	0.000771639	yes	GO:0003674(molecular_function);GO:0005783(endoplasmic reticulum);GO:0008150(biological_process);GO:0009507(chloroplast);GO:0016021(integral component of membrane)	NA
ata-miR164a-5p_R-1	rna-TRITD_5Bv1G198770-5	0	12.6292	-Inf	down	0.00037975	0.000771639	yes	GO:0003674(molecular_function);GO:0005783(endoplasmic reticulum);GO:0008150(biological_process);GO:0009507(chloroplast);GO:0016021(integral component of membrane)	NA
ata-miR164a-5p_R-1	rna-TRITD_5Bv1G198770-6	0	12.6292	-Inf	down	0.00037975	0.000771639	yes	GO:0003674(molecular_function);GO:0005783(endoplasmic reticulum);GO:0008150(biological_process);GO:0009507(chloroplast);GO:0016021(integral component of membrane)	NA
ata-miR164a-5p_R-1	rna-TRITD_5Bv1G198770-8	0	12.6292	-Inf	down	0.00037975	0.000771639	yes	GO:0003674(molecular_function);GO:0005783(endoplasmic reticulum);GO:0008150(biological_process);GO:0009507(chloroplast);GO:0016021(integral component of membrane)	NA
ata-miR164a-5p_R-1	rna-TRITD_5Bv1G198770-9	0	6.31461	-Inf	down	0.011975	0.0132506	yes	GO:0003674(molecular_function);GO:0005783(endoplasmic reticulum);GO:0008150(biological_process);GO:0009507(chloroplast);GO:0016021(integral component of membrane)	NA
ata-miR164a-5p_R-1	rna-TRITD_6Av1G205420-2	0	6.31461	-Inf	down	0.011975	0.0132506	yes	GO:0009620(response to fungus)	NA
ata-miR164a-5p_R-1	rna-TRITD_6Bv1G186750	0	31.573	-Inf	down	1.9203e-08	1.16741e-07	yes	GO:0005768(endosome);GO:0005774(vacuolar membrane);GO:0005802(trans-Golgi network);GO:0008757(S-adenosylmethionine-dependent methyltransferase activity);GO:0032259(methylation)	NA
ata-miR164a-5p_R-1	rna-TRITD_6Bv1G186750-3	0	18.9438	-Inf	down	1.3461e-05	3.63549e-05	yes	GO:0005768(endosome);GO:0005774(vacuolar membrane);GO:0005802(trans-Golgi network);GO:0008757(S-adenosylmethionine-dependent methyltransferase activity);GO:0032259(methylation)	NA
ata-miR164a-5p_R-1	rna-TRITD_6Bv1G186750-4	0	6.31461	-Inf	down	0.011975	0.0132506	yes	GO:0005768(endosome);GO:0005774(vacuolar membrane);GO:0005802(trans-Golgi network);GO:0008757(S-adenosylmethionine-dependent methyltransferase activity);GO:0032259(methylation)	NA
ata-miR164a-5p_R-1	rna-TRITD_7Av1G227590	0	88.4045	-Inf	down	5.3244e-21	2.27919e-19	yes	GO:0004672(protein kinase activity);GO:0004707(MAP kinase activity);GO:0005515(protein binding);GO:0005524(ATP binding);GO:0005634(nucleus);GO:0005737(cytoplasm);GO:0006468(protein phosphorylation);GO:0007165(signal transduction);GO:0010468(regulation of gene expression);GO:0016301(kinase activity);GO:0035556(intracellular signal transduction)	ko04016(MAPK signaling pathway - plant)
ata-miR164a-5p_R-1	rna-TRITD_7Av1G235420-3	0	6.31461	-Inf	down	0.011975	0.0132506	yes	GO:0003723(RNA binding);GO:0004519(endonuclease activity);GO:0005739(mitochondrion);GO:0009451(RNA modification);GO:0043231(intracellular membrane-bounded organelle);GO:0003674(molecular_function);GO:0005576(extracellular region);GO:0008150(biological_process)	NA
ata-miR164a-5p_R-1	rna-TRITD_7Av1G235420-4	0	6.31461	-Inf	down	0.011975	0.0132506	yes	GO:0003723(RNA binding);GO:0004519(endonuclease activity);GO:0005739(mitochondrion);GO:0009451(RNA modification);GO:0043231(intracellular membrane-bounded organelle);GO:0003674(molecular_function);GO:0005576(extracellular region);GO:0008150(biological_process)	NA
ata-miR164a-5p_R-1	rna-TRITD_7Bv1G194910	0	290.472	-Inf	down	3.8419e-65	2.71904e-62	yes	GO:0003677(DNA binding);GO:0003700(DNA binding transcription factor activity);GO:0005634(nucleus);GO:0006351(transcription, DNA-templated);GO:0006355(regulation of transcription, DNA-templated);GO:0007275(multicellular organism development);GO:0009734(auxin-activated signaling pathway);GO:0010072(primary shoot apical meristem specification);GO:0048527(lateral root development)	NA
ata-miR164a-5p_R-1	rna-TRITD_1Av1G217100-2	38.4416	0	Inf	up	5.6396e-10	4.54421e-09	yes	GO:0005515(protein binding);GO:0005737(cytoplasm);GO:0005886(plasma membrane);GO:0050832(defense response to fungus);GO:0060267(positive regulation of respiratory burst)	NA
ata-miR164a-5p_R-1	rna-TRITD_1Bv1G204740	38.4416	0	Inf	up	5.6396e-10	4.54421e-09	yes	GO:0005515(protein binding);GO:0005737(cytoplasm);GO:0005886(plasma membrane);GO:0050832(defense response to fungus);GO:0060267(positive regulation of respiratory burst)	NA
ata-miR164a-5p_R-1	rna-TRITD_2Av1G036400	19.2208	0	Inf	up	1.1643e-05	3.63549e-05	yes	GO:0005634(nucleus);GO:0005737(cytoplasm);GO:0006915(apoptotic process);GO:0043161(proteasome-mediated ubiquitin-dependent protein catabolic process);GO:0061630(ubiquitin protein ligase activity)	ko04120(Ubiquitin mediated proteolysis)
ata-miR164a-5p_R-1	rna-TRITD_2Av1G036400-2	9.61039	0	Inf	up	0.0019347	0.00294452	yes	GO:0005634(nucleus);GO:0005737(cytoplasm);GO:0006915(apoptotic process);GO:0043161(proteasome-mediated ubiquitin-dependent protein catabolic process);GO:0061630(ubiquitin protein ligase activity)	ko04120(Ubiquitin mediated proteolysis)
ata-miR164a-5p_R-1	rna-TRITD_2Av1G036400-3	9.61039	0	Inf	up	0.0019347	0.00294452	yes	GO:0005634(nucleus);GO:0005737(cytoplasm);GO:0006915(apoptotic process);GO:0043161(proteasome-mediated ubiquitin-dependent protein catabolic process);GO:0061630(ubiquitin protein ligase activity)	ko04120(Ubiquitin mediated proteolysis)
ata-miR164a-5p_R-1	rna-TRITD_2Av1G066120	48.052	0	Inf	up	4.1483e-12	4.63074e-11	yes	GO:0005351(carbohydrate:proton symporter activity);GO:0005355(glucose transmembrane transporter activity);GO:0005887(integral component of plasma membrane);GO:0046323(glucose import)	NA
ata-miR164a-5p_R-1	rna-TRITD_2Bv1G046730-3	19.2208	0	Inf	up	1.1643e-05	3.63549e-05	yes	GO:0005634(nucleus);GO:0005737(cytoplasm);GO:0006915(apoptotic process);GO:0043161(proteasome-mediated ubiquitin-dependent protein catabolic process);GO:0061630(ubiquitin protein ligase activity)	ko04120(Ubiquitin mediated proteolysis)
ata-miR164a-5p_R-1	rna-TRITD_2Bv1G123660	28.8312	0	Inf	up	7.8952e-08	3.92624e-07	yes	GO:0005509(calcium ion binding);GO:0005515(protein binding);GO:0008266(poly(U) RNA binding);GO:0009507(chloroplast);GO:0009534(chloroplast thylakoid);GO:0009535(chloroplast thylakoid membrane);GO:0009543(chloroplast thylakoid lumen);GO:0009570(chloroplast stroma);GO:0009579(thylakoid);GO:0009654(photosystem II oxygen evolving complex);GO:0010205(photoinhibition);GO:0010207(photosystem II assembly…	ko00195(Photosynthesis)
ata-miR164a-5p_R-1	rna-TRITD_2Bv1G123660-12	38.4416	0	Inf	up	5.6396e-10	4.54421e-09	yes	GO:0005509(calcium ion binding);GO:0005515(protein binding);GO:0008266(poly(U) RNA binding);GO:0009507(chloroplast);GO:0009534(chloroplast thylakoid);GO:0009535(chloroplast thylakoid membrane);GO:0009543(chloroplast thylakoid lumen);GO:0009570(chloroplast stroma);GO:0009579(thylakoid);GO:0009654(photosystem II oxygen evolving complex);GO:0010205(photoinhibition);GO:0010207(photosystem II assembly…	ko00195(Photosynthesis)
ata-miR164a-5p_R-1	rna-TRITD_2Bv1G123660-16	19.2208	0	Inf	up	1.1643e-05	3.63549e-05	yes	GO:0005509(calcium ion binding);GO:0005515(protein binding);GO:0008266(poly(U) RNA binding);GO:0009507(chloroplast);GO:0009534(chloroplast thylakoid);GO:0009535(chloroplast thylakoid membrane);GO:0009543(chloroplast thylakoid lumen);GO:0009570(chloroplast stroma);GO:0009579(thylakoid);GO:0009654(photosystem II oxygen evolving complex);GO:0010205(photoinhibition);GO:0010207(photosystem II assembly…	ko00195(Photosynthesis)
ata-miR164a-5p_R-1	rna-TRITD_2Bv1G162640	182.597	0	Inf	up	1.3022e-41	3.49979e-39	yes	GO:0003677(DNA binding);GO:0003700(DNA binding transcription factor activity);GO:0005634(nucleus);GO:0006351(transcription, DNA-templated);GO:0006355(regulation of transcription, DNA-templated);GO:0007275(multicellular organism development)	ko03013(RNA transport);ko03015(mRNA surveillance pathway);ko03018(RNA degradation)
ata-miR164a-5p_R-1	rna-TRITD_3Av1G000900	19.2208	0	Inf	up	1.1643e-05	3.63549e-05	yes	GO:0004332(fructose-bisphosphate aldolase activity);GO:0005739(mitochondrion);GO:0006094(gluconeogenesis);GO:0006096(glycolytic process);GO:0006098(pentose-phosphate shunt);GO:0006979(response to oxidative stress);GO:0009507(chloroplast);GO:0009534(chloroplast thylakoid);GO:0009536(plastid);GO:0009570(chloroplast stroma);GO:0010287(plastoglobule);GO:0046686(response to cadmium ion)	ko00010(Glycolysis / Gluconeogenesis);ko00030(Pentose phosphate pathway);ko00051(Fructose and mannose metabolism);ko00710(Carbon fixation in photosynthetic organisms)
ata-miR164a-5p_R-1	rna-TRITD_3Av1G000900-2	9.61039	0	Inf	up	0.0019347	0.00294452	yes	GO:0004332(fructose-bisphosphate aldolase activity);GO:0005739(mitochondrion);GO:0006094(gluconeogenesis);GO:0006096(glycolytic process);GO:0006098(pentose-phosphate shunt);GO:0006979(response to oxidative stress);GO:0009507(chloroplast);GO:0009534(chloroplast thylakoid);GO:0009536(plastid);GO:0009570(chloroplast stroma);GO:0010287(plastoglobule);GO:0046686(response to cadmium ion)	ko00010(Glycolysis / Gluconeogenesis);ko00030(Pentose phosphate pathway);ko00051(Fructose and mannose metabolism);ko00710(Carbon fixation in photosynthetic organisms)
ata-miR164a-5p_R-1	rna-TRITD_3Av1G000900-4	9.61039	0	Inf	up	0.0019347	0.00294452	yes	GO:0004332(fructose-bisphosphate aldolase activity);GO:0005739(mitochondrion);GO:0006094(gluconeogenesis);GO:0006096(glycolytic process);GO:0006098(pentose-phosphate shunt);GO:0006979(response to oxidative stress);GO:0009507(chloroplast);GO:0009534(chloroplast thylakoid);GO:0009536(plastid);GO:0009570(chloroplast stroma);GO:0010287(plastoglobule);GO:0046686(response to cadmium ion)	ko00010(Glycolysis / Gluconeogenesis);ko00030(Pentose phosphate pathway);ko00051(Fructose and mannose metabolism);ko00710(Carbon fixation in photosynthetic organisms)
ata-miR164a-5p_R-1	rna-TRITD_3Av1G000900-6	28.8312	0	Inf	up	7.8952e-08	3.92624e-07	yes	GO:0004332(fructose-bisphosphate aldolase activity);GO:0005739(mitochondrion);GO:0006094(gluconeogenesis);GO:0006096(glycolytic process);GO:0006098(pentose-phosphate shunt);GO:0006979(response to oxidative stress);GO:0009507(chloroplast);GO:0009534(chloroplast thylakoid);GO:0009536(plastid);GO:0009570(chloroplast stroma);GO:0010287(plastoglobule);GO:0046686(response to cadmium ion)	ko00010(Glycolysis / Gluconeogenesis);ko00030(Pentose phosphate pathway);ko00051(Fructose and mannose metabolism);ko00710(Carbon fixation in photosynthetic organisms)
ata-miR164a-5p_R-1	rna-TRITD_4Av1G189030	153.766	0	Inf	up	2.5895e-35	4.26204e-33	yes	GO:0004674(protein serine/threonine kinase activity);GO:0004713(protein tyrosine kinase activity);GO:0005524(ATP binding);GO:0005886(plasma membrane);GO:0006468(protein phosphorylation);GO:0007169(transmembrane receptor protein tyrosine kinase signaling pathway);GO:0009505(plant-type cell wall);GO:0009506(plasmodesma);GO:0016021(integral component of membrane)	NA
ata-miR164a-5p_R-1	rna-TRITD_4Bv1G042840-2	9.61039	0	Inf	up	0.0019347	0.00294452	yes	GO:0004332(fructose-bisphosphate aldolase activity);GO:0005737(cytoplasm)	ko00010(Glycolysis / Gluconeogenesis);ko00030(Pentose phosphate pathway);ko00051(Fructose and mannose metabolism);ko00710(Carbon fixation in photosynthetic organisms)
ata-miR164a-5p_R-1	rna-TRITD_5Av1G135920	9.61039	0	Inf	up	0.0019347	0.00294452	yes	GO:0005515(protein binding);GO:0005789(endoplasmic reticulum membrane);GO:0005794(Golgi apparatus);GO:0009306(protein secretion);GO:0015031(protein transport);GO:0015450(P-P-bond-hydrolysis-driven protein transmembrane transporter activity);GO:0016020(membrane);GO:0016021(integral component of membrane);GO:0005739(mitochondrion);GO:0005886(plasma membrane)	ko03060(Protein export);ko04141(Protein processing in endoplasmic reticulum);ko04145(Phagosome)
ata-miR164a-5p_R-1	rna-TRITD_5Av1G135920-6	9.61039	0	Inf	up	0.0019347	0.00294452	yes	GO:0005515(protein binding);GO:0005789(endoplasmic reticulum membrane);GO:0005794(Golgi apparatus);GO:0009306(protein secretion);GO:0015031(protein transport);GO:0015450(P-P-bond-hydrolysis-driven protein transmembrane transporter activity);GO:0016020(membrane);GO:0016021(integral component of membrane);GO:0005739(mitochondrion);GO:0005886(plasma membrane)	ko03060(Protein export);ko04141(Protein processing in endoplasmic reticulum);ko04145(Phagosome)
ata-miR164a-5p_R-1	rna-TRITD_5Bv1G114650-6	19.2208	0	Inf	up	1.1643e-05	3.63549e-05	yes	GO:0005515(protein binding);GO:0005789(endoplasmic reticulum membrane);GO:0005794(Golgi apparatus);GO:0009306(protein secretion);GO:0015031(protein transport);GO:0015450(P-P-bond-hydrolysis-driven protein transmembrane transporter activity);GO:0016020(membrane);GO:0016021(integral component of membrane);GO:0005739(mitochondrion);GO:0005886(plasma membrane)	ko03060(Protein export);ko04141(Protein processing in endoplasmic reticulum);ko04145(Phagosome)
ata-miR164a-5p_R-1	rna-TRITD_5Bv1G224190-2	9.61039	0	Inf	up	0.0019347	0.00294452	yes	GO:0009055(electron transfer activity);GO:0009507(chloroplast);GO:0009536(plastid);GO:0009706(chloroplast inner membrane);GO:0009941(chloroplast envelope);GO:0010277(chlorophyllide a oxygenase [overall] activity);GO:0015031(protein transport);GO:0016021(integral component of membrane);GO:0046872(metal ion binding);GO:0051537(2 iron, 2 sulfur cluster binding);GO:0055114(oxidation-reduction process)	ko00860(Porphyrin and chlorophyll metabolism)
ata-miR164a-5p_R-1	rna-TRITD_7Av1G042420	9.61039	0	Inf	up	0.0019347	0.00294452	yes	GO:0005737(cytoplasm);GO:0005773(vacuole);GO:0005794(Golgi apparatus);GO:0005829(cytosol);GO:0005886(plasma membrane);GO:0008270(zinc ion binding);GO:0009507(chloroplast);GO:0009535(chloroplast thylakoid membrane);GO:0009706(chloroplast inner membrane);GO:0009941(chloroplast envelope);GO:0016491(oxidoreductase activity);GO:0055114(oxidation-reduction process)	NA
ata-miR164a-5p_R-1	rna-TRITD_7Av1G042420-2	38.4416	0	Inf	up	5.6396e-10	4.54421e-09	yes	GO:0005737(cytoplasm);GO:0005773(vacuole);GO:0005794(Golgi apparatus);GO:0005829(cytosol);GO:0005886(plasma membrane);GO:0008270(zinc ion binding);GO:0009507(chloroplast);GO:0009535(chloroplast thylakoid membrane);GO:0009706(chloroplast inner membrane);GO:0009941(chloroplast envelope);GO:0016491(oxidoreductase activity);GO:0055114(oxidation-reduction process)	NA
ata-miR164a-5p_R-1	rna-TRITD_7Av1G042420-3	19.2208	0	Inf	up	1.1643e-05	3.63549e-05	yes	GO:0005737(cytoplasm);GO:0005773(vacuole);GO:0005794(Golgi apparatus);GO:0005829(cytosol);GO:0005886(plasma membrane);GO:0008270(zinc ion binding);GO:0009507(chloroplast);GO:0009535(chloroplast thylakoid membrane);GO:0009706(chloroplast inner membrane);GO:0009941(chloroplast envelope);GO:0016491(oxidoreductase activity);GO:0055114(oxidation-reduction process)	NA
ata-miR164a-5p_R-1	rna-TRITD_7Av1G042420-4	19.2208	0	Inf	up	1.1643e-05	3.63549e-05	yes	GO:0005737(cytoplasm);GO:0005773(vacuole);GO:0005794(Golgi apparatus);GO:0005829(cytosol);GO:0005886(plasma membrane);GO:0008270(zinc ion binding);GO:0009507(chloroplast);GO:0009535(chloroplast thylakoid membrane);GO:0009706(chloroplast inner membrane);GO:0009941(chloroplast envelope);GO:0016491(oxidoreductase activity);GO:0055114(oxidation-reduction process)	NA
ata-miR164b-5p	rna-TRITD_2Av1G042800	96.1039	69.4607	0.468399	up	0.038385	0.0422023	yes	GO:0006508(proteolysis)	NA
ata-miR164b-5p	rna-TRITD_2Bv1G056810	96.1039	75.7753	0.342868	up	0.12098	0.130441	yes	GO:0006508(proteolysis)	NA
ata-miR164b-5p	rna-TRITD_2Bv1G056810-2	48.052	82.0899	-0.772609	down	0.002847	0.00432015	yes	GO:0006508(proteolysis)	NA
ata-miR164b-5p	rna-TRITD_2Av1G042800-3	28.8312	69.4607	-1.26857	down	4.1637e-05	0.00011127	yes	GO:0006508(proteolysis)	NA
ata-miR164b-5p	rna-TRITD_1Av1G159370-3	0	6.31461	-Inf	down	0.011975	0.0132506	yes	GO:0005634(nucleus);GO:0016874(ligase activity)	NA
ata-miR164b-5p	rna-TRITD_2Bv1G162640	0	208.382	-Inf	down	3.0629e-47	1.09297e-44	yes	GO:0003677(DNA binding);GO:0003700(DNA binding transcription factor activity);GO:0005634(nucleus);GO:0006351(transcription, DNA-templated);GO:0006355(regulation of transcription, DNA-templated);GO:0007275(multicellular organism development)	ko03013(RNA transport);ko03015(mRNA surveillance pathway);ko03018(RNA degradation)
ata-miR164b-5p	rna-TRITD_4Bv1G161870-11	0	6.31461	-Inf	down	0.011975	0.0132506	yes	GO:0004565(beta-galactosidase activity);GO:0005618(cell wall);GO:0005773(vacuole)	NA
ata-miR164b-5p	rna-TRITD_4Bv1G161870-4	0	6.31461	-Inf	down	0.011975	0.0132506	yes	GO:0004565(beta-galactosidase activity);GO:0005618(cell wall);GO:0005773(vacuole)	NA
ata-miR164b-5p	rna-TRITD_4Bv1G161870-5	0	6.31461	-Inf	down	0.011975	0.0132506	yes	GO:0004565(beta-galactosidase activity);GO:0005618(cell wall);GO:0005773(vacuole)	NA
ata-miR164b-5p	rna-TRITD_5Av1G021830	0	6.31461	-Inf	down	0.011975	0.0132506	yes	GO:0003677(DNA binding);GO:0003700(DNA binding transcription factor activity);GO:0005634(nucleus);GO:0006351(transcription, DNA-templated);GO:0006355(regulation of transcription, DNA-templated);GO:0007275(multicellular organism development);GO:0009734(auxin-activated signaling pathway);GO:0010072(primary shoot apical meristem specification);GO:0048527(lateral root development)	NA
ata-miR164b-5p	rna-TRITD_5Av1G099060	0	82.0899	-Inf	down	1.2982e-19	4.57104e-18	yes	NA	NA
ata-miR164b-5p	rna-TRITD_2Bv1G245730-4	19.2208	0	Inf	up	1.1643e-05	3.63549e-05	yes	GO:0000139(Golgi membrane);GO:0005794(Golgi apparatus);GO:0009294(DNA mediated transformation);GO:0009617(response to bacterium);GO:0016021(integral component of membrane);GO:0016757(transferase activity, transferring glycosyl groups);GO:0047259(glucomannan 4-beta-mannosyltransferase activity);GO:0051753(mannan synthase activity);GO:0071555(cell wall organization)	NA
ata-miR164b-5p	rna-TRITD_5Av1G208110	38.4416	0	Inf	up	5.6396e-10	4.54421e-09	yes	GO:0003674(molecular_function);GO:0005739(mitochondrion);GO:0005794(Golgi apparatus);GO:0008150(biological_process);GO:0009507(chloroplast);GO:0016021(integral component of membrane)	NA
ata-miR164b-5p	rna-TRITD_5Av1G208110-2	48.052	0	Inf	up	4.1483e-12	4.63074e-11	yes	GO:0003674(molecular_function);GO:0005739(mitochondrion);GO:0005794(Golgi apparatus);GO:0008150(biological_process);GO:0009507(chloroplast);GO:0016021(integral component of membrane)	NA
ata-miR164b-5p	rna-TRITD_5Bv1G235380	57.6624	0	Inf	up	3.1094e-14	5.10192e-13	yes	GO:0003993(acid phosphatase activity);GO:0005576(extracellular region);GO:0005886(plasma membrane);GO:0009395(phospholipid catabolic process);GO:0016788(hydrolase activity, acting on ester bonds)	ko00562(Inositol phosphate metabolism);ko00564(Glycerophospholipid metabolism);ko00565(Ether lipid metabolism)
ata-miR164b-5p	rna-TRITD_6Bv1G083090	9.61039	0	Inf	up	0.0019347	0.00294452	yes	GO:0016020(membrane);GO:0016709(oxidoreductase activity, acting on paired donors, with incorporation or reduction of molecular oxygen, NAD(P)H as one donor, and incorporation of one atom of oxygen);GO:0044550(secondary metabolite biosynthetic process)	NA
ata-miR164b-5p	rna-TRITD_7Bv1G194910	269.091	0	Inf	up	1.7584e-60	1.0667e-57	yes	GO:0003677(DNA binding);GO:0003700(DNA binding transcription factor activity);GO:0005634(nucleus);GO:0006351(transcription, DNA-templated);GO:0006355(regulation of transcription, DNA-templated);GO:0007275(multicellular organism development);GO:0009734(auxin-activated signaling pathway);GO:0010072(primary shoot apical meristem specification);GO:0048527(lateral root development)	NA
ata-miR164c-3p	rna-TRITD_4Bv1G151370-3	57.6624	6.31461	3.19087	up	1.3652e-10	1.3275e-09	yes	GO:0003674(molecular_function);GO:0005575(cellular_component);GO:0009408(response to heat);GO:0009409(response to cold);GO:0009617(response to bacterium);GO:0009738(abscisic acid-activated signaling pathway)	NA
ata-miR164c-3p	rna-TRITD_2Av1G044880-3	48.052	6.31461	2.92783	up	1.5082e-08	1.04939e-07	yes	GO:0000495(box H/ACA snoRNA 3'-end processing);GO:0009982(pseudouridine synthase activity);GO:0031118(rRNA pseudouridine synthesis);GO:0031120(snRNA pseudouridine synthesis);GO:0031429(box H/ACA snoRNP complex);GO:1990481(mRNA pseudouridine synthesis)	ko03008(Ribosome biogenesis in eukaryotes)
ata-miR164c-3p	rna-TRITD_6Av1G187270-6	48.052	6.31461	2.92783	up	1.5082e-08	1.04939e-07	yes	GO:0009044(xylan 1,4-beta-xylosidase activity);GO:0009505(plant-type cell wall);GO:0031222(arabinan catabolic process);GO:0045493(xylan catabolic process);GO:0046556(alpha-L-arabinofuranosidase activity)	ko00520(Amino sugar and nucleotide sugar metabolism)
ata-miR164c-3p	rna-TRITD_6Av1G187270-7	48.052	6.31461	2.92783	up	1.5082e-08	1.04939e-07	yes	GO:0009044(xylan 1,4-beta-xylosidase activity);GO:0009505(plant-type cell wall);GO:0031222(arabinan catabolic process);GO:0045493(xylan catabolic process);GO:0046556(alpha-L-arabinofuranosidase activity)	ko00520(Amino sugar and nucleotide sugar metabolism)
ata-miR164c-3p	rna-TRITD_7Av1G114120-2	48.052	6.31461	2.92783	up	1.5082e-08	1.04939e-07	yes	GO:0043161(proteasome-mediated ubiquitin-dependent protein catabolic process);GO:0061630(ubiquitin protein ligase activity)	NA
ata-miR164c-3p	rna-TRITD_4Bv1G151370-6	38.4416	6.31461	2.6059	up	1.5686e-06	6.46878e-06	yes	GO:0003674(molecular_function);GO:0005575(cellular_component);GO:0009408(response to heat);GO:0009409(response to cold);GO:0009617(response to bacterium);GO:0009738(abscisic acid-activated signaling pathway)	NA
ata-miR164c-3p	rna-TRITD_1Bv1G222660	28.8312	6.31461	2.19087	up	0.00014579	0.000382764	yes	GO:0004722(protein serine/threonine phosphatase activity);GO:0006470(protein dephosphorylation);GO:0046872(metal ion binding)	NA
ata-miR164c-3p	rna-TRITD_2Av1G042290	28.8312	6.31461	2.19087	up	0.00014579	0.000382764	yes	GO:0003824(catalytic activity);GO:0005739(mitochondrion);GO:0005747(mitochondrial respiratory chain complex I);GO:0016020(membrane);GO:0055114(oxidation-reduction process)	ko00190(Oxidative phosphorylation)
ata-miR164c-3p	rna-TRITD_2Av1G044880-2	28.8312	6.31461	2.19087	up	0.00014579	0.000382764	yes	GO:0000495(box H/ACA snoRNA 3'-end processing);GO:0009982(pseudouridine synthase activity);GO:0031118(rRNA pseudouridine synthesis);GO:0031120(snRNA pseudouridine synthesis);GO:0031429(box H/ACA snoRNP complex);GO:1990481(mRNA pseudouridine synthesis)	ko03008(Ribosome biogenesis in eukaryotes)
ata-miR164c-3p	rna-TRITD_3Av1G038000	28.8312	6.31461	2.19087	up	0.00014579	0.000382764	yes	GO:0003674(molecular_function);GO:0005634(nucleus);GO:0009908(flower development);GO:0030154(cell differentiation)	NA
ata-miR164c-3p	rna-TRITD_7Bv1G196410-2	28.8312	6.31461	2.19087	up	0.00014579	0.000382764	yes	NA	NA
ata-miR164c-3p	rna-TRITD_4Av1G220550	182.597	50.5169	1.85383	up	5.0928e-18	1.41996e-16	yes	GO:0009055(electron transfer activity);GO:0009507(chloroplast);GO:0009536(plastid);GO:0022900(electron transport chain);GO:0046872(metal ion binding);GO:0051537(2 iron, 2 sulfur cluster binding)	ko00195(Photosynthesis)
ata-miR164c-3p	rna-TRITD_2Av1G042290-2	76.8832	25.2584	1.6059	up	3.2525e-07	1.58953e-06	yes	GO:0003824(catalytic activity);GO:0005739(mitochondrion);GO:0005747(mitochondrial respiratory chain complex I);GO:0016020(membrane);GO:0055114(oxidation-reduction process)	ko00190(Oxidative phosphorylation)
ata-miR164c-3p	rna-TRITD_2Bv1G059110-7	19.2208	6.31461	1.6059	up	0.010648	0.0132506	yes	GO:0000495(box H/ACA snoRNA 3'-end processing);GO:0009982(pseudouridine synthase activity);GO:0031118(rRNA pseudouridine synthesis);GO:0031120(snRNA pseudouridine synthesis);GO:0031429(box H/ACA snoRNP complex);GO:1990481(mRNA pseudouridine synthesis)	ko03008(Ribosome biogenesis in eukaryotes)
ata-miR164c-3p	rna-TRITD_3Av1G059540	96.1039	31.573	1.6059	up	1.122e-08	7.88949e-08	yes	GO:0003674(molecular_function);GO:0005575(cellular_component);GO:0009408(response to heat);GO:0009409(response to cold);GO:0009617(response to bacterium);GO:0009738(abscisic acid-activated signaling pathway)	NA
ata-miR164c-3p	rna-TRITD_3Bv1G044290-2	19.2208	6.31461	1.6059	up	0.010648	0.0132506	yes	GO:0009408(response to heat)	ko04141(Protein processing in endoplasmic reticulum)
ata-miR164c-3p	rna-TRITD_4Av1G019210-5	19.2208	6.31461	1.6059	up	0.010648	0.0132506	yes	GO:0003674(molecular_function);GO:0005575(cellular_component);GO:0009408(response to heat);GO:0009409(response to cold);GO:0009617(response to bacterium);GO:0009738(abscisic acid-activated signaling pathway)	NA
ata-miR164c-3p	rna-TRITD_4Av1G030270-2	19.2208	6.31461	1.6059	up	0.010648	0.0132506	yes	GO:0001708(cell fate specification);GO:0005515(protein binding);GO:0005634(nucleus);GO:0009880(embryonic pattern specification);GO:0046872(metal ion binding);GO:0090421(embryonic meristem initiation)	NA
ata-miR164c-3p	rna-TRITD_6Av1G029370-4	19.2208	6.31461	1.6059	up	0.010648	0.0132506	yes	GO:0005509(calcium ion binding);GO:0005739(mitochondrion);GO:0005773(vacuole);GO:0005774(vacuolar membrane);GO:0005783(endoplasmic reticulum);GO:0005789(endoplasmic reticulum membrane);GO:0005794(Golgi apparatus);GO:0005886(plasma membrane);GO:0006457(protein folding);GO:0009505(plant-type cell wall);GO:0009506(plasmodesma);GO:0009507(chloroplast);GO:0016020(membrane);GO:0016021(integral componen…	ko04141(Protein processing in endoplasmic reticulum);ko04145(Phagosome)
ata-miR164c-3p	rna-TRITD_7Av1G114120-6	19.2208	6.31461	1.6059	up	0.010648	0.0132506	yes	GO:0043161(proteasome-mediated ubiquitin-dependent protein catabolic process);GO:0061630(ubiquitin protein ligase activity)	NA
ata-miR164c-3p	rna-TRITD_7Av1G114120-8	19.2208	6.31461	1.6059	up	0.010648	0.0132506	yes	GO:0043161(proteasome-mediated ubiquitin-dependent protein catabolic process);GO:0061630(ubiquitin protein ligase activity)	NA
ata-miR164c-3p	rna-TRITD_6Bv1G006640	67.2728	25.2584	1.41326	up	1.255e-05	3.63549e-05	yes	GO:0005515(protein binding);GO:0005634(nucleus);GO:0005737(cytoplasm);GO:0005874(microtubule);GO:0005886(plasma membrane)	ko00500(Starch and sucrose metabolism)
ata-miR164c-3p	rna-TRITD_3Bv1G199880-2	48.052	18.9438	1.34287	up	0.00037612	0.000771639	yes	GO:0003676(nucleic acid binding);GO:0003677(DNA binding);GO:0005737(cytoplasm);GO:0008150(biological_process);GO:0046872(metal ion binding)	NA
ata-miR164c-3p	rna-TRITD_1Av1G224910-2	28.8312	12.6292	1.19087	up	0.011861	0.0132506	yes	GO:0004722(protein serine/threonine phosphatase activity);GO:0006470(protein dephosphorylation);GO:0046872(metal ion binding)	NA
ata-miR164c-3p	rna-TRITD_4Av1G201430-2	28.8312	12.6292	1.19087	up	0.011861	0.0132506	yes	GO:0050832(defense response to fungus)	NA
ata-miR164c-3p	rna-TRITD_4Av1G201440	28.8312	12.6292	1.19087	up	0.011861	0.0132506	yes	GO:0050832(defense response to fungus)	NA
ata-miR164c-3p	rna-TRITD_6Av1G029370-6	28.8312	12.6292	1.19087	up	0.011861	0.0132506	yes	GO:0005509(calcium ion binding);GO:0005739(mitochondrion);GO:0005773(vacuole);GO:0005774(vacuolar membrane);GO:0005783(endoplasmic reticulum);GO:0005789(endoplasmic reticulum membrane);GO:0005794(Golgi apparatus);GO:0005886(plasma membrane);GO:0006457(protein folding);GO:0009505(plant-type cell wall);GO:0009506(plasmodesma);GO:0009507(chloroplast);GO:0016020(membrane);GO:0016021(integral componen…	ko04141(Protein processing in endoplasmic reticulum);ko04145(Phagosome)
ata-miR164c-3p	rna-TRITD_1Av1G086200-3	9.61039	6.31461	0.605903	up	0.40887	0.421721	yes	GO:0000783(nuclear telomere cap complex);GO:0003691(double-stranded telomeric DNA binding);GO:0031627(telomeric loop formation)	NA
ata-miR164c-3p	rna-TRITD_1Av1G143620-6	9.61039	6.31461	0.605903	up	0.40887	0.421721	yes	GO:0001558(regulation of cell growth);GO:0005634(nucleus);GO:0009734(auxin-activated signaling pathway);GO:0044843(cell cycle G1/S phase transition);GO:0051302(regulation of cell division)	NA
ata-miR164c-3p	rna-TRITD_1Av1G176390	9.61039	6.31461	0.605903	up	0.40887	0.421721	yes	GO:0005515(protein binding);GO:0005524(ATP binding);GO:0005618(cell wall);GO:0005634(nucleus);GO:0005794(Golgi apparatus);GO:0005829(cytosol);GO:0005886(plasma membrane);GO:0006351(transcription, DNA-templated);GO:0006355(regulation of transcription, DNA-templated);GO:0006457(protein folding);GO:0009408(response to heat);GO:0009615(response to virus);GO:0009617(response to bacterium);GO:0034620(c…	ko03040(Spliceosome);ko04141(Protein processing in endoplasmic reticulum);ko04144(Endocytosis)
ata-miR164c-3p	rna-TRITD_1Av1G224910	9.61039	6.31461	0.605903	up	0.40887	0.421721	yes	GO:0004722(protein serine/threonine phosphatase activity);GO:0006470(protein dephosphorylation);GO:0046872(metal ion binding)	NA
ata-miR164c-3p	rna-TRITD_2Av1G042180-3	9.61039	6.31461	0.605903	up	0.40887	0.421721	yes	GO:0004856(xylulokinase activity);GO:0005737(cytoplasm);GO:0005997(xylulose metabolic process)	ko00040(Pentose and glucuronate interconversions)
ata-miR164c-3p	rna-TRITD_2Av1G044870-7	9.61039	6.31461	0.605903	up	0.40887	0.421721	yes	GO:0000495(box H/ACA snoRNA 3'-end processing);GO:0009982(pseudouridine synthase activity);GO:0031118(rRNA pseudouridine synthesis);GO:0031120(snRNA pseudouridine synthesis);GO:0031429(box H/ACA snoRNP complex);GO:1990481(mRNA pseudouridine synthesis)	ko03008(Ribosome biogenesis in eukaryotes)
ata-miR164c-3p	rna-TRITD_2Av1G199450	9.61039	6.31461	0.605903	up	0.40887	0.421721	yes	GO:0003735(structural constituent of ribosome);GO:0005840(ribosome);GO:0006412(translation);GO:0009507(chloroplast);GO:0009535(chloroplast thylakoid membrane);GO:0009536(plastid);GO:0009570(chloroplast stroma);GO:0009579(thylakoid);GO:0032544(plastid translation)	NA
ata-miR164c-3p	rna-TRITD_4Av1G019210-2	9.61039	6.31461	0.605903	up	0.40887	0.421721	yes	GO:0003674(molecular_function);GO:0005575(cellular_component);GO:0009408(response to heat);GO:0009409(response to cold);GO:0009617(response to bacterium);GO:0009738(abscisic acid-activated signaling pathway)	NA
ata-miR164c-3p	rna-TRITD_4Av1G019210-7	9.61039	6.31461	0.605903	up	0.40887	0.421721	yes	GO:0003674(molecular_function);GO:0005575(cellular_component);GO:0009408(response to heat);GO:0009409(response to cold);GO:0009617(response to bacterium);GO:0009738(abscisic acid-activated signaling pathway)	NA
ata-miR164c-3p	rna-TRITD_4Av1G019210-9	9.61039	6.31461	0.605903	up	0.40887	0.421721	yes	GO:0003674(molecular_function);GO:0005575(cellular_component);GO:0009408(response to heat);GO:0009409(response to cold);GO:0009617(response to bacterium);GO:0009738(abscisic acid-activated signaling pathway)	NA
ata-miR164c-3p	rna-TRITD_4Av1G030270	9.61039	6.31461	0.605903	up	0.40887	0.421721	yes	GO:0001708(cell fate specification);GO:0005515(protein binding);GO:0005634(nucleus);GO:0009880(embryonic pattern specification);GO:0046872(metal ion binding);GO:0090421(embryonic meristem initiation)	NA
ata-miR164c-3p	rna-TRITD_4Av1G030270-4	9.61039	6.31461	0.605903	up	0.40887	0.421721	yes	GO:0001708(cell fate specification);GO:0005515(protein binding);GO:0005634(nucleus);GO:0009880(embryonic pattern specification);GO:0046872(metal ion binding);GO:0090421(embryonic meristem initiation)	NA
ata-miR164c-3p	rna-TRITD_4Av1G030270-5	9.61039	6.31461	0.605903	up	0.40887	0.421721	yes	GO:0001708(cell fate specification);GO:0005515(protein binding);GO:0005634(nucleus);GO:0009880(embryonic pattern specification);GO:0046872(metal ion binding);GO:0090421(embryonic meristem initiation)	NA
ata-miR164c-3p	rna-TRITD_4Av1G174040	9.61039	6.31461	0.605903	up	0.40887	0.421721	yes	GO:0003674(molecular_function);GO:0005739(mitochondrion);GO:0008150(biological_process);GO:0003723(RNA binding);GO:0004519(endonuclease activity);GO:0005515(protein binding);GO:0006397(mRNA processing);GO:0008270(zinc ion binding);GO:0009451(RNA modification);GO:0016554(cytidine to uridine editing);GO:0043231(intracellular membrane-bounded organelle);GO:0005575(cellular_component)	NA
ata-miR164c-3p	rna-TRITD_4Bv1G029530-2	9.61039	6.31461	0.605903	up	0.40887	0.421721	yes	GO:0003674(molecular_function);GO:0005575(cellular_component);GO:0008150(biological_process)	NA
ata-miR164c-3p	rna-TRITD_6Av1G196690	9.61039	6.31461	0.605903	up	0.40887	0.421721	yes	GO:0009693(ethylene biosynthetic process);GO:0051213(dioxygenase activity)	ko00270(Cysteine and methionine metabolism)
ata-miR164c-3p	rna-TRITD_7Av1G018110-4	9.61039	6.31461	0.605903	up	0.40887	0.421721	yes	GO:0004373(glycogen (starch) synthase activity);GO:0005982(starch metabolic process);GO:0009501(amyloplast)	ko00500(Starch and sucrose metabolism)
ata-miR164c-3p	rna-TRITD_7Av1G114120-3	9.61039	6.31461	0.605903	up	0.40887	0.421721	yes	GO:0043161(proteasome-mediated ubiquitin-dependent protein catabolic process);GO:0061630(ubiquitin protein ligase activity)	NA
ata-miR164c-3p	rna-TRITD_7Av1G270370-12	9.61039	6.31461	0.605903	up	0.40887	0.421721	yes	GO:0005783(endoplasmic reticulum)	ko04141(Protein processing in endoplasmic reticulum);ko04626(Plant-pathogen interaction)
ata-miR164c-3p	rna-TRITD_7Av1G270370-6	9.61039	6.31461	0.605903	up	0.40887	0.421721	yes	GO:0005783(endoplasmic reticulum)	ko04141(Protein processing in endoplasmic reticulum);ko04626(Plant-pathogen interaction)
ata-miR164c-3p	rna-TRITD_1Av1G140730-2	19.2208	12.6292	0.605903	up	0.24281	0.257786	yes	GO:0004372(glycine hydroxymethyltransferase activity);GO:0005515(protein binding);GO:0005737(cytoplasm);GO:0005829(cytosol);GO:0005886(plasma membrane);GO:0006544(glycine metabolic process);GO:0006563(L-serine metabolic process);GO:0007623(circadian rhythm);GO:0009506(plasmodesma);GO:0016020(membrane);GO:0019264(glycine biosynthetic process from serine);GO:0030170(pyridoxal phosphate binding);GO:…	ko00630(Glyoxylate and dicarboxylate metabolism);ko00260(Glycine, serine and threonine metabolism);ko00460(Cyanoamino acid metabolism);ko00670(One carbon pool by folate)
ata-miR164c-3p	rna-TRITD_2Bv1G244140-2	19.2208	12.6292	0.605903	up	0.24281	0.257786	yes	NA	NA
ata-miR164c-3p	rna-TRITD_6Av1G196690-3	19.2208	12.6292	0.605903	up	0.24281	0.257786	yes	GO:0009693(ethylene biosynthetic process);GO:0051213(dioxygenase activity)	ko00270(Cysteine and methionine metabolism)
ata-miR164c-3p	rna-TRITD_7Av1G062610	19.2208	12.6292	0.605903	up	0.24281	0.257786	yes	GO:0005737(cytoplasm);GO:0005829(cytosol);GO:0006457(protein folding);GO:0009408(response to heat);GO:0009555(pollen development);GO:0009735(response to cytokinin);GO:0009880(embryonic pattern specification);GO:0009965(leaf morphogenesis);GO:0010286(heat acclimation);GO:0010450(inflorescence meristem growth);GO:0032502(developmental process);GO:0048448(stamen morphogenesis);GO:0048833(specificati…	NA
ata-miR164c-3p	rna-TRITD_7Av1G114120-4	19.2208	12.6292	0.605903	up	0.24281	0.257786	yes	GO:0043161(proteasome-mediated ubiquitin-dependent protein catabolic process);GO:0061630(ubiquitin protein ligase activity)	NA
ata-miR164c-3p	rna-TRITD_7Av1G114120-7	19.2208	12.6292	0.605903	up	0.24281	0.257786	yes	GO:0043161(proteasome-mediated ubiquitin-dependent protein catabolic process);GO:0061630(ubiquitin protein ligase activity)	NA
ata-miR164c-3p	rna-TRITD_7Av1G116880	19.2208	12.6292	0.605903	up	0.24281	0.257786	yes	GO:0000166(nucleotide binding);GO:0005634(nucleus);GO:0008150(biological_process);GO:0080008(Cul4-RING E3 ubiquitin ligase complex)	NA
ata-miR164c-3p	rna-TRITD_7Av1G098320-2	86.4936	63.1461	0.4539	up	0.056303	0.0617951	yes	GO:0003674(molecular_function);GO:0005634(nucleus);GO:0008150(biological_process)	NA
ata-miR164c-3p	rna-TRITD_7Bv1G233820	76.8832	56.8315	0.435978	up	0.082899	0.0898681	yes	GO:0003677(DNA binding);GO:0003700(DNA binding transcription factor activity);GO:0005634(nucleus);GO:0006351(transcription, DNA-templated);GO:0006355(regulation of transcription, DNA-templated);GO:0007275(multicellular organism development)	ko03013(RNA transport);ko03015(mRNA surveillance pathway);ko03018(RNA degradation)
ata-miR164c-3p	rna-TRITD_3Av1G219960	38.4416	31.573	0.283975	up	0.41172	0.424166	yes	GO:0003674(molecular_function);GO:0005634(nucleus);GO:0008150(biological_process);GO:0009536(plastid);GO:0016021(integral component of membrane)	NA
ata-miR164c-3p	rna-TRITD_7Bv1G233820-2	76.8832	63.1461	0.283975	up	0.24568	0.260775	yes	GO:0003677(DNA binding);GO:0003700(DNA binding transcription factor activity);GO:0005634(nucleus);GO:0006351(transcription, DNA-templated);GO:0006355(regulation of transcription, DNA-templated);GO:0007275(multicellular organism development)	ko03013(RNA transport);ko03015(mRNA surveillance pathway);ko03018(RNA degradation)
ata-miR164c-3p	rna-TRITD_1Bv1G134300-2	28.8312	25.2584	0.190865	up	0.62711	0.634023	yes	GO:0004372(glycine hydroxymethyltransferase activity);GO:0005515(protein binding);GO:0005737(cytoplasm);GO:0005829(cytosol);GO:0005886(plasma membrane);GO:0006544(glycine metabolic process);GO:0006563(L-serine metabolic process);GO:0007623(circadian rhythm);GO:0009506(plasmodesma);GO:0016020(membrane);GO:0019264(glycine biosynthetic process from serine);GO:0030170(pyridoxal phosphate binding);GO:…	ko00630(Glyoxylate and dicarboxylate metabolism);ko00260(Glycine, serine and threonine metabolism);ko00460(Cyanoamino acid metabolism);ko00670(One carbon pool by folate)
ata-miR164c-3p	rna-TRITD_2Av1G044870-4	19.2208	18.9438	0.0209404	up	0.96424	0.964422	yes	GO:0000495(box H/ACA snoRNA 3'-end processing);GO:0009982(pseudouridine synthase activity);GO:0031118(rRNA pseudouridine synthesis);GO:0031120(snRNA pseudouridine synthesis);GO:0031429(box H/ACA snoRNP complex);GO:1990481(mRNA pseudouridine synthesis)	ko03008(Ribosome biogenesis in eukaryotes)
ata-miR164c-3p	rna-TRITD_7Av1G270370-14	19.2208	18.9438	0.0209404	up	0.96424	0.964422	yes	GO:0005783(endoplasmic reticulum)	ko04141(Protein processing in endoplasmic reticulum);ko04626(Plant-pathogen interaction)
ata-miR164c-3p	rna-TRITD_3Bv1G199880	96.1039	94.7191	0.0209404	up	0.92014	0.925787	yes	GO:0003676(nucleic acid binding);GO:0003677(DNA binding);GO:0005737(cytoplasm);GO:0008150(biological_process);GO:0046872(metal ion binding)	NA
ata-miR164c-3p	rna-TRITD_7Bv1G003850	96.1039	101.034	-0.072169	down	0.72549	0.731172	yes	GO:0003674(molecular_function);GO:0008150(biological_process);GO:0034553(mitochondrial respiratory chain complex II assembly)	NA
ata-miR164c-3p	rna-TRITD_1Bv1G125830-2	28.8312	31.573	-0.131063	down	0.72425	0.730096	yes	GO:0003677(DNA binding);GO:0009295(nucleoid);GO:0009507(chloroplast);GO:0009508(plastid chromosome);GO:0009534(chloroplast thylakoid);GO:0009535(chloroplast thylakoid membrane);GO:0009579(thylakoid);GO:0009737(response to abscisic acid);GO:0009773(photosynthetic electron transport in photosystem I);GO:0009941(chloroplast envelope);GO:0016021(integral component of membrane);GO:0030093(chloroplast …	ko00562(Inositol phosphate metabolism);ko04070(Phosphatidylinositol signaling system)
ata-miR164c-3p	rna-TRITD_7Bv1G170100	28.8312	31.573	-0.131063	down	0.72425	0.730096	yes	GO:0003755(peptidyl-prolyl cis-trans isomerase activity)	NA
ata-miR164c-3p	rna-TRITD_1Av1G172030	86.4936	94.7191	-0.131063	down	0.54115	0.548644	yes	GO:0009055(electron transfer activity);GO:0009507(chloroplast);GO:0009536(plastid);GO:0022900(electron transport chain);GO:0046872(metal ion binding);GO:0051537(2 iron, 2 sulfur cluster binding)	ko00195(Photosynthesis)
ata-miR164c-3p	rna-TRITD_1Bv1G125830	19.2208	25.2584	-0.394097	down	0.36531	0.384917	yes	GO:0003677(DNA binding);GO:0009295(nucleoid);GO:0009507(chloroplast);GO:0009508(plastid chromosome);GO:0009534(chloroplast thylakoid);GO:0009535(chloroplast thylakoid membrane);GO:0009579(thylakoid);GO:0009737(response to abscisic acid);GO:0009773(photosynthetic electron transport in photosystem I);GO:0009941(chloroplast envelope);GO:0016021(integral component of membrane);GO:0030093(chloroplast …	ko00562(Inositol phosphate metabolism);ko04070(Phosphatidylinositol signaling system)
ata-miR164c-3p	rna-TRITD_2Av1G044880	19.2208	25.2584	-0.394097	down	0.36531	0.384917	yes	GO:0000495(box H/ACA snoRNA 3'-end processing);GO:0009982(pseudouridine synthase activity);GO:0031118(rRNA pseudouridine synthesis);GO:0031120(snRNA pseudouridine synthesis);GO:0031429(box H/ACA snoRNP complex);GO:1990481(mRNA pseudouridine synthesis)	ko03008(Ribosome biogenesis in eukaryotes)
ata-miR164c-3p	rna-TRITD_7Bv1G170100-2	28.8312	37.8876	-0.394097	down	0.26753	0.28357	yes	GO:0003755(peptidyl-prolyl cis-trans isomerase activity)	NA
ata-miR164c-3p	rna-TRITD_2Bv1G059110-6	48.052	63.1461	-0.394097	down	0.15231	0.163619	yes	GO:0000495(box H/ACA snoRNA 3'-end processing);GO:0009982(pseudouridine synthase activity);GO:0031118(rRNA pseudouridine synthesis);GO:0031120(snRNA pseudouridine synthesis);GO:0031429(box H/ACA snoRNP complex);GO:1990481(mRNA pseudouridine synthesis)	ko03008(Ribosome biogenesis in eukaryotes)
ata-miR164c-3p	rna-TRITD_7Bv1G170100-3	38.4416	50.5169	-0.394097	down	0.20044	0.214557	yes	GO:0003755(peptidyl-prolyl cis-trans isomerase activity)	NA
ata-miR164c-3p	rna-TRITD_1Bv1G135840-5	9.61039	12.6292	-0.394097	down	0.52208	0.52993	yes	GO:0001558(regulation of cell growth);GO:0005634(nucleus);GO:0009734(auxin-activated signaling pathway);GO:0044843(cell cycle G1/S phase transition);GO:0051302(regulation of cell division)	NA
ata-miR164c-3p	rna-TRITD_4Bv1G151370-5	9.61039	12.6292	-0.394097	down	0.52208	0.52993	yes	GO:0003674(molecular_function);GO:0005575(cellular_component);GO:0009408(response to heat);GO:0009409(response to cold);GO:0009617(response to bacterium);GO:0009738(abscisic acid-activated signaling pathway)	NA
ata-miR164c-3p	rna-TRITD_5Bv1G085810	9.61039	12.6292	-0.394097	down	0.52208	0.52993	yes	GO:0004198(calcium-dependent cysteine-type endopeptidase activity);GO:0005737(cytoplasm);GO:0006508(proteolysis)	ko04626(Plant-pathogen interaction)
ata-miR164c-3p	rna-TRITD_6Av1G004910-3	9.61039	12.6292	-0.394097	down	0.52208	0.52993	yes	GO:0005515(protein binding);GO:0005634(nucleus);GO:0005737(cytoplasm);GO:0005874(microtubule);GO:0005886(plasma membrane);GO:0005575(cellular_component)	ko00500(Starch and sucrose metabolism)
ata-miR164c-3p	rna-TRITD_6Av1G029370-11	9.61039	12.6292	-0.394097	down	0.52208	0.52993	yes	GO:0005509(calcium ion binding);GO:0005739(mitochondrion);GO:0005773(vacuole);GO:0005774(vacuolar membrane);GO:0005783(endoplasmic reticulum);GO:0005789(endoplasmic reticulum membrane);GO:0005794(Golgi apparatus);GO:0005886(plasma membrane);GO:0006457(protein folding);GO:0009505(plant-type cell wall);GO:0009506(plasmodesma);GO:0009507(chloroplast);GO:0016020(membrane);GO:0016021(integral componen…	ko04141(Protein processing in endoplasmic reticulum);ko04145(Phagosome)
ata-miR164c-3p	rna-TRITD_6Av1G029370-12	9.61039	12.6292	-0.394097	down	0.52208	0.52993	yes	GO:0005509(calcium ion binding);GO:0005739(mitochondrion);GO:0005773(vacuole);GO:0005774(vacuolar membrane);GO:0005783(endoplasmic reticulum);GO:0005789(endoplasmic reticulum membrane);GO:0005794(Golgi apparatus);GO:0005886(plasma membrane);GO:0006457(protein folding);GO:0009505(plant-type cell wall);GO:0009506(plasmodesma);GO:0009507(chloroplast);GO:0016020(membrane);GO:0016021(integral componen…	ko04141(Protein processing in endoplasmic reticulum);ko04145(Phagosome)
ata-miR164c-3p	rna-TRITD_7Av1G035190	9.61039	12.6292	-0.394097	down	0.52208	0.52993	yes	GO:0008152(metabolic process);GO:0046527(glucosyltransferase activity)	ko00402(Benzoxazinoid biosynthesis)
ata-miR164c-3p	rna-TRITD_7Av1G114700	9.61039	12.6292	-0.394097	down	0.52208	0.52993	yes	GO:0000035(acyl binding);GO:0000036(acyl carrier activity);GO:0005829(cytosol);GO:0006633(fatty acid biosynthetic process);GO:0009245(lipid A biosynthetic process);GO:0009507(chloroplast);GO:0031177(phosphopantetheine binding)	ko00010(Glycolysis / Gluconeogenesis);ko00030(Pentose phosphate pathway);ko00051(Fructose and mannose metabolism);ko00052(Galactose metabolism);ko03018(RNA degradation)
ata-miR164c-3p	rna-TRITD_7Av1G270370-7	9.61039	12.6292	-0.394097	down	0.52208	0.52993	yes	GO:0005783(endoplasmic reticulum)	ko04141(Protein processing in endoplasmic reticulum);ko04626(Plant-pathogen interaction)
ata-miR164c-3p	rna-TRITD_7Av1G098320	28.8312	44.2022	-0.61649	down	0.072071	0.0788708	yes	GO:0003674(molecular_function);GO:0005634(nucleus);GO:0008150(biological_process)	NA
ata-miR164c-3p	rna-TRITD_2Bv1G059110-3	19.2208	31.573	-0.716025	down	0.083062	0.0898681	yes	GO:0000495(box H/ACA snoRNA 3'-end processing);GO:0009982(pseudouridine synthase activity);GO:0031118(rRNA pseudouridine synthesis);GO:0031120(snRNA pseudouridine synthesis);GO:0031429(box H/ACA snoRNP complex);GO:1990481(mRNA pseudouridine synthesis)	ko03008(Ribosome biogenesis in eukaryotes)
ata-miR164c-3p	rna-TRITD_4Bv1G016970	76.8832	126.292	-0.716025	down	0.00052726	0.00106994	yes	GO:0000788(nuclear nucleosome);GO:0003677(DNA binding);GO:0006334(nucleosome assembly)	NA
ata-miR164c-3p	rna-TRITD_3Av1G009930	48.052	82.0899	-0.772609	down	0.002847	0.00432015	yes	NA	NA
ata-miR164c-3p	rna-TRITD_5Bv1G085810-2	19.2208	37.8876	-0.97906	down	0.013505	0.0149044	yes	GO:0004198(calcium-dependent cysteine-type endopeptidase activity);GO:0005737(cytoplasm);GO:0006508(proteolysis)	ko04626(Plant-pathogen interaction)
ata-miR164c-3p	rna-TRITD_7Av1G062610-2	19.2208	37.8876	-0.97906	down	0.013505	0.0149044	yes	GO:0005737(cytoplasm);GO:0005829(cytosol);GO:0006457(protein folding);GO:0009408(response to heat);GO:0009555(pollen development);GO:0009735(response to cytokinin);GO:0009880(embryonic pattern specification);GO:0009965(leaf morphogenesis);GO:0010286(heat acclimation);GO:0010450(inflorescence meristem growth);GO:0032502(developmental process);GO:0048448(stamen morphogenesis);GO:0048833(specificati…	NA
ata-miR164c-3p	rna-TRITD_1Av1G072420	9.61039	18.9438	-0.97906	down	0.080696	0.0875716	yes	GO:0005509(calcium ion binding)	ko04626(Plant-pathogen interaction)
ata-miR164c-3p	rna-TRITD_1Bv1G134300	9.61039	18.9438	-0.97906	down	0.080696	0.0875716	yes	GO:0004372(glycine hydroxymethyltransferase activity);GO:0005515(protein binding);GO:0005737(cytoplasm);GO:0005829(cytosol);GO:0005886(plasma membrane);GO:0006544(glycine metabolic process);GO:0006563(L-serine metabolic process);GO:0007623(circadian rhythm);GO:0009506(plasmodesma);GO:0016020(membrane);GO:0019264(glycine biosynthetic process from serine);GO:0030170(pyridoxal phosphate binding);GO:…	ko00630(Glyoxylate and dicarboxylate metabolism);ko00260(Glycine, serine and threonine metabolism);ko00460(Cyanoamino acid metabolism);ko00670(One carbon pool by folate)
ata-miR164c-3p	rna-TRITD_2Av1G044870-5	9.61039	18.9438	-0.97906	down	0.080696	0.0875716	yes	GO:0000495(box H/ACA snoRNA 3'-end processing);GO:0009982(pseudouridine synthase activity);GO:0031118(rRNA pseudouridine synthesis);GO:0031120(snRNA pseudouridine synthesis);GO:0031429(box H/ACA snoRNP complex);GO:1990481(mRNA pseudouridine synthesis)	ko03008(Ribosome biogenesis in eukaryotes)
ata-miR164c-3p	rna-TRITD_7Av1G270370-4	9.61039	18.9438	-0.97906	down	0.080696	0.0875716	yes	GO:0005783(endoplasmic reticulum)	ko04141(Protein processing in endoplasmic reticulum);ko04626(Plant-pathogen interaction)
ata-miR164c-3p	rna-TRITD_6Bv1G086030	57.6624	119.978	-1.05706	down	2.9301e-06	1.19927e-05	yes	GO:0003735(structural constituent of ribosome);GO:0006412(translation)	NA
ata-miR164c-3p	rna-TRITD_6Bv1G086030-2	48.052	107.348	-1.15963	down	1.9664e-06	8.10062e-06	yes	GO:0003735(structural constituent of ribosome);GO:0006412(translation)	NA
ata-miR164c-3p	rna-TRITD_2Bv1G059110-2	19.2208	44.2022	-1.20145	down	0.0017074	0.00294452	yes	GO:0000495(box H/ACA snoRNA 3'-end processing);GO:0009982(pseudouridine synthase activity);GO:0031118(rRNA pseudouridine synthesis);GO:0031120(snRNA pseudouridine synthesis);GO:0031429(box H/ACA snoRNP complex);GO:1990481(mRNA pseudouridine synthesis)	ko03008(Ribosome biogenesis in eukaryotes)
ata-miR164c-3p	rna-TRITD_2Bv1G059110-5	9.61039	25.2584	-1.3941	down	0.0080493	0.0120507	yes	GO:0000495(box H/ACA snoRNA 3'-end processing);GO:0009982(pseudouridine synthase activity);GO:0031118(rRNA pseudouridine synthesis);GO:0031120(snRNA pseudouridine synthesis);GO:0031429(box H/ACA snoRNP complex);GO:1990481(mRNA pseudouridine synthesis)	ko03008(Ribosome biogenesis in eukaryotes)
ata-miR164c-3p	rna-TRITD_4Bv1G036640	28.8312	94.7191	-1.71603	down	3.0692e-09	2.19819e-08	yes	GO:0005737(cytoplasm);GO:0030001(metal ion transport);GO:0046914(transition metal ion binding);GO:0046916(cellular transition metal ion homeostasis)	NA
ata-miR164c-3p	rna-TRITD_7Av1G018110-7	9.61039	31.573	-1.71603	down	0.00062076	0.00125142	yes	GO:0004373(glycogen (starch) synthase activity);GO:0005982(starch metabolic process);GO:0009501(amyloplast)	ko00500(Starch and sucrose metabolism)
ata-miR164c-3p	rna-TRITD_2Bv1G059110-4	19.2208	82.0899	-2.09454	down	4.2038e-10	4.03139e-09	yes	GO:0000495(box H/ACA snoRNA 3'-end processing);GO:0009982(pseudouridine synthase activity);GO:0031118(rRNA pseudouridine synthesis);GO:0031120(snRNA pseudouridine synthesis);GO:0031429(box H/ACA snoRNP complex);GO:1990481(mRNA pseudouridine synthesis)	ko03008(Ribosome biogenesis in eukaryotes)
ata-miR164c-3p	rna-TRITD_5Av1G157030-2	9.61039	44.2022	-2.20145	down	2.4099e-06	9.87113e-06	yes	GO:0000427(plastid-encoded plastid RNA polymerase complex);GO:0005515(protein binding);GO:0006351(transcription, DNA-templated);GO:0006355(regulation of transcription, DNA-templated);GO:0009408(response to heat);GO:0009416(response to light stimulus);GO:0009507(chloroplast);GO:0009644(response to high light intensity);GO:0009658(chloroplast organization);GO:0042542(response to hydrogen peroxide);…	ko04141(Protein processing in endoplasmic reticulum)
ata-miR164c-3p	rna-TRITD_2Bv1G059110	9.61039	50.5169	-2.3941	down	1.324e-07	6.51853e-07	yes	GO:0000495(box H/ACA snoRNA 3'-end processing);GO:0009982(pseudouridine synthase activity);GO:0031118(rRNA pseudouridine synthesis);GO:0031120(snRNA pseudouridine synthesis);GO:0031429(box H/ACA snoRNP complex);GO:1990481(mRNA pseudouridine synthesis)	ko03008(Ribosome biogenesis in eukaryotes)
ata-miR164c-3p	rna-TRITD_1Av1G009060	0	12.6292	-Inf	down	0.00037975	0.000771639	yes	GO:0005575(cellular_component);GO:0008150(biological_process);GO:0016740(transferase activity)	NA
ata-miR164c-3p	rna-TRITD_1Av1G039450	0	157.865	-Inf	down	3.2914e-36	6.05048e-34	yes	GO:0003723(RNA binding);GO:0003735(structural constituent of ribosome);GO:0006412(translation);GO:0022625(cytosolic large ribosomal subunit)	ko03010(Ribosome)
ata-miR164c-3p	rna-TRITD_1Av1G140730	0	37.8876	-Inf	down	7.4911e-10	5.41082e-09	yes	GO:0004372(glycine hydroxymethyltransferase activity);GO:0005515(protein binding);GO:0005737(cytoplasm);GO:0005829(cytosol);GO:0005886(plasma membrane);GO:0006544(glycine metabolic process);GO:0006563(L-serine metabolic process);GO:0007623(circadian rhythm);GO:0009506(plasmodesma);GO:0016020(membrane);GO:0019264(glycine biosynthetic process from serine);GO:0030170(pyridoxal phosphate binding);GO:…	ko00630(Glyoxylate and dicarboxylate metabolism);ko00260(Glycine, serine and threonine metabolism);ko00460(Cyanoamino acid metabolism);ko00670(One carbon pool by folate)
ata-miR164c-3p	rna-TRITD_1Av1G143600-3	0	6.31461	-Inf	down	0.011975	0.0132506	yes	GO:0000082(G1/S transition of mitotic cell cycle);GO:0005096(GTPase activator activity);GO:0005634(nucleus);GO:0005737(cytoplasm);GO:0005813(centrosome);GO:0006405(RNA export from nucleus);GO:0006511(ubiquitin-dependent protein catabolic process);GO:0006606(protein import into nucleus);GO:0007051(spindle organization);GO:0008536(Ran GTPase binding);GO:0046604(positive regulation of mitotic centro…	NA
ata-miR164c-3p	rna-TRITD_1Av1G143620	0	6.31461	-Inf	down	0.011975	0.0132506	yes	GO:0001558(regulation of cell growth);GO:0005634(nucleus);GO:0009734(auxin-activated signaling pathway);GO:0044843(cell cycle G1/S phase transition);GO:0051302(regulation of cell division)	NA
ata-miR164c-3p	rna-TRITD_1Av1G143620-2	0	12.6292	-Inf	down	0.00037975	0.000771639	yes	GO:0001558(regulation of cell growth);GO:0005634(nucleus);GO:0009734(auxin-activated signaling pathway);GO:0044843(cell cycle G1/S phase transition);GO:0051302(regulation of cell division)	NA
ata-miR164c-3p	rna-TRITD_1Av1G143620-3	0	18.9438	-Inf	down	1.3461e-05	3.63549e-05	yes	GO:0001558(regulation of cell growth);GO:0005634(nucleus);GO:0009734(auxin-activated signaling pathway);GO:0044843(cell cycle G1/S phase transition);GO:0051302(regulation of cell division)	NA
ata-miR164c-3p	rna-TRITD_1Av1G165060-3	0	6.31461	-Inf	down	0.011975	0.0132506	yes	GO:0006355(regulation of transcription, DNA-templated);GO:0009507(chloroplast);GO:0009570(chloroplast stroma);GO:0009658(chloroplast organization)	NA
ata-miR164c-3p	rna-TRITD_1Av1G165060-4	0	6.31461	-Inf	down	0.011975	0.0132506	yes	GO:0006355(regulation of transcription, DNA-templated);GO:0009507(chloroplast);GO:0009570(chloroplast stroma);GO:0009658(chloroplast organization)	NA
ata-miR164c-3p	rna-TRITD_1Av1G176390-11	0	6.31461	-Inf	down	0.011975	0.0132506	yes	GO:0005515(protein binding);GO:0005524(ATP binding);GO:0005618(cell wall);GO:0005634(nucleus);GO:0005794(Golgi apparatus);GO:0005829(cytosol);GO:0005886(plasma membrane);GO:0006351(transcription, DNA-templated);GO:0006355(regulation of transcription, DNA-templated);GO:0006457(protein folding);GO:0009408(response to heat);GO:0009615(response to virus);GO:0009617(response to bacterium);GO:0034620(c…	ko03040(Spliceosome);ko04141(Protein processing in endoplasmic reticulum);ko04144(Endocytosis)
ata-miR164c-3p	rna-TRITD_1Av1G176390-4	0	12.6292	-Inf	down	0.00037975	0.000771639	yes	GO:0005515(protein binding);GO:0005524(ATP binding);GO:0005618(cell wall);GO:0005634(nucleus);GO:0005794(Golgi apparatus);GO:0005829(cytosol);GO:0005886(plasma membrane);GO:0006351(transcription, DNA-templated);GO:0006355(regulation of transcription, DNA-templated);GO:0006457(protein folding);GO:0009408(response to heat);GO:0009615(response to virus);GO:0009617(response to bacterium);GO:0034620(c…	ko03040(Spliceosome);ko04141(Protein processing in endoplasmic reticulum);ko04144(Endocytosis)
ata-miR164c-3p	rna-TRITD_1Av1G176390-8	0	6.31461	-Inf	down	0.011975	0.0132506	yes	GO:0005515(protein binding);GO:0005524(ATP binding);GO:0005618(cell wall);GO:0005634(nucleus);GO:0005794(Golgi apparatus);GO:0005829(cytosol);GO:0005886(plasma membrane);GO:0006351(transcription, DNA-templated);GO:0006355(regulation of transcription, DNA-templated);GO:0006457(protein folding);GO:0009408(response to heat);GO:0009615(response to virus);GO:0009617(response to bacterium);GO:0034620(c…	ko03040(Spliceosome);ko04141(Protein processing in endoplasmic reticulum);ko04144(Endocytosis)
ata-miR164c-3p	rna-TRITD_1Av1G192080	0	44.2022	-Inf	down	2.9599e-11	2.94907e-10	yes	NA	NA
ata-miR164c-3p	rna-TRITD_1Av1G202120-2	0	6.31461	-Inf	down	0.011975	0.0132506	yes	GO:0005576(extracellular region);GO:0016021(integral component of membrane);GO:0016757(transferase activity, transferring glycosyl groups)	ko00514(Other types of O-glycan biosynthesis)
ata-miR164c-3p	rna-TRITD_1Av1G202120-4	0	6.31461	-Inf	down	0.011975	0.0132506	yes	GO:0005576(extracellular region);GO:0016021(integral component of membrane);GO:0016757(transferase activity, transferring glycosyl groups)	ko00514(Other types of O-glycan biosynthesis)
ata-miR164c-3p	rna-TRITD_1Av1G202120-6	0	6.31461	-Inf	down	0.011975	0.0132506	yes	GO:0005576(extracellular region);GO:0016021(integral component of membrane);GO:0016757(transferase activity, transferring glycosyl groups)	ko00514(Other types of O-glycan biosynthesis)
ata-miR164c-3p	rna-TRITD_1Av1G202780	0	6.31461	-Inf	down	0.011975	0.0132506	yes	GO:0005515(protein binding);GO:0005739(mitochondrion);GO:0008150(biological_process);GO:0003723(RNA binding);GO:0003729(mRNA binding);GO:0005634(nucleus);GO:0005737(cytoplasm);GO:0006970(response to osmotic stress);GO:0009651(response to salt stress);GO:0009737(response to abscisic acid);GO:0009738(abscisic acid-activated signaling pathway);GO:0009787(regulation of abscisic acid-activated signali…	NA
ata-miR164c-3p	rna-TRITD_1Av1G202780-6	0	6.31461	-Inf	down	0.011975	0.0132506	yes	GO:0005515(protein binding);GO:0005739(mitochondrion);GO:0008150(biological_process);GO:0003723(RNA binding);GO:0003729(mRNA binding);GO:0005634(nucleus);GO:0005737(cytoplasm);GO:0006970(response to osmotic stress);GO:0009651(response to salt stress);GO:0009737(response to abscisic acid);GO:0009738(abscisic acid-activated signaling pathway);GO:0009787(regulation of abscisic acid-activated signali…	NA
ata-miR164c-3p	rna-TRITD_1Av1G202780-7	0	6.31461	-Inf	down	0.011975	0.0132506	yes	GO:0005515(protein binding);GO:0005739(mitochondrion);GO:0008150(biological_process);GO:0003723(RNA binding);GO:0003729(mRNA binding);GO:0005634(nucleus);GO:0005737(cytoplasm);GO:0006970(response to osmotic stress);GO:0009651(response to salt stress);GO:0009737(response to abscisic acid);GO:0009738(abscisic acid-activated signaling pathway);GO:0009787(regulation of abscisic acid-activated signali…	NA
ata-miR164c-3p	rna-TRITD_1Av1G204980	0	50.5169	-Inf	down	1.1807e-12	1.57191e-11	yes	NA	NA
ata-miR164c-3p	rna-TRITD_1Av1G210180	0	50.5169	-Inf	down	1.1807e-12	1.57191e-11	yes	GO:0004616(phosphogluconate dehydrogenase (decarboxylating) activity);GO:0005634(nucleus);GO:0005739(mitochondrion);GO:0006574(valine catabolic process);GO:0008442(3-hydroxyisobutyrate dehydrogenase activity);GO:0051287(NAD binding);GO:0055114(oxidation-reduction process)	ko00630(Glyoxylate and dicarboxylate metabolism);ko00650(Butanoate metabolism)
ata-miR164c-3p	rna-TRITD_1Av1G228250-11	0	6.31461	-Inf	down	0.011975	0.0132506	yes	GO:0003924(GTPase activity);GO:0005622(intracellular);GO:0006412(translation)	ko03013(RNA transport)
ata-miR164c-3p	rna-TRITD_1Av1G228250-2	0	25.2584	-Inf	down	5.0132e-07	2.10585e-06	yes	GO:0003924(GTPase activity);GO:0005622(intracellular);GO:0006412(translation)	ko03013(RNA transport)
ata-miR164c-3p	rna-TRITD_1Av1G228250-8	0	6.31461	-Inf	down	0.011975	0.0132506	yes	GO:0003924(GTPase activity);GO:0005622(intracellular);GO:0006412(translation)	ko03013(RNA transport)
ata-miR164c-3p	rna-TRITD_1Av1G228250-9	0	6.31461	-Inf	down	0.011975	0.0132506	yes	GO:0003924(GTPase activity);GO:0005622(intracellular);GO:0006412(translation)	ko03013(RNA transport)
ata-miR164c-3p	rna-TRITD_1Av1G231340	0	12.6292	-Inf	down	0.00037975	0.000771639	yes	GO:0005094(Rho GDP-dissociation inhibitor activity);GO:0005096(GTPase activator activity);GO:0005515(protein binding);GO:0005737(cytoplasm);GO:0009932(cell tip growth);GO:0010053(root epidermal cell differentiation)	NA
ata-miR164c-3p	rna-TRITD_1Av1G231340-2	0	12.6292	-Inf	down	0.00037975	0.000771639	yes	GO:0005094(Rho GDP-dissociation inhibitor activity);GO:0005096(GTPase activator activity);GO:0005515(protein binding);GO:0005737(cytoplasm);GO:0009932(cell tip growth);GO:0010053(root epidermal cell differentiation)	NA
ata-miR164c-3p	rna-TRITD_1Av1G231340-2	0	18.9438	-Inf	down	1.3461e-05	3.63549e-05	yes	GO:0005094(Rho GDP-dissociation inhibitor activity);GO:0005096(GTPase activator activity);GO:0005515(protein binding);GO:0005737(cytoplasm);GO:0009932(cell tip growth);GO:0010053(root epidermal cell differentiation)	NA
ata-miR164c-3p	rna-TRITD_1Av1G231340-3	0	12.6292	-Inf	down	0.00037975	0.000771639	yes	GO:0005094(Rho GDP-dissociation inhibitor activity);GO:0005096(GTPase activator activity);GO:0005515(protein binding);GO:0005737(cytoplasm);GO:0009932(cell tip growth);GO:0010053(root epidermal cell differentiation)	NA
ata-miR164c-3p	rna-TRITD_1Av1G231340-3	0	18.9438	-Inf	down	1.3461e-05	3.63549e-05	yes	GO:0005094(Rho GDP-dissociation inhibitor activity);GO:0005096(GTPase activator activity);GO:0005515(protein binding);GO:0005737(cytoplasm);GO:0009932(cell tip growth);GO:0010053(root epidermal cell differentiation)	NA
ata-miR164c-3p	rna-TRITD_1Av1G231340-4	0	6.31461	-Inf	down	0.011975	0.0132506	yes	GO:0005094(Rho GDP-dissociation inhibitor activity);GO:0005096(GTPase activator activity);GO:0005515(protein binding);GO:0005737(cytoplasm);GO:0009932(cell tip growth);GO:0010053(root epidermal cell differentiation)	NA
ata-miR164c-3p	rna-TRITD_1Av1G231340-4	0	12.6292	-Inf	down	0.00037975	0.000771639	yes	GO:0005094(Rho GDP-dissociation inhibitor activity);GO:0005096(GTPase activator activity);GO:0005515(protein binding);GO:0005737(cytoplasm);GO:0009932(cell tip growth);GO:0010053(root epidermal cell differentiation)	NA
ata-miR164c-3p	rna-TRITD_1Bv1G000940-2	0	82.0899	-Inf	down	1.2982e-19	4.57104e-18	yes	GO:0008150(biological_process);GO:0003729(mRNA binding);GO:0005829(cytosol);GO:0005886(plasma membrane)	ko03030(DNA replication);ko03420(Nucleotide excision repair);ko03430(Mismatch repair);ko03440(Homologous recombination)
ata-miR164c-3p	rna-TRITD_1Bv1G045880	0	12.6292	-Inf	down	0.00037975	0.000771639	yes	GO:0004842(ubiquitin-protein transferase activity);GO:0019005(SCF ubiquitin ligase complex);GO:0031146(SCF-dependent proteasomal ubiquitin-dependent protein catabolic process)	NA
ata-miR164c-3p	rna-TRITD_1Bv1G050350-14	0	6.31461	-Inf	down	0.011975	0.0132506	yes	GO:0003924(GTPase activity);GO:0004888(transmembrane signaling receptor activity);GO:0004930(G-protein coupled receptor activity);GO:0005515(protein binding);GO:0005525(GTP binding);GO:0005829(cytosol);GO:0009507(chloroplast);GO:0009536(plastid);GO:0009707(chloroplast outer membrane);GO:0009941(chloroplast envelope);GO:0016020(membrane);GO:0016021(integral component of membrane);GO:0045036(protei…	ko00020(Citrate cycle (TCA cycle));ko00480(Glutathione metabolism);ko04146(Peroxisome)
ata-miR164c-3p	rna-TRITD_1Bv1G050350-15	0	6.31461	-Inf	down	0.011975	0.0132506	yes	GO:0003924(GTPase activity);GO:0004888(transmembrane signaling receptor activity);GO:0004930(G-protein coupled receptor activity);GO:0005515(protein binding);GO:0005525(GTP binding);GO:0005829(cytosol);GO:0009507(chloroplast);GO:0009536(plastid);GO:0009707(chloroplast outer membrane);GO:0009941(chloroplast envelope);GO:0016020(membrane);GO:0016021(integral component of membrane);GO:0045036(protei…	ko00020(Citrate cycle (TCA cycle));ko00480(Glutathione metabolism);ko04146(Peroxisome)
ata-miR164c-3p	rna-TRITD_1Bv1G050350-16	0	6.31461	-Inf	down	0.011975	0.0132506	yes	GO:0003924(GTPase activity);GO:0004888(transmembrane signaling receptor activity);GO:0004930(G-protein coupled receptor activity);GO:0005515(protein binding);GO:0005525(GTP binding);GO:0005829(cytosol);GO:0009507(chloroplast);GO:0009536(plastid);GO:0009707(chloroplast outer membrane);GO:0009941(chloroplast envelope);GO:0016020(membrane);GO:0016021(integral component of membrane);GO:0045036(protei…	ko00020(Citrate cycle (TCA cycle));ko00480(Glutathione metabolism);ko04146(Peroxisome)
ata-miR164c-3p	rna-TRITD_1Bv1G050350-3	0	12.6292	-Inf	down	0.00037975	0.000771639	yes	GO:0003924(GTPase activity);GO:0004888(transmembrane signaling receptor activity);GO:0004930(G-protein coupled receptor activity);GO:0005515(protein binding);GO:0005525(GTP binding);GO:0005829(cytosol);GO:0009507(chloroplast);GO:0009536(plastid);GO:0009707(chloroplast outer membrane);GO:0009941(chloroplast envelope);GO:0016020(membrane);GO:0016021(integral component of membrane);GO:0045036(protei…	ko00020(Citrate cycle (TCA cycle));ko00480(Glutathione metabolism);ko04146(Peroxisome)
ata-miR164c-3p	rna-TRITD_1Bv1G050350-5	0	18.9438	-Inf	down	1.3461e-05	3.63549e-05	yes	GO:0003924(GTPase activity);GO:0004888(transmembrane signaling receptor activity);GO:0004930(G-protein coupled receptor activity);GO:0005515(protein binding);GO:0005525(GTP binding);GO:0005829(cytosol);GO:0009507(chloroplast);GO:0009536(plastid);GO:0009707(chloroplast outer membrane);GO:0009941(chloroplast envelope);GO:0016020(membrane);GO:0016021(integral component of membrane);GO:0045036(protei…	ko00020(Citrate cycle (TCA cycle));ko00480(Glutathione metabolism);ko04146(Peroxisome)
ata-miR164c-3p	rna-TRITD_1Bv1G050350-6	0	12.6292	-Inf	down	0.00037975	0.000771639	yes	GO:0003924(GTPase activity);GO:0004888(transmembrane signaling receptor activity);GO:0004930(G-protein coupled receptor activity);GO:0005515(protein binding);GO:0005525(GTP binding);GO:0005829(cytosol);GO:0009507(chloroplast);GO:0009536(plastid);GO:0009707(chloroplast outer membrane);GO:0009941(chloroplast envelope);GO:0016020(membrane);GO:0016021(integral component of membrane);GO:0045036(protei…	ko00020(Citrate cycle (TCA cycle));ko00480(Glutathione metabolism);ko04146(Peroxisome)
ata-miR164c-3p	rna-TRITD_1Bv1G050350-7	0	12.6292	-Inf	down	0.00037975	0.000771639	yes	GO:0003924(GTPase activity);GO:0004888(transmembrane signaling receptor activity);GO:0004930(G-protein coupled receptor activity);GO:0005515(protein binding);GO:0005525(GTP binding);GO:0005829(cytosol);GO:0009507(chloroplast);GO:0009536(plastid);GO:0009707(chloroplast outer membrane);GO:0009941(chloroplast envelope);GO:0016020(membrane);GO:0016021(integral component of membrane);GO:0045036(protei…	ko00020(Citrate cycle (TCA cycle));ko00480(Glutathione metabolism);ko04146(Peroxisome)
ata-miR164c-3p	rna-TRITD_1Bv1G142860	0	6.31461	-Inf	down	0.011975	0.0132506	yes	GO:0000470(maturation of LSU-rRNA);GO:0003723(RNA binding);GO:0005739(mitochondrion);GO:0006412(translation);GO:0022625(cytosolic large ribosomal subunit)	ko03010(Ribosome)
ata-miR164c-3p	rna-TRITD_1Bv1G162470	0	6.31461	-Inf	down	0.011975	0.0132506	yes	GO:0005524(ATP binding);GO:0005618(cell wall);GO:0005634(nucleus);GO:0005739(mitochondrion);GO:0005774(vacuolar membrane);GO:0005794(Golgi apparatus);GO:0005829(cytosol);GO:0005886(plasma membrane);GO:0006351(transcription, DNA-templated);GO:0006355(regulation of transcription, DNA-templated);GO:0006457(protein folding);GO:0006986(response to unfolded protein);GO:0009266(response to temperature s…	ko03040(Spliceosome);ko04141(Protein processing in endoplasmic reticulum);ko04144(Endocytosis)
ata-miR164c-3p	rna-TRITD_1Bv1G162470-13	0	12.6292	-Inf	down	0.00037975	0.000771639	yes	GO:0005524(ATP binding);GO:0005618(cell wall);GO:0005634(nucleus);GO:0005739(mitochondrion);GO:0005774(vacuolar membrane);GO:0005794(Golgi apparatus);GO:0005829(cytosol);GO:0005886(plasma membrane);GO:0006351(transcription, DNA-templated);GO:0006355(regulation of transcription, DNA-templated);GO:0006457(protein folding);GO:0006986(response to unfolded protein);GO:0009266(response to temperature s…	ko03040(Spliceosome);ko04141(Protein processing in endoplasmic reticulum);ko04144(Endocytosis)
ata-miR164c-3p	rna-TRITD_1Bv1G162470-2	0	6.31461	-Inf	down	0.011975	0.0132506	yes	GO:0005524(ATP binding);GO:0005618(cell wall);GO:0005634(nucleus);GO:0005739(mitochondrion);GO:0005774(vacuolar membrane);GO:0005794(Golgi apparatus);GO:0005829(cytosol);GO:0005886(plasma membrane);GO:0006351(transcription, DNA-templated);GO:0006355(regulation of transcription, DNA-templated);GO:0006457(protein folding);GO:0006986(response to unfolded protein);GO:0009266(response to temperature s…	ko03040(Spliceosome);ko04141(Protein processing in endoplasmic reticulum);ko04144(Endocytosis)
ata-miR164c-3p	rna-TRITD_1Bv1G162470-7	0	12.6292	-Inf	down	0.00037975	0.000771639	yes	GO:0005524(ATP binding);GO:0005618(cell wall);GO:0005634(nucleus);GO:0005739(mitochondrion);GO:0005774(vacuolar membrane);GO:0005794(Golgi apparatus);GO:0005829(cytosol);GO:0005886(plasma membrane);GO:0006351(transcription, DNA-templated);GO:0006355(regulation of transcription, DNA-templated);GO:0006457(protein folding);GO:0006986(response to unfolded protein);GO:0009266(response to temperature s…	ko03040(Spliceosome);ko04141(Protein processing in endoplasmic reticulum);ko04144(Endocytosis)
ata-miR164c-3p	rna-TRITD_1Bv1G162470-8	0	6.31461	-Inf	down	0.011975	0.0132506	yes	GO:0005524(ATP binding);GO:0005618(cell wall);GO:0005634(nucleus);GO:0005739(mitochondrion);GO:0005774(vacuolar membrane);GO:0005794(Golgi apparatus);GO:0005829(cytosol);GO:0005886(plasma membrane);GO:0006351(transcription, DNA-templated);GO:0006355(regulation of transcription, DNA-templated);GO:0006457(protein folding);GO:0006986(response to unfolded protein);GO:0009266(response to temperature s…	ko03040(Spliceosome);ko04141(Protein processing in endoplasmic reticulum);ko04144(Endocytosis)
ata-miR164c-3p	rna-TRITD_1Bv1G162470-9	0	6.31461	-Inf	down	0.011975	0.0132506	yes	GO:0005524(ATP binding);GO:0005618(cell wall);GO:0005634(nucleus);GO:0005739(mitochondrion);GO:0005774(vacuolar membrane);GO:0005794(Golgi apparatus);GO:0005829(cytosol);GO:0005886(plasma membrane);GO:0006351(transcription, DNA-templated);GO:0006355(regulation of transcription, DNA-templated);GO:0006457(protein folding);GO:0006986(response to unfolded protein);GO:0009266(response to temperature s…	ko03040(Spliceosome);ko04141(Protein processing in endoplasmic reticulum);ko04144(Endocytosis)
ata-miR164c-3p	rna-TRITD_1Bv1G193410-3	0	6.31461	-Inf	down	0.011975	0.0132506	yes	GO:0003723(RNA binding);GO:0003729(mRNA binding);GO:0005634(nucleus);GO:0005737(cytoplasm);GO:0006970(response to osmotic stress);GO:0009651(response to salt stress);GO:0009737(response to abscisic acid);GO:0009738(abscisic acid-activated signaling pathway);GO:0009787(regulation of abscisic acid-activated signaling pathway);GO:0048471(perinuclear region of cytoplasm);GO:0071470(cellular response …	NA
ata-miR164c-3p	rna-TRITD_1Bv1G197600	0	6.31461	-Inf	down	0.011975	0.0132506	yes	GO:0004722(protein serine/threonine phosphatase activity);GO:0005515(protein binding);GO:0005634(nucleus);GO:0005737(cytoplasm);GO:0006470(protein dephosphorylation);GO:0009738(abscisic acid-activated signaling pathway);GO:0046872(metal ion binding)	ko04016(MAPK signaling pathway - plant);ko04075(Plant hormone signal transduction)
ata-miR164c-3p	rna-TRITD_1Bv1G214170	0	44.2022	-Inf	down	2.9599e-11	2.94907e-10	yes	GO:0006807(nitrogen compound metabolic process)	NA
ata-miR164c-3p	rna-TRITD_1Bv1G214170-2	0	18.9438	-Inf	down	1.3461e-05	3.63549e-05	yes	GO:0006807(nitrogen compound metabolic process)	NA
ata-miR164c-3p	rna-TRITD_1Bv1G214170-3	0	12.6292	-Inf	down	0.00037975	0.000771639	yes	GO:0006807(nitrogen compound metabolic process)	NA
ata-miR164c-3p	rna-TRITD_1Bv1G222660-3	0	12.6292	-Inf	down	0.00037975	0.000771639	yes	GO:0004722(protein serine/threonine phosphatase activity);GO:0006470(protein dephosphorylation);GO:0046872(metal ion binding)	NA
ata-miR164c-3p	rna-TRITD_1Bv1G226210-14	0	6.31461	-Inf	down	0.011975	0.0132506	yes	GO:0003924(GTPase activity);GO:0005622(intracellular);GO:0006412(translation)	ko03013(RNA transport)
ata-miR164c-3p	rna-TRITD_1Bv1G226210-16	0	6.31461	-Inf	down	0.011975	0.0132506	yes	GO:0003924(GTPase activity);GO:0005622(intracellular);GO:0006412(translation)	ko03013(RNA transport)
ata-miR164c-3p	rna-TRITD_1Bv1G226210-17	0	6.31461	-Inf	down	0.011975	0.0132506	yes	GO:0003924(GTPase activity);GO:0005622(intracellular);GO:0006412(translation)	ko03013(RNA transport)
ata-miR164c-3p	rna-TRITD_1Bv1G226210-3	0	6.31461	-Inf	down	0.011975	0.0132506	yes	GO:0003924(GTPase activity);GO:0005622(intracellular);GO:0006412(translation)	ko03013(RNA transport)
ata-miR164c-3p	rna-TRITD_2Av1G003340	0	6.31461	-Inf	down	0.011975	0.0132506	yes	GO:0004497(monooxygenase activity);GO:0007275(multicellular organism development);GO:0010268(brassinosteroid homeostasis);GO:0016125(sterol metabolic process);GO:0016132(brassinosteroid biosynthetic process)	ko00905(Brassinosteroid biosynthesis)
ata-miR164c-3p	rna-TRITD_2Av1G003340-2	0	6.31461	-Inf	down	0.011975	0.0132506	yes	GO:0004497(monooxygenase activity);GO:0007275(multicellular organism development);GO:0010268(brassinosteroid homeostasis);GO:0016125(sterol metabolic process);GO:0016132(brassinosteroid biosynthetic process)	ko00905(Brassinosteroid biosynthesis)
ata-miR164c-3p	rna-TRITD_2Av1G003340-4	0	6.31461	-Inf	down	0.011975	0.0132506	yes	GO:0004497(monooxygenase activity);GO:0007275(multicellular organism development);GO:0010268(brassinosteroid homeostasis);GO:0016125(sterol metabolic process);GO:0016132(brassinosteroid biosynthetic process)	ko00905(Brassinosteroid biosynthesis)
ata-miR164c-3p	rna-TRITD_2Av1G005900	0	31.573	-Inf	down	1.9203e-08	1.16741e-07	yes	GO:0016020(membrane);GO:0016709(oxidoreductase activity, acting on paired donors, with incorporation or reduction of molecular oxygen, NAD(P)H as one donor, and incorporation of one atom of oxygen);GO:0044550(secondary metabolite biosynthetic process)	NA
ata-miR164c-3p	rna-TRITD_2Av1G030720	0	31.573	-Inf	down	1.9203e-08	1.16741e-07	yes	GO:0005634(nucleus);GO:0005829(cytosol);GO:0008150(biological_process)	NA
ata-miR164c-3p	rna-TRITD_2Av1G030720-2	0	25.2584	-Inf	down	5.0132e-07	2.10585e-06	yes	GO:0005634(nucleus);GO:0005829(cytosol);GO:0008150(biological_process)	NA
ata-miR164c-3p	rna-TRITD_2Av1G042180	0	6.31461	-Inf	down	0.011975	0.0132506	yes	GO:0004856(xylulokinase activity);GO:0005737(cytoplasm);GO:0005997(xylulose metabolic process)	ko00040(Pentose and glucuronate interconversions)
ata-miR164c-3p	rna-TRITD_2Av1G042180-2	0	6.31461	-Inf	down	0.011975	0.0132506	yes	GO:0004856(xylulokinase activity);GO:0005737(cytoplasm);GO:0005997(xylulose metabolic process)	ko00040(Pentose and glucuronate interconversions)
ata-miR164c-3p	rna-TRITD_2Av1G044870-2	0	6.31461	-Inf	down	0.011975	0.0132506	yes	GO:0000495(box H/ACA snoRNA 3'-end processing);GO:0009982(pseudouridine synthase activity);GO:0031118(rRNA pseudouridine synthesis);GO:0031120(snRNA pseudouridine synthesis);GO:0031429(box H/ACA snoRNP complex);GO:1990481(mRNA pseudouridine synthesis)	ko03008(Ribosome biogenesis in eukaryotes)
ata-miR164c-3p	rna-TRITD_2Av1G044870-6	0	18.9438	-Inf	down	1.3461e-05	3.63549e-05	yes	GO:0000495(box H/ACA snoRNA 3'-end processing);GO:0009982(pseudouridine synthase activity);GO:0031118(rRNA pseudouridine synthesis);GO:0031120(snRNA pseudouridine synthesis);GO:0031429(box H/ACA snoRNP complex);GO:1990481(mRNA pseudouridine synthesis)	ko03008(Ribosome biogenesis in eukaryotes)
ata-miR164c-3p	rna-TRITD_2Av1G061710-2	0	6.31461	-Inf	down	0.011975	0.0132506	yes	GO:0003676(nucleic acid binding);GO:0004386(helicase activity);GO:0005524(ATP binding);GO:0005634(nucleus)	NA
ata-miR164c-3p	rna-TRITD_2Av1G061710-3	0	12.6292	-Inf	down	0.00037975	0.000771639	yes	GO:0003676(nucleic acid binding);GO:0004386(helicase activity);GO:0005524(ATP binding);GO:0005634(nucleus)	NA
ata-miR164c-3p	rna-TRITD_2Av1G061710-6	0	6.31461	-Inf	down	0.011975	0.0132506	yes	GO:0003676(nucleic acid binding);GO:0004386(helicase activity);GO:0005524(ATP binding);GO:0005634(nucleus)	NA
ata-miR164c-3p	rna-TRITD_2Av1G061710-7	0	6.31461	-Inf	down	0.011975	0.0132506	yes	GO:0003676(nucleic acid binding);GO:0004386(helicase activity);GO:0005524(ATP binding);GO:0005634(nucleus)	NA
ata-miR164c-3p	rna-TRITD_2Av1G061710-8	0	12.6292	-Inf	down	0.00037975	0.000771639	yes	GO:0003676(nucleic acid binding);GO:0004386(helicase activity);GO:0005524(ATP binding);GO:0005634(nucleus)	NA
ata-miR164c-3p	rna-TRITD_2Av1G070190	0	25.2584	-Inf	down	5.0132e-07	2.10585e-06	yes	GO:0000350(generation of catalytic spliceosome for second transesterification step);GO:0000386(second spliceosomal transesterification activity);GO:0005682(U5 snRNP);GO:0046540(U4/U6 x U5 tri-snRNP complex);GO:0071021(U2-type post-spliceosomal complex);GO:0071048(nuclear retention of unspliced pre-mRNA at the site of transcription)	ko03040(Spliceosome)
ata-miR164c-3p	rna-TRITD_2Av1G070190-2	0	44.2022	-Inf	down	2.9599e-11	2.94907e-10	yes	GO:0000350(generation of catalytic spliceosome for second transesterification step);GO:0000386(second spliceosomal transesterification activity);GO:0005682(U5 snRNP);GO:0046540(U4/U6 x U5 tri-snRNP complex);GO:0071021(U2-type post-spliceosomal complex);GO:0071048(nuclear retention of unspliced pre-mRNA at the site of transcription)	ko03040(Spliceosome)
ata-miR164c-3p	rna-TRITD_2Av1G075510-2	0	6.31461	-Inf	down	0.011975	0.0132506	yes	GO:0003674(molecular_function);GO:0008150(biological_process);GO:0009507(chloroplast)	ko00051(Fructose and mannose metabolism)
ata-miR164c-3p	rna-TRITD_2Av1G121130-6	0	6.31461	-Inf	down	0.011975	0.0132506	yes	GO:0001228(transcriptional activator activity, RNA polymerase II transcription regulatory region sequence-specific DNA binding);GO:0003677(DNA binding);GO:0003700(DNA binding transcription factor activity);GO:0005515(protein binding);GO:0005634(nucleus);GO:0006355(regulation of transcription, DNA-templated)	NA
ata-miR164c-3p	rna-TRITD_2Av1G171820	0	31.573	-Inf	down	1.9203e-08	1.16741e-07	yes	GO:0003674(molecular_function);GO:0005886(plasma membrane)	NA
ata-miR164c-3p	rna-TRITD_2Av1G176620-2	0	37.8876	-Inf	down	7.4911e-10	5.41082e-09	yes	GO:0015079(potassium ion transmembrane transporter activity);GO:0016020(membrane)	NA
ata-miR164c-3p	rna-TRITD_2Av1G176620-3	0	37.8876	-Inf	down	7.4911e-10	5.41082e-09	yes	GO:0015079(potassium ion transmembrane transporter activity);GO:0016020(membrane)	NA
ata-miR164c-3p	rna-TRITD_2Av1G176620-4	0	37.8876	-Inf	down	7.4911e-10	5.41082e-09	yes	GO:0015079(potassium ion transmembrane transporter activity);GO:0016020(membrane)	NA
ata-miR164c-3p	rna-TRITD_2Av1G179620-11	0	6.31461	-Inf	down	0.011975	0.0132506	yes	GO:0042742(defense response to bacterium);GO:0050832(defense response to fungus);GO:0052576(carbohydrate storage)	ko00052(Galactose metabolism);ko00500(Starch and sucrose metabolism)
ata-miR164c-3p	rna-TRITD_2Av1G179620-5	0	6.31461	-Inf	down	0.011975	0.0132506	yes	GO:0042742(defense response to bacterium);GO:0050832(defense response to fungus);GO:0052576(carbohydrate storage)	ko00052(Galactose metabolism);ko00500(Starch and sucrose metabolism)
ata-miR164c-3p	rna-TRITD_2Av1G183430	0	18.9438	-Inf	down	1.3461e-05	3.63549e-05	yes	NA	NA
ata-miR164c-3p	rna-TRITD_2Av1G183430-3	0	12.6292	-Inf	down	0.00037975	0.000771639	yes	NA	NA
ata-miR164c-3p	rna-TRITD_2Av1G183430-4	0	12.6292	-Inf	down	0.00037975	0.000771639	yes	NA	NA
ata-miR164c-3p	rna-TRITD_2Av1G183430-5	0	18.9438	-Inf	down	1.3461e-05	3.63549e-05	yes	NA	NA
ata-miR164c-3p	rna-TRITD_2Av1G191360	0	18.9438	-Inf	down	1.3461e-05	3.63549e-05	yes	GO:0003700(DNA binding transcription factor activity);GO:0005515(protein binding);GO:0005634(nucleus);GO:0006351(transcription, DNA-templated);GO:0006355(regulation of transcription, DNA-templated);GO:0009793(embryo development ending in seed dormancy);GO:0010431(seed maturation);GO:0043565(sequence-specific DNA binding)	NA
ata-miR164c-3p	rna-TRITD_2Av1G229880	0	6.31461	-Inf	down	0.011975	0.0132506	yes	GO:0003700(DNA binding transcription factor activity);GO:0005634(nucleus);GO:0006355(regulation of transcription, DNA-templated);GO:0010192(mucilage biosynthetic process);GO:0019760(glucosinolate metabolic process);GO:0043565(sequence-specific DNA binding);GO:0044212(transcription regulatory region DNA binding);GO:0003677(DNA binding);GO:0006351(transcription, DNA-templated)	ko00040(Pentose and glucuronate interconversions)
ata-miR164c-3p	rna-TRITD_2Av1G260970	0	6.31461	-Inf	down	0.011975	0.0132506	yes	GO:0003677(DNA binding);GO:0005634(nucleus);GO:0006351(transcription, DNA-templated);GO:0006355(regulation of transcription, DNA-templated);GO:0009294(DNA mediated transformation)	NA
ata-miR164c-3p	rna-TRITD_2Av1G260970-2	0	6.31461	-Inf	down	0.011975	0.0132506	yes	GO:0003677(DNA binding);GO:0005634(nucleus);GO:0006351(transcription, DNA-templated);GO:0006355(regulation of transcription, DNA-templated);GO:0009294(DNA mediated transformation)	NA
ata-miR164c-3p	rna-TRITD_2Av1G260970-3	0	31.573	-Inf	down	1.9203e-08	1.16741e-07	yes	GO:0003677(DNA binding);GO:0005634(nucleus);GO:0006351(transcription, DNA-templated);GO:0006355(regulation of transcription, DNA-templated);GO:0009294(DNA mediated transformation)	NA
ata-miR164c-3p	rna-TRITD_2Av1G260970-4	0	37.8876	-Inf	down	7.4911e-10	5.41082e-09	yes	GO:0003677(DNA binding);GO:0005634(nucleus);GO:0006351(transcription, DNA-templated);GO:0006355(regulation of transcription, DNA-templated);GO:0009294(DNA mediated transformation)	NA
ata-miR164c-3p	rna-TRITD_2Av1G273420	0	25.2584	-Inf	down	5.0132e-07	2.10585e-06	yes	GO:0008150(biological_process);GO:0009507(chloroplast);GO:0009536(plastid);GO:0009941(chloroplast envelope);GO:0016021(integral component of membrane);GO:0031969(chloroplast membrane)	NA
ata-miR164c-3p	rna-TRITD_2Av1G279890	0	25.2584	-Inf	down	5.0132e-07	2.10585e-06	yes	NA	NA
ata-miR164c-3p	rna-TRITD_2Bv1G004200-3	0	6.31461	-Inf	down	0.011975	0.0132506	yes	GO:0004497(monooxygenase activity);GO:0007275(multicellular organism development);GO:0010268(brassinosteroid homeostasis);GO:0016125(sterol metabolic process);GO:0016132(brassinosteroid biosynthetic process);GO:0001578(microtubule bundle formation);GO:0009647(skotomorphogenesis);GO:0020037(heme binding);GO:0022900(electron transport chain)	ko00905(Brassinosteroid biosynthesis)
ata-miR164c-3p	rna-TRITD_2Bv1G031580	0	6.31461	-Inf	down	0.011975	0.0132506	yes	GO:0005634(nucleus);GO:0009555(pollen development);GO:0009860(pollen tube growth);GO:0010233(phloem transport);GO:0030410(nicotianamine synthase activity);GO:0030418(nicotianamine biosynthetic process)	NA
ata-miR164c-3p	rna-TRITD_2Bv1G039380	0	12.6292	-Inf	down	0.00037975	0.000771639	yes	GO:0000139(Golgi membrane);GO:0003824(catalytic activity);GO:0005768(endosome);GO:0005794(Golgi apparatus);GO:0005802(trans-Golgi network);GO:0005829(cytosol);GO:0005886(plasma membrane);GO:0008460(dTDP-glucose 4,6-dehydratase activity);GO:0009225(nucleotide-sugar metabolic process);GO:0016020(membrane);GO:0016021(integral component of membrane);GO:0019305(dTDP-rhamnose biosynthetic process);GO:0…	ko00520(Amino sugar and nucleotide sugar metabolism)
ata-miR164c-3p	rna-TRITD_2Bv1G039380-10	0	12.6292	-Inf	down	0.00037975	0.000771639	yes	GO:0000139(Golgi membrane);GO:0003824(catalytic activity);GO:0005768(endosome);GO:0005794(Golgi apparatus);GO:0005802(trans-Golgi network);GO:0005829(cytosol);GO:0005886(plasma membrane);GO:0008460(dTDP-glucose 4,6-dehydratase activity);GO:0009225(nucleotide-sugar metabolic process);GO:0016020(membrane);GO:0016021(integral component of membrane);GO:0019305(dTDP-rhamnose biosynthetic process);GO:0…	ko00520(Amino sugar and nucleotide sugar metabolism)
ata-miR164c-3p	rna-TRITD_2Bv1G039380-2	0	12.6292	-Inf	down	0.00037975	0.000771639	yes	GO:0000139(Golgi membrane);GO:0003824(catalytic activity);GO:0005768(endosome);GO:0005794(Golgi apparatus);GO:0005802(trans-Golgi network);GO:0005829(cytosol);GO:0005886(plasma membrane);GO:0008460(dTDP-glucose 4,6-dehydratase activity);GO:0009225(nucleotide-sugar metabolic process);GO:0016020(membrane);GO:0016021(integral component of membrane);GO:0019305(dTDP-rhamnose biosynthetic process);GO:0…	ko00520(Amino sugar and nucleotide sugar metabolism)
ata-miR164c-3p	rna-TRITD_2Bv1G039380-3	0	6.31461	-Inf	down	0.011975	0.0132506	yes	GO:0000139(Golgi membrane);GO:0003824(catalytic activity);GO:0005768(endosome);GO:0005794(Golgi apparatus);GO:0005802(trans-Golgi network);GO:0005829(cytosol);GO:0005886(plasma membrane);GO:0008460(dTDP-glucose 4,6-dehydratase activity);GO:0009225(nucleotide-sugar metabolic process);GO:0016020(membrane);GO:0016021(integral component of membrane);GO:0019305(dTDP-rhamnose biosynthetic process);GO:0…	ko00520(Amino sugar and nucleotide sugar metabolism)
ata-miR164c-3p	rna-TRITD_2Bv1G039380-4	0	6.31461	-Inf	down	0.011975	0.0132506	yes	GO:0000139(Golgi membrane);GO:0003824(catalytic activity);GO:0005768(endosome);GO:0005794(Golgi apparatus);GO:0005802(trans-Golgi network);GO:0005829(cytosol);GO:0005886(plasma membrane);GO:0008460(dTDP-glucose 4,6-dehydratase activity);GO:0009225(nucleotide-sugar metabolic process);GO:0016020(membrane);GO:0016021(integral component of membrane);GO:0019305(dTDP-rhamnose biosynthetic process);GO:0…	ko00520(Amino sugar and nucleotide sugar metabolism)
ata-miR164c-3p	rna-TRITD_2Bv1G039380-5	0	6.31461	-Inf	down	0.011975	0.0132506	yes	GO:0000139(Golgi membrane);GO:0003824(catalytic activity);GO:0005768(endosome);GO:0005794(Golgi apparatus);GO:0005802(trans-Golgi network);GO:0005829(cytosol);GO:0005886(plasma membrane);GO:0008460(dTDP-glucose 4,6-dehydratase activity);GO:0009225(nucleotide-sugar metabolic process);GO:0016020(membrane);GO:0016021(integral component of membrane);GO:0019305(dTDP-rhamnose biosynthetic process);GO:0…	ko00520(Amino sugar and nucleotide sugar metabolism)
ata-miR164c-3p	rna-TRITD_2Bv1G039380-8	0	6.31461	-Inf	down	0.011975	0.0132506	yes	GO:0000139(Golgi membrane);GO:0003824(catalytic activity);GO:0005768(endosome);GO:0005794(Golgi apparatus);GO:0005802(trans-Golgi network);GO:0005829(cytosol);GO:0005886(plasma membrane);GO:0008460(dTDP-glucose 4,6-dehydratase activity);GO:0009225(nucleotide-sugar metabolic process);GO:0016020(membrane);GO:0016021(integral component of membrane);GO:0019305(dTDP-rhamnose biosynthetic process);GO:0…	ko00520(Amino sugar and nucleotide sugar metabolism)
ata-miR164c-3p	rna-TRITD_2Bv1G048310	0	25.2584	-Inf	down	5.0132e-07	2.10585e-06	yes	NA	NA
ata-miR164c-3p	rna-TRITD_2Bv1G063310	0	6.31461	-Inf	down	0.011975	0.0132506	yes	GO:0003849(3-deoxy-7-phosphoheptulonate synthase activity);GO:0009073(aromatic amino acid family biosynthetic process);GO:0009423(chorismate biosynthetic process);GO:0009507(chloroplast);GO:0009536(plastid);GO:0016020(membrane)	ko00400(Phenylalanine, tyrosine and tryptophan biosynthesis)
ata-miR164c-3p	rna-TRITD_2Bv1G075100	0	18.9438	-Inf	down	1.3461e-05	3.63549e-05	yes	NA	NA
ata-miR164c-3p	rna-TRITD_2Bv1G084440	0	18.9438	-Inf	down	1.3461e-05	3.63549e-05	yes	GO:0003674(molecular_function);GO:0008150(biological_process);GO:0009507(chloroplast)	NA
ata-miR164c-3p	rna-TRITD_2Bv1G122100	0	31.573	-Inf	down	1.9203e-08	1.16741e-07	yes	GO:0005739(mitochondrion);GO:0008150(biological_process);GO:0008270(zinc ion binding)	ko03440(Homologous recombination)
ata-miR164c-3p	rna-TRITD_2Bv1G150600	0	12.6292	-Inf	down	0.00037975	0.000771639	yes	NA	NA
ata-miR164c-3p	rna-TRITD_2Bv1G152970	0	63.1461	-Inf	down	1.9174e-15	3.75037e-14	yes	NA	NA
ata-miR164c-3p	rna-TRITD_2Bv1G162830	0	12.6292	-Inf	down	0.00037975	0.000771639	yes	GO:0003735(structural constituent of ribosome);GO:0005840(ribosome);GO:0006412(translation);GO:0009507(chloroplast);GO:0009535(chloroplast thylakoid membrane);GO:0009536(plastid);GO:0009570(chloroplast stroma);GO:0009579(thylakoid);GO:0032544(plastid translation)	NA
ata-miR164c-3p	rna-TRITD_2Bv1G201110-3	0	12.6292	-Inf	down	0.00037975	0.000771639	yes	GO:0005507(copper ion binding);GO:0009505(plant-type cell wall);GO:0009506(plasmodesma);GO:0016722(oxidoreductase activity, oxidizing metal ions)	NA
ata-miR164c-3p	rna-TRITD_2Bv1G220180	0	12.6292	-Inf	down	0.00037975	0.000771639	yes	GO:0003674(molecular_function);GO:0005634(nucleus);GO:0008150(biological_process)	NA
ata-miR164c-3p	rna-TRITD_2Bv1G230660	0	88.4045	-Inf	down	5.3244e-21	2.27919e-19	yes	GO:0003674(molecular_function);GO:0005634(nucleus);GO:0006952(defense response)	NA
ata-miR164c-3p	rna-TRITD_2Bv1G234330-2	0	31.573	-Inf	down	1.9203e-08	1.16741e-07	yes	NA	NA
ata-miR164c-3p	rna-TRITD_2Bv1G243920-2	0	6.31461	-Inf	down	0.011975	0.0132506	yes	NA	NA
ata-miR164c-3p	rna-TRITD_2Bv1G244690	0	25.2584	-Inf	down	5.0132e-07	2.10585e-06	yes	NA	NA
ata-miR164c-3p	rna-TRITD_2Bv1G258370-2	0	6.31461	-Inf	down	0.011975	0.0132506	yes	GO:0000387(spliceosomal snRNP assembly);GO:0000481(maturation of 5S rRNA);GO:0045292(mRNA cis splicing, via spliceosome);GO:0046540(U4/U6 x U5 tri-snRNP complex)	ko03040(Spliceosome)
ata-miR164c-3p	rna-TRITD_2Bv1G258370-4	0	6.31461	-Inf	down	0.011975	0.0132506	yes	GO:0000387(spliceosomal snRNP assembly);GO:0000481(maturation of 5S rRNA);GO:0045292(mRNA cis splicing, via spliceosome);GO:0046540(U4/U6 x U5 tri-snRNP complex)	ko03040(Spliceosome)
ata-miR164c-3p	rna-TRITD_2Bv1G258370-5	0	12.6292	-Inf	down	0.00037975	0.000771639	yes	GO:0000387(spliceosomal snRNP assembly);GO:0000481(maturation of 5S rRNA);GO:0045292(mRNA cis splicing, via spliceosome);GO:0046540(U4/U6 x U5 tri-snRNP complex)	ko03040(Spliceosome)
ata-miR164c-3p	rna-TRITD_3Av1G038000-2	0	44.2022	-Inf	down	2.9599e-11	2.94907e-10	yes	GO:0003674(molecular_function);GO:0005634(nucleus);GO:0009908(flower development);GO:0030154(cell differentiation)	NA
ata-miR164c-3p	rna-TRITD_3Av1G039120	0	12.6292	-Inf	down	0.00037975	0.000771639	yes	NA	NA
ata-miR164c-3p	rna-TRITD_3Av1G150470	0	18.9438	-Inf	down	1.3461e-05	3.63549e-05	yes	GO:0005742(mitochondrial outer membrane translocase complex);GO:0016021(integral component of membrane);GO:0030150(protein import into mitochondrial matrix)	NA
ata-miR164c-3p	rna-TRITD_3Av1G184410	0	12.6292	-Inf	down	0.00037975	0.000771639	yes	GO:0005576(extracellular region);GO:0005768(endosome);GO:0005794(Golgi apparatus);GO:0005802(trans-Golgi network);GO:0006950(response to stress);GO:0009269(response to desiccation);GO:0009651(response to salt stress);GO:0009737(response to abscisic acid);GO:0045735(nutrient reservoir activity)	ko04144(Endocytosis)
ata-miR164c-3p	rna-TRITD_3Av1G184410-2	0	6.31461	-Inf	down	0.011975	0.0132506	yes	GO:0005576(extracellular region);GO:0005768(endosome);GO:0005794(Golgi apparatus);GO:0005802(trans-Golgi network);GO:0006950(response to stress);GO:0009269(response to desiccation);GO:0009651(response to salt stress);GO:0009737(response to abscisic acid);GO:0045735(nutrient reservoir activity)	ko04144(Endocytosis)
ata-miR164c-3p	rna-TRITD_3Av1G245590-2	0	6.31461	-Inf	down	0.011975	0.0132506	yes	GO:0000145(exocyst);GO:0005737(cytoplasm);GO:0005829(cytosol);GO:0005886(plasma membrane);GO:0006904(vesicle docking involved in exocytosis)	NA
ata-miR164c-3p	rna-TRITD_3Av1G245590-4	0	6.31461	-Inf	down	0.011975	0.0132506	yes	GO:0000145(exocyst);GO:0005737(cytoplasm);GO:0005829(cytosol);GO:0005886(plasma membrane);GO:0006904(vesicle docking involved in exocytosis)	NA
ata-miR164c-3p	rna-TRITD_3Av1G245590-5	0	6.31461	-Inf	down	0.011975	0.0132506	yes	GO:0000145(exocyst);GO:0005737(cytoplasm);GO:0005829(cytosol);GO:0005886(plasma membrane);GO:0006904(vesicle docking involved in exocytosis)	NA
ata-miR164c-3p	rna-TRITD_3Av1G245590-6	0	6.31461	-Inf	down	0.011975	0.0132506	yes	GO:0000145(exocyst);GO:0005737(cytoplasm);GO:0005829(cytosol);GO:0005886(plasma membrane);GO:0006904(vesicle docking involved in exocytosis)	NA
ata-miR164c-3p	rna-TRITD_3Av1G287390	0	82.0899	-Inf	down	1.2982e-19	4.57104e-18	yes	GO:0005783(endoplasmic reticulum);GO:0005788(endoplasmic reticulum lumen);GO:0005886(plasma membrane);GO:0006457(protein folding);GO:0016032(viral process);GO:0044794(positive regulation by host of viral process)	ko04141(Protein processing in endoplasmic reticulum)
ata-miR164c-3p	rna-TRITD_3Av1G287390-2	0	31.573	-Inf	down	1.9203e-08	1.16741e-07	yes	GO:0005783(endoplasmic reticulum);GO:0005788(endoplasmic reticulum lumen);GO:0005886(plasma membrane);GO:0006457(protein folding);GO:0016032(viral process);GO:0044794(positive regulation by host of viral process)	ko04141(Protein processing in endoplasmic reticulum)
ata-miR164c-3p	rna-TRITD_3Av1G287390-3	0	31.573	-Inf	down	1.9203e-08	1.16741e-07	yes	GO:0005783(endoplasmic reticulum);GO:0005788(endoplasmic reticulum lumen);GO:0005886(plasma membrane);GO:0006457(protein folding);GO:0016032(viral process);GO:0044794(positive regulation by host of viral process)	ko04141(Protein processing in endoplasmic reticulum)
ata-miR164c-3p	rna-TRITD_3Av1G287390-4	0	12.6292	-Inf	down	0.00037975	0.000771639	yes	GO:0005783(endoplasmic reticulum);GO:0005788(endoplasmic reticulum lumen);GO:0005886(plasma membrane);GO:0006457(protein folding);GO:0016032(viral process);GO:0044794(positive regulation by host of viral process)	ko04141(Protein processing in endoplasmic reticulum)
ata-miR164c-3p	rna-TRITD_3Av1G287390-4	0	63.1461	-Inf	down	1.9174e-15	3.75037e-14	yes	GO:0005783(endoplasmic reticulum);GO:0005788(endoplasmic reticulum lumen);GO:0005886(plasma membrane);GO:0006457(protein folding);GO:0016032(viral process);GO:0044794(positive regulation by host of viral process)	ko04141(Protein processing in endoplasmic reticulum)
ata-miR164c-3p	rna-TRITD_3Bv1G054980	0	18.9438	-Inf	down	1.3461e-05	3.63549e-05	yes	GO:0000245(spliceosomal complex assembly);GO:0000398(mRNA splicing, via spliceosome);GO:0003676(nucleic acid binding);GO:0005515(protein binding);GO:0005634(nucleus);GO:0005681(spliceosomal complex);GO:0005829(cytosol);GO:0008270(zinc ion binding);GO:0008380(RNA splicing);GO:0016607(nuclear speck)	ko03040(Spliceosome)
ata-miR164c-3p	rna-TRITD_3Bv1G054980-2	0	18.9438	-Inf	down	1.3461e-05	3.63549e-05	yes	GO:0000245(spliceosomal complex assembly);GO:0000398(mRNA splicing, via spliceosome);GO:0003676(nucleic acid binding);GO:0005515(protein binding);GO:0005634(nucleus);GO:0005681(spliceosomal complex);GO:0005829(cytosol);GO:0008270(zinc ion binding);GO:0008380(RNA splicing);GO:0016607(nuclear speck)	ko03040(Spliceosome)
ata-miR164c-3p	rna-TRITD_3Bv1G054980-3	0	31.573	-Inf	down	1.9203e-08	1.16741e-07	yes	GO:0000245(spliceosomal complex assembly);GO:0000398(mRNA splicing, via spliceosome);GO:0003676(nucleic acid binding);GO:0005515(protein binding);GO:0005634(nucleus);GO:0005681(spliceosomal complex);GO:0005829(cytosol);GO:0008270(zinc ion binding);GO:0008380(RNA splicing);GO:0016607(nuclear speck)	ko03040(Spliceosome)
ata-miR164c-3p	rna-TRITD_3Bv1G054980-4	0	25.2584	-Inf	down	5.0132e-07	2.10585e-06	yes	GO:0000245(spliceosomal complex assembly);GO:0000398(mRNA splicing, via spliceosome);GO:0003676(nucleic acid binding);GO:0005515(protein binding);GO:0005634(nucleus);GO:0005681(spliceosomal complex);GO:0005829(cytosol);GO:0008270(zinc ion binding);GO:0008380(RNA splicing);GO:0016607(nuclear speck)	ko03040(Spliceosome)
ata-miR164c-3p	rna-TRITD_3Bv1G054980-5	0	6.31461	-Inf	down	0.011975	0.0132506	yes	GO:0000245(spliceosomal complex assembly);GO:0000398(mRNA splicing, via spliceosome);GO:0003676(nucleic acid binding);GO:0005515(protein binding);GO:0005634(nucleus);GO:0005681(spliceosomal complex);GO:0005829(cytosol);GO:0008270(zinc ion binding);GO:0008380(RNA splicing);GO:0016607(nuclear speck)	ko03040(Spliceosome)
ata-miR164c-3p	rna-TRITD_3Bv1G054980-6	0	31.573	-Inf	down	1.9203e-08	1.16741e-07	yes	GO:0000245(spliceosomal complex assembly);GO:0000398(mRNA splicing, via spliceosome);GO:0003676(nucleic acid binding);GO:0005515(protein binding);GO:0005634(nucleus);GO:0005681(spliceosomal complex);GO:0005829(cytosol);GO:0008270(zinc ion binding);GO:0008380(RNA splicing);GO:0016607(nuclear speck)	ko03040(Spliceosome)
ata-miR164c-3p	rna-TRITD_3Bv1G055750	0	107.348	-Inf	down	3.7234e-25	2.60479e-23	yes	GO:0000373(Group II intron splicing);GO:0003723(RNA binding);GO:0006397(mRNA processing);GO:0009507(chloroplast);GO:0009535(chloroplast thylakoid membrane);GO:0009658(chloroplast organization);GO:0009793(embryo development ending in seed dormancy);GO:1990825(sequence-specific mRNA binding)	NA
ata-miR164c-3p	rna-TRITD_3Bv1G071800	0	6.31461	-Inf	down	0.011975	0.0132506	yes	GO:0005507(copper ion binding);GO:0005509(calcium ion binding);GO:0005515(protein binding);GO:0005516(calmodulin binding);GO:0005546(phosphatidylinositol-4,5-bisphosphate binding);GO:0005547(phosphatidylinositol-3,4,5-trisphosphate binding);GO:0005773(vacuole);GO:0005881(cytoplasmic microtubule);GO:0005886(plasma membrane);GO:0006499(N-terminal protein myristoylation);GO:0008017(microtubule bindi…	NA
ata-miR164c-3p	rna-TRITD_3Bv1G133340	0	25.2584	-Inf	down	5.0132e-07	2.10585e-06	yes	GO:0005742(mitochondrial outer membrane translocase complex);GO:0016021(integral component of membrane);GO:0030150(protein import into mitochondrial matrix)	NA
ata-miR164c-3p	rna-TRITD_3Bv1G145280	0	37.8876	-Inf	down	7.4911e-10	5.41082e-09	yes	GO:0004722(protein serine/threonine phosphatase activity);GO:0005515(protein binding);GO:0005634(nucleus);GO:0005737(cytoplasm);GO:0006470(protein dephosphorylation);GO:0009738(abscisic acid-activated signaling pathway);GO:0046872(metal ion binding)	ko04016(MAPK signaling pathway - plant);ko04075(Plant hormone signal transduction)
ata-miR164c-3p	rna-TRITD_3Bv1G145280-3	0	25.2584	-Inf	down	5.0132e-07	2.10585e-06	yes	GO:0004722(protein serine/threonine phosphatase activity);GO:0005515(protein binding);GO:0005634(nucleus);GO:0005737(cytoplasm);GO:0006470(protein dephosphorylation);GO:0009738(abscisic acid-activated signaling pathway);GO:0046872(metal ion binding)	ko04016(MAPK signaling pathway - plant);ko04075(Plant hormone signal transduction)
ata-miR164c-3p	rna-TRITD_3Bv1G148330	0	126.292	-Inf	down	2.6433e-29	2.75786e-27	yes	GO:0003677(DNA binding);GO:0003713(transcription coactivator activity);GO:0005515(protein binding);GO:0005634(nucleus);GO:0005667(transcription factor complex);GO:0006351(transcription, DNA-templated);GO:0006355(regulation of transcription, DNA-templated);GO:0060261(positive regulation of transcription initiation from RNA polymerase II promoter)	NA
ata-miR164c-3p	rna-TRITD_3Bv1G151020	0	82.0899	-Inf	down	1.2982e-19	4.57104e-18	yes	GO:0003677(DNA binding);GO:0003713(transcription coactivator activity);GO:0005515(protein binding);GO:0005634(nucleus);GO:0005667(transcription factor complex);GO:0006351(transcription, DNA-templated);GO:0006355(regulation of transcription, DNA-templated);GO:0060261(positive regulation of transcription initiation from RNA polymerase II promoter)	NA
ata-miR164c-3p	rna-TRITD_3Bv1G168720	0	6.31461	-Inf	down	0.011975	0.0132506	yes	GO:0004672(protein kinase activity);GO:0005515(protein binding);GO:0005524(ATP binding);GO:0005634(nucleus);GO:0005834(heterotrimeric G-protein complex);GO:0006468(protein phosphorylation);GO:0009585(red, far-red light phototransduction);GO:0009637(response to blue light);GO:0042802(identical protein binding);GO:0080008(Cul4-RING E3 ubiquitin ligase complex)	ko04120(Ubiquitin mediated proteolysis);ko04712(Circadian rhythm - plant)
ata-miR164c-3p	rna-TRITD_3Bv1G168720-2	0	12.6292	-Inf	down	0.00037975	0.000771639	yes	GO:0004672(protein kinase activity);GO:0005515(protein binding);GO:0005524(ATP binding);GO:0005634(nucleus);GO:0005834(heterotrimeric G-protein complex);GO:0006468(protein phosphorylation);GO:0009585(red, far-red light phototransduction);GO:0009637(response to blue light);GO:0042802(identical protein binding);GO:0080008(Cul4-RING E3 ubiquitin ligase complex)	ko04120(Ubiquitin mediated proteolysis);ko04712(Circadian rhythm - plant)
ata-miR164c-3p	rna-TRITD_3Bv1G168720-3	0	12.6292	-Inf	down	0.00037975	0.000771639	yes	GO:0004672(protein kinase activity);GO:0005515(protein binding);GO:0005524(ATP binding);GO:0005634(nucleus);GO:0005834(heterotrimeric G-protein complex);GO:0006468(protein phosphorylation);GO:0009585(red, far-red light phototransduction);GO:0009637(response to blue light);GO:0042802(identical protein binding);GO:0080008(Cul4-RING E3 ubiquitin ligase complex)	ko04120(Ubiquitin mediated proteolysis);ko04712(Circadian rhythm - plant)
ata-miR164c-3p	rna-TRITD_3Bv1G168720-4	0	6.31461	-Inf	down	0.011975	0.0132506	yes	GO:0004672(protein kinase activity);GO:0005515(protein binding);GO:0005524(ATP binding);GO:0005634(nucleus);GO:0005834(heterotrimeric G-protein complex);GO:0006468(protein phosphorylation);GO:0009585(red, far-red light phototransduction);GO:0009637(response to blue light);GO:0042802(identical protein binding);GO:0080008(Cul4-RING E3 ubiquitin ligase complex)	ko04120(Ubiquitin mediated proteolysis);ko04712(Circadian rhythm - plant)
ata-miR164c-3p	rna-TRITD_3Bv1G168720-5	0	12.6292	-Inf	down	0.00037975	0.000771639	yes	GO:0004672(protein kinase activity);GO:0005515(protein binding);GO:0005524(ATP binding);GO:0005634(nucleus);GO:0005834(heterotrimeric G-protein complex);GO:0006468(protein phosphorylation);GO:0009585(red, far-red light phototransduction);GO:0009637(response to blue light);GO:0042802(identical protein binding);GO:0080008(Cul4-RING E3 ubiquitin ligase complex)	ko04120(Ubiquitin mediated proteolysis);ko04712(Circadian rhythm - plant)
ata-miR164c-3p	rna-TRITD_3Bv1G191620	0	18.9438	-Inf	down	1.3461e-05	3.63549e-05	yes	NA	NA
ata-miR164c-3p	rna-TRITD_3Bv1G191620-2	0	18.9438	-Inf	down	1.3461e-05	3.63549e-05	yes	NA	NA
ata-miR164c-3p	rna-TRITD_3Bv1G191620-3	0	6.31461	-Inf	down	0.011975	0.0132506	yes	NA	NA
ata-miR164c-3p	rna-TRITD_3Bv1G191620-4	0	37.8876	-Inf	down	7.4911e-10	5.41082e-09	yes	NA	NA
ata-miR164c-3p	rna-TRITD_3Bv1G231640	0	37.8876	-Inf	down	7.4911e-10	5.41082e-09	yes	GO:0004029(aldehyde dehydrogenase (NAD) activity)	ko00940(Phenylpropanoid biosynthesis)
ata-miR164c-3p	rna-TRITD_3Bv1G231640-4	0	44.2022	-Inf	down	2.9599e-11	2.94907e-10	yes	GO:0004029(aldehyde dehydrogenase (NAD) activity)	ko00940(Phenylpropanoid biosynthesis)
ata-miR164c-3p	rna-TRITD_3Bv1G241350-3	0	6.31461	-Inf	down	0.011975	0.0132506	yes	GO:0003674(molecular_function);GO:0005576(extracellular region);GO:0008150(biological_process);GO:0005634(nucleus);GO:0009507(chloroplast)	NA
ata-miR164c-3p	rna-TRITD_3Bv1G241350-4	0	6.31461	-Inf	down	0.011975	0.0132506	yes	GO:0003674(molecular_function);GO:0005576(extracellular region);GO:0008150(biological_process);GO:0005634(nucleus);GO:0009507(chloroplast)	NA
ata-miR164c-3p	rna-TRITD_3Bv1G283280-4	0	6.31461	-Inf	down	0.011975	0.0132506	yes	GO:0005783(endoplasmic reticulum);GO:0005788(endoplasmic reticulum lumen);GO:0005886(plasma membrane);GO:0006457(protein folding);GO:0016032(viral process);GO:0044794(positive regulation by host of viral process)	ko04141(Protein processing in endoplasmic reticulum)
ata-miR164c-3p	rna-TRITD_4Av1G019210-3	0	6.31461	-Inf	down	0.011975	0.0132506	yes	GO:0003674(molecular_function);GO:0005575(cellular_component);GO:0009408(response to heat);GO:0009409(response to cold);GO:0009617(response to bacterium);GO:0009738(abscisic acid-activated signaling pathway)	NA
ata-miR164c-3p	rna-TRITD_4Av1G019210-4	0	6.31461	-Inf	down	0.011975	0.0132506	yes	GO:0003674(molecular_function);GO:0005575(cellular_component);GO:0009408(response to heat);GO:0009409(response to cold);GO:0009617(response to bacterium);GO:0009738(abscisic acid-activated signaling pathway)	NA
ata-miR164c-3p	rna-TRITD_4Av1G030270-3	0	12.6292	-Inf	down	0.00037975	0.000771639	yes	GO:0001708(cell fate specification);GO:0005515(protein binding);GO:0005634(nucleus);GO:0009880(embryonic pattern specification);GO:0046872(metal ion binding);GO:0090421(embryonic meristem initiation)	NA
ata-miR164c-3p	rna-TRITD_4Av1G053600-2	0	12.6292	-Inf	down	0.00037975	0.000771639	yes	GO:0000082(G1/S transition of mitotic cell cycle);GO:0005096(GTPase activator activity);GO:0005634(nucleus);GO:0005737(cytoplasm);GO:0005813(centrosome);GO:0006405(RNA export from nucleus);GO:0006511(ubiquitin-dependent protein catabolic process);GO:0006606(protein import into nucleus);GO:0007051(spindle organization);GO:0008536(Ran GTPase binding);GO:0046604(positive regulation of mitotic centro…	NA
ata-miR164c-3p	rna-TRITD_4Av1G053600-3	0	18.9438	-Inf	down	1.3461e-05	3.63549e-05	yes	GO:0000082(G1/S transition of mitotic cell cycle);GO:0005096(GTPase activator activity);GO:0005634(nucleus);GO:0005737(cytoplasm);GO:0005813(centrosome);GO:0006405(RNA export from nucleus);GO:0006511(ubiquitin-dependent protein catabolic process);GO:0006606(protein import into nucleus);GO:0007051(spindle organization);GO:0008536(Ran GTPase binding);GO:0046604(positive regulation of mitotic centro…	NA
ata-miR164c-3p	rna-TRITD_4Av1G053600-4	0	12.6292	-Inf	down	0.00037975	0.000771639	yes	GO:0000082(G1/S transition of mitotic cell cycle);GO:0005096(GTPase activator activity);GO:0005634(nucleus);GO:0005737(cytoplasm);GO:0005813(centrosome);GO:0006405(RNA export from nucleus);GO:0006511(ubiquitin-dependent protein catabolic process);GO:0006606(protein import into nucleus);GO:0007051(spindle organization);GO:0008536(Ran GTPase binding);GO:0046604(positive regulation of mitotic centro…	NA
ata-miR164c-3p	rna-TRITD_4Av1G158310	0	6.31461	-Inf	down	0.011975	0.0132506	yes	GO:0003677(DNA binding);GO:0003700(DNA binding transcription factor activity);GO:0005634(nucleus);GO:0006355(regulation of transcription, DNA-templated)	ko04141(Protein processing in endoplasmic reticulum)
ata-miR164c-3p	rna-TRITD_4Av1G158310-2	0	6.31461	-Inf	down	0.011975	0.0132506	yes	GO:0003677(DNA binding);GO:0003700(DNA binding transcription factor activity);GO:0005634(nucleus);GO:0006355(regulation of transcription, DNA-templated)	ko04141(Protein processing in endoplasmic reticulum)
ata-miR164c-3p	rna-TRITD_4Av1G190940	0	25.2584	-Inf	down	5.0132e-07	2.10585e-06	yes	GO:0006629(lipid metabolic process);GO:0016020(membrane);GO:0016298(lipase activity)	ko00561(Glycerolipid metabolism)
ata-miR164c-3p	rna-TRITD_4Av1G201690	0	18.9438	-Inf	down	1.3461e-05	3.63549e-05	yes	GO:0000462(maturation of SSU-rRNA from tricistronic rRNA transcript (SSU-rRNA, 5.8S rRNA, LSU-rRNA));GO:0005634(nucleus)	NA
ata-miR164c-3p	rna-TRITD_4Av1G261440	0	6.31461	-Inf	down	0.011975	0.0132506	yes	GO:0005975(carbohydrate metabolic process);GO:0050306(sucrose 1F-fructosyltransferase activity)	NA
ata-miR164c-3p	rna-TRITD_4Av1G261440-4	0	6.31461	-Inf	down	0.011975	0.0132506	yes	GO:0005975(carbohydrate metabolic process);GO:0050306(sucrose 1F-fructosyltransferase activity)	NA
ata-miR164c-3p	rna-TRITD_4Bv1G000610	0	37.8876	-Inf	down	7.4911e-10	5.41082e-09	yes	GO:0005634(nucleus);GO:0005737(cytoplasm);GO:0006468(protein phosphorylation);GO:0009231(riboflavin biosynthetic process);GO:0009507(chloroplast);GO:0016787(hydrolase activity);GO:0016791(phosphatase activity);GO:0043621(protein self-association)	NA
ata-miR164c-3p	rna-TRITD_4Bv1G000610-2	0	31.573	-Inf	down	1.9203e-08	1.16741e-07	yes	GO:0005634(nucleus);GO:0005737(cytoplasm);GO:0006468(protein phosphorylation);GO:0009231(riboflavin biosynthetic process);GO:0009507(chloroplast);GO:0016787(hydrolase activity);GO:0016791(phosphatase activity);GO:0043621(protein self-association)	NA
ata-miR164c-3p	rna-TRITD_4Bv1G004230	0	18.9438	-Inf	down	1.3461e-05	3.63549e-05	yes	GO:0000462(maturation of SSU-rRNA from tricistronic rRNA transcript (SSU-rRNA, 5.8S rRNA, LSU-rRNA));GO:0005634(nucleus)	NA
ata-miR164c-3p	rna-TRITD_4Bv1G036640-2	0	56.8315	-Inf	down	4.7442e-14	7.15658e-13	yes	GO:0005737(cytoplasm);GO:0030001(metal ion transport);GO:0046914(transition metal ion binding);GO:0046916(cellular transition metal ion homeostasis)	NA
ata-miR164c-3p	rna-TRITD_4Bv1G089920	0	37.8876	-Inf	down	7.4911e-10	5.41082e-09	yes	NA	NA
ata-miR164c-3p	rna-TRITD_4Bv1G089920-2	0	31.573	-Inf	down	1.9203e-08	1.16741e-07	yes	NA	NA
ata-miR164c-3p	rna-TRITD_4Bv1G119670	0	18.9438	-Inf	down	1.3461e-05	3.63549e-05	yes	GO:0000082(G1/S transition of mitotic cell cycle);GO:0005096(GTPase activator activity);GO:0005634(nucleus);GO:0005737(cytoplasm);GO:0005813(centrosome);GO:0006405(RNA export from nucleus);GO:0006511(ubiquitin-dependent protein catabolic process);GO:0006606(protein import into nucleus);GO:0007051(spindle organization);GO:0008536(Ran GTPase binding);GO:0046604(positive regulation of mitotic centro…	NA
ata-miR164c-3p	rna-TRITD_4Bv1G129640	0	75.7753	-Inf	down	3.1739e-18	8.89614e-17	yes	GO:0009408(response to heat);GO:0042542(response to hydrogen peroxide);GO:0045471(response to ethanol);GO:0046685(response to arsenic-containing substance);GO:0046686(response to cadmium ion);GO:0046688(response to copper ion)	ko04141(Protein processing in endoplasmic reticulum)
ata-miR164c-3p	rna-TRITD_4Bv1G129640-4	0	56.8315	-Inf	down	4.7442e-14	7.15658e-13	yes	GO:0009408(response to heat);GO:0042542(response to hydrogen peroxide);GO:0045471(response to ethanol);GO:0046685(response to arsenic-containing substance);GO:0046686(response to cadmium ion);GO:0046688(response to copper ion)	ko04141(Protein processing in endoplasmic reticulum)
ata-miR164c-3p	rna-TRITD_4Bv1G151370-2	0	18.9438	-Inf	down	1.3461e-05	3.63549e-05	yes	GO:0003674(molecular_function);GO:0005575(cellular_component);GO:0009408(response to heat);GO:0009409(response to cold);GO:0009617(response to bacterium);GO:0009738(abscisic acid-activated signaling pathway)	NA
ata-miR164c-3p	rna-TRITD_4Bv1G151370-5	0	25.2584	-Inf	down	5.0132e-07	2.10585e-06	yes	GO:0003674(molecular_function);GO:0005575(cellular_component);GO:0009408(response to heat);GO:0009409(response to cold);GO:0009617(response to bacterium);GO:0009738(abscisic acid-activated signaling pathway)	NA
ata-miR164c-3p	rna-TRITD_4Bv1G151370-7	0	12.6292	-Inf	down	0.00037975	0.000771639	yes	GO:0003674(molecular_function);GO:0005575(cellular_component);GO:0009408(response to heat);GO:0009409(response to cold);GO:0009617(response to bacterium);GO:0009738(abscisic acid-activated signaling pathway)	NA
ata-miR164c-3p	rna-TRITD_4Bv1G151370-8	0	6.31461	-Inf	down	0.011975	0.0132506	yes	GO:0003674(molecular_function);GO:0005575(cellular_component);GO:0009408(response to heat);GO:0009409(response to cold);GO:0009617(response to bacterium);GO:0009738(abscisic acid-activated signaling pathway)	NA
ata-miR164c-3p	rna-TRITD_4Bv1G151370-9	0	6.31461	-Inf	down	0.011975	0.0132506	yes	GO:0003674(molecular_function);GO:0005575(cellular_component);GO:0009408(response to heat);GO:0009409(response to cold);GO:0009617(response to bacterium);GO:0009738(abscisic acid-activated signaling pathway)	NA
ata-miR164c-3p	rna-TRITD_4Bv1G154870	0	18.9438	-Inf	down	1.3461e-05	3.63549e-05	yes	GO:0000209(protein polyubiquitination);GO:0003755(peptidyl-prolyl cis-trans isomerase activity);GO:0005634(nucleus);GO:0034450(ubiquitin-ubiquitin ligase activity)	ko04120(Ubiquitin mediated proteolysis)
ata-miR164c-3p	rna-TRITD_4Bv1G186730	0	6.31461	-Inf	down	0.011975	0.0132506	yes	GO:0003674(molecular_function);GO:0005575(cellular_component);GO:0008150(biological_process);GO:0009570(chloroplast stroma);GO:0043036(starch grain);GO:2000904(regulation of starch metabolic process);GO:2001070(starch binding)	NA
ata-miR164c-3p	rna-TRITD_4Bv1G186730-2	0	6.31461	-Inf	down	0.011975	0.0132506	yes	GO:0003674(molecular_function);GO:0005575(cellular_component);GO:0008150(biological_process);GO:0009570(chloroplast stroma);GO:0043036(starch grain);GO:2000904(regulation of starch metabolic process);GO:2001070(starch binding)	NA
ata-miR164c-3p	rna-TRITD_4Bv1G186730-4	0	6.31461	-Inf	down	0.011975	0.0132506	yes	GO:0003674(molecular_function);GO:0005575(cellular_component);GO:0008150(biological_process);GO:0009570(chloroplast stroma);GO:0043036(starch grain);GO:2000904(regulation of starch metabolic process);GO:2001070(starch binding)	NA
ata-miR164c-3p	rna-TRITD_4Bv1G194730	0	12.6292	-Inf	down	0.00037975	0.000771639	yes	GO:0004601(peroxidase activity);GO:0009505(plant-type cell wall);GO:0009664(plant-type cell wall organization)	ko00940(Phenylpropanoid biosynthesis)
ata-miR164c-3p	rna-TRITD_4Bv1G194730-2	0	12.6292	-Inf	down	0.00037975	0.000771639	yes	GO:0004601(peroxidase activity);GO:0009505(plant-type cell wall);GO:0009664(plant-type cell wall organization)	ko00940(Phenylpropanoid biosynthesis)
ata-miR164c-3p	rna-TRITD_4Bv1G194730-3	0	18.9438	-Inf	down	1.3461e-05	3.63549e-05	yes	GO:0004601(peroxidase activity);GO:0009505(plant-type cell wall);GO:0009664(plant-type cell wall organization)	ko00940(Phenylpropanoid biosynthesis)
ata-miR164c-3p	rna-TRITD_4Bv1G194730-4	0	12.6292	-Inf	down	0.00037975	0.000771639	yes	GO:0004601(peroxidase activity);GO:0009505(plant-type cell wall);GO:0009664(plant-type cell wall organization)	ko00940(Phenylpropanoid biosynthesis)
ata-miR164c-3p	rna-TRITD_4Bv1G202380-5	0	12.6292	-Inf	down	0.00037975	0.000771639	yes	GO:0051213(dioxygenase activity)	ko00941(Flavonoid biosynthesis);ko00940(Phenylpropanoid biosynthesis);ko00904(Diterpenoid biosynthesis)
ata-miR164c-3p	rna-TRITD_4Bv1G202380-6	0	25.2584	-Inf	down	5.0132e-07	2.10585e-06	yes	GO:0051213(dioxygenase activity)	ko00941(Flavonoid biosynthesis);ko00940(Phenylpropanoid biosynthesis);ko00904(Diterpenoid biosynthesis)
ata-miR164c-3p	rna-TRITD_4Bv1G202380-7	0	37.8876	-Inf	down	7.4911e-10	5.41082e-09	yes	GO:0051213(dioxygenase activity)	ko00941(Flavonoid biosynthesis);ko00940(Phenylpropanoid biosynthesis);ko00904(Diterpenoid biosynthesis)
ata-miR164c-3p	rna-TRITD_4Bv1G206330	0	25.2584	-Inf	down	5.0132e-07	2.10585e-06	yes	GO:0005737(cytoplasm);GO:0030001(metal ion transport);GO:0046914(transition metal ion binding);GO:0046916(cellular transition metal ion homeostasis)	ko00010(Glycolysis / Gluconeogenesis);ko00030(Pentose phosphate pathway);ko00051(Fructose and mannose metabolism);ko00710(Carbon fixation in photosynthetic organisms)
ata-miR164c-3p	rna-TRITD_5Av1G090500	0	6.31461	-Inf	down	0.011975	0.0132506	yes	GO:0000139(Golgi membrane);GO:0005794(Golgi apparatus);GO:0006486(protein glycosylation);GO:0016021(integral component of membrane);GO:0016757(transferase activity, transferring glycosyl groups);GO:0032580(Golgi cisterna membrane)	NA
ata-miR164c-3p	rna-TRITD_5Av1G090500-2	0	12.6292	-Inf	down	0.00037975	0.000771639	yes	GO:0000139(Golgi membrane);GO:0005794(Golgi apparatus);GO:0006486(protein glycosylation);GO:0016021(integral component of membrane);GO:0016757(transferase activity, transferring glycosyl groups);GO:0032580(Golgi cisterna membrane)	NA
ata-miR164c-3p	rna-TRITD_5Av1G100320	0	88.4045	-Inf	down	5.3244e-21	2.27919e-19	yes	GO:0004497(monooxygenase activity);GO:0007275(multicellular organism development);GO:0010268(brassinosteroid homeostasis);GO:0016125(sterol metabolic process);GO:0016132(brassinosteroid biosynthetic process)	ko00905(Brassinosteroid biosynthesis)
ata-miR164c-3p	rna-TRITD_5Av1G109300-3	0	6.31461	-Inf	down	0.011975	0.0132506	yes	GO:0003677(DNA binding);GO:0003723(RNA binding);GO:0003729(mRNA binding);GO:0004518(nuclease activity);GO:0005575(cellular_component);GO:0008150(biological_process);GO:0046872(metal ion binding)	NA
ata-miR164c-3p	rna-TRITD_5Av1G138870	0	31.573	-Inf	down	1.9203e-08	1.16741e-07	yes	GO:0000166(nucleotide binding);GO:0005737(cytoplasm);GO:0005829(cytosol);GO:0008150(biological_process);GO:0080008(Cul4-RING E3 ubiquitin ligase complex)	ko03013(RNA transport)
ata-miR164c-3p	rna-TRITD_5Av1G157030	0	18.9438	-Inf	down	1.3461e-05	3.63549e-05	yes	GO:0000427(plastid-encoded plastid RNA polymerase complex);GO:0005515(protein binding);GO:0006351(transcription, DNA-templated);GO:0006355(regulation of transcription, DNA-templated);GO:0009408(response to heat);GO:0009416(response to light stimulus);GO:0009507(chloroplast);GO:0009644(response to high light intensity);GO:0009658(chloroplast organization);GO:0042542(response to hydrogen peroxide);…	ko04141(Protein processing in endoplasmic reticulum)
ata-miR164c-3p	rna-TRITD_5Av1G157030	0	12.6292	-Inf	down	0.00037975	0.000771639	yes	GO:0000427(plastid-encoded plastid RNA polymerase complex);GO:0005515(protein binding);GO:0006351(transcription, DNA-templated);GO:0006355(regulation of transcription, DNA-templated);GO:0009408(response to heat);GO:0009416(response to light stimulus);GO:0009507(chloroplast);GO:0009644(response to high light intensity);GO:0009658(chloroplast organization);GO:0042542(response to hydrogen peroxide);…	ko04141(Protein processing in endoplasmic reticulum)
ata-miR164c-3p	rna-TRITD_5Av1G198260	0	18.9438	-Inf	down	1.3461e-05	3.63549e-05	yes	GO:0005634(nucleus);GO:0005524(ATP binding);GO:0005618(cell wall);GO:0005730(nucleolus);GO:0005737(cytoplasm);GO:0005829(cytosol);GO:0005886(plasma membrane);GO:0006457(protein folding);GO:0009408(response to heat);GO:0009506(plasmodesma);GO:0009651(response to salt stress);GO:0009911(positive regulation of flower development);GO:0031072(heat shock protein binding);GO:0043462(regulation of ATPase…	ko04141(Protein processing in endoplasmic reticulum)
ata-miR164c-3p	rna-TRITD_5Av1G198260-4	0	18.9438	-Inf	down	1.3461e-05	3.63549e-05	yes	GO:0005634(nucleus);GO:0005524(ATP binding);GO:0005618(cell wall);GO:0005730(nucleolus);GO:0005737(cytoplasm);GO:0005829(cytosol);GO:0005886(plasma membrane);GO:0006457(protein folding);GO:0009408(response to heat);GO:0009506(plasmodesma);GO:0009651(response to salt stress);GO:0009911(positive regulation of flower development);GO:0031072(heat shock protein binding);GO:0043462(regulation of ATPase…	ko04141(Protein processing in endoplasmic reticulum)
ata-miR164c-3p	rna-TRITD_5Av1G198260-5	0	6.31461	-Inf	down	0.011975	0.0132506	yes	GO:0005634(nucleus);GO:0005524(ATP binding);GO:0005618(cell wall);GO:0005730(nucleolus);GO:0005737(cytoplasm);GO:0005829(cytosol);GO:0005886(plasma membrane);GO:0006457(protein folding);GO:0009408(response to heat);GO:0009506(plasmodesma);GO:0009651(response to salt stress);GO:0009911(positive regulation of flower development);GO:0031072(heat shock protein binding);GO:0043462(regulation of ATPase…	ko04141(Protein processing in endoplasmic reticulum)
ata-miR164c-3p	rna-TRITD_5Av1G198260-8	0	6.31461	-Inf	down	0.011975	0.0132506	yes	GO:0005634(nucleus);GO:0005524(ATP binding);GO:0005618(cell wall);GO:0005730(nucleolus);GO:0005737(cytoplasm);GO:0005829(cytosol);GO:0005886(plasma membrane);GO:0006457(protein folding);GO:0009408(response to heat);GO:0009506(plasmodesma);GO:0009651(response to salt stress);GO:0009911(positive regulation of flower development);GO:0031072(heat shock protein binding);GO:0043462(regulation of ATPase…	ko04141(Protein processing in endoplasmic reticulum)
ata-miR164c-3p	rna-TRITD_5Av1G203460-6	0	6.31461	-Inf	down	0.011975	0.0132506	yes	GO:0003723(RNA binding);GO:0003729(mRNA binding);GO:0005515(protein binding);GO:0005634(nucleus);GO:0005737(cytoplasm);GO:0005829(cytosol)	NA
ata-miR164c-3p	rna-TRITD_5Av1G209390-2	0	12.6292	-Inf	down	0.00037975	0.000771639	yes	GO:0005737(cytoplasm);GO:0005777(peroxisome);GO:0006097(glyoxylate cycle);GO:0006099(tricarboxylic acid cycle);GO:0006108(malate metabolic process);GO:0009507(chloroplast);GO:0016615(malate dehydrogenase activity);GO:0030060(L-malate dehydrogenase activity);GO:0031998(regulation of fatty acid beta-oxidation);GO:0080093(regulation of photorespiration)	ko00020(Citrate cycle (TCA cycle));ko00620(Pyruvate metabolism);ko00630(Glyoxylate and dicarboxylate metabolism);ko00710(Carbon fixation in photosynthetic organisms);ko00270(Cysteine and methionine metabolism)
ata-miR164c-3p	rna-TRITD_5Av1G209390-4	0	6.31461	-Inf	down	0.011975	0.0132506	yes	GO:0005737(cytoplasm);GO:0005777(peroxisome);GO:0006097(glyoxylate cycle);GO:0006099(tricarboxylic acid cycle);GO:0006108(malate metabolic process);GO:0009507(chloroplast);GO:0016615(malate dehydrogenase activity);GO:0030060(L-malate dehydrogenase activity);GO:0031998(regulation of fatty acid beta-oxidation);GO:0080093(regulation of photorespiration)	ko00020(Citrate cycle (TCA cycle));ko00620(Pyruvate metabolism);ko00630(Glyoxylate and dicarboxylate metabolism);ko00710(Carbon fixation in photosynthetic organisms);ko00270(Cysteine and methionine metabolism)
ata-miR164c-3p	rna-TRITD_5Av1G228470	0	6.31461	-Inf	down	0.011975	0.0132506	yes	GO:0003677(DNA binding);GO:0005737(cytoplasm);GO:0008150(biological_process)	NA
ata-miR164c-3p	rna-TRITD_5Av1G228470-2	0	6.31461	-Inf	down	0.011975	0.0132506	yes	GO:0003677(DNA binding);GO:0005737(cytoplasm);GO:0008150(biological_process)	NA
ata-miR164c-3p	rna-TRITD_5Av1G228470-4	0	6.31461	-Inf	down	0.011975	0.0132506	yes	GO:0003677(DNA binding);GO:0005737(cytoplasm);GO:0008150(biological_process)	NA
ata-miR164c-3p	rna-TRITD_5Av1G228470-5	0	12.6292	-Inf	down	0.00037975	0.000771639	yes	GO:0003677(DNA binding);GO:0005737(cytoplasm);GO:0008150(biological_process)	NA
ata-miR164c-3p	rna-TRITD_5Av1G240040	0	6.31461	-Inf	down	0.011975	0.0132506	yes	GO:0009505(plant-type cell wall);GO:0009506(plasmodesma);GO:0016020(membrane)	NA
ata-miR164c-3p	rna-TRITD_5Av1G240040-2	0	6.31461	-Inf	down	0.011975	0.0132506	yes	GO:0009505(plant-type cell wall);GO:0009506(plasmodesma);GO:0016020(membrane)	NA
ata-miR164c-3p	rna-TRITD_5Av1G255420-6	0	6.31461	-Inf	down	0.011975	0.0132506	yes	GO:0005515(protein binding);GO:0005516(calmodulin binding);GO:0005634(nucleus);GO:0006457(protein folding);GO:0006914(autophagy);GO:0009408(response to heat);GO:0009409(response to cold);GO:0009506(plasmodesma);GO:0009644(response to high light intensity);GO:0009817(defense response to fungus, incompatible interaction);GO:0010228(vegetative to reproductive phase transition of meristem);GO:0010508…	NA
ata-miR164c-3p	rna-TRITD_5Bv1G028280	0	31.573	-Inf	down	1.9203e-08	1.16741e-07	yes	GO:0005886(plasma membrane);GO:0006810(transport);GO:0022857(transmembrane transporter activity)	NA
ata-miR164c-3p	rna-TRITD_5Bv1G039950-14	0	6.31461	-Inf	down	0.011975	0.0132506	yes	GO:0005524(ATP binding);GO:0005618(cell wall);GO:0005634(nucleus);GO:0005739(mitochondrion);GO:0005774(vacuolar membrane);GO:0005794(Golgi apparatus);GO:0005829(cytosol);GO:0005886(plasma membrane);GO:0006351(transcription, DNA-templated);GO:0006355(regulation of transcription, DNA-templated);GO:0006457(protein folding);GO:0006986(response to unfolded protein);GO:0009266(response to temperature s…	ko03040(Spliceosome);ko04141(Protein processing in endoplasmic reticulum);ko04144(Endocytosis)
ata-miR164c-3p	rna-TRITD_5Bv1G039950-2	0	12.6292	-Inf	down	0.00037975	0.000771639	yes	GO:0005524(ATP binding);GO:0005618(cell wall);GO:0005634(nucleus);GO:0005739(mitochondrion);GO:0005774(vacuolar membrane);GO:0005794(Golgi apparatus);GO:0005829(cytosol);GO:0005886(plasma membrane);GO:0006351(transcription, DNA-templated);GO:0006355(regulation of transcription, DNA-templated);GO:0006457(protein folding);GO:0006986(response to unfolded protein);GO:0009266(response to temperature s…	ko03040(Spliceosome);ko04141(Protein processing in endoplasmic reticulum);ko04144(Endocytosis)
ata-miR164c-3p	rna-TRITD_5Bv1G039950-3	0	12.6292	-Inf	down	0.00037975	0.000771639	yes	GO:0005524(ATP binding);GO:0005618(cell wall);GO:0005634(nucleus);GO:0005739(mitochondrion);GO:0005774(vacuolar membrane);GO:0005794(Golgi apparatus);GO:0005829(cytosol);GO:0005886(plasma membrane);GO:0006351(transcription, DNA-templated);GO:0006355(regulation of transcription, DNA-templated);GO:0006457(protein folding);GO:0006986(response to unfolded protein);GO:0009266(response to temperature s…	ko03040(Spliceosome);ko04141(Protein processing in endoplasmic reticulum);ko04144(Endocytosis)
ata-miR164c-3p	rna-TRITD_5Bv1G039950-4	0	6.31461	-Inf	down	0.011975	0.0132506	yes	GO:0005524(ATP binding);GO:0005618(cell wall);GO:0005634(nucleus);GO:0005739(mitochondrion);GO:0005774(vacuolar membrane);GO:0005794(Golgi apparatus);GO:0005829(cytosol);GO:0005886(plasma membrane);GO:0006351(transcription, DNA-templated);GO:0006355(regulation of transcription, DNA-templated);GO:0006457(protein folding);GO:0006986(response to unfolded protein);GO:0009266(response to temperature s…	ko03040(Spliceosome);ko04141(Protein processing in endoplasmic reticulum);ko04144(Endocytosis)
ata-miR164c-3p	rna-TRITD_5Bv1G039950-5	0	12.6292	-Inf	down	0.00037975	0.000771639	yes	GO:0005524(ATP binding);GO:0005618(cell wall);GO:0005634(nucleus);GO:0005739(mitochondrion);GO:0005774(vacuolar membrane);GO:0005794(Golgi apparatus);GO:0005829(cytosol);GO:0005886(plasma membrane);GO:0006351(transcription, DNA-templated);GO:0006355(regulation of transcription, DNA-templated);GO:0006457(protein folding);GO:0006986(response to unfolded protein);GO:0009266(response to temperature s…	ko03040(Spliceosome);ko04141(Protein processing in endoplasmic reticulum);ko04144(Endocytosis)
ata-miR164c-3p	rna-TRITD_5Bv1G070680-2	0	6.31461	-Inf	down	0.011975	0.0132506	yes	GO:0000139(Golgi membrane);GO:0005794(Golgi apparatus);GO:0006486(protein glycosylation);GO:0016021(integral component of membrane);GO:0016757(transferase activity, transferring glycosyl groups);GO:0032580(Golgi cisterna membrane)	NA
ata-miR164c-3p	rna-TRITD_5Bv1G070680-4	0	6.31461	-Inf	down	0.011975	0.0132506	yes	GO:0000139(Golgi membrane);GO:0005794(Golgi apparatus);GO:0006486(protein glycosylation);GO:0016021(integral component of membrane);GO:0016757(transferase activity, transferring glycosyl groups);GO:0032580(Golgi cisterna membrane)	NA
ata-miR164c-3p	rna-TRITD_5Bv1G091100-2	0	6.31461	-Inf	down	0.011975	0.0132506	yes	GO:0003677(DNA binding);GO:0003723(RNA binding);GO:0003729(mRNA binding);GO:0004518(nuclease activity);GO:0005575(cellular_component);GO:0008150(biological_process);GO:0046872(metal ion binding)	NA
ata-miR164c-3p	rna-TRITD_5Bv1G091100-7	0	6.31461	-Inf	down	0.011975	0.0132506	yes	GO:0003677(DNA binding);GO:0003723(RNA binding);GO:0003729(mRNA binding);GO:0004518(nuclease activity);GO:0005575(cellular_component);GO:0008150(biological_process);GO:0046872(metal ion binding)	NA
ata-miR164c-3p	rna-TRITD_5Bv1G126930	0	25.2584	-Inf	down	5.0132e-07	2.10585e-06	yes	GO:0004197(cysteine-type endopeptidase activity);GO:0005615(extracellular space);GO:0005764(lysosome);GO:0006955(immune response);GO:0051603(proteolysis involved in cellular protein catabolic process)	NA
ata-miR164c-3p	rna-TRITD_5Bv1G126930-2	0	25.2584	-Inf	down	5.0132e-07	2.10585e-06	yes	GO:0004197(cysteine-type endopeptidase activity);GO:0005615(extracellular space);GO:0005764(lysosome);GO:0006955(immune response);GO:0051603(proteolysis involved in cellular protein catabolic process)	NA
ata-miR164c-3p	rna-TRITD_5Bv1G126930-3	0	18.9438	-Inf	down	1.3461e-05	3.63549e-05	yes	GO:0004197(cysteine-type endopeptidase activity);GO:0005615(extracellular space);GO:0005764(lysosome);GO:0006955(immune response);GO:0051603(proteolysis involved in cellular protein catabolic process)	NA
ata-miR164c-3p	rna-TRITD_5Bv1G126930-4	0	12.6292	-Inf	down	0.00037975	0.000771639	yes	GO:0004197(cysteine-type endopeptidase activity);GO:0005615(extracellular space);GO:0005764(lysosome);GO:0006955(immune response);GO:0051603(proteolysis involved in cellular protein catabolic process)	NA
ata-miR164c-3p	rna-TRITD_5Bv1G126930-5	0	18.9438	-Inf	down	1.3461e-05	3.63549e-05	yes	GO:0004197(cysteine-type endopeptidase activity);GO:0005615(extracellular space);GO:0005764(lysosome);GO:0006955(immune response);GO:0051603(proteolysis involved in cellular protein catabolic process)	NA
ata-miR164c-3p	rna-TRITD_5Bv1G140970-4	0	6.31461	-Inf	down	0.011975	0.0132506	yes	GO:0009507(chloroplast);GO:0009535(chloroplast thylakoid membrane);GO:0009579(thylakoid);GO:0016021(integral component of membrane);GO:0004347(glucose-6-phosphate isomerase activity);GO:0005829(cytosol);GO:0005982(starch metabolic process);GO:0006094(gluconeogenesis);GO:0006096(glycolytic process);GO:0009536(plastid);GO:0009570(chloroplast stroma);GO:0009911(positive regulation of flower developm…	ko00562(Inositol phosphate metabolism);ko04070(Phosphatidylinositol signaling system);ko00010(Glycolysis / Gluconeogenesis);ko00030(Pentose phosphate pathway);ko00500(Starch and sucrose metabolism);ko00520(Amino sugar and nucleotide sugar metabolism)
ata-miR164c-3p	rna-TRITD_5Bv1G140970-5	0	6.31461	-Inf	down	0.011975	0.0132506	yes	GO:0009507(chloroplast);GO:0009535(chloroplast thylakoid membrane);GO:0009579(thylakoid);GO:0016021(integral component of membrane);GO:0004347(glucose-6-phosphate isomerase activity);GO:0005829(cytosol);GO:0005982(starch metabolic process);GO:0006094(gluconeogenesis);GO:0006096(glycolytic process);GO:0009536(plastid);GO:0009570(chloroplast stroma);GO:0009911(positive regulation of flower developm…	ko00562(Inositol phosphate metabolism);ko04070(Phosphatidylinositol signaling system);ko00010(Glycolysis / Gluconeogenesis);ko00030(Pentose phosphate pathway);ko00500(Starch and sucrose metabolism);ko00520(Amino sugar and nucleotide sugar metabolism)
ata-miR164c-3p	rna-TRITD_5Bv1G140970-6	0	6.31461	-Inf	down	0.011975	0.0132506	yes	GO:0009507(chloroplast);GO:0009535(chloroplast thylakoid membrane);GO:0009579(thylakoid);GO:0016021(integral component of membrane);GO:0004347(glucose-6-phosphate isomerase activity);GO:0005829(cytosol);GO:0005982(starch metabolic process);GO:0006094(gluconeogenesis);GO:0006096(glycolytic process);GO:0009536(plastid);GO:0009570(chloroplast stroma);GO:0009911(positive regulation of flower developm…	ko00562(Inositol phosphate metabolism);ko04070(Phosphatidylinositol signaling system);ko00010(Glycolysis / Gluconeogenesis);ko00030(Pentose phosphate pathway);ko00500(Starch and sucrose metabolism);ko00520(Amino sugar and nucleotide sugar metabolism)
ata-miR164c-3p	rna-TRITD_5Bv1G140970-7	0	31.573	-Inf	down	1.9203e-08	1.16741e-07	yes	GO:0009507(chloroplast);GO:0009535(chloroplast thylakoid membrane);GO:0009579(thylakoid);GO:0016021(integral component of membrane);GO:0004347(glucose-6-phosphate isomerase activity);GO:0005829(cytosol);GO:0005982(starch metabolic process);GO:0006094(gluconeogenesis);GO:0006096(glycolytic process);GO:0009536(plastid);GO:0009570(chloroplast stroma);GO:0009911(positive regulation of flower developm…	ko00562(Inositol phosphate metabolism);ko04070(Phosphatidylinositol signaling system);ko00010(Glycolysis / Gluconeogenesis);ko00030(Pentose phosphate pathway);ko00500(Starch and sucrose metabolism);ko00520(Amino sugar and nucleotide sugar metabolism)
ata-miR164c-3p	rna-TRITD_5Bv1G141750	0	94.7191	-Inf	down	2.1892e-22	1.01709e-20	yes	GO:0003700(DNA binding transcription factor activity);GO:0005634(nucleus);GO:0006351(transcription, DNA-templated);GO:0006355(regulation of transcription, DNA-templated);GO:0009737(response to abscisic acid);GO:0009738(abscisic acid-activated signaling pathway);GO:0009787(regulation of abscisic acid-activated signaling pathway);GO:0042803(protein homodimerization activity);GO:0043565(sequence-spe…	NA
ata-miR164c-3p	rna-TRITD_5Bv1G145910	0	12.6292	-Inf	down	0.00037975	0.000771639	yes	GO:0000427(plastid-encoded plastid RNA polymerase complex);GO:0005515(protein binding);GO:0006351(transcription, DNA-templated);GO:0006355(regulation of transcription, DNA-templated);GO:0009408(response to heat);GO:0009416(response to light stimulus);GO:0009507(chloroplast);GO:0009644(response to high light intensity);GO:0009658(chloroplast organization);GO:0042542(response to hydrogen peroxide);…	ko04141(Protein processing in endoplasmic reticulum)
ata-miR164c-3p	rna-TRITD_5Bv1G175850	0	44.2022	-Inf	down	2.9599e-11	2.94907e-10	yes	GO:0000035(acyl binding);GO:0000036(acyl carrier activity);GO:0005829(cytosol);GO:0006633(fatty acid biosynthetic process);GO:0009245(lipid A biosynthetic process);GO:0009507(chloroplast);GO:0031177(phosphopantetheine binding)	ko00190(Oxidative phosphorylation)
ata-miR164c-3p	rna-TRITD_5Bv1G185980-4	0	6.31461	-Inf	down	0.011975	0.0132506	yes	GO:0005739(mitochondrion);GO:0008150(biological_process)	NA
ata-miR164c-3p	rna-TRITD_5Bv1G198010-5	0	56.8315	-Inf	down	4.7442e-14	7.15658e-13	yes	GO:0000788(nuclear nucleosome);GO:0003677(DNA binding);GO:0006334(nucleosome assembly)	NA
ata-miR164c-3p	rna-TRITD_5Bv1G198940	0	18.9438	-Inf	down	1.3461e-05	3.63549e-05	yes	GO:0009543(chloroplast thylakoid lumen);GO:0010206(photosystem II repair);GO:0010207(photosystem II assembly)	NA
ata-miR164c-3p	rna-TRITD_5Bv1G199110-6	0	6.31461	-Inf	down	0.011975	0.0132506	yes	GO:0003723(RNA binding);GO:0003729(mRNA binding);GO:0005515(protein binding);GO:0005634(nucleus);GO:0005737(cytoplasm);GO:0005829(cytosol)	NA
ata-miR164c-3p	rna-TRITD_5Bv1G199110-8	0	6.31461	-Inf	down	0.011975	0.0132506	yes	GO:0003723(RNA binding);GO:0003729(mRNA binding);GO:0005515(protein binding);GO:0005634(nucleus);GO:0005737(cytoplasm);GO:0005829(cytosol)	NA
ata-miR164c-3p	rna-TRITD_5Bv1G199110-9	0	12.6292	-Inf	down	0.00037975	0.000771639	yes	GO:0003723(RNA binding);GO:0003729(mRNA binding);GO:0005515(protein binding);GO:0005634(nucleus);GO:0005737(cytoplasm);GO:0005829(cytosol)	NA
ata-miR164c-3p	rna-TRITD_5Bv1G227330	0	6.31461	-Inf	down	0.011975	0.0132506	yes	GO:0003677(DNA binding);GO:0005737(cytoplasm);GO:0008150(biological_process)	NA
ata-miR164c-3p	rna-TRITD_5Bv1G227330-2	0	6.31461	-Inf	down	0.011975	0.0132506	yes	GO:0003677(DNA binding);GO:0005737(cytoplasm);GO:0008150(biological_process)	NA
ata-miR164c-3p	rna-TRITD_5Bv1G227330-3	0	6.31461	-Inf	down	0.011975	0.0132506	yes	GO:0003677(DNA binding);GO:0005737(cytoplasm);GO:0008150(biological_process)	NA
ata-miR164c-3p	rna-TRITD_5Bv1G228690	0	6.31461	-Inf	down	0.011975	0.0132506	yes	GO:0005737(cytoplasm);GO:0003677(DNA binding);GO:0003700(DNA binding transcription factor activity);GO:0005515(protein binding);GO:0005634(nucleus);GO:0006351(transcription, DNA-templated);GO:0006355(regulation of transcription, DNA-templated);GO:0009736(cytokinin-activated signaling pathway);GO:0009793(embryo development ending in seed dormancy);GO:0009873(ethylene-activated signaling pathway);G…	NA
ata-miR164c-3p	rna-TRITD_5Bv1G228690-2	0	12.6292	-Inf	down	0.00037975	0.000771639	yes	GO:0005737(cytoplasm);GO:0003677(DNA binding);GO:0003700(DNA binding transcription factor activity);GO:0005515(protein binding);GO:0005634(nucleus);GO:0006351(transcription, DNA-templated);GO:0006355(regulation of transcription, DNA-templated);GO:0009736(cytokinin-activated signaling pathway);GO:0009793(embryo development ending in seed dormancy);GO:0009873(ethylene-activated signaling pathway);G…	NA
ata-miR164c-3p	rna-TRITD_5Bv1G249050	0	56.8315	-Inf	down	4.7442e-14	7.15658e-13	yes	NA	NA
ata-miR164c-3p	rna-TRITD_5Bv1G253680	0	6.31461	-Inf	down	0.011975	0.0132506	yes	GO:0005737(cytoplasm);GO:0030001(metal ion transport);GO:0046914(transition metal ion binding);GO:0046916(cellular transition metal ion homeostasis)	NA
ata-miR164c-3p	rna-TRITD_5Bv1G253680-2	0	6.31461	-Inf	down	0.011975	0.0132506	yes	GO:0005737(cytoplasm);GO:0030001(metal ion transport);GO:0046914(transition metal ion binding);GO:0046916(cellular transition metal ion homeostasis)	NA
ata-miR164c-3p	rna-TRITD_6Av1G004910-2	0	12.6292	-Inf	down	0.00037975	0.000771639	yes	GO:0005515(protein binding);GO:0005634(nucleus);GO:0005737(cytoplasm);GO:0005874(microtubule);GO:0005886(plasma membrane);GO:0005575(cellular_component)	ko00500(Starch and sucrose metabolism)
ata-miR164c-3p	rna-TRITD_6Av1G004910-4	0	18.9438	-Inf	down	1.3461e-05	3.63549e-05	yes	GO:0005515(protein binding);GO:0005634(nucleus);GO:0005737(cytoplasm);GO:0005874(microtubule);GO:0005886(plasma membrane);GO:0005575(cellular_component)	ko00500(Starch and sucrose metabolism)
ata-miR164c-3p	rna-TRITD_6Av1G004910-5	0	6.31461	-Inf	down	0.011975	0.0132506	yes	GO:0005515(protein binding);GO:0005634(nucleus);GO:0005737(cytoplasm);GO:0005874(microtubule);GO:0005886(plasma membrane);GO:0005575(cellular_component)	ko00500(Starch and sucrose metabolism)
ata-miR164c-3p	rna-TRITD_6Av1G008050	0	6.31461	-Inf	down	0.011975	0.0132506	yes	GO:0004674(protein serine/threonine kinase activity);GO:0005886(plasma membrane);GO:0006468(protein phosphorylation);GO:0006952(defense response);GO:0009506(plasmodesma)	NA
ata-miR164c-3p	rna-TRITD_6Av1G029370-2	0	18.9438	-Inf	down	1.3461e-05	3.63549e-05	yes	GO:0005509(calcium ion binding);GO:0005739(mitochondrion);GO:0005773(vacuole);GO:0005774(vacuolar membrane);GO:0005783(endoplasmic reticulum);GO:0005789(endoplasmic reticulum membrane);GO:0005794(Golgi apparatus);GO:0005886(plasma membrane);GO:0006457(protein folding);GO:0009505(plant-type cell wall);GO:0009506(plasmodesma);GO:0009507(chloroplast);GO:0016020(membrane);GO:0016021(integral componen…	ko04141(Protein processing in endoplasmic reticulum);ko04145(Phagosome)
ata-miR164c-3p	rna-TRITD_6Av1G036400	0	63.1461	-Inf	down	1.9174e-15	3.75037e-14	yes	GO:0003690(double-stranded DNA binding);GO:0005634(nucleus);GO:0006260(DNA replication);GO:0006974(cellular response to DNA damage stimulus)	NA
ata-miR164c-3p	rna-TRITD_6Av1G083430	0	25.2584	-Inf	down	5.0132e-07	2.10585e-06	yes	NA	NA
ata-miR164c-3p	rna-TRITD_6Av1G187270	0	6.31461	-Inf	down	0.011975	0.0132506	yes	GO:0009044(xylan 1,4-beta-xylosidase activity);GO:0009505(plant-type cell wall);GO:0031222(arabinan catabolic process);GO:0045493(xylan catabolic process);GO:0046556(alpha-L-arabinofuranosidase activity)	ko00520(Amino sugar and nucleotide sugar metabolism)
ata-miR164c-3p	rna-TRITD_6Av1G196690-2	0	12.6292	-Inf	down	0.00037975	0.000771639	yes	GO:0009693(ethylene biosynthetic process);GO:0051213(dioxygenase activity)	ko00270(Cysteine and methionine metabolism)
ata-miR164c-3p	rna-TRITD_6Av1G196690-4	0	6.31461	-Inf	down	0.011975	0.0132506	yes	GO:0009693(ethylene biosynthetic process);GO:0051213(dioxygenase activity)	ko00270(Cysteine and methionine metabolism)
ata-miR164c-3p	rna-TRITD_6Bv1G049390	0	82.0899	-Inf	down	1.2982e-19	4.57104e-18	yes	GO:0003690(double-stranded DNA binding);GO:0005634(nucleus);GO:0006260(DNA replication);GO:0006974(cellular response to DNA damage stimulus)	NA
ata-miR164c-3p	rna-TRITD_6Bv1G065370-13	0	12.6292	-Inf	down	0.00037975	0.000771639	yes	GO:0003723(RNA binding);GO:0005634(nucleus);GO:0006397(mRNA processing);GO:0008380(RNA splicing);GO:0016607(nuclear speck)	ko03040(Spliceosome)
ata-miR164c-3p	rna-TRITD_6Bv1G065370-15	0	6.31461	-Inf	down	0.011975	0.0132506	yes	GO:0003723(RNA binding);GO:0005634(nucleus);GO:0006397(mRNA processing);GO:0008380(RNA splicing);GO:0016607(nuclear speck)	ko03040(Spliceosome)
ata-miR164c-3p	rna-TRITD_6Bv1G065370-2	0	6.31461	-Inf	down	0.011975	0.0132506	yes	GO:0003723(RNA binding);GO:0005634(nucleus);GO:0006397(mRNA processing);GO:0008380(RNA splicing);GO:0016607(nuclear speck)	ko03040(Spliceosome)
ata-miR164c-3p	rna-TRITD_6Bv1G172650-2	0	6.31461	-Inf	down	0.011975	0.0132506	yes	GO:0003700(DNA binding transcription factor activity);GO:0005515(protein binding);GO:0005634(nucleus);GO:0006355(regulation of transcription, DNA-templated);GO:0008270(zinc ion binding);GO:0016020(membrane)	ko04712(Circadian rhythm - plant)
ata-miR164c-3p	rna-TRITD_6Bv1G179870-2	0	18.9438	-Inf	down	1.3461e-05	3.63549e-05	yes	GO:0005215(transporter activity);GO:0005783(endoplasmic reticulum);GO:0006810(transport);GO:0009734(auxin-activated signaling pathway);GO:0009921(auxin efflux carrier complex);GO:0009926(auxin polar transport);GO:0010252(auxin homeostasis);GO:0010329(auxin efflux transmembrane transporter activity);GO:0016020(membrane);GO:0016021(integral component of membrane);GO:0048830(adventitious root develo…	NA
ata-miR164c-3p	rna-TRITD_6Bv1G189540-2	0	6.31461	-Inf	down	0.011975	0.0132506	yes	GO:0004601(peroxidase activity);GO:0009505(plant-type cell wall);GO:0009664(plant-type cell wall organization)	ko00940(Phenylpropanoid biosynthesis)
ata-miR164c-3p	rna-TRITD_6Bv1G190460-3	0	6.31461	-Inf	down	0.011975	0.0132506	yes	GO:0009693(ethylene biosynthetic process);GO:0051213(dioxygenase activity)	ko00270(Cysteine and methionine metabolism)
ata-miR164c-3p	rna-TRITD_6Bv1G190460-6	0	6.31461	-Inf	down	0.011975	0.0132506	yes	GO:0009693(ethylene biosynthetic process);GO:0051213(dioxygenase activity)	ko00270(Cysteine and methionine metabolism)
ata-miR164c-3p	rna-TRITD_6Bv1G195170-3	0	6.31461	-Inf	down	0.011975	0.0132506	yes	GO:0004828(serine-tRNA ligase activity);GO:0005737(cytoplasm);GO:0006434(seryl-tRNA aminoacylation)	ko00970(Aminoacyl-tRNA biosynthesis)
ata-miR164c-3p	rna-TRITD_6Bv1G213550	0	18.9438	-Inf	down	1.3461e-05	3.63549e-05	yes	GO:0003674(molecular_function);GO:0008150(biological_process)	NA
ata-miR164c-3p	rna-TRITD_6Bv1G216980-3	0	12.6292	-Inf	down	0.00037975	0.000771639	yes	NA	ko03008(Ribosome biogenesis in eukaryotes)
ata-miR164c-3p	rna-TRITD_6Bv1G216980-4	0	6.31461	-Inf	down	0.011975	0.0132506	yes	NA	ko03008(Ribosome biogenesis in eukaryotes)
ata-miR164c-3p	rna-TRITD_6Bv1G216980-5	0	6.31461	-Inf	down	0.011975	0.0132506	yes	NA	ko03008(Ribosome biogenesis in eukaryotes)
ata-miR164c-3p	rna-TRITD_6Bv1G216980-6	0	6.31461	-Inf	down	0.011975	0.0132506	yes	NA	ko03008(Ribosome biogenesis in eukaryotes)
ata-miR164c-3p	rna-TRITD_7Av1G006780-2	0	12.6292	-Inf	down	0.00037975	0.000771639	yes	GO:0005381(iron ion transmembrane transporter activity);GO:0005384(manganese ion transmembrane transporter activity);GO:0005783(endoplasmic reticulum);GO:0006880(intracellular sequestering of iron ion);GO:0010168(ER body);GO:0016020(membrane);GO:0030026(cellular manganese ion homeostasis);GO:0071281(cellular response to iron ion);GO:0071421(manganese ion transmembrane transport)	NA
ata-miR164c-3p	rna-TRITD_7Av1G006780-4	0	6.31461	-Inf	down	0.011975	0.0132506	yes	GO:0005381(iron ion transmembrane transporter activity);GO:0005384(manganese ion transmembrane transporter activity);GO:0005783(endoplasmic reticulum);GO:0006880(intracellular sequestering of iron ion);GO:0010168(ER body);GO:0016020(membrane);GO:0030026(cellular manganese ion homeostasis);GO:0071281(cellular response to iron ion);GO:0071421(manganese ion transmembrane transport)	NA
ata-miR164c-3p	rna-TRITD_7Av1G018110-5	0	6.31461	-Inf	down	0.011975	0.0132506	yes	GO:0004373(glycogen (starch) synthase activity);GO:0005982(starch metabolic process);GO:0009501(amyloplast)	ko00500(Starch and sucrose metabolism)
ata-miR164c-3p	rna-TRITD_7Av1G045210-11	0	6.31461	-Inf	down	0.011975	0.0132506	yes	GO:0003677(DNA binding);GO:0003678(DNA helicase activity);GO:0004386(helicase activity);GO:0005524(ATP binding);GO:0005634(nucleus);GO:0006338(chromatin remodeling);GO:0008283(cell proliferation);GO:0009733(response to auxin);GO:0009736(cytokinin-activated signaling pathway);GO:0009739(response to gibberellin);GO:0009788(negative regulation of abscisic acid-activated signaling pathway);GO:0016569…	NA
ata-miR164c-3p	rna-TRITD_7Av1G045210-17	0	6.31461	-Inf	down	0.011975	0.0132506	yes	GO:0003677(DNA binding);GO:0003678(DNA helicase activity);GO:0004386(helicase activity);GO:0005524(ATP binding);GO:0005634(nucleus);GO:0006338(chromatin remodeling);GO:0008283(cell proliferation);GO:0009733(response to auxin);GO:0009736(cytokinin-activated signaling pathway);GO:0009739(response to gibberellin);GO:0009788(negative regulation of abscisic acid-activated signaling pathway);GO:0016569…	NA
ata-miR164c-3p	rna-TRITD_7Av1G045210-19	0	6.31461	-Inf	down	0.011975	0.0132506	yes	GO:0003677(DNA binding);GO:0003678(DNA helicase activity);GO:0004386(helicase activity);GO:0005524(ATP binding);GO:0005634(nucleus);GO:0006338(chromatin remodeling);GO:0008283(cell proliferation);GO:0009733(response to auxin);GO:0009736(cytokinin-activated signaling pathway);GO:0009739(response to gibberellin);GO:0009788(negative regulation of abscisic acid-activated signaling pathway);GO:0016569…	NA
ata-miR164c-3p	rna-TRITD_7Av1G045210-3	0	6.31461	-Inf	down	0.011975	0.0132506	yes	GO:0003677(DNA binding);GO:0003678(DNA helicase activity);GO:0004386(helicase activity);GO:0005524(ATP binding);GO:0005634(nucleus);GO:0006338(chromatin remodeling);GO:0008283(cell proliferation);GO:0009733(response to auxin);GO:0009736(cytokinin-activated signaling pathway);GO:0009739(response to gibberellin);GO:0009788(negative regulation of abscisic acid-activated signaling pathway);GO:0016569…	NA
ata-miR164c-3p	rna-TRITD_7Av1G045210-7	0	6.31461	-Inf	down	0.011975	0.0132506	yes	GO:0003677(DNA binding);GO:0003678(DNA helicase activity);GO:0004386(helicase activity);GO:0005524(ATP binding);GO:0005634(nucleus);GO:0006338(chromatin remodeling);GO:0008283(cell proliferation);GO:0009733(response to auxin);GO:0009736(cytokinin-activated signaling pathway);GO:0009739(response to gibberellin);GO:0009788(negative regulation of abscisic acid-activated signaling pathway);GO:0016569…	NA
ata-miR164c-3p	rna-TRITD_7Av1G062610-3	0	18.9438	-Inf	down	1.3461e-05	3.63549e-05	yes	GO:0005737(cytoplasm);GO:0005829(cytosol);GO:0006457(protein folding);GO:0009408(response to heat);GO:0009555(pollen development);GO:0009735(response to cytokinin);GO:0009880(embryonic pattern specification);GO:0009965(leaf morphogenesis);GO:0010286(heat acclimation);GO:0010450(inflorescence meristem growth);GO:0032502(developmental process);GO:0048448(stamen morphogenesis);GO:0048833(specificati…	NA
ata-miR164c-3p	rna-TRITD_7Av1G100910	0	18.9438	-Inf	down	1.3461e-05	3.63549e-05	yes	NA	NA
ata-miR164c-3p	rna-TRITD_7Av1G116880-4	0	6.31461	-Inf	down	0.011975	0.0132506	yes	GO:0000166(nucleotide binding);GO:0005634(nucleus);GO:0008150(biological_process);GO:0080008(Cul4-RING E3 ubiquitin ligase complex)	NA
ata-miR164c-3p	rna-TRITD_7Av1G116880-5	0	6.31461	-Inf	down	0.011975	0.0132506	yes	GO:0000166(nucleotide binding);GO:0005634(nucleus);GO:0008150(biological_process);GO:0080008(Cul4-RING E3 ubiquitin ligase complex)	NA
ata-miR164c-3p	rna-TRITD_7Av1G130930-3	0	6.31461	-Inf	down	0.011975	0.0132506	yes	GO:0003674(molecular_function);GO:0005737(cytoplasm);GO:0005819(spindle)	NA
ata-miR164c-3p	rna-TRITD_7Av1G150490	0	6.31461	-Inf	down	0.011975	0.0132506	yes	GO:0000398(mRNA splicing, via spliceosome);GO:0004004(ATP-dependent RNA helicase activity);GO:0010468(regulation of gene expression);GO:0010501(RNA secondary structure unwinding)	ko03040(Spliceosome)
ata-miR164c-3p	rna-TRITD_7Av1G150490-2	0	12.6292	-Inf	down	0.00037975	0.000771639	yes	GO:0000398(mRNA splicing, via spliceosome);GO:0004004(ATP-dependent RNA helicase activity);GO:0010468(regulation of gene expression);GO:0010501(RNA secondary structure unwinding)	ko03040(Spliceosome)
ata-miR164c-3p	rna-TRITD_7Av1G150490-3	0	6.31461	-Inf	down	0.011975	0.0132506	yes	GO:0000398(mRNA splicing, via spliceosome);GO:0004004(ATP-dependent RNA helicase activity);GO:0010468(regulation of gene expression);GO:0010501(RNA secondary structure unwinding)	ko03040(Spliceosome)
ata-miR164c-3p	rna-TRITD_7Av1G158920	0	56.8315	-Inf	down	4.7442e-14	7.15658e-13	yes	GO:0005515(protein binding);GO:0006397(mRNA processing);GO:0009507(chloroplast);GO:0009570(chloroplast stroma);GO:0009941(chloroplast envelope);GO:1900865(chloroplast RNA modification)	ko00640(Propanoate metabolism);ko00280(Valine, leucine and isoleucine degradation)
ata-miR164c-3p	rna-TRITD_7Av1G163110	0	6.31461	-Inf	down	0.011975	0.0132506	yes	GO:0005515(protein binding);GO:0005634(nucleus);GO:0006351(transcription, DNA-templated);GO:0009409(response to cold);GO:0009651(response to salt stress);GO:0009737(response to abscisic acid);GO:0009738(abscisic acid-activated signaling pathway);GO:0045892(negative regulation of transcription, DNA-templated);GO:0051365(cellular response to potassium ion starvation)	NA
ata-miR164c-3p	rna-TRITD_7Av1G176250	0	6.31461	-Inf	down	0.011975	0.0132506	yes	GO:0009733(response to auxin)	ko04075(Plant hormone signal transduction)
ata-miR164c-3p	rna-TRITD_7Av1G180190-2	0	6.31461	-Inf	down	0.011975	0.0132506	yes	GO:0000791(euchromatin);GO:0003677(DNA binding);GO:0003682(chromatin binding);GO:0003935(GTP cyclohydrolase II activity);GO:0005515(protein binding);GO:0005634(nucleus);GO:0005720(nuclear heterochromatin);GO:0006325(chromatin organization);GO:0006342(chromatin silencing);GO:0006351(transcription, DNA-templated);GO:0008686(3,4-dihydroxy-2-butanone-4-phosphate synthase activity);GO:0009507(chloropl…	NA
ata-miR164c-3p	rna-TRITD_7Av1G202970	0	18.9438	-Inf	down	1.3461e-05	3.63549e-05	yes	GO:0034638(phosphatidylcholine catabolic process)	ko00564(Glycerophospholipid metabolism);ko00565(Ether lipid metabolism);ko04144(Endocytosis)
ata-miR164c-3p	rna-TRITD_7Av1G202970-10	0	25.2584	-Inf	down	5.0132e-07	2.10585e-06	yes	GO:0034638(phosphatidylcholine catabolic process)	ko00564(Glycerophospholipid metabolism);ko00565(Ether lipid metabolism);ko04144(Endocytosis)
ata-miR164c-3p	rna-TRITD_7Av1G202970-9	0	25.2584	-Inf	down	5.0132e-07	2.10585e-06	yes	GO:0034638(phosphatidylcholine catabolic process)	ko00564(Glycerophospholipid metabolism);ko00565(Ether lipid metabolism);ko04144(Endocytosis)
ata-miR164c-3p	rna-TRITD_7Av1G216410	0	63.1461	-Inf	down	1.9174e-15	3.75037e-14	yes	GO:0004386(helicase activity);GO:0008150(biological_process);GO:0016021(integral component of membrane)	NA
ata-miR164c-3p	rna-TRITD_7Av1G216410-2	0	94.7191	-Inf	down	2.1892e-22	1.01709e-20	yes	GO:0004386(helicase activity);GO:0008150(biological_process);GO:0016021(integral component of membrane)	NA
ata-miR164c-3p	rna-TRITD_7Av1G228120-2	0	6.31461	-Inf	down	0.011975	0.0132506	yes	GO:0000977(RNA polymerase II regulatory region sequence-specific DNA binding);GO:0001085(RNA polymerase II transcription factor binding);GO:0001228(transcriptional activator activity, RNA polymerase II transcription regulatory region sequence-specific DNA binding);GO:0003682(chromatin binding);GO:0005634(nucleus);GO:0005667(transcription factor complex);GO:0030154(cell differentiation)	NA
ata-miR164c-3p	rna-TRITD_7Av1G228120-3	0	6.31461	-Inf	down	0.011975	0.0132506	yes	GO:0000977(RNA polymerase II regulatory region sequence-specific DNA binding);GO:0001085(RNA polymerase II transcription factor binding);GO:0001228(transcriptional activator activity, RNA polymerase II transcription regulatory region sequence-specific DNA binding);GO:0003682(chromatin binding);GO:0005634(nucleus);GO:0005667(transcription factor complex);GO:0030154(cell differentiation)	NA
ata-miR164c-3p	rna-TRITD_7Av1G228120-4	0	12.6292	-Inf	down	0.00037975	0.000771639	yes	GO:0000977(RNA polymerase II regulatory region sequence-specific DNA binding);GO:0001085(RNA polymerase II transcription factor binding);GO:0001228(transcriptional activator activity, RNA polymerase II transcription regulatory region sequence-specific DNA binding);GO:0003682(chromatin binding);GO:0005634(nucleus);GO:0005667(transcription factor complex);GO:0030154(cell differentiation)	NA
ata-miR164c-3p	rna-TRITD_7Av1G270370-10	0	18.9438	-Inf	down	1.3461e-05	3.63549e-05	yes	GO:0005783(endoplasmic reticulum)	ko04141(Protein processing in endoplasmic reticulum);ko04626(Plant-pathogen interaction)
ata-miR164c-3p	rna-TRITD_7Av1G270370-11	0	6.31461	-Inf	down	0.011975	0.0132506	yes	GO:0005783(endoplasmic reticulum)	ko04141(Protein processing in endoplasmic reticulum);ko04626(Plant-pathogen interaction)
ata-miR164c-3p	rna-TRITD_7Av1G270370-13	0	18.9438	-Inf	down	1.3461e-05	3.63549e-05	yes	GO:0005783(endoplasmic reticulum)	ko04141(Protein processing in endoplasmic reticulum);ko04626(Plant-pathogen interaction)
ata-miR164c-3p	rna-TRITD_7Av1G270370-17	0	18.9438	-Inf	down	1.3461e-05	3.63549e-05	yes	GO:0005783(endoplasmic reticulum)	ko04141(Protein processing in endoplasmic reticulum);ko04626(Plant-pathogen interaction)
ata-miR164c-3p	rna-TRITD_7Av1G270370-2	0	6.31461	-Inf	down	0.011975	0.0132506	yes	GO:0005783(endoplasmic reticulum)	ko04141(Protein processing in endoplasmic reticulum);ko04626(Plant-pathogen interaction)
ata-miR164c-3p	rna-TRITD_7Av1G270370-3	0	6.31461	-Inf	down	0.011975	0.0132506	yes	GO:0005783(endoplasmic reticulum)	ko04141(Protein processing in endoplasmic reticulum);ko04626(Plant-pathogen interaction)
ata-miR164c-3p	rna-TRITD_7Av1G270370-5	0	6.31461	-Inf	down	0.011975	0.0132506	yes	GO:0005783(endoplasmic reticulum)	ko04141(Protein processing in endoplasmic reticulum);ko04626(Plant-pathogen interaction)
ata-miR164c-3p	rna-TRITD_7Av1G270370-5	0	18.9438	-Inf	down	1.3461e-05	3.63549e-05	yes	GO:0005783(endoplasmic reticulum)	ko04141(Protein processing in endoplasmic reticulum);ko04626(Plant-pathogen interaction)
ata-miR164c-3p	rna-TRITD_7Av1G270370-8	0	18.9438	-Inf	down	1.3461e-05	3.63549e-05	yes	GO:0005783(endoplasmic reticulum)	ko04141(Protein processing in endoplasmic reticulum);ko04626(Plant-pathogen interaction)
ata-miR164c-3p	rna-TRITD_7Av1G270370-9	0	18.9438	-Inf	down	1.3461e-05	3.63549e-05	yes	GO:0005783(endoplasmic reticulum)	ko04141(Protein processing in endoplasmic reticulum);ko04626(Plant-pathogen interaction)
ata-miR164c-3p	rna-TRITD_7Bv1G005150-2	0	12.6292	-Inf	down	0.00037975	0.000771639	yes	GO:0008152(metabolic process);GO:0046527(glucosyltransferase activity)	ko00402(Benzoxazinoid biosynthesis)
ata-miR164c-3p	rna-TRITD_7Bv1G039280	0	12.6292	-Inf	down	0.00037975	0.000771639	yes	GO:0003674(molecular_function);GO:0005737(cytoplasm);GO:0005829(cytosol);GO:0006457(protein folding);GO:0009408(response to heat);GO:0009555(pollen development);GO:0009735(response to cytokinin);GO:0009880(embryonic pattern specification);GO:0009965(leaf morphogenesis);GO:0010286(heat acclimation);GO:0010450(inflorescence meristem growth);GO:0032502(developmental process);GO:0048448(stamen morpho…	NA
ata-miR164c-3p	rna-TRITD_7Bv1G039280-2	0	6.31461	-Inf	down	0.011975	0.0132506	yes	GO:0003674(molecular_function);GO:0005737(cytoplasm);GO:0005829(cytosol);GO:0006457(protein folding);GO:0009408(response to heat);GO:0009555(pollen development);GO:0009735(response to cytokinin);GO:0009880(embryonic pattern specification);GO:0009965(leaf morphogenesis);GO:0010286(heat acclimation);GO:0010450(inflorescence meristem growth);GO:0032502(developmental process);GO:0048448(stamen morpho…	NA
ata-miR164c-3p	rna-TRITD_7Bv1G039280-3	0	25.2584	-Inf	down	5.0132e-07	2.10585e-06	yes	GO:0003674(molecular_function);GO:0005737(cytoplasm);GO:0005829(cytosol);GO:0006457(protein folding);GO:0009408(response to heat);GO:0009555(pollen development);GO:0009735(response to cytokinin);GO:0009880(embryonic pattern specification);GO:0009965(leaf morphogenesis);GO:0010286(heat acclimation);GO:0010450(inflorescence meristem growth);GO:0032502(developmental process);GO:0048448(stamen morpho…	NA
ata-miR164c-3p	rna-TRITD_7Bv1G072010	0	18.9438	-Inf	down	1.3461e-05	3.63549e-05	yes	GO:0003674(molecular_function);GO:0005634(nucleus);GO:0008150(biological_process)	NA
ata-miR164c-3p	rna-TRITD_7Bv1G072010-2	0	25.2584	-Inf	down	5.0132e-07	2.10585e-06	yes	GO:0003674(molecular_function);GO:0005634(nucleus);GO:0008150(biological_process)	NA
ata-miR164c-3p	rna-TRITD_7Bv1G082900	0	12.6292	-Inf	down	0.00037975	0.000771639	yes	GO:0005886(plasma membrane);GO:0016021(integral component of membrane);GO:0003674(molecular_function);GO:0008150(biological_process)	NA
ata-miR164c-3p	rna-TRITD_7Bv1G082900-2	0	18.9438	-Inf	down	1.3461e-05	3.63549e-05	yes	GO:0005886(plasma membrane);GO:0016021(integral component of membrane);GO:0003674(molecular_function);GO:0008150(biological_process)	NA
ata-miR164c-3p	rna-TRITD_7Bv1G103330-2	0	6.31461	-Inf	down	0.011975	0.0132506	yes	GO:0003674(molecular_function);GO:0005737(cytoplasm);GO:0005819(spindle)	NA
ata-miR164c-3p	rna-TRITD_7Bv1G103330-3	0	12.6292	-Inf	down	0.00037975	0.000771639	yes	GO:0003674(molecular_function);GO:0005737(cytoplasm);GO:0005819(spindle)	NA
ata-miR164c-3p	rna-TRITD_7Bv1G109890	0	6.31461	-Inf	down	0.011975	0.0132506	yes	GO:0000398(mRNA splicing, via spliceosome);GO:0004004(ATP-dependent RNA helicase activity);GO:0010468(regulation of gene expression);GO:0010501(RNA secondary structure unwinding)	ko03040(Spliceosome)
ata-miR164c-3p	rna-TRITD_7Bv1G109890-4	0	18.9438	-Inf	down	1.3461e-05	3.63549e-05	yes	GO:0000398(mRNA splicing, via spliceosome);GO:0004004(ATP-dependent RNA helicase activity);GO:0010468(regulation of gene expression);GO:0010501(RNA secondary structure unwinding)	ko03040(Spliceosome)
ata-miR164c-3p	rna-TRITD_7Bv1G117920	0	63.1461	-Inf	down	1.9174e-15	3.75037e-14	yes	GO:0005515(protein binding);GO:0006397(mRNA processing);GO:0009507(chloroplast);GO:0009570(chloroplast stroma);GO:0009941(chloroplast envelope);GO:1900865(chloroplast RNA modification)	ko00640(Propanoate metabolism);ko00280(Valine, leucine and isoleucine degradation)
ata-miR164c-3p	rna-TRITD_7Bv1G120510	0	12.6292	-Inf	down	0.00037975	0.000771639	yes	GO:0005515(protein binding);GO:0005634(nucleus);GO:0006351(transcription, DNA-templated);GO:0009409(response to cold);GO:0009651(response to salt stress);GO:0009737(response to abscisic acid);GO:0009738(abscisic acid-activated signaling pathway);GO:0045892(negative regulation of transcription, DNA-templated);GO:0051365(cellular response to potassium ion starvation)	NA
ata-miR164c-3p	rna-TRITD_7Bv1G120510-2	0	18.9438	-Inf	down	1.3461e-05	3.63549e-05	yes	GO:0005515(protein binding);GO:0005634(nucleus);GO:0006351(transcription, DNA-templated);GO:0009409(response to cold);GO:0009651(response to salt stress);GO:0009737(response to abscisic acid);GO:0009738(abscisic acid-activated signaling pathway);GO:0045892(negative regulation of transcription, DNA-templated);GO:0051365(cellular response to potassium ion starvation)	NA
ata-miR164c-3p	rna-TRITD_7Bv1G120510-3	0	6.31461	-Inf	down	0.011975	0.0132506	yes	GO:0005515(protein binding);GO:0005634(nucleus);GO:0006351(transcription, DNA-templated);GO:0009409(response to cold);GO:0009651(response to salt stress);GO:0009737(response to abscisic acid);GO:0009738(abscisic acid-activated signaling pathway);GO:0045892(negative regulation of transcription, DNA-templated);GO:0051365(cellular response to potassium ion starvation)	NA
ata-miR164c-3p	rna-TRITD_7Bv1G174620	0	75.7753	-Inf	down	3.1739e-18	8.89614e-17	yes	GO:0003674(molecular_function);GO:0009507(chloroplast);GO:0009534(chloroplast thylakoid);GO:0009535(chloroplast thylakoid membrane);GO:0009543(chloroplast thylakoid lumen);GO:0009570(chloroplast stroma);GO:0009579(thylakoid);GO:0009735(response to cytokinin);GO:0009941(chloroplast envelope);GO:0010206(photosystem II repair);GO:0016021(integral component of membrane);GO:0031977(thylakoid lumen)	NA
ata-miR164c-3p	rna-TRITD_7Bv1G177350-2	0	6.31461	-Inf	down	0.011975	0.0132506	yes	GO:0000977(RNA polymerase II regulatory region sequence-specific DNA binding);GO:0001085(RNA polymerase II transcription factor binding);GO:0001228(transcriptional activator activity, RNA polymerase II transcription regulatory region sequence-specific DNA binding);GO:0003682(chromatin binding);GO:0005634(nucleus);GO:0005667(transcription factor complex);GO:0030154(cell differentiation)	NA
ata-miR164c-3p	rna-TRITD_7Bv1G233770	0	6.31461	-Inf	down	0.011975	0.0132506	yes	GO:0005765(lysosomal membrane);GO:0006465(signal peptide processing);GO:0030660(Golgi-associated vesicle membrane);GO:0033619(membrane protein proteolysis);GO:0042500(aspartic endopeptidase activity, intramembrane cleaving);GO:0071458(integral component of cytoplasmic side of endoplasmic reticulum membrane);GO:0071556(integral component of lumenal side of endoplasmic reticulum membrane)	NA
ata-miR164c-3p	rna-TRITD_7Bv1G233770-2	0	25.2584	-Inf	down	5.0132e-07	2.10585e-06	yes	GO:0005765(lysosomal membrane);GO:0006465(signal peptide processing);GO:0030660(Golgi-associated vesicle membrane);GO:0033619(membrane protein proteolysis);GO:0042500(aspartic endopeptidase activity, intramembrane cleaving);GO:0071458(integral component of cytoplasmic side of endoplasmic reticulum membrane);GO:0071556(integral component of lumenal side of endoplasmic reticulum membrane)	NA
ata-miR164c-3p	rna-TRITD_7Bv1G233770-3	0	12.6292	-Inf	down	0.00037975	0.000771639	yes	GO:0005765(lysosomal membrane);GO:0006465(signal peptide processing);GO:0030660(Golgi-associated vesicle membrane);GO:0033619(membrane protein proteolysis);GO:0042500(aspartic endopeptidase activity, intramembrane cleaving);GO:0071458(integral component of cytoplasmic side of endoplasmic reticulum membrane);GO:0071556(integral component of lumenal side of endoplasmic reticulum membrane)	NA
ata-miR164c-3p	rna-TRITD_1Av1G092530-2	19.2208	0	Inf	up	1.1643e-05	3.63549e-05	yes	GO:0005783(endoplasmic reticulum);GO:0010025(wax biosynthetic process);GO:0010143(cutin biosynthetic process);GO:0043668(exine);GO:0048653(anther development)	ko00073(Cutin, suberine and wax biosynthesis)
ata-miR164c-3p	rna-TRITD_1Av1G092530-4	19.2208	0	Inf	up	1.1643e-05	3.63549e-05	yes	GO:0005783(endoplasmic reticulum);GO:0010025(wax biosynthetic process);GO:0010143(cutin biosynthetic process);GO:0043668(exine);GO:0048653(anther development)	ko00073(Cutin, suberine and wax biosynthesis)
ata-miR164c-3p	rna-TRITD_1Av1G092530-6	19.2208	0	Inf	up	1.1643e-05	3.63549e-05	yes	GO:0005783(endoplasmic reticulum);GO:0010025(wax biosynthetic process);GO:0010143(cutin biosynthetic process);GO:0043668(exine);GO:0048653(anther development)	ko00073(Cutin, suberine and wax biosynthesis)
ata-miR164c-3p	rna-TRITD_1Av1G167910	9.61039	0	Inf	up	0.0019347	0.00294452	yes	GO:0003674(molecular_function);GO:0005634(nucleus);GO:0008150(biological_process)	NA
ata-miR164c-3p	rna-TRITD_1Av1G194130	19.2208	0	Inf	up	1.1643e-05	3.63549e-05	yes	GO:0003674(molecular_function);GO:0005634(nucleus);GO:0008150(biological_process)	NA
ata-miR164c-3p	rna-TRITD_1Av1G194130-3	9.61039	0	Inf	up	0.0019347	0.00294452	yes	GO:0003674(molecular_function);GO:0005634(nucleus);GO:0008150(biological_process)	NA
ata-miR164c-3p	rna-TRITD_1Av1G194130-4	19.2208	0	Inf	up	1.1643e-05	3.63549e-05	yes	GO:0003674(molecular_function);GO:0005634(nucleus);GO:0008150(biological_process)	NA
ata-miR164c-3p	rna-TRITD_1Av1G209470	105.714	0	Inf	up	8.4929e-25	5.30357e-23	yes	NA	NA
ata-miR164c-3p	rna-TRITD_1Av1G215620	28.8312	0	Inf	up	7.8952e-08	3.92624e-07	yes	GO:0000159(protein phosphatase type 2A complex);GO:0005737(cytoplasm);GO:0007165(signal transduction);GO:0019888(protein phosphatase regulator activity)	ko03015(mRNA surveillance pathway)
ata-miR164c-3p	rna-TRITD_1Av1G215620-2	9.61039	0	Inf	up	0.0019347	0.00294452	yes	GO:0000159(protein phosphatase type 2A complex);GO:0005737(cytoplasm);GO:0007165(signal transduction);GO:0019888(protein phosphatase regulator activity)	ko03015(mRNA surveillance pathway)
ata-miR164c-3p	rna-TRITD_1Av1G215620-3	9.61039	0	Inf	up	0.0019347	0.00294452	yes	GO:0000159(protein phosphatase type 2A complex);GO:0005737(cytoplasm);GO:0007165(signal transduction);GO:0019888(protein phosphatase regulator activity)	ko03015(mRNA surveillance pathway)
ata-miR164c-3p	rna-TRITD_1Av1G228250-5	9.61039	0	Inf	up	0.0019347	0.00294452	yes	GO:0003924(GTPase activity);GO:0005622(intracellular);GO:0006412(translation)	ko03013(RNA transport)
ata-miR164c-3p	rna-TRITD_1Bv1G008700-3	9.61039	0	Inf	up	0.0019347	0.00294452	yes	NA	NA
ata-miR164c-3p	rna-TRITD_1Bv1G056570	19.2208	0	Inf	up	1.1643e-05	3.63549e-05	yes	GO:0034602(oxoglutarate dehydrogenase (NAD+) activity)	ko00010(Glycolysis / Gluconeogenesis);ko00020(Citrate cycle (TCA cycle));ko00620(Pyruvate metabolism);ko00630(Glyoxylate and dicarboxylate metabolism);ko00640(Propanoate metabolism);ko00260(Glycine, serine and threonine metabolism);ko00280(Valine, leucine and isoleucine degradation)
ata-miR164c-3p	rna-TRITD_1Bv1G056570-4	19.2208	0	Inf	up	1.1643e-05	3.63549e-05	yes	GO:0034602(oxoglutarate dehydrogenase (NAD+) activity)	ko00010(Glycolysis / Gluconeogenesis);ko00020(Citrate cycle (TCA cycle));ko00620(Pyruvate metabolism);ko00630(Glyoxylate and dicarboxylate metabolism);ko00640(Propanoate metabolism);ko00260(Glycine, serine and threonine metabolism);ko00280(Valine, leucine and isoleucine degradation)
ata-miR164c-3p	rna-TRITD_1Bv1G209780	19.2208	0	Inf	up	1.1643e-05	3.63549e-05	yes	GO:0000470(maturation of LSU-rRNA);GO:0003723(RNA binding);GO:0006412(translation);GO:0022625(cytosolic large ribosomal subunit);GO:0030686(90S preribosome)	NA
ata-miR164c-3p	rna-TRITD_2Av1G083950-8	9.61039	0	Inf	up	0.0019347	0.00294452	yes	GO:0009536(plastid);GO:0042802(identical protein binding)	ko00195(Photosynthesis);ko00500(Starch and sucrose metabolism)
ata-miR164c-3p	rna-TRITD_2Av1G121130-5	9.61039	0	Inf	up	0.0019347	0.00294452	yes	GO:0001228(transcriptional activator activity, RNA polymerase II transcription regulatory region sequence-specific DNA binding);GO:0003677(DNA binding);GO:0003700(DNA binding transcription factor activity);GO:0005515(protein binding);GO:0005634(nucleus);GO:0006355(regulation of transcription, DNA-templated)	NA
ata-miR164c-3p	rna-TRITD_2Av1G148120	9.61039	0	Inf	up	0.0019347	0.00294452	yes	GO:0003993(acid phosphatase activity);GO:0004722(protein serine/threonine phosphatase activity);GO:0005515(protein binding);GO:0005576(extracellular region);GO:0005622(intracellular);GO:0005623(cell);GO:0005737(cytoplasm);GO:0005739(mitochondrion);GO:0005740(mitochondrial envelope);GO:0005768(endosome);GO:0005794(Golgi apparatus);GO:0005802(trans-Golgi network);GO:0006109(regulation of carbohydra…	NA
ata-miR164c-3p	rna-TRITD_2Av1G148120-2	19.2208	0	Inf	up	1.1643e-05	3.63549e-05	yes	GO:0003993(acid phosphatase activity);GO:0004722(protein serine/threonine phosphatase activity);GO:0005515(protein binding);GO:0005576(extracellular region);GO:0005622(intracellular);GO:0005623(cell);GO:0005737(cytoplasm);GO:0005739(mitochondrion);GO:0005740(mitochondrial envelope);GO:0005768(endosome);GO:0005794(Golgi apparatus);GO:0005802(trans-Golgi network);GO:0006109(regulation of carbohydra…	NA
ata-miR164c-3p	rna-TRITD_2Av1G191250-2	19.2208	0	Inf	up	1.1643e-05	3.63549e-05	yes	GO:0003674(molecular_function);GO:0005634(nucleus);GO:0009507(chloroplast)	NA
ata-miR164c-3p	rna-TRITD_2Av1G222090	57.6624	0	Inf	up	3.1094e-14	5.10192e-13	yes	GO:0003674(molecular_function);GO:0005634(nucleus);GO:0008150(biological_process)	NA
ata-miR164c-3p	rna-TRITD_2Av1G222090-2	48.052	0	Inf	up	4.1483e-12	4.63074e-11	yes	GO:0003674(molecular_function);GO:0005634(nucleus);GO:0008150(biological_process)	NA
ata-miR164c-3p	rna-TRITD_2Av1G229880-3	9.61039	0	Inf	up	0.0019347	0.00294452	yes	GO:0003700(DNA binding transcription factor activity);GO:0005634(nucleus);GO:0006355(regulation of transcription, DNA-templated);GO:0010192(mucilage biosynthetic process);GO:0019760(glucosinolate metabolic process);GO:0043565(sequence-specific DNA binding);GO:0044212(transcription regulatory region DNA binding);GO:0003677(DNA binding);GO:0006351(transcription, DNA-templated)	ko00040(Pentose and glucuronate interconversions)
ata-miR164c-3p	rna-TRITD_2Av1G229880-4	9.61039	0	Inf	up	0.0019347	0.00294452	yes	GO:0003700(DNA binding transcription factor activity);GO:0005634(nucleus);GO:0006355(regulation of transcription, DNA-templated);GO:0010192(mucilage biosynthetic process);GO:0019760(glucosinolate metabolic process);GO:0043565(sequence-specific DNA binding);GO:0044212(transcription regulatory region DNA binding);GO:0003677(DNA binding);GO:0006351(transcription, DNA-templated)	ko00040(Pentose and glucuronate interconversions)
ata-miR164c-3p	rna-TRITD_2Av1G229880-5	9.61039	0	Inf	up	0.0019347	0.00294452	yes	GO:0003700(DNA binding transcription factor activity);GO:0005634(nucleus);GO:0006355(regulation of transcription, DNA-templated);GO:0010192(mucilage biosynthetic process);GO:0019760(glucosinolate metabolic process);GO:0043565(sequence-specific DNA binding);GO:0044212(transcription regulatory region DNA binding);GO:0003677(DNA binding);GO:0006351(transcription, DNA-templated)	ko00040(Pentose and glucuronate interconversions)
ata-miR164c-3p	rna-TRITD_2Av1G229880-7	9.61039	0	Inf	up	0.0019347	0.00294452	yes	GO:0003700(DNA binding transcription factor activity);GO:0005634(nucleus);GO:0006355(regulation of transcription, DNA-templated);GO:0010192(mucilage biosynthetic process);GO:0019760(glucosinolate metabolic process);GO:0043565(sequence-specific DNA binding);GO:0044212(transcription regulatory region DNA binding);GO:0003677(DNA binding);GO:0006351(transcription, DNA-templated)	ko00040(Pentose and glucuronate interconversions)
ata-miR164c-3p	rna-TRITD_2Av1G280650	9.61039	0	Inf	up	0.0019347	0.00294452	yes	GO:0004674(protein serine/threonine kinase activity);GO:0005886(plasma membrane);GO:0006468(protein phosphorylation);GO:0006952(defense response);GO:0009506(plasmodesma)	ko00561(Glycerolipid metabolism);ko00564(Glycerophospholipid metabolism);ko04070(Phosphatidylinositol signaling system)
ata-miR164c-3p	rna-TRITD_2Av1G280650-2	9.61039	0	Inf	up	0.0019347	0.00294452	yes	GO:0004674(protein serine/threonine kinase activity);GO:0005886(plasma membrane);GO:0006468(protein phosphorylation);GO:0006952(defense response);GO:0009506(plasmodesma)	ko00561(Glycerolipid metabolism);ko00564(Glycerophospholipid metabolism);ko04070(Phosphatidylinositol signaling system)
ata-miR164c-3p	rna-TRITD_2Av1G280650-3	9.61039	0	Inf	up	0.0019347	0.00294452	yes	GO:0004674(protein serine/threonine kinase activity);GO:0005886(plasma membrane);GO:0006468(protein phosphorylation);GO:0006952(defense response);GO:0009506(plasmodesma)	ko00561(Glycerolipid metabolism);ko00564(Glycerophospholipid metabolism);ko04070(Phosphatidylinositol signaling system)
ata-miR164c-3p	rna-TRITD_2Av1G280650-4	9.61039	0	Inf	up	0.0019347	0.00294452	yes	GO:0004674(protein serine/threonine kinase activity);GO:0005886(plasma membrane);GO:0006468(protein phosphorylation);GO:0006952(defense response);GO:0009506(plasmodesma)	ko00561(Glycerolipid metabolism);ko00564(Glycerophospholipid metabolism);ko04070(Phosphatidylinositol signaling system)
ata-miR164c-3p	rna-TRITD_2Bv1G027920	38.4416	0	Inf	up	5.6396e-10	4.54421e-09	yes	GO:0003876(AMP deaminase activity);GO:0005515(protein binding);GO:0005524(ATP binding);GO:0005634(nucleus);GO:0005783(endoplasmic reticulum);GO:0005829(cytosol);GO:0009168(purine ribonucleoside monophosphate biosynthetic process);GO:0009737(response to abscisic acid);GO:0009793(embryo development ending in seed dormancy);GO:0031307(integral component of mitochondrial outer membrane);GO:0032264(IM…	ko00230(Purine metabolism)
ata-miR164c-3p	rna-TRITD_2Bv1G027920-2	19.2208	0	Inf	up	1.1643e-05	3.63549e-05	yes	GO:0003876(AMP deaminase activity);GO:0005515(protein binding);GO:0005524(ATP binding);GO:0005634(nucleus);GO:0005783(endoplasmic reticulum);GO:0005829(cytosol);GO:0009168(purine ribonucleoside monophosphate biosynthetic process);GO:0009737(response to abscisic acid);GO:0009793(embryo development ending in seed dormancy);GO:0031307(integral component of mitochondrial outer membrane);GO:0032264(IM…	ko00230(Purine metabolism)
ata-miR164c-3p	rna-TRITD_2Bv1G056570	297.922	0	Inf	up	9.1365e-67	7.05404e-64	yes	GO:0003824(catalytic activity);GO:0005739(mitochondrion);GO:0005747(mitochondrial respiratory chain complex I);GO:0016020(membrane);GO:0055114(oxidation-reduction process)	ko00190(Oxidative phosphorylation)
ata-miR164c-3p	rna-TRITD_2Bv1G108600-5	9.61039	0	Inf	up	0.0019347	0.00294452	yes	GO:0000287(magnesium ion binding);GO:0004743(pyruvate kinase activity);GO:0005524(ATP binding);GO:0005829(cytosol);GO:0006096(glycolytic process);GO:0006629(lipid metabolic process);GO:0009507(chloroplast);GO:0009570(chloroplast stroma);GO:0010431(seed maturation);GO:0016301(kinase activity);GO:0030955(potassium ion binding);GO:0046686(response to cadmium ion)	ko00010(Glycolysis / Gluconeogenesis);ko00620(Pyruvate metabolism);ko00230(Purine metabolism)
ata-miR164c-3p	rna-TRITD_2Bv1G133560	38.4416	0	Inf	up	5.6396e-10	4.54421e-09	yes	GO:0005634(nucleus);GO:0006355(regulation of transcription, DNA-templated)	NA
ata-miR164c-3p	rna-TRITD_2Bv1G144910	9.61039	0	Inf	up	0.0019347	0.00294452	yes	GO:0015079(potassium ion transmembrane transporter activity);GO:0016020(membrane)	NA
ata-miR164c-3p	rna-TRITD_2Bv1G146780	76.8832	0	Inf	up	1.8111e-18	5.50512e-17	yes	GO:0010143(cutin biosynthetic process);GO:0016020(membrane);GO:0016709(oxidoreductase activity, acting on paired donors, with incorporation or reduction of molecular oxygen, NAD(P)H as one donor, and incorporation of one atom of oxygen);GO:0044550(secondary metabolite biosynthetic process);GO:0052722(fatty acid in-chain hydroxylase activity)	NA
ata-miR164c-3p	rna-TRITD_2Bv1G218160	38.4416	0	Inf	up	5.6396e-10	4.54421e-09	yes	GO:0043161(proteasome-mediated ubiquitin-dependent protein catabolic process);GO:0061630(ubiquitin protein ligase activity)	NA
ata-miR164c-3p	rna-TRITD_2Bv1G218160-2	19.2208	0	Inf	up	1.1643e-05	3.63549e-05	yes	GO:0043161(proteasome-mediated ubiquitin-dependent protein catabolic process);GO:0061630(ubiquitin protein ligase activity)	NA
ata-miR164c-3p	rna-TRITD_2Bv1G236750	96.1039	0	Inf	up	1.0875e-22	5.38224e-21	yes	GO:0008150(biological_process);GO:0009507(chloroplast);GO:0009536(plastid);GO:0009941(chloroplast envelope);GO:0016021(integral component of membrane);GO:0031969(chloroplast membrane)	NA
ata-miR164c-3p	rna-TRITD_2Bv1G246180-2	9.61039	0	Inf	up	0.0019347	0.00294452	yes	GO:0004674(protein serine/threonine kinase activity);GO:0005886(plasma membrane);GO:0006468(protein phosphorylation);GO:0006952(defense response);GO:0009506(plasmodesma)	ko00561(Glycerolipid metabolism);ko00564(Glycerophospholipid metabolism);ko04070(Phosphatidylinositol signaling system)
ata-miR164c-3p	rna-TRITD_3Av1G079570-2	19.2208	0	Inf	up	1.1643e-05	3.63549e-05	yes	GO:0005643(nuclear pore);GO:0005654(nucleoplasm);GO:0005829(cytosol);GO:0006607(NLS-bearing protein import into nucleus);GO:0008139(nuclear localization sequence binding)	NA
ata-miR164c-3p	rna-TRITD_3Av1G079570-3	28.8312	0	Inf	up	7.8952e-08	3.92624e-07	yes	GO:0005643(nuclear pore);GO:0005654(nucleoplasm);GO:0005829(cytosol);GO:0006607(NLS-bearing protein import into nucleus);GO:0008139(nuclear localization sequence binding)	NA
ata-miR164c-3p	rna-TRITD_3Av1G141200-2	9.61039	0	Inf	up	0.0019347	0.00294452	yes	GO:0003674(molecular_function);GO:0005774(vacuolar membrane);GO:0005783(endoplasmic reticulum);GO:0005886(plasma membrane);GO:0008150(biological_process);GO:0016021(integral component of membrane)	NA
ata-miR164c-3p	rna-TRITD_3Av1G160580	9.61039	0	Inf	up	0.0019347	0.00294452	yes	GO:0003674(molecular_function);GO:0005634(nucleus);GO:0008150(biological_process)	NA
ata-miR164c-3p	rna-TRITD_3Av1G166580-2	28.8312	0	Inf	up	7.8952e-08	3.92624e-07	yes	GO:0003676(nucleic acid binding);GO:0005634(nucleus)	NA
ata-miR164c-3p	rna-TRITD_3Av1G166580-3	9.61039	0	Inf	up	0.0019347	0.00294452	yes	GO:0003676(nucleic acid binding);GO:0005634(nucleus)	NA
ata-miR164c-3p	rna-TRITD_3Av1G166580-4	38.4416	0	Inf	up	5.6396e-10	4.54421e-09	yes	GO:0003676(nucleic acid binding);GO:0005634(nucleus)	NA
ata-miR164c-3p	rna-TRITD_3Av1G205090	28.8312	0	Inf	up	7.8952e-08	3.92624e-07	yes	NA	NA
ata-miR164c-3p	rna-TRITD_3Av1G206980	38.4416	0	Inf	up	5.6396e-10	4.54421e-09	yes	GO:0005515(protein binding);GO:0005509(calcium ion binding);GO:0005634(nucleus);GO:0005737(cytoplasm);GO:0005774(vacuolar membrane);GO:0005829(cytosol);GO:0005886(plasma membrane);GO:0005513(detection of calcium ion);GO:0009612(response to mechanical stimulus)	ko04016(MAPK signaling pathway - plant);ko04070(Phosphatidylinositol signaling system);ko04626(Plant-pathogen interaction)
ata-miR164c-3p	rna-TRITD_3Av1G206980-2	19.2208	0	Inf	up	1.1643e-05	3.63549e-05	yes	GO:0005515(protein binding);GO:0005509(calcium ion binding);GO:0005634(nucleus);GO:0005737(cytoplasm);GO:0005774(vacuolar membrane);GO:0005829(cytosol);GO:0005886(plasma membrane);GO:0005513(detection of calcium ion);GO:0009612(response to mechanical stimulus)	ko04016(MAPK signaling pathway - plant);ko04070(Phosphatidylinositol signaling system);ko04626(Plant-pathogen interaction)
ata-miR164c-3p	rna-TRITD_3Av1G206980-3	38.4416	0	Inf	up	5.6396e-10	4.54421e-09	yes	GO:0005515(protein binding);GO:0005509(calcium ion binding);GO:0005634(nucleus);GO:0005737(cytoplasm);GO:0005774(vacuolar membrane);GO:0005829(cytosol);GO:0005886(plasma membrane);GO:0005513(detection of calcium ion);GO:0009612(response to mechanical stimulus)	ko04016(MAPK signaling pathway - plant);ko04070(Phosphatidylinositol signaling system);ko04626(Plant-pathogen interaction)
ata-miR164c-3p	rna-TRITD_3Av1G206980-4	28.8312	0	Inf	up	7.8952e-08	3.92624e-07	yes	GO:0005515(protein binding);GO:0005509(calcium ion binding);GO:0005634(nucleus);GO:0005737(cytoplasm);GO:0005774(vacuolar membrane);GO:0005829(cytosol);GO:0005886(plasma membrane);GO:0005513(detection of calcium ion);GO:0009612(response to mechanical stimulus)	ko04016(MAPK signaling pathway - plant);ko04070(Phosphatidylinositol signaling system);ko04626(Plant-pathogen interaction)
ata-miR164c-3p	rna-TRITD_3Av1G215040	9.61039	0	Inf	up	0.0019347	0.00294452	yes	GO:0003676(nucleic acid binding);GO:0003677(DNA binding);GO:0005737(cytoplasm);GO:0008150(biological_process);GO:0046872(metal ion binding)	NA
ata-miR164c-3p	rna-TRITD_3Av1G215040-2	9.61039	0	Inf	up	0.0019347	0.00294452	yes	GO:0003676(nucleic acid binding);GO:0003677(DNA binding);GO:0005737(cytoplasm);GO:0008150(biological_process);GO:0046872(metal ion binding)	NA
ata-miR164c-3p	rna-TRITD_3Av1G234310	96.1039	0	Inf	up	1.0875e-22	5.38224e-21	yes	GO:0003677(DNA binding);GO:0005634(nucleus);GO:0005829(cytosol);GO:0006351(transcription, DNA-templated);GO:0006355(regulation of transcription, DNA-templated);GO:0016569(covalent chromatin modification);GO:0035064(methylated histone binding);GO:0046872(metal ion binding)	NA
ata-miR164c-3p	rna-TRITD_3Av1G234310-2	105.714	0	Inf	up	8.4929e-25	5.30357e-23	yes	GO:0003677(DNA binding);GO:0005634(nucleus);GO:0005829(cytosol);GO:0006351(transcription, DNA-templated);GO:0006355(regulation of transcription, DNA-templated);GO:0016569(covalent chromatin modification);GO:0035064(methylated histone binding);GO:0046872(metal ion binding)	NA
ata-miR164c-3p	rna-TRITD_3Av1G241540-11	9.61039	0	Inf	up	0.0019347	0.00294452	yes	GO:0000445(THO complex part of transcription export complex);GO:0003729(mRNA binding);GO:0006406(mRNA export from nucleus);GO:0000781(chromosome, telomeric region);GO:0016973(poly(A)+ mRNA export from nucleus);GO:0046784(viral mRNA export from host cell nucleus);GO:0048699(generation of neurons);GO:0000346(transcription export complex);GO:0000347(THO complex);GO:0000784(nuclear chromosome, telome…	ko03040(Spliceosome);ko03013(RNA transport)
ata-miR164c-3p	rna-TRITD_3Av1G241540-12	9.61039	0	Inf	up	0.0019347	0.00294452	yes	GO:0000445(THO complex part of transcription export complex);GO:0003729(mRNA binding);GO:0006406(mRNA export from nucleus);GO:0000781(chromosome, telomeric region);GO:0016973(poly(A)+ mRNA export from nucleus);GO:0046784(viral mRNA export from host cell nucleus);GO:0048699(generation of neurons);GO:0000346(transcription export complex);GO:0000347(THO complex);GO:0000784(nuclear chromosome, telome…	ko03040(Spliceosome);ko03013(RNA transport)
ata-miR164c-3p	rna-TRITD_3Av1G241540-13	9.61039	0	Inf	up	0.0019347	0.00294452	yes	GO:0000445(THO complex part of transcription export complex);GO:0003729(mRNA binding);GO:0006406(mRNA export from nucleus);GO:0000781(chromosome, telomeric region);GO:0016973(poly(A)+ mRNA export from nucleus);GO:0046784(viral mRNA export from host cell nucleus);GO:0048699(generation of neurons);GO:0000346(transcription export complex);GO:0000347(THO complex);GO:0000784(nuclear chromosome, telome…	ko03040(Spliceosome);ko03013(RNA transport)
ata-miR164c-3p	rna-TRITD_3Av1G241540-5	9.61039	0	Inf	up	0.0019347	0.00294452	yes	GO:0000445(THO complex part of transcription export complex);GO:0003729(mRNA binding);GO:0006406(mRNA export from nucleus);GO:0000781(chromosome, telomeric region);GO:0016973(poly(A)+ mRNA export from nucleus);GO:0046784(viral mRNA export from host cell nucleus);GO:0048699(generation of neurons);GO:0000346(transcription export complex);GO:0000347(THO complex);GO:0000784(nuclear chromosome, telome…	ko03040(Spliceosome);ko03013(RNA transport)
ata-miR164c-3p	rna-TRITD_3Av1G241540-7	9.61039	0	Inf	up	0.0019347	0.00294452	yes	GO:0000445(THO complex part of transcription export complex);GO:0003729(mRNA binding);GO:0006406(mRNA export from nucleus);GO:0000781(chromosome, telomeric region);GO:0016973(poly(A)+ mRNA export from nucleus);GO:0046784(viral mRNA export from host cell nucleus);GO:0048699(generation of neurons);GO:0000346(transcription export complex);GO:0000347(THO complex);GO:0000784(nuclear chromosome, telome…	ko03040(Spliceosome);ko03013(RNA transport)
ata-miR164c-3p	rna-TRITD_3Av1G241540-8	19.2208	0	Inf	up	1.1643e-05	3.63549e-05	yes	GO:0000445(THO complex part of transcription export complex);GO:0003729(mRNA binding);GO:0006406(mRNA export from nucleus);GO:0000781(chromosome, telomeric region);GO:0016973(poly(A)+ mRNA export from nucleus);GO:0046784(viral mRNA export from host cell nucleus);GO:0048699(generation of neurons);GO:0000346(transcription export complex);GO:0000347(THO complex);GO:0000784(nuclear chromosome, telome…	ko03040(Spliceosome);ko03013(RNA transport)
ata-miR164c-3p	rna-TRITD_3Av1G241540-9	9.61039	0	Inf	up	0.0019347	0.00294452	yes	GO:0000445(THO complex part of transcription export complex);GO:0003729(mRNA binding);GO:0006406(mRNA export from nucleus);GO:0000781(chromosome, telomeric region);GO:0016973(poly(A)+ mRNA export from nucleus);GO:0046784(viral mRNA export from host cell nucleus);GO:0048699(generation of neurons);GO:0000346(transcription export complex);GO:0000347(THO complex);GO:0000784(nuclear chromosome, telome…	ko03040(Spliceosome);ko03013(RNA transport)
ata-miR164c-3p	rna-TRITD_3Av1G272740-12	9.61039	0	Inf	up	0.0019347	0.00294452	yes	GO:0000346(transcription export complex);GO:0000347(THO complex);GO:0000445(THO complex part of transcription export complex);GO:0000784(nuclear chromosome, telomeric region);GO:0000902(cell morphogenesis);GO:0001824(blastocyst development);GO:0003723(RNA binding);GO:0003729(mRNA binding);GO:0005515(protein binding);GO:0005634(nucleus);GO:0006397(mRNA processing);GO:0006406(mRNA export from nucle…	ko03040(Spliceosome);ko03013(RNA transport)
ata-miR164c-3p	rna-TRITD_3Av1G272740-13	9.61039	0	Inf	up	0.0019347	0.00294452	yes	GO:0000346(transcription export complex);GO:0000347(THO complex);GO:0000445(THO complex part of transcription export complex);GO:0000784(nuclear chromosome, telomeric region);GO:0000902(cell morphogenesis);GO:0001824(blastocyst development);GO:0003723(RNA binding);GO:0003729(mRNA binding);GO:0005515(protein binding);GO:0005634(nucleus);GO:0006397(mRNA processing);GO:0006406(mRNA export from nucle…	ko03040(Spliceosome);ko03013(RNA transport)
ata-miR164c-3p	rna-TRITD_3Av1G272740-14	9.61039	0	Inf	up	0.0019347	0.00294452	yes	GO:0000346(transcription export complex);GO:0000347(THO complex);GO:0000445(THO complex part of transcription export complex);GO:0000784(nuclear chromosome, telomeric region);GO:0000902(cell morphogenesis);GO:0001824(blastocyst development);GO:0003723(RNA binding);GO:0003729(mRNA binding);GO:0005515(protein binding);GO:0005634(nucleus);GO:0006397(mRNA processing);GO:0006406(mRNA export from nucle…	ko03040(Spliceosome);ko03013(RNA transport)
ata-miR164c-3p	rna-TRITD_3Bv1G012590	38.4416	0	Inf	up	5.6396e-10	4.54421e-09	yes	GO:0051260(protein homooligomerization)	ko04141(Protein processing in endoplasmic reticulum)
ata-miR164c-3p	rna-TRITD_3Bv1G012590-2	28.8312	0	Inf	up	7.8952e-08	3.92624e-07	yes	GO:0051260(protein homooligomerization)	ko04141(Protein processing in endoplasmic reticulum)
ata-miR164c-3p	rna-TRITD_3Bv1G013210	9.61039	0	Inf	up	0.0019347	0.00294452	yes	GO:0005634(nucleus);GO:0005737(cytoplasm);GO:0006915(apoptotic process);GO:0043161(proteasome-mediated ubiquitin-dependent protein catabolic process);GO:0061630(ubiquitin protein ligase activity)	ko04120(Ubiquitin mediated proteolysis)
ata-miR164c-3p	rna-TRITD_3Bv1G024920	9.61039	0	Inf	up	0.0019347	0.00294452	yes	GO:0005515(protein binding);GO:0005886(plasma membrane);GO:0009507(chloroplast);GO:0009534(chloroplast thylakoid);GO:0009535(chloroplast thylakoid membrane);GO:0010027(thylakoid membrane organization);GO:0015450(P-P-bond-hydrolysis-driven protein transmembrane transporter activity);GO:0016021(integral component of membrane);GO:0045038(protein import into chloroplast thylakoid membrane);GO:0051205…	ko03060(Protein export)
ata-miR164c-3p	rna-TRITD_3Bv1G127510	19.2208	0	Inf	up	1.1643e-05	3.63549e-05	yes	GO:0003674(molecular_function);GO:0005774(vacuolar membrane);GO:0005783(endoplasmic reticulum);GO:0005886(plasma membrane);GO:0008150(biological_process);GO:0016021(integral component of membrane)	NA
ata-miR164c-3p	rna-TRITD_3Bv1G149650	9.61039	0	Inf	up	0.0019347	0.00294452	yes	NA	NA
ata-miR164c-3p	rna-TRITD_3Bv1G149650-3	9.61039	0	Inf	up	0.0019347	0.00294452	yes	NA	NA
ata-miR164c-3p	rna-TRITD_3Bv1G188720-5	9.61039	0	Inf	up	0.0019347	0.00294452	yes	GO:0003924(GTPase activity);GO:0005096(GTPase activator activity);GO:0005525(GTP binding);GO:0005737(cytoplasm);GO:0005829(cytosol);GO:0006913(nucleocytoplasmic transport);GO:0009615(response to virus);GO:0046872(metal ion binding)	NA
ata-miR164c-3p	rna-TRITD_3Bv1G188720-8	19.2208	0	Inf	up	1.1643e-05	3.63549e-05	yes	GO:0003924(GTPase activity);GO:0005096(GTPase activator activity);GO:0005525(GTP binding);GO:0005737(cytoplasm);GO:0005829(cytosol);GO:0006913(nucleocytoplasmic transport);GO:0009615(response to virus);GO:0046872(metal ion binding)	NA
ata-miR164c-3p	rna-TRITD_4Av1G000100	105.714	0	Inf	up	8.4929e-25	5.30357e-23	yes	GO:0000981(RNA polymerase II transcription factor activity, sequence-specific DNA binding);GO:0001135(transcription factor activity, RNA polymerase II transcription factor recruiting);GO:0003677(DNA binding);GO:0003700(DNA binding transcription factor activity);GO:0005515(protein binding);GO:0005634(nucleus);GO:0006355(regulation of transcription, DNA-templated);GO:0006357(regulation of transcrip…	NA
ata-miR164c-3p	rna-TRITD_4Av1G001830-2	9.61039	0	Inf	up	0.0019347	0.00294452	yes	GO:0005215(transporter activity);GO:0005524(ATP binding);GO:0005886(plasma membrane);GO:0016887(ATPase activity)	NA
ata-miR164c-3p	rna-TRITD_4Av1G014900	19.2208	0	Inf	up	1.1643e-05	3.63549e-05	yes	GO:0004828(serine-tRNA ligase activity);GO:0005737(cytoplasm);GO:0006434(seryl-tRNA aminoacylation)	ko00970(Aminoacyl-tRNA biosynthesis)
ata-miR164c-3p	rna-TRITD_4Av1G014900-2	9.61039	0	Inf	up	0.0019347	0.00294452	yes	GO:0004828(serine-tRNA ligase activity);GO:0005737(cytoplasm);GO:0006434(seryl-tRNA aminoacylation)	ko00970(Aminoacyl-tRNA biosynthesis)
ata-miR164c-3p	rna-TRITD_4Av1G014900-3	28.8312	0	Inf	up	7.8952e-08	3.92624e-07	yes	GO:0004828(serine-tRNA ligase activity);GO:0005737(cytoplasm);GO:0006434(seryl-tRNA aminoacylation)	ko00970(Aminoacyl-tRNA biosynthesis)
ata-miR164c-3p	rna-TRITD_4Av1G014900-4	9.61039	0	Inf	up	0.0019347	0.00294452	yes	GO:0004828(serine-tRNA ligase activity);GO:0005737(cytoplasm);GO:0006434(seryl-tRNA aminoacylation)	ko00970(Aminoacyl-tRNA biosynthesis)
ata-miR164c-3p	rna-TRITD_4Av1G014900-5	19.2208	0	Inf	up	1.1643e-05	3.63549e-05	yes	GO:0004828(serine-tRNA ligase activity);GO:0005737(cytoplasm);GO:0006434(seryl-tRNA aminoacylation)	ko00970(Aminoacyl-tRNA biosynthesis)
ata-miR164c-3p	rna-TRITD_4Av1G014900-6	19.2208	0	Inf	up	1.1643e-05	3.63549e-05	yes	GO:0004828(serine-tRNA ligase activity);GO:0005737(cytoplasm);GO:0006434(seryl-tRNA aminoacylation)	ko00970(Aminoacyl-tRNA biosynthesis)
ata-miR164c-3p	rna-TRITD_4Av1G019210-6	9.61039	0	Inf	up	0.0019347	0.00294452	yes	GO:0003674(molecular_function);GO:0005575(cellular_component);GO:0009408(response to heat);GO:0009409(response to cold);GO:0009617(response to bacterium);GO:0009738(abscisic acid-activated signaling pathway)	NA
ata-miR164c-3p	rna-TRITD_4Av1G041570	9.61039	0	Inf	up	0.0019347	0.00294452	yes	GO:0009408(response to heat)	ko04141(Protein processing in endoplasmic reticulum)
ata-miR164c-3p	rna-TRITD_4Av1G041570-2	19.2208	0	Inf	up	1.1643e-05	3.63549e-05	yes	GO:0009408(response to heat)	ko04141(Protein processing in endoplasmic reticulum)
ata-miR164c-3p	rna-TRITD_4Av1G041810-2	28.8312	0	Inf	up	7.8952e-08	3.92624e-07	yes	GO:0009408(response to heat)	ko04141(Protein processing in endoplasmic reticulum)
ata-miR164c-3p	rna-TRITD_4Av1G053600	38.4416	0	Inf	up	5.6396e-10	4.54421e-09	yes	GO:0000082(G1/S transition of mitotic cell cycle);GO:0005096(GTPase activator activity);GO:0005634(nucleus);GO:0005737(cytoplasm);GO:0005813(centrosome);GO:0006405(RNA export from nucleus);GO:0006511(ubiquitin-dependent protein catabolic process);GO:0006606(protein import into nucleus);GO:0007051(spindle organization);GO:0008536(Ran GTPase binding);GO:0046604(positive regulation of mitotic centro…	NA
ata-miR164c-3p	rna-TRITD_4Av1G177760	9.61039	0	Inf	up	0.0019347	0.00294452	yes	GO:0005739(mitochondrion);GO:0005886(plasma membrane);GO:0008150(biological_process);GO:0016740(transferase activity)	NA
ata-miR164c-3p	rna-TRITD_4Av1G177760-5	9.61039	0	Inf	up	0.0019347	0.00294452	yes	GO:0005739(mitochondrion);GO:0005886(plasma membrane);GO:0008150(biological_process);GO:0016740(transferase activity)	NA
ata-miR164c-3p	rna-TRITD_4Bv1G052280	67.2728	0	Inf	up	2.3615e-16	5.15042e-15	yes	GO:0046740(transport of virus in host, cell to cell)	NA
ata-miR164c-3p	rna-TRITD_4Bv1G143100	19.2208	0	Inf	up	1.1643e-05	3.63549e-05	yes	GO:0005634(nucleus)	NA
ata-miR164c-3p	rna-TRITD_4Bv1G143100-2	28.8312	0	Inf	up	7.8952e-08	3.92624e-07	yes	GO:0005634(nucleus)	NA
ata-miR164c-3p	rna-TRITD_4Bv1G146720-3	9.61039	0	Inf	up	0.0019347	0.00294452	yes	GO:0004553(hydrolase activity, hydrolyzing O-glycosyl compounds);GO:0004563(beta-N-acetylhexosaminidase activity);GO:0005576(extracellular region);GO:0005886(plasma membrane);GO:0005975(carbohydrate metabolic process);GO:0015929(hexosaminidase activity);GO:0035251(UDP-glucosyltransferase activity);GO:0102148(N-acetyl-beta-D-galactosaminidase activity);GO:0005200(structural constituent of cytoskel…	ko00520(Amino sugar and nucleotide sugar metabolism);ko00531(Glycosaminoglycan degradation);ko00603(Glycosphingolipid biosynthesis - globo and isoglobo series);ko00604(Glycosphingolipid biosynthesis - ganglio series);ko00511(Other glycan degradation);ko04145(Phagosome)
ata-miR164c-3p	rna-TRITD_4Bv1G151370	28.8312	0	Inf	up	7.8952e-08	3.92624e-07	yes	GO:0003674(molecular_function);GO:0005575(cellular_component);GO:0009408(response to heat);GO:0009409(response to cold);GO:0009617(response to bacterium);GO:0009738(abscisic acid-activated signaling pathway)	NA
ata-miR164c-3p	rna-TRITD_4Bv1G151370-2	48.052	0	Inf	up	4.1483e-12	4.63074e-11	yes	GO:0003674(molecular_function);GO:0005575(cellular_component);GO:0009408(response to heat);GO:0009409(response to cold);GO:0009617(response to bacterium);GO:0009738(abscisic acid-activated signaling pathway)	NA
ata-miR164c-3p	rna-TRITD_4Bv1G151370-4	38.4416	0	Inf	up	5.6396e-10	4.54421e-09	yes	GO:0003674(molecular_function);GO:0005575(cellular_component);GO:0009408(response to heat);GO:0009409(response to cold);GO:0009617(response to bacterium);GO:0009738(abscisic acid-activated signaling pathway)	NA
ata-miR164c-3p	rna-TRITD_4Bv1G151370-8	38.4416	0	Inf	up	5.6396e-10	4.54421e-09	yes	GO:0003674(molecular_function);GO:0005575(cellular_component);GO:0009408(response to heat);GO:0009409(response to cold);GO:0009617(response to bacterium);GO:0009738(abscisic acid-activated signaling pathway)	NA
ata-miR164c-3p	rna-TRITD_4Bv1G151370-9	9.61039	0	Inf	up	0.0019347	0.00294452	yes	GO:0003674(molecular_function);GO:0005575(cellular_component);GO:0009408(response to heat);GO:0009409(response to cold);GO:0009617(response to bacterium);GO:0009738(abscisic acid-activated signaling pathway)	NA
ata-miR164c-3p	rna-TRITD_4Bv1G192960	28.8312	0	Inf	up	7.8952e-08	3.92624e-07	yes	NA	NA
ata-miR164c-3p	rna-TRITD_4Bv1G199190	96.1039	0	Inf	up	1.0875e-22	5.38224e-21	yes	GO:0000387(spliceosomal snRNP assembly);GO:0005682(U5 snRNP);GO:0005685(U1 snRNP);GO:0005686(U2 snRNP);GO:0046540(U4/U6 x U5 tri-snRNP complex);GO:0071011(precatalytic spliceosome);GO:0071013(catalytic step 2 spliceosome)	ko03040(Spliceosome)
ata-miR164c-3p	rna-TRITD_5Av1G004230	57.6624	0	Inf	up	3.1094e-14	5.10192e-13	yes	GO:0003674(molecular_function);GO:0005575(cellular_component);GO:0008150(biological_process)	NA
ata-miR164c-3p	rna-TRITD_5Av1G039110	76.8832	0	Inf	up	1.8111e-18	5.50512e-17	yes	GO:0004693(cyclin-dependent protein serine/threonine kinase activity);GO:0005634(nucleus);GO:0005886(plasma membrane);GO:0006468(protein phosphorylation);GO:0016301(kinase activity)	NA
ata-miR164c-3p	rna-TRITD_5Av1G106600-2	57.6624	0	Inf	up	3.1094e-14	5.10192e-13	yes	GO:0005634(nucleus);GO:0006508(proteolysis);GO:0008234(cysteine-type peptidase activity);GO:0048046(apoplast);GO:0005215(transporter activity);GO:0016021(integral component of membrane);GO:0055085(transmembrane transport)	ko03040(Spliceosome)
ata-miR164c-3p	rna-TRITD_5Av1G112560	9.61039	0	Inf	up	0.0019347	0.00294452	yes	GO:0010304(PSII associated light-harvesting complex II catabolic process);GO:0015996(chlorophyll catabolic process);GO:0034256(chlorophyll(ide) b reductase activity)	ko00061(Fatty acid biosynthesis);ko00071(Fatty acid degradation);ko04146(Peroxisome)
ata-miR164c-3p	rna-TRITD_5Av1G112560-2	19.2208	0	Inf	up	1.1643e-05	3.63549e-05	yes	GO:0010304(PSII associated light-harvesting complex II catabolic process);GO:0015996(chlorophyll catabolic process);GO:0034256(chlorophyll(ide) b reductase activity)	ko00061(Fatty acid biosynthesis);ko00071(Fatty acid degradation);ko04146(Peroxisome)
ata-miR164c-3p	rna-TRITD_5Av1G112560-3	19.2208	0	Inf	up	1.1643e-05	3.63549e-05	yes	GO:0010304(PSII associated light-harvesting complex II catabolic process);GO:0015996(chlorophyll catabolic process);GO:0034256(chlorophyll(ide) b reductase activity)	ko00061(Fatty acid biosynthesis);ko00071(Fatty acid degradation);ko04146(Peroxisome)
ata-miR164c-3p	rna-TRITD_5Av1G126000-5	9.61039	0	Inf	up	0.0019347	0.00294452	yes	GO:0000723(telomere maintenance);GO:0000784(nuclear chromosome, telomeric region);GO:0004467(long-chain fatty acid-CoA ligase activity);GO:0005524(ATP binding);GO:0005783(endoplasmic reticulum);GO:0005794(Golgi apparatus);GO:0006631(fatty acid metabolic process);GO:0006633(fatty acid biosynthetic process);GO:0009507(chloroplast);GO:0009941(chloroplast envelope);GO:0043047(single-stranded telomeri…	ko00061(Fatty acid biosynthesis);ko00071(Fatty acid degradation);ko04146(Peroxisome)
ata-miR164c-3p	rna-TRITD_5Av1G126000-8	19.2208	0	Inf	up	1.1643e-05	3.63549e-05	yes	GO:0000723(telomere maintenance);GO:0000784(nuclear chromosome, telomeric region);GO:0004467(long-chain fatty acid-CoA ligase activity);GO:0005524(ATP binding);GO:0005783(endoplasmic reticulum);GO:0005794(Golgi apparatus);GO:0006631(fatty acid metabolic process);GO:0006633(fatty acid biosynthetic process);GO:0009507(chloroplast);GO:0009941(chloroplast envelope);GO:0043047(single-stranded telomeri…	ko00061(Fatty acid biosynthesis);ko00071(Fatty acid degradation);ko04146(Peroxisome)
ata-miR164c-3p	rna-TRITD_5Av1G138890	9.61039	0	Inf	up	0.0019347	0.00294452	yes	GO:0004842(ubiquitin-protein transferase activity);GO:0005737(cytoplasm);GO:0009966(regulation of signal transduction)	NA
ata-miR164c-3p	rna-TRITD_5Av1G141000	19.2208	0	Inf	up	1.1643e-05	3.63549e-05	yes	GO:0005524(ATP binding);GO:0005886(plasma membrane);GO:0016887(ATPase activity)	NA
ata-miR164c-3p	rna-TRITD_5Av1G141180	28.8312	0	Inf	up	7.8952e-08	3.92624e-07	yes	GO:0004497(monooxygenase activity);GO:0055114(oxidation-reduction process)	ko00380(Tryptophan metabolism)
ata-miR164c-3p	rna-TRITD_5Av1G148370	38.4416	0	Inf	up	5.6396e-10	4.54421e-09	yes	GO:0003682(chromatin binding);GO:0005634(nucleus);GO:0005731(nucleolus organizer region);GO:0007219(Notch signaling pathway);GO:0044030(regulation of DNA methylation);GO:0045892(negative regulation of transcription, DNA-templated);GO:2000232(regulation of rRNA processing)	NA
ata-miR164c-3p	rna-TRITD_5Av1G180490-2	19.2208	0	Inf	up	1.1643e-05	3.63549e-05	yes	GO:0004579(dolichyl-diphosphooligosaccharide-protein glycotransferase activity);GO:0008250(oligosaccharyltransferase complex);GO:0018279(protein N-linked glycosylation via asparagine);GO:0043687(post-translational protein modification)	ko00565(Ether lipid metabolism)
ata-miR164c-3p	rna-TRITD_5Av1G180490-3	9.61039	0	Inf	up	0.0019347	0.00294452	yes	GO:0004579(dolichyl-diphosphooligosaccharide-protein glycotransferase activity);GO:0008250(oligosaccharyltransferase complex);GO:0018279(protein N-linked glycosylation via asparagine);GO:0043687(post-translational protein modification)	ko00565(Ether lipid metabolism)
ata-miR164c-3p	rna-TRITD_5Av1G180490-4	9.61039	0	Inf	up	0.0019347	0.00294452	yes	GO:0004579(dolichyl-diphosphooligosaccharide-protein glycotransferase activity);GO:0008250(oligosaccharyltransferase complex);GO:0018279(protein N-linked glycosylation via asparagine);GO:0043687(post-translational protein modification)	ko00565(Ether lipid metabolism)
ata-miR164c-3p	rna-TRITD_5Av1G180490-8	9.61039	0	Inf	up	0.0019347	0.00294452	yes	GO:0004579(dolichyl-diphosphooligosaccharide-protein glycotransferase activity);GO:0008250(oligosaccharyltransferase complex);GO:0018279(protein N-linked glycosylation via asparagine);GO:0043687(post-translational protein modification)	ko00565(Ether lipid metabolism)
ata-miR164c-3p	rna-TRITD_5Av1G199950	9.61039	0	Inf	up	0.0019347	0.00294452	yes	GO:0005515(protein binding);GO:0005634(nucleus);GO:0007165(signal transduction);GO:0009507(chloroplast);GO:0009733(response to auxin);GO:0009734(auxin-activated signaling pathway);GO:0010087(phloem or xylem histogenesis);GO:0010305(leaf vascular tissue pattern formation);GO:0035091(phosphatidylinositol binding)	NA
ata-miR164c-3p	rna-TRITD_5Av1G199950-2	9.61039	0	Inf	up	0.0019347	0.00294452	yes	GO:0005515(protein binding);GO:0005634(nucleus);GO:0007165(signal transduction);GO:0009507(chloroplast);GO:0009733(response to auxin);GO:0009734(auxin-activated signaling pathway);GO:0010087(phloem or xylem histogenesis);GO:0010305(leaf vascular tissue pattern formation);GO:0035091(phosphatidylinositol binding)	NA
ata-miR164c-3p	rna-TRITD_5Av1G199950-3	19.2208	0	Inf	up	1.1643e-05	3.63549e-05	yes	GO:0005515(protein binding);GO:0005634(nucleus);GO:0007165(signal transduction);GO:0009507(chloroplast);GO:0009733(response to auxin);GO:0009734(auxin-activated signaling pathway);GO:0010087(phloem or xylem histogenesis);GO:0010305(leaf vascular tissue pattern formation);GO:0035091(phosphatidylinositol binding)	NA
ata-miR164c-3p	rna-TRITD_5Bv1G093270-2	9.61039	0	Inf	up	0.0019347	0.00294452	yes	GO:0010304(PSII associated light-harvesting complex II catabolic process);GO:0015996(chlorophyll catabolic process);GO:0034256(chlorophyll(ide) b reductase activity)	ko00061(Fatty acid biosynthesis);ko00071(Fatty acid degradation);ko04146(Peroxisome)
ata-miR164c-3p	rna-TRITD_5Bv1G104090-2	9.61039	0	Inf	up	0.0019347	0.00294452	yes	GO:0000723(telomere maintenance);GO:0000784(nuclear chromosome, telomeric region);GO:0004467(long-chain fatty acid-CoA ligase activity);GO:0005524(ATP binding);GO:0005783(endoplasmic reticulum);GO:0005794(Golgi apparatus);GO:0006631(fatty acid metabolic process);GO:0006633(fatty acid biosynthetic process);GO:0009507(chloroplast);GO:0009941(chloroplast envelope);GO:0043047(single-stranded telomeri…	ko00061(Fatty acid biosynthesis);ko00071(Fatty acid degradation);ko04146(Peroxisome)
ata-miR164c-3p	rna-TRITD_5Bv1G104090-3	9.61039	0	Inf	up	0.0019347	0.00294452	yes	GO:0000723(telomere maintenance);GO:0000784(nuclear chromosome, telomeric region);GO:0004467(long-chain fatty acid-CoA ligase activity);GO:0005524(ATP binding);GO:0005783(endoplasmic reticulum);GO:0005794(Golgi apparatus);GO:0006631(fatty acid metabolic process);GO:0006633(fatty acid biosynthetic process);GO:0009507(chloroplast);GO:0009941(chloroplast envelope);GO:0043047(single-stranded telomeri…	ko00061(Fatty acid biosynthesis);ko00071(Fatty acid degradation);ko04146(Peroxisome)
ata-miR164c-3p	rna-TRITD_5Bv1G104090-4	9.61039	0	Inf	up	0.0019347	0.00294452	yes	GO:0000723(telomere maintenance);GO:0000784(nuclear chromosome, telomeric region);GO:0004467(long-chain fatty acid-CoA ligase activity);GO:0005524(ATP binding);GO:0005783(endoplasmic reticulum);GO:0005794(Golgi apparatus);GO:0006631(fatty acid metabolic process);GO:0006633(fatty acid biosynthetic process);GO:0009507(chloroplast);GO:0009941(chloroplast envelope);GO:0043047(single-stranded telomeri…	ko00061(Fatty acid biosynthesis);ko00071(Fatty acid degradation);ko04146(Peroxisome)
ata-miR164c-3p	rna-TRITD_5Bv1G130230	9.61039	0	Inf	up	0.0019347	0.00294452	yes	GO:0004497(monooxygenase activity);GO:0055114(oxidation-reduction process)	ko00380(Tryptophan metabolism)
ata-miR164c-3p	rna-TRITD_5Bv1G130230-2	9.61039	0	Inf	up	0.0019347	0.00294452	yes	GO:0004497(monooxygenase activity);GO:0055114(oxidation-reduction process)	ko00380(Tryptophan metabolism)
ata-miR164c-3p	rna-TRITD_5Bv1G130230-3	9.61039	0	Inf	up	0.0019347	0.00294452	yes	GO:0004497(monooxygenase activity);GO:0055114(oxidation-reduction process)	ko00380(Tryptophan metabolism)
ata-miR164c-3p	rna-TRITD_5Bv1G191550	9.61039	0	Inf	up	0.0019347	0.00294452	yes	GO:0005634(nucleus);GO:0005524(ATP binding);GO:0005618(cell wall);GO:0005730(nucleolus);GO:0005737(cytoplasm);GO:0005829(cytosol);GO:0005886(plasma membrane);GO:0006457(protein folding);GO:0009408(response to heat);GO:0009506(plasmodesma);GO:0009651(response to salt stress);GO:0009911(positive regulation of flower development);GO:0031072(heat shock protein binding);GO:0043462(regulation of ATPase…	ko04141(Protein processing in endoplasmic reticulum)
ata-miR164c-3p	rna-TRITD_5Bv1G191550-7	9.61039	0	Inf	up	0.0019347	0.00294452	yes	GO:0005634(nucleus);GO:0005524(ATP binding);GO:0005618(cell wall);GO:0005730(nucleolus);GO:0005737(cytoplasm);GO:0005829(cytosol);GO:0005886(plasma membrane);GO:0006457(protein folding);GO:0009408(response to heat);GO:0009506(plasmodesma);GO:0009651(response to salt stress);GO:0009911(positive regulation of flower development);GO:0031072(heat shock protein binding);GO:0043462(regulation of ATPase…	ko04141(Protein processing in endoplasmic reticulum)
ata-miR164c-3p	rna-TRITD_5Bv1G206220	19.2208	0	Inf	up	1.1643e-05	3.63549e-05	yes	GO:0005768(endosome);GO:0005774(vacuolar membrane);GO:0005802(trans-Golgi network);GO:0008757(S-adenosylmethionine-dependent methyltransferase activity);GO:0032259(methylation)	NA
ata-miR164c-3p	rna-TRITD_5Bv1G206220-2	19.2208	0	Inf	up	1.1643e-05	3.63549e-05	yes	GO:0005768(endosome);GO:0005774(vacuolar membrane);GO:0005802(trans-Golgi network);GO:0008757(S-adenosylmethionine-dependent methyltransferase activity);GO:0032259(methylation)	NA
ata-miR164c-3p	rna-TRITD_5Bv1G206220-3	9.61039	0	Inf	up	0.0019347	0.00294452	yes	GO:0005768(endosome);GO:0005774(vacuolar membrane);GO:0005802(trans-Golgi network);GO:0008757(S-adenosylmethionine-dependent methyltransferase activity);GO:0032259(methylation)	NA
ata-miR164c-3p	rna-TRITD_5Bv1G218520	28.8312	0	Inf	up	7.8952e-08	3.92624e-07	yes	GO:0003674(molecular_function);GO:0005737(cytoplasm);GO:0008150(biological_process);GO:0016021(integral component of membrane)	NA
ata-miR164c-3p	rna-TRITD_5Bv1G218520-2	28.8312	0	Inf	up	7.8952e-08	3.92624e-07	yes	GO:0003674(molecular_function);GO:0005737(cytoplasm);GO:0008150(biological_process);GO:0016021(integral component of membrane)	NA
ata-miR164c-3p	rna-TRITD_5Bv1G218520-3	9.61039	0	Inf	up	0.0019347	0.00294452	yes	GO:0003674(molecular_function);GO:0005737(cytoplasm);GO:0008150(biological_process);GO:0016021(integral component of membrane)	NA
ata-miR164c-3p	rna-TRITD_5Bv1G244380-3	19.2208	0	Inf	up	1.1643e-05	3.63549e-05	yes	GO:0003729(mRNA binding);GO:0005685(U1 snRNP);GO:0006376(mRNA splice site selection);GO:0071004(U2-type prespliceosome)	NA
ata-miR164c-3p	rna-TRITD_6Av1G029370	9.61039	0	Inf	up	0.0019347	0.00294452	yes	GO:0005509(calcium ion binding);GO:0005739(mitochondrion);GO:0005773(vacuole);GO:0005774(vacuolar membrane);GO:0005783(endoplasmic reticulum);GO:0005789(endoplasmic reticulum membrane);GO:0005794(Golgi apparatus);GO:0005886(plasma membrane);GO:0006457(protein folding);GO:0009505(plant-type cell wall);GO:0009506(plasmodesma);GO:0009507(chloroplast);GO:0016020(membrane);GO:0016021(integral componen…	ko04141(Protein processing in endoplasmic reticulum);ko04145(Phagosome)
ata-miR164c-3p	rna-TRITD_6Av1G029370-3	28.8312	0	Inf	up	7.8952e-08	3.92624e-07	yes	GO:0005509(calcium ion binding);GO:0005739(mitochondrion);GO:0005773(vacuole);GO:0005774(vacuolar membrane);GO:0005783(endoplasmic reticulum);GO:0005789(endoplasmic reticulum membrane);GO:0005794(Golgi apparatus);GO:0005886(plasma membrane);GO:0006457(protein folding);GO:0009505(plant-type cell wall);GO:0009506(plasmodesma);GO:0009507(chloroplast);GO:0016020(membrane);GO:0016021(integral componen…	ko04141(Protein processing in endoplasmic reticulum);ko04145(Phagosome)
ata-miR164c-3p	rna-TRITD_6Av1G029370-8	9.61039	0	Inf	up	0.0019347	0.00294452	yes	GO:0005509(calcium ion binding);GO:0005739(mitochondrion);GO:0005773(vacuole);GO:0005774(vacuolar membrane);GO:0005783(endoplasmic reticulum);GO:0005789(endoplasmic reticulum membrane);GO:0005794(Golgi apparatus);GO:0005886(plasma membrane);GO:0006457(protein folding);GO:0009505(plant-type cell wall);GO:0009506(plasmodesma);GO:0009507(chloroplast);GO:0016020(membrane);GO:0016021(integral componen…	ko04141(Protein processing in endoplasmic reticulum);ko04145(Phagosome)
ata-miR164c-3p	rna-TRITD_6Av1G029370-9	9.61039	0	Inf	up	0.0019347	0.00294452	yes	GO:0005509(calcium ion binding);GO:0005739(mitochondrion);GO:0005773(vacuole);GO:0005774(vacuolar membrane);GO:0005783(endoplasmic reticulum);GO:0005789(endoplasmic reticulum membrane);GO:0005794(Golgi apparatus);GO:0005886(plasma membrane);GO:0006457(protein folding);GO:0009505(plant-type cell wall);GO:0009506(plasmodesma);GO:0009507(chloroplast);GO:0016020(membrane);GO:0016021(integral componen…	ko04141(Protein processing in endoplasmic reticulum);ko04145(Phagosome)
ata-miR164c-3p	rna-TRITD_6Av1G222200-2	134.546	0	Inf	up	4.1321e-31	4.74231e-29	yes	GO:0004843(thiol-dependent ubiquitin-specific protease activity);GO:0005737(cytoplasm);GO:0016579(protein deubiquitination)	NA
ata-miR164c-3p	rna-TRITD_6Bv1G042010-10	19.2208	0	Inf	up	1.1643e-05	3.63549e-05	yes	GO:0005509(calcium ion binding);GO:0005739(mitochondrion);GO:0005773(vacuole);GO:0005774(vacuolar membrane);GO:0005783(endoplasmic reticulum);GO:0005789(endoplasmic reticulum membrane);GO:0005794(Golgi apparatus);GO:0005886(plasma membrane);GO:0006457(protein folding);GO:0009505(plant-type cell wall);GO:0009506(plasmodesma);GO:0009507(chloroplast);GO:0016020(membrane);GO:0016021(integral componen…	ko04141(Protein processing in endoplasmic reticulum);ko04145(Phagosome)
ata-miR164c-3p	rna-TRITD_6Bv1G042010-2	9.61039	0	Inf	up	0.0019347	0.00294452	yes	GO:0005509(calcium ion binding);GO:0005739(mitochondrion);GO:0005773(vacuole);GO:0005774(vacuolar membrane);GO:0005783(endoplasmic reticulum);GO:0005789(endoplasmic reticulum membrane);GO:0005794(Golgi apparatus);GO:0005886(plasma membrane);GO:0006457(protein folding);GO:0009505(plant-type cell wall);GO:0009506(plasmodesma);GO:0009507(chloroplast);GO:0016020(membrane);GO:0016021(integral componen…	ko04141(Protein processing in endoplasmic reticulum);ko04145(Phagosome)
ata-miR164c-3p	rna-TRITD_6Bv1G042010-3	9.61039	0	Inf	up	0.0019347	0.00294452	yes	GO:0005509(calcium ion binding);GO:0005739(mitochondrion);GO:0005773(vacuole);GO:0005774(vacuolar membrane);GO:0005783(endoplasmic reticulum);GO:0005789(endoplasmic reticulum membrane);GO:0005794(Golgi apparatus);GO:0005886(plasma membrane);GO:0006457(protein folding);GO:0009505(plant-type cell wall);GO:0009506(plasmodesma);GO:0009507(chloroplast);GO:0016020(membrane);GO:0016021(integral componen…	ko04141(Protein processing in endoplasmic reticulum);ko04145(Phagosome)
ata-miR164c-3p	rna-TRITD_6Bv1G042010-7	19.2208	0	Inf	up	1.1643e-05	3.63549e-05	yes	GO:0005509(calcium ion binding);GO:0005739(mitochondrion);GO:0005773(vacuole);GO:0005774(vacuolar membrane);GO:0005783(endoplasmic reticulum);GO:0005789(endoplasmic reticulum membrane);GO:0005794(Golgi apparatus);GO:0005886(plasma membrane);GO:0006457(protein folding);GO:0009505(plant-type cell wall);GO:0009506(plasmodesma);GO:0009507(chloroplast);GO:0016020(membrane);GO:0016021(integral componen…	ko04141(Protein processing in endoplasmic reticulum);ko04145(Phagosome)
ata-miR164c-3p	rna-TRITD_6Bv1G154600-11	9.61039	0	Inf	up	0.0019347	0.00294452	yes	GO:0016021(integral component of membrane);GO:0042626(ATPase activity, coupled to transmembrane movement of substances);GO:0055085(transmembrane transport)	ko02010(ABC transporters)
ata-miR164c-3p	rna-TRITD_6Bv1G190460-7	9.61039	0	Inf	up	0.0019347	0.00294452	yes	GO:0009693(ethylene biosynthetic process);GO:0051213(dioxygenase activity)	ko00270(Cysteine and methionine metabolism)
ata-miR164c-3p	rna-TRITD_6Bv1G190460-8	9.61039	0	Inf	up	0.0019347	0.00294452	yes	GO:0009693(ethylene biosynthetic process);GO:0051213(dioxygenase activity)	ko00270(Cysteine and methionine metabolism)
ata-miR164c-3p	rna-TRITD_7Av1G065710-2	19.2208	0	Inf	up	1.1643e-05	3.63549e-05	yes	GO:0000245(spliceosomal complex assembly);GO:0015030(Cajal body)	NA
ata-miR164c-3p	rna-TRITD_7Av1G114120	19.2208	0	Inf	up	1.1643e-05	3.63549e-05	yes	GO:0043161(proteasome-mediated ubiquitin-dependent protein catabolic process);GO:0061630(ubiquitin protein ligase activity)	NA
ata-miR164c-3p	rna-TRITD_7Av1G114120-5	19.2208	0	Inf	up	1.1643e-05	3.63549e-05	yes	GO:0043161(proteasome-mediated ubiquitin-dependent protein catabolic process);GO:0061630(ubiquitin protein ligase activity)	NA
ata-miR164c-3p	rna-TRITD_7Av1G116880-2	19.2208	0	Inf	up	1.1643e-05	3.63549e-05	yes	GO:0000166(nucleotide binding);GO:0005634(nucleus);GO:0008150(biological_process);GO:0080008(Cul4-RING E3 ubiquitin ligase complex)	NA
ata-miR164c-3p	rna-TRITD_7Av1G153080	480.52	0	Inf	up	0	0	yes	GO:0003723(RNA binding);GO:0003735(structural constituent of ribosome);GO:0006412(translation);GO:0022625(cytosolic large ribosomal subunit);GO:0042254(ribosome biogenesis)	ko03010(Ribosome)
ata-miR164c-3p	rna-TRITD_7Av1G162840	9.61039	0	Inf	up	0.0019347	0.00294452	yes	NA	NA
ata-miR164c-3p	rna-TRITD_7Av1G215670	28.8312	0	Inf	up	7.8952e-08	3.92624e-07	yes	GO:0005576(extracellular region);GO:0005618(cell wall);GO:0005737(cytoplasm);GO:0009055(electron transfer activity);GO:0009506(plasmodesma);GO:0016614(oxidoreductase activity, acting on CH-OH group of donors);GO:0050660(flavin adenine dinucleotide binding);GO:0055114(oxidation-reduction process);GO:0009507(chloroplast)	ko00052(Galactose metabolism);ko00500(Starch and sucrose metabolism)
ata-miR164c-3p	rna-TRITD_7Av1G215670-2	9.61039	0	Inf	up	0.0019347	0.00294452	yes	GO:0005576(extracellular region);GO:0005618(cell wall);GO:0005737(cytoplasm);GO:0009055(electron transfer activity);GO:0009506(plasmodesma);GO:0016614(oxidoreductase activity, acting on CH-OH group of donors);GO:0050660(flavin adenine dinucleotide binding);GO:0055114(oxidation-reduction process);GO:0009507(chloroplast)	ko00052(Galactose metabolism);ko00500(Starch and sucrose metabolism)
ata-miR164c-3p	rna-TRITD_7Av1G215670-3	9.61039	0	Inf	up	0.0019347	0.00294452	yes	GO:0005576(extracellular region);GO:0005618(cell wall);GO:0005737(cytoplasm);GO:0009055(electron transfer activity);GO:0009506(plasmodesma);GO:0016614(oxidoreductase activity, acting on CH-OH group of donors);GO:0050660(flavin adenine dinucleotide binding);GO:0055114(oxidation-reduction process);GO:0009507(chloroplast)	ko00052(Galactose metabolism);ko00500(Starch and sucrose metabolism)
ata-miR164c-3p	rna-TRITD_7Av1G218880	9.61039	0	Inf	up	0.0019347	0.00294452	yes	GO:0004843(thiol-dependent ubiquitin-specific protease activity);GO:0005634(nucleus);GO:0005737(cytoplasm);GO:0005829(cytosol);GO:0005886(plasma membrane);GO:0008150(biological_process);GO:1990380(Lys48-specific deubiquitinase activity)	ko00970(Aminoacyl-tRNA biosynthesis)
ata-miR164c-3p	rna-TRITD_7Av1G218880-10	9.61039	0	Inf	up	0.0019347	0.00294452	yes	GO:0004843(thiol-dependent ubiquitin-specific protease activity);GO:0005634(nucleus);GO:0005737(cytoplasm);GO:0005829(cytosol);GO:0005886(plasma membrane);GO:0008150(biological_process);GO:1990380(Lys48-specific deubiquitinase activity)	ko00970(Aminoacyl-tRNA biosynthesis)
ata-miR164c-3p	rna-TRITD_7Av1G218880-11	9.61039	0	Inf	up	0.0019347	0.00294452	yes	GO:0004843(thiol-dependent ubiquitin-specific protease activity);GO:0005634(nucleus);GO:0005737(cytoplasm);GO:0005829(cytosol);GO:0005886(plasma membrane);GO:0008150(biological_process);GO:1990380(Lys48-specific deubiquitinase activity)	ko00970(Aminoacyl-tRNA biosynthesis)
ata-miR164c-3p	rna-TRITD_7Av1G218880-8	9.61039	0	Inf	up	0.0019347	0.00294452	yes	GO:0004843(thiol-dependent ubiquitin-specific protease activity);GO:0005634(nucleus);GO:0005737(cytoplasm);GO:0005829(cytosol);GO:0005886(plasma membrane);GO:0008150(biological_process);GO:1990380(Lys48-specific deubiquitinase activity)	ko00970(Aminoacyl-tRNA biosynthesis)
ata-miR164c-3p	rna-TRITD_7Av1G248130-2	9.61039	0	Inf	up	0.0019347	0.00294452	yes	GO:0005215(transporter activity);GO:0005634(nucleus);GO:0005829(cytosol);GO:0005886(plasma membrane);GO:0006810(transport);GO:0007049(cell cycle);GO:0008289(lipid binding);GO:0051301(cell division);GO:0071365(cellular response to auxin stimulus);GO:1901703(protein localization involved in auxin polar transport)	NA
ata-miR164c-3p	rna-TRITD_7Av1G252270	9.61039	0	Inf	up	0.0019347	0.00294452	yes	GO:0004365(glyceraldehyde-3-phosphate dehydrogenase (NAD+) (phosphorylating) activity);GO:0005975(carbohydrate metabolic process);GO:0006006(glucose metabolic process);GO:0006096(glycolytic process);GO:0009507(chloroplast);GO:0009536(plastid);GO:0009570(chloroplast stroma);GO:0050661(NADP binding);GO:0051287(NAD binding);GO:0055114(oxidation-reduction process);GO:0080022(primary root development)…	ko00010(Glycolysis / Gluconeogenesis);ko00710(Carbon fixation in photosynthetic organisms)
ata-miR164c-3p	rna-TRITD_7Av1G252270-6	9.61039	0	Inf	up	0.0019347	0.00294452	yes	GO:0004365(glyceraldehyde-3-phosphate dehydrogenase (NAD+) (phosphorylating) activity);GO:0005975(carbohydrate metabolic process);GO:0006006(glucose metabolic process);GO:0006096(glycolytic process);GO:0009507(chloroplast);GO:0009536(plastid);GO:0009570(chloroplast stroma);GO:0050661(NADP binding);GO:0051287(NAD binding);GO:0055114(oxidation-reduction process);GO:0080022(primary root development)…	ko00010(Glycolysis / Gluconeogenesis);ko00710(Carbon fixation in photosynthetic organisms)
ata-miR164c-3p	rna-TRITD_7Av1G270370-15	9.61039	0	Inf	up	0.0019347	0.00294452	yes	GO:0005783(endoplasmic reticulum)	ko04141(Protein processing in endoplasmic reticulum);ko04626(Plant-pathogen interaction)
ata-miR164c-3p	rna-TRITD_7Av1G279920	48.052	0	Inf	up	4.1483e-12	4.63074e-11	yes	GO:0003677(DNA binding);GO:0003700(DNA binding transcription factor activity);GO:0005634(nucleus);GO:0006351(transcription, DNA-templated);GO:0006355(regulation of transcription, DNA-templated);GO:0007275(multicellular organism development)	ko03013(RNA transport);ko03015(mRNA surveillance pathway);ko03018(RNA degradation)
ata-miR164c-3p	rna-TRITD_7Av1G279920-2	38.4416	0	Inf	up	5.6396e-10	4.54421e-09	yes	GO:0003677(DNA binding);GO:0003700(DNA binding transcription factor activity);GO:0005634(nucleus);GO:0006351(transcription, DNA-templated);GO:0006355(regulation of transcription, DNA-templated);GO:0007275(multicellular organism development)	ko03013(RNA transport);ko03015(mRNA surveillance pathway);ko03018(RNA degradation)
ata-miR164c-3p	rna-TRITD_7Bv1G005150	38.4416	0	Inf	up	5.6396e-10	4.54421e-09	yes	GO:0008152(metabolic process);GO:0046527(glucosyltransferase activity)	ko00402(Benzoxazinoid biosynthesis)
ata-miR164c-3p	rna-TRITD_7Bv1G005450	28.8312	0	Inf	up	7.8952e-08	3.92624e-07	yes	GO:0008152(metabolic process);GO:0046527(glucosyltransferase activity)	ko00402(Benzoxazinoid biosynthesis)
ata-miR164c-3p	rna-TRITD_7Bv1G005450-2	28.8312	0	Inf	up	7.8952e-08	3.92624e-07	yes	GO:0008152(metabolic process);GO:0046527(glucosyltransferase activity)	ko00402(Benzoxazinoid biosynthesis)
ata-miR164c-3p	rna-TRITD_7Bv1G023950	9.61039	0	Inf	up	0.0019347	0.00294452	yes	GO:0009620(response to fungus)	NA
ata-miR164c-3p	rna-TRITD_7Bv1G041960	19.2208	0	Inf	up	1.1643e-05	3.63549e-05	yes	GO:0000245(spliceosomal complex assembly);GO:0015030(Cajal body)	NA
ata-miR164c-3p	rna-TRITD_7Bv1G041960-2	28.8312	0	Inf	up	7.8952e-08	3.92624e-07	yes	GO:0000245(spliceosomal complex assembly);GO:0015030(Cajal body)	NA
ata-miR164c-3p	rna-TRITD_7Bv1G041960-3	9.61039	0	Inf	up	0.0019347	0.00294452	yes	GO:0000245(spliceosomal complex assembly);GO:0015030(Cajal body)	NA
ata-miR164c-3p	rna-TRITD_7Bv1G041960-3	19.2208	0	Inf	up	1.1643e-05	3.63549e-05	yes	GO:0000245(spliceosomal complex assembly);GO:0015030(Cajal body)	NA
ata-miR164c-3p	rna-TRITD_7Bv1G041960-4	9.61039	0	Inf	up	0.0019347	0.00294452	yes	GO:0000245(spliceosomal complex assembly);GO:0015030(Cajal body)	NA
ata-miR164c-3p	rna-TRITD_7Bv1G041960-5	9.61039	0	Inf	up	0.0019347	0.00294452	yes	GO:0000245(spliceosomal complex assembly);GO:0015030(Cajal body)	NA
ata-miR164c-3p	rna-TRITD_7Bv1G041960-6	9.61039	0	Inf	up	0.0019347	0.00294452	yes	GO:0000245(spliceosomal complex assembly);GO:0015030(Cajal body)	NA
ata-miR164c-3p	rna-TRITD_7Bv1G041960-7	9.61039	0	Inf	up	0.0019347	0.00294452	yes	GO:0000245(spliceosomal complex assembly);GO:0015030(Cajal body)	NA
ata-miR164c-3p	rna-TRITD_7Bv1G041960-8	9.61039	0	Inf	up	0.0019347	0.00294452	yes	GO:0000245(spliceosomal complex assembly);GO:0015030(Cajal body)	NA
ata-miR164c-3p	rna-TRITD_7Bv1G041960-9	9.61039	0	Inf	up	0.0019347	0.00294452	yes	GO:0000245(spliceosomal complex assembly);GO:0015030(Cajal body)	NA
ata-miR164c-3p	rna-TRITD_7Bv1G086680	19.2208	0	Inf	up	1.1643e-05	3.63549e-05	yes	GO:0000166(nucleotide binding);GO:0005634(nucleus);GO:0008150(biological_process);GO:0080008(Cul4-RING E3 ubiquitin ligase complex)	NA
ata-miR164c-3p	rna-TRITD_7Bv1G086680-3	9.61039	0	Inf	up	0.0019347	0.00294452	yes	GO:0000166(nucleotide binding);GO:0005634(nucleus);GO:0008150(biological_process);GO:0080008(Cul4-RING E3 ubiquitin ligase complex)	NA
ata-miR164c-3p	rna-TRITD_7Bv1G201740-3	9.61039	0	Inf	up	0.0019347	0.00294452	yes	GO:0004365(glyceraldehyde-3-phosphate dehydrogenase (NAD+) (phosphorylating) activity);GO:0005507(copper ion binding);GO:0005975(carbohydrate metabolic process);GO:0006006(glucose metabolic process);GO:0006096(glycolytic process);GO:0008270(zinc ion binding);GO:0009507(chloroplast);GO:0009536(plastid);GO:0009555(pollen development);GO:0009570(chloroplast stroma);GO:0009735(response to cytokinin);…	ko00010(Glycolysis / Gluconeogenesis);ko00710(Carbon fixation in photosynthetic organisms)
ata-miR164c-3p	rna-TRITD_7Bv1G204440	19.2208	0	Inf	up	1.1643e-05	3.63549e-05	yes	NA	NA
ata-miR166a-3p	rna-TRITD_4Bv1G084040-2	57.6624	6.31461	3.19087	up	1.3652e-10	1.3275e-09	yes	GO:0003674(molecular_function);GO:0005634(nucleus);GO:0005737(cytoplasm);GO:0005874(microtubule)	NA
ata-miR166a-3p	rna-TRITD_4Bv1G084040-6	38.4416	6.31461	2.6059	up	1.5686e-06	6.46878e-06	yes	GO:0003674(molecular_function);GO:0005634(nucleus);GO:0005737(cytoplasm);GO:0005874(microtubule)	NA
ata-miR166a-3p	rna-TRITD_4Bv1G084040-4	67.2728	12.6292	2.41326	up	9.7651e-10	7.01159e-09	yes	GO:0003674(molecular_function);GO:0005634(nucleus);GO:0005737(cytoplasm);GO:0005874(microtubule)	NA
ata-miR166a-3p	rna-TRITD_4Bv1G084040	28.8312	6.31461	2.19087	up	0.00014579	0.000382764	yes	GO:0003674(molecular_function);GO:0005634(nucleus);GO:0005737(cytoplasm);GO:0005874(microtubule)	NA
ata-miR166a-3p	rna-TRITD_4Bv1G084040-5	57.6624	18.9438	1.6059	up	9.698e-06	3.63549e-05	yes	GO:0003674(molecular_function);GO:0005634(nucleus);GO:0005737(cytoplasm);GO:0005874(microtubule)	NA
ata-miR166a-3p	rna-TRITD_4Bv1G084040-3	48.052	37.8876	0.342868	up	0.27288	0.289025	yes	GO:0003674(molecular_function);GO:0005634(nucleus);GO:0005737(cytoplasm);GO:0005874(microtubule)	NA
ata-miR166a-3p	rna-TRITD_1Av1G054750	288.312	328.36	-0.187646	down	0.10676	0.115209	yes	GO:0003674(molecular_function);GO:0005575(cellular_component);GO:0008150(biological_process)	NA
ata-miR166a-3p	rna-TRITD_1Av1G054750-2	297.922	366.247	-0.297882	down	0.0080106	0.0120507	yes	GO:0003674(molecular_function);GO:0005575(cellular_component);GO:0008150(biological_process)	NA
ata-miR166a-3p	rna-TRITD_1Bv1G062900	374.805	473.595	-0.337514	down	0.00069287	0.00139633	yes	GO:0003674(molecular_function);GO:0005575(cellular_component);GO:0008150(biological_process)	NA
ata-miR166a-3p	rna-TRITD_5Bv1G193180-2	9.61039	12.6292	-0.394097	down	0.52208	0.52993	yes	GO:0003677(DNA binding);GO:0003700(DNA binding transcription factor activity);GO:0005634(nucleus);GO:0006351(transcription, DNA-templated);GO:0006355(regulation of transcription, DNA-templated);GO:0008289(lipid binding);GO:0009855(determination of bilateral symmetry);GO:0009944(polarity specification of adaxial/abaxial axis);GO:0009955(adaxial/abaxial pattern specification);GO:0010014(meristem in…	NA
ata-miR166a-3p	rna-TRITD_5Bv1G193180	9.61039	25.2584	-1.3941	down	0.0080493	0.0120507	yes	GO:0003677(DNA binding);GO:0003700(DNA binding transcription factor activity);GO:0005634(nucleus);GO:0006351(transcription, DNA-templated);GO:0006355(regulation of transcription, DNA-templated);GO:0008289(lipid binding);GO:0009855(determination of bilateral symmetry);GO:0009944(polarity specification of adaxial/abaxial axis);GO:0009955(adaxial/abaxial pattern specification);GO:0010014(meristem in…	NA
ata-miR166a-3p	rna-TRITD_5Bv1G193180-4	9.61039	37.8876	-1.97906	down	4.0778e-05	0.000109091	yes	GO:0003677(DNA binding);GO:0003700(DNA binding transcription factor activity);GO:0005634(nucleus);GO:0006351(transcription, DNA-templated);GO:0006355(regulation of transcription, DNA-templated);GO:0008289(lipid binding);GO:0009855(determination of bilateral symmetry);GO:0009944(polarity specification of adaxial/abaxial axis);GO:0009955(adaxial/abaxial pattern specification);GO:0010014(meristem in…	NA
ata-miR166a-3p	rna-TRITD_1Bv1G006820-2	0	12.6292	-Inf	down	0.00037975	0.000771639	yes	GO:0005507(copper ion binding);GO:0009507(chloroplast);GO:0009570(chloroplast stroma);GO:0009579(thylakoid);GO:0042742(defense response to bacterium);GO:0048046(apoplast)	NA
ata-miR166a-3p	rna-TRITD_2Av1G065030	0	25.2584	-Inf	down	5.0132e-07	2.10585e-06	yes	GO:0003700(DNA binding transcription factor activity);GO:0005515(protein binding);GO:0005634(nucleus);GO:0005737(cytoplasm);GO:0009741(response to brassinosteroid)	ko04075(Plant hormone signal transduction)
ata-miR166a-3p	rna-TRITD_2Av1G065030-2	0	31.573	-Inf	down	1.9203e-08	1.16741e-07	yes	GO:0003700(DNA binding transcription factor activity);GO:0005515(protein binding);GO:0005634(nucleus);GO:0005737(cytoplasm);GO:0009741(response to brassinosteroid)	ko04075(Plant hormone signal transduction)
ata-miR166a-3p	rna-TRITD_2Av1G065030-3	0	18.9438	-Inf	down	1.3461e-05	3.63549e-05	yes	GO:0003700(DNA binding transcription factor activity);GO:0005515(protein binding);GO:0005634(nucleus);GO:0005737(cytoplasm);GO:0009741(response to brassinosteroid)	ko04075(Plant hormone signal transduction)
ata-miR166a-3p	rna-TRITD_2Av1G239990-2	0	6.31461	-Inf	down	0.011975	0.0132506	yes	GO:0005506(iron ion binding);GO:0006631(fatty acid metabolic process);GO:0016021(integral component of membrane);GO:0018685(alkane 1-monooxygenase activity);GO:0019825(oxygen binding);GO:0020037(heme binding);GO:0055114(oxidation-reduction process);GO:0070330(aromatase activity);GO:0016709(oxidoreductase activity, acting on paired donors, with incorporation or reduction of molecular oxygen, NAD(P…	ko00073(Cutin, suberine and wax biosynthesis)
ata-miR166a-3p	rna-TRITD_2Av1G239990-4	0	25.2584	-Inf	down	5.0132e-07	2.10585e-06	yes	GO:0005506(iron ion binding);GO:0006631(fatty acid metabolic process);GO:0016021(integral component of membrane);GO:0018685(alkane 1-monooxygenase activity);GO:0019825(oxygen binding);GO:0020037(heme binding);GO:0055114(oxidation-reduction process);GO:0070330(aromatase activity);GO:0016709(oxidoreductase activity, acting on paired donors, with incorporation or reduction of molecular oxygen, NAD(P…	ko00073(Cutin, suberine and wax biosynthesis)
ata-miR166a-3p	rna-TRITD_2Av1G260780-2	0	12.6292	-Inf	down	0.00037975	0.000771639	yes	GO:0000478(endonucleolytic cleavage involved in rRNA processing);GO:0003676(nucleic acid binding);GO:0003677(DNA binding);GO:0003729(mRNA binding);GO:0005730(nucleolus);GO:0005739(mitochondrion);GO:0005829(cytosol);GO:0006364(rRNA processing);GO:0010305(leaf vascular tissue pattern formation);GO:0010588(cotyledon vascular tissue pattern formation);GO:0042254(ribosome biogenesis);GO:0048364(root d…	NA
ata-miR166a-3p	rna-TRITD_2Bv1G255500	0	107.348	-Inf	down	3.7234e-25	2.60479e-23	yes	GO:0000103(sulfate assimilation);GO:0006457(protein folding);GO:0009507(chloroplast);GO:0015035(protein disulfide oxidoreductase activity);GO:0016671(oxidoreductase activity, acting on a sulfur group of donors, disulfide as acceptor);GO:0034599(cellular response to oxidative stress);GO:0045454(cell redox homeostasis)	NA
ata-miR166a-3p	rna-TRITD_3Av1G018970-2	0	6.31461	-Inf	down	0.011975	0.0132506	yes	GO:0005515(protein binding);GO:0005634(nucleus);GO:0005829(cytosol);GO:0008094(DNA-dependent ATPase activity);GO:0010228(vegetative to reproductive phase transition of meristem);GO:0016584(nucleosome positioning)	NA
ata-miR166a-3p	rna-TRITD_3Av1G018970-6	0	6.31461	-Inf	down	0.011975	0.0132506	yes	GO:0005515(protein binding);GO:0005634(nucleus);GO:0005829(cytosol);GO:0008094(DNA-dependent ATPase activity);GO:0010228(vegetative to reproductive phase transition of meristem);GO:0016584(nucleosome positioning)	NA
ata-miR166a-3p	rna-TRITD_5Bv1G193180-3	0	25.2584	-Inf	down	5.0132e-07	2.10585e-06	yes	GO:0003677(DNA binding);GO:0003700(DNA binding transcription factor activity);GO:0005634(nucleus);GO:0006351(transcription, DNA-templated);GO:0006355(regulation of transcription, DNA-templated);GO:0008289(lipid binding);GO:0009855(determination of bilateral symmetry);GO:0009944(polarity specification of adaxial/abaxial axis);GO:0009955(adaxial/abaxial pattern specification);GO:0010014(meristem in…	NA
ata-miR166a-3p	rna-TRITD_5Bv1G193180-5	0	31.573	-Inf	down	1.9203e-08	1.16741e-07	yes	GO:0003677(DNA binding);GO:0003700(DNA binding transcription factor activity);GO:0005634(nucleus);GO:0006351(transcription, DNA-templated);GO:0006355(regulation of transcription, DNA-templated);GO:0008289(lipid binding);GO:0009855(determination of bilateral symmetry);GO:0009944(polarity specification of adaxial/abaxial axis);GO:0009955(adaxial/abaxial pattern specification);GO:0010014(meristem in…	NA
ata-miR166a-3p	rna-TRITD_5Bv1G193180-6	0	50.5169	-Inf	down	1.1807e-12	1.57191e-11	yes	GO:0003677(DNA binding);GO:0003700(DNA binding transcription factor activity);GO:0005634(nucleus);GO:0006351(transcription, DNA-templated);GO:0006355(regulation of transcription, DNA-templated);GO:0008289(lipid binding);GO:0009855(determination of bilateral symmetry);GO:0009944(polarity specification of adaxial/abaxial axis);GO:0009955(adaxial/abaxial pattern specification);GO:0010014(meristem in…	NA
ata-miR166a-3p	rna-TRITD_6Av1G222750-2	0	18.9438	-Inf	down	1.3461e-05	3.63549e-05	yes	GO:0003677(DNA binding);GO:0003680(AT DNA binding);GO:0005634(nucleus);GO:0005654(nucleoplasm);GO:0005730(nucleolus);GO:0005737(cytoplasm);GO:0005739(mitochondrion);GO:0006351(transcription, DNA-templated);GO:0006355(regulation of transcription, DNA-templated);GO:0043565(sequence-specific DNA binding);GO:0098687(chromosomal region)	NA
ata-miR166a-3p	rna-TRITD_7Av1G274130	0	12.6292	-Inf	down	0.00037975	0.000771639	yes	GO:0000813(ESCRT I complex);GO:0003729(mRNA binding);GO:0005515(protein binding);GO:0005634(nucleus);GO:0005774(vacuolar membrane);GO:0007165(signal transduction);GO:0015031(protein transport);GO:0031902(late endosome membrane);GO:0035091(phosphatidylinositol binding);GO:0036258(multivesicular body assembly);GO:0043130(ubiquitin binding);GO:0046872(metal ion binding);GO:0055072(iron ion homeostas…	ko00562(Inositol phosphate metabolism);ko04070(Phosphatidylinositol signaling system);ko04145(Phagosome)
ata-miR166a-3p	rna-TRITD_7Av1G274130-4	0	31.573	-Inf	down	1.9203e-08	1.16741e-07	yes	GO:0000813(ESCRT I complex);GO:0003729(mRNA binding);GO:0005515(protein binding);GO:0005634(nucleus);GO:0005774(vacuolar membrane);GO:0007165(signal transduction);GO:0015031(protein transport);GO:0031902(late endosome membrane);GO:0035091(phosphatidylinositol binding);GO:0036258(multivesicular body assembly);GO:0043130(ubiquitin binding);GO:0046872(metal ion binding);GO:0055072(iron ion homeostas…	ko00562(Inositol phosphate metabolism);ko04070(Phosphatidylinositol signaling system);ko04145(Phagosome)
ata-miR166a-3p	rna-TRITD_7Bv1G141470	0	25.2584	-Inf	down	5.0132e-07	2.10585e-06	yes	GO:0003674(molecular_function);GO:0005576(extracellular region);GO:0008150(biological_process);GO:0016021(integral component of membrane)	NA
ata-miR166a-3p	rna-TRITD_7Bv1G141470-2	0	37.8876	-Inf	down	7.4911e-10	5.41082e-09	yes	GO:0003674(molecular_function);GO:0005576(extracellular region);GO:0008150(biological_process);GO:0016021(integral component of membrane)	NA
ata-miR166a-3p	rna-TRITD_7Bv1G141470-3	0	6.31461	-Inf	down	0.011975	0.0132506	yes	GO:0003674(molecular_function);GO:0005576(extracellular region);GO:0008150(biological_process);GO:0016021(integral component of membrane)	NA
ata-miR166a-3p	rna-TRITD_1Av1G206210	48.052	0	Inf	up	4.1483e-12	4.63074e-11	yes	GO:0000788(nuclear nucleosome);GO:0003677(DNA binding);GO:0006334(nucleosome assembly)	NA
ata-miR166a-3p	rna-TRITD_4Av1G099780	28.8312	0	Inf	up	7.8952e-08	3.92624e-07	yes	GO:0003674(molecular_function);GO:0005634(nucleus);GO:0005737(cytoplasm);GO:0005874(microtubule)	NA
ata-miR166a-3p	rna-TRITD_4Av1G099780-2	28.8312	0	Inf	up	7.8952e-08	3.92624e-07	yes	GO:0003674(molecular_function);GO:0005634(nucleus);GO:0005737(cytoplasm);GO:0005874(microtubule)	NA
ata-miR166a-3p	rna-TRITD_4Av1G099780-3	28.8312	0	Inf	up	7.8952e-08	3.92624e-07	yes	GO:0003674(molecular_function);GO:0005634(nucleus);GO:0005737(cytoplasm);GO:0005874(microtubule)	NA
ata-miR166a-3p	rna-TRITD_4Av1G099780-4	38.4416	0	Inf	up	5.6396e-10	4.54421e-09	yes	GO:0003674(molecular_function);GO:0005634(nucleus);GO:0005737(cytoplasm);GO:0005874(microtubule)	NA
ata-miR166a-3p	rna-TRITD_4Av1G099780-5	28.8312	0	Inf	up	7.8952e-08	3.92624e-07	yes	GO:0003674(molecular_function);GO:0005634(nucleus);GO:0005737(cytoplasm);GO:0005874(microtubule)	NA
ata-miR166a-3p	rna-TRITD_4Av1G099780-6	19.2208	0	Inf	up	1.1643e-05	3.63549e-05	yes	GO:0003674(molecular_function);GO:0005634(nucleus);GO:0005737(cytoplasm);GO:0005874(microtubule)	NA
ata-miR166a-3p	rna-TRITD_5Av1G018930-4	28.8312	0	Inf	up	7.8952e-08	3.92624e-07	yes	GO:0003677(DNA binding);GO:0003700(DNA binding transcription factor activity);GO:0005634(nucleus);GO:0006351(transcription, DNA-templated);GO:0006355(regulation of transcription, DNA-templated);GO:0008289(lipid binding);GO:0009855(determination of bilateral symmetry);GO:0009944(polarity specification of adaxial/abaxial axis);GO:0009955(adaxial/abaxial pattern specification);GO:0010014(meristem in…	NA
ata-miR166a-3p	rna-TRITD_5Av1G199120	9.61039	0	Inf	up	0.0019347	0.00294452	yes	GO:0003677(DNA binding);GO:0003700(DNA binding transcription factor activity);GO:0005634(nucleus);GO:0006351(transcription, DNA-templated);GO:0006355(regulation of transcription, DNA-templated);GO:0008289(lipid binding);GO:0009855(determination of bilateral symmetry);GO:0009944(polarity specification of adaxial/abaxial axis);GO:0009955(adaxial/abaxial pattern specification);GO:0010014(meristem in…	NA
ata-miR166a-3p	rna-TRITD_5Av1G199120-2	9.61039	0	Inf	up	0.0019347	0.00294452	yes	GO:0003677(DNA binding);GO:0003700(DNA binding transcription factor activity);GO:0005634(nucleus);GO:0006351(transcription, DNA-templated);GO:0006355(regulation of transcription, DNA-templated);GO:0008289(lipid binding);GO:0009855(determination of bilateral symmetry);GO:0009944(polarity specification of adaxial/abaxial axis);GO:0009955(adaxial/abaxial pattern specification);GO:0010014(meristem in…	NA
ata-miR166a-3p	rna-TRITD_5Av1G199120-4	28.8312	0	Inf	up	7.8952e-08	3.92624e-07	yes	GO:0003677(DNA binding);GO:0003700(DNA binding transcription factor activity);GO:0005634(nucleus);GO:0006351(transcription, DNA-templated);GO:0006355(regulation of transcription, DNA-templated);GO:0008289(lipid binding);GO:0009855(determination of bilateral symmetry);GO:0009944(polarity specification of adaxial/abaxial axis);GO:0009955(adaxial/abaxial pattern specification);GO:0010014(meristem in…	NA
ata-miR166a-3p	rna-TRITD_5Av1G199120-5	28.8312	0	Inf	up	7.8952e-08	3.92624e-07	yes	GO:0003677(DNA binding);GO:0003700(DNA binding transcription factor activity);GO:0005634(nucleus);GO:0006351(transcription, DNA-templated);GO:0006355(regulation of transcription, DNA-templated);GO:0008289(lipid binding);GO:0009855(determination of bilateral symmetry);GO:0009944(polarity specification of adaxial/abaxial axis);GO:0009955(adaxial/abaxial pattern specification);GO:0010014(meristem in…	NA
ata-miR166a-3p	rna-TRITD_5Bv1G019150-6	9.61039	0	Inf	up	0.0019347	0.00294452	yes	GO:0003677(DNA binding);GO:0003700(DNA binding transcription factor activity);GO:0005634(nucleus);GO:0006351(transcription, DNA-templated);GO:0006355(regulation of transcription, DNA-templated);GO:0008289(lipid binding);GO:0009855(determination of bilateral symmetry);GO:0009944(polarity specification of adaxial/abaxial axis);GO:0009955(adaxial/abaxial pattern specification);GO:0010014(meristem in…	NA
ata-miR166a-3p	rna-TRITD_7Av1G256390	76.8832	0	Inf	up	1.8111e-18	5.50512e-17	yes	GO:0000788(nuclear nucleosome);GO:0003677(DNA binding);GO:0006334(nucleosome assembly)	NA
ata-miR166a-3p_L+1R-1	rna-TRITD_3Av1G264640	57.6624	6.31461	3.19087	up	1.3652e-10	1.3275e-09	yes	GO:0001678(cellular glucose homeostasis);GO:0004340(glucokinase activity);GO:0005829(cytosol);GO:0006096(glycolytic process);GO:0008865(fructokinase activity);GO:0019158(mannokinase activity)	ko00010(Glycolysis / Gluconeogenesis);ko00051(Fructose and mannose metabolism);ko00052(Galactose metabolism);ko00500(Starch and sucrose metabolism);ko00520(Amino sugar and nucleotide sugar metabolism);ko00524(Neomycin, kanamycin and gentamicin biosynthesis)
ata-miR166a-3p_L+1R-1	rna-TRITD_1Av1G054750-2	38.4416	18.9438	1.02094	up	0.010056	0.0132506	yes	GO:0003674(molecular_function);GO:0005575(cellular_component);GO:0008150(biological_process)	NA
ata-miR166a-3p_L+1R-1	rna-TRITD_6Bv1G206570	115.325	75.7753	0.605903	up	0.0042219	0.00639664	yes	GO:0004177(aminopeptidase activity);GO:0005737(cytoplasm);GO:0005773(vacuole);GO:0005829(cytosol);GO:0006508(proteolysis);GO:0008235(metalloexopeptidase activity);GO:0009507(chloroplast);GO:0009570(chloroplast stroma);GO:0016805(dipeptidase activity);GO:0030145(manganese ion binding);GO:0046686(response to cadmium ion)	ko00480(Glutathione metabolism)
ata-miR166a-3p_L+1R-1	rna-TRITD_1Av1G054750	19.2208	12.6292	0.605903	up	0.24281	0.257786	yes	GO:0003674(molecular_function);GO:0005575(cellular_component);GO:0008150(biological_process)	NA
ata-miR166a-3p_L+1R-1	rna-TRITD_3Av1G264640-3	28.8312	44.2022	-0.61649	down	0.072071	0.0788708	yes	GO:0001678(cellular glucose homeostasis);GO:0004340(glucokinase activity);GO:0005829(cytosol);GO:0006096(glycolytic process);GO:0008865(fructokinase activity);GO:0019158(mannokinase activity)	ko00010(Glycolysis / Gluconeogenesis);ko00051(Fructose and mannose metabolism);ko00052(Galactose metabolism);ko00500(Starch and sucrose metabolism);ko00520(Amino sugar and nucleotide sugar metabolism);ko00524(Neomycin, kanamycin and gentamicin biosynthesis)
ata-miR166a-3p_L+1R-1	rna-TRITD_1Bv1G102080-4	0	6.31461	-Inf	down	0.011975	0.0132506	yes	GO:0003677(DNA binding);GO:0003700(DNA binding transcription factor activity);GO:0005634(nucleus);GO:0006351(transcription, DNA-templated);GO:0006355(regulation of transcription, DNA-templated);GO:0008289(lipid binding);GO:0009855(determination of bilateral symmetry);GO:0009944(polarity specification of adaxial/abaxial axis);GO:0009956(radial pattern formation);GO:0010014(meristem initiation);GO:…	NA
ata-miR166a-3p_L+1R-1	rna-TRITD_1Bv1G102080-5	0	6.31461	-Inf	down	0.011975	0.0132506	yes	GO:0003677(DNA binding);GO:0003700(DNA binding transcription factor activity);GO:0005634(nucleus);GO:0006351(transcription, DNA-templated);GO:0006355(regulation of transcription, DNA-templated);GO:0008289(lipid binding);GO:0009855(determination of bilateral symmetry);GO:0009944(polarity specification of adaxial/abaxial axis);GO:0009956(radial pattern formation);GO:0010014(meristem initiation);GO:…	NA
ata-miR166a-3p_L+1R-1	rna-TRITD_1Bv1G102080-9	0	6.31461	-Inf	down	0.011975	0.0132506	yes	GO:0003677(DNA binding);GO:0003700(DNA binding transcription factor activity);GO:0005634(nucleus);GO:0006351(transcription, DNA-templated);GO:0006355(regulation of transcription, DNA-templated);GO:0008289(lipid binding);GO:0009855(determination of bilateral symmetry);GO:0009944(polarity specification of adaxial/abaxial axis);GO:0009956(radial pattern formation);GO:0010014(meristem initiation);GO:…	NA
ata-miR166a-3p_L+1R-1	rna-TRITD_1Bv1G177110	0	56.8315	-Inf	down	4.7442e-14	7.15658e-13	yes	GO:0005576(extracellular region);GO:0005739(mitochondrion);GO:0008150(biological_process)	NA
ata-miR166a-3p_L+1R-1	rna-TRITD_3Av1G229940	0	56.8315	-Inf	down	4.7442e-14	7.15658e-13	yes	GO:0005737(cytoplasm);GO:0006725(cellular aromatic compound metabolic process);GO:0008198(ferrous iron binding);GO:0008270(zinc ion binding);GO:0016491(oxidoreductase activity);GO:0016701(oxidoreductase activity, acting on single donors with incorporation of molecular oxygen);GO:0051213(dioxygenase activity);GO:0055114(oxidation-reduction process)	ko00965(Betalain biosynthesis)
ata-miR166a-3p_L+1R-1	rna-TRITD_3Bv1G002370	0	6.31461	-Inf	down	0.011975	0.0132506	yes	GO:0003674(molecular_function);GO:0005634(nucleus);GO:0005730(nucleolus);GO:0006364(rRNA processing);GO:0008150(biological_process)	NA
ata-miR166a-3p_L+1R-1	rna-TRITD_3Bv1G002370-2	0	6.31461	-Inf	down	0.011975	0.0132506	yes	GO:0003674(molecular_function);GO:0005634(nucleus);GO:0005730(nucleolus);GO:0006364(rRNA processing);GO:0008150(biological_process)	NA
ata-miR166a-3p_L+1R-1	rna-TRITD_4Bv1G169250-2	0	31.573	-Inf	down	1.9203e-08	1.16741e-07	yes	GO:0005364(maltose:proton symporter activity);GO:0008506(sucrose:proton symporter activity);GO:0009846(pollen germination);GO:0015768(maltose transport);GO:0015770(sucrose transport);GO:0042950(salicin transmembrane transporter activity)	NA
ata-miR166a-3p_L+1R-1	rna-TRITD_4Bv1G169250-3	0	31.573	-Inf	down	1.9203e-08	1.16741e-07	yes	GO:0005364(maltose:proton symporter activity);GO:0008506(sucrose:proton symporter activity);GO:0009846(pollen germination);GO:0015768(maltose transport);GO:0015770(sucrose transport);GO:0042950(salicin transmembrane transporter activity)	NA
ata-miR166a-3p_L+1R-1	rna-TRITD_4Bv1G169250-4	0	12.6292	-Inf	down	0.00037975	0.000771639	yes	GO:0005364(maltose:proton symporter activity);GO:0008506(sucrose:proton symporter activity);GO:0009846(pollen germination);GO:0015768(maltose transport);GO:0015770(sucrose transport);GO:0042950(salicin transmembrane transporter activity)	NA
ata-miR166a-3p_L+1R-1	rna-TRITD_4Bv1G169250-5	0	31.573	-Inf	down	1.9203e-08	1.16741e-07	yes	GO:0005364(maltose:proton symporter activity);GO:0008506(sucrose:proton symporter activity);GO:0009846(pollen germination);GO:0015768(maltose transport);GO:0015770(sucrose transport);GO:0042950(salicin transmembrane transporter activity)	NA
ata-miR166a-3p_L+1R-1	rna-TRITD_4Bv1G169250-6	0	37.8876	-Inf	down	7.4911e-10	5.41082e-09	yes	GO:0005364(maltose:proton symporter activity);GO:0008506(sucrose:proton symporter activity);GO:0009846(pollen germination);GO:0015768(maltose transport);GO:0015770(sucrose transport);GO:0042950(salicin transmembrane transporter activity)	NA
ata-miR166a-3p_L+1R-1	rna-TRITD_5Av1G053150	0	25.2584	-Inf	down	5.0132e-07	2.10585e-06	yes	GO:0003677(DNA binding);GO:0005634(nucleus);GO:0006368(transcription elongation from RNA polymerase II promoter);GO:0009908(flower development);GO:0009910(negative regulation of flower development);GO:0016570(histone modification);GO:0016593(Cdc73/Paf1 complex);GO:0045893(positive regulation of transcription, DNA-templated);GO:1990269(RNA polymerase II C-terminal domain phosphoserine binding)	NA
ata-miR166a-3p_L+1R-1	rna-TRITD_5Bv1G193180-3	0	6.31461	-Inf	down	0.011975	0.0132506	yes	GO:0003677(DNA binding);GO:0003700(DNA binding transcription factor activity);GO:0005634(nucleus);GO:0006351(transcription, DNA-templated);GO:0006355(regulation of transcription, DNA-templated);GO:0008289(lipid binding);GO:0009855(determination of bilateral symmetry);GO:0009944(polarity specification of adaxial/abaxial axis);GO:0009955(adaxial/abaxial pattern specification);GO:0010014(meristem in…	NA
ata-miR166a-3p_L+1R-1	rna-TRITD_6Av1G033460	0	6.31461	-Inf	down	0.011975	0.0132506	yes	GO:0004553(hydrolase activity, hydrolyzing O-glycosyl compounds);GO:0030247(polysaccharide binding);GO:0046658(anchored component of plasma membrane)	ko00500(Starch and sucrose metabolism)
ata-miR166a-3p_L+1R-1	rna-TRITD_6Av1G033460-2	0	6.31461	-Inf	down	0.011975	0.0132506	yes	GO:0004553(hydrolase activity, hydrolyzing O-glycosyl compounds);GO:0030247(polysaccharide binding);GO:0046658(anchored component of plasma membrane)	ko00500(Starch and sucrose metabolism)
ata-miR166a-3p_L+1R-1	rna-TRITD_6Av1G033460-3	0	6.31461	-Inf	down	0.011975	0.0132506	yes	GO:0004553(hydrolase activity, hydrolyzing O-glycosyl compounds);GO:0030247(polysaccharide binding);GO:0046658(anchored component of plasma membrane)	ko00500(Starch and sucrose metabolism)
ata-miR166a-3p_L+1R-1	rna-TRITD_6Av1G033460-4	0	12.6292	-Inf	down	0.00037975	0.000771639	yes	GO:0004553(hydrolase activity, hydrolyzing O-glycosyl compounds);GO:0030247(polysaccharide binding);GO:0046658(anchored component of plasma membrane)	ko00500(Starch and sucrose metabolism)
ata-miR166a-3p_L+1R-1	rna-TRITD_6Av1G180690	0	6.31461	-Inf	down	0.011975	0.0132506	yes	NA	NA
ata-miR166a-3p_L+1R-1	rna-TRITD_6Av1G210390	0	82.0899	-Inf	down	1.2982e-19	4.57104e-18	yes	GO:0004177(aminopeptidase activity);GO:0005737(cytoplasm);GO:0005773(vacuole);GO:0005829(cytosol);GO:0006508(proteolysis);GO:0008235(metalloexopeptidase activity);GO:0009507(chloroplast);GO:0009570(chloroplast stroma);GO:0016805(dipeptidase activity);GO:0030145(manganese ion binding);GO:0046686(response to cadmium ion)	ko00480(Glutathione metabolism)
ata-miR166a-3p_L+1R-1	rna-TRITD_6Bv1G046360	0	25.2584	-Inf	down	5.0132e-07	2.10585e-06	yes	GO:0004553(hydrolase activity, hydrolyzing O-glycosyl compounds);GO:0030247(polysaccharide binding);GO:0046658(anchored component of plasma membrane)	ko00500(Starch and sucrose metabolism)
ata-miR166a-3p_L+1R-1	rna-TRITD_6Bv1G046360-2	0	31.573	-Inf	down	1.9203e-08	1.16741e-07	yes	GO:0004553(hydrolase activity, hydrolyzing O-glycosyl compounds);GO:0030247(polysaccharide binding);GO:0046658(anchored component of plasma membrane)	ko00500(Starch and sucrose metabolism)
ata-miR166a-3p_L+1R-1	rna-TRITD_6Bv1G046360-3	0	6.31461	-Inf	down	0.011975	0.0132506	yes	GO:0004553(hydrolase activity, hydrolyzing O-glycosyl compounds);GO:0030247(polysaccharide binding);GO:0046658(anchored component of plasma membrane)	ko00500(Starch and sucrose metabolism)
ata-miR166a-3p_L+1R-1	rna-TRITD_7Bv1G000260	0	75.7753	-Inf	down	3.1739e-18	8.89614e-17	yes	GO:0003674(molecular_function);GO:0005634(nucleus);GO:0008150(biological_process)	NA
ata-miR166a-3p_L+1R-1	rna-TRITD_7Bv1G049660	0	56.8315	-Inf	down	4.7442e-14	7.15658e-13	yes	GO:0000209(protein polyubiquitination);GO:0043161(proteasome-mediated ubiquitin-dependent protein catabolic process);GO:0061630(ubiquitin protein ligase activity)	NA
ata-miR166a-3p_L+1R-1	rna-TRITD_1Av1G066300-2	9.61039	0	Inf	up	0.0019347	0.00294452	yes	GO:0005886(plasma membrane);GO:0008150(biological_process)	ko00040(Pentose and glucuronate interconversions);ko00052(Galactose metabolism);ko00053(Ascorbate and aldarate metabolism);ko00520(Amino sugar and nucleotide sugar metabolism);ko00562(Inositol phosphate metabolism);ko04070(Phosphatidylinositol signaling system);ko04933(AGE-RAGE signaling pathway in diabetic complications)
ata-miR166a-3p_L+1R-1	rna-TRITD_1Av1G066300-3	38.4416	0	Inf	up	5.6396e-10	4.54421e-09	yes	GO:0005886(plasma membrane);GO:0008150(biological_process)	ko00040(Pentose and glucuronate interconversions);ko00052(Galactose metabolism);ko00053(Ascorbate and aldarate metabolism);ko00520(Amino sugar and nucleotide sugar metabolism);ko00562(Inositol phosphate metabolism);ko04070(Phosphatidylinositol signaling system);ko04933(AGE-RAGE signaling pathway in diabetic complications)
ata-miR166a-3p_L+1R-1	rna-TRITD_1Av1G066300-4	9.61039	0	Inf	up	0.0019347	0.00294452	yes	GO:0005886(plasma membrane);GO:0008150(biological_process)	ko00040(Pentose and glucuronate interconversions);ko00052(Galactose metabolism);ko00053(Ascorbate and aldarate metabolism);ko00520(Amino sugar and nucleotide sugar metabolism);ko00562(Inositol phosphate metabolism);ko04070(Phosphatidylinositol signaling system);ko04933(AGE-RAGE signaling pathway in diabetic complications)
ata-miR166a-3p_L+1R-1	rna-TRITD_1Bv1G062900	19.2208	0	Inf	up	1.1643e-05	3.63549e-05	yes	GO:0003674(molecular_function);GO:0005575(cellular_component);GO:0008150(biological_process)	NA
ata-miR166a-3p_L+1R-1	rna-TRITD_2Av1G191050	96.1039	0	Inf	up	1.0875e-22	5.38224e-21	yes	GO:0000788(nuclear nucleosome);GO:0003677(DNA binding);GO:0006334(nucleosome assembly)	NA
ata-miR166a-3p_L+1R-1	rna-TRITD_4Bv1G003110	19.2208	0	Inf	up	1.1643e-05	3.63549e-05	yes	GO:0005737(cytoplasm);GO:0008757(S-adenosylmethionine-dependent methyltransferase activity);GO:0032259(methylation)	ko00130(Ubiquinone and other terpenoid-quinone biosynthesis)
ata-miR166a-3p_L+1R-1	rna-TRITD_4Bv1G003110-2	67.2728	0	Inf	up	2.3615e-16	5.15042e-15	yes	GO:0005737(cytoplasm);GO:0008757(S-adenosylmethionine-dependent methyltransferase activity);GO:0032259(methylation)	ko00130(Ubiquinone and other terpenoid-quinone biosynthesis)
ata-miR166a-3p_L+1R-1	rna-TRITD_4Bv1G010130	57.6624	0	Inf	up	3.1094e-14	5.10192e-13	yes	NA	NA
ata-miR166a-3p_L+1R-1	rna-TRITD_6Bv1G003040	38.4416	0	Inf	up	5.6396e-10	4.54421e-09	yes	GO:0003676(nucleic acid binding);GO:0003723(RNA binding);GO:0005730(nucleolus);GO:0008150(biological_process);GO:0009507(chloroplast)	NA
ata-miR166a-3p_L+1R-1	rna-TRITD_6Bv1G003040-2	9.61039	0	Inf	up	0.0019347	0.00294452	yes	GO:0003676(nucleic acid binding);GO:0003723(RNA binding);GO:0005730(nucleolus);GO:0008150(biological_process);GO:0009507(chloroplast)	NA
ata-miR166a-3p_L+1R-1	rna-TRITD_6Bv1G003040-3	19.2208	0	Inf	up	1.1643e-05	3.63549e-05	yes	GO:0003676(nucleic acid binding);GO:0003723(RNA binding);GO:0005730(nucleolus);GO:0008150(biological_process);GO:0009507(chloroplast)	NA
ata-miR166a-3p_L+1R-1	rna-TRITD_7Bv1G196480	48.052	0	Inf	up	4.1483e-12	4.63074e-11	yes	NA	NA
ata-miR166a-5p	rna-TRITD_5Av1G165620-5	57.6624	6.31461	3.19087	up	1.3652e-10	1.3275e-09	yes	GO:0005774(vacuolar membrane);GO:0005886(plasma membrane);GO:0016020(membrane);GO:0031225(anchored component of membrane);GO:0046658(anchored component of plasma membrane)	NA
ata-miR166a-5p	rna-TRITD_2Av1G034930-3	38.4416	12.6292	1.6059	up	0.00030385	0.000771639	yes	GO:0005739(mitochondrion);GO:0008270(zinc ion binding);GO:0016491(oxidoreductase activity);GO:0005575(cellular_component);GO:0055114(oxidation-reduction process)	ko00906(Carotenoid biosynthesis);ko00904(Diterpenoid biosynthesis)
ata-miR166a-5p	rna-TRITD_2Av1G034930-4	38.4416	12.6292	1.6059	up	0.00030385	0.000771639	yes	GO:0005739(mitochondrion);GO:0008270(zinc ion binding);GO:0016491(oxidoreductase activity);GO:0005575(cellular_component);GO:0055114(oxidation-reduction process)	ko00906(Carotenoid biosynthesis);ko00904(Diterpenoid biosynthesis)
ata-miR166a-5p	rna-TRITD_2Av1G257470	19.2208	6.31461	1.6059	up	0.010648	0.0132506	yes	GO:0003674(molecular_function);GO:0005634(nucleus);GO:0008150(biological_process)	NA
ata-miR166a-5p	rna-TRITD_7Av1G109440	19.2208	6.31461	1.6059	up	0.010648	0.0132506	yes	GO:0004076(biotin synthase activity);GO:0005739(mitochondrion);GO:0008270(zinc ion binding);GO:0009102(biotin biosynthetic process);GO:0051537(2 iron, 2 sulfur cluster binding);GO:0051539(4 iron, 4 sulfur cluster binding)	ko00780(Biotin metabolism)
ata-miR166a-5p	rna-TRITD_5Av1G165620-3	48.052	18.9438	1.34287	up	0.00037612	0.000771639	yes	GO:0005774(vacuolar membrane);GO:0005886(plasma membrane);GO:0016020(membrane);GO:0031225(anchored component of membrane);GO:0046658(anchored component of plasma membrane)	NA
ata-miR166a-5p	rna-TRITD_7Bv1G081560	28.8312	12.6292	1.19087	up	0.011861	0.0132506	yes	GO:0004076(biotin synthase activity);GO:0005739(mitochondrion);GO:0008270(zinc ion binding);GO:0009102(biotin biosynthetic process);GO:0051537(2 iron, 2 sulfur cluster binding);GO:0051539(4 iron, 4 sulfur cluster binding)	ko00780(Biotin metabolism)
ata-miR166a-5p	rna-TRITD_5Bv1G156340	67.2728	31.573	1.09133	up	0.00032961	0.000771639	yes	GO:0005774(vacuolar membrane);GO:0005886(plasma membrane);GO:0016020(membrane);GO:0031225(anchored component of membrane);GO:0046658(anchored component of plasma membrane)	NA
ata-miR166a-5p	rna-TRITD_5Av1G165620-2	28.8312	18.9438	0.605903	up	0.15258	0.163619	yes	GO:0005774(vacuolar membrane);GO:0005886(plasma membrane);GO:0016020(membrane);GO:0031225(anchored component of membrane);GO:0046658(anchored component of plasma membrane)	NA
ata-miR166a-5p	rna-TRITD_5Av1G165620-4	57.6624	44.2022	0.38351	up	0.18231	0.195288	yes	GO:0005774(vacuolar membrane);GO:0005886(plasma membrane);GO:0016020(membrane);GO:0031225(anchored component of membrane);GO:0046658(anchored component of plasma membrane)	NA
ata-miR166a-5p	rna-TRITD_5Av1G165620	9.61039	12.6292	-0.394097	down	0.52208	0.52993	yes	GO:0005774(vacuolar membrane);GO:0005886(plasma membrane);GO:0016020(membrane);GO:0031225(anchored component of membrane);GO:0046658(anchored component of plasma membrane)	NA
ata-miR166a-5p	rna-TRITD_1Av1G016210	0	18.9438	-Inf	down	1.3461e-05	3.63549e-05	yes	GO:0003677(DNA binding);GO:0005634(nucleus);GO:0031011(Ino80 complex)	NA
ata-miR166a-5p	rna-TRITD_1Av1G016210-2	0	6.31461	-Inf	down	0.011975	0.0132506	yes	GO:0003677(DNA binding);GO:0005634(nucleus);GO:0031011(Ino80 complex)	NA
ata-miR166a-5p	rna-TRITD_1Av1G016210-4	0	6.31461	-Inf	down	0.011975	0.0132506	yes	GO:0003677(DNA binding);GO:0005634(nucleus);GO:0031011(Ino80 complex)	NA
ata-miR166a-5p	rna-TRITD_1Av1G016210-6	0	6.31461	-Inf	down	0.011975	0.0132506	yes	GO:0003677(DNA binding);GO:0005634(nucleus);GO:0031011(Ino80 complex)	NA
ata-miR166a-5p	rna-TRITD_1Av1G038700-10	0	6.31461	-Inf	down	0.011975	0.0132506	yes	GO:0003777(microtubule motor activity);GO:0005871(kinesin complex);GO:0007018(microtubule-based movement);GO:0016887(ATPase activity)	NA
ata-miR166a-5p	rna-TRITD_1Bv1G051340-10	0	6.31461	-Inf	down	0.011975	0.0132506	yes	GO:0003777(microtubule motor activity);GO:0005871(kinesin complex);GO:0007018(microtubule-based movement);GO:0016887(ATPase activity)	NA
ata-miR166a-5p	rna-TRITD_1Bv1G205440	0	12.6292	-Inf	down	0.00037975	0.000771639	yes	GO:0005887(integral component of plasma membrane);GO:0006857(oligopeptide transport);GO:0015031(protein transport);GO:0016020(membrane);GO:0016021(integral component of membrane);GO:0035673(oligopeptide transmembrane transporter activity);GO:0055085(transmembrane transport)	NA
ata-miR166a-5p	rna-TRITD_1Bv1G205480	0	6.31461	-Inf	down	0.011975	0.0132506	yes	GO:0005887(integral component of plasma membrane);GO:0006857(oligopeptide transport);GO:0015031(protein transport);GO:0016020(membrane);GO:0016021(integral component of membrane);GO:0035673(oligopeptide transmembrane transporter activity);GO:0055085(transmembrane transport)	NA
ata-miR166a-5p	rna-TRITD_1Bv1G205480-4	0	6.31461	-Inf	down	0.011975	0.0132506	yes	GO:0005887(integral component of plasma membrane);GO:0006857(oligopeptide transport);GO:0015031(protein transport);GO:0016020(membrane);GO:0016021(integral component of membrane);GO:0035673(oligopeptide transmembrane transporter activity);GO:0055085(transmembrane transport)	NA
ata-miR166a-5p	rna-TRITD_1Bv1G205480-6	0	18.9438	-Inf	down	1.3461e-05	3.63549e-05	yes	GO:0005887(integral component of plasma membrane);GO:0006857(oligopeptide transport);GO:0015031(protein transport);GO:0016020(membrane);GO:0016021(integral component of membrane);GO:0035673(oligopeptide transmembrane transporter activity);GO:0055085(transmembrane transport)	NA
ata-miR166a-5p	rna-TRITD_2Av1G035070	0	6.31461	-Inf	down	0.011975	0.0132506	yes	GO:0000023(maltose metabolic process);GO:0000025(maltose catabolic process);GO:0004134(4-alpha-glucanotransferase activity);GO:0005829(cytosol);GO:0005976(polysaccharide metabolic process);GO:0005983(starch catabolic process);GO:0009507(chloroplast);GO:0010297(heteropolysaccharide binding);GO:0102500(beta-maltose 4-alpha-glucanotransferase activity);GO:2001070(starch binding)	ko00500(Starch and sucrose metabolism)
ata-miR166a-5p	rna-TRITD_2Av1G035070-2	0	6.31461	-Inf	down	0.011975	0.0132506	yes	GO:0000023(maltose metabolic process);GO:0000025(maltose catabolic process);GO:0004134(4-alpha-glucanotransferase activity);GO:0005829(cytosol);GO:0005976(polysaccharide metabolic process);GO:0005983(starch catabolic process);GO:0009507(chloroplast);GO:0010297(heteropolysaccharide binding);GO:0102500(beta-maltose 4-alpha-glucanotransferase activity);GO:2001070(starch binding)	ko00500(Starch and sucrose metabolism)
ata-miR166a-5p	rna-TRITD_2Av1G035070-4	0	6.31461	-Inf	down	0.011975	0.0132506	yes	GO:0000023(maltose metabolic process);GO:0000025(maltose catabolic process);GO:0004134(4-alpha-glucanotransferase activity);GO:0005829(cytosol);GO:0005976(polysaccharide metabolic process);GO:0005983(starch catabolic process);GO:0009507(chloroplast);GO:0010297(heteropolysaccharide binding);GO:0102500(beta-maltose 4-alpha-glucanotransferase activity);GO:2001070(starch binding)	ko00500(Starch and sucrose metabolism)
ata-miR166a-5p	rna-TRITD_2Bv1G044170-2	0	6.31461	-Inf	down	0.011975	0.0132506	yes	GO:0000023(maltose metabolic process);GO:0000025(maltose catabolic process);GO:0004134(4-alpha-glucanotransferase activity);GO:0005829(cytosol);GO:0005976(polysaccharide metabolic process);GO:0005983(starch catabolic process);GO:0009507(chloroplast);GO:0010297(heteropolysaccharide binding);GO:0102500(beta-maltose 4-alpha-glucanotransferase activity);GO:2001070(starch binding)	ko00500(Starch and sucrose metabolism)
ata-miR166a-5p	rna-TRITD_2Bv1G044170-3	0	12.6292	-Inf	down	0.00037975	0.000771639	yes	GO:0000023(maltose metabolic process);GO:0000025(maltose catabolic process);GO:0004134(4-alpha-glucanotransferase activity);GO:0005829(cytosol);GO:0005976(polysaccharide metabolic process);GO:0005983(starch catabolic process);GO:0009507(chloroplast);GO:0010297(heteropolysaccharide binding);GO:0102500(beta-maltose 4-alpha-glucanotransferase activity);GO:2001070(starch binding)	ko00500(Starch and sucrose metabolism)
ata-miR166a-5p	rna-TRITD_5Bv1G212950-2	0	12.6292	-Inf	down	0.00037975	0.000771639	yes	GO:0000209(protein polyubiquitination);GO:0005737(cytoplasm);GO:0006281(DNA repair);GO:0016574(histone ubiquitination);GO:0031625(ubiquitin protein ligase binding);GO:0043161(proteasome-mediated ubiquitin-dependent protein catabolic process);GO:0061630(ubiquitin protein ligase activity)	ko04120(Ubiquitin mediated proteolysis)
ata-miR166a-5p	rna-TRITD_6Av1G170010	0	18.9438	-Inf	down	1.3461e-05	3.63549e-05	yes	NA	NA
ata-miR166a-5p	rna-TRITD_6Bv1G099910-10	0	12.6292	-Inf	down	0.00037975	0.000771639	yes	GO:0005829(cytosol);GO:0008964(phosphoenolpyruvate carboxylase activity);GO:0009507(chloroplast);GO:0048046(apoplast);GO:0048366(leaf development)	ko00620(Pyruvate metabolism);ko00710(Carbon fixation in photosynthetic organisms)
ata-miR166a-5p	rna-TRITD_6Bv1G099910-12	0	6.31461	-Inf	down	0.011975	0.0132506	yes	GO:0005829(cytosol);GO:0008964(phosphoenolpyruvate carboxylase activity);GO:0009507(chloroplast);GO:0048046(apoplast);GO:0048366(leaf development)	ko00620(Pyruvate metabolism);ko00710(Carbon fixation in photosynthetic organisms)
ata-miR166a-5p	rna-TRITD_6Bv1G177030-3	0	6.31461	-Inf	down	0.011975	0.0132506	yes	GO:0004557(alpha-galactosidase activity);GO:0005576(extracellular region);GO:0005618(cell wall);GO:0005829(cytosol)	ko00052(Galactose metabolism);ko00561(Glycerolipid metabolism);ko00600(Sphingolipid metabolism);ko00603(Glycosphingolipid biosynthesis - globo and isoglobo series)
ata-miR166a-5p	rna-TRITD_6Bv1G177030-5	0	6.31461	-Inf	down	0.011975	0.0132506	yes	GO:0004557(alpha-galactosidase activity);GO:0005576(extracellular region);GO:0005618(cell wall);GO:0005829(cytosol)	ko00052(Galactose metabolism);ko00561(Glycerolipid metabolism);ko00600(Sphingolipid metabolism);ko00603(Glycosphingolipid biosynthesis - globo and isoglobo series)
ata-miR166a-5p	rna-TRITD_7Bv1G207090-7	0	6.31461	-Inf	down	0.011975	0.0132506	yes	GO:0005783(endoplasmic reticulum);GO:0005886(plasma membrane);GO:0009926(auxin polar transport);GO:0010252(auxin homeostasis);GO:0010329(auxin efflux transmembrane transporter activity)	NA
ata-miR166a-5p	rna-TRITD_2Bv1G026090-6	9.61039	0	Inf	up	0.0019347	0.00294452	yes	GO:0005847(mRNA cleavage and polyadenylation specificity factor complex);GO:0006396(RNA processing);GO:0035194(posttranscriptional gene silencing by RNA)	ko03015(mRNA surveillance pathway)
ata-miR166a-5p	rna-TRITD_2Bv1G026090-7	9.61039	0	Inf	up	0.0019347	0.00294452	yes	GO:0005847(mRNA cleavage and polyadenylation specificity factor complex);GO:0006396(RNA processing);GO:0035194(posttranscriptional gene silencing by RNA)	ko03015(mRNA surveillance pathway)
ata-miR166a-5p	rna-TRITD_2Bv1G026090-9	9.61039	0	Inf	up	0.0019347	0.00294452	yes	GO:0005847(mRNA cleavage and polyadenylation specificity factor complex);GO:0006396(RNA processing);GO:0035194(posttranscriptional gene silencing by RNA)	ko03015(mRNA surveillance pathway)
ata-miR166a-5p	rna-TRITD_2Bv1G176600	9.61039	0	Inf	up	0.0019347	0.00294452	yes	GO:0003723(RNA binding);GO:0005618(cell wall);GO:0005634(nucleus);GO:0005654(nucleoplasm);GO:0005730(nucleolus);GO:0005829(cytosol);GO:0034470(ncRNA processing)	NA
ata-miR166a-5p	rna-TRITD_3Bv1G010080	9.61039	0	Inf	up	0.0019347	0.00294452	yes	GO:0000014(single-stranded DNA endodeoxyribonuclease activity);GO:0003676(nucleic acid binding);GO:0004519(endonuclease activity);GO:0005576(extracellular region);GO:0006308(DNA catabolic process);GO:0043765(T/G mismatch-specific endonuclease activity);GO:0046872(metal ion binding);GO:0090305(nucleic acid phosphodiester bond hydrolysis)	NA
ata-miR166a-5p	rna-TRITD_6Av1G191730-4	9.61039	0	Inf	up	0.0019347	0.00294452	yes	GO:0000271(polysaccharide biosynthetic process);GO:0005794(Golgi apparatus);GO:0016757(transferase activity, transferring glycosyl groups)	NA
ata-miR166a-5p	rna-TRITD_7Av1G109440-2	9.61039	0	Inf	up	0.0019347	0.00294452	yes	GO:0004076(biotin synthase activity);GO:0005739(mitochondrion);GO:0008270(zinc ion binding);GO:0009102(biotin biosynthetic process);GO:0051537(2 iron, 2 sulfur cluster binding);GO:0051539(4 iron, 4 sulfur cluster binding)	ko00780(Biotin metabolism)
ata-miR166a-5p	rna-TRITD_7Bv1G207090-3	9.61039	0	Inf	up	0.0019347	0.00294452	yes	GO:0005783(endoplasmic reticulum);GO:0005886(plasma membrane);GO:0009926(auxin polar transport);GO:0010252(auxin homeostasis);GO:0010329(auxin efflux transmembrane transporter activity)	NA
ata-miR166b-5p_L-2R+1	rna-TRITD_2Bv1G085720-4	19.2208	6.31461	1.6059	up	0.010648	0.0132506	yes	GO:0009416(response to light stimulus);GO:0009535(chloroplast thylakoid membrane);GO:0009768(photosynthesis, light harvesting in photosystem I);GO:0009941(chloroplast envelope);GO:0010287(plastoglobule);GO:0016168(chlorophyll binding);GO:0031409(pigment binding)	ko00196(Photosynthesis - antenna proteins)
ata-miR166b-5p_L-2R+1	rna-TRITD_2Av1G077190	38.4416	18.9438	1.02094	up	0.010056	0.0132506	yes	GO:0009416(response to light stimulus);GO:0009535(chloroplast thylakoid membrane);GO:0009768(photosynthesis, light harvesting in photosystem I);GO:0009941(chloroplast envelope);GO:0010287(plastoglobule);GO:0016168(chlorophyll binding);GO:0031409(pigment binding)	ko00196(Photosynthesis - antenna proteins)
ata-miR166b-5p_L-2R+1	rna-TRITD_2Av1G287760-2	38.4416	18.9438	1.02094	up	0.010056	0.0132506	yes	GO:0005515(protein binding);GO:0009507(chloroplast);GO:0009534(chloroplast thylakoid);GO:0009640(photomorphogenesis);GO:0009647(skotomorphogenesis);GO:0009723(response to ethylene);GO:0009941(chloroplast envelope);GO:0015979(photosynthesis);GO:0015995(chlorophyll biosynthetic process);GO:0016491(oxidoreductase activity);GO:0016630(protochlorophyllide reductase activity);GO:0055114(oxidation-reduc…	ko00860(Porphyrin and chlorophyll metabolism)
ata-miR166b-5p_L-2R+1	rna-TRITD_2Av1G287760	38.4416	25.2584	0.605903	up	0.098576	0.106409	yes	GO:0005515(protein binding);GO:0009507(chloroplast);GO:0009534(chloroplast thylakoid);GO:0009640(photomorphogenesis);GO:0009647(skotomorphogenesis);GO:0009723(response to ethylene);GO:0009941(chloroplast envelope);GO:0015979(photosynthesis);GO:0015995(chlorophyll biosynthetic process);GO:0016491(oxidoreductase activity);GO:0016630(protochlorophyllide reductase activity);GO:0055114(oxidation-reduc…	ko00860(Porphyrin and chlorophyll metabolism)
ata-miR166b-5p_L-2R+1	rna-TRITD_2Av1G077190-3	9.61039	6.31461	0.605903	up	0.40887	0.421721	yes	GO:0009416(response to light stimulus);GO:0009535(chloroplast thylakoid membrane);GO:0009768(photosynthesis, light harvesting in photosystem I);GO:0009941(chloroplast envelope);GO:0010287(plastoglobule);GO:0016168(chlorophyll binding);GO:0031409(pigment binding)	ko00196(Photosynthesis - antenna proteins)
ata-miR166b-5p_L-2R+1	rna-TRITD_2Av1G077190-2	19.2208	12.6292	0.605903	up	0.24281	0.257786	yes	GO:0009416(response to light stimulus);GO:0009535(chloroplast thylakoid membrane);GO:0009768(photosynthesis, light harvesting in photosystem I);GO:0009941(chloroplast envelope);GO:0010287(plastoglobule);GO:0016168(chlorophyll binding);GO:0031409(pigment binding)	ko00196(Photosynthesis - antenna proteins)
ata-miR166b-5p_L-2R+1	rna-TRITD_2Bv1G085720-2	19.2208	12.6292	0.605903	up	0.24281	0.257786	yes	GO:0009416(response to light stimulus);GO:0009535(chloroplast thylakoid membrane);GO:0009768(photosynthesis, light harvesting in photosystem I);GO:0009941(chloroplast envelope);GO:0010287(plastoglobule);GO:0016168(chlorophyll binding);GO:0031409(pigment binding)	ko00196(Photosynthesis - antenna proteins)
ata-miR166b-5p_L-2R+1	rna-TRITD_2Bv1G085720-3	9.61039	12.6292	-0.394097	down	0.52208	0.52993	yes	GO:0009416(response to light stimulus);GO:0009535(chloroplast thylakoid membrane);GO:0009768(photosynthesis, light harvesting in photosystem I);GO:0009941(chloroplast envelope);GO:0010287(plastoglobule);GO:0016168(chlorophyll binding);GO:0031409(pigment binding)	ko00196(Photosynthesis - antenna proteins)
ata-miR166b-5p_L-2R+1	rna-TRITD_2Bv1G085720	9.61039	18.9438	-0.97906	down	0.080696	0.0875716	yes	GO:0009416(response to light stimulus);GO:0009535(chloroplast thylakoid membrane);GO:0009768(photosynthesis, light harvesting in photosystem I);GO:0009941(chloroplast envelope);GO:0010287(plastoglobule);GO:0016168(chlorophyll binding);GO:0031409(pigment binding)	ko00196(Photosynthesis - antenna proteins)
ata-miR166b-5p_L-2R+1	rna-TRITD_2Av1G289940	67.2728	132.607	-0.97906	down	3.811e-06	1.55876e-05	yes	GO:0004190(aspartic-type endopeptidase activity);GO:0006508(proteolysis);GO:0030163(protein catabolic process)	NA
ata-miR166b-5p_L-2R+1	rna-TRITD_2Av1G287760-4	9.61039	25.2584	-1.3941	down	0.0080493	0.0120507	yes	GO:0005515(protein binding);GO:0009507(chloroplast);GO:0009534(chloroplast thylakoid);GO:0009640(photomorphogenesis);GO:0009647(skotomorphogenesis);GO:0009723(response to ethylene);GO:0009941(chloroplast envelope);GO:0015979(photosynthesis);GO:0015995(chlorophyll biosynthetic process);GO:0016491(oxidoreductase activity);GO:0016630(protochlorophyllide reductase activity);GO:0055114(oxidation-reduc…	ko00860(Porphyrin and chlorophyll metabolism)
ata-miR166b-5p_L-2R+1	rna-TRITD_1Av1G031490	0	25.2584	-Inf	down	5.0132e-07	2.10585e-06	yes	GO:0005829(cytosol);GO:0050278(sedoheptulose-bisphosphatase activity)	NA
ata-miR166b-5p_L-2R+1	rna-TRITD_1Av1G031490-2	0	6.31461	-Inf	down	0.011975	0.0132506	yes	GO:0005829(cytosol);GO:0050278(sedoheptulose-bisphosphatase activity)	NA
ata-miR166b-5p_L-2R+1	rna-TRITD_1Av1G214910	0	37.8876	-Inf	down	7.4911e-10	5.41082e-09	yes	GO:0004190(aspartic-type endopeptidase activity);GO:0006508(proteolysis);GO:0030163(protein catabolic process)	NA
ata-miR166b-5p_L-2R+1	rna-TRITD_1Bv1G040160	0	37.8876	-Inf	down	7.4911e-10	5.41082e-09	yes	GO:0005829(cytosol);GO:0050278(sedoheptulose-bisphosphatase activity)	NA
ata-miR166b-5p_L-2R+1	rna-TRITD_1Bv1G040160-2	0	18.9438	-Inf	down	1.3461e-05	3.63549e-05	yes	GO:0005829(cytosol);GO:0050278(sedoheptulose-bisphosphatase activity)	NA
ata-miR166b-5p_L-2R+1	rna-TRITD_2Av1G192440-2	0	18.9438	-Inf	down	1.3461e-05	3.63549e-05	yes	GO:0006952(defense response);GO:0009507(chloroplast);GO:0009555(pollen development);GO:0009611(response to wounding);GO:0009620(response to fungus);GO:0009644(response to high light intensity);GO:0009695(jasmonic acid biosynthetic process);GO:0009753(response to jasmonic acid);GO:0009901(anther dehiscence);GO:0016165(linoleate 13S-lipoxygenase activity);GO:0031408(oxylipin biosynthetic process);G…	ko00591(Linoleic acid metabolism);ko00592(alpha-Linolenic acid metabolism)
ata-miR166b-5p_L-2R+1	rna-TRITD_2Av1G192440-6	0	6.31461	-Inf	down	0.011975	0.0132506	yes	GO:0006952(defense response);GO:0009507(chloroplast);GO:0009555(pollen development);GO:0009611(response to wounding);GO:0009620(response to fungus);GO:0009644(response to high light intensity);GO:0009695(jasmonic acid biosynthetic process);GO:0009753(response to jasmonic acid);GO:0009901(anther dehiscence);GO:0016165(linoleate 13S-lipoxygenase activity);GO:0031408(oxylipin biosynthetic process);G…	ko00591(Linoleic acid metabolism);ko00592(alpha-Linolenic acid metabolism)
ata-miR166b-5p_L-2R+1	rna-TRITD_2Av1G197750	0	12.6292	-Inf	down	0.00037975	0.000771639	yes	GO:0009416(response to light stimulus);GO:0009535(chloroplast thylakoid membrane);GO:0009768(photosynthesis, light harvesting in photosystem I);GO:0009941(chloroplast envelope);GO:0010287(plastoglobule);GO:0016168(chlorophyll binding);GO:0031409(pigment binding)	ko00196(Photosynthesis - antenna proteins)
ata-miR166b-5p_L-2R+1	rna-TRITD_2Av1G197750-3	0	6.31461	-Inf	down	0.011975	0.0132506	yes	GO:0009416(response to light stimulus);GO:0009535(chloroplast thylakoid membrane);GO:0009768(photosynthesis, light harvesting in photosystem I);GO:0009941(chloroplast envelope);GO:0010287(plastoglobule);GO:0016168(chlorophyll binding);GO:0031409(pigment binding)	ko00196(Photosynthesis - antenna proteins)
ata-miR166b-5p_L-2R+1	rna-TRITD_2Av1G197750-4	0	6.31461	-Inf	down	0.011975	0.0132506	yes	GO:0009416(response to light stimulus);GO:0009535(chloroplast thylakoid membrane);GO:0009768(photosynthesis, light harvesting in photosystem I);GO:0009941(chloroplast envelope);GO:0010287(plastoglobule);GO:0016168(chlorophyll binding);GO:0031409(pigment binding)	ko00196(Photosynthesis - antenna proteins)
ata-miR166b-5p_L-2R+1	rna-TRITD_2Av1G197750-5	0	6.31461	-Inf	down	0.011975	0.0132506	yes	GO:0009416(response to light stimulus);GO:0009535(chloroplast thylakoid membrane);GO:0009768(photosynthesis, light harvesting in photosystem I);GO:0009941(chloroplast envelope);GO:0010287(plastoglobule);GO:0016168(chlorophyll binding);GO:0031409(pigment binding)	ko00196(Photosynthesis - antenna proteins)
ata-miR166b-5p_L-2R+1	rna-TRITD_2Av1G197750-7	0	6.31461	-Inf	down	0.011975	0.0132506	yes	GO:0009416(response to light stimulus);GO:0009535(chloroplast thylakoid membrane);GO:0009768(photosynthesis, light harvesting in photosystem I);GO:0009941(chloroplast envelope);GO:0010287(plastoglobule);GO:0016168(chlorophyll binding);GO:0031409(pigment binding)	ko00196(Photosynthesis - antenna proteins)
ata-miR166b-5p_L-2R+1	rna-TRITD_2Bv1G158360-6	0	6.31461	-Inf	down	0.011975	0.0132506	yes	GO:0006952(defense response);GO:0009507(chloroplast);GO:0009555(pollen development);GO:0009611(response to wounding);GO:0009620(response to fungus);GO:0009644(response to high light intensity);GO:0009695(jasmonic acid biosynthetic process);GO:0009753(response to jasmonic acid);GO:0009901(anther dehiscence);GO:0016165(linoleate 13S-lipoxygenase activity);GO:0031408(oxylipin biosynthetic process);G…	ko00591(Linoleic acid metabolism);ko00592(alpha-Linolenic acid metabolism)
ata-miR166b-5p_L-2R+1	rna-TRITD_3Av1G216430-2	0	6.31461	-Inf	down	0.011975	0.0132506	yes	GO:0005524(ATP binding);GO:0005886(plasma membrane);GO:0016021(integral component of membrane);GO:0016887(ATPase activity)	NA
ata-miR166b-5p_L-2R+1	rna-TRITD_3Av1G216430-3	0	12.6292	-Inf	down	0.00037975	0.000771639	yes	GO:0005524(ATP binding);GO:0005886(plasma membrane);GO:0016021(integral component of membrane);GO:0016887(ATPase activity)	NA
ata-miR166b-5p_L-2R+1	rna-TRITD_5Av1G237640	0	12.6292	-Inf	down	0.00037975	0.000771639	yes	GO:0005737(cytoplasm);GO:0030001(metal ion transport);GO:0046914(transition metal ion binding);GO:0046916(cellular transition metal ion homeostasis)	NA
ata-miR166b-5p_L-2R+1	rna-TRITD_5Av1G237640-4	0	18.9438	-Inf	down	1.3461e-05	3.63549e-05	yes	GO:0005737(cytoplasm);GO:0030001(metal ion transport);GO:0046914(transition metal ion binding);GO:0046916(cellular transition metal ion homeostasis)	NA
ata-miR166b-5p_L-2R+1	rna-TRITD_5Bv1G100270	0	6.31461	-Inf	down	0.011975	0.0132506	yes	GO:0003723(RNA binding);GO:0009909(regulation of flower development)	NA
ata-miR166b-5p_L-2R+1	rna-TRITD_5Bv1G100270-2	0	25.2584	-Inf	down	5.0132e-07	2.10585e-06	yes	GO:0003723(RNA binding);GO:0009909(regulation of flower development)	NA
ata-miR166b-5p_L-2R+1	rna-TRITD_5Bv1G100270-3	0	12.6292	-Inf	down	0.00037975	0.000771639	yes	GO:0003723(RNA binding);GO:0009909(regulation of flower development)	NA
ata-miR166b-5p_L-2R+1	rna-TRITD_5Bv1G100270-5	0	6.31461	-Inf	down	0.011975	0.0132506	yes	GO:0003723(RNA binding);GO:0009909(regulation of flower development)	NA
ata-miR166b-5p_L-2R+1	rna-TRITD_6Av1G155060	0	37.8876	-Inf	down	7.4911e-10	5.41082e-09	yes	GO:0004857(enzyme inhibitor activity)	NA
ata-miR166b-5p_L-2R+1	rna-TRITD_6Bv1G176020-2	0	50.5169	-Inf	down	1.1807e-12	1.57191e-11	yes	GO:0009044(xylan 1,4-beta-xylosidase activity);GO:0009505(plant-type cell wall);GO:0031222(arabinan catabolic process);GO:0045493(xylan catabolic process);GO:0046556(alpha-L-arabinofuranosidase activity)	ko00520(Amino sugar and nucleotide sugar metabolism)
ata-miR166b-5p_L-2R+1	rna-TRITD_7Av1G205220	0	6.31461	-Inf	down	0.011975	0.0132506	yes	GO:0016021(integral component of membrane);GO:0042626(ATPase activity, coupled to transmembrane movement of substances);GO:0055085(transmembrane transport);GO:0004332(fructose-bisphosphate aldolase activity);GO:0005515(protein binding);GO:0005737(cytoplasm);GO:0005829(cytosol);GO:0006094(gluconeogenesis);GO:0006096(glycolytic process);GO:0009507(chloroplast);GO:0003674(molecular_function);GO:0005…	ko02010(ABC transporters);ko00010(Glycolysis / Gluconeogenesis);ko00030(Pentose phosphate pathway);ko00051(Fructose and mannose metabolism);ko00710(Carbon fixation in photosynthetic organisms)
ata-miR166b-5p_L-2R+1	rna-TRITD_7Av1G205220-9	0	6.31461	-Inf	down	0.011975	0.0132506	yes	GO:0016021(integral component of membrane);GO:0042626(ATPase activity, coupled to transmembrane movement of substances);GO:0055085(transmembrane transport);GO:0004332(fructose-bisphosphate aldolase activity);GO:0005515(protein binding);GO:0005737(cytoplasm);GO:0005829(cytosol);GO:0006094(gluconeogenesis);GO:0006096(glycolytic process);GO:0009507(chloroplast);GO:0003674(molecular_function);GO:0005…	ko02010(ABC transporters);ko00010(Glycolysis / Gluconeogenesis);ko00030(Pentose phosphate pathway);ko00051(Fructose and mannose metabolism);ko00710(Carbon fixation in photosynthetic organisms)
ata-miR166b-5p_L-2R+1	rna-TRITD_2Av1G082440	201.818	0	Inf	up	8.291e-46	2.72922e-43	yes	GO:0003674(molecular_function);GO:0008150(biological_process);GO:0009507(chloroplast)	NA
ata-miR166b-5p_L-2R+1	rna-TRITD_2Av1G082440-2	134.546	0	Inf	up	4.1321e-31	4.74231e-29	yes	GO:0003674(molecular_function);GO:0008150(biological_process);GO:0009507(chloroplast)	NA
ata-miR166b-5p_L-2R+1	rna-TRITD_2Av1G082440-3	115.325	0	Inf	up	6.6587e-27	5.24592e-25	yes	GO:0003674(molecular_function);GO:0008150(biological_process);GO:0009507(chloroplast)	NA
ata-miR166b-5p_L-2R+1	rna-TRITD_3Av1G039130-2	19.2208	0	Inf	up	1.1643e-05	3.63549e-05	yes	GO:0000139(Golgi membrane);GO:0000149(SNARE binding);GO:0005484(SNAP receptor activity);GO:0006886(intracellular protein transport);GO:0006888(ER to Golgi vesicle-mediated transport);GO:0006906(vesicle fusion);GO:0016021(integral component of membrane);GO:0031201(SNARE complex);GO:0048278(vesicle docking)	ko04130(SNARE interactions in vesicular transport)
ata-miR166b-5p_L-2R+1	rna-TRITD_4Av1G110200-3	9.61039	0	Inf	up	0.0019347	0.00294452	yes	GO:0003743(translation initiation factor activity);GO:0005634(nucleus);GO:0005829(cytosol);GO:0006446(regulation of translational initiation);GO:0016020(membrane)	ko03013(RNA transport)
ata-miR166b-5p_L-2R+1	rna-TRITD_4Av1G110200-5	19.2208	0	Inf	up	1.1643e-05	3.63549e-05	yes	GO:0003743(translation initiation factor activity);GO:0005634(nucleus);GO:0005829(cytosol);GO:0006446(regulation of translational initiation);GO:0016020(membrane)	ko03013(RNA transport)
ata-miR166b-5p_L-2R+1	rna-TRITD_4Bv1G077320-2	9.61039	0	Inf	up	0.0019347	0.00294452	yes	GO:0003743(translation initiation factor activity);GO:0005634(nucleus);GO:0005829(cytosol);GO:0006446(regulation of translational initiation);GO:0016020(membrane)	ko03013(RNA transport)
ata-miR166b-5p_L-2R+1	rna-TRITD_4Bv1G077320-3	9.61039	0	Inf	up	0.0019347	0.00294452	yes	GO:0003743(translation initiation factor activity);GO:0005634(nucleus);GO:0005829(cytosol);GO:0006446(regulation of translational initiation);GO:0016020(membrane)	ko03013(RNA transport)
ata-miR166b-5p_L-2R+1	rna-TRITD_5Av1G200030	163.377	0	Inf	up	2.0559e-37	3.98638e-35	yes	GO:0004674(protein serine/threonine kinase activity);GO:0005634(nucleus);GO:0005737(cytoplasm);GO:0006468(protein phosphorylation);GO:0035556(intracellular signal transduction)	ko03060(Protein export)
ata-miR166b-5p_L-2R+1	rna-TRITD_5Av1G203070-2	9.61039	0	Inf	up	0.0019347	0.00294452	yes	GO:0003674(molecular_function);GO:0005783(endoplasmic reticulum);GO:0008150(biological_process);GO:0009507(chloroplast);GO:0016021(integral component of membrane)	NA
ata-miR166b-5p_L-2R+1	rna-TRITD_5Av1G203070-4	28.8312	0	Inf	up	7.8952e-08	3.92624e-07	yes	GO:0003674(molecular_function);GO:0005783(endoplasmic reticulum);GO:0008150(biological_process);GO:0009507(chloroplast);GO:0016021(integral component of membrane)	NA
ata-miR166b-5p_L-2R+1	rna-TRITD_5Av1G240310	9.61039	0	Inf	up	0.0019347	0.00294452	yes	GO:0004568(chitinase activity);GO:0050832(defense response to fungus)	ko00520(Amino sugar and nucleotide sugar metabolism);ko04016(MAPK signaling pathway - plant)
ata-miR166c-3p	rna-TRITD_1Av1G100030-6	48.052	12.6292	1.92783	up	5.4316e-06	2.20041e-05	yes	GO:0003677(DNA binding);GO:0003700(DNA binding transcription factor activity);GO:0005634(nucleus);GO:0006351(transcription, DNA-templated);GO:0006355(regulation of transcription, DNA-templated);GO:0008289(lipid binding);GO:0009855(determination of bilateral symmetry);GO:0009944(polarity specification of adaxial/abaxial axis);GO:0009956(radial pattern formation);GO:0010014(meristem initiation);GO:…	NA
ata-miR166c-3p	rna-TRITD_7Bv1G066330-2	38.4416	12.6292	1.6059	up	0.00030385	0.000771639	yes	GO:0003674(molecular_function);GO:0005739(mitochondrion);GO:0008150(biological_process)	NA
ata-miR166c-3p	rna-TRITD_1Bv1G102080-13	86.4936	31.573	1.4539	up	4.3137e-07	2.10041e-06	yes	GO:0003677(DNA binding);GO:0003700(DNA binding transcription factor activity);GO:0005634(nucleus);GO:0006351(transcription, DNA-templated);GO:0006355(regulation of transcription, DNA-templated);GO:0008289(lipid binding);GO:0009855(determination of bilateral symmetry);GO:0009944(polarity specification of adaxial/abaxial axis);GO:0009956(radial pattern formation);GO:0010014(meristem initiation);GO:…	NA
ata-miR166c-3p	rna-TRITD_5Av1G255970-10	38.4416	18.9438	1.02094	up	0.010056	0.0132506	yes	GO:0003677(DNA binding);GO:0003700(DNA binding transcription factor activity);GO:0005634(nucleus);GO:0006351(transcription, DNA-templated);GO:0006355(regulation of transcription, DNA-templated);GO:0008289(lipid binding);GO:0009855(determination of bilateral symmetry);GO:0009944(polarity specification of adaxial/abaxial axis);GO:0009956(radial pattern formation);GO:0010014(meristem initiation);GO:…	NA
ata-miR166c-3p	rna-TRITD_5Av1G255970-4	19.2208	12.6292	0.605903	up	0.24281	0.257786	yes	GO:0003677(DNA binding);GO:0003700(DNA binding transcription factor activity);GO:0005634(nucleus);GO:0006351(transcription, DNA-templated);GO:0006355(regulation of transcription, DNA-templated);GO:0008289(lipid binding);GO:0009855(determination of bilateral symmetry);GO:0009944(polarity specification of adaxial/abaxial axis);GO:0009956(radial pattern formation);GO:0010014(meristem initiation);GO:…	NA
ata-miR166c-3p	rna-TRITD_4Av1G197740	67.2728	88.4045	-0.394097	down	0.09032	0.097681	yes	GO:0005773(vacuole);GO:0008150(biological_process);GO:0009507(chloroplast)	NA
ata-miR166c-3p	rna-TRITD_4Av1G197740-2	57.6624	132.607	-1.20145	down	5.5275e-08	3.34836e-07	yes	GO:0005773(vacuole);GO:0008150(biological_process);GO:0009507(chloroplast)	NA
ata-miR166c-3p	rna-TRITD_4Bv1G204780-3	9.61039	37.8876	-1.97906	down	4.0778e-05	0.000109091	yes	GO:0003677(DNA binding);GO:0003700(DNA binding transcription factor activity);GO:0005634(nucleus);GO:0006351(transcription, DNA-templated);GO:0006355(regulation of transcription, DNA-templated);GO:0008289(lipid binding);GO:0009855(determination of bilateral symmetry);GO:0009965(leaf morphogenesis);GO:0010014(meristem initiation);GO:0010073(meristem maintenance);GO:0010075(regulation of meristem g…	NA
ata-miR166c-3p	rna-TRITD_1Av1G100030	0	25.2584	-Inf	down	5.0132e-07	2.10585e-06	yes	GO:0003677(DNA binding);GO:0003700(DNA binding transcription factor activity);GO:0005634(nucleus);GO:0006351(transcription, DNA-templated);GO:0006355(regulation of transcription, DNA-templated);GO:0008289(lipid binding);GO:0009855(determination of bilateral symmetry);GO:0009944(polarity specification of adaxial/abaxial axis);GO:0009956(radial pattern formation);GO:0010014(meristem initiation);GO:…	NA
ata-miR166c-3p	rna-TRITD_1Av1G100030-7	0	25.2584	-Inf	down	5.0132e-07	2.10585e-06	yes	GO:0003677(DNA binding);GO:0003700(DNA binding transcription factor activity);GO:0005634(nucleus);GO:0006351(transcription, DNA-templated);GO:0006355(regulation of transcription, DNA-templated);GO:0008289(lipid binding);GO:0009855(determination of bilateral symmetry);GO:0009944(polarity specification of adaxial/abaxial axis);GO:0009956(radial pattern formation);GO:0010014(meristem initiation);GO:…	NA
ata-miR166c-3p	rna-TRITD_2Av1G044870-2	0	12.6292	-Inf	down	0.00037975	0.000771639	yes	GO:0000495(box H/ACA snoRNA 3'-end processing);GO:0009982(pseudouridine synthase activity);GO:0031118(rRNA pseudouridine synthesis);GO:0031120(snRNA pseudouridine synthesis);GO:0031429(box H/ACA snoRNP complex);GO:1990481(mRNA pseudouridine synthesis)	ko03008(Ribosome biogenesis in eukaryotes)
ata-miR166c-3p	rna-TRITD_2Av1G044870-3	0	6.31461	-Inf	down	0.011975	0.0132506	yes	GO:0000495(box H/ACA snoRNA 3'-end processing);GO:0009982(pseudouridine synthase activity);GO:0031118(rRNA pseudouridine synthesis);GO:0031120(snRNA pseudouridine synthesis);GO:0031429(box H/ACA snoRNP complex);GO:1990481(mRNA pseudouridine synthesis)	ko03008(Ribosome biogenesis in eukaryotes)
ata-miR166c-3p	rna-TRITD_2Av1G044870-4	0	12.6292	-Inf	down	0.00037975	0.000771639	yes	GO:0000495(box H/ACA snoRNA 3'-end processing);GO:0009982(pseudouridine synthase activity);GO:0031118(rRNA pseudouridine synthesis);GO:0031120(snRNA pseudouridine synthesis);GO:0031429(box H/ACA snoRNP complex);GO:1990481(mRNA pseudouridine synthesis)	ko03008(Ribosome biogenesis in eukaryotes)
ata-miR166c-3p	rna-TRITD_2Av1G044870-6	0	6.31461	-Inf	down	0.011975	0.0132506	yes	GO:0000495(box H/ACA snoRNA 3'-end processing);GO:0009982(pseudouridine synthase activity);GO:0031118(rRNA pseudouridine synthesis);GO:0031120(snRNA pseudouridine synthesis);GO:0031429(box H/ACA snoRNP complex);GO:1990481(mRNA pseudouridine synthesis)	ko03008(Ribosome biogenesis in eukaryotes)
ata-miR166c-3p	rna-TRITD_2Av1G044870-7	0	12.6292	-Inf	down	0.00037975	0.000771639	yes	GO:0000495(box H/ACA snoRNA 3'-end processing);GO:0009982(pseudouridine synthase activity);GO:0031118(rRNA pseudouridine synthesis);GO:0031120(snRNA pseudouridine synthesis);GO:0031429(box H/ACA snoRNP complex);GO:1990481(mRNA pseudouridine synthesis)	ko03008(Ribosome biogenesis in eukaryotes)
ata-miR166c-3p	rna-TRITD_2Bv1G059110-4	0	6.31461	-Inf	down	0.011975	0.0132506	yes	GO:0000495(box H/ACA snoRNA 3'-end processing);GO:0009982(pseudouridine synthase activity);GO:0031118(rRNA pseudouridine synthesis);GO:0031120(snRNA pseudouridine synthesis);GO:0031429(box H/ACA snoRNP complex);GO:1990481(mRNA pseudouridine synthesis)	ko03008(Ribosome biogenesis in eukaryotes)
ata-miR166c-3p	rna-TRITD_3Av1G122110-4	0	6.31461	-Inf	down	0.011975	0.0132506	yes	GO:0004843(thiol-dependent ubiquitin-specific protease activity);GO:0005516(calmodulin binding);GO:0005634(nucleus);GO:0006511(ubiquitin-dependent protein catabolic process);GO:0009506(plasmodesma);GO:0016579(protein deubiquitination);GO:0036459(thiol-dependent ubiquitinyl hydrolase activity)	NA
ata-miR166c-3p	rna-TRITD_3Av1G122110-6	0	6.31461	-Inf	down	0.011975	0.0132506	yes	GO:0004843(thiol-dependent ubiquitin-specific protease activity);GO:0005516(calmodulin binding);GO:0005634(nucleus);GO:0006511(ubiquitin-dependent protein catabolic process);GO:0009506(plasmodesma);GO:0016579(protein deubiquitination);GO:0036459(thiol-dependent ubiquitinyl hydrolase activity)	NA
ata-miR166c-3p	rna-TRITD_3Bv1G058870	0	6.31461	-Inf	down	0.011975	0.0132506	yes	GO:0003677(DNA binding);GO:0003700(DNA binding transcription factor activity);GO:0005634(nucleus);GO:0006351(transcription, DNA-templated);GO:0006355(regulation of transcription, DNA-templated);GO:0008284(positive regulation of cell proliferation);GO:0008289(lipid binding);GO:0009733(response to auxin);GO:0010014(meristem initiation);GO:0010067(procambium histogenesis);GO:0010072(primary shoot ap…	NA
ata-miR166c-3p	rna-TRITD_3Bv1G058870-2	0	6.31461	-Inf	down	0.011975	0.0132506	yes	GO:0003677(DNA binding);GO:0003700(DNA binding transcription factor activity);GO:0005634(nucleus);GO:0006351(transcription, DNA-templated);GO:0006355(regulation of transcription, DNA-templated);GO:0008284(positive regulation of cell proliferation);GO:0008289(lipid binding);GO:0009733(response to auxin);GO:0010014(meristem initiation);GO:0010067(procambium histogenesis);GO:0010072(primary shoot ap…	NA
ata-miR166c-3p	rna-TRITD_3Bv1G058870-3	0	6.31461	-Inf	down	0.011975	0.0132506	yes	GO:0003677(DNA binding);GO:0003700(DNA binding transcription factor activity);GO:0005634(nucleus);GO:0006351(transcription, DNA-templated);GO:0006355(regulation of transcription, DNA-templated);GO:0008284(positive regulation of cell proliferation);GO:0008289(lipid binding);GO:0009733(response to auxin);GO:0010014(meristem initiation);GO:0010067(procambium histogenesis);GO:0010072(primary shoot ap…	NA
ata-miR166c-3p	rna-TRITD_3Bv1G104960	0	12.6292	-Inf	down	0.00037975	0.000771639	yes	GO:0004843(thiol-dependent ubiquitin-specific protease activity);GO:0005516(calmodulin binding);GO:0005634(nucleus);GO:0006511(ubiquitin-dependent protein catabolic process);GO:0009506(plasmodesma);GO:0016579(protein deubiquitination);GO:0036459(thiol-dependent ubiquitinyl hydrolase activity)	NA
ata-miR166c-3p	rna-TRITD_3Bv1G104960-2	0	12.6292	-Inf	down	0.00037975	0.000771639	yes	GO:0004843(thiol-dependent ubiquitin-specific protease activity);GO:0005516(calmodulin binding);GO:0005634(nucleus);GO:0006511(ubiquitin-dependent protein catabolic process);GO:0009506(plasmodesma);GO:0016579(protein deubiquitination);GO:0036459(thiol-dependent ubiquitinyl hydrolase activity)	NA
ata-miR166c-3p	rna-TRITD_3Bv1G104960-5	0	6.31461	-Inf	down	0.011975	0.0132506	yes	GO:0004843(thiol-dependent ubiquitin-specific protease activity);GO:0005516(calmodulin binding);GO:0005634(nucleus);GO:0006511(ubiquitin-dependent protein catabolic process);GO:0009506(plasmodesma);GO:0016579(protein deubiquitination);GO:0036459(thiol-dependent ubiquitinyl hydrolase activity)	NA
ata-miR166c-3p	rna-TRITD_3Bv1G270260	0	18.9438	-Inf	down	1.3461e-05	3.63549e-05	yes	GO:0009409(response to cold);GO:0009414(response to water deprivation);GO:0009651(response to salt stress);GO:0009737(response to abscisic acid)	ko00030(Pentose phosphate pathway);ko00480(Glutathione metabolism)
ata-miR166c-3p	rna-TRITD_3Bv1G270260-3	0	6.31461	-Inf	down	0.011975	0.0132506	yes	GO:0009409(response to cold);GO:0009414(response to water deprivation);GO:0009651(response to salt stress);GO:0009737(response to abscisic acid)	ko00030(Pentose phosphate pathway);ko00480(Glutathione metabolism)
ata-miR166c-3p	rna-TRITD_4Av1G213420-2	0	12.6292	-Inf	down	0.00037975	0.000771639	yes	GO:0003676(nucleic acid binding);GO:0005634(nucleus);GO:0008150(biological_process)	NA
ata-miR166c-3p	rna-TRITD_4Av1G213420-6	0	6.31461	-Inf	down	0.011975	0.0132506	yes	GO:0003676(nucleic acid binding);GO:0005634(nucleus);GO:0008150(biological_process)	NA
ata-miR166c-3p	rna-TRITD_4Av1G213420-9	0	6.31461	-Inf	down	0.011975	0.0132506	yes	GO:0003676(nucleic acid binding);GO:0005634(nucleus);GO:0008150(biological_process)	NA
ata-miR166c-3p	rna-TRITD_4Bv1G030770	0	12.6292	-Inf	down	0.00037975	0.000771639	yes	GO:0003906(DNA-(apurinic or apyrimidinic site) lyase activity);GO:0005634(nucleus);GO:0006284(base-excision repair);GO:0008311(double-stranded DNA 3'-5' exodeoxyribonuclease activity)	ko03410(Base excision repair)
ata-miR166c-3p	rna-TRITD_4Bv1G030770-2	0	31.573	-Inf	down	1.9203e-08	1.16741e-07	yes	GO:0003906(DNA-(apurinic or apyrimidinic site) lyase activity);GO:0005634(nucleus);GO:0006284(base-excision repair);GO:0008311(double-stranded DNA 3'-5' exodeoxyribonuclease activity)	ko03410(Base excision repair)
ata-miR166c-3p	rna-TRITD_4Bv1G030770-3	0	31.573	-Inf	down	1.9203e-08	1.16741e-07	yes	GO:0003906(DNA-(apurinic or apyrimidinic site) lyase activity);GO:0005634(nucleus);GO:0006284(base-excision repair);GO:0008311(double-stranded DNA 3'-5' exodeoxyribonuclease activity)	ko03410(Base excision repair)
ata-miR166c-3p	rna-TRITD_4Bv1G030770-4	0	12.6292	-Inf	down	0.00037975	0.000771639	yes	GO:0003906(DNA-(apurinic or apyrimidinic site) lyase activity);GO:0005634(nucleus);GO:0006284(base-excision repair);GO:0008311(double-stranded DNA 3'-5' exodeoxyribonuclease activity)	ko03410(Base excision repair)
ata-miR166c-3p	rna-TRITD_4Bv1G181960	0	6.31461	-Inf	down	0.011975	0.0132506	yes	GO:0003951(NAD+ kinase activity);GO:0004143(diacylglycerol kinase activity);GO:0005524(ATP binding);GO:0005737(cytoplasm);GO:0005739(mitochondrion);GO:0006671(phytosphingosine metabolic process);GO:0007205(protein kinase C-activating G-protein coupled receptor signaling pathway);GO:0009409(response to cold);GO:0016310(phosphorylation);GO:0017050(D-erythro-sphingosine kinase activity)	ko00600(Sphingolipid metabolism)
ata-miR166c-3p	rna-TRITD_4Bv1G181960-2	0	6.31461	-Inf	down	0.011975	0.0132506	yes	GO:0003951(NAD+ kinase activity);GO:0004143(diacylglycerol kinase activity);GO:0005524(ATP binding);GO:0005737(cytoplasm);GO:0005739(mitochondrion);GO:0006671(phytosphingosine metabolic process);GO:0007205(protein kinase C-activating G-protein coupled receptor signaling pathway);GO:0009409(response to cold);GO:0016310(phosphorylation);GO:0017050(D-erythro-sphingosine kinase activity)	ko00600(Sphingolipid metabolism)
ata-miR166c-3p	rna-TRITD_4Bv1G181960-3	0	6.31461	-Inf	down	0.011975	0.0132506	yes	GO:0003951(NAD+ kinase activity);GO:0004143(diacylglycerol kinase activity);GO:0005524(ATP binding);GO:0005737(cytoplasm);GO:0005739(mitochondrion);GO:0006671(phytosphingosine metabolic process);GO:0007205(protein kinase C-activating G-protein coupled receptor signaling pathway);GO:0009409(response to cold);GO:0016310(phosphorylation);GO:0017050(D-erythro-sphingosine kinase activity)	ko00600(Sphingolipid metabolism)
ata-miR166c-3p	rna-TRITD_4Bv1G181960-4	0	6.31461	-Inf	down	0.011975	0.0132506	yes	GO:0003951(NAD+ kinase activity);GO:0004143(diacylglycerol kinase activity);GO:0005524(ATP binding);GO:0005737(cytoplasm);GO:0005739(mitochondrion);GO:0006671(phytosphingosine metabolic process);GO:0007205(protein kinase C-activating G-protein coupled receptor signaling pathway);GO:0009409(response to cold);GO:0016310(phosphorylation);GO:0017050(D-erythro-sphingosine kinase activity)	ko00600(Sphingolipid metabolism)
ata-miR166c-3p	rna-TRITD_4Bv1G181960-6	0	6.31461	-Inf	down	0.011975	0.0132506	yes	GO:0003951(NAD+ kinase activity);GO:0004143(diacylglycerol kinase activity);GO:0005524(ATP binding);GO:0005737(cytoplasm);GO:0005739(mitochondrion);GO:0006671(phytosphingosine metabolic process);GO:0007205(protein kinase C-activating G-protein coupled receptor signaling pathway);GO:0009409(response to cold);GO:0016310(phosphorylation);GO:0017050(D-erythro-sphingosine kinase activity)	ko00600(Sphingolipid metabolism)
ata-miR166c-3p	rna-TRITD_4Bv1G181960-7	0	6.31461	-Inf	down	0.011975	0.0132506	yes	GO:0003951(NAD+ kinase activity);GO:0004143(diacylglycerol kinase activity);GO:0005524(ATP binding);GO:0005737(cytoplasm);GO:0005739(mitochondrion);GO:0006671(phytosphingosine metabolic process);GO:0007205(protein kinase C-activating G-protein coupled receptor signaling pathway);GO:0009409(response to cold);GO:0016310(phosphorylation);GO:0017050(D-erythro-sphingosine kinase activity)	ko00600(Sphingolipid metabolism)
ata-miR166c-3p	rna-TRITD_4Bv1G204780-6	0	44.2022	-Inf	down	2.9599e-11	2.94907e-10	yes	GO:0003677(DNA binding);GO:0003700(DNA binding transcription factor activity);GO:0005634(nucleus);GO:0006351(transcription, DNA-templated);GO:0006355(regulation of transcription, DNA-templated);GO:0008289(lipid binding);GO:0009855(determination of bilateral symmetry);GO:0009965(leaf morphogenesis);GO:0010014(meristem initiation);GO:0010073(meristem maintenance);GO:0010075(regulation of meristem g…	NA
ata-miR166c-3p	rna-TRITD_4Bv1G204780-7	0	69.4607	-Inf	down	7.7858e-17	1.96795e-15	yes	GO:0003677(DNA binding);GO:0003700(DNA binding transcription factor activity);GO:0005634(nucleus);GO:0006351(transcription, DNA-templated);GO:0006355(regulation of transcription, DNA-templated);GO:0008289(lipid binding);GO:0009855(determination of bilateral symmetry);GO:0009965(leaf morphogenesis);GO:0010014(meristem initiation);GO:0010073(meristem maintenance);GO:0010075(regulation of meristem g…	NA
ata-miR166c-3p	rna-TRITD_5Av1G255970-8	0	12.6292	-Inf	down	0.00037975	0.000771639	yes	GO:0003677(DNA binding);GO:0003700(DNA binding transcription factor activity);GO:0005634(nucleus);GO:0006351(transcription, DNA-templated);GO:0006355(regulation of transcription, DNA-templated);GO:0008289(lipid binding);GO:0009855(determination of bilateral symmetry);GO:0009944(polarity specification of adaxial/abaxial axis);GO:0009956(radial pattern formation);GO:0010014(meristem initiation);GO:…	NA
ata-miR166c-3p	rna-TRITD_5Bv1G127450	0	12.6292	-Inf	down	0.00037975	0.000771639	yes	GO:0004826(phenylalanine-tRNA ligase activity);GO:0006432(phenylalanyl-tRNA aminoacylation);GO:0009328(phenylalanine-tRNA ligase complex)	ko00970(Aminoacyl-tRNA biosynthesis)
ata-miR166c-3p	rna-TRITD_5Bv1G127450-3	0	18.9438	-Inf	down	1.3461e-05	3.63549e-05	yes	GO:0004826(phenylalanine-tRNA ligase activity);GO:0006432(phenylalanyl-tRNA aminoacylation);GO:0009328(phenylalanine-tRNA ligase complex)	ko00970(Aminoacyl-tRNA biosynthesis)
ata-miR166c-3p	rna-TRITD_5Bv1G127450-4	0	6.31461	-Inf	down	0.011975	0.0132506	yes	GO:0004826(phenylalanine-tRNA ligase activity);GO:0006432(phenylalanyl-tRNA aminoacylation);GO:0009328(phenylalanine-tRNA ligase complex)	ko00970(Aminoacyl-tRNA biosynthesis)
ata-miR166c-3p	rna-TRITD_6Av1G195300	0	18.9438	-Inf	down	1.3461e-05	3.63549e-05	yes	GO:0004826(phenylalanine-tRNA ligase activity);GO:0006432(phenylalanyl-tRNA aminoacylation);GO:0009328(phenylalanine-tRNA ligase complex)	ko00970(Aminoacyl-tRNA biosynthesis)
ata-miR166c-3p	rna-TRITD_6Av1G195300-2	0	25.2584	-Inf	down	5.0132e-07	2.10585e-06	yes	GO:0004826(phenylalanine-tRNA ligase activity);GO:0006432(phenylalanyl-tRNA aminoacylation);GO:0009328(phenylalanine-tRNA ligase complex)	ko00970(Aminoacyl-tRNA biosynthesis)
ata-miR166c-3p	rna-TRITD_6Av1G195300-3	0	18.9438	-Inf	down	1.3461e-05	3.63549e-05	yes	GO:0004826(phenylalanine-tRNA ligase activity);GO:0006432(phenylalanyl-tRNA aminoacylation);GO:0009328(phenylalanine-tRNA ligase complex)	ko00970(Aminoacyl-tRNA biosynthesis)
ata-miR166c-3p	rna-TRITD_6Bv1G098850-2	0	6.31461	-Inf	down	0.011975	0.0132506	yes	GO:0005215(transporter activity);GO:0005524(ATP binding);GO:0005886(plasma membrane);GO:0006810(transport);GO:0006979(response to oxidative stress);GO:0007623(circadian rhythm);GO:0009507(chloroplast);GO:0009644(response to high light intensity);GO:0009941(chloroplast envelope);GO:0010150(leaf senescence);GO:0016021(integral component of membrane);GO:0016301(kinase activity);GO:0016310(phosphoryl…	ko04626(Plant-pathogen interaction)
ata-miR166c-3p	rna-TRITD_6Bv1G110790-2	0	12.6292	-Inf	down	0.00037975	0.000771639	yes	NA	NA
ata-miR166c-3p	rna-TRITD_6Bv1G110790-3	0	6.31461	-Inf	down	0.011975	0.0132506	yes	NA	NA
ata-miR166c-3p	rna-TRITD_6Bv1G188490	0	25.2584	-Inf	down	5.0132e-07	2.10585e-06	yes	GO:0004826(phenylalanine-tRNA ligase activity);GO:0006432(phenylalanyl-tRNA aminoacylation);GO:0009328(phenylalanine-tRNA ligase complex)	ko00970(Aminoacyl-tRNA biosynthesis)
ata-miR166c-3p	rna-TRITD_6Bv1G188490-2	0	6.31461	-Inf	down	0.011975	0.0132506	yes	GO:0004826(phenylalanine-tRNA ligase activity);GO:0006432(phenylalanyl-tRNA aminoacylation);GO:0009328(phenylalanine-tRNA ligase complex)	ko00970(Aminoacyl-tRNA biosynthesis)
ata-miR166c-3p	rna-TRITD_7Av1G094350-2	0	18.9438	-Inf	down	1.3461e-05	3.63549e-05	yes	GO:0003674(molecular_function);GO:0005739(mitochondrion);GO:0008150(biological_process)	NA
ata-miR166c-3p	rna-TRITD_7Bv1G066330	0	6.31461	-Inf	down	0.011975	0.0132506	yes	GO:0003674(molecular_function);GO:0005739(mitochondrion);GO:0008150(biological_process)	NA
ata-miR166c-3p	rna-TRITD_1Av1G100030-2	48.052	0	Inf	up	4.1483e-12	4.63074e-11	yes	GO:0003677(DNA binding);GO:0003700(DNA binding transcription factor activity);GO:0005634(nucleus);GO:0006351(transcription, DNA-templated);GO:0006355(regulation of transcription, DNA-templated);GO:0008289(lipid binding);GO:0009855(determination of bilateral symmetry);GO:0009944(polarity specification of adaxial/abaxial axis);GO:0009956(radial pattern formation);GO:0010014(meristem initiation);GO:…	NA
ata-miR166c-3p	rna-TRITD_1Av1G100030-5	76.8832	0	Inf	up	1.8111e-18	5.50512e-17	yes	GO:0003677(DNA binding);GO:0003700(DNA binding transcription factor activity);GO:0005634(nucleus);GO:0006351(transcription, DNA-templated);GO:0006355(regulation of transcription, DNA-templated);GO:0008289(lipid binding);GO:0009855(determination of bilateral symmetry);GO:0009944(polarity specification of adaxial/abaxial axis);GO:0009956(radial pattern formation);GO:0010014(meristem initiation);GO:…	NA
ata-miR166c-3p	rna-TRITD_1Bv1G102080	57.6624	0	Inf	up	3.1094e-14	5.10192e-13	yes	GO:0003677(DNA binding);GO:0003700(DNA binding transcription factor activity);GO:0005634(nucleus);GO:0006351(transcription, DNA-templated);GO:0006355(regulation of transcription, DNA-templated);GO:0008289(lipid binding);GO:0009855(determination of bilateral symmetry);GO:0009944(polarity specification of adaxial/abaxial axis);GO:0009956(radial pattern formation);GO:0010014(meristem initiation);GO:…	NA
ata-miR166c-3p	rna-TRITD_1Bv1G102080-12	19.2208	0	Inf	up	1.1643e-05	3.63549e-05	yes	GO:0003677(DNA binding);GO:0003700(DNA binding transcription factor activity);GO:0005634(nucleus);GO:0006351(transcription, DNA-templated);GO:0006355(regulation of transcription, DNA-templated);GO:0008289(lipid binding);GO:0009855(determination of bilateral symmetry);GO:0009944(polarity specification of adaxial/abaxial axis);GO:0009956(radial pattern formation);GO:0010014(meristem initiation);GO:…	NA
ata-miR166c-3p	rna-TRITD_1Bv1G102080-2	9.61039	0	Inf	up	0.0019347	0.00294452	yes	GO:0003677(DNA binding);GO:0003700(DNA binding transcription factor activity);GO:0005634(nucleus);GO:0006351(transcription, DNA-templated);GO:0006355(regulation of transcription, DNA-templated);GO:0008289(lipid binding);GO:0009855(determination of bilateral symmetry);GO:0009944(polarity specification of adaxial/abaxial axis);GO:0009956(radial pattern formation);GO:0010014(meristem initiation);GO:…	NA
ata-miR166c-3p	rna-TRITD_1Bv1G102080-5	38.4416	0	Inf	up	5.6396e-10	4.54421e-09	yes	GO:0003677(DNA binding);GO:0003700(DNA binding transcription factor activity);GO:0005634(nucleus);GO:0006351(transcription, DNA-templated);GO:0006355(regulation of transcription, DNA-templated);GO:0008289(lipid binding);GO:0009855(determination of bilateral symmetry);GO:0009944(polarity specification of adaxial/abaxial axis);GO:0009956(radial pattern formation);GO:0010014(meristem initiation);GO:…	NA
ata-miR166c-3p	rna-TRITD_1Bv1G102080-6	57.6624	0	Inf	up	3.1094e-14	5.10192e-13	yes	GO:0003677(DNA binding);GO:0003700(DNA binding transcription factor activity);GO:0005634(nucleus);GO:0006351(transcription, DNA-templated);GO:0006355(regulation of transcription, DNA-templated);GO:0008289(lipid binding);GO:0009855(determination of bilateral symmetry);GO:0009944(polarity specification of adaxial/abaxial axis);GO:0009956(radial pattern formation);GO:0010014(meristem initiation);GO:…	NA
ata-miR166c-3p	rna-TRITD_1Bv1G102080-7	38.4416	0	Inf	up	5.6396e-10	4.54421e-09	yes	GO:0003677(DNA binding);GO:0003700(DNA binding transcription factor activity);GO:0005634(nucleus);GO:0006351(transcription, DNA-templated);GO:0006355(regulation of transcription, DNA-templated);GO:0008289(lipid binding);GO:0009855(determination of bilateral symmetry);GO:0009944(polarity specification of adaxial/abaxial axis);GO:0009956(radial pattern formation);GO:0010014(meristem initiation);GO:…	NA
ata-miR166c-3p	rna-TRITD_2Av1G044880-2	19.2208	0	Inf	up	1.1643e-05	3.63549e-05	yes	GO:0000495(box H/ACA snoRNA 3'-end processing);GO:0009982(pseudouridine synthase activity);GO:0031118(rRNA pseudouridine synthesis);GO:0031120(snRNA pseudouridine synthesis);GO:0031429(box H/ACA snoRNP complex);GO:1990481(mRNA pseudouridine synthesis)	ko03008(Ribosome biogenesis in eukaryotes)
ata-miR166c-3p	rna-TRITD_3Av1G049190-3	28.8312	0	Inf	up	7.8952e-08	3.92624e-07	yes	GO:0003677(DNA binding);GO:0003700(DNA binding transcription factor activity);GO:0005634(nucleus);GO:0006351(transcription, DNA-templated);GO:0006355(regulation of transcription, DNA-templated);GO:0008289(lipid binding);GO:0009855(determination of bilateral symmetry);GO:0009965(leaf morphogenesis);GO:0010014(meristem initiation);GO:0010073(meristem maintenance);GO:0010075(regulation of meristem g…	NA
ata-miR166c-3p	rna-TRITD_3Av1G230710-2	48.052	0	Inf	up	4.1483e-12	4.63074e-11	yes	GO:0004332(fructose-bisphosphate aldolase activity);GO:0005737(cytoplasm);GO:0006096(glycolytic process)	ko00010(Glycolysis / Gluconeogenesis);ko00030(Pentose phosphate pathway);ko00051(Fructose and mannose metabolism);ko00710(Carbon fixation in photosynthetic organisms)
ata-miR166c-3p	rna-TRITD_3Bv1G183770	9.61039	0	Inf	up	0.0019347	0.00294452	yes	GO:0003857(3-hydroxyacyl-CoA dehydrogenase activity);GO:0005737(cytoplasm);GO:0005777(peroxisome);GO:0006631(fatty acid metabolic process);GO:0008691(3-hydroxybutyryl-CoA dehydrogenase activity);GO:0055114(oxidation-reduction process);GO:0070403(NAD+ binding)	ko00650(Butanoate metabolism);ko00360(Phenylalanine metabolism)
ata-miR166c-3p	rna-TRITD_3Bv1G183770-2	9.61039	0	Inf	up	0.0019347	0.00294452	yes	GO:0003857(3-hydroxyacyl-CoA dehydrogenase activity);GO:0005737(cytoplasm);GO:0005777(peroxisome);GO:0006631(fatty acid metabolic process);GO:0008691(3-hydroxybutyryl-CoA dehydrogenase activity);GO:0055114(oxidation-reduction process);GO:0070403(NAD+ binding)	ko00650(Butanoate metabolism);ko00360(Phenylalanine metabolism)
ata-miR166c-3p	rna-TRITD_3Bv1G196150	28.8312	0	Inf	up	7.8952e-08	3.92624e-07	yes	GO:0005576(extracellular region);GO:0016042(lipid catabolic process);GO:0016788(hydrolase activity, acting on ester bonds);GO:0052689(carboxylic ester hydrolase activity)	ko00561(Glycerolipid metabolism)
ata-miR166c-3p	rna-TRITD_4Av1G213420-4	9.61039	0	Inf	up	0.0019347	0.00294452	yes	GO:0003676(nucleic acid binding);GO:0005634(nucleus);GO:0008150(biological_process)	NA
ata-miR166c-3p	rna-TRITD_4Bv1G204780-5	9.61039	0	Inf	up	0.0019347	0.00294452	yes	GO:0003677(DNA binding);GO:0003700(DNA binding transcription factor activity);GO:0005634(nucleus);GO:0006351(transcription, DNA-templated);GO:0006355(regulation of transcription, DNA-templated);GO:0008289(lipid binding);GO:0009855(determination of bilateral symmetry);GO:0009965(leaf morphogenesis);GO:0010014(meristem initiation);GO:0010073(meristem maintenance);GO:0010075(regulation of meristem g…	NA
ata-miR166c-3p	rna-TRITD_5Av1G227930-3	38.4416	0	Inf	up	5.6396e-10	4.54421e-09	yes	GO:0046658(anchored component of plasma membrane)	NA
ata-miR166c-3p	rna-TRITD_5Av1G227930-6	28.8312	0	Inf	up	7.8952e-08	3.92624e-07	yes	GO:0046658(anchored component of plasma membrane)	NA
ata-miR166c-3p	rna-TRITD_5Av1G227930-8	57.6624	0	Inf	up	3.1094e-14	5.10192e-13	yes	GO:0046658(anchored component of plasma membrane)	NA
ata-miR166c-3p	rna-TRITD_5Bv1G099830	9.61039	0	Inf	up	0.0019347	0.00294452	yes	GO:0003723(RNA binding);GO:0003729(mRNA binding);GO:0003743(translation initiation factor activity);GO:0005515(protein binding);GO:0005634(nucleus);GO:0005737(cytoplasm);GO:0005829(cytosol);GO:0006417(regulation of translation);GO:0016032(viral process);GO:0046686(response to cadmium ion);GO:0000184(nuclear-transcribed mRNA catabolic process, nonsense-mediated decay);GO:0006413(translational init…	ko03013(RNA transport);ko03015(mRNA surveillance pathway);ko03018(RNA degradation)
ata-miR166c-3p	rna-TRITD_5Bv1G099830-2	38.4416	0	Inf	up	5.6396e-10	4.54421e-09	yes	GO:0003723(RNA binding);GO:0003729(mRNA binding);GO:0003743(translation initiation factor activity);GO:0005515(protein binding);GO:0005634(nucleus);GO:0005737(cytoplasm);GO:0005829(cytosol);GO:0006417(regulation of translation);GO:0016032(viral process);GO:0046686(response to cadmium ion);GO:0000184(nuclear-transcribed mRNA catabolic process, nonsense-mediated decay);GO:0006413(translational init…	ko03013(RNA transport);ko03015(mRNA surveillance pathway);ko03018(RNA degradation)
ata-miR166c-3p	rna-TRITD_5Bv1G099830-3	9.61039	0	Inf	up	0.0019347	0.00294452	yes	GO:0003723(RNA binding);GO:0003729(mRNA binding);GO:0003743(translation initiation factor activity);GO:0005515(protein binding);GO:0005634(nucleus);GO:0005737(cytoplasm);GO:0005829(cytosol);GO:0006417(regulation of translation);GO:0016032(viral process);GO:0046686(response to cadmium ion);GO:0000184(nuclear-transcribed mRNA catabolic process, nonsense-mediated decay);GO:0006413(translational init…	ko03013(RNA transport);ko03015(mRNA surveillance pathway);ko03018(RNA degradation)
ata-miR166c-3p	rna-TRITD_5Bv1G211940	19.2208	0	Inf	up	1.1643e-05	3.63549e-05	yes	GO:0005524(ATP binding);GO:0005737(cytoplasm);GO:0005829(cytosol);GO:0005886(plasma membrane);GO:0006457(protein folding);GO:0009408(response to heat);GO:0009506(plasmodesma);GO:0031072(heat shock protein binding);GO:0046872(metal ion binding);GO:0051082(unfolded protein binding);GO:0005618(cell wall);GO:0005730(nucleolus);GO:0009651(response to salt stress);GO:0009911(positive regulation of flow…	ko04141(Protein processing in endoplasmic reticulum)
ata-miR166c-3p	rna-TRITD_5Bv1G211940-4	9.61039	0	Inf	up	0.0019347	0.00294452	yes	GO:0005524(ATP binding);GO:0005737(cytoplasm);GO:0005829(cytosol);GO:0005886(plasma membrane);GO:0006457(protein folding);GO:0009408(response to heat);GO:0009506(plasmodesma);GO:0031072(heat shock protein binding);GO:0046872(metal ion binding);GO:0051082(unfolded protein binding);GO:0005618(cell wall);GO:0005730(nucleolus);GO:0009651(response to salt stress);GO:0009911(positive regulation of flow…	ko04141(Protein processing in endoplasmic reticulum)
ata-miR166c-3p	rna-TRITD_5Bv1G226870	9.61039	0	Inf	up	0.0019347	0.00294452	yes	GO:0046658(anchored component of plasma membrane)	NA
ata-miR166c-3p	rna-TRITD_6Bv1G227840-9	9.61039	0	Inf	up	0.0019347	0.00294452	yes	GO:0003677(DNA binding);GO:0003682(chromatin binding);GO:0005634(nucleus)	NA
ata-miR166c-3p	rna-TRITD_7Av1G158780-3	9.61039	0	Inf	up	0.0019347	0.00294452	yes	GO:0003954(NADH dehydrogenase activity);GO:0005739(mitochondrion)	NA
ata-miR166c-3p	rna-TRITD_7Av1G158780-6	9.61039	0	Inf	up	0.0019347	0.00294452	yes	GO:0003954(NADH dehydrogenase activity);GO:0005739(mitochondrion)	NA
ata-miR166c-3p	rna-TRITD_7Bv1G117550-2	9.61039	0	Inf	up	0.0019347	0.00294452	yes	GO:0003954(NADH dehydrogenase activity);GO:0005739(mitochondrion)	NA
ata-miR166c-3p	rna-TRITD_7Bv1G117550-4	9.61039	0	Inf	up	0.0019347	0.00294452	yes	GO:0003954(NADH dehydrogenase activity);GO:0005739(mitochondrion)	NA
ata-miR166d-5p	rna-TRITD_1Bv1G129510	230.649	31.573	2.86894	up	9.687e-35	1.52351e-32	yes	GO:0003674(molecular_function);GO:0005634(nucleus);GO:0005829(cytosol);GO:0008150(biological_process)	NA
ata-miR166d-5p	rna-TRITD_1Bv1G226450	38.4416	12.6292	1.6059	up	0.00030385	0.000771639	yes	NA	NA
ata-miR166d-5p	rna-TRITD_2Av1G026900-7	19.2208	6.31461	1.6059	up	0.010648	0.0132506	yes	GO:0005515(protein binding);GO:0005634(nucleus);GO:0005737(cytoplasm);GO:0030246(carbohydrate binding);GO:0042742(defense response to bacterium);GO:0090332(stomatal closure)	NA
ata-miR166d-5p	rna-TRITD_3Bv1G217150	345.974	119.978	1.5279	up	1.1757e-25	8.72813e-24	yes	GO:0004332(fructose-bisphosphate aldolase activity);GO:0005737(cytoplasm);GO:0006096(glycolytic process)	ko00010(Glycolysis / Gluconeogenesis);ko00030(Pentose phosphate pathway);ko00051(Fructose and mannose metabolism);ko00710(Carbon fixation in photosynthetic organisms)
ata-miR166d-5p	rna-TRITD_1Bv1G226520	28.8312	12.6292	1.19087	up	0.011861	0.0132506	yes	NA	NA
ata-miR166d-5p	rna-TRITD_2Av1G026900-3	28.8312	12.6292	1.19087	up	0.011861	0.0132506	yes	GO:0005515(protein binding);GO:0005634(nucleus);GO:0005737(cytoplasm);GO:0030246(carbohydrate binding);GO:0042742(defense response to bacterium);GO:0090332(stomatal closure)	NA
ata-miR166d-5p	rna-TRITD_2Av1G026900-5	28.8312	12.6292	1.19087	up	0.011861	0.0132506	yes	GO:0005515(protein binding);GO:0005634(nucleus);GO:0005737(cytoplasm);GO:0030246(carbohydrate binding);GO:0042742(defense response to bacterium);GO:0090332(stomatal closure)	NA
ata-miR166d-5p	rna-TRITD_2Av1G130400-3	28.8312	12.6292	1.19087	up	0.011861	0.0132506	yes	GO:0000209(protein polyubiquitination);GO:0005737(cytoplasm);GO:0006281(DNA repair);GO:0016574(histone ubiquitination);GO:0031625(ubiquitin protein ligase binding);GO:0043161(proteasome-mediated ubiquitin-dependent protein catabolic process);GO:0061630(ubiquitin protein ligase activity)	ko04120(Ubiquitin mediated proteolysis)
ata-miR166d-5p	rna-TRITD_3Av1G269620-3	28.8312	12.6292	1.19087	up	0.011861	0.0132506	yes	GO:0004588(orotate phosphoribosyltransferase activity);GO:0004590(orotidine-5'-phosphate decarboxylase activity);GO:0005737(cytoplasm);GO:0005829(cytosol);GO:0006207('de novo' pyrimidine nucleobase biosynthetic process);GO:0009116(nucleoside metabolic process);GO:0009220(pyrimidine ribonucleotide biosynthetic process);GO:0016036(cellular response to phosphate starvation);GO:0044205('de novo' UMP …	ko00240(Pyrimidine metabolism)
ata-miR166d-5p	rna-TRITD_7Av1G246990	67.2728	31.573	1.09133	up	0.00032961	0.000771639	yes	GO:0004553(hydrolase activity, hydrolyzing O-glycosyl compounds);GO:0005576(extracellular region);GO:0005773(vacuole);GO:0005829(cytosol);GO:0005975(carbohydrate metabolic process);GO:0009505(plant-type cell wall);GO:0030246(carbohydrate binding);GO:0048046(apoplast)	ko00052(Galactose metabolism);ko00500(Starch and sucrose metabolism)
ata-miR166d-5p	rna-TRITD_2Av1G026900-2	38.4416	18.9438	1.02094	up	0.010056	0.0132506	yes	GO:0005515(protein binding);GO:0005634(nucleus);GO:0005737(cytoplasm);GO:0030246(carbohydrate binding);GO:0042742(defense response to bacterium);GO:0090332(stomatal closure)	NA
ata-miR166d-5p	rna-TRITD_1Bv1G226450-2	28.8312	18.9438	0.605903	up	0.15258	0.163619	yes	NA	NA
ata-miR166d-5p	rna-TRITD_7Av1G246990-8	48.052	31.573	0.605903	up	0.06478	0.0709888	yes	GO:0004553(hydrolase activity, hydrolyzing O-glycosyl compounds);GO:0005576(extracellular region);GO:0005773(vacuole);GO:0005829(cytosol);GO:0005975(carbohydrate metabolic process);GO:0009505(plant-type cell wall);GO:0030246(carbohydrate binding);GO:0048046(apoplast)	ko00052(Galactose metabolism);ko00500(Starch and sucrose metabolism)
ata-miR166d-5p	rna-TRITD_2Bv1G089710-10	9.61039	6.31461	0.605903	up	0.40887	0.421721	yes	GO:0042802(identical protein binding);GO:0009536(plastid)	ko00500(Starch and sucrose metabolism);ko00195(Photosynthesis)
ata-miR166d-5p	rna-TRITD_6Bv1G012280-3	9.61039	6.31461	0.605903	up	0.40887	0.421721	yes	GO:0004096(catalase activity);GO:0005737(cytoplasm);GO:0020037(heme binding);GO:0042542(response to hydrogen peroxide);GO:0042744(hydrogen peroxide catabolic process)	ko00630(Glyoxylate and dicarboxylate metabolism);ko00380(Tryptophan metabolism);ko04016(MAPK signaling pathway - plant);ko04146(Peroxisome)
ata-miR166d-5p	rna-TRITD_7Bv1G185250	9.61039	6.31461	0.605903	up	0.40887	0.421721	yes	GO:0009834(plant-type secondary cell wall biogenesis);GO:0010417(glucuronoxylan biosynthetic process);GO:0042285(xylosyltransferase activity)	NA
ata-miR166d-5p	rna-TRITD_7Bv1G185250-10	9.61039	6.31461	0.605903	up	0.40887	0.421721	yes	GO:0009834(plant-type secondary cell wall biogenesis);GO:0010417(glucuronoxylan biosynthetic process);GO:0042285(xylosyltransferase activity)	NA
ata-miR166d-5p	rna-TRITD_7Bv1G185250-9	9.61039	6.31461	0.605903	up	0.40887	0.421721	yes	GO:0009834(plant-type secondary cell wall biogenesis);GO:0010417(glucuronoxylan biosynthetic process);GO:0042285(xylosyltransferase activity)	NA
ata-miR166d-5p	rna-TRITD_2Av1G026900	19.2208	12.6292	0.605903	up	0.24281	0.257786	yes	GO:0005515(protein binding);GO:0005634(nucleus);GO:0005737(cytoplasm);GO:0030246(carbohydrate binding);GO:0042742(defense response to bacterium);GO:0090332(stomatal closure)	NA
ata-miR166d-5p	rna-TRITD_7Bv1G185250-3	19.2208	12.6292	0.605903	up	0.24281	0.257786	yes	GO:0009834(plant-type secondary cell wall biogenesis);GO:0010417(glucuronoxylan biosynthetic process);GO:0042285(xylosyltransferase activity)	NA
ata-miR166d-5p	rna-TRITD_7Bv1G185250-8	19.2208	12.6292	0.605903	up	0.24281	0.257786	yes	GO:0009834(plant-type secondary cell wall biogenesis);GO:0010417(glucuronoxylan biosynthetic process);GO:0042285(xylosyltransferase activity)	NA
ata-miR166d-5p	rna-TRITD_7Av1G246990-2	76.8832	56.8315	0.435978	up	0.082899	0.0898681	yes	GO:0004553(hydrolase activity, hydrolyzing O-glycosyl compounds);GO:0005576(extracellular region);GO:0005773(vacuole);GO:0005829(cytosol);GO:0005975(carbohydrate metabolic process);GO:0009505(plant-type cell wall);GO:0030246(carbohydrate binding);GO:0048046(apoplast)	ko00052(Galactose metabolism);ko00500(Starch and sucrose metabolism)
ata-miR166d-5p	rna-TRITD_3Av1G230800	96.1039	75.7753	0.342868	up	0.12098	0.130441	yes	GO:0004332(fructose-bisphosphate aldolase activity);GO:0005737(cytoplasm);GO:0006096(glycolytic process)	ko00010(Glycolysis / Gluconeogenesis);ko00030(Pentose phosphate pathway);ko00051(Fructose and mannose metabolism);ko00710(Carbon fixation in photosynthetic organisms)
ata-miR166d-5p	rna-TRITD_7Av1G246990-5	57.6624	50.5169	0.190865	up	0.49207	0.506208	yes	GO:0004553(hydrolase activity, hydrolyzing O-glycosyl compounds);GO:0005576(extracellular region);GO:0005773(vacuole);GO:0005829(cytosol);GO:0005975(carbohydrate metabolic process);GO:0009505(plant-type cell wall);GO:0030246(carbohydrate binding);GO:0048046(apoplast)	ko00052(Galactose metabolism);ko00500(Starch and sucrose metabolism)
ata-miR166d-5p	rna-TRITD_7Bv1G028510	5487.54	5228.49	0.0697629	up	0.012104	0.013393	yes	NA	NA
ata-miR166d-5p	rna-TRITD_2Av1G026900-6	19.2208	18.9438	0.0209404	up	0.96424	0.964422	yes	GO:0005515(protein binding);GO:0005634(nucleus);GO:0005737(cytoplasm);GO:0030246(carbohydrate binding);GO:0042742(defense response to bacterium);GO:0090332(stomatal closure)	NA
ata-miR166d-5p	rna-TRITD_3Av1G269620-2	38.4416	37.8876	0.0209404	up	0.94944	0.953933	yes	GO:0004588(orotate phosphoribosyltransferase activity);GO:0004590(orotidine-5'-phosphate decarboxylase activity);GO:0005737(cytoplasm);GO:0005829(cytosol);GO:0006207('de novo' pyrimidine nucleobase biosynthetic process);GO:0009116(nucleoside metabolic process);GO:0009220(pyrimidine ribonucleotide biosynthetic process);GO:0016036(cellular response to phosphate starvation);GO:0044205('de novo' UMP …	ko00240(Pyrimidine metabolism)
ata-miR166d-5p	rna-TRITD_2Bv1G164280	38.4416	44.2022	-0.201452	down	0.52628	0.533721	yes	GO:0006952(defense response);GO:0009507(chloroplast);GO:0009607(response to biotic stimulus);GO:0016020(membrane)	NA
ata-miR166d-5p	rna-TRITD_2Av1G201140	48.052	63.1461	-0.394097	down	0.15231	0.163619	yes	GO:0006952(defense response);GO:0009507(chloroplast);GO:0009607(response to biotic stimulus);GO:0016020(membrane)	ko04016(MAPK signaling pathway - plant);ko04075(Plant hormone signal transduction)
ata-miR166d-5p	rna-TRITD_3Av1G073050	67.2728	88.4045	-0.394097	down	0.09032	0.097681	yes	NA	NA
ata-miR166d-5p	rna-TRITD_1Bv1G226520-4	9.61039	12.6292	-0.394097	down	0.52208	0.52993	yes	NA	NA
ata-miR166d-5p	rna-TRITD_7Bv1G185250-4	9.61039	12.6292	-0.394097	down	0.52208	0.52993	yes	GO:0009834(plant-type secondary cell wall biogenesis);GO:0010417(glucuronoxylan biosynthetic process);GO:0042285(xylosyltransferase activity)	NA
ata-miR166d-5p	rna-TRITD_3Av1G073050-3	67.2728	101.034	-0.586742	down	0.009256	0.0132506	yes	NA	NA
ata-miR166d-5p	rna-TRITD_1Bv1G226440-2	19.2208	31.573	-0.716025	down	0.083062	0.0898681	yes	NA	NA
ata-miR166d-5p	rna-TRITD_7Av1G246990-3	28.8312	50.5169	-0.809135	down	0.014912	0.0164371	yes	GO:0004553(hydrolase activity, hydrolyzing O-glycosyl compounds);GO:0005576(extracellular region);GO:0005773(vacuole);GO:0005829(cytosol);GO:0005975(carbohydrate metabolic process);GO:0009505(plant-type cell wall);GO:0030246(carbohydrate binding);GO:0048046(apoplast)	ko00052(Galactose metabolism);ko00500(Starch and sucrose metabolism)
ata-miR166d-5p	rna-TRITD_3Av1G073050-4	76.8832	138.921	-0.853529	down	2.4075e-05	6.4712e-05	yes	NA	NA
ata-miR166d-5p	rna-TRITD_7Av1G246990-4	19.2208	37.8876	-0.97906	down	0.013505	0.0149044	yes	GO:0004553(hydrolase activity, hydrolyzing O-glycosyl compounds);GO:0005576(extracellular region);GO:0005773(vacuole);GO:0005829(cytosol);GO:0005975(carbohydrate metabolic process);GO:0009505(plant-type cell wall);GO:0030246(carbohydrate binding);GO:0048046(apoplast)	ko00052(Galactose metabolism);ko00500(Starch and sucrose metabolism)
ata-miR166d-5p	rna-TRITD_5Av1G203860-4	9.61039	18.9438	-0.97906	down	0.080696	0.0875716	yes	GO:0008422(beta-glucosidase activity);GO:0009251(glucan catabolic process)	ko00500(Starch and sucrose metabolism);ko00460(Cyanoamino acid metabolism);ko00940(Phenylpropanoid biosynthesis)
ata-miR166d-5p	rna-TRITD_3Av1G073050-2	48.052	113.663	-1.24209	down	2.4743e-07	1.21228e-06	yes	NA	NA
ata-miR166d-5p	rna-TRITD_1Bv1G226440	9.61039	25.2584	-1.3941	down	0.0080493	0.0120507	yes	NA	NA
ata-miR166d-5p	rna-TRITD_1Bv1G226440-3	9.61039	25.2584	-1.3941	down	0.0080493	0.0120507	yes	NA	NA
ata-miR166d-5p	rna-TRITD_1Bv1G226520-3	9.61039	31.573	-1.71603	down	0.00062076	0.00125142	yes	NA	NA
ata-miR166d-5p	rna-TRITD_5Av1G203860	9.61039	31.573	-1.71603	down	0.00062076	0.00125142	yes	GO:0008422(beta-glucosidase activity);GO:0009251(glucan catabolic process)	ko00500(Starch and sucrose metabolism);ko00460(Cyanoamino acid metabolism);ko00940(Phenylpropanoid biosynthesis)
ata-miR166d-5p	rna-TRITD_1Bv1G226520-2	9.61039	37.8876	-1.97906	down	4.0778e-05	0.000109091	yes	NA	NA
ata-miR166d-5p	rna-TRITD_2Av1G026900-4	9.61039	50.5169	-2.3941	down	1.324e-07	6.51853e-07	yes	GO:0005515(protein binding);GO:0005634(nucleus);GO:0005737(cytoplasm);GO:0030246(carbohydrate binding);GO:0042742(defense response to bacterium);GO:0090332(stomatal closure)	NA
ata-miR166d-5p	rna-TRITD_2Av1G201140-2	9.61039	88.4045	-3.20145	down	1.7344e-15	3.70657e-14	yes	GO:0006952(defense response);GO:0009507(chloroplast);GO:0009607(response to biotic stimulus);GO:0016020(membrane)	ko04016(MAPK signaling pathway - plant);ko04075(Plant hormone signal transduction)
ata-miR166d-5p	rna-TRITD_1Av1G037740-3	0	6.31461	-Inf	down	0.011975	0.0132506	yes	GO:0003924(GTPase activity);GO:0004888(transmembrane signaling receptor activity);GO:0004930(G-protein coupled receptor activity);GO:0005515(protein binding);GO:0005525(GTP binding);GO:0005829(cytosol);GO:0009507(chloroplast);GO:0009536(plastid);GO:0009707(chloroplast outer membrane);GO:0009941(chloroplast envelope);GO:0016020(membrane);GO:0016021(integral component of membrane);GO:0045036(protei…	ko00020(Citrate cycle (TCA cycle));ko00480(Glutathione metabolism);ko04146(Peroxisome)
ata-miR166d-5p	rna-TRITD_1Av1G037740-5	0	6.31461	-Inf	down	0.011975	0.0132506	yes	GO:0003924(GTPase activity);GO:0004888(transmembrane signaling receptor activity);GO:0004930(G-protein coupled receptor activity);GO:0005515(protein binding);GO:0005525(GTP binding);GO:0005829(cytosol);GO:0009507(chloroplast);GO:0009536(plastid);GO:0009707(chloroplast outer membrane);GO:0009941(chloroplast envelope);GO:0016020(membrane);GO:0016021(integral component of membrane);GO:0045036(protei…	ko00020(Citrate cycle (TCA cycle));ko00480(Glutathione metabolism);ko04146(Peroxisome)
ata-miR166d-5p	rna-TRITD_1Av1G182800-2	0	6.31461	-Inf	down	0.011975	0.0132506	yes	GO:0004672(protein kinase activity);GO:0004674(protein serine/threonine kinase activity);GO:0005524(ATP binding);GO:0005886(plasma membrane);GO:0006468(protein phosphorylation);GO:0007169(transmembrane receptor protein tyrosine kinase signaling pathway);GO:0016021(integral component of membrane);GO:0016301(kinase activity)	NA
ata-miR166d-5p	rna-TRITD_1Av1G182800-3	0	6.31461	-Inf	down	0.011975	0.0132506	yes	GO:0004672(protein kinase activity);GO:0004674(protein serine/threonine kinase activity);GO:0005524(ATP binding);GO:0005886(plasma membrane);GO:0006468(protein phosphorylation);GO:0007169(transmembrane receptor protein tyrosine kinase signaling pathway);GO:0016021(integral component of membrane);GO:0016301(kinase activity)	NA
ata-miR166d-5p	rna-TRITD_1Bv1G226450-3	0	12.6292	-Inf	down	0.00037975	0.000771639	yes	NA	NA
ata-miR166d-5p	rna-TRITD_2Av1G019520	0	6.31461	-Inf	down	0.011975	0.0132506	yes	GO:0003746(translation elongation factor activity);GO:0003924(GTPase activity);GO:0005622(intracellular)	ko03013(RNA transport)
ata-miR166d-5p	rna-TRITD_2Av1G019520-13	0	6.31461	-Inf	down	0.011975	0.0132506	yes	GO:0003746(translation elongation factor activity);GO:0003924(GTPase activity);GO:0005622(intracellular)	ko03013(RNA transport)
ata-miR166d-5p	rna-TRITD_2Av1G019520-15	0	6.31461	-Inf	down	0.011975	0.0132506	yes	GO:0003746(translation elongation factor activity);GO:0003924(GTPase activity);GO:0005622(intracellular)	ko03013(RNA transport)
ata-miR166d-5p	rna-TRITD_2Av1G019520-2	0	6.31461	-Inf	down	0.011975	0.0132506	yes	GO:0003746(translation elongation factor activity);GO:0003924(GTPase activity);GO:0005622(intracellular)	ko03013(RNA transport)
ata-miR166d-5p	rna-TRITD_2Av1G019520-3	0	6.31461	-Inf	down	0.011975	0.0132506	yes	GO:0003746(translation elongation factor activity);GO:0003924(GTPase activity);GO:0005622(intracellular)	ko03013(RNA transport)
ata-miR166d-5p	rna-TRITD_2Av1G019520-4	0	6.31461	-Inf	down	0.011975	0.0132506	yes	GO:0003746(translation elongation factor activity);GO:0003924(GTPase activity);GO:0005622(intracellular)	ko03013(RNA transport)
ata-miR166d-5p	rna-TRITD_2Av1G019520-8	0	12.6292	-Inf	down	0.00037975	0.000771639	yes	GO:0003746(translation elongation factor activity);GO:0003924(GTPase activity);GO:0005622(intracellular)	ko03013(RNA transport)
ata-miR166d-5p	rna-TRITD_2Av1G019520-9	0	18.9438	-Inf	down	1.3461e-05	3.63549e-05	yes	GO:0003746(translation elongation factor activity);GO:0003924(GTPase activity);GO:0005622(intracellular)	ko03013(RNA transport)
ata-miR166d-5p	rna-TRITD_2Av1G190250	0	113.663	-Inf	down	1.5395e-26	1.1591e-24	yes	GO:0003959(NADPH dehydrogenase activity);GO:0005622(intracellular);GO:0055114(oxidation-reduction process)	ko00592(alpha-Linolenic acid metabolism)
ata-miR166d-5p	rna-TRITD_2Bv1G089710-8	0	12.6292	-Inf	down	0.00037975	0.000771639	yes	GO:0042802(identical protein binding);GO:0009536(plastid)	ko00500(Starch and sucrose metabolism);ko00195(Photosynthesis)
ata-miR166d-5p	rna-TRITD_2Bv1G152420-2	0	6.31461	-Inf	down	0.011975	0.0132506	yes	GO:0003674(molecular_function);GO:0008150(biological_process);GO:0009506(plasmodesma);GO:0016021(integral component of membrane)	NA
ata-miR166d-5p	rna-TRITD_3Av1G003450	0	50.5169	-Inf	down	1.1807e-12	1.57191e-11	yes	GO:0003755(peptidyl-prolyl cis-trans isomerase activity)	NA
ata-miR166d-5p	rna-TRITD_3Av1G220640	0	6.31461	-Inf	down	0.011975	0.0132506	yes	GO:0003700(DNA binding transcription factor activity);GO:0005634(nucleus);GO:0006355(regulation of transcription, DNA-templated);GO:0009409(response to cold);GO:0009414(response to water deprivation);GO:0009651(response to salt stress);GO:0009737(response to abscisic acid);GO:0010152(pollen maturation);GO:0043565(sequence-specific DNA binding)	ko04075(Plant hormone signal transduction)
ata-miR166d-5p	rna-TRITD_3Av1G241350	0	12.6292	-Inf	down	0.00037975	0.000771639	yes	GO:0008540(proteasome regulatory particle, base subcomplex);GO:0017025(TBP-class protein binding);GO:0030433(ubiquitin-dependent ERAD pathway);GO:0031595(nuclear proteasome complex);GO:0031597(cytosolic proteasome complex);GO:0036402(proteasome-activating ATPase activity);GO:0045899(positive regulation of RNA polymerase II transcriptional preinitiation complex assembly);GO:0000502(proteasome comp…	ko03050(Proteasome)
ata-miR166d-5p	rna-TRITD_3Av1G241350-2	0	18.9438	-Inf	down	1.3461e-05	3.63549e-05	yes	GO:0008540(proteasome regulatory particle, base subcomplex);GO:0017025(TBP-class protein binding);GO:0030433(ubiquitin-dependent ERAD pathway);GO:0031595(nuclear proteasome complex);GO:0031597(cytosolic proteasome complex);GO:0036402(proteasome-activating ATPase activity);GO:0045899(positive regulation of RNA polymerase II transcriptional preinitiation complex assembly);GO:0000502(proteasome comp…	ko03050(Proteasome)
ata-miR166d-5p	rna-TRITD_3Bv1G076780	0	6.31461	-Inf	down	0.011975	0.0132506	yes	NA	NA
[truncated: 41,195 more rows]

## Sheet: DBA Aurora - HS vs CG
Table S9 continued. List of target genes with stress type-dependent degradation patterns.
Query	Transcript	TG5_HS	TG5_CG	log2(fold_change)	regulation	pvalue	qvalue	significant	GO	KEGG
[truncated: 41,621 more rows]

## Sheet: DBA Aurora - WH vs CG
Table S9 continued. List of target genes with stress type-dependent degradation patterns.
[truncated: 38,635 more rows]

## Sheet: L6 - WS vs CG
Table S9 continued. List of target genes with stress type-dependent degradation patterns.
[truncated: 47,559 more rows]

## Sheet: L6 - HS vs CG
Table S9 continued. List of target genes with stress type-dependent degradation patterns.
[truncated: 39,655 more rows]

[truncated: 1 more sheets: L6 - WH vs CG]
